# Supplementary material for: An evolutionarily conserved glycine-tyrosine motif forms a folding core in outer membrane proteins
Source: PLoS One. 2017 Aug 3;12(8):e0182016. doi: 10.1371/journal.pone.0182016 (PMC5542473; doi:10.1371/journal.pone.0182016)
Supplement: S1 File — (ZIP) [file pone.0182016.s001.zip]

Archive with 888 entries (867 files):
- OmpX stopflow RAW data/
- OmpX stopflow RAW data/OmpX WT 1/
- OmpX stopflow RAW data/OmpX WT 1/ompx_wt_ch1_004.bka
- OmpX stopflow RAW data/OmpX WT 1/ompx_wt_ch1_005.bka
- OmpX stopflow RAW data/OmpX WT 1/ompx_wt_ch1_006.bka
- OmpX stopflow RAW data/OmpX WT 1/ompx_wt_ch1_007.bka
- OmpX stopflow RAW data/OmpX WT 1/ompx_wt_ch1_008.bka
- OmpX stopflow RAW data/OmpX WT 1/ompx_wt_ch1_009.bka
- OmpX stopflow RAW data/OmpX WT 1/ompx_wt_ch1_010.bka
- OmpX stopflow RAW data/OmpX WT 1/ompx_wt_ch1_011.bka
- OmpX stopflow RAW data/OmpX WT 1/ompx_wt_ch1_012.bka
- OmpX stopflow RAW data/OmpX WT 1/ompx_wt_ch1_013.bka
- OmpX stopflow RAW data/OmpX WT 1/ompx_wt_ch1_014.bka
- OmpX stopflow RAW data/OmpX WT 1/ompx_wt_ch1_015.bka
- OmpX stopflow RAW data/OmpX WT 1/ompx_wt_ch1_016.bka
- OmpX stopflow RAW data/OmpX WT 1/ompx_wt_ch1_017.bka
- OmpX stopflow RAW data/OmpX WT 1/ompx_wt_ch1_018.bka
- OmpX stopflow RAW data/OmpX WT 1/ompx_wt_ch1_019.bka
- OmpX stopflow RAW data/OmpX WT 1/ompx_wt_ch1_020.bka
- OmpX stopflow RAW data/OmpX WT 1/ompx_wt_ch1_021.bka
- OmpX stopflow RAW data/OmpX WT 1/ompx_wt_ch1_022.bka
- OmpX stopflow RAW data/OmpX WT 1/ompx_wt_ch1_023.bka
- OmpX stopflow RAW data/OmpX WT 1/ompx_wt_ch1_024.bka
- OmpX stopflow RAW data/OmpX WT 1/ompx_wt_ch1_025.bka
- OmpX stopflow RAW data/OmpX WT 1/ompx_wt_ch1_026.bka
- OmpX stopflow RAW data/OmpX WT 1/ompx_wt_ch1_027.bka
- OmpX stopflow RAW data/OmpX WT 1/ompx_wt_ch1_028.bka
- OmpX stopflow RAW data/OmpX WT 1/ompx_wt_ch1_029.bka
- OmpX stopflow RAW data/OmpX WT 1/ompx_wt_ch1_030.bka
- OmpX stopflow RAW data/OmpX WT 1/ompx_wt_ch1_031.bka
- OmpX stopflow RAW data/OmpX WT 1/ompx_wt_ch1_032.bka
- OmpX stopflow RAW data/OmpX WT 1/ompx_wt_ch1_033.bka
- OmpX stopflow RAW data/OmpX WT 1/ompx_wt_ch1_034.bka
- OmpX stopflow RAW data/OmpX WT 1/ompx_wt_ch1_035.bka
- OmpX stopflow RAW data/OmpX WT 1/ompx_wt_ch1_036.bka
- OmpX stopflow RAW data/OmpX WT 1/ompx_wt_ch1_037.bka
- OmpX stopflow RAW data/OmpX WT 1/ompx_wt_ch1_038.bka
- OmpX stopflow RAW data/OmpX WT 1/ompx_wt_ch1_039.bka
- OmpX stopflow RAW data/OmpX WT 10/
- OmpX stopflow RAW data/OmpX WT 10/ompx_wt_ch1_004.bka
- OmpX stopflow RAW data/OmpX WT 10/ompx_wt_ch1_005.bka
- OmpX stopflow RAW data/OmpX WT 10/ompx_wt_ch1_006.bka
- OmpX stopflow RAW data/OmpX WT 10/ompx_wt_ch1_007.bka
- OmpX stopflow RAW data/OmpX WT 10/ompx_wt_ch1_008.bka
- OmpX stopflow RAW data/OmpX WT 10/ompx_wt_ch1_009.bka
- OmpX stopflow RAW data/OmpX WT 10/ompx_wt_ch1_010.bka
- OmpX stopflow RAW data/OmpX WT 10/ompx_wt_ch1_011.bka
- OmpX stopflow RAW data/OmpX WT 10/ompx_wt_ch1_012.bka
- OmpX stopflow RAW data/OmpX WT 10/ompx_wt_ch1_013.bka
- OmpX stopflow RAW data/OmpX WT 10/ompx_wt_ch1_014.bka
- OmpX stopflow RAW data/OmpX WT 10/ompx_wt_ch1_015.bka
- OmpX stopflow RAW data/OmpX WT 10/ompx_wt_ch1_016.bka
- OmpX stopflow RAW data/OmpX WT 10/ompx_wt_ch1_017.bka
- OmpX stopflow RAW data/OmpX WT 10/ompx_wt_ch1_018.bka
- OmpX stopflow RAW data/OmpX WT 10/ompx_wt_ch1_019.bka
- OmpX stopflow RAW data/OmpX WT 10/ompx_wt_ch1_020.bka
- OmpX stopflow RAW data/OmpX WT 10/ompx_wt_ch1_021.bka
- OmpX stopflow RAW data/OmpX WT 10/ompx_wt_ch1_022.bka
- OmpX stopflow RAW data/OmpX WT 10/ompx_wt_ch1_023.bka
- OmpX stopflow RAW data/OmpX WT 10/ompx_wt_ch1_024.bka
- OmpX stopflow RAW data/OmpX WT 10/ompx_wt_ch1_025.bka
- OmpX stopflow RAW data/OmpX WT 10/ompx_wt_ch1_026.bka
- OmpX stopflow RAW data/OmpX WT 10/ompx_wt_ch1_027.bka
- OmpX stopflow RAW data/OmpX WT 10/ompx_wt_ch1_028.bka
- OmpX stopflow RAW data/OmpX WT 10/ompx_wt_ch1_029.bka
- OmpX stopflow RAW data/OmpX WT 10/ompx_wt_ch1_030.bka
- OmpX stopflow RAW data/OmpX WT 10/ompx_wt_ch1_031.bka
- OmpX stopflow RAW data/OmpX WT 10/ompx_wt_ch1_032.bka
- OmpX stopflow RAW data/OmpX WT 10/ompx_wt_ch1_033.bka
- OmpX stopflow RAW data/OmpX WT 10/ompx_wt_ch1_034.bka
- OmpX stopflow RAW data/OmpX WT 10/ompx_wt_ch1_035.bka
- OmpX stopflow RAW data/OmpX WT 10/ompx_wt_ch1_036.bka
- OmpX stopflow RAW data/OmpX WT 10/ompx_wt_ch1_037.bka
- OmpX stopflow RAW data/OmpX WT 10/ompx_wt_ch1_038.bka
- OmpX stopflow RAW data/OmpX WT 10/ompx_wt_ch1_039.bka
- OmpX stopflow RAW data/OmpX WT 10/ompx_wt_ch1_040.bka
- OmpX stopflow RAW data/OmpX WT 10/ompx_wt_ch1_041.bka
- OmpX stopflow RAW data/OmpX WT 10/ompx_wt_ch1_042.bka
- OmpX stopflow RAW data/OmpX WT 10/ompx_wt_ch1_043.bka
- OmpX stopflow RAW data/OmpX WT 10/ompx_wt_ch1_044.bka
- OmpX stopflow RAW data/OmpX WT 10/ompx_wt_ch1_045.bka
- OmpX stopflow RAW data/OmpX WT 10/ompx_wt_ch1_046.bka
- OmpX stopflow RAW data/OmpX WT 10/ompx_wt_ch1_047.bka
- OmpX stopflow RAW data/OmpX WT 10/ompx_wt_ch1_048.bka
- OmpX stopflow RAW data/OmpX WT 2/
- OmpX stopflow RAW data/OmpX WT 2/ompx_wt_ch1_004.bka
- OmpX stopflow RAW data/OmpX WT 2/ompx_wt_ch1_005.bka
- OmpX stopflow RAW data/OmpX WT 2/ompx_wt_ch1_006.bka
- OmpX stopflow RAW data/OmpX WT 2/ompx_wt_ch1_007.bka
- OmpX stopflow RAW data/OmpX WT 2/ompx_wt_ch1_008.bka
- OmpX stopflow RAW data/OmpX WT 2/ompx_wt_ch1_009.bka
- OmpX stopflow RAW data/OmpX WT 2/ompx_wt_ch1_010.bka
- OmpX stopflow RAW data/OmpX WT 2/ompx_wt_ch1_011.bka
- OmpX stopflow RAW data/OmpX WT 2/ompx_wt_ch1_012.bka
- OmpX stopflow RAW data/OmpX WT 2/ompx_wt_ch1_013.bka
- OmpX stopflow RAW data/OmpX WT 2/ompx_wt_ch1_014.bka
- OmpX stopflow RAW data/OmpX WT 2/ompx_wt_ch1_015.bka
- OmpX stopflow RAW data/OmpX WT 2/ompx_wt_ch1_016.bka
- OmpX stopflow RAW data/OmpX WT 2/ompx_wt_ch1_017.bka
- OmpX stopflow RAW data/OmpX WT 2/ompx_wt_ch1_018.bka
- OmpX stopflow RAW data/OmpX WT 2/ompx_wt_ch1_019.bka
- OmpX stopflow RAW data/OmpX WT 2/ompx_wt_ch1_020.bka
- OmpX stopflow RAW data/OmpX WT 2/ompx_wt_ch1_021.bka
- OmpX stopflow RAW data/OmpX WT 2/ompx_wt_ch1_022.bka
- OmpX stopflow RAW data/OmpX WT 2/ompx_wt_ch1_023.bka
- OmpX stopflow RAW data/OmpX WT 2/ompx_wt_ch1_024.bka
- OmpX stopflow RAW data/OmpX WT 2/ompx_wt_ch1_025.bka
- OmpX stopflow RAW data/OmpX WT 2/ompx_wt_ch1_026.bka
- OmpX stopflow RAW data/OmpX WT 2/ompx_wt_ch1_027.bka
- OmpX stopflow RAW data/OmpX WT 2/ompx_wt_ch1_028.bka
- OmpX stopflow RAW data/OmpX WT 2/ompx_wt_ch1_029.bka
- OmpX stopflow RAW data/OmpX WT 2/ompx_wt_ch1_030.bka
- OmpX stopflow RAW data/OmpX WT 2/ompx_wt_ch1_031.bka
- OmpX stopflow RAW data/OmpX WT 2/ompx_wt_ch1_032.bka
- OmpX stopflow RAW data/OmpX WT 2/ompx_wt_ch1_033.bka
- OmpX stopflow RAW data/OmpX WT 2/ompx_wt_ch1_034.bka
- OmpX stopflow RAW data/OmpX WT 2/ompx_wt_ch1_035.bka
- OmpX stopflow RAW data/OmpX WT 2/ompx_wt_ch1_036.bka
- OmpX stopflow RAW data/OmpX WT 2/ompx_wt_ch1_037.bka
- OmpX stopflow RAW data/OmpX WT 2/ompx_wt_ch1_038.bka
- OmpX stopflow RAW data/OmpX WT 2/ompx_wt_ch1_039.bka
- OmpX stopflow RAW data/OmpX WT 2/ompx_wt_ch1_040.bka
- OmpX stopflow RAW data/OmpX WT 2/ompx_wt_ch1_041.bka
- OmpX stopflow RAW data/OmpX WT 2/ompx_wt_ch1_042.bka
- OmpX stopflow RAW data/OmpX WT 2/ompx_wt_ch1_043.bka
- OmpX stopflow RAW data/OmpX WT 2/ompx_wt_ch1_044.bka
- OmpX stopflow RAW data/OmpX WT 2/ompx_wt_ch1_045.bka
- OmpX stopflow RAW data/OmpX WT 3/
- OmpX stopflow RAW data/OmpX WT 3/ompx_wt_ch1_004.bka
- OmpX stopflow RAW data/OmpX WT 3/ompx_wt_ch1_005.bka
- OmpX stopflow RAW data/OmpX WT 3/ompx_wt_ch1_006.bka
- OmpX stopflow RAW data/OmpX WT 3/ompx_wt_ch1_007.bka
- OmpX stopflow RAW data/OmpX WT 3/ompx_wt_ch1_008.bka
- OmpX stopflow RAW data/OmpX WT 3/ompx_wt_ch1_009.bka
- OmpX stopflow RAW data/OmpX WT 3/ompx_wt_ch1_010.bka
- OmpX stopflow RAW data/OmpX WT 3/ompx_wt_ch1_011.bka
- OmpX stopflow RAW data/OmpX WT 3/ompx_wt_ch1_012.bka
- OmpX stopflow RAW data/OmpX WT 3/ompx_wt_ch1_013.bka
- OmpX stopflow RAW data/OmpX WT 3/ompx_wt_ch1_014.bka
- OmpX stopflow RAW data/OmpX WT 3/ompx_wt_ch1_015.bka
- OmpX stopflow RAW data/OmpX WT 3/ompx_wt_ch1_016.bka
- OmpX stopflow RAW data/OmpX WT 3/ompx_wt_ch1_017.bka
- OmpX stopflow RAW data/OmpX WT 3/ompx_wt_ch1_018.bka
- OmpX stopflow RAW data/OmpX WT 3/ompx_wt_ch1_019.bka
- OmpX stopflow RAW data/OmpX WT 3/ompx_wt_ch1_020.bka
- OmpX stopflow RAW data/OmpX WT 3/ompx_wt_ch1_021.bka
- OmpX stopflow RAW data/OmpX WT 3/ompx_wt_ch1_022.bka
- OmpX stopflow RAW data/OmpX WT 3/ompx_wt_ch1_023.bka
- OmpX stopflow RAW data/OmpX WT 3/ompx_wt_ch1_024.bka
- OmpX stopflow RAW data/OmpX WT 3/ompx_wt_ch1_025.bka
- OmpX stopflow RAW data/OmpX WT 3/ompx_wt_ch1_026.bka
- OmpX stopflow RAW data/OmpX WT 3/ompx_wt_ch1_027.bka
- OmpX stopflow RAW data/OmpX WT 3/ompx_wt_ch1_028.bka
- OmpX stopflow RAW data/OmpX WT 3/ompx_wt_ch1_029.bka
- OmpX stopflow RAW data/OmpX WT 3/ompx_wt_ch1_030.bka
- OmpX stopflow RAW data/OmpX WT 3/ompx_wt_ch1_031.bka
- OmpX stopflow RAW data/OmpX WT 3/ompx_wt_ch1_032.bka
- OmpX stopflow RAW data/OmpX WT 3/ompx_wt_ch1_033.bka
- OmpX stopflow RAW data/OmpX WT 3/ompx_wt_ch1_034.bka
- OmpX stopflow RAW data/OmpX WT 3/ompx_wt_ch1_035.bka
- OmpX stopflow RAW data/OmpX WT 3/ompx_wt_ch1_036.bka
- OmpX stopflow RAW data/OmpX WT 3/ompx_wt_ch1_037.bka
- OmpX stopflow RAW data/OmpX WT 3/ompx_wt_ch1_038.bka
- OmpX stopflow RAW data/OmpX WT 3/ompx_wt_ch1_039.bka
- OmpX stopflow RAW data/OmpX WT 3/ompx_wt_ch1_040.bka
- OmpX stopflow RAW data/OmpX WT 3/ompx_wt_ch1_041.bka
- OmpX stopflow RAW data/OmpX WT 3/ompx_wt_ch1_042.bka
- OmpX stopflow RAW data/OmpX WT 3/ompx_wt_ch1_043.bka
- OmpX stopflow RAW data/OmpX WT 3/ompx_wt_ch1_044.bka
- OmpX stopflow RAW data/OmpX WT 3/ompx_wt_ch1_045.bka
- OmpX stopflow RAW data/OmpX WT 4/
- OmpX stopflow RAW data/OmpX WT 4/ompx_wt_ch1_004.bka
- OmpX stopflow RAW data/OmpX WT 4/ompx_wt_ch1_005.bka
- OmpX stopflow RAW data/OmpX WT 4/ompx_wt_ch1_006.bka
- OmpX stopflow RAW data/OmpX WT 4/ompx_wt_ch1_007.bka
- OmpX stopflow RAW data/OmpX WT 4/ompx_wt_ch1_008.bka
- OmpX stopflow RAW data/OmpX WT 4/ompx_wt_ch1_009.bka
- OmpX stopflow RAW data/OmpX WT 4/ompx_wt_ch1_010.bka
- OmpX stopflow RAW data/OmpX WT 4/ompx_wt_ch1_011.bka
- OmpX stopflow RAW data/OmpX WT 4/ompx_wt_ch1_012.bka
- OmpX stopflow RAW data/OmpX WT 4/ompx_wt_ch1_013.bka
- OmpX stopflow RAW data/OmpX WT 4/ompx_wt_ch1_014.bka
- OmpX stopflow RAW data/OmpX WT 4/ompx_wt_ch1_015.bka
- OmpX stopflow RAW data/OmpX WT 4/ompx_wt_ch1_016.bka
- OmpX stopflow RAW data/OmpX WT 4/ompx_wt_ch1_017.bka
- OmpX stopflow RAW data/OmpX WT 4/ompx_wt_ch1_018.bka
- OmpX stopflow RAW data/OmpX WT 4/ompx_wt_ch1_019.bka
- OmpX stopflow RAW data/OmpX WT 4/ompx_wt_ch1_020.bka
- OmpX stopflow RAW data/OmpX WT 4/ompx_wt_ch1_021.bka
- OmpX stopflow RAW data/OmpX WT 4/ompx_wt_ch1_022.bka
- OmpX stopflow RAW data/OmpX WT 4/ompx_wt_ch1_023.bka
- OmpX stopflow RAW data/OmpX WT 4/ompx_wt_ch1_024.bka
- OmpX stopflow RAW data/OmpX WT 4/ompx_wt_ch1_025.bka
- OmpX stopflow RAW data/OmpX WT 4/ompx_wt_ch1_026.bka
- OmpX stopflow RAW data/OmpX WT 4/ompx_wt_ch1_027.bka
- OmpX stopflow RAW data/OmpX WT 4/ompx_wt_ch1_028.bka
- OmpX stopflow RAW data/OmpX WT 4/ompx_wt_ch1_029.bka
- OmpX stopflow RAW data/OmpX WT 4/ompx_wt_ch1_030.bka
- OmpX stopflow RAW data/OmpX WT 4/ompx_wt_ch1_031.bka
- OmpX stopflow RAW data/OmpX WT 4/ompx_wt_ch1_032.bka
- OmpX stopflow RAW data/OmpX WT 4/ompx_wt_ch1_033.bka
- OmpX stopflow RAW data/OmpX WT 4/ompx_wt_ch1_034.bka
- OmpX stopflow RAW data/OmpX WT 4/ompx_wt_ch1_035.bka
- OmpX stopflow RAW data/OmpX WT 4/ompx_wt_ch1_036.bka
- OmpX stopflow RAW data/OmpX WT 4/ompx_wt_ch1_037.bka
- OmpX stopflow RAW data/OmpX WT 4/ompx_wt_ch1_038.bka
- OmpX stopflow RAW data/OmpX WT 4/ompx_wt_ch1_039.bka
- OmpX stopflow RAW data/OmpX WT 4/ompx_wt_ch1_040.bka
- OmpX stopflow RAW data/OmpX WT 4/ompx_wt_ch1_041.bka
- OmpX stopflow RAW data/OmpX WT 4/ompx_wt_ch1_042.bka
- OmpX stopflow RAW data/OmpX WT 4/ompx_wt_ch1_043.bka
- OmpX stopflow RAW data/OmpX WT 4/ompx_wt_ch1_044.bka
- OmpX stopflow RAW data/OmpX WT 4/ompx_wt_ch1_045.bka
- OmpX stopflow RAW data/OmpX WT 4/ompx_wt_ch1_046.bka
- OmpX stopflow RAW data/OmpX WT 5/
- OmpX stopflow RAW data/OmpX WT 5/ompx_wt_ch1_004.bka
- OmpX stopflow RAW data/OmpX WT 5/ompx_wt_ch1_005.bka
- OmpX stopflow RAW data/OmpX WT 5/ompx_wt_ch1_006.bka
- OmpX stopflow RAW data/OmpX WT 5/ompx_wt_ch1_007.bka
- OmpX stopflow RAW data/OmpX WT 5/ompx_wt_ch1_008.bka
- OmpX stopflow RAW data/OmpX WT 5/ompx_wt_ch1_009.bka
- OmpX stopflow RAW data/OmpX WT 5/ompx_wt_ch1_010.bka
- OmpX stopflow RAW data/OmpX WT 5/ompx_wt_ch1_011.bka
- OmpX stopflow RAW data/OmpX WT 5/ompx_wt_ch1_012.bka
- OmpX stopflow RAW data/OmpX WT 5/ompx_wt_ch1_013.bka
- OmpX stopflow RAW data/OmpX WT 5/ompx_wt_ch1_014.bka
- OmpX stopflow RAW data/OmpX WT 5/ompx_wt_ch1_015.bka
- OmpX stopflow RAW data/OmpX WT 5/ompx_wt_ch1_016.bka
- OmpX stopflow RAW data/OmpX WT 5/ompx_wt_ch1_017.bka
- OmpX stopflow RAW data/OmpX WT 5/ompx_wt_ch1_018.bka
- OmpX stopflow RAW data/OmpX WT 5/ompx_wt_ch1_019.bka
- OmpX stopflow RAW data/OmpX WT 5/ompx_wt_ch1_020.bka
- OmpX stopflow RAW data/OmpX WT 5/ompx_wt_ch1_021.bka
- OmpX stopflow RAW data/OmpX WT 5/ompx_wt_ch1_022.bka
- OmpX stopflow RAW data/OmpX WT 5/ompx_wt_ch1_023.bka
- OmpX stopflow RAW data/OmpX WT 5/ompx_wt_ch1_024.bka
- OmpX stopflow RAW data/OmpX WT 5/ompx_wt_ch1_025.bka
- OmpX stopflow RAW data/OmpX WT 5/ompx_wt_ch1_026.bka
- OmpX stopflow RAW data/OmpX WT 5/ompx_wt_ch1_027.bka
- OmpX stopflow RAW data/OmpX WT 5/ompx_wt_ch1_028.bka
- OmpX stopflow RAW data/OmpX WT 5/ompx_wt_ch1_029.bka
- OmpX stopflow RAW data/OmpX WT 5/ompx_wt_ch1_030.bka
- OmpX stopflow RAW data/OmpX WT 5/ompx_wt_ch1_031.bka
- OmpX stopflow RAW data/OmpX WT 5/ompx_wt_ch1_032.bka
- OmpX stopflow RAW data/OmpX WT 5/ompx_wt_ch1_033.bka
- OmpX stopflow RAW data/OmpX WT 5/ompx_wt_ch1_034.bka
- OmpX stopflow RAW data/OmpX WT 5/ompx_wt_ch1_035.bka
- OmpX stopflow RAW data/OmpX WT 5/ompx_wt_ch1_036.bka
- OmpX stopflow RAW data/OmpX WT 5/ompx_wt_ch1_037.bka
- OmpX stopflow RAW data/OmpX WT 5/ompx_wt_ch1_038.bka
- OmpX stopflow RAW data/OmpX WT 5/ompx_wt_ch1_039.bka
- OmpX stopflow RAW data/OmpX WT 5/ompx_wt_ch1_040.bka
- OmpX stopflow RAW data/OmpX WT 5/ompx_wt_ch1_041.bka
- OmpX stopflow RAW data/OmpX WT 5/ompx_wt_ch1_042.bka
- OmpX stopflow RAW data/OmpX WT 5/ompx_wt_ch1_043.bka
- OmpX stopflow RAW data/OmpX WT 5/ompx_wt_ch1_044.bka
- OmpX stopflow RAW data/OmpX WT 5/ompx_wt_ch1_045.bka
- OmpX stopflow RAW data/OmpX WT 5/ompx_wt_ch1_046.bka
- OmpX stopflow RAW data/OmpX WT 5/ompx_wt_ch1_047.bka
- OmpX stopflow RAW data/OmpX WT 6/
- OmpX stopflow RAW data/OmpX WT 6/ompx_wt_ch1_004.bka
- OmpX stopflow RAW data/OmpX WT 6/ompx_wt_ch1_005.bka
- OmpX stopflow RAW data/OmpX WT 6/ompx_wt_ch1_006.bka
- OmpX stopflow RAW data/OmpX WT 6/ompx_wt_ch1_007.bka
- OmpX stopflow RAW data/OmpX WT 6/ompx_wt_ch1_008.bka
- OmpX stopflow RAW data/OmpX WT 6/ompx_wt_ch1_009.bka
- OmpX stopflow RAW data/OmpX WT 6/ompx_wt_ch1_010.bka
- OmpX stopflow RAW data/OmpX WT 6/ompx_wt_ch1_011.bka
- OmpX stopflow RAW data/OmpX WT 6/ompx_wt_ch1_012.bka
- OmpX stopflow RAW data/OmpX WT 6/ompx_wt_ch1_013.bka
- OmpX stopflow RAW data/OmpX WT 6/ompx_wt_ch1_014.bka
- OmpX stopflow RAW data/OmpX WT 6/ompx_wt_ch1_015.bka
- OmpX stopflow RAW data/OmpX WT 6/ompx_wt_ch1_016.bka
- OmpX stopflow RAW data/OmpX WT 6/ompx_wt_ch1_017.bka
- OmpX stopflow RAW data/OmpX WT 6/ompx_wt_ch1_018.bka
- OmpX stopflow RAW data/OmpX WT 6/ompx_wt_ch1_019.bka
- OmpX stopflow RAW data/OmpX WT 6/ompx_wt_ch1_020.bka
- OmpX stopflow RAW data/OmpX WT 6/ompx_wt_ch1_021.bka
- OmpX stopflow RAW data/OmpX WT 6/ompx_wt_ch1_022.bka
- OmpX stopflow RAW data/OmpX WT 6/ompx_wt_ch1_023.bka
- OmpX stopflow RAW data/OmpX WT 6/ompx_wt_ch1_024.bka
- OmpX stopflow RAW data/OmpX WT 6/ompx_wt_ch1_025.bka
- OmpX stopflow RAW data/OmpX WT 6/ompx_wt_ch1_026.bka
- OmpX stopflow RAW data/OmpX WT 6/ompx_wt_ch1_027.bka
- OmpX stopflow RAW data/OmpX WT 6/ompx_wt_ch1_028.bka
- OmpX stopflow RAW data/OmpX WT 6/ompx_wt_ch1_029.bka
- OmpX stopflow RAW data/OmpX WT 6/ompx_wt_ch1_030.bka
- OmpX stopflow RAW data/OmpX WT 6/ompx_wt_ch1_031.bka
- OmpX stopflow RAW data/OmpX WT 6/ompx_wt_ch1_032.bka
- OmpX stopflow RAW data/OmpX WT 6/ompx_wt_ch1_033.bka
- OmpX stopflow RAW data/OmpX WT 6/ompx_wt_ch1_034.bka
- OmpX stopflow RAW data/OmpX WT 6/ompx_wt_ch1_035.bka
- OmpX stopflow RAW data/OmpX WT 6/ompx_wt_ch1_036.bka
- OmpX stopflow RAW data/OmpX WT 6/ompx_wt_ch1_037.bka
- OmpX stopflow RAW data/OmpX WT 6/ompx_wt_ch1_038.bka
- OmpX stopflow RAW data/OmpX WT 6/ompx_wt_ch1_039.bka
- OmpX stopflow RAW data/OmpX WT 6/ompx_wt_ch1_040.bka
- OmpX stopflow RAW data/OmpX WT 6/ompx_wt_ch1_041.bka
- OmpX stopflow RAW data/OmpX WT 6/ompx_wt_ch1_042.bka
- OmpX stopflow RAW data/OmpX WT 6/ompx_wt_ch1_043.bka
[truncated: 588 more entries]
