# Supplementary material for: An evolutionarily conserved glycine-tyrosine motif forms a folding core in outer membrane proteins
Source: PLoS One. 2017 Aug 3;12(8):e0182016. doi: 10.1371/journal.pone.0182016 (PMC5542473; doi:10.1371/journal.pone.0182016)
Supplement: S1 File — (ZIP) [file pone.0182016.s001.zip › OmpX stopflow RAW data/OmpX WT 1/ompx_wt_ch1_015.bka]

BIO-KINE ASCII FILE
_COMMENT	External device
_COMMENT	Kinetics measurement
_COMMENT	Y Unit : Volt, X Unit : s
_COMMENT	Timebase 1 = .00005 s 5001 pts
_COMMENT	Timebase 2 = .001 s 2749 pts
_COMMENT	Timebase 3 = .5 s 44 pts
_SFM	SFM-300 /S Advanced mode
_SFM	Ratio : S1: 950, S2: 950, S3: 100
_SFM	Content : S1: , S2: , S3:
_SFM	Concentration : S1: , S2: , S3:
_SFM	Total volume : 502 �l Flow : 14 mL/s
_SFM	Acquisition start : 10 ms before stop
_SFM	cuve=FC-08, s1=10 ml , s2=10 ml , s3=1.9 ml
_UNITX	s
_UNITY	Volt
_DELTAX	0
_DATA
1e-300	2.51371
5e-5	2.51047
1e-4	2.50657
1.5e-4	2.5043
2e-4	2.50138
2.5e-4	2.50008
3e-4	2.49846
3.5e-4	2.49781
4e-4	2.49781
4.5e-4	2.49846
5e-4	2.50008
5.5e-4	2.5017
6e-4	2.5043
6.5e-4	2.50755
7e-4	2.51144
7.5e-4	2.51598
8e-4	2.5215
8.5e-4	2.52669
9e-4	2.53351
9.5e-4	2.54
0.001	2.54714
0.00105	2.55525
0.0011	2.56369
0.00115	2.57213
0.0012	2.58089
0.00125	2.59095
0.0013	2.60069
0.00135	2.61075
0.0014	2.62114
0.00145	2.63249
0.0015	2.64288
0.00155	2.65456
0.0016	2.66592
0.00165	2.67696
0.0017	2.68864
0.00175	2.7
0.0018	2.71168
0.00185	2.72304
0.0019	2.73473
0.00195	2.74544
0.002	2.75679
0.00205	2.76653
0.0021	2.77724
0.00215	2.78698
0.0022	2.79671
0.00225	2.80612
0.0023	2.81391
0.00235	2.82203
0.0024	2.82917
0.00245	2.83631
0.0025	2.8428
0.00255	2.84929
0.0026	2.85416
0.00265	2.85903
0.0027	2.86389
0.00275	2.86811
0.0028	2.87201
0.00285	2.87558
0.0029	2.87915
0.00295	2.88207
0.003	2.88531
0.00305	2.88823
0.0031	2.89083
0.00315	2.89408
0.0032	2.89667
0.00325	2.89927
0.0033	2.90219
0.00335	2.90446
0.0034	2.90738
0.00345	2.90998
0.0035	2.91258
0.00355	2.91517
0.0036	2.91777
0.00365	2.92036
0.0037	2.92264
0.00375	2.92458
0.0038	2.92653
0.00385	2.92783
0.0039	2.92978
0.00395	2.9314
0.004	2.93205
0.00405	2.93237
0.0041	2.93335
0.00415	2.93335
0.0042	2.93432
0.00425	2.93399
0.0043	2.93367
0.00435	2.93367
0.0044	2.93302
0.00445	2.93205
0.0045	2.93107
0.00455	2.92978
0.0046	2.9288
0.00465	2.92718
0.0047	2.92556
0.00475	2.92426
0.0048	2.92199
0.00485	2.91971
0.0049	2.91744
0.00495	2.91452
0.005	2.9116
0.00505	2.90803
0.0051	2.90544
0.00515	2.90154
0.0052	2.89765
0.00525	2.89375
0.0053	2.88986
0.00535	2.88564
0.0054	2.88109
0.00545	2.87623
0.0055	2.87136
0.00555	2.86617
0.0056	2.86065
0.00565	2.85546
0.0057	2.84929
0.00575	2.84312
0.0058	2.83696
0.00585	2.82982
0.0059	2.82333
0.00595	2.81651
0.006	2.80905
0.00605	2.80158
0.0061	2.79379
0.00615	2.786
0.0062	2.77757
0.00625	2.76945
0.0063	2.76101
0.00635	2.75258
0.0064	2.74381
0.00645	2.7357
0.0065	2.72661
0.00655	2.71817
0.0066	2.70974
0.00665	2.70097
0.0067	2.69221
0.00675	2.68377
0.0068	2.67598
0.00685	2.66722
0.0069	2.65943
0.00695	2.65164
0.007	2.64353
0.00705	2.63574
0.0071	2.62828
0.00715	2.62146
0.0072	2.614
0.00725	2.6075
0.0073	2.60166
0.00735	2.59615
0.0074	2.59095
0.00745	2.58673
0.0075	2.58349
0.00755	2.58057
0.0076	2.57862
0.00765	2.57765
0.0077	2.57797
0.00775	2.57959
0.0078	2.58187
0.00785	2.58544
0.0079	2.59063
0.00795	2.59647
0.008	2.60329
0.00805	2.61237
0.0081	2.62211
0.00815	2.63217
0.0082	2.64385
0.00825	2.65684
0.0083	2.67047
0.00835	2.68507
0.0084	2.69967
0.00845	2.71558
0.0085	2.73213
0.00855	2.74868
0.0086	2.76588
0.00865	2.78373
0.0087	2.80191
0.00875	2.82008
0.0088	2.83858
0.00885	2.85773
0.0089	2.87688
0.00895	2.8957
0.009	2.91485
0.00905	2.93335
0.0091	2.95184
0.00915	2.97002
0.0092	2.98852
0.00925	3.00572
0.0093	3.0226
0.00935	3.03882
0.0094	3.05505
0.00945	3.06998
0.0095	3.08426
0.00955	3.09756
0.0096	3.11022
0.00965	3.12223
0.0097	3.13359
0.00975	3.14365
0.0098	3.15306
0.00985	3.1615
0.0099	3.16929
0.00995	3.17643
0.01	3.18292
0.01005	3.18746
0.0101	3.19233
0.01015	3.19687
0.0102	3.19947
0.01025	3.20207
0.0103	3.20337
0.01035	3.20401
0.0104	3.20369
0.01045	3.20272
0.0105	3.20077
0.01055	3.19785
0.0106	3.1933
0.01065	3.18844
0.0107	3.1826
0.01075	3.17546
0.0108	3.16734
0.01085	3.15858
0.0109	3.14852
0.01095	3.13748
0.011	3.1258
0.01105	3.11249
0.0111	3.09919
0.01115	3.08393
0.0112	3.06836
0.01125	3.05213
0.0113	3.03493
0.01135	3.01675
0.0114	2.99793
0.01145	2.97846
0.0115	2.95866
0.01155	2.93854
0.0116	2.91842
0.01165	2.89797
0.0117	2.8772
0.01175	2.85578
0.0118	2.83468
0.01185	2.81424
0.0119	2.79379
0.01195	2.77367
0.012	2.75322
0.01205	2.7331
0.0121	2.7146
0.01215	2.69578
0.0122	2.67728
0.01225	2.65943
0.0123	2.6432
0.01235	2.62698
0.0124	2.6114
0.01245	2.59712
0.0125	2.58349
0.01255	2.56986
0.0126	2.55752
0.01265	2.54584
0.0127	2.53513
0.01275	2.52507
0.0128	2.51566
0.01285	2.50755
0.0129	2.49943
0.01295	2.49229
0.013	2.4858
0.01305	2.47963
0.0131	2.47412
0.01315	2.46925
0.0132	2.46471
0.01325	2.46114
0.0133	2.45692
0.01335	2.45432
0.0134	2.45107
0.01345	2.44815
0.0135	2.44621
0.01355	2.44329
0.0136	2.44231
0.01365	2.44004
0.0137	2.43907
0.01375	2.43777
0.0138	2.43679
0.01385	2.43582
0.0139	2.43485
0.01395	2.43452
0.014	2.43387
0.01405	2.43355
0.0141	2.43355
0.01415	2.43322
0.0142	2.43355
0.01425	2.43355
0.0143	2.43355
0.01435	2.43387
0.0144	2.4342
0.01445	2.43452
0.0145	2.43452
0.01455	2.43485
0.0146	2.43582
0.01465	2.43615
0.0147	2.43679
0.01475	2.43679
0.0148	2.43744
0.01485	2.43809
0.0149	2.43809
0.01495	2.43874
0.015	2.43939
0.01505	2.43939
0.0151	2.44004
0.01515	2.44069
0.0152	2.44036
0.01525	2.44101
0.0153	2.44166
0.01535	2.44166
0.0154	2.44199
0.01545	2.44264
0.0155	2.44329
0.01555	2.44329
0.0156	2.44393
0.01565	2.44426
0.0157	2.44491
0.01575	2.44491
0.0158	2.44523
0.01585	2.44556
0.0159	2.44588
0.01595	2.44653
0.016	2.44686
0.01605	2.44718
0.0161	2.4475
0.01615	2.44783
0.0162	2.44783
0.01625	2.44848
0.0163	2.44848
0.01635	2.44913
0.0164	2.44945
0.01645	2.44978
0.0165	2.44978
0.01655	2.4501
0.0166	2.45075
0.01665	2.45043
0.0167	2.45075
0.01675	2.4501
0.0168	2.45075
0.01685	2.45043
0.0169	2.45043
0.01695	2.4501
0.017	2.45043
0.01705	2.4501
0.0171	2.44945
0.01715	2.44913
0.0172	2.44913
0.01725	2.4488
0.0173	2.44815
0.01735	2.44783
0.0174	2.44718
0.01745	2.44718
0.0175	2.44653
0.01755	2.44588
0.0176	2.44588
0.01765	2.44523
0.0177	2.44523
0.01775	2.44458
0.0178	2.44491
0.01785	2.44491
0.0179	2.44426
0.01795	2.44426
0.018	2.44426
0.01805	2.44491
0.0181	2.44426
0.01815	2.44491
0.0182	2.44491
0.01825	2.44523
0.0183	2.44491
0.01835	2.44556
0.0184	2.44588
0.01845	2.44588
0.0185	2.44686
0.01855	2.44718
0.0186	2.4475
0.01865	2.4475
0.0187	2.44815
0.01875	2.44848
0.0188	2.4488
0.01885	2.44913
0.0189	2.44978
0.01895	2.45043
0.019	2.45107
0.01905	2.45075
0.0191	2.45172
0.01915	2.45107
0.0192	2.45172
0.01925	2.45237
0.0193	2.45237
0.01935	2.45335
0.0194	2.45335
0.01945	2.45367
0.0195	2.454
0.01955	2.45432
0.0196	2.45497
0.01965	2.45464
0.0197	2.45497
0.01975	2.45529
0.0198	2.45562
0.01985	2.45594
0.0199	2.45594
0.01995	2.45659
0.02	2.45692
0.02005	2.45757
0.0201	2.45757
0.02015	2.45757
0.0202	2.45854
0.02025	2.45821
0.0203	2.45919
0.02035	2.45984
0.0204	2.45984
0.02045	2.46049
0.0205	2.46049
0.02055	2.46081
0.0206	2.46178
0.02065	2.46178
0.0207	2.46243
0.02075	2.46308
0.0208	2.46406
0.02085	2.46406
0.0209	2.46471
0.02095	2.46535
0.021	2.46568
0.02105	2.46633
0.0211	2.46698
0.02115	2.4673
0.0212	2.46795
0.02125	2.46828
0.0213	2.4686
0.02135	2.46892
0.0214	2.46957
0.02145	2.46957
0.0215	2.4699
0.02155	2.47055
0.0216	2.47087
0.02165	2.47055
0.0217	2.47087
0.02175	2.4712
0.0218	2.4712
0.02185	2.4712
0.0219	2.47152
0.02195	2.47217
0.022	2.47185
0.02205	2.47185
0.0221	2.47217
0.02215	2.47249
0.0222	2.47249
0.02225	2.47282
0.0223	2.47347
0.02235	2.47347
0.0224	2.47412
0.02245	2.47477
0.0225	2.47542
0.02255	2.47542
0.0226	2.47574
0.02265	2.47671
0.0227	2.47736
0.02275	2.47834
0.0228	2.47866
0.02285	2.47931
0.0229	2.47996
0.02295	2.48061
0.023	2.48061
0.02305	2.48126
0.0231	2.48191
0.02315	2.48256
0.0232	2.48288
0.02325	2.48353
0.0233	2.48353
0.02335	2.48418
0.0234	2.48483
0.02345	2.48483
0.0235	2.48548
0.02355	2.48548
0.0236	2.48613
0.02365	2.48613
0.0237	2.4871
0.02375	2.48742
0.0238	2.48775
0.02385	2.48807
0.0239	2.4884
0.02395	2.48937
0.024	2.48937
0.02405	2.49002
0.0241	2.49034
0.02415	2.49067
0.0242	2.49132
0.02425	2.49132
0.0243	2.49164
0.02435	2.49197
0.0244	2.49229
0.02445	2.49229
0.0245	2.49262
0.02455	2.49197
0.0246	2.49294
0.02465	2.49262
0.0247	2.49229
0.02475	2.49262
0.0248	2.49262
0.02485	2.49327
0.0249	2.49359
0.02495	2.49294
0.025	2.49327
0.02505	2.49359
0.0251	2.49391
0.02515	2.49424
0.0252	2.49424
0.02525	2.49424
0.0253	2.49456
0.02535	2.49424
0.0254	2.49521
0.02545	2.49489
0.0255	2.49554
0.02555	2.49521
0.0256	2.49554
0.02565	2.49586
0.0257	2.49586
0.02575	2.49554
0.0258	2.49586
0.02585	2.49586
0.0259	2.49586
0.02595	2.49554
0.026	2.49586
0.02605	2.49586
0.0261	2.49619
0.02615	2.49619
0.0262	2.49684
0.02625	2.49684
0.0263	2.49716
0.02635	2.49748
0.0264	2.49781
0.02645	2.49846
0.0265	2.49911
0.02655	2.50008
0.0266	2.50041
0.02665	2.50105
0.0267	2.5017
0.02675	2.50203
0.0268	2.50268
0.02685	2.50333
0.0269	2.50333
0.02695	2.5043
0.027	2.50495
0.02705	2.50527
0.0271	2.50625
0.02715	2.50657
0.0272	2.50755
0.02725	2.50787
0.0273	2.50852
0.02735	2.50917
0.0274	2.50949
0.02745	2.50982
0.0275	2.51047
0.02755	2.51112
0.0276	2.51144
0.02765	2.51176
0.0277	2.51241
0.02775	2.51306
0.0278	2.51339
0.02785	2.51404
0.0279	2.51436
0.02795	2.51469
0.028	2.51566
0.02805	2.51598
0.0281	2.51631
0.02815	2.51631
0.0282	2.51696
0.02825	2.51663
0.0283	2.51696
0.02835	2.51761
0.0284	2.51696
0.02845	2.51761
0.0285	2.51761
0.02855	2.51826
0.0286	2.51793
0.02865	2.51793
0.0287	2.51858
0.02875	2.51858
0.0288	2.51858
0.02885	2.51858
0.0289	2.51923
0.02895	2.51923
0.029	2.51955
0.02905	2.51988
0.0291	2.5202
0.02915	2.5202
0.0292	2.52085
0.02925	2.52118
0.0293	2.5215
0.02935	2.52215
0.0294	2.52215
0.02945	2.52247
0.0295	2.52345
0.02955	2.52345
0.0296	2.5241
0.02965	2.52475
0.0297	2.52507
0.02975	2.52604
0.0298	2.52637
0.02985	2.52702
0.0299	2.52799
0.02995	2.52897
0.03	2.52961
0.03005	2.53026
0.0301	2.53124
0.03015	2.53221
0.0302	2.53286
0.03025	2.53351
0.0303	2.53481
0.03035	2.53513
0.0304	2.53546
0.03045	2.53611
0.0305	2.53675
0.03055	2.5374
0.0306	2.5374
0.03065	2.5374
0.0307	2.53805
0.03075	2.53805
0.0308	2.53805
0.03085	2.53805
0.0309	2.53838
0.03095	2.53838
0.031	2.5387
0.03105	2.53805
0.0311	2.5387
0.03115	2.53838
0.0312	2.53805
0.03125	2.5387
0.0313	2.53838
0.03135	2.5387
0.0314	2.53838
0.03145	2.53838
0.0315	2.53838
0.03155	2.53838
0.0316	2.53838
0.03165	2.53838
0.0317	2.5387
0.03175	2.53805
0.0318	2.53838
0.03185	2.5387
0.0319	2.53903
0.03195	2.53838
0.032	2.53903
0.03205	2.53903
0.0321	2.54
0.03215	2.53968
0.0322	2.54
0.03225	2.54032
0.0323	2.54032
0.03235	2.54065
0.0324	2.54097
0.03245	2.5413
0.0325	2.54195
0.03255	2.54195
0.0326	2.54227
0.03265	2.54292
0.0327	2.54325
0.03275	2.54357
0.0328	2.54422
0.03285	2.54454
0.0329	2.54552
0.03295	2.54584
0.033	2.54617
0.03305	2.54649
0.0331	2.54714
0.03315	2.54746
0.0332	2.54746
0.03325	2.54811
0.0333	2.54811
0.03335	2.54811
0.0334	2.54844
0.03345	2.54909
0.0335	2.54909
0.03355	2.55006
0.0336	2.54974
0.03365	2.55071
0.0337	2.55136
0.03375	2.55201
0.0338	2.55201
0.03385	2.55233
0.0339	2.55298
0.03395	2.55298
0.034	2.55363
0.03405	2.55363
0.0341	2.55428
0.03415	2.55428
0.0342	2.55493
0.03425	2.55525
0.0343	2.55558
0.03435	2.5559
0.0344	2.5559
0.03445	2.55623
0.0345	2.55623
0.03455	2.55655
0.0346	2.55655
0.03465	2.55688
0.0347	2.55688
0.03475	2.55752
0.0348	2.55752
0.03485	2.55817
0.0349	2.5585
0.03495	2.5585
0.035	2.55915
0.03505	2.56012
0.0351	2.5598
0.03515	2.56045
0.0352	2.56077
0.03525	2.56142
0.0353	2.56207
0.03535	2.56239
0.0354	2.56239
0.03545	2.56304
0.0355	2.56304
0.03555	2.56369
0.0356	2.56434
0.03565	2.56499
0.0357	2.56466
0.03575	2.56531
0.0358	2.56564
0.03585	2.56629
0.0359	2.56629
0.03595	2.56629
0.036	2.56661
0.03605	2.56694
0.0361	2.56694
0.03615	2.56726
0.0362	2.56726
0.03625	2.56759
0.0363	2.56759
0.03635	2.56823
0.0364	2.56823
0.03645	2.56823
0.0365	2.56823
0.03655	2.56856
0.0366	2.56856
0.03665	2.56856
0.0367	2.56823
0.03675	2.56856
0.0368	2.56888
0.03685	2.56888
0.0369	2.56856
0.03695	2.56856
0.037	2.56856
0.03705	2.56823
0.0371	2.56856
0.03715	2.56856
0.0372	2.56856
0.03725	2.56888
0.0373	2.56921
0.03735	2.56921
0.0374	2.56986
0.03745	2.57018
0.0375	2.57051
0.03755	2.57083
0.0376	2.57116
0.03765	2.57148
0.0377	2.5718
0.03775	2.57213
0.0378	2.57213
0.03785	2.57245
0.0379	2.57278
0.03795	2.57278
0.038	2.5731
0.03805	2.57278
0.0381	2.5731
0.03815	2.57278
0.0382	2.57278
0.03825	2.57278
0.0383	2.57245
0.03835	2.57278
0.0384	2.57213
0.03845	2.57213
0.0385	2.57278
0.03855	2.57245
0.0386	2.57278
0.03865	2.57278
0.0387	2.57343
0.03875	2.57343
0.0388	2.57375
0.03885	2.57473
0.0389	2.57473
0.03895	2.57537
0.039	2.57602
0.03905	2.577
0.0391	2.57732
0.03915	2.57765
0.0392	2.5783
0.03925	2.57894
0.0393	2.57959
0.03935	2.57992
0.0394	2.58122
0.03945	2.58154
0.0395	2.58187
0.03955	2.58284
0.0396	2.58349
0.03965	2.58381
0.0397	2.58446
0.03975	2.58544
0.0398	2.58673
0.03985	2.58706
0.0399	2.58836
0.03995	2.58901
0.04	2.58998
0.04005	2.59095
0.0401	2.5916
0.04015	2.59258
0.0402	2.59387
0.04025	2.59452
0.0403	2.5955
0.04035	2.59582
0.0404	2.59712
0.04045	2.59744
0.0405	2.59809
0.04055	2.59842
0.0406	2.59907
0.04065	2.59972
0.0407	2.60036
0.04075	2.60036
0.0408	2.60004
0.04085	2.60069
0.0409	2.60101
0.04095	2.60069
0.041	2.60101
0.04105	2.60101
0.0411	2.60069
0.04115	2.60069
0.0412	2.60069
0.04125	2.60101
0.0413	2.60036
0.04135	2.60004
0.0414	2.60036
0.04145	2.60036
0.0415	2.60036
0.04155	2.60069
0.0416	2.60069
0.04165	2.60101
0.0417	2.60101
0.04175	2.60166
0.0418	2.60166
0.04185	2.60231
0.0419	2.60264
0.04195	2.60329
0.042	2.60426
0.04205	2.60491
0.0421	2.60556
0.04215	2.60621
0.0422	2.6075
0.04225	2.60783
0.0423	2.60945
0.04235	2.60978
0.0424	2.61075
0.04245	2.61172
0.0425	2.61237
0.04255	2.61302
0.0426	2.61367
0.04265	2.614
0.0427	2.61464
0.04275	2.61497
0.0428	2.61562
0.04285	2.61627
0.0429	2.61627
0.04295	2.61659
0.043	2.61692
0.04305	2.61659
0.0431	2.61724
0.04315	2.61724
0.0432	2.61757
0.04325	2.61757
0.0433	2.61789
0.04335	2.61821
0.0434	2.61821
0.04345	2.61854
0.0435	2.61854
0.04355	2.61854
0.0436	2.61886
0.04365	2.61919
0.0437	2.61984
0.04375	2.62016
0.0438	2.62016
0.04385	2.62081
0.0439	2.62081
0.04395	2.62178
0.044	2.62211
0.04405	2.62308
0.0441	2.62308
0.04415	2.62406
0.0442	2.62438
0.04425	2.62503
0.0443	2.62568
0.04435	2.626
0.0444	2.62665
0.04445	2.62698
0.0445	2.6273
0.04455	2.62795
0.0446	2.6286
0.04465	2.62925
0.0447	2.62957
0.04475	2.62957
0.0448	2.63022
0.04485	2.63022
0.0449	2.63055
0.04495	2.6312
0.045	2.6312
0.04505	2.6312
0.0451	2.63152
0.04515	2.6312
0.0452	2.63152
0.04525	2.6312
0.0453	2.63152
0.04535	2.6312
0.0454	2.6312
0.04545	2.6312
0.0455	2.63087
0.04555	2.63087
0.0456	2.63087
0.04565	2.63055
0.0457	2.63022
0.04575	2.63022
0.0458	2.63022
0.04585	2.62957
0.0459	2.62957
0.04595	2.6299
0.046	2.62957
0.04605	2.62957
0.0461	2.62957
0.04615	2.6299
0.0462	2.62957
0.04625	2.6299
0.0463	2.63022
0.04635	2.63022
0.0464	2.63087
0.04645	2.63087
0.0465	2.63152
0.04655	2.63217
0.0466	2.63249
0.04665	2.63314
0.0467	2.63412
0.04675	2.63477
0.0468	2.63509
0.04685	2.63639
0.0469	2.63704
0.04695	2.63769
0.047	2.63866
0.04705	2.63931
0.0471	2.64028
0.04715	2.64061
0.0472	2.64191
0.04725	2.64256
0.0473	2.6432
0.04735	2.6445
0.0474	2.6458
0.04745	2.64645
0.0475	2.64742
0.04755	2.64807
0.0476	2.64905
0.04765	2.6497
0.0477	2.65067
0.04775	2.65164
0.0478	2.65262
0.04785	2.65327
0.0479	2.65359
0.04795	2.65456
0.048	2.65521
0.04805	2.65586
0.0481	2.65619
0.04815	2.65684
0.0482	2.65651
0.04825	2.65716
0.0483	2.65781
0.04835	2.65748
0.0484	2.65748
0.04845	2.65781
0.0485	2.65781
0.04855	2.65813
0.0486	2.65846
0.04865	2.65846
0.0487	2.65846
0.04875	2.65846
0.0488	2.65846
0.04885	2.65813
0.0489	2.65813
0.04895	2.65813
0.049	2.65813
0.04905	2.65846
0.0491	2.65813
0.04915	2.65813
0.0492	2.65813
0.04925	2.65813
0.0493	2.65846
0.04935	2.65878
0.0494	2.65846
0.04945	2.65911
0.0495	2.65943
0.04955	2.65943
0.0496	2.65976
0.04965	2.66008
0.0497	2.66073
0.04975	2.66073
0.0498	2.66138
0.04985	2.6617
0.0499	2.66235
0.04995	2.66268
0.05	2.663
0.05005	2.66398
0.0501	2.66398
0.05015	2.66462
0.0502	2.66495
0.05025	2.6656
0.0503	2.66592
0.05035	2.6656
0.0504	2.66625
0.05045	2.66657
0.0505	2.66657
0.05055	2.6669
0.0506	2.66722
0.05065	2.66722
0.0507	2.66754
0.05075	2.66754
0.0508	2.66754
0.05085	2.66754
0.0509	2.66787
0.05095	2.66787
0.051	2.66754
0.05105	2.66722
0.0511	2.66754
0.05115	2.66722
0.0512	2.66754
0.05125	2.66787
0.0513	2.66787
0.05135	2.66787
0.0514	2.66819
0.05145	2.66787
0.0515	2.66787
0.05155	2.66819
0.0516	2.66852
0.05165	2.66852
0.0517	2.66884
0.05175	2.66949
0.0518	2.66949
0.05185	2.67047
0.0519	2.67014
0.05195	2.67047
0.052	2.67111
0.05205	2.67111
0.0521	2.67209
0.05215	2.67209
0.0522	2.67274
0.05225	2.67339
0.0523	2.67371
0.05235	2.67436
0.0524	2.67501
0.05245	2.67566
0.0525	2.67598
0.05255	2.67728
0.0526	2.67761
0.05265	2.67858
0.0527	2.67955
0.05275	2.68085
0.0528	2.6815
0.05285	2.68182
0.0529	2.6828
0.05295	2.6841
0.053	2.68507
0.05305	2.68539
0.0531	2.68637
0.05315	2.68702
0.0532	2.68799
0.05325	2.68832
0.0533	2.68832
0.05335	2.68929
0.0534	2.68929
0.05345	2.68961
0.0535	2.68994
0.05355	2.69059
0.0536	2.69026
0.05365	2.69059
0.0537	2.69059
0.05375	2.69059
0.0538	2.68994
0.05385	2.68994
0.0539	2.68994
0.05395	2.68994
0.054	2.68961
0.05405	2.68896
0.0541	2.68896
0.05415	2.68864
0.0542	2.68896
0.05425	2.68832
0.0543	2.68832
0.05435	2.68832
0.0544	2.68832
0.05445	2.68832
0.0545	2.68864
0.05455	2.68896
0.0546	2.68896
0.05465	2.68896
0.0547	2.68994
0.05475	2.68961
0.0548	2.69059
0.05485	2.69059
0.0549	2.69156
0.05495	2.69156
0.055	2.69156
0.05505	2.69286
0.0551	2.69286
0.05515	2.69383
0.0552	2.69448
0.05525	2.69513
0.0553	2.69578
0.05535	2.69643
0.0554	2.69675
0.05545	2.6974
0.0555	2.69773
0.05555	2.69838
0.0556	2.69903
0.05565	2.69935
0.0557	2.69967
0.05575	2.70032
0.0558	2.70032
0.05585	2.70065
0.0559	2.70097
0.05595	2.70195
0.056	2.70162
0.05605	2.70227
0.0561	2.70227
0.05615	2.70292
0.0562	2.70292
0.05625	2.70324
0.0563	2.70324
0.05635	2.70292
0.0564	2.70357
0.05645	2.70389
0.0565	2.70389
0.05655	2.70389
0.0566	2.70357
0.05665	2.70357
0.0567	2.70324
0.05675	2.70292
0.0568	2.70292
0.05685	2.7026
0.0569	2.70227
0.05695	2.70195
0.057	2.70162
0.05705	2.70162
0.0571	2.7013
0.05715	2.7013
0.0572	2.70097
0.05725	2.70097
0.0573	2.70065
0.05735	2.70065
0.0574	2.70032
0.05745	2.70032
0.0575	2.70032
0.05755	2.70032
0.0576	2.70032
0.05765	2.70032
0.0577	2.70065
0.05775	2.70032
0.0578	2.70032
0.05785	2.70065
0.0579	2.70065
0.05795	2.70097
0.058	2.70065
0.05805	2.70097
0.0581	2.7013
0.05815	2.7013
0.0582	2.70162
0.05825	2.70195
0.0583	2.7026
0.05835	2.70324
0.0584	2.70357
0.05845	2.70422
0.0585	2.70519
0.05855	2.70584
0.0586	2.70649
0.05865	2.70746
0.0587	2.70811
0.05875	2.70876
0.0588	2.70941
0.05885	2.71071
0.0589	2.71136
0.05895	2.71168
0.059	2.71201
0.05905	2.71298
0.0591	2.71395
0.05915	2.71428
0.0592	2.71428
0.05925	2.71493
0.0593	2.71525
0.05935	2.71525
0.0594	2.7159
0.05945	2.71655
0.0595	2.71688
0.05955	2.7172
0.0596	2.7172
0.05965	2.71752
0.0597	2.71817
0.05975	2.71882
0.0598	2.71882
0.05985	2.71947
0.0599	2.71915
0.05995	2.71947
0.06	2.7198
0.06005	2.72012
0.0601	2.72045
0.06015	2.72077
0.0602	2.72109
0.06025	2.72109
0.0603	2.72174
0.06035	2.72207
0.0604	2.72272
0.06045	2.72337
0.0605	2.72402
0.06055	2.72466
0.0606	2.72531
0.06065	2.72531
0.0607	2.72596
0.06075	2.72661
0.0608	2.72759
0.06085	2.72791
0.0609	2.72856
0.06095	2.72986
0.061	2.72986
0.06105	2.73083
0.0611	2.73148
0.06115	2.73245
0.0612	2.73278
0.06125	2.73375
0.0613	2.73473
0.06135	2.73505
0.0614	2.73602
0.06145	2.737
0.0615	2.73797
0.06155	2.73894
0.0616	2.73927
0.06165	2.73959
0.0617	2.74089
0.06175	2.74089
0.0618	2.74154
0.06185	2.74154
0.0619	2.74187
0.06195	2.74251
0.062	2.74251
0.06205	2.74349
0.0621	2.74316
0.06215	2.74381
0.0622	2.74381
0.06225	2.74414
0.0623	2.74414
0.06235	2.74414
0.0624	2.74446
0.06245	2.74479
0.0625	2.74479
0.06255	2.74479
0.0626	2.74479
0.06265	2.74544
0.0627	2.74544
0.06275	2.74544
0.0628	2.74608
0.06285	2.74608
0.0629	2.74673
0.06295	2.74673
0.063	2.74706
0.06305	2.74706
0.0631	2.74771
0.06315	2.74803
0.0632	2.74803
0.06325	2.74803
0.0633	2.74836
0.06335	2.74836
0.0634	2.74868
0.06345	2.74901
0.0635	2.74901
0.06355	2.74965
0.0636	2.74965
0.06365	2.74998
0.0637	2.74998
0.06375	2.7503
0.0638	2.75063
0.06385	2.75063
0.0639	2.7516
0.06395	2.75193
0.064	2.75193
0.06405	2.75258
0.0641	2.7529
0.06415	2.75322
0.0642	2.75355
0.06425	2.75387
0.0643	2.75485
0.06435	2.75517
0.0644	2.75582
0.06445	2.75615
0.0645	2.75647
0.06455	2.75744
0.0646	2.75744
0.06465	2.75842
0.0647	2.75842
0.06475	2.75907
0.0648	2.75939
0.06485	2.75939
0.0649	2.75972
0.06495	2.76004
0.065	2.76004
0.06505	2.76069
0.0651	2.76069
0.06515	2.76101
0.0652	2.76134
0.06525	2.76166
0.0653	2.76199
0.06535	2.76231
0.0654	2.76231
0.06545	2.76199
0.0655	2.76264
0.06555	2.76264
0.0656	2.76231
0.06565	2.76264
0.0657	2.76296
0.06575	2.76264
0.0658	2.76264
0.06585	2.76296
0.0659	2.76296
0.06595	2.76329
0.066	2.76329
0.06605	2.76361
0.0661	2.76393
0.06615	2.76393
0.0662	2.76426
0.06625	2.76491
0.0663	2.76491
0.06635	2.76556
0.0664	2.76588
0.06645	2.76621
0.0665	2.76686
0.06655	2.7675
0.0666	2.76815
0.06665	2.76945
0.0667	2.7701
0.06675	2.77107
0.0668	2.77172
0.06685	2.7727
0.0669	2.77335
0.06695	2.77464
0.067	2.77497
0.06705	2.77594
0.0671	2.77659
0.06715	2.77757
0.0672	2.77854
0.06725	2.77886
0.0673	2.77951
0.06735	2.77951
0.0674	2.78016
0.06745	2.78016
0.0675	2.78049
0.06755	2.78016
0.0676	2.78049
0.06765	2.78049
0.0677	2.78016
0.06775	2.77984
0.0678	2.77951
0.06785	2.77951
0.0679	2.77886
0.06795	2.77919
0.068	2.77821
0.06805	2.77821
0.0681	2.77789
0.06815	2.77789
0.0682	2.77821
0.06825	2.77789
0.0683	2.77789
0.06835	2.77821
0.0684	2.77854
0.06845	2.77886
0.0685	2.77919
0.06855	2.77919
0.0686	2.77951
0.06865	2.78016
0.0687	2.78049
0.06875	2.78114
0.0688	2.78114
0.06885	2.78146
0.0689	2.78211
0.06895	2.78178
0.069	2.78308
0.06905	2.78276
0.0691	2.78308
0.06915	2.78373
0.0692	2.78373
0.06925	2.78438
0.0693	2.78438
0.06935	2.78438
0.0694	2.78535
0.06945	2.78633
0.0695	2.78633
0.06955	2.78698
0.0696	2.7873
0.06965	2.78795
0.0697	2.7886
0.06975	2.78892
0.0698	2.78957
0.06985	2.78957
0.0699	2.79022
0.06995	2.79087
0.07	2.79152
0.07005	2.79152
0.0701	2.79217
0.07015	2.79249
0.0702	2.79282
0.07025	2.79314
0.0703	2.79379
0.07035	2.79379
0.0704	2.79379
0.07045	2.79444
0.0705	2.79509
0.07055	2.79541
0.0706	2.79574
0.07065	2.79541
0.0707	2.79541
0.07075	2.79574
0.0708	2.79541
0.07085	2.79574
0.0709	2.79574
0.07095	2.79606
0.071	2.79606
0.07105	2.79606
0.0711	2.79606
0.07115	2.79574
0.0712	2.79606
0.07125	2.79574
0.0713	2.79574
0.07135	2.79541
0.0714	2.79541
0.07145	2.79574
0.0715	2.79574
0.07155	2.79541
0.0716	2.79574
0.07165	2.79541
0.0717	2.79574
0.07175	2.79574
0.0718	2.79574
0.07185	2.79574
0.0719	2.79671
0.07195	2.79606
0.072	2.79671
0.07205	2.79671
0.0721	2.79671
0.07215	2.79704
0.0722	2.79736
0.07225	2.79704
0.0723	2.79769
0.07235	2.79834
0.0724	2.79866
0.07245	2.79898
0.0725	2.79898
0.07255	2.79963
0.0726	2.79996
0.07265	2.80061
0.0727	2.80126
0.07275	2.80158
0.0728	2.80191
0.07285	2.8032
0.0729	2.80353
0.07295	2.80418
0.073	2.80483
0.07305	2.80548
0.0731	2.80612
0.07315	2.8071
0.0732	2.80775
0.07325	2.8084
0.0733	2.80937
0.07335	2.80969
0.0734	2.81034
0.07345	2.81132
0.0735	2.81164
0.07355	2.81262
0.0736	2.81326
0.07365	2.81391
0.0737	2.81424
0.07375	2.81489
0.0738	2.81521
0.07385	2.81619
0.0739	2.81651
0.07395	2.81683
0.074	2.81683
0.07405	2.81716
0.0741	2.81716
0.07415	2.81716
0.0742	2.81748
0.07425	2.81683
0.0743	2.81716
0.07435	2.81716
0.0744	2.81651
0.07445	2.81651
0.0745	2.81683
0.07455	2.81651
0.0746	2.81651
0.07465	2.81586
0.0747	2.81619
0.07475	2.81586
0.0748	2.81619
0.07485	2.81586
0.0749	2.81554
0.07495	2.81586
0.075	2.81586
0.07505	2.81586
0.0751	2.81586
0.07515	2.81619
0.0752	2.81619
0.07525	2.81619
0.0753	2.81619
0.07535	2.81619
0.0754	2.81619
0.07545	2.81651
0.0755	2.81619
0.07555	2.81619
0.0756	2.81651
0.07565	2.81619
0.0757	2.81554
0.07575	2.81586
0.0758	2.81586
0.07585	2.81586
0.0759	2.81586
0.07595	2.81619
0.076	2.81619
0.07605	2.81586
0.0761	2.81619
0.07615	2.81651
0.0762	2.81651
0.07625	2.81651
0.0763	2.81683
0.07635	2.81651
0.0764	2.81716
0.07645	2.81716
0.0765	2.81716
0.07655	2.81781
0.0766	2.81813
0.07665	2.81878
0.0767	2.81878
0.07675	2.81943
0.0768	2.82008
0.07685	2.8204
0.0769	2.82138
0.07695	2.82138
0.077	2.82235
0.07705	2.82268
0.0771	2.82333
0.07715	2.82397
0.0772	2.82462
0.07725	2.82527
0.0773	2.82625
0.07735	2.8269
0.0774	2.82819
0.07745	2.82884
0.0775	2.82982
0.07755	2.83014
0.0776	2.83144
0.07765	2.83241
0.0777	2.83306
0.07775	2.83404
0.0778	2.83501
0.07785	2.83533
0.0779	2.83663
0.07795	2.83696
0.078	2.83761
0.07805	2.83793
0.0781	2.8389
0.07815	2.83955
0.0782	2.83988
0.07825	2.84053
0.0783	2.84053
0.07835	2.84118
0.0784	2.84085
0.07845	2.8415
0.0785	2.84182
0.07855	2.84182
0.0786	2.84215
0.07865	2.84182
0.0787	2.84247
0.07875	2.84182
0.0788	2.84215
0.07885	2.84215
0.0789	2.84215
0.07895	2.84215
0.079	2.84182
0.07905	2.8415
0.0791	2.84182
0.07915	2.8415
0.0792	2.84182
0.07925	2.8415
0.0793	2.8415
0.07935	2.84118
0.0794	2.84118
0.07945	2.84118
0.0795	2.84118
0.07955	2.84182
0.0796	2.84215
0.07965	2.8415
0.0797	2.84215
0.07975	2.84247
0.0798	2.84247
0.07985	2.8428
0.0799	2.8428
0.07995	2.84312
0.08	2.84345
0.08005	2.84377
0.0801	2.8441
0.08015	2.84377
0.0802	2.8441
0.08025	2.84507
0.0803	2.84507
0.08035	2.84539
0.0804	2.84572
0.08045	2.84604
0.0805	2.84669
0.08055	2.84734
0.0806	2.84767
0.08065	2.84832
0.0807	2.84864
0.08075	2.84896
0.0808	2.85026
0.08085	2.85026
0.0809	2.85091
0.08095	2.85124
0.081	2.85156
0.08105	2.85189
0.0811	2.85221
0.08115	2.85221
0.0812	2.85286
0.08125	2.85253
0.0813	2.85253
0.08135	2.85286
0.0814	2.85286
0.08145	2.85286
0.0815	2.85253
0.08155	2.85286
0.0816	2.85286
0.08165	2.85318
0.0817	2.85351
0.08175	2.85318
0.0818	2.85351
0.08185	2.85351
0.0819	2.85416
0.08195	2.85448
0.082	2.85481
0.08205	2.85513
0.0821	2.8561
0.08215	2.85578
0.0822	2.85643
0.08225	2.85708
0.0823	2.8574
0.08235	2.85805
0.0824	2.8587
0.08245	2.8587
0.0825	2.85935
0.08255	2.86065
0.0826	2.86097
0.08265	2.86162
0.0827	2.86195
0.08275	2.86292
0.0828	2.86292
0.08285	2.86389
0.0829	2.86422
0.08295	2.86454
0.083	2.86519
0.08305	2.86519
0.0831	2.86552
0.08315	2.86584
0.0832	2.86649
0.08325	2.86714
0.0833	2.86746
0.08335	2.86811
0.0834	2.86779
0.08345	2.86844
0.0835	2.86941
0.08355	2.86974
0.0836	2.87038
0.08365	2.87103
0.0837	2.87168
0.08375	2.87201
0.0838	2.87266
0.08385	2.87331
0.0839	2.87428
0.08395	2.87428
0.084	2.87493
0.08405	2.8759
0.0841	2.87688
0.08415	2.8772
0.0842	2.87785
0.08425	2.8785
0.0843	2.87915
0.08435	2.88012
0.0844	2.88077
0.08445	2.88109
0.0845	2.88207
0.08455	2.88272
0.0846	2.88337
0.08465	2.88402
0.0847	2.88434
0.08475	2.88531
0.0848	2.88564
0.08485	2.88629
0.0849	2.88661
0.08495	2.88694
0.085	2.88759
0.08505	2.88791
0.0851	2.88791
0.08515	2.88823
0.0852	2.88759
0.08525	2.88823
0.0853	2.88823
0.08535	2.88791
0.0854	2.88791
0.08545	2.88791
0.0855	2.88791
0.08555	2.88823
0.0856	2.88823
0.08565	2.88856
0.0857	2.88856
0.08575	2.88856
0.0858	2.88921
0.08585	2.88986
0.0859	2.88953
0.08595	2.89051
0.086	2.89116
0.08605	2.89116
0.0861	2.8918
0.08615	2.89213
0.0862	2.89213
0.08625	2.89245
0.0863	2.89213
0.08635	2.89213
0.0864	2.89245
0.08645	2.8918
0.0865	2.89213
0.08655	2.89213
0.0866	2.89148
0.08665	2.89116
0.0867	2.89018
0.08675	2.88986
0.0868	2.88921
0.08685	2.88856
0.0869	2.88759
0.08695	2.88726
0.087	2.88694
0.08705	2.88596
0.0871	2.88596
0.08715	2.88596
0.0872	2.88531
0.08725	2.88499
0.0873	2.88466
0.08735	2.88466
0.0874	2.88499
0.08745	2.88499
0.0875	2.88564
0.08755	2.88531
0.0876	2.88596
0.08765	2.88661
0.0877	2.88694
0.08775	2.88791
0.0878	2.88888
0.08785	2.88953
0.0879	2.89083
0.08795	2.8918
0.088	2.8931
0.08805	2.89375
0.0881	2.89473
0.08815	2.8957
0.0882	2.89667
0.08825	2.89797
0.0883	2.89862
0.08835	2.89959
0.0884	2.90057
0.08845	2.90154
0.0885	2.90219
0.08855	2.90316
0.0886	2.90381
0.08865	2.90446
0.0887	2.90511
0.08875	2.90608
0.0888	2.90608
0.08885	2.90641
0.0889	2.90641
0.08895	2.90673
0.089	2.90738
0.08905	2.90771
0.0891	2.90803
0.08915	2.90771
0.0892	2.90771
0.08925	2.90836
0.0893	2.90771
0.08935	2.90803
0.0894	2.90803
0.08945	2.90771
0.0895	2.90803
0.08955	2.90803
0.0896	2.90771
0.08965	2.90803
0.0897	2.90836
0.08975	2.90803
0.0898	2.90868
0.08985	2.90901
0.0899	2.90901
0.08995	2.90933
0.09	2.90965
0.09005	2.90998
0.0901	2.9103
0.09015	2.91063
0.0902	2.91095
0.09025	2.9116
0.0903	2.9116
0.09035	2.91193
0.0904	2.91225
0.09045	2.91258
0.0905	2.9129
0.09055	2.91322
0.0906	2.91322
0.09065	2.91387
0.0907	2.91387
0.09075	2.9142
0.0908	2.91387
0.09085	2.9142
0.0909	2.91452
0.09095	2.91452
0.091	2.91452
0.09105	2.91485
0.0911	2.91485
0.09115	2.91517
0.0912	2.91452
0.09125	2.91452
0.0913	2.91485
0.09135	2.91485
0.0914	2.91485
0.09145	2.91485
0.0915	2.91517
0.09155	2.91517
0.0916	2.91582
0.09165	2.91582
0.0917	2.91679
0.09175	2.91712
0.0918	2.91744
0.09185	2.91809
0.0919	2.91842
0.09195	2.91907
0.092	2.91939
0.09205	2.92004
0.0921	2.92069
0.09215	2.92101
0.0922	2.92166
0.09225	2.92231
0.0923	2.92231
0.09235	2.92296
0.0924	2.92361
0.09245	2.92393
0.0925	2.92426
0.09255	2.92458
0.0926	2.92523
0.09265	2.92523
0.0927	2.92556
0.09275	2.92556
0.0928	2.92588
0.09285	2.92588
0.0929	2.92556
0.09295	2.92588
0.093	2.92588
0.09305	2.92556
0.0931	2.92621
0.09315	2.92621
0.0932	2.92588
0.09325	2.92621
0.0933	2.92653
0.09335	2.92685
0.0934	2.92685
0.09345	2.9275
0.0935	2.9275
0.09355	2.92783
0.0936	2.92815
0.09365	2.92848
0.0937	2.9288
0.09375	2.92945
0.0938	2.92978
0.09385	2.9301
0.0939	2.93042
0.09395	2.93075
0.094	2.93075
0.09405	2.93075
0.0941	2.9314
0.09415	2.93107
0.0942	2.93075
0.09425	2.93107
0.0943	2.93107
0.09435	2.93075
0.0944	2.93075
0.09445	2.93075
0.0945	2.93042
0.09455	2.9301
0.0946	2.92978
0.09465	2.92913
0.0947	2.92913
0.09475	2.92848
0.0948	2.92815
0.09485	2.9275
0.0949	2.9275
0.09495	2.92685
0.095	2.92653
0.09505	2.92621
0.0951	2.92621
0.09515	2.92556
0.0952	2.92556
0.09525	2.92556
0.0953	2.92523
0.09535	2.92588
0.0954	2.92621
0.09545	2.92621
0.0955	2.92685
0.09555	2.92685
0.0956	2.9275
0.09565	2.9275
0.0957	2.92848
0.09575	2.9288
0.0958	2.92945
0.09585	2.9301
0.0959	2.93042
0.09595	2.9314
0.096	2.93172
0.09605	2.9327
0.0961	2.93335
0.09615	2.93367
0.0962	2.93432
0.09625	2.93464
0.0963	2.93529
0.09635	2.93594
0.0964	2.93659
0.09645	2.93692
0.0965	2.93724
0.09655	2.93789
0.0966	2.93821
0.09665	2.93886
0.0967	2.93919
0.09675	2.93919
0.0968	2.93951
0.09685	2.94049
0.0969	2.94081
0.09695	2.94081
0.097	2.94081
0.09705	2.94178
0.0971	2.94178
0.09715	2.94243
0.0972	2.94211
0.09725	2.94243
0.0973	2.94276
0.09735	2.94276
0.0974	2.94308
0.09745	2.94308
0.0975	2.94341
0.09755	2.94341
0.0976	2.94308
0.09765	2.94308
0.0977	2.94341
0.09775	2.94341
0.0978	2.94406
0.09785	2.94341
0.0979	2.94341
0.09795	2.94341
0.098	2.94373
0.09805	2.94373
0.0981	2.94341
0.09815	2.94341
0.0982	2.94341
0.09825	2.94341
0.0983	2.94308
0.09835	2.94341
0.0984	2.94341
0.09845	2.94308
0.0985	2.94276
0.09855	2.94276
0.0986	2.94243
0.09865	2.94276
0.0987	2.94211
0.09875	2.94211
0.0988	2.94211
0.09885	2.94211
0.0989	2.94211
0.09895	2.94211
0.099	2.94211
0.09905	2.94178
[truncated: 5,812 more rows]
