# Supplementary material for: An evolutionarily conserved glycine-tyrosine motif forms a folding core in outer membrane proteins
Source: PLoS One. 2017 Aug 3;12(8):e0182016. doi: 10.1371/journal.pone.0182016 (PMC5542473; doi:10.1371/journal.pone.0182016)
Supplement: S1 File — (ZIP) [file pone.0182016.s001.zip › OmpX stopflow RAW data/OmpX WT 1/ompx_wt_ch1_018.bka]

BIO-KINE ASCII FILE
_COMMENT	External device
_COMMENT	Kinetics measurement
_COMMENT	Y Unit : Volt, X Unit : s
_COMMENT	Timebase 1 = .00005 s 5001 pts
_COMMENT	Timebase 2 = .001 s 2749 pts
_COMMENT	Timebase 3 = .5 s 44 pts
_SFM	SFM-300 /S Advanced mode
_SFM	Ratio : S1: 950, S2: 950, S3: 100
_SFM	Content : S1: , S2: , S3:
_SFM	Concentration : S1: , S2: , S3:
_SFM	Total volume : 502 �l Flow : 14 mL/s
_SFM	Acquisition start : 10 ms before stop
_SFM	cuve=FC-08, s1=10 ml , s2=10 ml , s3=1.9 ml
_UNITX	s
_UNITY	Volt
_DELTAX	0
_DATA
1e-300	2.71168
5e-5	2.70357
1e-4	2.69513
1.5e-4	2.68702
2e-4	2.67858
2.5e-4	2.67111
3e-4	2.66398
3.5e-4	2.65716
4e-4	2.65099
4.5e-4	2.6445
5e-4	2.63899
5.5e-4	2.63444
6e-4	2.6299
6.5e-4	2.626
7e-4	2.62211
7.5e-4	2.61919
8e-4	2.61594
8.5e-4	2.61367
9e-4	2.61172
9.5e-4	2.60945
0.001	2.60783
0.00105	2.60653
0.0011	2.60556
0.00115	2.60426
0.0012	2.60361
0.00125	2.60329
0.0013	2.60296
0.00135	2.60329
0.0014	2.60296
0.00145	2.60361
0.0015	2.60329
0.00155	2.60426
0.0016	2.60458
0.00165	2.60523
0.0017	2.60523
0.00175	2.60621
0.0018	2.60653
0.00185	2.60718
0.0019	2.60783
0.00195	2.6088
0.002	2.60978
0.00205	2.61075
0.0021	2.61237
0.00215	2.61367
0.0022	2.61562
0.00225	2.61789
0.0023	2.62016
0.00235	2.62276
0.0024	2.62503
0.00245	2.6286
0.0025	2.63249
0.00255	2.63574
0.0026	2.63963
0.00265	2.64353
0.0027	2.64807
0.00275	2.65327
0.0028	2.65846
0.00285	2.6643
0.0029	2.67047
0.00295	2.67761
0.003	2.68475
0.00305	2.69253
0.0031	2.70065
0.00315	2.70876
0.0032	2.71752
0.00325	2.72661
0.0033	2.73602
0.00335	2.74544
0.0034	2.75485
0.00345	2.76491
0.0035	2.77367
0.00355	2.78341
0.0036	2.79217
0.00365	2.80158
0.0037	2.81034
0.00375	2.81878
0.0038	2.82722
0.00385	2.83533
0.0039	2.84312
0.00395	2.85059
0.004	2.85773
0.00405	2.86519
0.0041	2.87168
0.00415	2.87817
0.0042	2.88434
0.00425	2.89018
0.0043	2.89602
0.00435	2.90122
0.0044	2.90673
0.00445	2.91095
0.0045	2.91615
0.00455	2.92069
0.0046	2.92458
0.00465	2.92848
0.0047	2.93172
0.00475	2.93399
0.0048	2.93627
0.00485	2.93789
0.0049	2.93821
0.00495	2.93886
0.005	2.93789
0.00505	2.93659
0.0051	2.93399
0.00515	2.93172
0.0052	2.9275
0.00525	2.92264
0.0053	2.91744
0.00535	2.91128
0.0054	2.90381
0.00545	2.8957
0.0055	2.88694
0.00555	2.8772
0.0056	2.86617
0.00565	2.85448
0.0057	2.84247
0.00575	2.82982
0.0058	2.81619
0.00585	2.80223
0.0059	2.78763
0.00595	2.77237
0.006	2.75679
0.00605	2.74154
0.0061	2.72531
0.00615	2.70941
0.0062	2.69416
0.00625	2.6789
0.0063	2.66268
0.00635	2.64807
0.0064	2.63347
0.00645	2.61951
0.0065	2.60653
0.00655	2.59387
0.0066	2.58154
0.00665	2.57018
0.0067	2.55915
0.00675	2.54941
0.0068	2.53968
0.00685	2.53091
0.0069	2.5228
0.00695	2.51501
0.007	2.50819
0.00705	2.50235
0.0071	2.49651
0.00715	2.49164
0.0072	2.48807
0.00725	2.48515
0.0073	2.48288
0.00735	2.48158
0.0074	2.48191
0.00745	2.48223
0.0075	2.48385
0.00755	2.48645
0.0076	2.49034
0.00765	2.49489
0.0077	2.50008
0.00775	2.50625
0.0078	2.51306
0.00785	2.52085
0.0079	2.52929
0.00795	2.53838
0.008	2.54714
0.00805	2.5572
0.0081	2.56726
0.00815	2.57765
0.0082	2.58803
0.00825	2.59874
0.0083	2.60978
0.00835	2.62049
0.0084	2.6312
0.00845	2.64158
0.0085	2.65197
0.00855	2.663
0.0086	2.67371
0.00865	2.68377
0.0087	2.69416
0.00875	2.70454
0.0088	2.71493
0.00885	2.72531
0.0089	2.7357
0.00895	2.74608
0.009	2.75679
0.00905	2.76653
0.0091	2.77724
0.00915	2.78698
0.0092	2.79704
0.00925	2.8071
0.0093	2.81619
0.00935	2.82527
0.0094	2.83404
0.00945	2.84247
0.0095	2.85059
0.00955	2.85773
0.0096	2.86487
0.00965	2.87103
0.0097	2.87688
0.00975	2.88207
0.0098	2.88694
0.00985	2.89116
0.0099	2.8944
0.00995	2.89732
0.01	2.89959
0.01005	2.90122
0.0101	2.90187
0.01015	2.90284
0.0102	2.90219
0.01025	2.90122
0.0103	2.89992
0.01035	2.89797
0.0104	2.89537
0.01045	2.89245
0.0105	2.88953
0.01055	2.88564
0.0106	2.88174
0.01065	2.87688
0.0107	2.87168
0.01075	2.86584
0.0108	2.85967
0.01085	2.85286
0.0109	2.84539
0.01095	2.83761
0.011	2.83014
0.01105	2.8204
0.0111	2.81132
0.01115	2.80126
0.0112	2.79087
0.01125	2.78016
0.0113	2.76913
0.01135	2.75712
0.0114	2.74608
0.01145	2.73473
0.0115	2.72272
0.01155	2.71103
0.0116	2.69903
0.01165	2.68734
0.0117	2.67533
0.01175	2.66365
0.0118	2.65262
0.01185	2.64126
0.0119	2.63022
0.01195	2.61984
0.012	2.60945
0.01205	2.59939
0.0121	2.58965
0.01215	2.58024
0.0122	2.57148
0.01225	2.56239
0.0123	2.5546
0.01235	2.54617
0.0124	2.53968
0.01245	2.53254
0.0125	2.52604
0.01255	2.51988
0.0126	2.51436
0.01265	2.50949
0.0127	2.50495
0.01275	2.50041
0.0128	2.49684
0.01285	2.49327
0.0129	2.49067
0.01295	2.48775
0.013	2.4858
0.01305	2.48418
0.0131	2.48288
0.01315	2.48158
0.0132	2.48061
0.01325	2.48028
0.0133	2.47963
0.01335	2.47963
0.0134	2.47996
0.01345	2.48061
0.0135	2.48061
0.01355	2.48158
0.0136	2.48223
0.01365	2.48256
0.0137	2.48385
0.01375	2.48418
0.0138	2.48548
0.01385	2.4858
0.0139	2.4871
0.01395	2.48742
0.014	2.4884
0.01405	2.48872
0.0141	2.48937
0.01415	2.4897
0.0142	2.49034
0.01425	2.49067
0.0143	2.49099
0.01435	2.49132
0.0144	2.49164
0.01445	2.49197
0.0145	2.49197
0.01455	2.49229
0.0146	2.49197
0.01465	2.49197
0.0147	2.49229
0.01475	2.49197
0.0148	2.49197
0.01485	2.49197
0.0149	2.49197
0.01495	2.49197
0.015	2.49229
0.01505	2.49197
0.0151	2.49197
0.01515	2.49197
0.0152	2.49229
0.01525	2.49197
0.0153	2.49197
0.01535	2.49262
0.0154	2.49294
0.01545	2.49262
0.0155	2.49294
0.01555	2.49327
0.0156	2.49359
0.01565	2.49424
0.0157	2.49489
0.01575	2.49489
0.0158	2.49554
0.01585	2.49586
0.0159	2.49684
0.01595	2.49716
0.016	2.49716
0.01605	2.49846
0.0161	2.49911
0.01615	2.49943
0.0162	2.50008
0.01625	2.50073
0.0163	2.50105
0.01635	2.50138
0.0164	2.50138
0.01645	2.5017
0.0165	2.50235
0.01655	2.50203
0.0166	2.50235
0.01665	2.50235
0.0167	2.503
0.01675	2.50268
0.0168	2.50268
0.01685	2.50268
0.0169	2.50235
0.01695	2.50235
0.017	2.50268
0.01705	2.50203
0.0171	2.50268
0.01715	2.50268
0.0172	2.50268
0.01725	2.50235
0.0173	2.50203
0.01735	2.50235
0.0174	2.50268
0.01745	2.50235
0.0175	2.50203
0.01755	2.50235
0.0176	2.50235
0.01765	2.50203
0.0177	2.50268
0.01775	2.50268
0.0178	2.503
0.01785	2.50333
0.0179	2.50268
0.01795	2.50333
0.018	2.50333
0.01805	2.50333
0.0181	2.50398
0.01815	2.5043
0.0182	2.50495
0.01825	2.50527
0.0183	2.50625
0.01835	2.50657
0.0184	2.5069
0.01845	2.50755
0.0185	2.50819
0.01855	2.50852
0.0186	2.50884
0.01865	2.50982
0.0187	2.51047
0.01875	2.51079
0.0188	2.51144
0.01885	2.51209
0.0189	2.51241
0.01895	2.51274
0.019	2.51371
0.01905	2.51404
0.0191	2.51436
0.01915	2.51436
0.0192	2.51533
0.01925	2.51598
0.0193	2.51663
0.01935	2.51728
0.0194	2.51728
0.01945	2.51793
0.0195	2.51826
0.01955	2.51858
0.0196	2.51923
0.01965	2.51955
0.0197	2.5202
0.01975	2.52053
0.0198	2.52118
0.01985	2.5215
0.0199	2.52183
0.01995	2.52215
0.02	2.5228
0.02005	2.52345
0.0201	2.52377
0.02015	2.5241
0.0202	2.52475
0.02025	2.52475
0.0203	2.52475
0.02035	2.5254
0.0204	2.5254
0.02045	2.52572
0.0205	2.52572
0.02055	2.52604
0.0206	2.52604
0.02065	2.52572
0.0207	2.52572
0.02075	2.52572
0.0208	2.52572
0.02085	2.52572
0.0209	2.5254
0.02095	2.52604
0.021	2.52572
0.02105	2.52604
0.0211	2.52604
0.02115	2.52637
0.0212	2.52637
0.02125	2.52669
0.0213	2.52669
0.02135	2.52702
0.0214	2.52767
0.02145	2.52799
0.0215	2.52799
0.02155	2.52832
0.0216	2.52864
0.02165	2.52897
0.0217	2.52994
0.02175	2.52961
0.0218	2.52994
0.02185	2.53026
0.0219	2.53091
0.02195	2.53091
0.022	2.53124
0.02205	2.53221
0.0221	2.53221
0.02215	2.53318
0.0222	2.53351
0.02225	2.53416
0.0223	2.53416
0.02235	2.53513
0.0224	2.53546
0.02245	2.53643
0.0225	2.53708
0.02255	2.5374
0.0226	2.53773
0.02265	2.5387
0.0227	2.53968
0.02275	2.54032
0.0228	2.5413
0.02285	2.54227
0.0229	2.5426
0.02295	2.54292
0.023	2.54357
0.02305	2.54389
0.0231	2.54454
0.02315	2.54519
0.0232	2.54584
0.02325	2.54617
0.0233	2.54682
0.02335	2.54746
0.0234	2.54811
0.02345	2.54876
0.0235	2.54909
0.02355	2.54941
0.0236	2.55006
0.02365	2.55136
0.0237	2.55168
0.02375	2.55201
0.0238	2.55233
0.02385	2.55298
0.0239	2.55363
0.02395	2.55395
0.024	2.55428
0.02405	2.55493
0.0241	2.55493
0.02415	2.55525
0.0242	2.55558
0.02425	2.5559
0.0243	2.55623
0.02435	2.55623
0.0244	2.55655
0.02445	2.55655
0.0245	2.55655
0.02455	2.5572
0.0246	2.55785
0.02465	2.55785
0.0247	2.55817
0.02475	2.5585
0.0248	2.55915
0.02485	2.55947
0.0249	2.5598
0.02495	2.56045
0.025	2.56077
0.02505	2.56142
0.0251	2.56174
0.02515	2.56207
0.0252	2.56239
0.02525	2.56272
0.0253	2.56337
0.02535	2.56304
0.0254	2.56337
0.02545	2.56402
0.0255	2.56402
0.02555	2.56434
0.0256	2.56499
0.02565	2.56466
0.0257	2.56499
0.02575	2.56499
0.0258	2.56564
0.02585	2.56596
0.0259	2.56564
0.02595	2.56629
0.026	2.56661
0.02605	2.56694
0.0261	2.56694
0.02615	2.56759
0.0262	2.56791
0.02625	2.56823
0.0263	2.56823
0.02635	2.56856
0.0264	2.56888
0.02645	2.56953
0.0265	2.56953
0.02655	2.56986
0.0266	2.57018
0.02665	2.57018
0.0267	2.57018
0.02675	2.57018
0.0268	2.57051
0.02685	2.57051
0.0269	2.57083
0.02695	2.57116
0.027	2.57116
0.02705	2.57148
0.0271	2.57148
0.02715	2.57148
0.0272	2.5718
0.02725	2.5718
0.0273	2.57213
0.02735	2.57213
0.0274	2.57278
0.02745	2.57278
0.0275	2.5731
0.02755	2.5731
0.0276	2.57375
0.02765	2.57375
0.0277	2.57408
0.02775	2.5744
0.0278	2.57537
0.02785	2.5757
0.0279	2.57635
0.02795	2.57635
0.028	2.57667
0.02805	2.57667
0.0281	2.57732
0.02815	2.57732
0.0282	2.57732
0.02825	2.57797
0.0283	2.57797
0.02835	2.57765
0.0284	2.57797
0.02845	2.5783
0.0285	2.5783
0.02855	2.57797
0.0286	2.57797
0.02865	2.5783
0.0287	2.5783
0.02875	2.57797
0.0288	2.5783
0.02885	2.5783
0.0289	2.5783
0.02895	2.57797
0.029	2.5783
0.02905	2.5783
0.0291	2.57797
0.02915	2.57765
0.0292	2.57732
0.02925	2.577
0.0293	2.577
0.02935	2.57667
0.0294	2.57635
0.02945	2.57635
0.0295	2.57602
0.02955	2.5757
0.0296	2.57537
0.02965	2.57505
0.0297	2.57505
0.02975	2.57505
0.0298	2.57473
0.02985	2.5744
0.0299	2.57505
0.02995	2.57473
0.03	2.57505
0.03005	2.57473
0.0301	2.57537
0.03015	2.57537
0.0302	2.5757
0.03025	2.57635
0.0303	2.57635
0.03035	2.577
0.0304	2.57732
0.03045	2.5783
0.0305	2.57894
0.03055	2.57927
0.0306	2.57992
0.03065	2.58024
0.0307	2.58089
0.03075	2.58187
0.0308	2.58187
0.03085	2.58251
0.0309	2.58316
0.03095	2.58381
0.031	2.58446
0.03105	2.58511
0.0311	2.58576
0.03115	2.58576
0.0312	2.58673
0.03125	2.58738
0.0313	2.58803
0.03135	2.58868
0.0314	2.58868
0.03145	2.58965
0.0315	2.58965
0.03155	2.5903
0.0316	2.59128
0.03165	2.59128
0.0317	2.59225
0.03175	2.5929
0.0318	2.59322
0.03185	2.59355
0.0319	2.5942
0.03195	2.59452
0.032	2.59485
0.03205	2.5955
0.0321	2.59582
0.03215	2.59647
0.0322	2.59647
0.03225	2.59712
0.0323	2.59777
0.03235	2.59777
0.0324	2.59842
0.03245	2.59874
0.0325	2.59874
0.03255	2.59939
0.0326	2.60004
0.03265	2.60036
0.0327	2.60101
0.03275	2.60134
0.0328	2.60199
0.03285	2.60231
0.0329	2.60264
0.03295	2.60329
0.033	2.60426
0.03305	2.60491
0.0331	2.60523
0.03315	2.60588
0.0332	2.60621
0.03325	2.60718
0.0333	2.6075
0.03335	2.60815
0.0334	2.6088
0.03345	2.60978
0.0335	2.61043
0.03355	2.61107
0.0336	2.61205
0.03365	2.61237
0.0337	2.61367
0.03375	2.61432
0.0338	2.61497
0.03385	2.61594
0.0339	2.61659
0.03395	2.61789
0.034	2.61821
0.03405	2.61886
0.0341	2.61951
0.03415	2.62049
0.0342	2.62146
0.03425	2.62211
0.0343	2.62243
0.03435	2.62308
0.0344	2.62373
0.03445	2.62406
0.0345	2.62503
0.03455	2.62503
0.0346	2.62535
0.03465	2.626
0.0347	2.62665
0.03475	2.62665
0.0348	2.62698
0.03485	2.62763
0.0349	2.62795
0.03495	2.62795
0.035	2.62795
0.03505	2.6286
0.0351	2.62828
0.03515	2.6286
0.0352	2.62892
0.03525	2.62892
0.0353	2.62957
0.03535	2.62957
0.0354	2.63022
0.03545	2.63055
0.0355	2.63087
0.03555	2.63152
0.0356	2.63152
0.03565	2.63217
0.0357	2.63217
0.03575	2.63217
0.0358	2.63314
0.03585	2.63314
0.0359	2.63379
0.03595	2.63412
0.036	2.63477
0.03605	2.63509
0.0361	2.63542
0.03615	2.63606
0.0362	2.63639
0.03625	2.63639
0.0363	2.63671
0.03635	2.63704
0.0364	2.63736
0.03645	2.63801
0.0365	2.63801
0.03655	2.63834
0.0366	2.63899
0.03665	2.63963
0.0367	2.63996
0.03675	2.63996
0.0368	2.64093
0.03685	2.64126
0.0369	2.64158
0.03695	2.64256
0.037	2.64288
0.03705	2.64353
0.0371	2.6445
0.03715	2.64483
0.0372	2.64515
0.03725	2.6458
0.0373	2.64645
0.03735	2.64645
0.0374	2.64742
0.03745	2.64775
0.0375	2.6484
0.03755	2.64872
0.0376	2.64872
0.03765	2.64905
0.0377	2.64937
0.03775	2.65002
0.0378	2.65034
0.03785	2.65034
0.0379	2.65067
0.03795	2.65067
0.038	2.65099
0.03805	2.65099
0.0381	2.65099
0.03815	2.65099
0.0382	2.65164
0.03825	2.65132
0.0383	2.65164
0.03835	2.65197
0.0384	2.65229
0.03845	2.65197
0.0385	2.65294
0.03855	2.65262
0.0386	2.65327
0.03865	2.65359
0.0387	2.65424
0.03875	2.65391
0.0388	2.65489
0.03885	2.65521
0.0389	2.65554
0.03895	2.65586
0.039	2.65619
0.03905	2.65651
0.0391	2.65684
0.03915	2.65684
0.0392	2.65748
0.03925	2.65748
0.0393	2.65781
0.03935	2.65748
0.0394	2.65781
0.03945	2.65813
0.0395	2.65781
0.03955	2.65813
0.0396	2.65781
0.03965	2.65846
0.0397	2.65878
0.03975	2.65911
0.0398	2.65878
0.03985	2.65943
0.0399	2.65976
0.03995	2.66041
0.04	2.66073
0.04005	2.66138
0.0401	2.66203
0.04015	2.66235
0.0402	2.66333
0.04025	2.66365
0.0403	2.6643
0.04035	2.66462
0.0404	2.66527
0.04045	2.6656
0.0405	2.66657
0.04055	2.6669
0.0406	2.6669
0.04065	2.66787
0.0407	2.66819
0.04075	2.66819
0.0408	2.66884
0.04085	2.66949
0.0409	2.66982
0.04095	2.67014
0.041	2.67047
0.04105	2.67079
0.0411	2.67144
0.04115	2.67209
0.0412	2.67241
0.04125	2.67274
0.0413	2.67339
0.04135	2.67339
0.0414	2.67371
0.04145	2.67371
0.0415	2.67404
0.04155	2.67468
0.0416	2.67468
0.04165	2.67501
0.0417	2.67501
0.04175	2.67533
0.0418	2.67566
0.04185	2.67566
0.0419	2.67566
0.04195	2.67598
0.042	2.67598
0.04205	2.67598
0.0421	2.67598
0.04215	2.67598
0.0422	2.67598
0.04225	2.67533
0.0423	2.67566
0.04235	2.67598
0.0424	2.67598
0.04245	2.67631
0.0425	2.67598
0.04255	2.67631
0.0426	2.67663
0.04265	2.67663
0.0427	2.67761
0.04275	2.67728
0.0428	2.67858
0.04285	2.67825
0.0429	2.67858
0.04295	2.6789
0.043	2.67955
0.04305	2.67988
0.0431	2.68118
0.04315	2.68182
0.0432	2.68215
0.04325	2.68247
0.0433	2.68312
0.04335	2.68377
0.0434	2.6841
0.04345	2.68475
0.0435	2.68572
0.04355	2.68604
0.0436	2.68669
0.04365	2.68734
0.0437	2.68799
0.04375	2.68864
0.0438	2.68896
0.04385	2.68994
0.0439	2.69091
0.04395	2.69156
0.044	2.69221
0.04405	2.69318
0.0441	2.69383
0.04415	2.69448
0.0442	2.69513
0.04425	2.69578
0.0443	2.69675
0.04435	2.6974
0.0444	2.69805
0.04445	2.6987
0.0445	2.6987
0.04455	2.7
0.0446	2.70032
0.04465	2.7013
0.0447	2.70162
0.04475	2.70195
0.0448	2.70292
0.04485	2.70292
0.0449	2.70324
0.04495	2.70389
0.045	2.70454
0.04505	2.70454
0.0451	2.70422
0.04515	2.70487
0.0452	2.70454
0.04525	2.70487
0.0453	2.70487
0.04535	2.70422
0.0454	2.70422
0.04545	2.70422
0.0455	2.70324
0.04555	2.70324
0.0456	2.7026
0.04565	2.70227
0.0457	2.70162
0.04575	2.7013
0.0458	2.70097
0.04585	2.70065
0.0459	2.7
0.04595	2.69903
0.046	2.69903
0.04605	2.69838
0.0461	2.69773
0.04615	2.69708
0.0462	2.69708
0.04625	2.69675
0.0463	2.69643
0.04635	2.69643
0.0464	2.69643
0.04645	2.6961
0.0465	2.69643
0.04655	2.6961
0.0466	2.6961
0.04665	2.6961
0.0467	2.69675
0.04675	2.6974
0.0468	2.69773
0.04685	2.69773
0.0469	2.69838
0.04695	2.69903
0.047	2.69967
0.04705	2.7
0.0471	2.7013
0.04715	2.70227
0.0472	2.7026
0.04725	2.70389
0.0473	2.70487
0.04735	2.70584
0.0474	2.70649
0.04745	2.70811
0.0475	2.70844
0.04755	2.70974
0.0476	2.71038
0.04765	2.71136
0.0477	2.71266
0.04775	2.71331
0.0478	2.71428
0.04785	2.71558
0.0479	2.71623
0.04795	2.71688
0.048	2.71688
0.04805	2.71817
0.0481	2.7185
0.04815	2.71915
0.0482	2.71947
0.04825	2.7198
0.0483	2.72012
0.04835	2.72045
0.0484	2.72045
0.04845	2.72077
0.0485	2.72045
0.04855	2.72077
0.0486	2.72077
0.04865	2.72045
0.0487	2.72077
0.04875	2.72045
0.0488	2.72077
0.04885	2.72012
0.0489	2.72012
0.04895	2.72077
0.049	2.72077
0.04905	2.72077
0.0491	2.72077
0.04915	2.72109
0.0492	2.72142
0.04925	2.72142
0.0493	2.72207
0.04935	2.72207
0.0494	2.72304
0.04945	2.72337
0.0495	2.72369
0.04955	2.72434
0.0496	2.72434
0.04965	2.72531
0.0497	2.72564
0.04975	2.72596
0.0498	2.72629
0.04985	2.72694
0.0499	2.72759
0.04995	2.72791
0.05	2.72888
0.05005	2.72953
0.0501	2.72953
0.05015	2.73051
0.0502	2.73116
0.05025	2.73213
0.0503	2.73213
0.05035	2.7331
0.0504	2.73343
0.05045	2.7344
0.0505	2.7344
0.05055	2.73473
0.0506	2.73473
0.05065	2.73537
0.0507	2.73537
0.05075	2.7357
0.0508	2.73602
0.05085	2.7357
0.0509	2.73602
0.05095	2.73635
0.051	2.73635
0.05105	2.73635
0.0511	2.737
0.05115	2.737
0.0512	2.73765
0.05125	2.73732
0.0513	2.73765
0.05135	2.73797
0.0514	2.73765
0.05145	2.73765
0.0515	2.73765
0.05155	2.73797
0.0516	2.73797
0.05165	2.73797
0.0517	2.7383
0.05175	2.73797
0.0518	2.73797
0.05185	2.73765
0.0519	2.73797
0.05195	2.73797
0.052	2.7383
0.05205	2.73797
0.0521	2.73797
0.05215	2.7383
0.0522	2.7383
0.05225	2.7383
0.0523	2.73894
0.05235	2.73894
0.0524	2.73894
0.05245	2.73927
0.0525	2.73959
0.05255	2.73992
0.0526	2.74024
0.05265	2.74057
0.0527	2.74122
0.05275	2.74187
0.0528	2.74219
0.05285	2.74284
0.0529	2.74349
0.05295	2.74414
0.053	2.74479
0.05305	2.74608
0.0531	2.74673
0.05315	2.74771
0.0532	2.74868
0.05325	2.74933
0.0533	2.74998
0.05335	2.75063
0.0534	2.7516
0.05345	2.75258
0.0535	2.75355
0.05355	2.75452
0.0536	2.75517
0.05365	2.75615
0.0537	2.75679
0.05375	2.75744
0.0538	2.75809
0.05385	2.75907
0.0539	2.75907
0.05395	2.76004
0.054	2.76069
0.05405	2.76069
0.0541	2.76134
0.05415	2.76166
0.0542	2.76166
0.05425	2.76166
0.0543	2.76199
0.05435	2.76199
0.0544	2.76231
0.05445	2.76231
0.0545	2.76231
0.05455	2.76231
0.0546	2.76264
0.05465	2.76231
0.0547	2.76166
0.05475	2.76231
0.0548	2.76199
0.05485	2.76166
0.0549	2.76166
0.05495	2.76199
0.055	2.76199
0.05505	2.76199
0.0551	2.76231
0.05515	2.76231
0.0552	2.76264
0.05525	2.76264
0.0553	2.76296
0.05535	2.76296
0.0554	2.76361
0.05545	2.76426
0.0555	2.76458
0.05555	2.76491
0.0556	2.76556
0.05565	2.76653
0.0557	2.76653
0.05575	2.7675
0.0558	2.76815
0.05585	2.7688
0.0559	2.76945
0.05595	2.7701
0.056	2.77043
0.05605	2.77172
0.0561	2.77205
0.05615	2.7727
0.0562	2.77367
0.05625	2.77432
0.0563	2.77464
0.05635	2.77562
0.0564	2.77594
0.05645	2.77692
0.0565	2.77757
0.05655	2.77789
0.0566	2.77886
0.05665	2.77951
0.0567	2.77984
0.05675	2.78081
0.0568	2.78081
0.05685	2.78178
0.0569	2.78243
0.05695	2.78276
0.057	2.78308
0.05705	2.78373
0.0571	2.78406
0.05715	2.78406
0.0572	2.78471
0.05725	2.78471
0.0573	2.78471
0.05735	2.78535
0.0574	2.78535
0.05745	2.78568
0.0575	2.786
0.05755	2.78633
0.0576	2.78633
0.05765	2.7873
0.0577	2.7873
0.05775	2.7873
0.0578	2.78763
0.05785	2.78795
0.0579	2.78828
0.05795	2.78828
0.058	2.7886
0.05805	2.78892
0.0581	2.78925
0.05815	2.78957
0.0582	2.78957
0.05825	2.7899
0.0583	2.79022
0.05835	2.7899
0.0584	2.79022
0.05845	2.79022
0.0585	2.79055
0.05855	2.79087
0.0586	2.7912
0.05865	2.79152
0.0587	2.79152
0.05875	2.79184
0.0588	2.79249
0.05885	2.79282
0.0589	2.79314
0.05895	2.79379
0.059	2.79444
0.05905	2.79444
0.0591	2.79541
0.05915	2.79541
0.0592	2.79639
0.05925	2.79736
0.0593	2.79769
0.05935	2.79866
0.0594	2.79963
0.05945	2.80028
0.0595	2.80093
0.05955	2.80158
0.0596	2.80158
0.05965	2.80255
0.0597	2.8032
0.05975	2.8032
0.0598	2.80385
0.05985	2.80418
0.0599	2.80418
0.05995	2.80483
0.06	2.80515
0.06005	2.80515
0.0601	2.80515
0.06015	2.80515
0.0602	2.80515
0.06025	2.80548
0.0603	2.80548
0.06035	2.8058
0.0604	2.8058
0.06045	2.80645
0.0605	2.80612
0.06055	2.80612
0.0606	2.80645
0.06065	2.8071
0.0607	2.80742
0.06075	2.8071
0.0608	2.80775
0.06085	2.80775
0.0609	2.80775
0.06095	2.80807
0.061	2.8084
0.06105	2.80872
0.0611	2.80872
0.06115	2.80872
0.0612	2.80905
0.06125	2.80905
0.0613	2.80937
0.06135	2.80969
0.0614	2.80969
0.06145	2.81002
0.0615	2.81034
0.06155	2.81099
0.0616	2.81132
0.06165	2.81164
0.0617	2.81197
0.06175	2.81197
0.0618	2.81294
0.06185	2.81326
0.0619	2.81359
0.06195	2.81424
0.062	2.81456
0.06205	2.81521
0.0621	2.81554
0.06215	2.81651
0.0622	2.81651
0.06225	2.81683
0.0623	2.81716
0.06235	2.81781
0.0624	2.81813
0.06245	2.81846
0.0625	2.81911
0.06255	2.81943
0.0626	2.81976
0.06265	2.81976
0.0627	2.8204
0.06275	2.8204
0.0628	2.82138
0.06285	2.82138
0.0629	2.8217
0.06295	2.82203
0.063	2.8217
0.06305	2.8217
0.0631	2.82268
0.06315	2.82235
0.0632	2.82333
0.06325	2.823
0.0633	2.82333
0.06335	2.82397
0.0634	2.82397
0.06345	2.8243
0.0635	2.8243
0.06355	2.82495
0.0636	2.82527
0.06365	2.82592
0.0637	2.82625
0.06375	2.82657
0.0638	2.8269
0.06385	2.82819
0.0639	2.82852
0.06395	2.82884
0.064	2.82949
0.06405	2.82949
0.0641	2.83014
0.06415	2.83014
0.0642	2.83014
0.06425	2.83014
0.0643	2.83079
0.06435	2.83079
0.0644	2.83047
0.06445	2.83047
0.0645	2.83079
0.06455	2.83079
0.0646	2.83047
0.06465	2.83079
0.0647	2.83079
0.06475	2.83079
0.0648	2.83111
0.06485	2.83111
0.0649	2.83079
0.06495	2.83111
0.065	2.83144
0.06505	2.83176
0.0651	2.83241
0.06515	2.83274
0.0652	2.83306
0.06525	2.83339
0.0653	2.83404
0.06535	2.83436
0.0654	2.83533
0.06545	2.83566
0.0655	2.83663
0.06555	2.83696
0.0656	2.83793
0.06565	2.83858
0.0657	2.83955
0.06575	2.84085
0.0658	2.84118
0.06585	2.84215
0.0659	2.8428
0.06595	2.84345
0.066	2.8441
0.06605	2.84475
0.0661	2.84539
0.06615	2.84572
0.0662	2.84637
0.06625	2.84734
0.0663	2.84734
0.06635	2.84799
0.0664	2.84864
0.06645	2.84896
0.0665	2.84929
0.06655	2.84994
0.0666	2.85091
0.06665	2.85124
0.0667	2.85124
0.06675	2.85189
0.0668	2.85221
0.06685	2.85221
0.0669	2.85253
0.06695	2.85286
0.067	2.85318
0.06705	2.85286
0.0671	2.85318
0.06715	2.85286
0.0672	2.85286
0.06725	2.85253
0.0673	2.85189
0.06735	2.85221
0.0674	2.85156
0.06745	2.85156
0.0675	2.85091
0.06755	2.85124
0.0676	2.85059
0.06765	2.85026
0.0677	2.84994
0.06775	2.84994
0.0678	2.84994
0.06785	2.84994
0.0679	2.84994
0.06795	2.84994
0.068	2.84994
0.06805	2.85026
0.0681	2.84994
0.06815	2.84994
0.0682	2.84994
0.06825	2.84994
0.0683	2.85026
0.06835	2.85091
0.0684	2.85091
0.06845	2.85091
0.0685	2.85124
0.06855	2.85124
0.0686	2.85221
0.06865	2.85253
0.0687	2.85286
0.06875	2.85416
0.0688	2.85448
0.06885	2.85481
0.0689	2.85513
0.06895	2.8561
0.069	2.85643
0.06905	2.85708
0.0691	2.85708
0.06915	2.85805
0.0692	2.85805
0.06925	2.8587
0.0693	2.85903
0.06935	2.85935
0.0694	2.86
0.06945	2.86
0.0695	2.86
0.06955	2.86065
0.0696	2.86097
0.06965	2.86097
0.0697	2.86097
0.06975	2.86097
0.0698	2.86162
0.06985	2.86195
0.0699	2.86162
0.06995	2.8613
0.07	2.8613
0.07005	2.86097
0.0701	2.86097
0.07015	2.86097
0.0702	2.86097
0.07025	2.8613
0.0703	2.8613
0.07035	2.86162
0.0704	2.86195
0.07045	2.86162
0.0705	2.86227
0.07055	2.8626
0.0706	2.86292
0.07065	2.86357
0.0707	2.86389
0.07075	2.86487
0.0708	2.86552
0.07085	2.86584
0.0709	2.86649
0.07095	2.86714
0.071	2.86746
0.07105	2.86844
0.0711	2.86941
0.07115	2.87038
0.0712	2.87103
0.07125	2.87233
0.0713	2.87331
0.07135	2.87428
0.0714	2.87493
0.07145	2.8759
0.0715	2.8772
0.07155	2.87785
0.0716	2.87882
0.07165	2.87947
0.0717	2.88045
0.07175	2.88109
0.0718	2.88207
0.07185	2.88272
0.0719	2.88337
0.07195	2.88369
0.072	2.88466
0.07205	2.88531
0.0721	2.88499
0.07215	2.88531
0.0722	2.88564
0.07225	2.88564
0.0723	2.88629
0.07235	2.88596
0.0724	2.88596
0.07245	2.88564
0.0725	2.88564
0.07255	2.88564
0.0726	2.88499
0.07265	2.88499
0.0727	2.88499
0.07275	2.88466
0.0728	2.88434
0.07285	2.88434
0.0729	2.88466
0.07295	2.88434
0.073	2.88434
0.07305	2.88466
0.0731	2.88402
0.07315	2.88499
0.0732	2.88499
0.07325	2.88531
0.0733	2.88531
0.07335	2.88531
0.0734	2.88596
0.07345	2.88661
0.0735	2.88661
0.07355	2.88726
0.0736	2.88791
0.07365	2.88823
0.0737	2.88888
0.07375	2.88953
0.0738	2.88986
0.07385	2.89051
0.0739	2.89116
0.07395	2.8918
0.074	2.89245
0.07405	2.89278
0.0741	2.89343
0.07415	2.89408
0.0742	2.89408
0.07425	2.8944
0.0743	2.8944
0.07435	2.89537
0.0744	2.89537
0.07445	2.89537
0.0745	2.89635
0.07455	2.89667
0.0746	2.897
0.07465	2.897
0.0747	2.89765
0.07475	2.89797
0.0748	2.89797
0.07485	2.89862
0.0749	2.89927
0.07495	2.89992
0.075	2.89992
0.07505	2.90057
0.0751	2.90057
0.07515	2.90089
0.0752	2.90187
0.07525	2.90154
0.0753	2.90187
0.07535	2.90284
0.0754	2.90316
0.07545	2.90381
0.0755	2.90414
0.07555	2.90446
0.0756	2.90479
0.07565	2.90576
0.0757	2.90641
0.07575	2.90641
0.0758	2.90673
0.07585	2.90706
0.0759	2.90771
0.07595	2.90771
0.076	2.90868
0.07605	2.90868
0.0761	2.90933
0.07615	2.90965
0.0762	2.90965
0.07625	2.9103
0.0763	2.9103
0.07635	2.9103
0.0764	2.91063
0.07645	2.91063
0.0765	2.91095
0.07655	2.91095
0.0766	2.91128
0.07665	2.91128
0.0767	2.91095
0.07675	2.91063
0.0768	2.91063
0.07685	2.91063
0.0769	2.91095
0.07695	2.9103
0.077	2.91063
0.07705	2.90998
0.0771	2.90998
0.07715	2.90933
0.0772	2.90933
0.07725	2.90965
0.0773	2.90965
0.07735	2.9103
0.0774	2.9103
0.07745	2.90998
0.0775	2.9103
0.07755	2.91063
0.0776	2.91095
0.07765	2.91095
0.0777	2.9116
0.07775	2.91193
0.0778	2.91193
0.07785	2.91225
0.0779	2.91258
0.07795	2.91322
0.078	2.91322
0.07805	2.9142
0.0781	2.91387
0.07815	2.91452
0.0782	2.91452
0.07825	2.9155
0.0783	2.9155
0.07835	2.91615
0.0784	2.91647
0.07845	2.91679
0.0785	2.91712
0.07855	2.91744
0.0786	2.91777
0.07865	2.91809
0.0787	2.91874
0.07875	2.91842
0.0788	2.91907
0.07885	2.91907
0.0789	2.91971
0.07895	2.92004
0.079	2.92004
0.07905	2.92036
0.0791	2.92101
0.07915	2.92166
0.0792	2.92199
0.07925	2.92264
0.0793	2.92296
0.07935	2.92361
0.0794	2.92426
0.07945	2.92458
0.0795	2.92556
0.07955	2.92621
0.0796	2.92718
0.07965	2.9275
0.0797	2.92848
0.07975	2.92978
0.0798	2.93042
0.07985	2.93075
0.0799	2.93172
0.07995	2.9327
0.08	2.93367
0.08005	2.93464
0.0801	2.93562
0.08015	2.93659
0.0802	2.93724
0.08025	2.93821
0.0803	2.93919
0.08035	2.93984
0.0804	2.94113
0.08045	2.94178
0.0805	2.94276
0.08055	2.94373
0.0806	2.94438
0.08065	2.94535
0.0807	2.94633
0.08075	2.94698
0.0808	2.94763
0.08085	2.94763
0.0809	2.94763
0.08095	2.94795
0.081	2.9486
0.08105	2.94892
0.0811	2.94892
0.08115	2.94925
0.0812	2.94925
0.08125	2.94957
0.0813	2.94925
0.08135	2.94957
0.0814	2.94925
0.08145	2.94957
0.0815	2.94957
0.08155	2.9499
0.0816	2.95022
0.08165	2.9499
0.0817	2.95022
0.08175	2.94957
0.0818	2.95022
0.08185	2.95055
0.0819	2.9499
0.08195	2.95022
0.082	2.9499
0.08205	2.9499
0.0821	2.9499
0.08215	2.94957
0.0822	2.9499
0.08225	2.9499
0.0823	2.94957
0.08235	2.94925
0.0824	2.94892
0.08245	2.94925
0.0825	2.94892
0.08255	2.94925
0.0826	2.94892
0.08265	2.94925
0.0827	2.94957
0.08275	2.94957
0.0828	2.9499
0.08285	2.95055
0.0829	2.95087
0.08295	2.95152
0.083	2.95152
0.08305	2.95184
0.0831	2.95217
0.08315	2.95249
0.0832	2.95282
0.08325	2.95347
0.0833	2.95347
0.08335	2.95379
0.0834	2.95412
0.08345	2.95444
0.0835	2.95444
0.08355	2.95412
0.0836	2.95444
0.08365	2.95477
0.0837	2.95509
0.08375	2.95509
0.0838	2.95509
0.08385	2.95477
0.0839	2.95541
0.08395	2.95541
0.084	2.95541
0.08405	2.95541
0.0841	2.95574
0.08415	2.95606
0.0842	2.95639
0.08425	2.95671
0.0843	2.95704
0.08435	2.95736
0.0844	2.95801
0.08445	2.95834
0.0845	2.95931
0.08455	2.95996
0.0846	2.96061
0.08465	2.96158
0.0847	2.96191
0.08475	2.96288
0.0848	2.96385
0.08485	2.96418
0.0849	2.96515
0.08495	2.96612
0.085	2.96645
0.08505	2.96677
0.0851	2.96742
0.08515	2.96807
0.0852	2.9684
0.08525	2.9684
0.0853	2.96905
0.08535	2.96905
0.0854	2.96872
0.08545	2.96872
0.0855	2.96937
0.08555	2.96937
0.0856	2.96905
0.08565	2.96905
0.0857	2.9684
0.08575	2.9684
0.0858	2.96807
0.08585	2.96775
0.0859	2.96742
0.08595	2.96742
0.086	2.96645
0.08605	2.96645
0.0861	2.96645
0.08615	2.9658
0.0862	2.9658
0.08625	2.96483
0.0863	2.96548
0.08635	2.96483
0.0864	2.9645
0.08645	2.96418
0.0865	2.96418
0.08655	2.96418
0.0866	2.9645
0.08665	2.96385
0.0867	2.96385
0.08675	2.96418
0.0868	2.9645
0.08685	2.96483
0.0869	2.96515
0.08695	2.96548
0.087	2.96612
0.08705	2.96645
0.0871	2.96742
0.08715	2.96775
0.0872	2.96872
0.08725	2.96905
0.0873	2.96969
0.08735	2.97067
0.0874	2.97132
0.08745	2.97197
0.0875	2.97326
0.08755	2.97359
0.0876	2.97424
0.08765	2.97521
0.0877	2.97586
0.08775	2.97651
0.0878	2.97716
0.08785	2.97813
0.0879	2.97911
0.08795	2.9804
0.088	2.98073
0.08805	2.9817
0.0881	2.98235
0.08815	2.98333
0.0882	2.98397
0.08825	2.98495
0.0883	2.98625
0.08835	2.98657
0.0884	2.98722
0.08845	2.98754
0.0885	2.98852
0.08855	2.98819
0.0886	2.98852
0.08865	2.98852
0.0887	2.98852
0.08875	2.98884
0.0888	2.98884
0.08885	2.98852
0.0889	2.98852
0.08895	2.98787
0.089	2.98787
0.08905	2.9869
0.0891	2.9869
0.08915	2.98625
0.0892	2.98592
0.08925	2.9856
0.0893	2.98495
0.08935	2.98462
0.0894	2.9843
0.08945	2.9843
0.0895	2.98365
0.08955	2.98333
0.0896	2.983
0.08965	2.98268
0.0897	2.98235
0.08975	2.98268
0.0898	2.98268
0.08985	2.98268
0.0899	2.98203
0.08995	2.98235
0.09	2.98235
0.09005	2.98235
0.0901	2.98268
0.09015	2.98235
0.0902	2.98203
0.09025	2.98268
0.0903	2.98235
0.09035	2.98268
0.0904	2.98268
0.09045	2.98268
0.0905	2.983
0.09055	2.98268
0.0906	2.983
0.09065	2.983
0.0907	2.98365
0.09075	2.98365
0.0908	2.98397
0.09085	2.9843
0.0909	2.98495
0.09095	2.98527
0.091	2.98527
0.09105	2.98592
0.0911	2.98625
0.09115	2.98657
0.0912	2.98657
0.09125	2.98722
0.0913	2.98819
0.09135	2.98819
0.0914	2.98819
0.09145	2.98917
0.0915	2.98917
0.09155	2.98982
0.0916	2.99047
0.09165	2.99079
0.0917	2.99079
0.09175	2.99176
0.0918	2.99241
0.09185	2.99274
0.0919	2.99404
0.09195	2.99436
0.092	2.99468
0.09205	2.99566
0.0921	2.99598
0.09215	2.99696
0.0922	2.99761
0.09225	2.99793
0.0923	2.99858
0.09235	2.9989
0.0924	2.9989
0.09245	2.99955
0.0925	2.99923
0.09255	2.99988
0.0926	2.99988
0.09265	3.0002
0.0927	2.99988
0.09275	3.0002
0.0928	3.0002
0.09285	2.99955
0.0929	2.99955
0.09295	2.99923
0.093	2.99923
0.09305	2.99955
0.0931	2.99923
0.09315	2.99923
0.0932	2.99923
0.09325	2.99923
0.0933	2.99988
0.09335	2.99988
0.0934	2.99955
0.09345	3.0002
0.0935	3.0002
0.09355	3.00053
0.0936	3.00118
0.09365	3.00182
0.0937	3.00215
0.09375	3.0028
0.0938	3.00312
0.09385	3.00442
0.0939	3.00507
0.09395	3.00507
0.094	3.00637
0.09405	3.00702
0.0941	3.00734
0.09415	3.00832
0.0942	3.00896
0.09425	3.00994
0.0943	3.01026
0.09435	3.01091
0.0944	3.01156
0.09445	3.01221
0.0945	3.01286
0.09455	3.01351
0.0946	3.01383
0.09465	3.01481
0.0947	3.01481
0.09475	3.01546
0.0948	3.01578
0.09485	3.01578
0.0949	3.01578
0.09495	3.0161
0.095	3.0161
0.09505	3.0161
0.0951	3.01578
0.09515	3.01643
0.0952	3.01643
0.09525	3.01643
0.0953	3.01643
0.09535	3.01675
0.0954	3.01643
0.09545	3.01643
0.0955	3.01643
0.09555	3.01643
0.0956	3.01643
0.09565	3.01708
0.0957	3.01643
0.09575	3.01708
0.0958	3.01675
0.09585	3.01675
0.0959	3.01708
0.09595	3.01675
0.096	3.01708
0.09605	3.01708
0.0961	3.0174
0.09615	3.0174
0.0962	3.01773
0.09625	3.01805
0.0963	3.0187
0.09635	3.01903
0.0964	3.01903
0.09645	3.02032
0.0965	3.02065
0.09655	3.0213
0.0966	3.02162
0.09665	3.02227
0.0967	3.0226
0.09675	3.02324
0.0968	3.02389
0.09685	3.02422
0.0969	3.02487
0.09695	3.02519
0.097	3.02584
0.09705	3.02584
0.0971	3.02617
0.09715	3.02649
0.0972	3.02649
0.09725	3.02681
0.0973	3.02681
0.09735	3.02746
0.0974	3.02746
0.09745	3.02746
0.0975	3.02746
0.09755	3.02779
0.0976	3.02746
0.09765	3.02746
0.0977	3.02779
0.09775	3.02779
0.0978	3.02779
0.09785	3.02746
0.0979	3.02746
0.09795	3.02714
0.098	3.02714
0.09805	3.02649
0.0981	3.02649
0.09815	3.02649
0.0982	3.02649
0.09825	3.02649
0.0983	3.02617
0.09835	3.02649
0.0984	3.02584
0.09845	3.02617
0.0985	3.02681
0.09855	3.02649
0.0986	3.02649
0.09865	3.02714
0.0987	3.02746
0.09875	3.02811
0.0988	3.02844
0.09885	3.02876
0.0989	3.02974
0.09895	3.03071
0.099	3.03136
0.09905	3.03233
[truncated: 5,812 more rows]
