# Supplementary material for: An evolutionarily conserved glycine-tyrosine motif forms a folding core in outer membrane proteins
Source: PLoS One. 2017 Aug 3;12(8):e0182016. doi: 10.1371/journal.pone.0182016 (PMC5542473; doi:10.1371/journal.pone.0182016)
Supplement: S1 File — (ZIP) [file pone.0182016.s001.zip › OmpX stopflow RAW data/OmpX WT 1/ompx_wt_ch1_019.bka]

BIO-KINE ASCII FILE
_COMMENT	External device
_COMMENT	Kinetics measurement
_COMMENT	Y Unit : Volt, X Unit : s
_COMMENT	Timebase 1 = .00005 s 5001 pts
_COMMENT	Timebase 2 = .001 s 2749 pts
_COMMENT	Timebase 3 = .5 s 44 pts
_SFM	SFM-300 /S Advanced mode
_SFM	Ratio : S1: 950, S2: 950, S3: 100
_SFM	Content : S1: , S2: , S3:
_SFM	Concentration : S1: , S2: , S3:
_SFM	Total volume : 502 �l Flow : 14 mL/s
_SFM	Acquisition start : 10 ms before stop
_SFM	cuve=FC-08, s1=10 ml , s2=10 ml , s3=1.9 ml
_UNITX	s
_UNITY	Volt
_DELTAX	0
_DATA
1e-300	2.58414
5e-5	2.58057
1e-4	2.57732
1.5e-4	2.57473
2e-4	2.57213
2.5e-4	2.57018
3e-4	2.56823
3.5e-4	2.56726
4e-4	2.56596
4.5e-4	2.56564
5e-4	2.56499
5.5e-4	2.56499
6e-4	2.56596
6.5e-4	2.56661
7e-4	2.56791
7.5e-4	2.56953
8e-4	2.57148
8.5e-4	2.57408
9e-4	2.57667
9.5e-4	2.57894
0.001	2.58187
0.00105	2.58576
0.0011	2.58933
0.00115	2.59258
0.0012	2.59615
0.00125	2.60036
0.0013	2.60393
0.00135	2.60848
0.0014	2.6127
0.00145	2.61659
0.0015	2.62081
0.00155	2.626
0.0016	2.63087
0.00165	2.63542
0.0017	2.64126
0.00175	2.64645
0.0018	2.65229
0.00185	2.65846
0.0019	2.66462
0.00195	2.67111
0.002	2.67761
0.00205	2.68475
0.0021	2.69156
0.00215	2.6987
0.0022	2.70617
0.00225	2.71363
0.0023	2.72174
0.00235	2.72986
0.0024	2.73732
0.00245	2.74544
0.0025	2.75355
0.00255	2.76166
0.0026	2.76978
0.00265	2.77789
0.0027	2.78535
0.00275	2.79347
0.0028	2.80126
0.00285	2.80905
0.0029	2.81651
0.00295	2.82365
0.003	2.83176
0.00305	2.8389
0.0031	2.84572
0.00315	2.85286
0.0032	2.85903
0.00325	2.86552
0.0033	2.87201
0.00335	2.87752
0.0034	2.88369
0.00345	2.88888
0.0035	2.89408
0.00355	2.89959
0.0036	2.90446
0.00365	2.90868
0.0037	2.91322
0.00375	2.91744
0.0038	2.92101
0.00385	2.92458
0.0039	2.92848
0.00395	2.93172
0.004	2.93432
0.00405	2.93756
0.0041	2.93984
0.00415	2.94243
0.0042	2.94438
0.00425	2.94633
0.0043	2.9473
0.00435	2.94827
0.0044	2.94827
0.00445	2.94827
0.0045	2.94795
0.00455	2.946
0.0046	2.94373
0.00465	2.94113
0.0047	2.93724
0.00475	2.93335
0.0048	2.9275
0.00485	2.92101
0.0049	2.91452
0.00495	2.90673
0.005	2.89862
0.00505	2.88953
0.0051	2.87947
0.00515	2.86909
0.0052	2.8587
0.00525	2.84767
0.0053	2.83566
0.00535	2.82397
0.0054	2.81197
0.00545	2.79963
0.0055	2.78698
0.00555	2.774
0.0056	2.76134
0.00565	2.74803
0.0057	2.7357
0.00575	2.72272
0.0058	2.71038
0.00585	2.69773
0.0059	2.68475
0.00595	2.67209
0.006	2.65976
0.00605	2.64742
0.0061	2.63477
0.00615	2.62341
0.0062	2.61107
0.00625	2.59972
0.0063	2.58868
0.00635	2.57732
0.0064	2.56661
0.00645	2.5559
0.0065	2.54552
0.00655	2.53578
0.0066	2.52637
0.00665	2.51728
0.0067	2.50819
0.00675	2.49976
0.0068	2.49229
0.00685	2.48483
0.0069	2.47704
0.00695	2.47055
0.007	2.46438
0.00705	2.45821
0.0071	2.4527
0.00715	2.44815
0.0072	2.44329
0.00725	2.43874
0.0073	2.43485
0.00735	2.43193
0.0074	2.42933
0.00745	2.42738
0.0075	2.42641
0.00755	2.42544
0.0076	2.42609
0.00765	2.42706
0.0077	2.42933
0.00775	2.4316
0.0078	2.4355
0.00785	2.43972
0.0079	2.44556
0.00795	2.4514
0.008	2.45821
0.00805	2.46568
0.0081	2.47412
0.00815	2.4832
0.0082	2.49294
0.00825	2.503
0.0083	2.51404
0.00835	2.52572
0.0084	2.5374
0.00845	2.55006
0.0085	2.56272
0.00855	2.5757
0.0086	2.58965
0.00865	2.60296
0.0087	2.61692
0.00875	2.63152
0.0088	2.64645
0.00885	2.6617
0.0089	2.67696
0.00895	2.69253
0.009	2.70811
0.00905	2.72434
0.0091	2.74089
0.00915	2.75679
0.0092	2.77302
0.00925	2.7899
0.0093	2.80645
0.00935	2.82333
0.0094	2.8402
0.00945	2.8574
0.0095	2.87428
0.00955	2.89116
0.0096	2.90803
0.00965	2.92426
0.0097	2.94049
0.00975	2.95606
0.0098	2.97132
0.00985	2.98657
0.0099	3.00085
0.00995	3.01416
0.01	3.02681
0.01005	3.03882
0.0101	3.04953
0.01015	3.05959
0.0102	3.06933
0.01025	3.07679
0.0103	3.08393
0.01035	3.08913
0.0104	3.09367
0.01045	3.09659
0.0105	3.09854
0.01055	3.09886
0.0106	3.09789
0.01065	3.09529
0.0107	3.0914
0.01075	3.08718
0.0108	3.08069
0.01085	3.07322
0.0109	3.06511
0.01095	3.05505
0.011	3.04531
0.01105	3.0346
0.0111	3.0226
0.01115	3.01059
0.0112	2.99761
0.01125	2.98462
0.0113	2.97034
0.01135	2.95639
0.0114	2.94211
0.01145	2.9275
0.0115	2.91258
0.01155	2.89797
0.0116	2.88239
0.01165	2.86714
0.0117	2.85189
0.01175	2.83598
0.0118	2.8204
0.01185	2.80483
0.0119	2.7886
0.01195	2.7727
0.012	2.75712
0.01205	2.74154
0.0121	2.72499
0.01215	2.70941
0.0122	2.69351
0.01225	2.67761
0.0123	2.66203
0.01235	2.6471
0.0124	2.63152
0.01245	2.61692
0.0125	2.60199
0.01255	2.58771
0.0126	2.5744
0.01265	2.56109
0.0127	2.54779
0.01275	2.53546
0.0128	2.52345
0.01285	2.51209
0.0129	2.50105
0.01295	2.49099
0.013	2.48093
0.01305	2.47217
0.0131	2.46308
0.01315	2.45562
0.0132	2.44815
0.01325	2.44101
0.0133	2.43485
0.01335	2.42901
0.0134	2.42381
0.01345	2.41895
0.0135	2.41473
0.01355	2.41083
0.0136	2.40791
0.01365	2.40434
0.0137	2.40207
0.01375	2.39947
0.0138	2.39753
0.01385	2.39558
0.0139	2.39396
0.01395	2.39266
0.014	2.39168
0.01405	2.39103
0.0141	2.38974
0.01415	2.38941
0.0142	2.38876
0.01425	2.38811
0.0143	2.38811
0.01435	2.38746
0.0144	2.38746
0.01445	2.38746
0.0145	2.38746
0.01455	2.38779
0.0146	2.38811
0.01465	2.38844
0.0147	2.38876
0.01475	2.38941
0.0148	2.38974
0.01485	2.39039
0.0149	2.39136
0.01495	2.39233
0.015	2.39266
0.01505	2.39363
0.0151	2.39428
0.01515	2.39525
0.0152	2.39623
0.01525	2.39688
0.0153	2.39817
0.01535	2.39882
0.0154	2.39947
0.01545	2.40045
0.0155	2.40142
0.01555	2.40174
0.0156	2.40207
0.01565	2.40272
0.0157	2.40369
0.01575	2.40402
0.0158	2.40434
0.01585	2.40467
0.0159	2.40467
0.01595	2.40531
0.016	2.40531
0.01605	2.40531
0.0161	2.40596
0.01615	2.40564
0.0162	2.40596
0.01625	2.40564
0.0163	2.40564
0.01635	2.40629
0.0164	2.40564
0.01645	2.40629
0.0165	2.40564
0.01655	2.40564
0.0166	2.40596
0.01665	2.40564
0.0167	2.40564
0.01675	2.40629
0.0168	2.40629
0.01685	2.40629
0.0169	2.40629
0.01695	2.40629
0.017	2.40694
0.01705	2.40726
0.0171	2.40726
0.01715	2.40726
0.0172	2.40791
0.01725	2.40856
0.0173	2.40888
0.01735	2.40888
0.0174	2.40986
0.01745	2.40986
0.0175	2.41051
0.01755	2.41083
0.0176	2.41116
0.01765	2.41116
0.0177	2.41148
0.01775	2.41181
0.0178	2.41181
0.01785	2.41213
0.0179	2.41213
0.01795	2.41213
0.018	2.41245
0.01805	2.41213
0.0181	2.41213
0.01815	2.41148
0.0182	2.41181
0.01825	2.41148
0.0183	2.41083
0.01835	2.41116
0.0184	2.41051
0.01845	2.41018
0.0185	2.41018
0.01855	2.40986
0.0186	2.40986
0.01865	2.40953
0.0187	2.40921
0.01875	2.40921
0.0188	2.40921
0.01885	2.40921
0.0189	2.40888
0.01895	2.40921
0.019	2.40953
0.01905	2.40921
0.0191	2.40921
0.01915	2.40986
0.0192	2.40986
0.01925	2.40953
0.0193	2.40953
0.01935	2.41018
0.0194	2.41083
0.01945	2.41116
0.0195	2.41148
0.01955	2.41181
0.0196	2.41213
0.01965	2.41278
0.0197	2.41245
0.01975	2.41343
0.0198	2.41343
0.01985	2.41375
0.0199	2.41408
0.01995	2.41473
0.02	2.41473
0.02005	2.41505
0.0201	2.4157
0.02015	2.41538
0.0202	2.41538
0.02025	2.41538
0.0203	2.4157
0.02035	2.41602
0.0204	2.41602
0.02045	2.4157
0.0205	2.4157
0.02055	2.41667
0.0206	2.41667
0.02065	2.417
0.0207	2.41732
0.02075	2.41765
0.0208	2.41797
0.02085	2.41862
0.0209	2.41959
0.02095	2.41992
0.021	2.42122
0.02105	2.42154
0.0211	2.42187
0.02115	2.42284
0.0212	2.42316
0.02125	2.42414
0.0213	2.42479
0.02135	2.42511
0.0214	2.42576
0.02145	2.42641
0.0215	2.42673
0.02155	2.42738
0.0216	2.42803
0.02165	2.42738
0.0217	2.42803
0.02175	2.42836
0.0218	2.42901
0.02185	2.42901
0.0219	2.42933
0.02195	2.42933
0.022	2.42966
0.02205	2.4303
0.0221	2.4303
0.02215	2.4303
0.0222	2.43063
0.02225	2.43095
0.0223	2.43095
0.02235	2.43128
0.0224	2.4316
0.02245	2.43128
0.0225	2.4316
0.02255	2.43128
0.0226	2.43128
0.02265	2.43128
0.0227	2.43128
0.02275	2.43128
0.0228	2.43128
0.02285	2.4316
0.0229	2.43128
0.02295	2.43128
0.023	2.43128
0.02305	2.43128
0.0231	2.43128
0.02315	2.4316
0.0232	2.43193
0.02325	2.43193
0.0233	2.43258
0.02335	2.4329
0.0234	2.43322
0.02345	2.43387
0.0235	2.4342
0.02355	2.43517
0.0236	2.43582
0.02365	2.43615
0.0237	2.43679
0.02375	2.43777
0.0238	2.43809
0.02385	2.43939
0.0239	2.43972
0.02395	2.44069
0.024	2.44101
0.02405	2.44231
0.0241	2.44264
0.02415	2.44361
0.0242	2.44426
0.02425	2.44556
0.0243	2.44556
0.02435	2.44686
0.0244	2.44815
0.02445	2.44815
0.0245	2.44945
0.02455	2.4501
0.0246	2.45075
0.02465	2.45172
0.0247	2.4527
0.02475	2.4527
0.0248	2.454
0.02485	2.45432
0.0249	2.45529
0.02495	2.45594
0.025	2.45594
0.02505	2.45627
0.0251	2.45659
0.02515	2.45627
0.0252	2.45659
0.02525	2.45659
0.0253	2.45692
0.02535	2.45692
0.0254	2.45724
0.02545	2.45692
0.0255	2.45692
0.02555	2.45724
0.0256	2.45724
0.02565	2.45692
0.0257	2.45757
0.02575	2.45724
0.0258	2.45789
0.02585	2.45757
0.0259	2.45821
0.02595	2.45821
0.026	2.45821
0.02605	2.45854
0.0261	2.45854
0.02615	2.45886
0.0262	2.45886
0.02625	2.45886
0.0263	2.45951
0.02635	2.45951
0.0264	2.45919
0.02645	2.45951
0.0265	2.45951
0.02655	2.45951
0.0266	2.45984
0.02665	2.45951
0.0267	2.45984
0.02675	2.45951
0.0268	2.45984
0.02685	2.46016
0.0269	2.46016
0.02695	2.46016
0.027	2.45984
0.02705	2.46016
0.0271	2.46016
0.02715	2.46016
0.0272	2.46016
0.02725	2.46049
0.0273	2.46081
0.02735	2.46114
0.0274	2.46114
0.02745	2.46114
0.0275	2.46178
0.02755	2.46178
0.0276	2.46243
0.02765	2.46243
0.0277	2.46243
0.02775	2.46341
0.0278	2.46373
0.02785	2.46341
0.0279	2.46406
0.02795	2.46406
0.028	2.46438
0.02805	2.46438
0.0281	2.46471
0.02815	2.46503
0.0282	2.46568
0.02825	2.46633
0.0283	2.46665
0.02835	2.46698
0.0284	2.4673
0.02845	2.46763
0.0285	2.4686
0.02855	2.46957
0.0286	2.46957
0.02865	2.4699
0.0287	2.4699
0.02875	2.47055
0.0288	2.4712
0.02885	2.47152
0.0289	2.47152
0.02895	2.47217
0.029	2.47185
0.02905	2.47185
0.0291	2.47217
0.02915	2.47249
0.0292	2.47282
0.02925	2.47314
0.0293	2.47282
0.02935	2.47314
0.0294	2.47314
0.02945	2.47347
0.0295	2.47347
0.02955	2.47347
0.0296	2.47347
0.02965	2.47314
0.0297	2.47314
0.02975	2.47347
0.0298	2.47282
0.02985	2.47282
0.0299	2.47282
0.02995	2.47249
0.03	2.47249
0.03005	2.47249
0.0301	2.47249
0.03015	2.47185
0.0302	2.47217
0.03025	2.47152
0.0303	2.47152
0.03035	2.47152
0.0304	2.4712
0.03045	2.47152
0.0305	2.47087
0.03055	2.4712
0.0306	2.47152
0.03065	2.47152
0.0307	2.47249
0.03075	2.47249
0.0308	2.47314
0.03085	2.47347
0.0309	2.47444
0.03095	2.47477
0.031	2.47542
0.03105	2.47606
0.0311	2.47671
0.03115	2.47704
0.0312	2.47801
0.03125	2.47866
0.0313	2.47963
0.03135	2.48028
0.0314	2.48126
0.03145	2.48158
0.0315	2.48191
0.03155	2.48288
0.0316	2.48288
0.03165	2.48385
0.0317	2.48418
0.03175	2.4845
0.0318	2.48483
0.03185	2.48418
0.0319	2.48483
0.03195	2.48483
0.032	2.48548
0.03205	2.48515
0.0321	2.48613
0.03215	2.48548
0.0322	2.4858
0.03225	2.48613
0.0323	2.48645
0.03235	2.48677
0.0324	2.4871
0.03245	2.48742
0.0325	2.48775
0.03255	2.4884
0.0326	2.48905
0.03265	2.48872
0.0327	2.48905
0.03275	2.49002
0.0328	2.49034
0.03285	2.49099
0.0329	2.49132
0.03295	2.49197
0.033	2.49262
0.03305	2.49294
0.0331	2.49294
0.03315	2.49391
0.0332	2.49456
0.03325	2.49489
0.0333	2.49586
0.03335	2.49586
0.0334	2.49619
0.03345	2.49684
0.0335	2.49716
0.03355	2.49748
0.0336	2.49748
0.03365	2.49781
0.0337	2.49846
0.03375	2.49846
0.0338	2.49911
0.03385	2.49911
0.0339	2.49911
0.03395	2.49943
0.034	2.49976
0.03405	2.50008
0.0341	2.50041
0.03415	2.50073
0.0342	2.50105
0.03425	2.50105
0.0343	2.5017
0.03435	2.50235
0.0344	2.50268
0.03445	2.503
0.0345	2.50333
0.03455	2.50398
0.0346	2.5043
0.03465	2.50527
0.0347	2.50625
0.03475	2.50592
0.0348	2.5069
0.03485	2.50755
0.0349	2.50787
0.03495	2.50852
0.035	2.50917
0.03505	2.50982
0.0351	2.51047
0.03515	2.51079
0.0352	2.51209
0.03525	2.51209
0.0353	2.51274
0.03535	2.51306
0.0354	2.51371
0.03545	2.51371
0.0355	2.51404
0.03555	2.51404
0.0356	2.51469
0.03565	2.51469
0.0357	2.51469
0.03575	2.51501
0.0358	2.51501
0.03585	2.51501
0.0359	2.51501
0.03595	2.51533
0.036	2.51566
0.03605	2.51469
0.0361	2.51501
0.03615	2.51533
0.0362	2.51469
0.03625	2.51533
0.0363	2.51566
0.03635	2.51598
0.0364	2.51631
0.03645	2.51696
0.0365	2.51728
0.03655	2.51728
0.0366	2.51761
0.03665	2.51858
0.0367	2.51923
0.03675	2.51988
0.0368	2.5202
0.03685	2.52118
0.0369	2.52215
0.03695	2.5228
0.037	2.52312
0.03705	2.5241
0.0371	2.52475
0.03715	2.5254
0.0372	2.52637
0.03725	2.52669
0.0373	2.52702
0.03735	2.52799
0.0374	2.52864
0.03745	2.52929
0.0375	2.52994
0.03755	2.53091
0.0376	2.53156
0.03765	2.53156
0.0377	2.53189
0.03775	2.53254
0.0378	2.53318
0.03785	2.53351
0.0379	2.53351
0.03795	2.53383
0.038	2.53383
0.03805	2.53448
0.0381	2.53416
0.03815	2.53383
0.0382	2.53416
0.03825	2.53383
0.0383	2.53383
0.03835	2.53383
0.0384	2.53416
0.03845	2.53318
0.0385	2.53318
0.03855	2.53318
0.0386	2.53351
0.03865	2.53318
0.0387	2.53351
0.03875	2.53351
0.0388	2.53383
0.03885	2.53351
0.0389	2.53383
0.03895	2.53448
0.039	2.53481
0.03905	2.53513
0.0391	2.53578
0.03915	2.53643
0.0392	2.53675
0.03925	2.53773
0.0393	2.53805
0.03935	2.5387
0.0394	2.53935
0.03945	2.54
0.0395	2.54065
0.03955	2.54097
0.0396	2.5413
0.03965	2.5413
0.0397	2.54195
0.03975	2.54195
0.0398	2.5426
0.03985	2.54227
0.0399	2.5426
0.03995	2.54325
0.04	2.54292
0.04005	2.54292
0.0401	2.54325
0.04015	2.54357
0.0402	2.54357
0.04025	2.54357
0.0403	2.54357
0.04035	2.54389
0.0404	2.54422
0.04045	2.54519
0.0405	2.54552
0.04055	2.54519
0.0406	2.54617
0.04065	2.54584
0.0407	2.54682
0.04075	2.54714
0.0408	2.54779
0.04085	2.54844
0.0409	2.54909
0.04095	2.54941
0.041	2.55038
0.04105	2.55103
0.0411	2.55168
0.04115	2.55233
0.0412	2.55298
0.04125	2.55363
0.0413	2.55395
0.04135	2.5546
0.0414	2.55558
0.04145	2.55558
0.0415	2.5559
0.04155	2.55655
0.0416	2.55688
0.04165	2.5572
0.0417	2.55752
0.04175	2.55817
0.0418	2.5585
0.04185	2.55882
0.0419	2.55947
0.04195	2.55947
0.042	2.56012
0.04205	2.56045
0.0421	2.56109
0.04215	2.56174
0.0422	2.56174
0.04225	2.56272
0.0423	2.56272
0.04235	2.56337
0.0424	2.56369
0.04245	2.56434
0.0425	2.56402
0.04255	2.56434
0.0426	2.56499
0.04265	2.56499
0.0427	2.56531
0.04275	2.56499
0.0428	2.56531
0.04285	2.56564
0.0429	2.56531
0.04295	2.56531
0.043	2.56531
0.04305	2.56499
0.0431	2.56531
0.04315	2.56531
0.0432	2.56564
0.04325	2.56564
0.0433	2.56564
0.04335	2.56564
0.0434	2.56596
0.04345	2.56596
0.0435	2.56694
0.04355	2.56694
0.0436	2.56726
0.04365	2.56823
0.0437	2.56888
0.04375	2.56921
0.0438	2.56986
0.04385	2.57018
0.0439	2.57116
0.04395	2.5718
0.044	2.57213
0.04405	2.5731
0.0441	2.57375
0.04415	2.57473
0.0442	2.57505
0.04425	2.57602
0.0443	2.57635
0.04435	2.57635
0.0444	2.577
0.04445	2.57765
0.0445	2.57797
0.04455	2.57862
0.0446	2.57894
0.04465	2.57927
0.0447	2.58024
0.04475	2.58024
0.0448	2.58024
0.04485	2.58057
0.0449	2.58122
0.04495	2.58154
0.045	2.58187
0.04505	2.58219
0.0451	2.58251
0.04515	2.58284
0.0452	2.58251
0.04525	2.58284
0.0453	2.58316
0.04535	2.58316
0.0454	2.58316
0.04545	2.58381
0.0455	2.58349
0.04555	2.58349
0.0456	2.58414
0.04565	2.58381
0.0457	2.58414
0.04575	2.58414
0.0458	2.58479
0.04585	2.58511
0.0459	2.58576
0.04595	2.58608
0.046	2.58673
0.04605	2.58706
0.0461	2.58738
0.04615	2.58803
0.0462	2.58836
0.04625	2.58901
0.0463	2.58965
0.04635	2.5903
0.0464	2.58998
0.04645	2.5903
0.0465	2.59128
0.04655	2.59128
0.0466	2.59095
0.04665	2.5916
0.0467	2.5916
0.04675	2.5916
0.0468	2.59193
0.04685	2.59225
0.0469	2.59258
0.04695	2.59322
0.047	2.59387
0.04705	2.59355
0.0471	2.5942
0.04715	2.5942
0.0472	2.59485
0.04725	2.59517
0.0473	2.5955
0.04735	2.59582
0.0474	2.59615
0.04745	2.59647
0.0475	2.59647
0.04755	2.59712
0.0476	2.59712
0.04765	2.59744
0.0477	2.59712
0.04775	2.59744
0.0478	2.59777
0.04785	2.59809
0.0479	2.59777
0.04795	2.59809
0.048	2.59842
0.04805	2.59874
0.0481	2.59907
0.04815	2.59907
0.0482	2.59874
0.04825	2.59874
0.0483	2.59907
0.04835	2.59907
0.0484	2.59939
0.04845	2.59907
0.0485	2.59939
0.04855	2.59972
0.0486	2.59939
0.04865	2.59972
0.0487	2.60004
0.04875	2.60036
0.0488	2.60004
0.04885	2.60069
0.0489	2.60069
0.04895	2.60134
0.049	2.60166
0.04905	2.60264
0.0491	2.60329
0.04915	2.60393
0.0492	2.60491
0.04925	2.60556
0.0493	2.60653
0.04935	2.6075
0.0494	2.60848
0.04945	2.60913
0.0495	2.6101
0.04955	2.61172
0.0496	2.61237
0.04965	2.61335
0.0497	2.61432
0.04975	2.61529
0.0498	2.61562
0.04985	2.61692
0.0499	2.61789
0.04995	2.61821
0.05	2.61951
0.05005	2.61951
0.0501	2.62016
0.05015	2.62049
0.0502	2.62081
0.05025	2.62081
0.0503	2.62081
0.05035	2.62081
0.0504	2.62081
0.05045	2.62081
0.0505	2.62016
0.05055	2.61984
0.0506	2.61951
0.05065	2.61951
0.0507	2.61854
0.05075	2.61821
0.0508	2.61821
0.05085	2.61757
0.0509	2.61757
0.05095	2.61692
0.051	2.61627
0.05105	2.61659
0.0511	2.61627
0.05115	2.61627
0.0512	2.61659
0.05125	2.61594
0.0513	2.61627
0.05135	2.61627
0.0514	2.61594
0.05145	2.61627
0.0515	2.61627
0.05155	2.61659
0.0516	2.61692
0.05165	2.61659
0.0517	2.61692
0.05175	2.61659
0.0518	2.61692
0.05185	2.61659
0.0519	2.61724
0.05195	2.61692
0.052	2.61724
0.05205	2.61789
0.0521	2.61757
0.05215	2.61821
0.0522	2.61854
0.05225	2.61854
0.0523	2.61886
0.05235	2.61919
0.0524	2.61919
0.05245	2.61984
0.0525	2.61984
0.05255	2.62016
0.0526	2.62081
0.05265	2.62114
0.0527	2.62146
0.05275	2.62211
0.0528	2.62243
0.05285	2.62341
0.0529	2.62373
0.05295	2.62406
0.053	2.62503
0.05305	2.62535
0.0531	2.62665
0.05315	2.6273
0.0532	2.62795
0.05325	2.62892
0.0533	2.62957
0.05335	2.63022
0.0534	2.6312
0.05345	2.63185
0.0535	2.63282
0.05355	2.63347
0.0536	2.63444
0.05365	2.63509
0.0537	2.63574
0.05375	2.63671
0.0538	2.63671
0.05385	2.63704
0.0539	2.63736
0.05395	2.63769
0.054	2.63801
0.05405	2.63834
0.0541	2.63866
0.05415	2.63899
0.0542	2.63931
0.05425	2.63899
0.0543	2.63931
0.05435	2.63963
0.0544	2.63963
0.05445	2.63996
0.0545	2.64028
0.05455	2.63996
0.0546	2.64093
0.05465	2.64126
0.0547	2.64158
0.05475	2.64126
0.0548	2.64191
0.05485	2.64223
0.0549	2.64223
0.05495	2.64256
0.055	2.64256
0.05505	2.64288
0.0551	2.6432
0.05515	2.6432
0.0552	2.64353
0.05525	2.6432
0.0553	2.64385
0.05535	2.64385
0.0554	2.64418
0.05545	2.6445
0.0555	2.64515
0.05555	2.64515
0.0556	2.64548
0.05565	2.64515
0.0557	2.64548
0.05575	2.64613
0.0558	2.64613
0.05585	2.64645
0.0559	2.64677
0.05595	2.64742
0.056	2.64775
0.05605	2.6484
0.0561	2.6484
0.05615	2.6484
0.0562	2.64905
0.05625	2.64937
0.0563	2.6497
0.05635	2.65034
0.0564	2.65067
0.05645	2.65164
0.0565	2.65164
0.05655	2.65229
0.0566	2.65262
0.05665	2.65327
0.0567	2.65359
0.05675	2.65456
0.0568	2.65521
0.05685	2.65586
0.0569	2.65651
0.05695	2.65684
0.057	2.65748
0.05705	2.65813
0.0571	2.65911
0.05715	2.65943
0.0572	2.65976
0.05725	2.66041
0.0573	2.66105
0.05735	2.6617
0.0574	2.66268
0.05745	2.66268
0.0575	2.66365
0.05755	2.66398
0.0576	2.6643
0.05765	2.66527
0.0577	2.66592
0.05775	2.6669
0.0578	2.66722
0.05785	2.66787
0.0579	2.66884
0.05795	2.66917
0.058	2.66917
0.05805	2.66982
0.0581	2.67014
0.05815	2.67047
0.0582	2.67014
0.05825	2.67111
0.0583	2.67111
0.05835	2.67144
0.0584	2.67176
0.05845	2.67176
0.0585	2.67209
0.05855	2.67209
0.0586	2.67241
0.05865	2.67241
0.0587	2.67274
0.05875	2.67306
0.0588	2.67339
0.05885	2.67339
0.0589	2.67404
0.05895	2.67468
0.059	2.67501
0.05905	2.67501
0.0591	2.67533
0.05915	2.67533
0.0592	2.67598
0.05925	2.67631
0.0593	2.67631
0.05935	2.67663
0.0594	2.67728
0.05945	2.67761
0.0595	2.67825
0.05955	2.67858
0.0596	2.6789
0.05965	2.67955
0.0597	2.6802
0.05975	2.68053
0.0598	2.6815
0.05985	2.68215
0.0599	2.68247
0.05995	2.6828
0.06	2.68312
0.06005	2.6841
0.0601	2.6841
0.06015	2.68442
0.0602	2.6841
0.06025	2.68442
0.0603	2.68475
0.06035	2.68475
0.0604	2.68507
0.06045	2.68507
0.0605	2.68507
0.06055	2.68507
0.0606	2.68475
0.06065	2.68442
0.0607	2.68442
0.06075	2.68377
0.0608	2.68377
0.06085	2.68377
0.0609	2.68312
0.06095	2.68312
0.061	2.6828
0.06105	2.68182
0.0611	2.68182
0.06115	2.6815
0.0612	2.68085
0.06125	2.68053
0.0613	2.6802
0.06135	2.67923
0.0614	2.67923
0.06145	2.67825
0.0615	2.67761
0.06155	2.67696
0.0616	2.67663
0.06165	2.67598
0.0617	2.67598
0.06175	2.67533
0.0618	2.67468
0.06185	2.67468
0.0619	2.67468
0.06195	2.67436
0.062	2.67436
0.06205	2.67436
0.0621	2.67468
0.06215	2.67533
0.0622	2.67533
0.06225	2.67598
0.0623	2.67598
0.06235	2.67761
0.0624	2.67761
0.06245	2.67825
0.0625	2.67923
0.06255	2.6802
0.0626	2.68053
0.06265	2.68182
0.0627	2.68247
0.06275	2.68345
0.0628	2.68442
0.06285	2.68507
0.0629	2.68604
0.06295	2.68669
0.063	2.68734
0.06305	2.68832
0.0631	2.68896
0.06315	2.68994
0.0632	2.69059
0.06325	2.69156
0.0633	2.69221
0.06335	2.69318
0.0634	2.69383
0.06345	2.69481
0.0635	2.69513
0.06355	2.69546
0.0636	2.69643
0.06365	2.69675
0.0637	2.69708
0.06375	2.6974
0.0638	2.69773
0.06385	2.69805
0.0639	2.69838
0.06395	2.69838
0.064	2.69838
0.06405	2.69838
0.0641	2.69805
0.06415	2.69838
0.0642	2.69838
0.06425	2.69838
0.0643	2.6987
0.06435	2.69838
0.0644	2.6987
0.06445	2.69838
0.0645	2.6987
0.06455	2.69838
0.0646	2.6987
0.06465	2.69903
0.0647	2.69903
0.06475	2.69935
0.0648	2.69903
0.06485	2.69935
0.0649	2.69967
0.06495	2.69967
0.065	2.69967
0.06505	2.70032
0.0651	2.70065
0.06515	2.70097
0.0652	2.7013
0.06525	2.7013
0.0653	2.7013
0.06535	2.7026
0.0654	2.70292
0.06545	2.70324
0.0655	2.70324
0.06555	2.70389
0.0656	2.70487
0.06565	2.70487
0.0657	2.70519
0.06575	2.70519
0.0658	2.70617
0.06585	2.70681
0.0659	2.70746
0.06595	2.70779
0.066	2.70844
0.06605	2.70844
0.0661	2.70941
0.06615	2.70974
0.0662	2.71038
0.06625	2.71071
0.0663	2.71103
0.06635	2.71168
0.0664	2.71233
0.06645	2.71233
0.0665	2.71331
0.06655	2.71363
0.0666	2.71395
0.06665	2.71493
0.0667	2.71493
0.06675	2.7159
0.0668	2.71623
0.06685	2.71655
0.0669	2.71688
0.06695	2.7172
0.067	2.71785
0.06705	2.71785
0.0671	2.71882
0.06715	2.7185
0.0672	2.71915
0.06725	2.7198
0.0673	2.72012
0.06735	2.72012
0.0674	2.72012
0.06745	2.72045
0.0675	2.72077
0.06755	2.72109
0.0676	2.72142
0.06765	2.72174
0.0677	2.72207
0.06775	2.72207
0.0678	2.72272
0.06785	2.72304
0.0679	2.72337
0.06795	2.72402
0.068	2.72434
0.06805	2.72434
0.0681	2.72531
0.06815	2.72596
0.0682	2.72629
0.06825	2.72661
0.0683	2.72726
0.06835	2.72791
0.0684	2.72823
0.06845	2.72856
0.0685	2.72888
0.06855	2.72856
0.0686	2.72921
0.06865	2.72921
0.0687	2.72953
0.06875	2.72921
0.0688	2.72888
0.06885	2.72921
0.0689	2.72921
0.06895	2.72823
0.069	2.72823
0.06905	2.72791
0.0691	2.72791
0.06915	2.72759
0.0692	2.72726
0.06925	2.72661
0.0693	2.72629
0.06935	2.72596
0.0694	2.72564
0.06945	2.72531
0.0695	2.72564
0.06955	2.72531
0.0696	2.72564
0.06965	2.72531
0.0697	2.72596
0.06975	2.72596
0.0698	2.72629
0.06985	2.72661
0.0699	2.72726
0.06995	2.72759
0.07	2.72759
0.07005	2.72856
0.0701	2.72856
0.07015	2.72921
0.0702	2.72986
0.07025	2.72986
0.0703	2.72986
0.07035	2.73083
0.0704	2.73083
0.07045	2.73116
0.0705	2.73148
0.07055	2.73116
0.0706	2.73148
0.07065	2.73148
0.0707	2.73213
0.07075	2.7318
0.0708	2.7318
0.07085	2.7318
0.0709	2.73213
0.07095	2.73245
0.071	2.73245
0.07105	2.73278
0.0711	2.73343
0.07115	2.73408
0.0712	2.7344
0.07125	2.73473
0.0713	2.73505
0.07135	2.7357
0.0714	2.73667
0.07145	2.73732
0.0715	2.73765
0.07155	2.73862
0.0716	2.73927
0.07165	2.73992
0.0717	2.74024
0.07175	2.74089
0.0718	2.74187
0.07185	2.74219
0.0719	2.74284
0.07195	2.74349
0.072	2.74414
0.07205	2.74479
0.0721	2.74511
0.07215	2.74608
0.0722	2.74641
0.07225	2.74771
0.0723	2.74803
0.07235	2.74868
0.0724	2.74901
0.07245	2.74965
0.0725	2.75063
0.07255	2.75063
0.0726	2.75128
0.07265	2.75258
0.0727	2.75322
0.07275	2.75355
0.0728	2.7542
0.07285	2.75485
0.0729	2.75517
0.07295	2.7555
0.073	2.75615
0.07305	2.75679
0.0731	2.75777
0.07315	2.75777
0.0732	2.75874
0.07325	2.75939
0.0733	2.75972
0.07335	2.76036
0.0734	2.76101
0.07345	2.76134
0.0735	2.76264
0.07355	2.76296
0.0736	2.76329
0.07365	2.76393
0.0737	2.76491
0.07375	2.76458
0.0738	2.76588
0.07385	2.76588
0.0739	2.76588
0.07395	2.76621
0.074	2.76653
0.07405	2.76686
0.0741	2.76718
0.07415	2.76718
0.0742	2.76718
0.07425	2.76718
0.0743	2.7675
0.07435	2.76718
0.0744	2.76718
0.07445	2.76718
0.0745	2.76686
0.07455	2.76686
0.0746	2.76686
0.07465	2.76653
0.0747	2.76653
0.07475	2.76556
0.0748	2.76556
0.07485	2.76523
0.0749	2.76491
0.07495	2.76491
0.075	2.76458
0.07505	2.76491
0.0751	2.76458
0.07515	2.76458
0.0752	2.76426
0.07525	2.76393
0.0753	2.76458
0.07535	2.76426
0.0754	2.76393
0.07545	2.76426
0.0755	2.76393
0.07555	2.76361
0.0756	2.76393
0.07565	2.76361
0.0757	2.76393
0.07575	2.76361
0.0758	2.76393
0.07585	2.76361
0.0759	2.76393
0.07595	2.76393
0.076	2.76393
0.07605	2.76426
0.0761	2.76458
0.07615	2.76491
0.0762	2.76491
0.07625	2.76556
0.0763	2.76588
0.07635	2.76653
0.0764	2.76718
0.07645	2.7675
0.0765	2.76848
0.07655	2.7688
0.0766	2.76978
0.07665	2.77043
0.0767	2.7714
0.07675	2.77205
0.0768	2.77302
0.07685	2.77335
0.0769	2.77432
0.07695	2.77529
0.077	2.77594
0.07705	2.77659
0.0771	2.77692
0.07715	2.77789
0.0772	2.77821
0.07725	2.77854
0.0773	2.77951
0.07735	2.77984
0.0774	2.78016
0.07745	2.78049
0.0775	2.78114
0.07755	2.78178
0.0776	2.78178
0.07765	2.78211
0.0777	2.78243
0.07775	2.78276
0.0778	2.78341
0.07785	2.78308
0.0779	2.78341
0.07795	2.78308
0.078	2.78308
0.07805	2.78341
0.0781	2.78341
0.07815	2.78341
0.0782	2.78341
0.07825	2.78373
0.0783	2.78406
0.07835	2.78373
0.0784	2.78438
0.07845	2.78406
0.0785	2.78471
0.07855	2.78503
0.0786	2.78503
0.07865	2.78503
0.0787	2.78535
0.07875	2.78535
0.0788	2.786
0.07885	2.78665
0.0789	2.78665
0.07895	2.78698
0.079	2.7873
0.07905	2.78795
0.0791	2.78795
0.07915	2.7886
0.0792	2.7886
0.07925	2.78957
0.0793	2.7899
0.07935	2.79055
0.0794	2.79087
0.07945	2.7912
0.0795	2.79217
0.07955	2.79282
0.0796	2.79282
0.07965	2.79314
0.0797	2.79347
0.07975	2.79379
0.0798	2.79412
0.07985	2.79444
0.0799	2.79444
0.07995	2.79509
0.08	2.79477
0.08005	2.79541
0.0801	2.79509
0.08015	2.79541
0.0802	2.79541
0.08025	2.79477
0.0803	2.79509
0.08035	2.79477
0.0804	2.79477
0.08045	2.79444
0.0805	2.79477
0.08055	2.79412
0.0806	2.79444
0.08065	2.79444
0.0807	2.79509
0.08075	2.79444
0.0808	2.79477
0.08085	2.79541
0.0809	2.79541
0.08095	2.79574
0.081	2.79606
0.08105	2.79606
0.0811	2.79639
0.08115	2.79736
0.0812	2.79769
0.08125	2.79769
0.0813	2.79834
0.08135	2.79866
0.0814	2.79931
0.08145	2.79931
0.0815	2.79996
0.08155	2.80028
0.0816	2.80028
0.08165	2.80093
0.0817	2.80126
0.08175	2.80158
0.0818	2.80223
0.08185	2.80255
0.0819	2.80255
0.08195	2.80353
0.082	2.80353
0.08205	2.80418
0.0821	2.80515
0.08215	2.8058
0.0822	2.80645
0.08225	2.80742
0.0823	2.80807
0.08235	2.80872
0.0824	2.80937
0.08245	2.81002
0.0825	2.81099
0.08255	2.81197
0.0826	2.81262
0.08265	2.81326
0.0827	2.81391
0.08275	2.81391
0.0828	2.81456
0.08285	2.81489
0.0829	2.81554
0.08295	2.81586
0.083	2.81651
0.08305	2.81651
0.0831	2.81619
0.08315	2.81683
0.0832	2.81683
0.08325	2.81716
0.0833	2.81716
0.08335	2.81716
0.0834	2.81748
0.08345	2.81716
0.0835	2.81748
0.08355	2.81748
0.0836	2.81748
0.08365	2.81748
0.0837	2.81748
0.08375	2.81813
0.0838	2.81813
0.08385	2.81813
0.0839	2.81846
0.08395	2.81878
0.084	2.81911
0.08405	2.81911
0.0841	2.81943
0.08415	2.81943
0.0842	2.81976
0.08425	2.8204
0.0843	2.82073
0.08435	2.82105
0.0844	2.82203
0.08445	2.8217
0.0845	2.82235
0.08455	2.82235
0.0846	2.82333
0.08465	2.82397
0.0847	2.82397
0.08475	2.82462
0.0848	2.82527
0.08485	2.8256
0.0849	2.82592
0.08495	2.82625
0.085	2.8269
0.08505	2.82722
0.0851	2.82754
0.08515	2.82852
0.0852	2.82884
0.08525	2.82917
0.0853	2.82917
0.08535	2.82982
0.0854	2.82982
0.08545	2.83047
0.0855	2.83079
0.08555	2.83079
0.0856	2.83144
0.08565	2.83176
0.0857	2.83209
0.08575	2.83241
0.0858	2.83274
0.08585	2.83339
0.0859	2.83371
0.08595	2.83404
0.086	2.83404
0.08605	2.83468
0.0861	2.83468
0.08615	2.83533
0.0862	2.83566
0.08625	2.83663
0.0863	2.83696
0.08635	2.83728
0.0864	2.83793
0.08645	2.83858
0.0865	2.83858
0.08655	2.83955
0.0866	2.83923
0.08665	2.83988
0.0867	2.84053
0.08675	2.84085
0.0868	2.84118
0.08685	2.84118
0.0869	2.84118
0.08695	2.84085
0.087	2.84118
0.08705	2.84118
0.0871	2.84085
0.08715	2.84085
0.0872	2.84053
0.08725	2.8402
0.0873	2.8402
0.08735	2.83988
0.0874	2.83923
0.08745	2.83923
0.0875	2.83955
0.08755	2.8389
0.0876	2.8389
0.08765	2.8389
0.0877	2.83858
0.08775	2.83858
0.0878	2.8389
0.08785	2.8389
0.0879	2.83858
0.08795	2.83923
0.088	2.83988
0.08805	2.83988
0.0881	2.83988
0.08815	2.84053
0.0882	2.84085
0.08825	2.8415
0.0883	2.84182
0.08835	2.84247
0.0884	2.8428
0.08845	2.84345
0.0885	2.8441
0.08855	2.84475
0.0886	2.84507
0.08865	2.84572
0.0887	2.84637
0.08875	2.84669
0.0888	2.84767
0.08885	2.84864
0.0889	2.84896
0.08895	2.84961
0.089	2.85026
0.08905	2.85091
0.0891	2.85124
0.08915	2.85189
0.0892	2.85286
0.08925	2.85318
0.0893	2.85416
0.08935	2.85448
0.0894	2.85481
0.08945	2.85513
0.0895	2.85546
0.08955	2.85578
0.0896	2.8561
0.08965	2.8561
0.0897	2.8561
0.08975	2.85643
0.0898	2.85643
0.08985	2.8561
0.0899	2.85578
0.08995	2.85546
0.09	2.85513
0.09005	2.85513
0.0901	2.85481
0.09015	2.85448
0.0902	2.85383
0.09025	2.85351
0.0903	2.85351
0.09035	2.85286
0.0904	2.85221
0.09045	2.85253
0.0905	2.85156
0.09055	2.85156
0.0906	2.85124
0.09065	2.85091
0.0907	2.85091
0.09075	2.85059
0.0908	2.85124
0.09085	2.85124
0.0909	2.85156
0.09095	2.85221
0.091	2.85253
0.09105	2.85286
0.0911	2.85351
0.09115	2.85416
0.0912	2.85481
0.09125	2.85546
0.0913	2.8561
0.09135	2.85643
0.0914	2.8574
0.09145	2.85805
0.0915	2.8587
0.09155	2.85903
0.0916	2.86032
0.09165	2.86032
0.0917	2.86097
0.09175	2.86162
0.0918	2.86195
0.09185	2.86227
0.0919	2.86357
0.09195	2.86422
0.092	2.86422
0.09205	2.86552
0.0921	2.86617
0.09215	2.86649
0.0922	2.86714
0.09225	2.86779
0.0923	2.86811
0.09235	2.86844
0.0924	2.86909
0.09245	2.86974
0.0925	2.87006
0.09255	2.87038
0.0926	2.87071
0.09265	2.87136
0.0927	2.87168
0.09275	2.87136
0.0928	2.87168
0.09285	2.87201
0.0929	2.87168
0.09295	2.87201
0.093	2.87201
0.09305	2.87201
0.0931	2.87201
0.09315	2.87168
0.0932	2.87103
0.09325	2.87071
0.0933	2.87071
0.09335	2.87006
0.0934	2.86974
0.09345	2.86941
0.0935	2.86941
0.09355	2.86844
0.0936	2.86844
0.09365	2.86779
0.0937	2.86746
0.09375	2.86714
0.0938	2.86714
0.09385	2.86714
0.0939	2.86746
0.09395	2.86714
0.094	2.86746
0.09405	2.86746
0.0941	2.86811
0.09415	2.86844
0.0942	2.86876
0.09425	2.86909
0.0943	2.87006
0.09435	2.87071
0.0944	2.87103
0.09445	2.87136
0.0945	2.87201
0.09455	2.87266
0.0946	2.87298
0.09465	2.87331
0.0947	2.87363
0.09475	2.87395
0.0948	2.8746
0.09485	2.87493
0.0949	2.87525
0.09495	2.87525
0.095	2.87558
0.09505	2.87558
0.0951	2.8759
0.09515	2.8759
0.0952	2.87623
0.09525	2.87655
0.0953	2.87655
0.09535	2.87655
0.0954	2.87655
0.09545	2.87688
0.0955	2.8772
0.09555	2.8772
0.0956	2.87785
0.09565	2.87785
0.0957	2.87817
0.09575	2.8785
0.0958	2.87947
0.09585	2.8798
0.0959	2.88012
0.09595	2.88077
0.096	2.88174
0.09605	2.88239
0.0961	2.88304
0.09615	2.88402
0.0962	2.88499
0.09625	2.88564
0.0963	2.88661
0.09635	2.88759
0.0964	2.88823
0.09645	2.88921
0.0965	2.88986
0.09655	2.89051
0.0966	2.89148
0.09665	2.8918
0.0967	2.89278
0.09675	2.8931
0.0968	2.89408
0.09685	2.8944
0.0969	2.89473
0.09695	2.89537
0.097	2.8957
0.09705	2.89635
0.0971	2.89635
0.09715	2.89667
0.0972	2.89732
0.09725	2.89765
0.0973	2.89765
0.09735	2.89797
0.0974	2.89765
0.09745	2.89797
0.0975	2.89797
0.09755	2.8983
0.0976	2.89862
0.09765	2.89862
0.0977	2.89862
0.09775	2.89862
0.0978	2.89862
0.09785	2.89894
0.0979	2.89894
0.09795	2.89862
0.098	2.89927
0.09805	2.89927
0.0981	2.89894
0.09815	2.89894
0.0982	2.89927
0.09825	2.89927
0.0983	2.89927
0.09835	2.89992
0.0984	2.89959
0.09845	2.89959
0.0985	2.89992
0.09855	2.89992
0.0986	2.89959
0.09865	2.89992
0.0987	2.89992
0.09875	2.89992
0.0988	2.89992
0.09885	2.89992
0.0989	2.89959
0.09895	2.89927
0.099	2.89959
0.09905	2.89894
[truncated: 5,812 more rows]
