# Supplementary material for: An evolutionarily conserved glycine-tyrosine motif forms a folding core in outer membrane proteins
Source: PLoS One. 2017 Aug 3;12(8):e0182016. doi: 10.1371/journal.pone.0182016 (PMC5542473; doi:10.1371/journal.pone.0182016)
Supplement: S1 File — (ZIP) [file pone.0182016.s001.zip › OmpX stopflow RAW data/OmpX WT 1/ompx_wt_ch1_022.bka]

BIO-KINE ASCII FILE
_COMMENT	External device
_COMMENT	Kinetics measurement
_COMMENT	Y Unit : Volt, X Unit : s
_COMMENT	Timebase 1 = .00005 s 5001 pts
_COMMENT	Timebase 2 = .001 s 2749 pts
_COMMENT	Timebase 3 = .5 s 44 pts
_SFM	SFM-300 /S Advanced mode
_SFM	Ratio : S1: 950, S2: 950, S3: 100
_SFM	Content : S1: , S2: , S3:
_SFM	Concentration : S1: , S2: , S3:
_SFM	Total volume : 502 �l Flow : 14 mL/s
_SFM	Acquisition start : 10 ms before stop
_SFM	cuve=FC-08, s1=10 ml , s2=10 ml , s3=1.9 ml
_UNITX	s
_UNITY	Volt
_DELTAX	0
_DATA
1e-300	2.79412
5e-5	2.78925
1e-4	2.78406
1.5e-4	2.77951
2e-4	2.77367
2.5e-4	2.7688
3e-4	2.76361
3.5e-4	2.75842
4e-4	2.75355
4.5e-4	2.74803
5e-4	2.74284
5.5e-4	2.73765
6e-4	2.73278
6.5e-4	2.72791
7e-4	2.72304
7.5e-4	2.71752
8e-4	2.71298
8.5e-4	2.70779
9e-4	2.70324
9.5e-4	2.69838
0.001	2.69383
0.00105	2.68896
0.0011	2.68507
0.00115	2.68053
0.0012	2.67663
0.00125	2.67241
0.0013	2.66852
0.00135	2.66592
0.0014	2.66268
0.00145	2.66008
0.0015	2.65781
0.00155	2.65619
0.0016	2.65456
0.00165	2.65327
0.0017	2.65262
0.00175	2.65229
0.0018	2.65229
0.00185	2.65294
0.0019	2.65391
0.00195	2.65521
0.002	2.65684
0.00205	2.65911
0.0021	2.6617
0.00215	2.6643
0.0022	2.66754
0.00225	2.67176
0.0023	2.67598
0.00235	2.68118
0.0024	2.68637
0.00245	2.69221
0.0025	2.69903
0.00255	2.70649
0.0026	2.71428
0.00265	2.72272
0.0027	2.7318
0.00275	2.74122
0.0028	2.75128
0.00285	2.76166
0.0029	2.7727
0.00295	2.78406
0.003	2.79541
0.00305	2.80742
0.0031	2.81943
0.00315	2.83176
0.0032	2.84442
0.00325	2.85708
0.0033	2.86941
0.00335	2.88239
0.0034	2.89537
0.00345	2.90803
0.0035	2.92101
0.00355	2.93464
0.0036	2.94827
0.00365	2.96126
0.0037	2.97489
0.00375	2.98787
0.0038	3.0015
0.00385	3.01546
0.0039	3.02876
0.00395	3.04142
0.004	3.05472
0.00405	3.06706
0.0041	3.07939
0.00415	3.09042
0.0042	3.10113
0.00425	3.11087
0.0043	3.12061
0.00435	3.12872
0.0044	3.13619
0.00445	3.14235
0.0045	3.14819
0.00455	3.15209
0.0046	3.15533
0.00465	3.15728
0.0047	3.15858
0.00475	3.15858
0.0048	3.15793
0.00485	3.15566
0.0049	3.15339
0.00495	3.14982
0.005	3.14495
0.00505	3.13976
0.0051	3.13326
0.00515	3.12645
0.0052	3.11866
0.00525	3.11022
0.0053	3.10081
0.00535	3.09075
0.0054	3.08004
0.00545	3.06868
0.0055	3.05667
0.00555	3.04402
0.0056	3.03071
0.00565	3.01708
0.0057	3.00312
0.00575	2.98852
0.0058	2.97391
0.00585	2.95931
0.0059	2.94373
0.00595	2.92848
0.006	2.91322
0.00605	2.89732
0.0061	2.88109
0.00615	2.86552
0.0062	2.84961
0.00625	2.83404
0.0063	2.81846
0.00635	2.80255
0.0064	2.78665
0.00645	2.77107
0.0065	2.75582
0.00655	2.73959
0.0066	2.72434
0.00665	2.70909
0.0067	2.69416
0.00675	2.67923
0.0068	2.66495
0.00685	2.65099
0.0069	2.63769
0.00695	2.62471
0.007	2.61237
0.00705	2.60101
0.0071	2.5903
0.00715	2.58024
0.0072	2.57116
0.00725	2.56239
0.0073	2.55428
0.00735	2.54714
0.0074	2.54
0.00745	2.53383
0.0075	2.52832
0.00755	2.52312
0.0076	2.51826
0.00765	2.51371
0.0077	2.50949
0.00775	2.50592
0.0078	2.50235
0.00785	2.49976
0.0079	2.49716
0.00795	2.49489
0.008	2.49294
0.00805	2.49132
0.0081	2.49002
0.00815	2.48937
0.0082	2.48905
0.00825	2.48905
0.0083	2.48937
0.00835	2.49067
0.0084	2.49262
0.00845	2.49489
0.0085	2.49781
0.00855	2.50105
0.0086	2.50462
0.00865	2.50917
0.0087	2.51436
0.00875	2.5202
0.0088	2.52702
0.00885	2.53416
0.0089	2.54195
0.00895	2.55038
0.009	2.55947
0.00905	2.56856
0.0091	2.57927
0.00915	2.58933
0.0092	2.60069
0.00925	2.61237
0.0093	2.62406
0.00935	2.63671
0.0094	2.65002
0.00945	2.66268
0.0095	2.67598
0.00955	2.68896
0.0096	2.7026
0.00965	2.7159
0.0097	2.72953
0.00975	2.74284
0.0098	2.7555
0.00985	2.76848
0.0099	2.78114
0.00995	2.79379
0.01	2.80515
0.01005	2.81619
0.0101	2.82754
0.01015	2.83793
0.0102	2.84767
0.01025	2.8574
0.0103	2.86617
0.01035	2.8746
0.0104	2.88174
0.01045	2.88856
0.0105	2.89537
0.01055	2.90057
0.0106	2.90511
0.01065	2.90868
0.0107	2.91128
0.01075	2.91322
0.0108	2.9142
0.01085	2.9142
0.0109	2.91387
0.01095	2.91193
0.011	2.90965
0.01105	2.90641
0.0111	2.90251
0.01115	2.89797
0.0112	2.89278
0.01125	2.88661
0.0113	2.88077
0.01135	2.87331
0.0114	2.86649
0.01145	2.8587
0.0115	2.85026
0.01155	2.84215
0.0116	2.83339
0.01165	2.82462
0.0117	2.81521
0.01175	2.80645
0.0118	2.79704
0.01185	2.78763
0.0119	2.77854
0.01195	2.7688
0.012	2.76004
0.01205	2.75095
0.0121	2.74219
0.01215	2.73343
0.0122	2.72596
0.01225	2.71817
0.0123	2.71071
0.01235	2.70389
0.0124	2.69773
0.01245	2.69124
0.0125	2.68539
0.01255	2.68053
0.0126	2.67566
0.01265	2.67111
0.0127	2.66722
0.01275	2.66398
0.0128	2.66138
0.01285	2.65813
0.0129	2.65586
0.01295	2.65359
0.013	2.65197
0.01305	2.65034
0.0131	2.64905
0.01315	2.64807
0.0132	2.6471
0.01325	2.64613
0.0133	2.64613
0.01335	2.64548
0.0134	2.64548
0.01345	2.64548
0.0135	2.64613
0.01355	2.64613
0.0136	2.64677
0.01365	2.6471
0.0137	2.64775
0.01375	2.6484
0.0138	2.64807
0.01385	2.64937
0.0139	2.65002
0.01395	2.65067
0.014	2.65164
0.01405	2.65327
0.0141	2.65391
0.01415	2.65489
0.0142	2.65619
0.01425	2.65651
0.0143	2.65716
0.01435	2.65846
0.0144	2.65878
0.01445	2.65943
0.0145	2.65943
0.01455	2.66008
0.0146	2.66073
0.01465	2.66105
0.0147	2.66105
0.01475	2.66138
0.0148	2.66105
0.01485	2.66138
0.0149	2.66138
0.01495	2.66073
0.015	2.66105
0.01505	2.66138
0.0151	2.66138
0.01515	2.66105
0.0152	2.66138
0.01525	2.66138
0.0153	2.66105
0.01535	2.66138
0.0154	2.66138
0.01545	2.66105
0.0155	2.66138
0.01555	2.6617
0.0156	2.66203
0.01565	2.66203
0.0157	2.66235
0.01575	2.66235
0.0158	2.66235
0.01585	2.66268
0.0159	2.663
0.01595	2.66365
0.016	2.66333
0.01605	2.66365
0.0161	2.66365
0.01615	2.66398
0.0162	2.66398
0.01625	2.66398
0.0163	2.66495
0.01635	2.66527
0.0164	2.6656
0.01645	2.66527
0.0165	2.66625
0.01655	2.66625
0.0166	2.66625
0.01665	2.6669
0.0167	2.66722
0.01675	2.66787
0.0168	2.66852
0.01685	2.66852
0.0169	2.66917
0.01695	2.66982
0.017	2.67014
0.01705	2.67111
0.0171	2.67176
0.01715	2.67209
0.0172	2.67306
0.01725	2.67404
0.0173	2.67436
0.01735	2.67501
0.0174	2.67566
0.01745	2.67663
0.0175	2.67761
0.01755	2.67793
0.0176	2.67858
0.01765	2.67923
0.0177	2.67988
0.01775	2.68053
0.0178	2.68118
0.01785	2.68182
0.0179	2.6828
0.01795	2.68345
0.018	2.68377
0.01805	2.6841
0.0181	2.68442
0.01815	2.68539
0.0182	2.68572
0.01825	2.68637
0.0183	2.68669
0.01835	2.68702
0.0184	2.68734
0.01845	2.68799
0.0185	2.68832
0.01855	2.68799
0.0186	2.68864
0.01865	2.68864
0.0187	2.68864
0.01875	2.68864
0.0188	2.68896
0.01885	2.68896
0.0189	2.68896
0.01895	2.68929
0.019	2.68896
0.01905	2.68896
0.0191	2.68929
0.01915	2.68896
0.0192	2.68896
0.01925	2.68896
0.0193	2.68896
0.01935	2.68864
0.0194	2.68896
0.01945	2.68961
0.0195	2.68929
0.01955	2.68929
0.0196	2.68961
0.01965	2.68961
0.0197	2.68929
0.01975	2.68929
0.0198	2.68929
0.01985	2.68961
0.0199	2.68961
0.01995	2.68929
0.02	2.68994
0.02005	2.68961
0.0201	2.69059
0.02015	2.69026
0.0202	2.68994
0.02025	2.69026
0.0203	2.69091
0.02035	2.69059
0.0204	2.69124
0.02045	2.69124
0.0205	2.69189
0.02055	2.69253
0.0206	2.69253
0.02065	2.69318
0.0207	2.69351
0.02075	2.69351
0.0208	2.69448
0.02085	2.69513
0.0209	2.69546
0.02095	2.6961
0.021	2.69675
0.02105	2.69708
0.0211	2.6974
0.02115	2.69838
0.0212	2.69838
0.02125	2.69903
0.0213	2.69967
0.02135	2.7
0.0214	2.70032
0.02145	2.70065
0.0215	2.70097
0.02155	2.70162
0.0216	2.70195
0.02165	2.7026
0.0217	2.70292
0.02175	2.70357
0.0218	2.70389
0.02185	2.70487
0.0219	2.70584
0.02195	2.70649
0.022	2.70746
0.02205	2.70779
0.0221	2.70876
0.02215	2.70941
0.0222	2.71038
0.02225	2.71071
0.0223	2.71168
0.02235	2.71201
0.0224	2.71266
0.02245	2.71363
0.0225	2.71395
0.02255	2.71493
0.0226	2.71558
0.02265	2.71623
0.0227	2.71688
0.02275	2.7172
0.0228	2.71817
0.02285	2.71817
0.0229	2.7185
0.02295	2.71947
0.023	2.71947
0.02305	2.71947
0.0231	2.72012
0.02315	2.72045
0.0232	2.72012
0.02325	2.72045
0.0233	2.72045
0.02335	2.72045
0.0234	2.72045
0.02345	2.72045
0.0235	2.72045
0.02355	2.72077
0.0236	2.72077
0.02365	2.72077
0.0237	2.72077
0.02375	2.72077
0.0238	2.72077
0.02385	2.72077
0.0239	2.72109
0.02395	2.72045
0.024	2.72077
0.02405	2.72012
0.0241	2.72045
0.02415	2.72045
0.0242	2.72045
0.02425	2.72077
0.0243	2.72045
0.02435	2.72077
0.0244	2.72109
0.02445	2.72109
0.0245	2.72174
0.02455	2.72207
0.0246	2.72239
0.02465	2.72272
0.0247	2.72369
0.02475	2.72369
0.0248	2.72499
0.02485	2.72531
0.0249	2.72596
0.02495	2.72661
0.025	2.72661
0.02505	2.72823
0.0251	2.72888
0.02515	2.72921
0.0252	2.72953
0.02525	2.73018
0.0253	2.73051
0.02535	2.73116
0.0254	2.73116
0.02545	2.7318
0.0255	2.73245
0.02555	2.73278
0.0256	2.73278
0.02565	2.7331
0.0257	2.73343
0.02575	2.73408
0.0258	2.73473
0.02585	2.73473
0.0259	2.73473
0.02595	2.73537
0.026	2.73537
0.02605	2.7357
0.0261	2.7357
0.02615	2.7357
0.0262	2.73602
0.02625	2.73635
0.0263	2.7357
0.02635	2.73602
0.0264	2.73602
0.02645	2.73635
0.0265	2.73537
0.02655	2.73635
0.0266	2.73602
0.02665	2.7357
0.0267	2.73602
0.02675	2.73635
0.0268	2.73635
0.02685	2.73635
0.0269	2.73635
0.02695	2.73635
0.027	2.73667
0.02705	2.73732
0.0271	2.73797
0.02715	2.73797
0.0272	2.73862
0.02725	2.73894
0.0273	2.73927
0.02735	2.73992
0.0274	2.73959
0.02745	2.74057
0.0275	2.74057
0.02755	2.74089
0.0276	2.74122
0.02765	2.74154
0.0277	2.74187
0.02775	2.74219
0.0278	2.74251
0.02785	2.74284
0.0279	2.74349
0.02795	2.74349
0.028	2.74446
0.02805	2.74479
0.0281	2.74576
0.02815	2.74608
0.0282	2.74673
0.02825	2.74706
0.0283	2.74771
0.02835	2.74836
0.0284	2.74868
0.02845	2.74965
0.0285	2.74998
0.02855	2.75063
0.0286	2.75063
0.02865	2.75193
0.0287	2.7529
0.02875	2.75322
0.0288	2.7542
0.02885	2.75485
0.0289	2.75615
0.02895	2.75647
0.029	2.75744
0.02905	2.75809
0.0291	2.75939
0.02915	2.76004
0.0292	2.76101
0.02925	2.76231
0.0293	2.76296
0.02935	2.76426
0.0294	2.76523
0.02945	2.76653
0.0295	2.76718
0.02955	2.76815
0.0296	2.76913
0.02965	2.7701
0.0297	2.7714
0.02975	2.7714
0.0298	2.7727
0.02985	2.77302
0.0299	2.77367
0.02995	2.77464
0.03	2.77464
0.03005	2.77464
0.0301	2.77497
0.03015	2.77529
0.0302	2.77529
0.03025	2.77562
0.0303	2.77627
0.03035	2.77562
0.0304	2.77627
0.03045	2.77627
0.0305	2.77659
0.03055	2.77692
0.0306	2.77724
0.03065	2.77789
0.0307	2.77854
0.03075	2.77821
0.0308	2.77886
0.03085	2.77919
0.0309	2.77919
0.03095	2.77984
0.031	2.77951
0.03105	2.78049
0.0311	2.78049
0.03115	2.78049
0.0312	2.78081
0.03125	2.78114
0.0313	2.78114
0.03135	2.78146
0.0314	2.78146
0.03145	2.78146
0.0315	2.78178
0.03155	2.78276
0.0316	2.78211
0.03165	2.78243
0.0317	2.78243
0.03175	2.78276
0.0318	2.78276
0.03185	2.78308
0.0319	2.78373
0.03195	2.78373
0.032	2.78406
0.03205	2.78438
0.0321	2.78471
0.03215	2.78471
0.0322	2.78503
0.03225	2.78503
0.0323	2.786
0.03235	2.78568
0.0324	2.786
0.03245	2.78633
0.0325	2.78633
0.03255	2.78665
0.0326	2.78698
0.03265	2.78633
0.0327	2.7873
0.03275	2.78698
0.0328	2.78698
0.03285	2.7873
0.0329	2.78763
0.03295	2.78795
0.033	2.78828
0.03305	2.7886
0.0331	2.7886
0.03315	2.78892
0.0332	2.7899
0.03325	2.79022
0.0333	2.79022
0.03335	2.79087
0.0334	2.79184
0.03345	2.79217
0.0335	2.79282
0.03355	2.79347
0.0336	2.79379
0.03365	2.79477
0.0337	2.79541
0.03375	2.79639
0.0338	2.79704
0.03385	2.79769
0.0339	2.79866
0.03395	2.79931
0.034	2.80028
0.03405	2.80126
0.0341	2.80191
0.03415	2.80288
0.0342	2.80385
0.03425	2.8045
0.0343	2.80548
0.03435	2.80645
0.0344	2.80677
0.03445	2.80742
0.0345	2.8084
0.03455	2.80905
0.0346	2.81002
0.03465	2.81067
0.0347	2.81099
0.03475	2.81164
0.0348	2.81294
0.03485	2.81326
0.0349	2.81391
0.03495	2.81456
0.035	2.81521
0.03505	2.81586
0.0351	2.81651
0.03515	2.81716
0.0352	2.81716
0.03525	2.81781
0.0353	2.81813
0.03535	2.81846
0.0354	2.81846
0.03545	2.81911
0.0355	2.81911
0.03555	2.81878
0.0356	2.81911
0.03565	2.81911
0.0357	2.81943
0.03575	2.81911
0.0358	2.81943
0.03585	2.81943
0.0359	2.81911
0.03595	2.81943
0.036	2.81943
0.03605	2.81878
0.0361	2.81911
0.03615	2.81911
0.0362	2.81911
0.03625	2.81846
0.0363	2.81878
0.03635	2.81911
0.0364	2.81911
0.03645	2.81878
0.0365	2.81878
0.03655	2.81911
0.0366	2.81943
0.03665	2.81943
0.0367	2.81943
0.03675	2.81976
0.0368	2.8204
0.03685	2.82073
0.0369	2.8204
0.03695	2.82073
0.037	2.82138
0.03705	2.82203
0.0371	2.82203
0.03715	2.82268
0.0372	2.823
0.03725	2.82333
0.0373	2.82365
0.03735	2.82365
0.0374	2.82462
0.03745	2.82495
0.0375	2.8256
0.03755	2.8256
0.0376	2.82592
0.03765	2.82657
0.0377	2.82722
0.03775	2.82722
0.0378	2.82754
0.03785	2.82787
0.0379	2.82819
0.03795	2.82884
0.038	2.82884
0.03805	2.82949
0.0381	2.82949
0.03815	2.82949
0.0382	2.82949
0.03825	2.82982
0.0383	2.82949
0.03835	2.82982
0.0384	2.82982
0.03845	2.82949
0.0385	2.82982
0.03855	2.82949
0.0386	2.82949
0.03865	2.82982
0.0387	2.83014
0.03875	2.83014
0.0388	2.83047
0.03885	2.83111
0.0389	2.83111
0.03895	2.83144
0.039	2.83241
0.03905	2.83274
0.0391	2.83274
0.03915	2.83339
0.0392	2.83404
0.03925	2.83501
0.0393	2.83501
0.03935	2.83631
0.0394	2.83663
0.03945	2.83728
0.0395	2.83825
0.03955	2.8389
0.0396	2.83988
0.03965	2.84053
0.0397	2.8415
0.03975	2.84247
0.0398	2.84377
0.03985	2.84442
0.0399	2.84539
0.03995	2.84604
0.04	2.84702
0.04005	2.84799
0.0401	2.84864
0.04015	2.84994
0.0402	2.85026
0.04025	2.85091
0.0403	2.85189
0.04035	2.85286
0.0404	2.85318
0.04045	2.85416
0.0405	2.85481
0.04055	2.85578
0.0406	2.8561
0.04065	2.85708
0.0407	2.8574
0.04075	2.8574
0.0408	2.85838
0.04085	2.8587
0.0409	2.85967
0.04095	2.86
0.041	2.86097
0.04105	2.86162
0.0411	2.86195
0.04115	2.8626
0.0412	2.86292
0.04125	2.86357
0.0413	2.86357
0.04135	2.86389
0.0414	2.86487
0.04145	2.86487
0.0415	2.86487
0.04155	2.86552
0.0416	2.86584
0.04165	2.86617
0.0417	2.86584
0.04175	2.86617
0.0418	2.86617
0.04185	2.86617
0.0419	2.86681
0.04195	2.86649
0.042	2.86714
0.04205	2.86714
0.0421	2.86714
0.04215	2.86681
0.0422	2.86681
0.04225	2.86714
0.0423	2.86681
0.04235	2.86746
0.0424	2.86681
0.04245	2.86681
0.0425	2.86714
0.04255	2.86714
0.0426	2.86681
0.04265	2.86714
0.0427	2.86649
0.04275	2.86649
0.0428	2.86649
0.04285	2.86584
0.0429	2.86584
0.04295	2.86584
0.043	2.86552
0.04305	2.86584
0.0431	2.86584
0.04315	2.86552
0.0432	2.86552
0.04325	2.86552
0.0433	2.86584
0.04335	2.86584
0.0434	2.86617
0.04345	2.86617
0.0435	2.86649
0.04355	2.86617
0.0436	2.86649
0.04365	2.86649
0.0437	2.86649
0.04375	2.86714
0.0438	2.86714
0.04385	2.86714
0.0439	2.86746
0.04395	2.86779
0.044	2.86811
0.04405	2.86811
0.0441	2.86844
0.04415	2.86876
0.0442	2.86909
0.04425	2.86941
0.0443	2.86974
0.04435	2.86974
0.0444	2.87071
0.04445	2.87103
0.0445	2.87201
0.04455	2.87233
0.0446	2.87298
0.04465	2.87331
0.0447	2.87428
0.04475	2.87525
0.0448	2.87623
0.04485	2.87688
0.0449	2.87752
0.04495	2.87817
0.045	2.87882
0.04505	2.8798
0.0451	2.8798
0.04515	2.88045
0.0452	2.88109
0.04525	2.88142
0.0453	2.88207
0.04535	2.88239
0.0454	2.88337
0.04545	2.88402
0.0455	2.88434
0.04555	2.88499
0.0456	2.88596
0.04565	2.88629
0.0457	2.88726
0.04575	2.88791
0.0458	2.88921
0.04585	2.88953
0.0459	2.89018
0.04595	2.89148
0.046	2.89245
0.04605	2.89278
0.0461	2.89375
0.04615	2.89473
0.0462	2.89537
0.04625	2.89537
0.0463	2.8957
0.04635	2.89602
0.0464	2.89667
0.04645	2.89765
0.0465	2.8983
0.04655	2.89862
0.0466	2.89894
0.04665	2.89927
0.0467	2.89959
0.04675	2.90024
0.0468	2.90057
0.04685	2.90089
0.0469	2.90122
0.04695	2.90154
0.047	2.90187
0.04705	2.90251
0.0471	2.90251
0.04715	2.90316
0.0472	2.90316
0.04725	2.90284
0.0473	2.90349
0.04735	2.90349
0.0474	2.90381
0.04745	2.90381
0.0475	2.90446
0.04755	2.90446
0.0476	2.90479
0.04765	2.90544
0.0477	2.90576
0.04775	2.90608
0.0478	2.90608
0.04785	2.90673
0.0479	2.90771
0.04795	2.90803
0.048	2.90868
0.04805	2.90965
0.0481	2.9103
0.04815	2.91063
0.0482	2.91128
0.04825	2.91193
0.0483	2.9129
0.04835	2.91355
0.0484	2.91387
0.04845	2.91485
0.0485	2.91485
0.04855	2.91582
0.0486	2.91647
0.04865	2.91679
0.0487	2.91679
0.04875	2.91712
0.0488	2.91712
0.04885	2.91777
0.0489	2.91712
0.04895	2.91744
0.049	2.91777
0.04905	2.91777
0.0491	2.91777
0.04915	2.91744
0.0492	2.91777
0.04925	2.91777
0.0493	2.91777
0.04935	2.91777
0.0494	2.91809
0.04945	2.91809
0.0495	2.91842
0.04955	2.91842
0.0496	2.91874
0.04965	2.91874
0.0497	2.91874
0.04975	2.91907
0.0498	2.91907
0.04985	2.91971
0.0499	2.91939
0.04995	2.92004
0.05	2.91971
0.05005	2.92004
0.0501	2.92004
0.05015	2.91971
0.0502	2.92036
0.05025	2.92036
0.0503	2.92069
0.05035	2.92069
0.0504	2.92069
0.05045	2.92134
0.0505	2.92069
0.05055	2.92166
0.0506	2.92199
0.05065	2.92264
0.0507	2.92328
0.05075	2.92426
0.0508	2.92523
0.05085	2.92588
0.0509	2.92685
0.05095	2.9275
0.051	2.92913
0.05105	2.9301
0.0511	2.93107
0.05115	2.93237
0.0512	2.93335
0.05125	2.93399
0.0513	2.93562
0.05135	2.93627
0.0514	2.93692
0.05145	2.93821
0.0515	2.93854
0.05155	2.93951
0.0516	2.94016
0.05165	2.94049
0.0517	2.94049
0.05175	2.94081
0.0518	2.94113
0.05185	2.94178
0.0519	2.94211
0.05195	2.94211
0.052	2.94243
0.05205	2.94243
0.0521	2.94276
0.05215	2.94276
0.0522	2.94308
0.05225	2.94341
0.0523	2.94308
0.05235	2.94341
0.0524	2.94373
0.05245	2.94406
0.0525	2.9447
0.05255	2.94535
0.0526	2.94568
0.05265	2.94665
0.0527	2.94698
0.05275	2.94763
0.0528	2.94827
0.05285	2.94892
0.0529	2.94925
0.05295	2.95055
0.053	2.9512
0.05305	2.95152
0.0531	2.95249
0.05315	2.95249
0.0532	2.95282
0.05325	2.95347
0.0533	2.95347
0.05335	2.95444
0.0534	2.95444
0.05345	2.95509
0.0535	2.95541
0.05355	2.95541
0.0536	2.95606
0.05365	2.95606
0.0537	2.95671
0.05375	2.95671
0.0538	2.95671
0.05385	2.95704
0.0539	2.95736
0.05395	2.95801
0.054	2.95801
0.05405	2.95834
0.0541	2.95898
0.05415	2.95866
0.0542	2.95898
0.05425	2.95931
0.0543	2.95963
0.05435	2.95963
0.0544	2.95996
0.05445	2.95996
0.0545	2.96028
0.05455	2.96061
0.0546	2.96093
0.05465	2.96158
0.0547	2.96126
0.05475	2.96158
0.0548	2.96191
0.05485	2.96255
0.0549	2.96288
0.05495	2.96353
0.055	2.96385
0.05505	2.96418
0.0551	2.9645
0.05515	2.9645
0.0552	2.96483
0.05525	2.96548
0.0553	2.9658
0.05535	2.9658
0.0554	2.96612
0.05545	2.96645
0.0555	2.96645
0.05555	2.96677
0.0556	2.96677
0.05565	2.96677
0.0557	2.9671
0.05575	2.96742
0.0558	2.96775
0.05585	2.96775
0.0559	2.96807
0.05595	2.9684
0.056	2.9684
0.05605	2.96937
0.0561	2.96937
0.05615	2.97034
0.0562	2.97067
0.05625	2.97164
0.0563	2.97229
0.05635	2.97294
0.0564	2.97359
0.05645	2.97489
0.0565	2.97521
0.05655	2.97619
0.0566	2.97716
0.05665	2.97813
0.0567	2.97976
0.05675	2.97976
0.0568	2.9804
0.05685	2.98138
0.0569	2.9817
0.05695	2.983
0.057	2.98333
0.05705	2.9843
0.0571	2.9843
0.05715	2.98527
0.0572	2.98592
0.05725	2.98625
0.0573	2.98657
0.05735	2.98657
0.0574	2.98754
0.05745	2.98787
0.0575	2.98819
0.05755	2.98884
0.0576	2.98949
0.05765	2.98949
0.0577	2.99014
0.05775	2.99047
0.0578	2.99079
0.05785	2.99111
0.0579	2.99176
0.05795	2.99176
0.058	2.99209
0.05805	2.99274
0.0581	2.99306
0.05815	2.99339
0.0582	2.99371
0.05825	2.99436
0.0583	2.99436
0.05835	2.99533
0.0584	2.99533
0.05845	2.99566
0.0585	2.99631
0.05855	2.99696
0.0586	2.99761
0.05865	2.99858
0.0587	2.99923
0.05875	2.99955
0.0588	3.0002
0.05885	3.00053
0.0589	3.00053
0.05895	3.0015
0.059	3.00215
0.05905	3.00247
0.0591	3.00247
0.05915	3.0028
0.0592	3.00312
0.05925	3.00345
0.0593	3.00345
0.05935	3.00345
0.0594	3.00377
0.05945	3.00442
0.0595	3.0041
0.05955	3.00442
0.0596	3.0041
0.05965	3.0041
0.0597	3.00442
0.05975	3.00475
0.0598	3.00507
0.05985	3.00507
0.0599	3.00507
0.05995	3.00572
0.06	3.00637
0.06005	3.00669
0.0601	3.00702
0.06015	3.00734
0.0602	3.00734
0.06025	3.00702
0.0603	3.00799
0.06035	3.00832
0.0604	3.00832
0.06045	3.00864
0.0605	3.00864
0.06055	3.00896
0.0606	3.00832
0.06065	3.00864
0.0607	3.00864
0.06075	3.00832
0.0608	3.00832
0.06085	3.00767
0.0609	3.00702
0.06095	3.00669
0.061	3.00702
0.06105	3.00637
0.0611	3.00604
0.06115	3.00572
0.0612	3.00539
0.06125	3.00539
0.0613	3.00539
0.06135	3.00539
0.0614	3.00539
0.06145	3.00572
0.0615	3.00539
0.06155	3.00572
0.0616	3.00572
0.06165	3.00572
0.0617	3.00572
0.06175	3.00604
0.0618	3.00669
0.06185	3.00637
0.0619	3.00702
0.06195	3.00702
0.062	3.00767
0.06205	3.00799
0.0621	3.00767
0.06215	3.00832
0.0622	3.00864
0.06225	3.00961
0.0623	3.00961
0.06235	3.01026
0.0624	3.01091
0.06245	3.01124
0.0625	3.01189
0.06255	3.01253
0.0626	3.01253
0.06265	3.01351
0.0627	3.01383
0.06275	3.01448
0.0628	3.01481
0.06285	3.01546
0.0629	3.01546
0.06295	3.0161
0.063	3.01643
0.06305	3.0174
0.0631	3.01773
0.06315	3.01773
0.0632	3.01805
0.06325	3.01838
0.0633	3.01903
0.06335	3.01935
0.0634	3.02
0.06345	3.02065
0.0635	3.02065
0.06355	3.0213
0.0636	3.02162
0.06365	3.02162
0.0637	3.02162
0.06375	3.02227
0.0638	3.0226
0.06385	3.02292
0.0639	3.02324
0.06395	3.02389
0.064	3.02389
0.06405	3.02454
0.0641	3.02487
0.06415	3.02487
0.0642	3.02552
0.06425	3.02584
0.0643	3.02617
0.06435	3.02649
0.0644	3.02649
0.06445	3.02746
0.0645	3.02779
0.06455	3.02811
0.0646	3.02844
0.06465	3.02909
0.0647	3.03006
0.06475	3.03038
0.0648	3.03071
0.06485	3.03136
0.0649	3.03201
0.06495	3.03298
0.065	3.03363
0.06505	3.03395
0.0651	3.03493
0.06515	3.03525
0.0652	3.03558
0.06525	3.03623
0.0653	3.03752
0.06535	3.03785
0.0654	3.03817
0.06545	3.03882
0.0655	3.03915
0.06555	3.03947
0.0656	3.0398
0.06565	3.04012
0.0657	3.04077
0.06575	3.04077
0.0658	3.04109
0.06585	3.04109
0.0659	3.04174
0.06595	3.04207
0.066	3.04207
0.06605	3.04239
0.0661	3.04239
0.06615	3.04272
0.0662	3.04304
0.06625	3.04272
0.0663	3.04337
0.06635	3.04337
0.0664	3.04369
0.06645	3.04337
0.0665	3.04304
0.06655	3.04369
0.0666	3.04337
0.06665	3.04369
0.0667	3.04402
0.06675	3.04434
0.0668	3.04466
0.06685	3.04564
0.0669	3.04531
0.06695	3.04564
0.067	3.04629
0.06705	3.04661
0.0671	3.04694
0.06715	3.04726
0.0672	3.04759
0.06725	3.04823
0.0673	3.04856
0.06735	3.04888
0.0674	3.04986
0.06745	3.05018
0.0675	3.05083
0.06755	3.0518
0.0676	3.05278
0.06765	3.05343
0.0677	3.0544
0.06775	3.05537
0.0678	3.0557
0.06785	3.05635
0.0679	3.05765
0.06795	3.05862
0.068	3.05927
0.06805	3.05959
0.0681	3.06057
0.06815	3.06122
0.0682	3.06154
0.06825	3.06186
0.0683	3.06219
0.06835	3.06284
0.0684	3.06316
0.06845	3.06316
0.0685	3.06414
0.06855	3.06414
0.0686	3.06446
0.06865	3.06446
0.0687	3.06479
0.06875	3.06543
0.0688	3.06608
0.06885	3.06641
0.0689	3.06641
0.06895	3.06673
0.069	3.06738
0.06905	3.06771
0.0691	3.06803
0.06915	3.06868
0.0692	3.069
0.06925	3.069
0.0693	3.069
0.06935	3.06933
0.0694	3.06965
0.06945	3.06965
0.0695	3.06965
0.06955	3.06998
0.0696	3.06998
0.06965	3.06998
0.0697	3.06965
0.06975	3.06965
0.0698	3.06965
0.06985	3.069
0.0699	3.06933
0.06995	3.06965
0.07	3.06933
0.07005	3.06965
0.0701	3.06965
0.07015	3.06965
0.0702	3.06998
0.07025	3.0703
0.0703	3.0703
0.07035	3.07095
0.0704	3.0716
0.07045	3.07225
0.0705	3.07257
0.07055	3.0729
0.0706	3.07322
0.07065	3.07387
0.0707	3.07452
0.07075	3.0755
0.0708	3.07614
0.07085	3.07647
0.0709	3.07679
0.07095	3.07712
0.071	3.07744
0.07105	3.07809
0.0711	3.07842
0.07115	3.07874
0.0712	3.07874
0.07125	3.07939
0.0713	3.07971
0.07135	3.08036
0.0714	3.08101
0.07145	3.08134
0.0715	3.08199
0.07155	3.08199
0.0716	3.08264
0.07165	3.08361
0.0717	3.08393
0.07175	3.08491
0.0718	3.08556
0.07185	3.08588
0.0719	3.08653
0.07195	3.08718
0.072	3.0875
0.07205	3.08848
0.0721	3.0888
0.07215	3.08913
0.0722	3.08978
0.07225	3.0901
0.0723	3.09042
0.07235	3.09075
0.0724	3.09075
0.07245	3.0914
0.0725	3.09107
0.07255	3.0914
0.0726	3.0914
0.07265	3.09172
0.0727	3.09172
0.07275	3.09172
0.0728	3.0914
0.07285	3.0914
0.0729	3.09172
0.07295	3.09107
0.073	3.0914
0.07305	3.0914
0.0731	3.0914
0.07315	3.09075
0.0732	3.09107
0.07325	3.09075
0.0733	3.09075
0.07335	3.09107
0.0734	3.09075
0.07345	3.09075
0.0735	3.09042
0.07355	3.09075
0.0736	3.09107
0.07365	3.09075
0.0737	3.0914
0.07375	3.09205
0.0738	3.09172
0.07385	3.09237
0.0739	3.09302
0.07395	3.09335
0.074	3.09367
0.07405	3.09432
0.0741	3.09464
0.07415	3.09497
0.0742	3.09594
0.07425	3.09659
0.0743	3.09692
0.07435	3.09756
0.0744	3.09821
0.07445	3.09854
0.0745	3.09919
0.07455	3.09951
0.0746	3.09984
0.07465	3.10049
0.0747	3.10081
0.07475	3.10146
0.0748	3.10211
0.07485	3.10276
0.0749	3.10373
0.07495	3.1047
0.075	3.1047
0.07505	3.10568
0.0751	3.10665
0.07515	3.10763
0.0752	3.1086
0.07525	3.1099
0.0753	3.11022
0.07535	3.11152
0.0754	3.11217
0.07545	3.11347
0.0755	3.11379
0.07555	3.11509
0.0756	3.11606
0.07565	3.11704
0.0757	3.11769
0.07575	3.11866
0.0758	3.11963
0.07585	3.12061
0.0759	3.12191
0.07595	3.12288
0.076	3.12353
0.07605	3.12385
0.0761	3.1245
0.07615	3.12483
0.0762	3.12548
0.07625	3.1258
0.0763	3.12645
0.07635	3.1271
0.0764	3.1271
0.07645	3.12742
0.0765	3.12742
0.07655	3.12807
0.0766	3.12807
0.07665	3.12807
0.0767	3.1284
0.07675	3.1284
0.0768	3.12872
0.07685	3.12905
0.0769	3.12905
0.07695	3.12937
0.077	3.13002
0.07705	3.12969
0.0771	3.12969
0.07715	3.13002
0.0772	3.12969
0.07725	3.12969
0.0773	3.12969
0.07735	3.13002
0.0774	3.13002
0.07745	3.13002
0.0775	3.12969
0.07755	3.12969
0.0776	3.12937
0.07765	3.12969
0.0777	3.12969
0.07775	3.12937
0.0778	3.12937
0.07785	3.12937
0.0779	3.12937
0.07795	3.12937
0.078	3.12905
0.07805	3.12872
0.0781	3.12905
0.07815	3.12905
0.0782	3.12872
0.07825	3.12937
0.0783	3.12969
0.07835	3.12969
0.0784	3.13034
0.07845	3.13034
0.0785	3.13067
0.07855	3.13067
0.0786	3.13099
0.07865	3.13197
0.0787	3.13164
0.07875	3.13197
0.0788	3.13262
0.07885	3.13294
0.0789	3.13229
0.07895	3.13326
0.079	3.13359
0.07905	3.13326
0.0791	3.13359
0.07915	3.13391
0.0792	3.13489
0.07925	3.13456
0.0793	3.13489
0.07935	3.13521
0.0794	3.13554
0.07945	3.13586
0.0795	3.13619
0.07955	3.13651
0.0796	3.13651
0.07965	3.13651
0.0797	3.13683
0.07975	3.13748
0.0798	3.13748
0.07985	3.13748
0.0799	3.13813
0.07995	3.13846
0.08	3.13878
0.08005	3.13911
0.0801	3.13911
0.08015	3.14008
0.0802	3.14008
0.08025	3.14073
0.0803	3.14073
0.08035	3.1417
0.0804	3.1417
0.08045	3.14203
0.0805	3.14203
0.08055	3.14268
0.0806	3.14268
0.08065	3.14365
0.0807	3.14397
0.08075	3.1443
0.0808	3.14462
0.08085	3.14527
0.0809	3.1456
0.08095	3.14625
0.081	3.14722
0.08105	3.14787
0.0811	3.14819
0.08115	3.14884
0.0812	3.14949
0.08125	3.14982
0.0813	3.15111
0.08135	3.15144
0.0814	3.15209
0.08145	3.15339
0.0815	3.15371
0.08155	3.15436
0.0816	3.15501
0.08165	3.15566
0.0817	3.15598
0.08175	3.15631
0.0818	3.15696
0.08185	3.15728
0.0819	3.15663
0.08195	3.15761
0.082	3.15761
0.08205	3.15793
0.0821	3.15793
0.08215	3.15793
0.0822	3.15761
0.08225	3.15761
0.0823	3.15761
0.08235	3.15761
0.0824	3.15761
0.08245	3.15728
0.0825	3.15663
0.08255	3.15696
0.0826	3.15663
0.08265	3.15696
0.0827	3.15663
0.08275	3.15696
0.0828	3.15728
0.08285	3.15696
0.0829	3.15696
0.08295	3.15761
0.083	3.15793
0.08305	3.15825
0.0831	3.1589
0.08315	3.15923
0.0832	3.16053
0.08325	3.16085
0.0833	3.1615
0.08335	3.16215
0.0834	3.16345
0.08345	3.16377
0.0835	3.16539
0.08355	3.16572
0.0836	3.16669
0.08365	3.16734
0.0837	3.16832
0.08375	3.16929
0.0838	3.16994
0.08385	3.17026
0.0839	3.17124
0.08395	3.17189
0.084	3.17253
0.08405	3.17286
0.0841	3.17318
0.08415	3.17318
0.0842	3.17383
0.08425	3.17416
0.0843	3.17416
0.08435	3.17448
0.0844	3.17448
0.08445	3.17448
0.0845	3.17481
0.08455	3.17513
0.0846	3.17513
0.08465	3.17546
0.0847	3.17546
0.08475	3.17546
0.0848	3.17546
0.08485	3.1761
0.0849	3.17643
0.08495	3.1761
0.085	3.17643
0.08505	3.1761
0.0851	3.1761
0.08515	3.17643
0.0852	3.1761
0.08525	3.1761
0.0853	3.1761
0.08535	3.17643
0.0854	3.1761
0.08545	3.1761
0.0855	3.1761
0.08555	3.1761
0.0856	3.17578
0.08565	3.17546
0.0857	3.17578
0.08575	3.17578
0.0858	3.1761
0.08585	3.17578
0.0859	3.17578
0.08595	3.17675
0.086	3.17675
0.08605	3.17773
0.0861	3.17708
0.08615	3.17773
0.0862	3.17838
0.08625	3.1787
0.0863	3.17903
0.08635	3.17967
0.0864	3.18
0.08645	3.18032
0.0865	3.18097
0.08655	3.18097
0.0866	3.1813
0.08665	3.1813
0.0867	3.18162
0.08675	3.1813
0.0868	3.1813
0.08685	3.18162
0.0869	3.18195
0.08695	3.18195
0.087	3.18195
0.08705	3.18195
0.0871	3.18195
0.08715	3.18227
0.0872	3.18227
0.08725	3.1826
0.0873	3.1826
0.08735	3.18292
0.0874	3.18357
0.08745	3.18357
0.0875	3.18389
0.08755	3.18422
0.0876	3.18422
0.08765	3.18422
0.0877	3.18454
0.08775	3.18422
0.0878	3.18487
0.08785	3.18454
0.0879	3.18519
0.08795	3.18519
0.088	3.18552
0.08805	3.18584
0.0881	3.18584
0.08815	3.18649
0.0882	3.18681
0.08825	3.18746
0.0883	3.18811
0.08835	3.18909
0.0884	3.18941
0.08845	3.19038
0.0885	3.19136
0.08855	3.19168
0.0886	3.19266
0.08865	3.1933
0.0887	3.19428
0.08875	3.19493
0.0888	3.1959
0.08885	3.19655
0.0889	3.19752
0.08895	3.19817
0.089	3.19915
0.08905	3.19947
0.0891	3.20044
0.08915	3.20077
0.0892	3.20109
0.08925	3.20174
0.0893	3.20207
0.08935	3.20272
0.0894	3.20272
0.08945	3.20304
0.0895	3.20369
0.08955	3.20401
0.0896	3.20466
0.08965	3.20466
0.0897	3.20531
0.08975	3.20499
0.0898	3.20564
0.08985	3.20629
0.0899	3.20694
0.08995	3.20726
0.09	3.20791
0.09005	3.20823
0.0901	3.20856
0.09015	3.20888
0.0902	3.20888
0.09025	3.20953
0.0903	3.21018
0.09035	3.21018
0.0904	3.21018
0.09045	3.21083
0.0905	3.21083
0.09055	3.21115
0.0906	3.21148
0.09065	3.21148
0.0907	3.2118
0.09075	3.2118
0.0908	3.21213
0.09085	3.21213
0.0909	3.21245
0.09095	3.21245
0.091	3.21245
0.09105	3.21213
0.0911	3.21278
0.09115	3.21245
0.0912	3.21245
0.09125	3.21245
0.0913	3.21245
0.09135	3.21245
0.0914	3.21278
0.09145	3.21278
0.0915	3.2131
0.09155	3.21343
0.0916	3.2131
0.09165	3.21343
0.0917	3.21375
0.09175	3.21343
0.0918	3.21343
0.09185	3.21408
0.0919	3.21408
0.09195	3.2144
0.092	3.21408
0.09205	3.21408
0.0921	3.2144
0.09215	3.2144
0.0922	3.21472
0.09225	3.21472
0.0923	3.2144
0.09235	3.2144
0.0924	3.21505
0.09245	3.21472
0.0925	3.21505
0.09255	3.21472
0.0926	3.2144
0.09265	3.2144
0.0927	3.2144
0.09275	3.21505
0.0928	3.21537
0.09285	3.21505
0.0929	3.21537
0.09295	3.21537
0.093	3.2157
0.09305	3.2157
0.0931	3.21635
0.09315	3.21602
0.0932	3.21635
0.09325	3.21667
0.0933	3.217
0.09335	3.21732
0.0934	3.21765
0.09345	3.21797
0.0935	3.21829
0.09355	3.21862
0.0936	3.21894
0.09365	3.21927
0.0937	3.21927
0.09375	3.21992
0.0938	3.22024
0.09385	3.22057
0.0939	3.22089
0.09395	3.22122
0.094	3.22122
0.09405	3.22186
0.0941	3.22219
0.09415	3.22219
0.0942	3.22284
0.09425	3.22316
0.0943	3.22349
0.09435	3.22414
0.0944	3.22446
0.09445	3.22511
0.0945	3.22511
0.09455	3.22608
0.0946	3.22576
0.09465	3.22673
0.0947	3.22673
0.09475	3.22771
0.0948	3.22771
0.09485	3.22836
0.0949	3.229
0.09495	3.229
0.095	3.22998
0.09505	3.2303
0.0951	3.23063
0.09515	3.23095
0.0952	3.23193
0.09525	3.2329
0.0953	3.2329
0.09535	3.23387
0.0954	3.23452
0.09545	3.2355
0.0955	3.2355
0.09555	3.23712
0.0956	3.23744
0.09565	3.23809
0.0957	3.23842
0.09575	3.23939
0.0958	3.24004
0.09585	3.24069
0.0959	3.24134
0.09595	3.24199
0.096	3.24264
0.09605	3.24328
0.0961	3.24361
0.09615	3.24458
0.0962	3.24491
0.09625	3.24556
0.0963	3.24685
0.09635	3.2475
0.0964	3.24815
0.09645	3.2488
0.0965	3.24978
0.09655	3.25042
0.0966	3.2514
0.09665	3.25172
0.0967	3.25237
0.09675	3.25302
0.0968	3.25302
0.09685	3.25367
0.0969	3.25432
0.09695	3.25464
0.097	3.25432
0.09705	3.25497
0.0971	3.25464
0.09715	3.25497
0.0972	3.25497
0.09725	3.25464
0.0973	3.25464
0.09735	3.25497
0.0974	3.25497
0.09745	3.25432
0.0975	3.25464
0.09755	3.25432
0.0976	3.25432
0.09765	3.25432
0.0977	3.25399
0.09775	3.25464
0.0978	3.25367
0.09785	3.25399
0.0979	3.25399
0.09795	3.25399
0.098	3.25399
0.09805	3.25432
0.0981	3.25432
0.09815	3.25432
0.0982	3.25464
0.09825	3.25497
0.0983	3.25529
0.09835	3.25562
0.0984	3.25529
0.09845	3.25594
0.0985	3.25627
0.09855	3.25659
0.0986	3.25659
0.09865	3.25789
0.0987	3.25789
0.09875	3.25854
0.0988	3.25951
0.09885	3.26016
0.0989	3.26081
0.09895	3.26146
0.099	3.26243
0.09905	3.26341
[truncated: 5,812 more rows]
