# Supplementary material for: An evolutionarily conserved glycine-tyrosine motif forms a folding core in outer membrane proteins
Source: PLoS One. 2017 Aug 3;12(8):e0182016. doi: 10.1371/journal.pone.0182016 (PMC5542473; doi:10.1371/journal.pone.0182016)
Supplement: S1 File — (ZIP) [file pone.0182016.s001.zip › OmpX stopflow RAW data/OmpX WT 1/ompx_wt_ch1_023.bka]

BIO-KINE ASCII FILE
_COMMENT	External device
_COMMENT	Kinetics measurement
_COMMENT	Y Unit : Volt, X Unit : s
_COMMENT	Timebase 1 = .00005 s 5001 pts
_COMMENT	Timebase 2 = .001 s 2749 pts
_COMMENT	Timebase 3 = .5 s 44 pts
_SFM	SFM-300 /S Advanced mode
_SFM	Ratio : S1: 950, S2: 950, S3: 100
_SFM	Content : S1: , S2: , S3:
_SFM	Concentration : S1: , S2: , S3:
_SFM	Total volume : 502 �l Flow : 14 mL/s
_SFM	Acquisition start : 10 ms before stop
_SFM	cuve=FC-08, s1=10 ml , s2=10 ml , s3=1.9 ml
_UNITX	s
_UNITY	Volt
_DELTAX	0
_DATA
1e-300	2.75679
5e-5	2.74803
1e-4	2.73894
1.5e-4	2.72953
2e-4	2.72012
2.5e-4	2.71038
3e-4	2.70097
3.5e-4	2.69091
4e-4	2.68085
4.5e-4	2.67144
5e-4	2.66073
5.5e-4	2.65132
6e-4	2.64126
6.5e-4	2.63152
7e-4	2.62211
7.5e-4	2.6127
8e-4	2.60329
8.5e-4	2.59517
9e-4	2.58641
9.5e-4	2.57797
0.001	2.57051
0.00105	2.56369
0.0011	2.55655
0.00115	2.55071
0.0012	2.54454
0.00125	2.53903
0.0013	2.53481
0.00135	2.53026
0.0014	2.52637
0.00145	2.5228
0.0015	2.51988
0.00155	2.51663
0.0016	2.51501
0.00165	2.51306
0.0017	2.51144
0.00175	2.51014
0.0018	2.50982
0.00185	2.50917
0.0019	2.50982
0.00195	2.51047
0.002	2.51144
0.00205	2.51339
0.0021	2.51598
0.00215	2.51858
0.0022	2.52247
0.00225	2.52669
0.0023	2.53124
0.00235	2.53708
0.0024	2.54325
0.00245	2.54941
0.0025	2.55655
0.00255	2.56369
0.0026	2.5718
0.00265	2.57959
0.0027	2.58803
0.00275	2.59647
0.0028	2.60491
0.00285	2.61432
0.0029	2.62341
0.00295	2.63314
0.003	2.64288
0.00305	2.65229
0.0031	2.66235
0.00315	2.67274
0.0032	2.68377
0.00325	2.69448
0.0033	2.70552
0.00335	2.71655
0.0034	2.72791
0.00345	2.73894
0.0035	2.74998
0.00355	2.76134
0.0036	2.7727
0.00365	2.78438
0.0037	2.79574
0.00375	2.80742
0.0038	2.81943
0.00385	2.83111
0.0039	2.84312
0.00395	2.85513
0.004	2.86649
0.00405	2.87817
0.0041	2.88921
0.00415	2.90057
0.0042	2.91128
0.00425	2.92231
0.0043	2.93172
0.00435	2.94146
0.0044	2.95022
0.00445	2.95834
0.0045	2.9658
0.00455	2.97294
0.0046	2.97943
0.00465	2.98462
0.0047	2.98884
0.00475	2.99209
0.0048	2.99468
0.00485	2.99598
0.0049	2.99598
0.00495	2.99501
0.005	2.99339
0.00505	2.99047
0.0051	2.98657
0.00515	2.98203
0.0052	2.97651
0.00525	2.97002
0.0053	2.9632
0.00535	2.95509
0.0054	2.946
0.00545	2.93692
0.0055	2.92653
0.00555	2.9155
0.0056	2.90414
0.00565	2.89213
0.0057	2.87947
0.00575	2.86649
0.0058	2.85221
0.00585	2.83793
0.0059	2.82235
0.00595	2.80742
0.006	2.79184
0.00605	2.77562
0.0061	2.75972
0.00615	2.74251
0.0062	2.72564
0.00625	2.70909
0.0063	2.69221
0.00635	2.67566
0.0064	2.65878
0.00645	2.64223
0.0065	2.626
0.00655	2.6101
0.0066	2.5942
0.00665	2.57959
0.0067	2.56499
0.00675	2.55071
0.0068	2.5374
0.00685	2.52442
0.0069	2.51241
0.00695	2.5017
0.007	2.49132
0.00705	2.48223
0.0071	2.47379
0.00715	2.46633
0.0072	2.46049
0.00725	2.45529
0.0073	2.45107
0.00735	2.44783
0.0074	2.44621
0.00745	2.44491
0.0075	2.44458
0.00755	2.44588
0.0076	2.44783
0.00765	2.45075
0.0077	2.45529
0.00775	2.46081
0.0078	2.46698
0.00785	2.47444
0.0079	2.4832
0.00795	2.49327
0.008	2.50398
0.00805	2.51663
0.0081	2.52961
0.00815	2.54389
0.0082	2.5585
0.00825	2.57408
0.0083	2.59128
0.00835	2.60815
0.0084	2.626
0.00845	2.64353
0.0085	2.66235
0.00855	2.68053
0.0086	2.69903
0.00865	2.71752
0.0087	2.7357
0.00875	2.75387
0.0088	2.7714
0.00885	2.78828
0.0089	2.80483
0.00895	2.82105
0.009	2.83631
0.00905	2.85091
0.0091	2.86584
0.00915	2.87915
0.0092	2.89278
0.00925	2.90511
0.0093	2.91744
0.00935	2.92815
0.0094	2.93886
0.00945	2.94892
0.0095	2.95801
0.00955	2.9671
0.0096	2.97489
0.00965	2.9817
0.0097	2.98787
0.00975	2.99339
0.0098	2.99858
0.00985	3.00215
0.0099	3.00507
0.00995	3.00669
0.01	3.00799
0.01005	3.00799
0.0101	3.00702
0.01015	3.00604
0.0102	3.00345
0.01025	2.99988
0.0103	2.99566
0.01035	2.99111
0.0104	2.98495
0.01045	2.97943
0.0105	2.97229
0.01055	2.96483
0.0106	2.95639
0.01065	2.94795
0.0107	2.93919
0.01075	2.92945
0.0108	2.91907
0.01085	2.90901
0.0109	2.8983
0.01095	2.88759
0.011	2.87558
0.01105	2.86357
0.0111	2.85189
0.01115	2.83923
0.0112	2.82722
0.01125	2.81424
0.0113	2.80191
0.01135	2.78892
0.0114	2.77594
0.01145	2.76329
0.0115	2.75063
0.01155	2.73797
0.0116	2.72499
0.01165	2.71233
0.0117	2.7
0.01175	2.68702
0.0118	2.67468
0.01185	2.66235
0.0119	2.65002
0.01195	2.63801
0.012	2.626
0.01205	2.614
0.0121	2.60264
0.01215	2.59063
0.0122	2.57894
0.01225	2.56791
0.0123	2.55688
0.01235	2.54584
0.0124	2.53611
0.01245	2.52507
0.0125	2.51566
0.01255	2.50527
0.0126	2.49554
0.01265	2.48677
0.0127	2.47834
0.01275	2.47022
0.0128	2.46243
0.01285	2.45464
0.0129	2.44783
0.01295	2.44101
0.013	2.43517
0.01305	2.42933
0.0131	2.42446
0.01315	2.41959
0.0132	2.41538
0.01325	2.41148
0.0133	2.40791
0.01335	2.40531
0.0134	2.40272
0.01345	2.40045
0.0135	2.3985
0.01355	2.39655
0.0136	2.39525
0.01365	2.3946
0.0137	2.39363
0.01375	2.39298
0.0138	2.39266
0.01385	2.39233
0.0139	2.39266
0.01395	2.39298
0.014	2.39331
0.01405	2.39331
0.0141	2.39396
0.01415	2.39428
0.0142	2.39525
0.01425	2.39558
0.0143	2.39655
0.01435	2.3972
0.0144	2.39785
0.01445	2.39882
0.0145	2.3998
0.01455	2.40077
0.0146	2.4011
0.01465	2.40239
0.0147	2.40304
0.01475	2.40369
0.0148	2.40467
0.01485	2.40531
0.0149	2.40596
0.01495	2.40661
0.015	2.40694
0.01505	2.40726
0.0151	2.40759
0.01515	2.40824
0.0152	2.40856
0.01525	2.40856
0.0153	2.40888
0.01535	2.40921
0.0154	2.40921
0.01545	2.40986
0.0155	2.40986
0.01555	2.41018
0.0156	2.41018
0.01565	2.40986
0.0157	2.41018
0.01575	2.41018
0.0158	2.41018
0.01585	2.41051
0.0159	2.41018
0.01595	2.41051
0.016	2.41083
0.01605	2.41083
0.0161	2.41051
0.01615	2.41116
0.0162	2.41116
0.01625	2.41116
0.0163	2.41148
0.01635	2.41148
0.0164	2.41213
0.01645	2.41278
0.0165	2.41278
0.01655	2.41343
0.0166	2.41408
0.01665	2.4144
0.0167	2.41505
0.01675	2.41538
0.0168	2.41602
0.01685	2.41635
0.0169	2.417
0.01695	2.41765
0.017	2.41765
0.01705	2.41765
0.0171	2.4183
0.01715	2.41895
0.0172	2.41895
0.01725	2.41959
0.0173	2.41992
0.01735	2.41959
0.0174	2.41992
0.01745	2.42024
0.0175	2.41992
0.01755	2.42024
0.0176	2.42089
0.01765	2.42089
0.0177	2.42089
0.01775	2.42122
0.0178	2.42089
0.01785	2.42057
0.0179	2.42122
0.01795	2.42154
0.018	2.42187
0.01805	2.42187
0.0181	2.42187
0.01815	2.42219
0.0182	2.42219
0.01825	2.42252
0.0183	2.42252
0.01835	2.42252
0.0184	2.42252
0.01845	2.42284
0.0185	2.42316
0.01855	2.42284
0.0186	2.42284
0.01865	2.42316
0.0187	2.42349
0.01875	2.42284
0.0188	2.42252
0.01885	2.42284
0.0189	2.42284
0.01895	2.42284
0.019	2.42284
0.01905	2.42252
0.0191	2.42252
0.01915	2.42219
0.0192	2.42219
0.01925	2.42219
0.0193	2.42154
0.01935	2.42219
0.0194	2.42219
0.01945	2.42252
0.0195	2.42219
0.01955	2.42219
0.0196	2.42187
0.01965	2.42252
0.0197	2.42219
0.01975	2.42187
0.0198	2.42219
0.01985	2.42252
0.0199	2.42284
0.01995	2.42284
0.02	2.42316
0.02005	2.42316
0.0201	2.42381
0.02015	2.42381
0.0202	2.42414
0.02025	2.42414
0.0203	2.42479
0.02035	2.42479
0.0204	2.42544
0.02045	2.42511
0.0205	2.42511
0.02055	2.42609
0.0206	2.42544
0.02065	2.42641
0.0207	2.42576
0.02075	2.42673
0.0208	2.42641
0.02085	2.42706
0.0209	2.42706
0.02095	2.42706
0.021	2.42771
0.02105	2.42771
0.0211	2.42771
0.02115	2.42803
0.0212	2.42836
0.02125	2.42868
0.0213	2.42901
0.02135	2.42901
0.0214	2.42933
0.02145	2.42933
0.0215	2.42966
0.02155	2.42998
0.0216	2.42998
0.02165	2.42998
0.0217	2.4303
0.02175	2.43063
0.0218	2.43063
0.02185	2.43063
0.0219	2.43095
0.02195	2.43095
0.022	2.43128
0.02205	2.43063
0.0221	2.43128
0.02215	2.43128
0.0222	2.4316
0.02225	2.43128
0.0223	2.43193
0.02235	2.43193
0.0224	2.43258
0.02245	2.43258
0.0225	2.43258
0.02255	2.43355
0.0226	2.43322
0.02265	2.4342
0.0227	2.43452
0.02275	2.43485
0.0228	2.43582
0.02285	2.43615
0.0229	2.43647
0.02295	2.43777
0.023	2.43809
0.02305	2.43907
0.0231	2.44004
0.02315	2.44134
0.0232	2.44264
0.02325	2.44329
0.0233	2.44426
0.02335	2.44523
0.0234	2.44621
0.02345	2.4475
0.0235	2.44783
0.02355	2.44945
0.0236	2.4501
0.02365	2.45075
0.0237	2.4514
0.02375	2.4514
0.0238	2.45237
0.02385	2.4527
0.0239	2.45302
0.02395	2.45335
0.024	2.45335
0.02405	2.45335
0.0241	2.45335
0.02415	2.45302
0.0242	2.4527
0.02425	2.4527
0.0243	2.45237
0.02435	2.45205
0.0244	2.45237
0.02445	2.45237
0.0245	2.45237
0.02455	2.45205
0.0246	2.45205
0.02465	2.45205
0.0247	2.45205
0.02475	2.45205
0.0248	2.45205
0.02485	2.45237
0.0249	2.4527
0.02495	2.4527
0.025	2.45237
0.02505	2.4527
0.0251	2.45302
0.02515	2.45302
0.0252	2.4527
0.02525	2.45335
0.0253	2.45335
0.02535	2.454
0.0254	2.454
0.02545	2.45432
0.0255	2.45464
0.02555	2.45529
0.0256	2.45562
0.02565	2.45627
0.0257	2.45724
0.02575	2.45821
0.0258	2.45886
0.02585	2.46016
0.0259	2.46114
0.02595	2.46211
0.026	2.46276
0.02605	2.46373
0.0261	2.46471
0.02615	2.46568
0.0262	2.46665
0.02625	2.46763
0.0263	2.46828
0.02635	2.46892
0.0264	2.4699
0.02645	2.47055
0.0265	2.4712
0.02655	2.47185
0.0266	2.47282
0.02665	2.47347
0.0267	2.47477
0.02675	2.47509
0.0268	2.47542
0.02685	2.47639
0.0269	2.47671
0.02695	2.47736
0.027	2.47736
0.02705	2.47801
0.0271	2.47834
0.02715	2.47866
0.0272	2.47866
0.02725	2.47834
0.0273	2.47834
0.02735	2.47801
0.0274	2.47834
0.02745	2.47769
0.0275	2.47736
0.02755	2.47704
0.0276	2.47704
0.02765	2.47704
0.0277	2.47639
0.02775	2.47639
0.0278	2.47606
0.02785	2.47606
0.0279	2.47606
0.02795	2.47606
0.028	2.47574
0.02805	2.47606
0.0281	2.47639
0.02815	2.47639
0.0282	2.47671
0.02825	2.47704
0.0283	2.47736
0.02835	2.47801
0.0284	2.47769
0.02845	2.47801
0.0285	2.47834
0.02855	2.47899
0.0286	2.47931
0.02865	2.47931
0.0287	2.47963
0.02875	2.47996
0.0288	2.48028
0.02885	2.48061
0.0289	2.48061
0.02895	2.48093
0.029	2.48126
0.02905	2.48158
0.0291	2.48223
0.02915	2.48191
0.0292	2.48256
0.02925	2.48288
0.0293	2.4832
0.02935	2.48288
0.0294	2.4832
0.02945	2.48353
0.0295	2.48418
0.02955	2.4845
0.0296	2.48483
0.02965	2.48515
0.0297	2.48548
0.02975	2.48613
0.0298	2.48613
0.02985	2.48677
0.0299	2.48742
0.02995	2.48807
0.03	2.48807
0.03005	2.48807
0.0301	2.48872
0.03015	2.48905
0.0302	2.48937
0.03025	2.4897
0.0303	2.49002
0.03035	2.49002
0.0304	2.49099
0.03045	2.49164
0.0305	2.49197
0.03055	2.49229
0.0306	2.49327
0.03065	2.49359
0.0307	2.49424
0.03075	2.49424
0.0308	2.49554
0.03085	2.49586
0.0309	2.49651
0.03095	2.49716
0.031	2.49813
0.03105	2.49813
0.0311	2.49943
0.03115	2.50008
0.0312	2.50041
0.03125	2.50105
0.0313	2.5017
0.03135	2.50268
0.0314	2.50333
0.03145	2.50365
0.0315	2.5043
0.03155	2.50527
0.0316	2.50527
0.03165	2.5056
0.0317	2.50625
0.03175	2.50657
0.0318	2.5069
0.03185	2.5069
0.0319	2.50722
0.03195	2.50755
0.032	2.50755
0.03205	2.50787
0.0321	2.50722
0.03215	2.50819
0.0322	2.50787
0.03225	2.50819
0.0323	2.50819
0.03235	2.50852
0.0324	2.50852
0.03245	2.50819
0.0325	2.50852
0.03255	2.50852
0.0326	2.50852
0.03265	2.50852
0.0327	2.50819
0.03275	2.50819
0.0328	2.50819
0.03285	2.50852
0.0329	2.50852
0.03295	2.50852
0.033	2.50819
0.03305	2.50819
0.0331	2.50852
0.03315	2.50884
0.0332	2.50884
0.03325	2.50917
0.0333	2.50982
0.03335	2.50949
0.0334	2.51047
0.03345	2.51079
0.0335	2.51079
0.03355	2.51144
0.0336	2.51176
0.03365	2.51241
0.0337	2.51241
0.03375	2.51274
0.0338	2.51306
0.03385	2.51371
0.0339	2.51436
0.03395	2.51436
0.034	2.51469
0.03405	2.51533
0.0341	2.51566
0.03415	2.51598
0.0342	2.51696
0.03425	2.51696
0.0343	2.51696
0.03435	2.51696
0.0344	2.51761
0.03445	2.51728
0.0345	2.51761
0.03455	2.51728
0.0346	2.51761
0.03465	2.51793
0.0347	2.51761
0.03475	2.51761
0.0348	2.51793
0.03485	2.51793
0.0349	2.51761
0.03495	2.51826
0.035	2.51826
0.03505	2.51858
0.0351	2.51858
0.03515	2.5189
0.0352	2.51988
0.03525	2.5202
0.0353	2.5202
0.03535	2.52118
0.0354	2.52183
0.03545	2.52247
0.0355	2.52312
0.03555	2.5241
0.0356	2.5254
0.03565	2.52604
0.0357	2.52702
0.03575	2.52767
0.0358	2.52864
0.03585	2.52961
0.0359	2.53026
0.03595	2.53091
0.036	2.53189
0.03605	2.53254
0.0361	2.53318
0.03615	2.53351
0.0362	2.53416
0.03625	2.53481
0.0363	2.53481
0.03635	2.53481
0.0364	2.53513
0.03645	2.53481
0.0365	2.53546
0.03655	2.53578
0.0366	2.53578
0.03665	2.53546
0.0367	2.53546
0.03675	2.53513
0.0368	2.53546
0.03685	2.53513
0.0369	2.53513
0.03695	2.53513
0.037	2.53513
0.03705	2.53481
0.0371	2.53448
0.03715	2.53416
0.0372	2.53416
0.03725	2.53383
0.0373	2.53383
0.03735	2.53351
0.0374	2.53318
0.03745	2.53318
0.0375	2.53318
0.03755	2.53318
0.0376	2.53286
0.03765	2.53318
0.0377	2.53286
0.03775	2.53318
0.0378	2.53318
0.03785	2.53318
0.0379	2.53351
0.03795	2.53318
0.038	2.53351
0.03805	2.53416
0.0381	2.53416
0.03815	2.53383
0.0382	2.53383
0.03825	2.53448
0.0383	2.53481
0.03835	2.53448
0.0384	2.53513
0.03845	2.53578
0.0385	2.53578
0.03855	2.53578
0.0386	2.53675
0.03865	2.53675
0.0387	2.5374
0.03875	2.53805
0.0388	2.53838
0.03885	2.53903
0.0389	2.53968
0.03895	2.54
0.039	2.54097
0.03905	2.54097
0.0391	2.54162
0.03915	2.54195
0.0392	2.5426
0.03925	2.54357
0.0393	2.54389
0.03935	2.54389
0.0394	2.54454
0.03945	2.54519
0.0395	2.54552
0.03955	2.54584
0.0396	2.54649
0.03965	2.54649
0.0397	2.54682
0.03975	2.54746
0.0398	2.54844
0.03985	2.54876
0.0399	2.54974
0.03995	2.55006
0.04	2.55103
0.04005	2.55136
0.0401	2.55201
0.04015	2.55266
0.0402	2.55331
0.04025	2.5546
0.0403	2.55493
0.04035	2.55525
0.0404	2.5559
0.04045	2.55688
0.0405	2.5572
0.04055	2.55785
0.0406	2.55817
0.04065	2.5585
0.0407	2.55915
0.04075	2.55947
0.0408	2.56012
0.04085	2.56045
0.0409	2.56012
0.04095	2.56045
0.041	2.56077
0.04105	2.56045
0.0411	2.56109
0.04115	2.56142
0.0412	2.56109
0.04125	2.56109
0.0413	2.56174
0.04135	2.56142
0.0414	2.56142
0.04145	2.56174
0.0415	2.56174
0.04155	2.56174
0.0416	2.56174
0.04165	2.56207
0.0417	2.56174
0.04175	2.56207
0.0418	2.56207
0.04185	2.56239
0.0419	2.56207
0.04195	2.56239
0.042	2.56239
0.04205	2.56272
0.0421	2.56239
0.04215	2.56337
0.0422	2.56304
0.04225	2.56337
0.0423	2.56337
0.04235	2.56337
0.0424	2.56402
0.04245	2.56434
0.0425	2.56466
0.04255	2.56466
0.0426	2.56531
0.04265	2.56564
0.0427	2.56596
0.04275	2.56629
0.0428	2.56661
0.04285	2.56759
0.0429	2.56791
0.04295	2.56888
0.043	2.56921
0.04305	2.57051
0.0431	2.57051
0.04315	2.57148
0.0432	2.57213
0.04325	2.57278
0.0433	2.5731
0.04335	2.57408
0.0434	2.5744
0.04345	2.57505
0.0435	2.57537
0.04355	2.5757
0.0436	2.57602
0.04365	2.57602
0.0437	2.57667
0.04375	2.57667
0.0438	2.577
0.04385	2.57765
0.0439	2.57732
0.04395	2.57732
0.044	2.57765
0.04405	2.57765
0.0441	2.57732
0.04415	2.57732
0.0442	2.57732
0.04425	2.57732
0.0443	2.57667
0.04435	2.57635
0.0444	2.57635
0.04445	2.57602
0.0445	2.57537
0.04455	2.57537
0.0446	2.57473
0.04465	2.57408
0.0447	2.57408
0.04475	2.57375
0.0448	2.5731
0.04485	2.57278
0.0449	2.57245
0.04495	2.57213
0.045	2.5718
0.04505	2.57148
0.0451	2.5718
0.04515	2.57116
0.0452	2.57116
0.04525	2.57083
0.0453	2.57116
0.04535	2.57116
0.0454	2.57148
0.04545	2.57148
0.0455	2.57245
0.04555	2.57245
0.0456	2.5731
0.04565	2.57375
0.0457	2.57408
0.04575	2.57505
0.0458	2.57602
0.04585	2.57635
0.0459	2.57732
0.04595	2.57797
0.046	2.57894
0.04605	2.58024
0.0461	2.58122
0.04615	2.58251
0.0462	2.58349
0.04625	2.58446
0.0463	2.58576
0.04635	2.58706
0.0464	2.58836
0.04645	2.58933
0.0465	2.59095
0.04655	2.5916
0.0466	2.5929
0.04665	2.5942
0.0467	2.59517
0.04675	2.59615
0.0468	2.59744
0.04685	2.59842
0.0469	2.59939
0.04695	2.60036
0.047	2.60134
0.04705	2.60199
0.0471	2.60264
0.04715	2.60296
0.0472	2.60329
0.04725	2.60393
0.0473	2.60393
0.04735	2.60491
0.0474	2.60458
0.04745	2.60491
0.0475	2.60426
0.04755	2.60426
0.0476	2.60458
0.04765	2.60458
0.0477	2.60458
0.04775	2.60393
0.0478	2.60361
0.04785	2.60361
0.0479	2.60361
0.04795	2.60329
0.048	2.60329
0.04805	2.60296
0.0481	2.60296
0.04815	2.60296
0.0482	2.60264
0.04825	2.60264
0.0483	2.60231
0.04835	2.60264
0.0484	2.60296
0.04845	2.60264
0.0485	2.60296
0.04855	2.60329
0.0486	2.60329
0.04865	2.60393
0.0487	2.60426
0.04875	2.60458
0.0488	2.60523
0.04885	2.60556
0.0489	2.60653
0.04895	2.60686
0.049	2.60783
0.04905	2.60848
0.0491	2.60913
0.04915	2.6101
0.0492	2.61075
0.04925	2.6114
0.0493	2.61237
0.04935	2.61302
0.0494	2.614
0.04945	2.61497
0.0495	2.61562
0.04955	2.61594
0.0496	2.61724
0.04965	2.61821
0.0497	2.61854
0.04975	2.61919
0.0498	2.61951
0.04985	2.62049
0.0499	2.62049
0.04995	2.62049
0.05	2.62178
0.05005	2.62146
0.0501	2.62211
0.05015	2.62178
0.0502	2.62211
0.05025	2.62243
0.0503	2.62211
0.05035	2.62243
0.0504	2.62243
0.05045	2.62243
0.0505	2.62243
0.05055	2.62276
0.0506	2.62308
0.05065	2.62308
0.0507	2.62341
0.05075	2.62373
0.0508	2.62438
0.05085	2.62503
0.0509	2.62535
0.05095	2.62568
0.051	2.62633
0.05105	2.6273
0.0511	2.62795
0.05115	2.6286
0.0512	2.62925
0.05125	2.62957
0.0513	2.6299
0.05135	2.63022
0.0514	2.63087
0.05145	2.6312
0.0515	2.63185
0.05155	2.63185
0.0516	2.63249
0.05165	2.63249
0.0517	2.63314
0.05175	2.63314
0.0518	2.63347
0.05185	2.63347
0.0519	2.63314
0.05195	2.63379
0.052	2.63347
0.05205	2.63379
0.0521	2.63412
0.05215	2.63412
0.0522	2.63379
0.05225	2.63412
0.0523	2.63412
0.05235	2.63412
0.0524	2.63412
0.05245	2.63444
0.0525	2.63444
0.05255	2.63477
0.0526	2.63477
0.05265	2.63477
0.0527	2.63477
0.05275	2.63509
0.0528	2.63477
0.05285	2.63509
0.0529	2.63509
0.05295	2.63509
0.053	2.63509
0.05305	2.63509
0.0531	2.63509
0.05315	2.63477
0.0532	2.63444
0.05325	2.63477
0.0533	2.63509
0.05335	2.63509
0.0534	2.63477
0.05345	2.63477
0.0535	2.63477
0.05355	2.63444
0.0536	2.63542
0.05365	2.63477
0.0537	2.63509
0.05375	2.63542
0.0538	2.63574
0.05385	2.63574
0.0539	2.63639
0.05395	2.63736
0.054	2.63736
0.05405	2.63769
0.0541	2.63866
0.05415	2.63931
0.0542	2.63996
0.05425	2.64093
0.0543	2.64158
0.05435	2.64191
0.0544	2.6432
0.05445	2.64418
0.0545	2.64483
0.05455	2.6458
0.0546	2.64677
0.05465	2.64742
0.0547	2.64872
0.05475	2.6497
0.0548	2.65067
0.05485	2.65099
0.0549	2.65229
0.05495	2.65327
0.055	2.65359
0.05505	2.65424
0.0551	2.65456
0.05515	2.65586
0.0552	2.65619
0.05525	2.65619
0.0553	2.65651
0.05535	2.65651
0.0554	2.65651
0.05545	2.65684
0.0555	2.65748
0.05555	2.65684
0.0556	2.65684
0.05565	2.65716
0.0557	2.65684
0.05575	2.65716
0.0558	2.65684
0.05585	2.65684
0.0559	2.65684
0.05595	2.65684
0.056	2.65716
0.05605	2.65748
0.0561	2.65781
0.05615	2.65846
0.0562	2.65846
0.05625	2.65911
0.0563	2.65976
0.05635	2.66008
0.0564	2.66073
0.05645	2.6617
0.0565	2.66203
0.05655	2.66333
0.0566	2.66365
0.05665	2.6643
0.0567	2.66462
0.05675	2.6656
0.0568	2.66592
0.05685	2.6669
0.0569	2.6669
0.05695	2.66787
0.057	2.66819
0.05705	2.66884
0.0571	2.66982
0.05715	2.66949
0.0572	2.66982
0.05725	2.66982
0.0573	2.67014
0.05735	2.67047
0.0574	2.67014
0.05745	2.67047
0.0575	2.67047
0.05755	2.67047
0.0576	2.67047
0.05765	2.67047
0.0577	2.67079
0.05775	2.67079
0.0578	2.67047
0.05785	2.67111
0.0579	2.67079
0.05795	2.67079
0.058	2.67079
0.05805	2.67047
0.0581	2.67079
0.05815	2.67047
0.0582	2.67079
0.05825	2.67111
0.0583	2.67079
0.05835	2.67144
0.0584	2.67144
0.05845	2.67144
0.0585	2.67176
0.05855	2.67241
0.0586	2.67209
0.05865	2.67274
0.0587	2.67274
0.05875	2.67306
0.0588	2.67306
0.05885	2.67339
0.0589	2.67371
0.05895	2.67404
0.059	2.67404
0.05905	2.67468
0.0591	2.67468
0.05915	2.67501
0.0592	2.67533
0.05925	2.67533
0.0593	2.67533
0.05935	2.67566
0.0594	2.67598
0.05945	2.67631
0.0595	2.67663
0.05955	2.67728
0.0596	2.67761
0.05965	2.67793
0.0597	2.67793
0.05975	2.6789
0.0598	2.6789
0.05985	2.67955
0.0599	2.6802
0.05995	2.68053
0.06	2.68085
0.06005	2.6815
0.0601	2.68247
0.06015	2.68215
0.0602	2.6828
0.06025	2.6828
0.0603	2.68312
0.06035	2.68345
0.0604	2.6841
0.06045	2.68377
0.0605	2.68442
0.06055	2.68475
0.0606	2.68442
0.06065	2.68507
0.0607	2.68572
0.06075	2.68539
0.0608	2.68604
0.06085	2.68669
0.0609	2.68702
0.06095	2.68767
0.061	2.68767
0.06105	2.68832
0.0611	2.68896
0.06115	2.68961
0.0612	2.68994
0.06125	2.69059
0.0613	2.69091
0.06135	2.69156
0.0614	2.69189
0.06145	2.69253
0.0615	2.69318
0.06155	2.69416
0.0616	2.69481
0.06165	2.69513
0.0617	2.6961
0.06175	2.69643
0.0618	2.6974
0.06185	2.69805
0.0619	2.6987
0.06195	2.69967
0.062	2.70032
0.06205	2.70065
0.0621	2.7013
0.06215	2.70162
0.0622	2.70227
0.06225	2.70227
0.0623	2.70292
0.06235	2.70324
0.0624	2.70324
0.06245	2.70292
0.0625	2.70389
0.06255	2.70357
0.0626	2.70389
0.06265	2.70389
0.0627	2.70389
0.06275	2.70389
0.0628	2.70389
0.06285	2.70324
0.0629	2.70357
0.06295	2.70389
0.063	2.70389
0.06305	2.70389
0.0631	2.70389
0.06315	2.70389
0.0632	2.70389
0.06325	2.70422
0.0633	2.70422
0.06335	2.70422
0.0634	2.70454
0.06345	2.70422
0.0635	2.70454
0.06355	2.70422
0.0636	2.70454
0.06365	2.70454
0.0637	2.70422
0.06375	2.70454
0.0638	2.70487
0.06385	2.70519
0.0639	2.70552
0.06395	2.70617
0.064	2.70584
0.06405	2.70617
0.0641	2.70617
0.06415	2.70617
0.0642	2.70649
0.06425	2.70681
0.0643	2.70714
0.06435	2.70681
0.0644	2.70714
0.06445	2.70681
0.0645	2.70714
0.06455	2.70714
0.0646	2.70714
0.06465	2.70714
0.0647	2.70746
0.06475	2.70714
0.0648	2.70746
0.06485	2.70779
0.0649	2.70779
0.06495	2.70779
0.065	2.70811
0.06505	2.70811
0.0651	2.70811
0.06515	2.70779
0.0652	2.70844
0.06525	2.70844
0.0653	2.70811
0.06535	2.70844
0.0654	2.70811
0.06545	2.70876
0.0655	2.70876
0.06555	2.70876
0.0656	2.70941
0.06565	2.70941
0.0657	2.70941
0.06575	2.70941
0.0658	2.71006
0.06585	2.71038
0.0659	2.71103
0.06595	2.71136
0.066	2.71168
0.06605	2.71201
0.0661	2.71298
0.06615	2.71363
0.0662	2.71363
0.06625	2.71493
0.0663	2.71525
0.06635	2.71623
0.0664	2.7172
0.06645	2.71785
0.0665	2.7185
0.06655	2.7198
0.0666	2.72012
0.06665	2.72142
0.0667	2.72239
0.06675	2.72304
0.0668	2.72402
0.06685	2.72499
0.0669	2.72596
0.06695	2.72694
0.067	2.72791
0.06705	2.72888
0.0671	2.72953
0.06715	2.73116
0.0672	2.7318
0.06725	2.73278
0.0673	2.7331
0.06735	2.73408
0.0674	2.73473
0.06745	2.73537
0.0675	2.7357
0.06755	2.73635
0.0676	2.73667
0.06765	2.737
0.0677	2.73765
0.06775	2.737
0.0678	2.73765
0.06785	2.73765
0.0679	2.73797
0.06795	2.73797
0.068	2.7383
0.06805	2.73765
0.0681	2.73797
0.06815	2.73797
0.0682	2.73765
0.06825	2.73765
0.0683	2.73765
0.06835	2.73797
0.0684	2.73765
0.06845	2.73765
0.0685	2.73732
0.06855	2.737
0.0686	2.73732
0.06865	2.73732
0.0687	2.737
0.06875	2.737
0.0688	2.73765
0.06885	2.73765
0.0689	2.73797
0.06895	2.73797
0.069	2.7383
0.06905	2.73862
0.0691	2.73894
0.06915	2.73959
0.0692	2.73959
0.06925	2.74024
0.0693	2.74057
0.06935	2.74024
0.0694	2.74057
0.06945	2.74089
0.0695	2.74154
0.06955	2.74122
0.0696	2.74187
0.06965	2.74219
0.0697	2.74219
0.06975	2.74251
0.0698	2.74316
0.06985	2.74349
0.0699	2.74381
0.06995	2.74414
0.07	2.74446
0.07005	2.74446
0.0701	2.74511
0.07015	2.74576
0.0702	2.74544
0.07025	2.74608
0.0703	2.74608
0.07035	2.74608
0.0704	2.74608
0.07045	2.74608
0.0705	2.74608
0.07055	2.74576
0.0706	2.74544
0.07065	2.74544
0.0707	2.74511
0.07075	2.74511
0.0708	2.74479
0.07085	2.74446
0.0709	2.74446
0.07095	2.74381
0.071	2.74446
0.07105	2.74446
0.0711	2.74414
0.07115	2.74446
0.0712	2.74479
0.07125	2.74446
0.0713	2.74511
0.07135	2.74576
0.0714	2.74576
0.07145	2.74608
0.0715	2.74673
0.07155	2.74738
0.0716	2.74803
0.07165	2.74868
0.0717	2.74933
0.07175	2.74965
0.0718	2.7503
0.07185	2.75095
0.0719	2.75128
0.07195	2.7516
0.072	2.75193
0.07205	2.75258
0.0721	2.75322
0.07215	2.75387
0.0722	2.7542
0.07225	2.75485
0.0723	2.75517
0.07235	2.75582
0.0724	2.75582
0.07245	2.75647
0.0725	2.75647
0.07255	2.75744
0.0726	2.75744
0.07265	2.75744
0.0727	2.75777
0.07275	2.75842
0.0728	2.75809
0.07285	2.75874
0.0729	2.75874
0.07295	2.75874
0.073	2.75939
0.07305	2.75939
0.0731	2.75972
0.07315	2.76004
0.0732	2.75972
0.07325	2.75972
0.0733	2.76036
0.07335	2.76004
0.0734	2.76036
0.07345	2.76101
0.0735	2.76101
0.07355	2.76134
0.0736	2.76166
0.07365	2.76166
0.0737	2.76199
0.07375	2.76199
0.0738	2.76199
0.07385	2.76231
0.0739	2.76231
0.07395	2.76231
0.074	2.76264
0.07405	2.76264
0.0741	2.76231
0.07415	2.76264
0.0742	2.76296
0.07425	2.76329
0.0743	2.76361
0.07435	2.76393
0.0744	2.76426
0.07445	2.76458
0.0745	2.76523
0.07455	2.76588
0.0746	2.76621
0.07465	2.76686
0.0747	2.7675
0.07475	2.76815
0.0748	2.7688
0.07485	2.76978
0.0749	2.77043
0.07495	2.7714
0.075	2.77205
0.07505	2.77302
0.0751	2.77432
0.07515	2.77529
0.0752	2.77627
0.07525	2.77692
0.0753	2.77789
0.07535	2.77919
0.0754	2.78049
0.07545	2.78146
0.0755	2.78211
0.07555	2.78308
0.0756	2.78341
0.07565	2.78471
0.0757	2.78503
0.07575	2.78633
0.0758	2.78665
0.07585	2.78698
0.0759	2.7873
0.07595	2.78795
0.076	2.78925
0.07605	2.78925
0.0761	2.78957
0.07615	2.7899
0.0762	2.79022
0.07625	2.79022
0.0763	2.79087
0.07635	2.79152
0.0764	2.79152
0.07645	2.79152
0.0765	2.79184
0.07655	2.79184
0.0766	2.79217
0.07665	2.79217
0.0767	2.79249
0.07675	2.79217
0.0768	2.79217
0.07685	2.79217
0.0769	2.79184
0.07695	2.79217
0.077	2.79184
0.07705	2.79152
0.0771	2.79184
0.07715	2.79152
0.0772	2.7912
0.07725	2.7912
0.0773	2.7912
0.07735	2.79087
0.0774	2.79055
0.07745	2.79022
0.0775	2.79022
0.07755	2.78957
0.0776	2.78957
0.07765	2.78892
0.0777	2.78925
0.07775	2.7886
0.0778	2.78892
0.07785	2.78828
0.0779	2.78828
0.07795	2.78828
0.078	2.78795
0.07805	2.78795
0.0781	2.78795
0.07815	2.78892
0.0782	2.78828
0.07825	2.78892
0.0783	2.78892
0.07835	2.78925
0.0784	2.7899
0.07845	2.7899
0.0785	2.79055
0.07855	2.7912
0.0786	2.79152
0.07865	2.79184
0.0787	2.79217
0.07875	2.79314
0.0788	2.79314
0.07885	2.79379
0.0789	2.79477
0.07895	2.79509
0.079	2.79606
0.07905	2.79671
0.0791	2.79736
0.07915	2.79834
0.0792	2.79834
0.07925	2.79898
0.0793	2.79963
0.07935	2.80028
0.0794	2.80028
0.07945	2.80061
0.0795	2.80126
0.07955	2.80158
0.0796	2.80223
0.07965	2.80223
0.0797	2.80288
0.07975	2.8032
0.0798	2.8032
0.07985	2.80353
0.0799	2.80385
0.07995	2.80418
0.08	2.8045
0.08005	2.8045
0.0801	2.80483
0.08015	2.80548
0.0802	2.8058
0.08025	2.8058
0.0803	2.80645
0.08035	2.8071
0.0804	2.80742
0.08045	2.80742
0.0805	2.8084
0.08055	2.80872
0.0806	2.80905
0.08065	2.80969
0.0807	2.81034
0.08075	2.81067
0.0808	2.81067
0.08085	2.81099
0.0809	2.81164
0.08095	2.81197
0.081	2.81262
0.08105	2.81326
0.0811	2.81359
0.08115	2.81359
0.0812	2.81391
0.08125	2.81391
0.0813	2.81489
0.08135	2.81489
0.0814	2.81489
0.08145	2.81489
0.0815	2.81521
0.08155	2.81554
0.0816	2.81521
0.08165	2.81554
0.0817	2.81521
0.08175	2.81489
0.0818	2.81521
0.08185	2.81489
0.0819	2.81521
0.08195	2.81489
0.082	2.81424
0.08205	2.81456
0.0821	2.81424
0.08215	2.81391
0.0822	2.81326
0.08225	2.81294
0.0823	2.81262
0.08235	2.81197
0.0824	2.81197
0.08245	2.81132
0.0825	2.81099
0.08255	2.81034
0.0826	2.81034
0.08265	2.80969
0.0827	2.80905
0.08275	2.80905
0.0828	2.80872
0.08285	2.8084
0.0829	2.8084
0.08295	2.8084
0.083	2.8084
0.08305	2.8084
0.0831	2.80872
0.08315	2.80905
0.0832	2.80937
0.08325	2.81034
0.0833	2.81034
0.08335	2.81132
0.0834	2.81197
0.08345	2.81294
0.0835	2.81359
0.08355	2.81391
0.0836	2.81489
0.08365	2.81586
0.0837	2.81716
0.08375	2.81748
0.0838	2.81846
0.08385	2.81943
0.0839	2.82008
0.08395	2.82105
0.084	2.8217
0.08405	2.82268
0.0841	2.82333
0.08415	2.82397
0.0842	2.82462
0.08425	2.82527
0.0843	2.82625
0.08435	2.82722
0.0844	2.82787
0.08445	2.82852
0.0845	2.82949
0.08455	2.82982
0.0846	2.83047
0.08465	2.83111
0.0847	2.83144
0.08475	2.83241
0.0848	2.83241
0.08485	2.83306
0.0849	2.83306
0.08495	2.83339
0.085	2.83371
0.08505	2.83371
0.0851	2.83371
0.08515	2.83404
0.0852	2.83371
0.08525	2.83404
0.0853	2.83404
0.08535	2.83371
0.0854	2.83404
0.08545	2.83468
0.0855	2.83501
0.08555	2.83501
0.0856	2.83566
0.08565	2.83598
0.0857	2.83663
0.08575	2.83696
0.0858	2.83761
0.08585	2.83761
0.0859	2.8389
0.08595	2.83923
0.086	2.83988
0.08605	2.84053
0.0861	2.84118
0.08615	2.8415
0.0862	2.84215
0.08625	2.8428
0.0863	2.84345
0.08635	2.84377
0.0864	2.8441
0.08645	2.84442
0.0865	2.84475
0.08655	2.84507
0.0866	2.84539
0.08665	2.84604
0.0867	2.84637
0.08675	2.84669
0.0868	2.84702
0.08685	2.84734
0.0869	2.84767
0.08695	2.84799
0.087	2.84832
0.08705	2.84832
0.0871	2.84864
0.08715	2.84864
0.0872	2.84896
0.08725	2.84929
0.0873	2.84929
0.08735	2.84896
0.0874	2.84929
0.08745	2.84896
0.0875	2.84961
0.08755	2.84929
0.0876	2.84929
0.08765	2.84994
0.0877	2.84961
0.08775	2.84994
0.0878	2.84994
0.08785	2.84961
0.0879	2.84961
0.08795	2.84994
0.088	2.85059
0.08805	2.85059
0.0881	2.85059
0.08815	2.85124
0.0882	2.85189
0.08825	2.85221
0.0883	2.85253
0.08835	2.85253
0.0884	2.85318
0.08845	2.85351
0.0885	2.85383
0.08855	2.85448
0.0886	2.85448
0.08865	2.85481
0.0887	2.85513
0.08875	2.85513
0.0888	2.85481
0.08885	2.85578
0.0889	2.85546
0.08895	2.85513
0.089	2.85513
0.08905	2.85513
0.0891	2.85546
0.08915	2.85513
0.0892	2.85481
0.08925	2.85481
0.0893	2.85481
0.08935	2.85481
0.0894	2.85481
0.08945	2.85481
0.0895	2.85513
0.08955	2.85546
0.0896	2.85546
0.08965	2.85578
0.0897	2.8561
0.08975	2.85708
0.0898	2.8574
0.08985	2.85805
0.0899	2.85838
0.08995	2.85935
0.09	2.86
0.09005	2.86097
0.0901	2.8613
0.09015	2.86227
0.0902	2.86292
0.09025	2.86389
0.0903	2.86454
0.09035	2.86487
0.0904	2.86584
0.09045	2.86617
0.0905	2.86649
0.09055	2.86714
0.0906	2.86746
0.09065	2.86811
0.0907	2.86779
0.09075	2.86844
0.0908	2.86811
0.09085	2.86844
0.0909	2.86844
0.09095	2.86811
0.091	2.86844
0.09105	2.86811
0.0911	2.86844
0.09115	2.86844
0.0912	2.86811
0.09125	2.86844
0.0913	2.86844
0.09135	2.86844
0.0914	2.86844
0.09145	2.86811
0.0915	2.86876
0.09155	2.86876
0.0916	2.86876
0.09165	2.86876
0.0917	2.86876
0.09175	2.86876
0.0918	2.86876
0.09185	2.86909
0.0919	2.86941
0.09195	2.86909
0.092	2.86974
0.09205	2.87006
0.0921	2.87006
0.09215	2.87038
0.0922	2.87071
0.09225	2.87168
0.0923	2.87233
0.09235	2.87298
0.0924	2.87363
0.09245	2.87428
0.0925	2.87525
0.09255	2.8759
0.0926	2.87655
0.09265	2.87785
0.0927	2.8785
0.09275	2.87915
0.0928	2.88077
0.09285	2.88109
0.0929	2.88174
0.09295	2.88239
0.093	2.88272
0.09305	2.88304
0.0931	2.88369
0.09315	2.88402
0.0932	2.88466
0.09325	2.88531
0.0933	2.88531
0.09335	2.88564
0.0934	2.88564
0.09345	2.88629
0.0935	2.88629
0.09355	2.88661
0.0936	2.88629
0.09365	2.88661
0.0937	2.88661
0.09375	2.88726
0.0938	2.88726
0.09385	2.88759
0.0939	2.88726
0.09395	2.88759
0.094	2.88726
0.09405	2.88759
0.0941	2.88759
0.09415	2.88791
0.0942	2.88791
0.09425	2.88823
0.0943	2.88823
0.09435	2.88856
0.0944	2.88856
0.09445	2.88856
0.0945	2.88856
0.09455	2.88856
0.0946	2.88921
0.09465	2.88888
0.0947	2.88888
0.09475	2.88888
0.0948	2.88888
0.09485	2.88888
0.0949	2.88888
0.09495	2.88856
0.095	2.88888
0.09505	2.88888
0.0951	2.88888
0.09515	2.88921
0.0952	2.88888
0.09525	2.88953
0.0953	2.88986
0.09535	2.89018
0.0954	2.89083
0.09545	2.89083
0.0955	2.89116
0.09555	2.89148
0.0956	2.89213
0.09565	2.89278
0.0957	2.89245
0.09575	2.8931
0.0958	2.89343
0.09585	2.89408
0.0959	2.89375
0.09595	2.8944
0.096	2.8944
0.09605	2.89473
0.0961	2.89473
0.09615	2.89537
0.0962	2.89505
0.09625	2.89505
0.0963	2.89537
0.09635	2.89537
0.0964	2.89505
0.09645	2.89537
0.0965	2.89505
0.09655	2.89505
0.0966	2.89505
0.09665	2.89473
0.0967	2.89505
0.09675	2.89505
0.0968	2.89473
0.09685	2.89473
0.0969	2.89505
0.09695	2.89473
0.097	2.89505
0.09705	2.89473
0.0971	2.89473
0.09715	2.89537
0.0972	2.89505
0.09725	2.89537
0.0973	2.89537
0.09735	2.89602
0.0974	2.89602
0.09745	2.89667
0.0975	2.897
0.09755	2.89732
0.0976	2.89765
0.09765	2.89732
0.0977	2.8983
0.09775	2.8983
0.0978	2.8983
0.09785	2.89862
0.0979	2.89894
0.09795	2.89894
0.098	2.89894
0.09805	2.89894
0.0981	2.89894
0.09815	2.89894
0.0982	2.89894
0.09825	2.89894
0.0983	2.89862
0.09835	2.89862
0.0984	2.89862
0.09845	2.89862
0.0985	2.89894
0.09855	2.8983
0.0986	2.89862
0.09865	2.89862
0.0987	2.89894
0.09875	2.89894
0.0988	2.89894
0.09885	2.89959
0.0989	2.89959
0.09895	2.89992
0.099	2.89992
0.09905	2.90057
[truncated: 5,812 more rows]
