# Supplementary material for: An evolutionarily conserved glycine-tyrosine motif forms a folding core in outer membrane proteins
Source: PLoS One. 2017 Aug 3;12(8):e0182016. doi: 10.1371/journal.pone.0182016 (PMC5542473; doi:10.1371/journal.pone.0182016)
Supplement: S1 File — (ZIP) [file pone.0182016.s001.zip › OmpX stopflow RAW data/OmpX WT 1/ompx_wt_ch1_027.bka]

BIO-KINE ASCII FILE
_COMMENT	External device
_COMMENT	Kinetics measurement
_COMMENT	Y Unit : Volt, X Unit : s
_COMMENT	Timebase 1 = .00005 s 5001 pts
_COMMENT	Timebase 2 = .001 s 2749 pts
_COMMENT	Timebase 3 = .5 s 44 pts
_SFM	SFM-300 /S Advanced mode
_SFM	Ratio : S1: 950, S2: 950, S3: 100
_SFM	Content : S1: , S2: , S3:
_SFM	Concentration : S1: , S2: , S3:
_SFM	Total volume : 502 �l Flow : 14 mL/s
_SFM	Acquisition start : 10 ms before stop
_SFM	cuve=FC-08, s1=10 ml , s2=10 ml , s3=1.9 ml
_UNITX	s
_UNITY	Volt
_DELTAX	0
_DATA
1e-300	2.6458
5e-5	2.6471
1e-4	2.64872
1.5e-4	2.65067
2e-4	2.65229
2.5e-4	2.65391
3e-4	2.65521
3.5e-4	2.65651
4e-4	2.65748
4.5e-4	2.65813
5e-4	2.65878
5.5e-4	2.65943
6e-4	2.65911
6.5e-4	2.65878
7e-4	2.65813
7.5e-4	2.65716
8e-4	2.65651
8.5e-4	2.65521
9e-4	2.65359
9.5e-4	2.65229
0.001	2.65067
0.00105	2.64872
0.0011	2.64645
0.00115	2.6445
0.0012	2.64256
0.00125	2.64093
0.0013	2.63899
0.00135	2.63736
0.0014	2.63606
0.00145	2.63509
0.0015	2.63444
0.00155	2.63379
0.0016	2.63412
0.00165	2.63477
0.0017	2.63574
0.00175	2.63671
0.0018	2.63834
0.00185	2.64028
0.0019	2.64353
0.00195	2.64677
0.002	2.65067
0.00205	2.65489
0.0021	2.65943
0.00215	2.66495
0.0022	2.67014
0.00225	2.67728
0.0023	2.6841
0.00235	2.69189
0.0024	2.7
0.00245	2.70844
0.0025	2.7172
0.00255	2.72629
0.0026	2.7357
0.00265	2.74511
0.0027	2.75517
0.00275	2.76458
0.0028	2.77464
0.00285	2.78471
0.0029	2.79412
0.00295	2.80288
0.003	2.81164
0.00305	2.82073
0.0031	2.82787
0.00315	2.83533
0.0032	2.84247
0.00325	2.84832
0.0033	2.85383
0.00335	2.85967
0.0034	2.86389
0.00345	2.86779
0.0035	2.87103
0.00355	2.87363
0.0036	2.8759
0.00365	2.87817
0.0037	2.8798
0.00375	2.88077
0.0038	2.88142
0.00385	2.88239
0.0039	2.88239
0.00395	2.88272
0.004	2.88239
0.00405	2.88174
0.0041	2.88109
0.00415	2.88077
0.0042	2.8798
0.00425	2.87882
0.0043	2.87655
0.00435	2.87525
0.0044	2.87331
0.00445	2.87103
0.0045	2.86941
0.00455	2.86681
0.0046	2.86422
0.00465	2.8613
0.0047	2.85903
0.00475	2.85578
0.0048	2.85286
0.00485	2.84929
0.0049	2.84572
0.00495	2.84215
0.005	2.83825
0.00505	2.83339
0.0051	2.82884
0.00515	2.8243
0.0052	2.81911
0.00525	2.81326
0.0053	2.80775
0.00535	2.80191
0.0054	2.79574
0.00545	2.78925
0.0055	2.78276
0.00555	2.77562
0.0056	2.76848
0.00565	2.76069
0.0057	2.75355
0.00575	2.74608
0.0058	2.73797
0.00585	2.73018
0.0059	2.72239
0.00595	2.71395
0.006	2.70584
0.00605	2.6974
0.0061	2.68994
0.00615	2.6815
0.0062	2.67306
0.00625	2.66495
0.0063	2.65684
0.00635	2.64905
0.0064	2.64223
0.00645	2.63444
0.0065	2.62698
0.00655	2.62016
0.0066	2.61367
0.00665	2.6075
0.0067	2.60166
0.00675	2.59615
0.0068	2.59063
0.00685	2.58576
0.0069	2.58122
0.00695	2.57667
0.007	2.57278
0.00705	2.56888
0.0071	2.56531
0.00715	2.56207
0.0072	2.55915
0.00725	2.55655
0.0073	2.55428
0.00735	2.55168
0.0074	2.55038
0.00745	2.54811
0.0075	2.54779
0.00755	2.54714
0.0076	2.54649
0.00765	2.54682
0.0077	2.54746
0.00775	2.54811
0.0078	2.54941
0.00785	2.55071
0.0079	2.55266
0.00795	2.55493
0.008	2.55752
0.00805	2.56012
0.0081	2.56402
0.00815	2.56694
0.0082	2.57116
0.00825	2.57537
0.0083	2.57992
0.00835	2.58414
0.0084	2.58965
0.00845	2.59452
0.0085	2.60036
0.00855	2.60686
0.0086	2.61335
0.00865	2.62016
0.0087	2.62763
0.00875	2.63509
0.0088	2.6432
0.00885	2.65132
0.0089	2.65911
0.00895	2.6669
0.009	2.67501
0.00905	2.68312
0.0091	2.69091
0.00915	2.69838
0.0092	2.70584
0.00925	2.71331
0.0093	2.72045
0.00935	2.72726
0.0094	2.73408
0.00945	2.74057
0.0095	2.74641
0.00955	2.7529
0.0096	2.75907
0.00965	2.76458
0.0097	2.7701
0.00975	2.77529
0.0098	2.78114
0.00985	2.78535
0.0099	2.79022
0.00995	2.79412
0.01	2.79801
0.01005	2.80126
0.0101	2.8045
0.01015	2.8071
0.0102	2.80969
0.01025	2.81164
0.0103	2.81359
0.01035	2.81554
0.0104	2.81683
0.01045	2.81813
0.0105	2.81943
0.01055	2.82105
0.0106	2.82235
0.01065	2.823
0.0107	2.8243
0.01075	2.82527
0.0108	2.8256
0.01085	2.82657
0.0109	2.8269
0.01095	2.8269
0.011	2.8269
0.01105	2.8269
0.0111	2.82625
0.01115	2.8256
0.0112	2.82462
0.01125	2.82333
0.0113	2.82138
0.01135	2.81976
0.0114	2.81748
0.01145	2.81456
0.0115	2.81164
0.01155	2.80775
0.0116	2.80418
0.01165	2.79963
0.0117	2.79509
0.01175	2.78957
0.0118	2.78406
0.01185	2.77789
0.0119	2.77205
0.01195	2.76523
0.012	2.75842
0.01205	2.7516
0.0121	2.74479
0.01215	2.73797
0.0122	2.73083
0.01225	2.72434
0.0123	2.7172
0.01235	2.71071
0.0124	2.70454
0.01245	2.6987
0.0125	2.69221
0.01255	2.68669
0.0126	2.6815
0.01265	2.67663
0.0127	2.67209
0.01275	2.66754
0.0128	2.66365
0.01285	2.66041
0.0129	2.65716
0.01295	2.65456
0.013	2.65164
0.01305	2.6497
0.0131	2.64807
0.01315	2.64613
0.0132	2.6445
0.01325	2.6432
0.0133	2.64256
0.01335	2.64191
0.0134	2.64158
0.01345	2.64126
0.0135	2.64126
0.01355	2.64126
0.0136	2.64158
0.01365	2.64223
0.0137	2.64288
0.01375	2.6432
0.0138	2.64353
0.01385	2.6445
0.0139	2.64483
0.01395	2.64515
0.014	2.64613
0.01405	2.64645
0.0141	2.6471
0.01415	2.64775
0.0142	2.64807
0.01425	2.64807
0.0143	2.6484
0.01435	2.64937
0.0144	2.6484
0.01445	2.64937
0.0145	2.64872
0.01455	2.64937
0.0146	2.64905
0.01465	2.64905
0.0147	2.64905
0.01475	2.64872
0.0148	2.64872
0.01485	2.6484
0.0149	2.64775
0.01495	2.64775
0.015	2.64742
0.01505	2.64742
0.0151	2.64677
0.01515	2.64677
0.0152	2.64677
0.01525	2.64613
0.0153	2.64613
0.01535	2.64613
0.0154	2.64645
0.01545	2.64613
0.0155	2.64613
0.01555	2.64613
0.0156	2.64613
0.01565	2.6458
0.0157	2.64548
0.01575	2.6458
0.0158	2.6458
0.01585	2.6458
0.0159	2.64548
0.01595	2.64548
0.016	2.6458
0.01605	2.64613
0.0161	2.6458
0.01615	2.64613
0.0162	2.64645
0.01625	2.6471
0.0163	2.64742
0.01635	2.64775
0.0164	2.64775
0.01645	2.64872
0.0165	2.64937
0.01655	2.6497
0.0166	2.65067
0.01665	2.65099
0.0167	2.65164
0.01675	2.65262
0.0168	2.65294
0.01685	2.65391
0.0169	2.65424
0.01695	2.65489
0.017	2.65586
0.01705	2.65619
0.0171	2.65684
0.01715	2.65781
0.0172	2.65846
0.01725	2.65911
0.0173	2.66008
0.01735	2.66041
0.0174	2.66105
0.01745	2.6617
0.0175	2.66235
0.01755	2.66333
0.0176	2.66365
0.01765	2.6643
0.0177	2.66527
0.01775	2.6656
0.0178	2.66625
0.01785	2.6669
0.0179	2.66754
0.01795	2.66787
0.018	2.66819
0.01805	2.66917
0.0181	2.67014
0.01815	2.67047
0.0182	2.67111
0.01825	2.67111
0.0183	2.67209
0.01835	2.67274
0.0184	2.67339
0.01845	2.67371
0.0185	2.67404
0.01855	2.67468
0.0186	2.67436
0.01865	2.67501
0.0187	2.67533
0.01875	2.67533
0.0188	2.67631
0.01885	2.67598
0.0189	2.67663
0.01895	2.67631
0.019	2.67663
0.01905	2.67728
0.0191	2.67728
0.01915	2.67728
0.0192	2.67696
0.01925	2.67663
0.0193	2.67696
0.01935	2.67696
0.0194	2.67696
0.01945	2.67663
0.0195	2.67663
0.01955	2.67631
0.0196	2.67598
0.01965	2.67566
0.0197	2.67598
0.01975	2.67566
0.0198	2.67566
0.01985	2.67533
0.0199	2.67533
0.01995	2.67501
0.02	2.67436
0.02005	2.67468
0.0201	2.67468
0.02015	2.67404
0.0202	2.67404
0.02025	2.67404
0.0203	2.67371
0.02035	2.67371
0.0204	2.67371
0.02045	2.67371
0.0205	2.67404
0.02055	2.67436
0.0206	2.67468
0.02065	2.67468
0.0207	2.67501
0.02075	2.67566
0.0208	2.67598
0.02085	2.67631
0.0209	2.67696
0.02095	2.67761
0.021	2.67825
0.02105	2.67858
0.0211	2.6789
0.02115	2.67955
0.0212	2.67988
0.02125	2.6802
0.0213	2.68085
0.02135	2.6815
0.0214	2.6815
0.02145	2.68215
0.0215	2.68247
0.02155	2.6828
0.0216	2.68312
0.02165	2.68312
0.0217	2.68377
0.02175	2.68377
0.0218	2.6841
0.02185	2.68442
0.0219	2.68442
0.02195	2.68507
0.022	2.68475
0.02205	2.68539
0.0221	2.68604
0.02215	2.68637
0.0222	2.68604
0.02225	2.68637
0.0223	2.68702
0.02235	2.68702
0.0224	2.68702
0.02245	2.68799
0.0225	2.68832
0.02255	2.68896
0.0226	2.68994
0.02265	2.69059
0.0227	2.69091
0.02275	2.69156
0.0228	2.69286
0.02285	2.69318
0.0229	2.69383
0.02295	2.69481
0.023	2.69578
0.02305	2.6961
0.0231	2.69675
0.02315	2.69708
0.0232	2.69805
0.02325	2.69805
0.0233	2.69838
0.02335	2.69903
0.0234	2.69935
0.02345	2.69967
0.0235	2.69967
0.02355	2.69935
0.0236	2.69967
0.02365	2.69967
0.0237	2.7
0.02375	2.70032
0.0238	2.70097
0.02385	2.70065
0.0239	2.70097
0.02395	2.70097
0.024	2.70162
0.02405	2.70162
0.0241	2.70227
0.02415	2.70324
0.0242	2.70324
0.02425	2.70357
0.0243	2.70454
0.02435	2.70519
0.0244	2.70584
0.02445	2.70714
0.0245	2.70779
0.02455	2.70876
0.0246	2.70974
0.02465	2.71071
0.0247	2.71136
0.02475	2.71266
0.0248	2.71363
0.02485	2.71395
0.0249	2.71493
0.02495	2.71623
0.025	2.71655
0.02505	2.71785
0.0251	2.71817
0.02515	2.71915
0.0252	2.71915
0.02525	2.72012
0.0253	2.72012
0.02535	2.72077
0.0254	2.72142
0.02545	2.72142
0.0255	2.72207
0.02555	2.72207
0.0256	2.72207
0.02565	2.72207
0.0257	2.72207
0.02575	2.72207
0.0258	2.72239
0.02585	2.72174
0.0259	2.72207
0.02595	2.72174
0.026	2.72239
0.02605	2.72174
0.0261	2.72239
0.02615	2.72239
0.0262	2.72174
0.02625	2.72207
0.0263	2.72239
0.02635	2.72272
0.0264	2.72272
0.02645	2.72337
0.0265	2.72337
0.02655	2.72402
0.0266	2.72434
0.02665	2.72466
0.0267	2.72499
0.02675	2.72564
0.0268	2.72596
0.02685	2.72629
0.0269	2.72694
0.02695	2.72759
0.027	2.72759
0.02705	2.72791
0.0271	2.72823
0.02715	2.72888
0.0272	2.72856
0.02725	2.72921
0.0273	2.72921
0.02735	2.72888
0.0274	2.72921
0.02745	2.72888
0.0275	2.72888
0.02755	2.72953
0.0276	2.72888
0.02765	2.72888
0.0277	2.72953
0.02775	2.72921
0.0278	2.72888
0.02785	2.72921
0.0279	2.72921
0.02795	2.72888
0.028	2.72953
0.02805	2.72986
0.0281	2.73051
0.02815	2.73051
0.0282	2.73116
0.02825	2.7318
0.0283	2.73245
0.02835	2.73278
0.0284	2.73343
0.02845	2.73408
0.0285	2.73505
0.02855	2.73473
0.0286	2.7357
0.02865	2.73602
0.0287	2.73667
0.02875	2.737
0.0288	2.73732
0.02885	2.73765
0.0289	2.7383
0.02895	2.73862
0.029	2.73927
0.02905	2.73927
0.0291	2.73992
0.02915	2.73992
0.0292	2.74024
0.02925	2.74089
0.0293	2.74154
0.02935	2.74154
0.0294	2.74154
0.02945	2.74187
0.0295	2.74219
0.02955	2.74251
0.0296	2.74316
0.02965	2.74349
0.0297	2.74349
0.02975	2.74446
0.0298	2.74446
0.02985	2.74446
0.0299	2.74511
0.02995	2.74544
0.03	2.74544
0.03005	2.74608
0.0301	2.74608
0.03015	2.74641
0.0302	2.74673
0.03025	2.74673
0.0303	2.74673
0.03035	2.74706
0.0304	2.74673
0.03045	2.74738
0.0305	2.74706
0.03055	2.74706
0.0306	2.74706
0.03065	2.74738
0.0307	2.74738
0.03075	2.74771
0.0308	2.74771
0.03085	2.74771
0.0309	2.74803
0.03095	2.74836
0.031	2.74868
0.03105	2.74901
0.0311	2.74965
0.03115	2.75063
0.0312	2.75095
0.03125	2.7516
0.0313	2.75258
0.03135	2.75387
0.0314	2.7542
0.03145	2.7555
0.0315	2.75679
0.03155	2.75744
0.0316	2.75874
0.03165	2.76004
0.0317	2.76036
0.03175	2.76134
0.0318	2.76199
0.03185	2.76296
0.0319	2.76393
0.03195	2.76458
0.032	2.76523
0.03205	2.76556
0.0321	2.76621
0.03215	2.76686
0.0322	2.7675
0.03225	2.7675
0.0323	2.76815
0.03235	2.76848
0.0324	2.76848
0.03245	2.76945
0.0325	2.76978
0.03255	2.77043
0.0326	2.77075
0.03265	2.77075
0.0327	2.77172
0.03275	2.77237
0.0328	2.7727
0.03285	2.7727
0.0329	2.7727
0.03295	2.77367
0.033	2.77432
0.03305	2.77432
0.0331	2.77464
0.03315	2.77497
0.0332	2.77529
0.03325	2.77562
0.0333	2.77562
0.03335	2.77594
0.0334	2.77627
0.03345	2.77562
0.0335	2.77594
0.03355	2.77627
0.0336	2.77659
0.03365	2.77659
0.0337	2.77724
0.03375	2.77724
0.0338	2.77692
0.03385	2.77724
0.0339	2.77757
0.03395	2.77757
0.034	2.77789
0.03405	2.77789
0.0341	2.77821
0.03415	2.77854
0.0342	2.77886
0.03425	2.77951
0.0343	2.77984
0.03435	2.78049
0.0344	2.78081
0.03445	2.78146
0.0345	2.78178
0.03455	2.78243
0.0346	2.78276
0.03465	2.78373
0.0347	2.78406
0.03475	2.78438
0.0348	2.78568
0.03485	2.78633
0.0349	2.78633
0.03495	2.7873
0.035	2.78763
0.03505	2.78828
0.0351	2.78892
0.03515	2.78925
0.0352	2.79022
0.03525	2.79087
0.0353	2.79152
0.03535	2.79249
0.0354	2.79282
0.03545	2.79314
0.0355	2.79379
0.03555	2.79444
0.0356	2.79509
0.03565	2.79606
0.0357	2.79639
0.03575	2.79671
0.0358	2.79769
0.03585	2.79834
0.0359	2.79931
0.03595	2.79931
0.036	2.79996
0.03605	2.80028
0.0361	2.80061
0.03615	2.80093
0.0362	2.80158
0.03625	2.80093
0.0363	2.80158
0.03635	2.80158
0.0364	2.80158
0.03645	2.80158
0.0365	2.80158
0.03655	2.80158
0.0366	2.80191
0.03665	2.80191
0.0367	2.80191
0.03675	2.80223
0.0368	2.80255
0.03685	2.80223
0.0369	2.80288
0.03695	2.8032
0.037	2.8032
0.03705	2.80385
0.0371	2.80418
0.03715	2.80385
0.0372	2.8045
0.03725	2.8045
0.0373	2.8045
0.03735	2.80483
0.0374	2.80483
0.03745	2.80548
0.0375	2.80548
0.03755	2.80515
0.0376	2.8058
0.03765	2.80612
0.0377	2.80612
0.03775	2.80645
0.0378	2.80677
0.03785	2.8071
0.0379	2.80742
0.03795	2.80775
0.038	2.80807
0.03805	2.8084
0.0381	2.80937
0.03815	2.80937
0.0382	2.81034
0.03825	2.81099
0.0383	2.81132
0.03835	2.81229
0.0384	2.81262
0.03845	2.81294
0.0385	2.81424
0.03855	2.81489
0.0386	2.81554
0.03865	2.81619
0.0387	2.81683
0.03875	2.81781
0.0388	2.81813
0.03885	2.81878
0.0389	2.81943
0.03895	2.82008
0.039	2.82073
0.03905	2.82138
0.0391	2.82203
0.03915	2.82235
0.0392	2.82333
0.03925	2.82365
0.0393	2.82462
0.03935	2.82527
0.0394	2.82592
0.03945	2.82657
0.0395	2.82787
0.03955	2.82754
0.0396	2.82852
0.03965	2.82884
0.0397	2.83014
0.03975	2.83047
0.0398	2.83079
0.03985	2.83144
0.0399	2.83241
0.03995	2.83241
0.04	2.83339
0.04005	2.83339
0.0401	2.83371
0.04015	2.83404
0.0402	2.83436
0.04025	2.83436
0.0403	2.83468
0.04035	2.83468
0.0404	2.83501
0.04045	2.83501
0.0405	2.83501
0.04055	2.83436
0.0406	2.83436
0.04065	2.83404
0.0407	2.83436
0.04075	2.83436
0.0408	2.83468
0.04085	2.83404
0.0409	2.83436
0.04095	2.83436
0.041	2.83436
0.04105	2.83501
0.0411	2.83501
0.04115	2.83566
0.0412	2.83566
0.04125	2.83566
0.0413	2.83598
0.04135	2.83631
0.0414	2.83631
0.04145	2.83663
0.0415	2.83696
0.04155	2.83696
0.0416	2.83728
0.04165	2.83793
0.0417	2.83825
0.04175	2.83825
0.0418	2.83858
0.04185	2.8389
0.0419	2.83955
0.04195	2.83988
0.042	2.8402
0.04205	2.84085
0.0421	2.8415
0.04215	2.84182
0.0422	2.84247
0.04225	2.8428
0.0423	2.84312
0.04235	2.84345
0.0424	2.84442
0.04245	2.84539
0.0425	2.84604
0.04255	2.84669
0.0426	2.84734
0.04265	2.84832
0.0427	2.84896
0.04275	2.85026
0.0428	2.85059
0.04285	2.85124
0.0429	2.85221
0.04295	2.85286
0.043	2.85383
0.04305	2.85416
0.0431	2.85513
0.04315	2.8561
0.0432	2.85675
0.04325	2.85675
0.0433	2.85773
0.04335	2.85838
0.0434	2.85838
0.04345	2.8587
0.0435	2.85935
0.04355	2.85903
0.0436	2.85903
0.04365	2.85967
0.0437	2.86
0.04375	2.85967
0.0438	2.85967
0.04385	2.86
0.0439	2.85967
0.04395	2.85935
0.044	2.85935
0.04405	2.85967
0.0441	2.85935
0.04415	2.85935
0.0442	2.85935
0.04425	2.85935
0.0443	2.85903
0.04435	2.85903
0.0444	2.85935
0.04445	2.85935
0.0445	2.85935
0.04455	2.85935
0.0446	2.85935
0.04465	2.85935
0.0447	2.85967
0.04475	2.85967
0.0448	2.86
0.04485	2.86
0.0449	2.86032
0.04495	2.86065
0.045	2.86097
0.04505	2.8613
0.0451	2.86227
0.04515	2.8626
0.0452	2.8626
0.04525	2.86324
0.0453	2.86389
0.04535	2.86454
0.0454	2.86519
0.04545	2.86552
0.0455	2.86681
0.04555	2.86714
0.0456	2.86811
0.04565	2.86876
0.0457	2.86941
0.04575	2.87038
0.0458	2.87136
0.04585	2.87168
0.0459	2.87233
0.04595	2.87363
0.046	2.87395
0.04605	2.87525
0.0461	2.87558
0.04615	2.87623
0.0462	2.87655
0.04625	2.87688
0.0463	2.87688
0.04635	2.87785
0.0464	2.87817
0.04645	2.87817
0.0465	2.8785
0.04655	2.8785
0.0466	2.87882
0.04665	2.87882
0.0467	2.87882
0.04675	2.8785
0.0468	2.8785
0.04685	2.87882
0.0469	2.87882
0.04695	2.87882
0.047	2.87915
0.04705	2.87882
0.0471	2.87915
0.04715	2.8785
0.0472	2.87915
0.04725	2.87915
0.0473	2.87915
0.04735	2.87915
0.0474	2.8798
0.04745	2.87947
0.0475	2.8798
0.04755	2.8798
0.0476	2.88012
0.04765	2.88045
0.0477	2.88045
0.04775	2.88109
0.0478	2.88142
0.04785	2.88174
0.0479	2.88239
0.04795	2.88272
0.048	2.88337
0.04805	2.88402
0.0481	2.88499
0.04815	2.88564
0.0482	2.88629
0.04825	2.88726
0.0483	2.88856
0.04835	2.88921
0.0484	2.89051
0.04845	2.89148
0.0485	2.8918
0.04855	2.89343
0.0486	2.89408
0.04865	2.89473
0.0487	2.89602
0.04875	2.89635
0.0488	2.89765
0.04885	2.8983
0.0489	2.89927
0.04895	2.89959
0.049	2.89992
0.04905	2.90089
0.0491	2.90122
0.04915	2.90154
0.0492	2.90187
0.04925	2.90219
0.0493	2.90219
0.04935	2.90251
0.0494	2.90316
0.04945	2.90251
0.0495	2.90284
0.04955	2.90316
0.0496	2.90284
0.04965	2.90349
0.0497	2.90316
0.04975	2.90316
0.0498	2.90316
0.04985	2.90316
0.0499	2.90316
0.04995	2.90284
0.05	2.90316
0.05005	2.90284
0.0501	2.90251
0.05015	2.90219
0.0502	2.90187
0.05025	2.90187
0.0503	2.90154
0.05035	2.90122
0.0504	2.90154
0.05045	2.90122
0.0505	2.90122
0.05055	2.90154
0.0506	2.90122
0.05065	2.90187
0.0507	2.90187
0.05075	2.90219
0.0508	2.90251
0.05085	2.90284
0.0509	2.90349
0.05095	2.90414
0.051	2.90511
0.05105	2.90544
0.0511	2.90641
0.05115	2.90706
0.0512	2.90771
0.05125	2.90868
0.0513	2.90998
0.05135	2.91095
0.0514	2.91128
0.05145	2.91258
0.0515	2.91387
0.05155	2.91485
0.0516	2.91582
0.05165	2.91712
0.0517	2.91842
0.05175	2.91907
0.0518	2.92036
0.05185	2.92166
0.0519	2.92166
0.05195	2.92296
0.052	2.92426
0.05205	2.92458
0.0521	2.92556
0.05215	2.92621
0.0522	2.92718
0.05225	2.9275
0.0523	2.92783
0.05235	2.9288
0.0524	2.92913
0.05245	2.92978
0.0525	2.9301
0.05255	2.93107
0.0526	2.9314
0.05265	2.93172
0.0527	2.93237
0.05275	2.9327
0.0528	2.93335
0.05285	2.93367
0.0529	2.93335
0.05295	2.93432
0.053	2.93432
0.05305	2.93464
0.0531	2.93497
0.05315	2.93529
0.0532	2.93529
0.05325	2.93497
0.0533	2.93497
0.05335	2.93464
0.0534	2.93529
0.05345	2.93529
0.0535	2.93529
0.05355	2.93497
0.0536	2.93497
0.05365	2.93497
0.0537	2.93529
0.05375	2.93529
0.0538	2.93562
0.05385	2.93529
0.0539	2.93562
0.05395	2.93594
0.054	2.93627
0.05405	2.93627
0.0541	2.93692
0.05415	2.93692
0.0542	2.93756
0.05425	2.93789
0.0543	2.93854
0.05435	2.93854
0.0544	2.93951
0.05445	2.93919
0.0545	2.94016
0.05455	2.94081
0.0546	2.94081
0.05465	2.94081
0.0547	2.94146
0.05475	2.94178
0.0548	2.94243
0.05485	2.94243
0.0549	2.94276
0.05495	2.94308
0.055	2.94308
0.05505	2.94308
0.0551	2.94373
0.05515	2.94308
0.0552	2.94308
0.05525	2.94341
0.0553	2.94308
0.05535	2.94341
0.0554	2.94373
0.05545	2.94373
0.0555	2.94373
0.05555	2.94373
0.0556	2.94438
0.05565	2.94438
0.0557	2.9447
0.05575	2.94503
0.0558	2.94535
0.05585	2.94568
0.0559	2.94633
0.05595	2.94665
0.056	2.94698
0.05605	2.94763
0.0561	2.94827
0.05615	2.94892
0.0562	2.94957
0.05625	2.95022
0.0563	2.95087
0.05635	2.95152
0.0564	2.95184
0.05645	2.95249
0.0565	2.95314
0.05655	2.95379
0.0566	2.95477
0.05665	2.95574
0.0567	2.95606
0.05675	2.95704
0.0568	2.95769
0.05685	2.95834
0.0569	2.95898
0.05695	2.95996
0.057	2.96061
0.05705	2.96093
0.0571	2.96158
0.05715	2.96255
0.0572	2.96288
0.05725	2.9632
0.0573	2.96353
0.05735	2.9645
0.0574	2.96483
0.05745	2.96483
0.0575	2.9658
0.05755	2.96612
0.0576	2.96612
0.05765	2.96677
0.0577	2.96677
0.05775	2.9671
0.0578	2.96775
0.05785	2.9684
0.0579	2.9684
0.05795	2.96937
0.058	2.96969
0.05805	2.96969
0.0581	2.97002
0.05815	2.97099
0.0582	2.97099
0.05825	2.97132
0.0583	2.97197
0.05835	2.97197
0.0584	2.97262
0.05845	2.97294
0.0585	2.97359
0.05855	2.97326
0.0586	2.97326
0.05865	2.97391
0.0587	2.97424
0.05875	2.97424
0.0588	2.97424
0.05885	2.97456
0.0589	2.97424
0.05895	2.97456
0.059	2.97456
0.05905	2.97456
0.0591	2.97424
0.05915	2.97424
0.0592	2.97391
0.05925	2.97391
0.0593	2.97424
0.05935	2.97359
0.0594	2.97424
0.05945	2.97391
0.0595	2.97359
0.05955	2.97391
0.0596	2.97359
0.05965	2.97391
0.0597	2.97391
0.05975	2.97391
0.0598	2.97359
0.05985	2.97391
0.0599	2.97391
0.05995	2.97424
0.06	2.97456
0.06005	2.97456
0.0601	2.97489
0.06015	2.97521
0.0602	2.97586
0.06025	2.97651
0.0603	2.97683
0.06035	2.97748
0.0604	2.97781
0.06045	2.97846
0.0605	2.97878
0.06055	2.97911
0.0606	2.97976
0.06065	2.9804
0.0607	2.98073
0.06075	2.98105
0.0608	2.9817
0.06085	2.98235
0.0609	2.983
0.06095	2.983
0.061	2.98365
0.06105	2.9843
0.0611	2.98462
0.06115	2.98495
0.0612	2.9856
0.06125	2.98592
0.0613	2.98625
0.06135	2.98657
0.0614	2.98722
0.06145	2.98722
0.0615	2.98787
0.06155	2.98852
0.0616	2.98884
0.06165	2.98917
0.0617	2.98982
0.06175	2.98949
0.0618	2.99047
0.06185	2.99079
0.0619	2.99111
0.06195	2.99176
0.062	2.99241
0.06205	2.99241
0.0621	2.99339
0.06215	2.99404
0.0622	2.99468
0.06225	2.99566
0.0623	2.99598
0.06235	2.99696
0.0624	2.99761
0.06245	2.9989
0.0625	2.99955
0.06255	3.0002
0.0626	3.00085
0.06265	3.00085
0.0627	3.00215
0.06275	3.00247
0.0628	3.0028
0.06285	3.00345
0.0629	3.00345
0.06295	3.00377
0.063	3.0041
0.06305	3.00507
0.0631	3.00507
0.06315	3.00475
0.0632	3.00507
0.06325	3.00475
0.0633	3.00475
0.06335	3.00507
0.0634	3.00572
0.06345	3.00539
0.0635	3.00539
0.06355	3.00539
0.0636	3.00604
0.06365	3.00604
0.0637	3.00604
0.06375	3.00604
0.0638	3.00637
0.06385	3.00669
0.0639	3.00734
0.06395	3.00702
0.064	3.00734
0.06405	3.00734
0.0641	3.00702
0.06415	3.00702
0.0642	3.00734
0.06425	3.00767
0.0643	3.00767
0.06435	3.00767
0.0644	3.00767
0.06445	3.00767
0.0645	3.00799
0.06455	3.00734
0.0646	3.00734
0.06465	3.00734
0.0647	3.00702
0.06475	3.00734
0.0648	3.00734
0.06485	3.00767
0.0649	3.00734
0.06495	3.00734
0.065	3.00734
0.06505	3.00767
0.0651	3.00767
0.06515	3.00799
0.0652	3.00832
0.06525	3.00864
0.0653	3.00896
0.06535	3.00929
0.0654	3.00929
0.06545	3.00961
0.0655	3.01026
0.06555	3.01026
0.0656	3.01059
0.06565	3.01124
0.0657	3.01124
0.06575	3.01189
0.0658	3.01253
0.06585	3.01253
0.0659	3.01253
0.06595	3.01286
0.066	3.01286
0.06605	3.01318
0.0661	3.01383
0.06615	3.01383
0.0662	3.01416
0.06625	3.01448
0.0663	3.01481
0.06635	3.01513
0.0664	3.01546
0.06645	3.01643
0.0665	3.01643
0.06655	3.01675
0.0666	3.01773
0.06665	3.01838
0.0667	3.0187
0.06675	3.01935
0.0668	3.02032
0.06685	3.0213
0.0669	3.02162
0.06695	3.0226
0.067	3.02389
0.06705	3.02422
0.0671	3.02487
0.06715	3.02552
0.0672	3.02617
0.06725	3.02681
0.0673	3.02746
0.06735	3.02779
0.0674	3.02876
0.06745	3.02941
0.0675	3.03006
0.06755	3.03038
0.0676	3.03071
0.06765	3.03136
0.0677	3.03168
0.06775	3.03233
0.0678	3.03266
0.06785	3.03266
0.0679	3.03331
0.06795	3.03395
0.068	3.03428
0.06805	3.03428
0.0681	3.03493
0.06815	3.03525
0.0682	3.03525
0.06825	3.03525
0.0683	3.0359
0.06835	3.03623
0.0684	3.03623
0.06845	3.03623
0.0685	3.03623
0.06855	3.03655
0.0686	3.03688
0.06865	3.03688
0.0687	3.0372
0.06875	3.0372
0.0688	3.03752
0.06885	3.03752
0.0689	3.0372
0.06895	3.0372
0.069	3.03752
0.06905	3.03752
0.0691	3.03785
0.06915	3.03752
0.0692	3.03752
0.06925	3.03785
0.0693	3.03785
0.06935	3.0385
0.0694	3.03882
0.06945	3.03882
0.0695	3.03947
0.06955	3.04012
0.0696	3.04012
0.06965	3.04012
0.0697	3.04109
0.06975	3.04142
0.0698	3.04174
0.06985	3.04239
0.0699	3.04272
0.06995	3.04337
0.07	3.04402
0.07005	3.04434
0.0701	3.04466
0.07015	3.04531
0.0702	3.04531
0.07025	3.04596
0.0703	3.04694
0.07035	3.04694
0.0704	3.04791
0.07045	3.04823
0.0705	3.04856
0.07055	3.04888
0.0706	3.04953
0.07065	3.04986
0.0707	3.05051
0.07075	3.05051
0.0708	3.05148
0.07085	3.05213
0.0709	3.05278
0.07095	3.0531
0.071	3.05408
0.07105	3.05472
0.0711	3.05537
0.07115	3.05602
0.0712	3.057
0.07125	3.057
0.0713	3.05797
0.07135	3.05862
0.0714	3.05959
0.07145	3.05992
0.0715	3.06122
0.07155	3.06089
0.0716	3.06154
0.07165	3.06219
0.0717	3.06251
0.07175	3.06284
0.0718	3.06349
0.07185	3.06316
0.0719	3.06316
0.07195	3.06381
0.072	3.06414
0.07205	3.06446
0.0721	3.06414
0.07215	3.06381
0.0722	3.06414
0.07225	3.06414
0.0723	3.06414
0.07235	3.06414
0.0724	3.06349
0.07245	3.06381
0.0725	3.06349
0.07255	3.06349
0.0726	3.06316
0.07265	3.06284
0.0727	3.06251
0.07275	3.06284
0.0728	3.06251
0.07285	3.06251
0.0729	3.06284
0.07295	3.06284
0.073	3.06251
0.07305	3.06251
0.0731	3.06284
0.07315	3.06284
0.0732	3.06284
0.07325	3.06316
0.0733	3.06349
0.07335	3.06414
0.0734	3.06446
0.07345	3.06511
0.0735	3.06543
0.07355	3.06608
0.0736	3.06641
0.07365	3.06706
0.0737	3.06771
0.07375	3.06836
0.0738	3.06868
0.07385	3.06933
0.0739	3.0703
0.07395	3.07063
0.074	3.07128
0.07405	3.0716
0.0741	3.07257
0.07415	3.0729
0.0742	3.07322
0.07425	3.07452
0.0743	3.07485
0.07435	3.07517
0.0744	3.0755
0.07445	3.07614
0.0745	3.07647
0.07455	3.07679
0.0746	3.07744
0.07465	3.07777
0.0747	3.07809
0.07475	3.07874
0.0748	3.07907
0.07485	3.07939
0.0749	3.08036
0.07495	3.08036
0.075	3.08069
0.07505	3.08101
0.0751	3.08199
0.07515	3.08199
0.0752	3.08231
0.07525	3.08264
0.0753	3.08296
0.07535	3.08328
0.0754	3.08328
0.07545	3.08393
0.0755	3.08458
0.07555	3.08458
0.0756	3.08491
0.07565	3.08523
0.0757	3.08621
0.07575	3.08653
0.0758	3.08718
0.07585	3.08718
0.0759	3.08815
0.07595	3.08815
0.076	3.0888
0.07605	3.08913
0.0761	3.08978
0.07615	3.09042
0.0762	3.09042
0.07625	3.09075
0.0763	3.09107
0.07635	3.0914
0.0764	3.09172
0.07645	3.09205
0.0765	3.09237
0.07655	3.09237
0.0766	3.0927
0.07665	3.09335
0.0767	3.09335
0.07675	3.09335
0.0768	3.09335
0.07685	3.09399
0.0769	3.09432
0.07695	3.09399
0.077	3.09432
0.07705	3.09464
0.0771	3.09464
0.07715	3.09464
0.0772	3.09497
0.07725	3.09497
0.0773	3.09497
0.07735	3.09497
0.0774	3.09562
0.07745	3.09594
0.0775	3.09627
0.07755	3.09659
0.0776	3.09692
0.07765	3.09756
0.0777	3.09789
0.07775	3.09854
0.0778	3.09886
0.07785	3.09919
0.0779	3.09951
0.07795	3.10049
0.078	3.10081
0.07805	3.10081
0.0781	3.10211
0.07815	3.10243
0.0782	3.10308
0.07825	3.10341
0.0783	3.10373
0.07835	3.10406
0.0784	3.10503
0.07845	3.10535
0.0785	3.10633
0.07855	3.1073
0.0786	3.10763
0.07865	3.10827
0.0787	3.10925
0.07875	3.10925
0.0788	3.11055
0.07885	3.1112
0.0789	3.11152
0.07895	3.11184
0.079	3.11217
0.07905	3.11282
0.0791	3.11347
0.07915	3.11347
0.0792	3.11412
0.07925	3.11444
0.0793	3.11444
0.07935	3.11477
0.0794	3.11509
0.07945	3.11541
0.0795	3.11574
0.07955	3.11541
0.0796	3.11541
0.07965	3.11606
0.0797	3.11574
0.07975	3.11574
0.0798	3.11606
0.07985	3.11606
0.0799	3.11606
0.07995	3.11606
0.08	3.11574
0.08005	3.11606
0.0801	3.11574
0.08015	3.11606
0.0802	3.11606
0.08025	3.11574
0.0803	3.11574
0.08035	3.11574
0.0804	3.11574
0.08045	3.11574
0.0805	3.11574
0.08055	3.11639
0.0806	3.11639
0.08065	3.11671
0.0807	3.11736
0.08075	3.11736
0.0808	3.11769
0.08085	3.11866
0.0809	3.11898
0.08095	3.11963
0.081	3.12028
0.08105	3.12093
0.0811	3.12191
0.08115	3.12223
0.0812	3.12255
0.08125	3.12288
0.0813	3.12353
0.08135	3.1245
0.0814	3.1245
0.08145	3.12515
0.0815	3.1258
0.08155	3.12645
0.0816	3.12677
0.08165	3.12742
0.0817	3.12775
0.08175	3.1284
0.0818	3.12872
0.08185	3.12905
0.0819	3.12937
0.08195	3.12969
0.082	3.12969
0.08205	3.13002
0.0821	3.13034
0.08215	3.13002
0.0822	3.13067
0.08225	3.13067
0.0823	3.13099
0.08235	3.13132
0.0824	3.13164
0.08245	3.13197
0.0825	3.13229
0.08255	3.13294
0.0826	3.13326
0.08265	3.13391
0.0827	3.13424
0.08275	3.13424
0.0828	3.13456
0.08285	3.13456
0.0829	3.13521
0.08295	3.13521
0.083	3.13586
0.08305	3.13554
0.0831	3.13586
0.08315	3.13586
0.0832	3.13554
0.08325	3.13554
0.0833	3.13554
0.08335	3.13586
0.0834	3.13586
0.08345	3.13554
0.0835	3.13521
0.08355	3.13521
0.0836	3.13489
0.08365	3.13489
0.0837	3.13424
0.08375	3.13489
0.0838	3.13456
0.08385	3.13489
0.0839	3.13456
0.08395	3.13489
0.084	3.13456
0.08405	3.13521
0.0841	3.13554
0.08415	3.13554
0.0842	3.13619
0.08425	3.13619
0.0843	3.13619
0.08435	3.13716
0.0844	3.13748
0.08445	3.13781
0.0845	3.13813
0.08455	3.13878
0.0846	3.13943
0.08465	3.13976
0.0847	3.14073
0.08475	3.14138
0.0848	3.14235
0.08485	3.143
0.0849	3.14365
0.08495	3.1443
0.085	3.1456
0.08505	3.14625
0.0851	3.14722
0.08515	3.14754
0.0852	3.14852
0.08525	3.14917
0.0853	3.15014
0.08535	3.15079
0.0854	3.15176
0.08545	3.15241
0.0855	3.15306
0.08555	3.15339
0.0856	3.15436
0.08565	3.15468
0.0857	3.15501
0.08575	3.15566
0.0858	3.15598
0.08585	3.15598
0.0859	3.15631
0.08595	3.15663
0.086	3.15728
0.08605	3.15728
0.0861	3.15728
0.08615	3.15728
0.0862	3.15761
0.08625	3.15825
0.0863	3.15825
0.08635	3.15825
0.0864	3.15825
0.08645	3.15825
0.0865	3.15825
0.08655	3.1589
0.0866	3.1589
0.08665	3.1589
0.0867	3.15923
0.08675	3.15955
0.0868	3.15955
0.08685	3.15955
0.0869	3.15988
0.08695	3.1602
0.087	3.1602
0.08705	3.1602
0.0871	3.16053
0.08715	3.16085
0.0872	3.16085
0.08725	3.16118
0.0873	3.16118
0.08735	3.16118
0.0874	3.1615
0.08745	3.16182
0.0875	3.16215
0.08755	3.16247
0.0876	3.1628
0.08765	3.16345
0.0877	3.1641
0.08775	3.16475
0.0878	3.16507
0.08785	3.16637
0.0879	3.16702
0.08795	3.16832
0.088	3.16929
0.08805	3.17059
0.0881	3.17124
0.08815	3.17286
0.0882	3.17448
0.08825	3.17546
0.0883	3.17675
0.08835	3.1774
0.0884	3.17935
0.08845	3.18065
0.0885	3.18195
0.08855	3.18292
0.0886	3.18389
0.08865	3.18487
0.0887	3.18584
0.08875	3.18681
0.0888	3.18681
0.08885	3.18746
0.0889	3.18779
0.08895	3.18844
0.089	3.18811
0.08905	3.18876
0.0891	3.18876
0.08915	3.18844
0.0892	3.18811
0.08925	3.18844
0.0893	3.18811
0.08935	3.18746
0.0894	3.18714
0.08945	3.18681
0.0895	3.18617
0.08955	3.18552
0.0896	3.18487
0.08965	3.18454
0.0897	3.18389
0.08975	3.18324
0.0898	3.18324
0.08985	3.1826
0.0899	3.18227
0.08995	3.18227
0.09	3.18195
0.09005	3.18195
0.0901	3.18162
0.09015	3.18162
0.0902	3.18195
0.09025	3.1813
0.0903	3.18195
0.09035	3.18227
0.0904	3.18227
0.09045	3.1826
0.0905	3.18227
0.09055	3.18292
0.0906	3.18357
0.09065	3.18324
0.0907	3.18389
0.09075	3.18389
0.0908	3.18422
0.09085	3.18422
0.0909	3.18487
0.09095	3.18552
0.091	3.18552
0.09105	3.18584
0.0911	3.18552
0.09115	3.18552
0.0912	3.18584
0.09125	3.18584
0.0913	3.18617
0.09135	3.18617
0.0914	3.18584
0.09145	3.18649
0.0915	3.18681
0.09155	3.18714
0.0916	3.18681
0.09165	3.18746
0.0917	3.18746
0.09175	3.18844
0.0918	3.18876
0.09185	3.18973
0.0919	3.19038
0.09195	3.19136
0.092	3.19233
0.09205	3.1933
0.0921	3.19428
0.09215	3.19558
0.0922	3.19655
0.09225	3.19752
0.0923	3.19882
0.09235	3.20012
0.0924	3.20077
0.09245	3.20174
0.0925	3.20272
0.09255	3.20369
0.0926	3.20434
0.09265	3.20531
0.0927	3.20596
0.09275	3.20596
0.0928	3.20661
0.09285	3.20694
0.0929	3.20726
0.09295	3.20726
0.093	3.20791
0.09305	3.20758
0.0931	3.20758
0.09315	3.20758
0.0932	3.20726
0.09325	3.20726
0.0933	3.20726
0.09335	3.20758
0.0934	3.20726
0.09345	3.20694
0.0935	3.20661
0.09355	3.20661
0.0936	3.20661
0.09365	3.20661
0.0937	3.20661
0.09375	3.20661
0.0938	3.20661
0.09385	3.20694
0.0939	3.20694
0.09395	3.20726
0.094	3.20694
0.09405	3.20726
0.0941	3.20758
0.09415	3.20791
0.0942	3.20758
0.09425	3.20791
0.0943	3.20791
0.09435	3.20823
0.0944	3.20888
0.09445	3.20856
0.0945	3.20921
0.09455	3.20921
0.0946	3.20986
0.09465	3.20986
0.0947	3.21051
0.09475	3.21083
0.0948	3.21115
0.09485	3.21148
0.0949	3.2118
0.09495	3.21245
0.095	3.21245
0.09505	3.2131
0.0951	3.21375
0.09515	3.21375
0.0952	3.2144
0.09525	3.2144
0.0953	3.21505
0.09535	3.21505
0.0954	3.21602
0.09545	3.21537
0.0955	3.21602
0.09555	3.21667
0.0956	3.21732
0.09565	3.21732
0.0957	3.21765
0.09575	3.21829
0.0958	3.21829
0.09585	3.21829
0.0959	3.21894
0.09595	3.21927
0.096	3.21959
0.09605	3.21992
0.0961	3.21959
0.09615	3.21992
0.0962	3.21992
0.09625	3.21992
0.0963	3.22024
0.09635	3.22057
0.0964	3.22024
0.09645	3.22057
0.0965	3.21992
0.09655	3.22057
0.0966	3.22057
0.09665	3.22024
0.0967	3.22057
0.09675	3.22024
0.0968	3.22057
0.09685	3.22089
0.0969	3.22024
0.09695	3.22057
0.097	3.22057
0.09705	3.22089
0.0971	3.22057
0.09715	3.22154
0.0972	3.22122
0.09725	3.22154
0.0973	3.22154
0.09735	3.22219
0.0974	3.22251
0.09745	3.22316
0.0975	3.22349
0.09755	3.22381
0.0976	3.22446
0.09765	3.22479
0.0977	3.22543
0.09775	3.22673
0.0978	3.22738
0.09785	3.22803
0.0979	3.22933
0.09795	3.2303
0.098	3.23095
0.09805	3.23193
0.0981	3.23225
0.09815	3.23322
0.0982	3.23387
0.09825	3.23517
0.0983	3.23582
0.09835	3.23679
0.0984	3.23744
0.09845	3.23809
0.0985	3.23874
0.09855	3.23939
0.0986	3.23971
0.09865	3.24036
0.0987	3.24069
0.09875	3.24101
0.0988	3.24166
0.09885	3.24199
0.0989	3.24199
0.09895	3.24264
0.099	3.24296
0.09905	3.24296
[truncated: 5,812 more rows]
