# Supplementary material for: An evolutionarily conserved glycine-tyrosine motif forms a folding core in outer membrane proteins
Source: PLoS One. 2017 Aug 3;12(8):e0182016. doi: 10.1371/journal.pone.0182016 (PMC5542473; doi:10.1371/journal.pone.0182016)
Supplement: S1 File — (ZIP) [file pone.0182016.s001.zip › OmpX stopflow RAW data/OmpX WT 1/ompx_wt_ch1_030.bka]

BIO-KINE ASCII FILE
_COMMENT	External device
_COMMENT	Kinetics measurement
_COMMENT	Y Unit : Volt, X Unit : s
_COMMENT	Timebase 1 = .00005 s 5001 pts
_COMMENT	Timebase 2 = .001 s 2749 pts
_COMMENT	Timebase 3 = .5 s 44 pts
_SFM	SFM-300 /S Advanced mode
_SFM	Ratio : S1: 950, S2: 950, S3: 100
_SFM	Content : S1: , S2: , S3:
_SFM	Concentration : S1: , S2: , S3:
_SFM	Total volume : 502 �l Flow : 14 mL/s
_SFM	Acquisition start : 10 ms before stop
_SFM	cuve=FC-08, s1=10 ml , s2=10 ml , s3=1.9 ml
_UNITX	s
_UNITY	Volt
_DELTAX	0
_DATA
1e-300	2.56272
5e-5	2.55233
1e-4	2.54227
1.5e-4	2.53286
2e-4	2.52377
2.5e-4	2.51501
3e-4	2.50722
3.5e-4	2.50041
4e-4	2.49359
4.5e-4	2.48775
5e-4	2.48256
5.5e-4	2.47801
6e-4	2.47477
6.5e-4	2.47152
7e-4	2.46957
7.5e-4	2.46795
8e-4	2.46763
8.5e-4	2.46795
9e-4	2.4686
9.5e-4	2.47055
0.001	2.47347
0.00105	2.47671
0.0011	2.48126
0.00115	2.48677
0.0012	2.49294
0.00125	2.50041
0.0013	2.50819
0.00135	2.51728
0.0014	2.52604
0.00145	2.53611
0.0015	2.54649
0.00155	2.55752
0.0016	2.56856
0.00165	2.57992
0.0017	2.59258
0.00175	2.60426
0.0018	2.61692
0.00185	2.62925
0.0019	2.64191
0.00195	2.65489
0.002	2.66787
0.00205	2.68053
0.0021	2.69383
0.00215	2.70681
0.0022	2.71947
0.00225	2.73245
0.0023	2.74544
0.00235	2.75907
0.0024	2.77205
0.00245	2.78568
0.0025	2.79898
0.00255	2.81359
0.0026	2.8269
0.00265	2.84182
0.0027	2.85675
0.00275	2.87103
0.0028	2.88629
0.00285	2.90187
0.0029	2.91679
0.00295	2.93237
0.003	2.94763
0.00305	2.96255
0.0031	2.97683
0.00315	2.99176
0.0032	3.00572
0.00325	3.01935
0.0033	3.03266
0.00335	3.04531
0.0034	3.057
0.00345	3.069
0.0035	3.07971
0.00355	3.09042
0.0036	3.09984
0.00365	3.10957
0.0037	3.11834
0.00375	3.12645
0.0038	3.13424
0.00385	3.1417
0.0039	3.14819
0.00395	3.15436
0.004	3.15988
0.00405	3.1641
0.0041	3.16832
0.00415	3.17091
0.0042	3.17383
0.00425	3.17513
0.0043	3.17643
0.00435	3.17675
0.0044	3.17643
0.00445	3.17513
0.0045	3.17286
0.00455	3.17059
0.0046	3.16702
0.00465	3.16312
0.0047	3.15761
0.00475	3.15209
0.0048	3.14592
0.00485	3.13878
0.0049	3.13099
0.00495	3.1232
0.005	3.11444
0.00505	3.10568
0.0051	3.09627
0.00515	3.08718
0.0052	3.07679
0.00525	3.06608
0.0053	3.0557
0.00535	3.04531
0.0054	3.03395
0.00545	3.0226
0.0055	3.01156
0.00555	3.0002
0.0056	2.98819
0.00565	2.97683
0.0057	2.9645
0.00575	2.95249
0.0058	2.94016
0.00585	2.92783
0.0059	2.9155
0.00595	2.90251
0.006	2.88921
0.00605	2.87623
0.0061	2.86227
0.00615	2.84896
0.0062	2.83468
0.00625	2.8204
0.0063	2.80645
0.00635	2.79152
0.0064	2.77724
0.00645	2.76329
0.0065	2.74836
0.00655	2.7344
0.0066	2.72012
0.00665	2.70649
0.0067	2.69286
0.00675	2.6802
0.0068	2.66819
0.00685	2.65619
0.0069	2.64515
0.00695	2.63444
0.007	2.62406
0.00705	2.61529
0.0071	2.60621
0.00715	2.59842
0.0072	2.59095
0.00725	2.58414
0.0073	2.57862
0.00735	2.57278
0.0074	2.56856
0.00745	2.56466
0.0075	2.56142
0.00755	2.55882
0.0076	2.55688
0.00765	2.55558
0.0077	2.55493
0.00775	2.55493
0.0078	2.55493
0.00785	2.55623
0.0079	2.55817
0.00795	2.5598
0.008	2.56272
0.00805	2.56629
0.0081	2.56953
0.00815	2.57343
0.0082	2.57797
0.00825	2.58316
0.0083	2.58868
0.00835	2.59452
0.0084	2.60166
0.00845	2.60945
0.0085	2.61724
0.00855	2.626
0.0086	2.63639
0.00865	2.64677
0.0087	2.65878
0.00875	2.67047
0.0088	2.68377
0.00885	2.69773
0.0089	2.71266
0.00895	2.72791
0.009	2.74479
0.00905	2.76134
0.0091	2.77886
0.00915	2.79639
0.0092	2.81489
0.00925	2.83339
0.0093	2.85221
0.00935	2.87168
0.0094	2.89051
0.00945	2.90933
0.0095	2.9275
0.00955	2.94535
0.0096	2.96288
0.00965	2.98008
0.0097	2.99598
0.00975	3.01091
0.0098	3.02454
0.00985	3.0372
0.0099	3.04921
0.00995	3.05959
0.01	3.06868
0.01005	3.07582
0.0101	3.08134
0.01015	3.08621
0.0102	3.0888
0.01025	3.09042
0.0103	3.0901
0.01035	3.08913
0.0104	3.08556
0.01045	3.08101
0.0105	3.0755
0.01055	3.06836
0.0106	3.05992
0.01065	3.05051
0.0107	3.04045
0.01075	3.02974
0.0108	3.01838
0.01085	3.00572
0.0109	2.99371
0.01095	2.98008
0.011	2.96677
0.01105	2.95347
0.0111	2.93951
0.01115	2.92588
0.0112	2.91193
0.01125	2.89797
0.0113	2.88337
0.01135	2.86974
0.0114	2.85546
0.01145	2.84118
0.0115	2.82722
0.01155	2.81359
0.0116	2.79931
0.01165	2.786
0.0117	2.77237
0.01175	2.75907
0.0118	2.74511
0.01185	2.7318
0.0119	2.71882
0.01195	2.70617
0.012	2.69351
0.01205	2.6815
0.0121	2.66917
0.01215	2.65748
0.0122	2.64645
0.01225	2.63542
0.0123	2.62503
0.01235	2.61464
0.0124	2.60523
0.01245	2.59615
0.0125	2.58803
0.01255	2.57992
0.0126	2.57245
0.01265	2.56564
0.0127	2.55947
0.01275	2.55363
0.0128	2.54844
0.01285	2.54357
0.0129	2.53903
0.01295	2.53546
0.013	2.53189
0.01305	2.52929
0.0131	2.52669
0.01315	2.5241
0.0132	2.52247
0.01325	2.5215
0.0133	2.52085
0.01335	2.5202
0.0134	2.51988
0.01345	2.51955
0.0135	2.51955
0.01355	2.51988
0.0136	2.52053
0.01365	2.52085
0.0137	2.5215
0.01375	2.52215
0.0138	2.5228
0.01385	2.52312
0.0139	2.52377
0.01395	2.52475
0.014	2.52507
0.01405	2.52604
0.0141	2.52604
0.01415	2.52702
0.0142	2.52669
0.01425	2.52734
0.0143	2.52767
0.01435	2.52767
0.0144	2.52799
0.01445	2.52799
0.0145	2.52799
0.01455	2.52799
0.0146	2.52832
0.01465	2.52832
0.0147	2.52832
0.01475	2.52799
0.0148	2.52799
0.01485	2.52767
0.0149	2.52734
0.01495	2.52734
0.015	2.52702
0.01505	2.52669
0.0151	2.52702
0.01515	2.52669
0.0152	2.52669
0.01525	2.52637
0.0153	2.52604
0.01535	2.52604
0.0154	2.52604
0.01545	2.52604
0.0155	2.52572
0.01555	2.52572
0.0156	2.52637
0.01565	2.52604
0.0157	2.52572
0.01575	2.52637
0.0158	2.52637
0.01585	2.52604
0.0159	2.52637
0.01595	2.52637
0.016	2.52572
0.01605	2.52604
0.0161	2.52604
0.01615	2.52604
0.0162	2.52604
0.01625	2.52572
0.0163	2.52604
0.01635	2.52604
0.0164	2.52572
0.01645	2.52637
0.0165	2.52604
0.01655	2.52669
0.0166	2.52669
0.01665	2.52669
0.0167	2.52669
0.01675	2.52702
0.0168	2.52767
0.01685	2.52734
0.0169	2.52767
0.01695	2.52799
0.017	2.52832
0.01705	2.52864
0.0171	2.52897
0.01715	2.52961
0.0172	2.52994
0.01725	2.53026
0.0173	2.53026
0.01735	2.53059
0.0174	2.53124
0.01745	2.53124
0.0175	2.53156
0.01755	2.53124
0.0176	2.53124
0.01765	2.53221
0.0177	2.53221
0.01775	2.53254
0.0178	2.53286
0.01785	2.53351
0.0179	2.53416
0.01795	2.53448
0.018	2.53481
0.01805	2.53611
0.0181	2.53643
0.01815	2.5374
0.0182	2.53838
0.01825	2.5387
0.0183	2.53935
0.01835	2.54065
0.0184	2.5413
0.01845	2.54227
0.0185	2.54325
0.01855	2.54454
0.0186	2.54519
0.01865	2.54552
0.0187	2.54649
0.01875	2.54714
0.0188	2.54811
0.01885	2.54876
0.0189	2.54941
0.01895	2.54974
0.019	2.55071
0.01905	2.55071
0.0191	2.55168
0.01915	2.55233
0.0192	2.55266
0.01925	2.55298
0.0193	2.55331
0.01935	2.55363
0.0194	2.55395
0.01945	2.55395
0.0195	2.5546
0.01955	2.55525
0.0196	2.55525
0.01965	2.55525
0.0197	2.55493
0.01975	2.55525
0.0198	2.55558
0.01985	2.55525
0.0199	2.55558
0.01995	2.55558
0.02	2.55525
0.02005	2.55493
0.0201	2.5546
0.02015	2.55428
0.0202	2.55428
0.02025	2.55395
0.0203	2.55363
0.02035	2.55298
0.0204	2.55331
0.02045	2.55266
0.0205	2.55233
0.02055	2.55233
0.0206	2.55168
0.02065	2.55168
0.0207	2.55136
0.02075	2.55168
0.0208	2.55168
0.02085	2.55136
0.0209	2.55201
0.02095	2.55233
0.021	2.55266
0.02105	2.55298
0.0211	2.55331
0.02115	2.55363
0.0212	2.5546
0.02125	2.55525
0.0213	2.55623
0.02135	2.5572
0.0214	2.55817
0.02145	2.55915
0.0215	2.5598
0.02155	2.56109
0.0216	2.56142
0.02165	2.56272
0.0217	2.56369
0.02175	2.56466
0.0218	2.56531
0.02185	2.56629
0.0219	2.56726
0.02195	2.56823
0.022	2.56888
0.02205	2.56953
0.0221	2.57018
0.02215	2.57148
0.0222	2.57148
0.02225	2.5718
0.0223	2.5731
0.02235	2.5731
0.0224	2.57375
0.02245	2.57408
0.0225	2.5744
0.02255	2.57505
0.0226	2.57505
0.02265	2.5757
0.0227	2.57635
0.02275	2.577
0.0228	2.57765
0.02285	2.57765
0.0229	2.57862
0.02295	2.57894
0.023	2.57992
0.02305	2.58024
0.0231	2.58089
0.02315	2.58154
0.0232	2.58187
0.02325	2.58251
0.0233	2.58316
0.02335	2.58349
0.0234	2.58414
0.02345	2.58479
0.0235	2.58479
0.02355	2.58544
0.0236	2.58511
0.02365	2.58673
0.0237	2.58673
0.02375	2.58706
0.0238	2.58738
0.02385	2.58738
0.0239	2.58738
0.02395	2.58738
0.024	2.58803
0.02405	2.58771
0.0241	2.58771
0.02415	2.58803
0.0242	2.58771
0.02425	2.58836
0.0243	2.58803
0.02435	2.58771
0.0244	2.58803
0.02445	2.58803
0.0245	2.58771
0.02455	2.58803
0.0246	2.58836
0.02465	2.58803
0.0247	2.58803
0.02475	2.58803
0.0248	2.58836
0.02485	2.58836
0.0249	2.58868
0.02495	2.58901
0.025	2.58933
0.02505	2.58933
0.0251	2.58965
0.02515	2.58965
0.0252	2.5903
0.02525	2.58998
0.0253	2.59063
0.02535	2.59095
0.0254	2.59095
0.02545	2.59095
0.0255	2.59128
0.02555	2.59128
0.0256	2.59128
0.02565	2.59128
0.0257	2.59128
0.02575	2.59193
0.0258	2.5916
0.02585	2.5916
0.0259	2.59193
0.02595	2.59225
0.026	2.59225
0.02605	2.59258
0.0261	2.5929
0.02615	2.59322
0.0262	2.59387
0.02625	2.59387
0.0263	2.5942
0.02635	2.5942
0.0264	2.59485
0.02645	2.59485
0.0265	2.59517
0.02655	2.5955
0.0266	2.5955
0.02665	2.59615
0.0267	2.59647
0.02675	2.59679
0.0268	2.59712
0.02685	2.59712
0.0269	2.59777
0.02695	2.59809
0.027	2.59907
0.02705	2.59939
0.0271	2.60004
0.02715	2.60101
0.0272	2.60101
0.02725	2.60166
0.0273	2.60264
0.02735	2.60264
0.0274	2.60393
0.02745	2.60458
0.0275	2.60491
0.02755	2.60556
0.0276	2.60621
0.02765	2.60718
0.0277	2.60783
0.02775	2.60848
0.0278	2.60913
0.02785	2.60913
0.0279	2.60978
0.02795	2.6101
0.028	2.6114
0.02805	2.6114
0.0281	2.6114
0.02815	2.61205
0.0282	2.61237
0.02825	2.6127
0.0283	2.6127
0.02835	2.6127
0.0284	2.61302
0.02845	2.61302
0.0285	2.61335
0.02855	2.61335
0.0286	2.61302
0.02865	2.61302
0.0287	2.61335
0.02875	2.61302
0.0288	2.61302
0.02885	2.61302
0.0289	2.61335
0.02895	2.61335
0.029	2.61367
0.02905	2.61335
0.0291	2.61367
0.02915	2.61367
0.0292	2.614
0.02925	2.61432
0.0293	2.61432
0.02935	2.61497
0.0294	2.61497
0.02945	2.61529
0.0295	2.61562
0.02955	2.61594
0.0296	2.61627
0.02965	2.61627
0.0297	2.61692
0.02975	2.61692
0.0298	2.61724
0.02985	2.61757
0.0299	2.61821
0.02995	2.61854
0.03	2.61886
0.03005	2.61919
0.0301	2.61951
0.03015	2.61984
0.0302	2.62049
0.03025	2.62049
0.0303	2.62081
0.03035	2.62081
0.0304	2.62114
0.03045	2.62178
0.0305	2.62211
0.03055	2.62243
0.0306	2.62243
0.03065	2.62308
0.0307	2.62308
0.03075	2.62373
0.0308	2.62406
0.03085	2.62438
0.0309	2.62471
0.03095	2.62503
0.031	2.62568
0.03105	2.62633
0.0311	2.62665
0.03115	2.6273
0.0312	2.62828
0.03125	2.62925
0.0313	2.6299
0.03135	2.63055
0.0314	2.6312
0.03145	2.63185
0.0315	2.63282
0.03155	2.63379
0.0316	2.63477
0.03165	2.63606
0.0317	2.63671
0.03175	2.63769
0.0318	2.63899
0.03185	2.63931
0.0319	2.64061
0.03195	2.64158
0.032	2.64223
0.03205	2.64256
0.0321	2.6432
0.03215	2.64385
0.0322	2.64418
0.03225	2.6445
0.0323	2.64483
0.03235	2.64548
0.0324	2.64548
0.03245	2.6458
0.0325	2.6458
0.03255	2.64613
0.0326	2.64645
0.03265	2.64645
0.0327	2.64645
0.03275	2.64677
0.0328	2.64677
0.03285	2.64677
0.0329	2.64677
0.03295	2.6471
0.033	2.64775
0.03305	2.64742
0.0331	2.64742
0.03315	2.64742
0.0332	2.64775
0.03325	2.64775
0.0333	2.6484
0.03335	2.64775
0.0334	2.64742
0.03345	2.64807
0.0335	2.64807
0.03355	2.64807
0.0336	2.64775
0.03365	2.64775
0.0337	2.64807
0.03375	2.64807
0.0338	2.6484
0.03385	2.6484
0.0339	2.64872
0.03395	2.64872
0.034	2.64872
0.03405	2.64905
0.0341	2.64937
0.03415	2.6497
0.0342	2.65002
0.03425	2.65067
0.0343	2.65099
0.03435	2.65164
0.0344	2.65262
0.03445	2.65262
0.0345	2.65294
0.03455	2.65327
0.0346	2.65391
0.03465	2.65424
0.0347	2.65456
0.03475	2.65521
0.0348	2.65586
0.03485	2.65619
0.0349	2.65651
0.03495	2.65716
0.035	2.65748
0.03505	2.65846
0.0351	2.65878
0.03515	2.65911
0.0352	2.65976
0.03525	2.66073
0.0353	2.66138
0.03535	2.66235
0.0354	2.66268
0.03545	2.663
0.0355	2.6643
0.03555	2.66527
0.0356	2.66527
0.03565	2.66625
0.0357	2.66657
0.03575	2.66722
0.0358	2.66754
0.03585	2.66819
0.0359	2.66819
0.03595	2.66819
0.036	2.66852
0.03605	2.66852
0.0361	2.66884
0.03615	2.66949
0.0362	2.66982
0.03625	2.66982
0.0363	2.67014
0.03635	2.67014
0.0364	2.67079
0.03645	2.67047
0.0365	2.67079
0.03655	2.67144
0.0366	2.67144
0.03665	2.67144
0.0367	2.67209
0.03675	2.67306
0.0368	2.67306
0.03685	2.67404
0.0369	2.67371
0.03695	2.67468
0.037	2.67533
0.03705	2.67566
0.0371	2.67631
0.03715	2.67663
0.0372	2.67728
0.03725	2.67793
0.0373	2.6789
0.03735	2.67923
0.0374	2.67988
0.03745	2.68053
0.0375	2.68118
0.03755	2.6815
0.0376	2.68247
0.03765	2.6828
0.0377	2.6828
0.03775	2.68377
0.0378	2.6841
0.03785	2.68442
0.0379	2.68507
0.03795	2.68604
0.038	2.68604
0.03805	2.68637
0.0381	2.68702
0.03815	2.68702
0.0382	2.68767
0.03825	2.68832
0.0383	2.68832
0.03835	2.68896
0.0384	2.68929
0.03845	2.68929
0.0385	2.68961
0.03855	2.68929
0.0386	2.68961
0.03865	2.68994
0.0387	2.68961
0.03875	2.69026
0.0388	2.69026
0.03885	2.69059
0.0389	2.68994
0.03895	2.69059
0.039	2.69026
0.03905	2.69059
0.0391	2.69059
0.03915	2.69091
0.0392	2.69091
0.03925	2.69059
0.0393	2.69059
0.03935	2.69091
0.0394	2.69091
0.03945	2.69156
0.0395	2.69156
0.03955	2.69189
0.0396	2.69189
0.03965	2.69156
0.0397	2.69189
0.03975	2.69189
0.0398	2.69189
0.03985	2.69221
0.0399	2.69189
0.03995	2.69189
0.04	2.69221
0.04005	2.69253
0.0401	2.69253
0.04015	2.69286
0.0402	2.69253
0.04025	2.69318
0.0403	2.69318
0.04035	2.69383
0.0404	2.69416
0.04045	2.69416
0.0405	2.69448
0.04055	2.69448
0.0406	2.69513
0.04065	2.69546
0.0407	2.69578
0.04075	2.6961
0.0408	2.69643
0.04085	2.69643
0.0409	2.69708
0.04095	2.6974
0.041	2.69773
0.04105	2.69773
0.0411	2.6987
0.04115	2.6987
0.0412	2.6987
0.04125	2.69935
0.0413	2.69967
0.04135	2.69967
0.0414	2.70032
0.04145	2.70032
0.0415	2.70065
0.04155	2.70097
0.0416	2.70065
0.04165	2.70162
0.0417	2.70162
0.04175	2.70195
0.0418	2.70227
0.04185	2.70292
0.0419	2.70292
0.04195	2.70324
0.042	2.70357
0.04205	2.70389
0.0421	2.70357
0.04215	2.70389
0.0422	2.70389
0.04225	2.70389
0.0423	2.70454
0.04235	2.70454
0.0424	2.70422
0.04245	2.70454
0.0425	2.70422
0.04255	2.70454
0.0426	2.70454
0.04265	2.70422
0.0427	2.70454
0.04275	2.70454
0.0428	2.70454
0.04285	2.70487
0.0429	2.70519
0.04295	2.70552
0.043	2.70617
0.04305	2.70584
0.0431	2.70681
0.04315	2.70714
0.0432	2.70811
0.04325	2.70876
0.0433	2.70909
0.04335	2.70974
0.0434	2.71038
0.04345	2.71103
0.0435	2.71168
0.04355	2.71168
0.0436	2.71266
0.04365	2.71298
0.0437	2.71395
0.04375	2.71428
0.0438	2.71493
0.04385	2.71525
0.0439	2.71558
0.04395	2.71623
0.044	2.71688
0.04405	2.7172
0.0441	2.71752
0.04415	2.71785
0.0442	2.7185
0.04425	2.71882
0.0443	2.7198
0.04435	2.72045
0.0444	2.72077
0.04445	2.72077
0.0445	2.72142
0.04455	2.72207
0.0446	2.72272
0.04465	2.72304
0.0447	2.72304
0.04475	2.72402
0.0448	2.72402
0.04485	2.72466
0.0449	2.72466
0.04495	2.72564
0.045	2.72596
0.04505	2.72564
0.0451	2.72661
0.04515	2.72694
0.0452	2.72759
0.04525	2.72791
0.0453	2.72823
0.04535	2.72888
0.0454	2.72888
0.04545	2.72986
0.0455	2.72986
0.04555	2.73018
0.0456	2.73083
0.04565	2.73148
0.0457	2.73213
0.04575	2.73213
0.0458	2.7331
0.04585	2.73375
0.0459	2.73408
0.04595	2.7344
0.046	2.73473
0.04605	2.73537
0.0461	2.73537
0.04615	2.73635
0.0462	2.73667
0.04625	2.73765
0.0463	2.73862
0.04635	2.73894
0.0464	2.73992
0.04645	2.74057
0.0465	2.74089
0.04655	2.74187
0.0466	2.74251
0.04665	2.74349
0.0467	2.74381
0.04675	2.74446
0.0468	2.74511
0.04685	2.74544
0.0469	2.74576
0.04695	2.74641
0.047	2.74673
0.04705	2.74673
0.0471	2.74706
0.04715	2.74706
0.0472	2.74738
0.04725	2.74706
0.0473	2.74706
0.04735	2.74706
0.0474	2.74673
0.04745	2.74706
0.0475	2.74706
0.04755	2.74673
0.0476	2.74706
0.04765	2.74706
0.0477	2.74706
0.04775	2.74673
0.0478	2.74738
0.04785	2.74771
0.0479	2.74771
0.04795	2.74803
0.048	2.74803
0.04805	2.74836
0.0481	2.74868
0.04815	2.74901
0.0482	2.74933
0.04825	2.74965
0.0483	2.74998
0.04835	2.7503
0.0484	2.75063
0.04845	2.75095
0.0485	2.75095
0.04855	2.75193
0.0486	2.75193
0.04865	2.75193
0.0487	2.75258
0.04875	2.7529
0.0488	2.75355
0.04885	2.75387
0.0489	2.75452
0.04895	2.75485
0.049	2.7555
0.04905	2.75582
0.0491	2.75679
0.04915	2.75679
0.0492	2.75777
0.04925	2.75874
0.0493	2.75874
0.04935	2.75972
0.0494	2.76004
0.04945	2.76036
0.0495	2.76101
0.04955	2.76134
0.0496	2.76231
0.04965	2.76264
0.0497	2.76264
0.04975	2.76296
0.0498	2.76329
0.04985	2.76329
0.0499	2.76361
0.04995	2.76426
0.05	2.76393
0.05005	2.76393
0.0501	2.76426
0.05015	2.76426
0.0502	2.76458
0.05025	2.76458
0.0503	2.76491
0.05035	2.76491
0.0504	2.76523
0.05045	2.76556
0.0505	2.76588
0.05055	2.76653
0.0506	2.76653
0.05065	2.76686
0.0507	2.7675
0.05075	2.76783
0.0508	2.76783
0.05085	2.76848
0.0509	2.76945
0.05095	2.76945
0.051	2.76978
0.05105	2.77075
0.0511	2.77075
0.05115	2.77172
0.0512	2.77237
0.05125	2.77237
0.0513	2.77302
0.05135	2.77335
0.0514	2.774
0.05145	2.774
0.0515	2.77497
0.05155	2.77497
0.0516	2.77562
0.05165	2.77594
0.0517	2.77562
0.05175	2.77627
0.0518	2.77627
0.05185	2.77659
0.0519	2.77692
0.05195	2.77692
0.052	2.77757
0.05205	2.77757
0.0521	2.77757
0.05215	2.77821
0.0522	2.77886
0.05225	2.77886
0.0523	2.77886
0.05235	2.77919
0.0524	2.77984
0.05245	2.77984
0.0525	2.78016
0.05255	2.78081
0.0526	2.78081
0.05265	2.78178
0.0527	2.78211
0.05275	2.78243
0.0528	2.78276
0.05285	2.78341
0.0529	2.78373
0.05295	2.78406
0.053	2.78471
0.05305	2.78503
0.0531	2.78568
0.05315	2.786
0.0532	2.78633
0.05325	2.78665
0.0533	2.78698
0.05335	2.7873
0.0534	2.78795
0.05345	2.78828
0.0535	2.7886
0.05355	2.7886
0.0536	2.78925
0.05365	2.7899
0.0537	2.7899
0.05375	2.79087
0.0538	2.79152
0.05385	2.79217
0.0539	2.79217
0.05395	2.79282
0.054	2.79314
0.05405	2.79347
0.0541	2.79379
0.05415	2.79412
0.0542	2.79444
0.05425	2.79444
0.0543	2.79444
0.05435	2.79477
0.0544	2.79541
0.05445	2.79541
0.0545	2.79574
0.05455	2.79606
0.0546	2.79639
0.05465	2.79671
0.0547	2.79736
0.05475	2.79704
0.0548	2.79736
0.05485	2.79801
0.0549	2.79801
0.05495	2.79834
0.055	2.79898
0.05505	2.79931
0.0551	2.79996
0.05515	2.80028
0.0552	2.80028
0.05525	2.80061
0.0553	2.80061
0.05535	2.80093
0.0554	2.80191
0.05545	2.80255
0.0555	2.80255
0.05555	2.80288
0.0556	2.8032
0.05565	2.80353
0.0557	2.80418
0.05575	2.80418
0.0558	2.80418
0.05585	2.8045
0.0559	2.80483
0.05595	2.80483
0.056	2.80548
0.05605	2.80612
0.0561	2.80645
0.05615	2.80677
0.0562	2.80742
0.05625	2.80807
0.0563	2.8084
0.05635	2.80905
0.0564	2.81002
0.05645	2.81099
0.0565	2.81132
0.05655	2.81197
0.0566	2.81326
0.05665	2.81391
0.0567	2.81456
0.05675	2.81521
0.0568	2.81619
0.05685	2.81651
0.0569	2.81716
0.05695	2.81813
0.057	2.81878
0.05705	2.81911
0.0571	2.82008
0.05715	2.8204
0.0572	2.82105
0.05725	2.8217
0.0573	2.82203
0.05735	2.82268
0.0574	2.823
0.05745	2.82365
0.0575	2.82365
0.05755	2.8243
0.0576	2.82495
0.05765	2.82495
0.0577	2.82527
0.05775	2.8256
0.0578	2.82592
0.05785	2.82625
0.0579	2.8269
0.05795	2.82722
0.058	2.82787
0.05805	2.82819
0.0581	2.82819
0.05815	2.82852
0.0582	2.82949
0.05825	2.82949
0.0583	2.82949
0.05835	2.82982
0.0584	2.83047
0.05845	2.83047
0.0585	2.83047
0.05855	2.83079
0.0586	2.83079
0.05865	2.83111
0.0587	2.83111
0.05875	2.83111
0.0588	2.83144
0.05885	2.83176
0.0589	2.83176
0.05895	2.83176
0.059	2.83176
0.05905	2.83176
0.0591	2.83144
0.05915	2.83144
0.0592	2.83144
0.05925	2.83176
0.0593	2.83176
0.05935	2.83144
0.0594	2.83176
0.05945	2.83144
0.0595	2.83111
0.05955	2.83047
0.0596	2.83079
0.05965	2.83047
0.0597	2.83047
0.05975	2.83047
0.0598	2.82982
0.05985	2.82982
0.0599	2.82949
0.05995	2.82917
0.06	2.82917
0.06005	2.82884
0.0601	2.82852
0.06015	2.82852
0.0602	2.82852
0.06025	2.82819
0.0603	2.82787
0.06035	2.8269
0.0604	2.82754
0.06045	2.82754
0.0605	2.82754
0.06055	2.82722
0.0606	2.82787
0.06065	2.82787
0.0607	2.82787
0.06075	2.82852
0.0608	2.82884
0.06085	2.82917
0.0609	2.82949
0.06095	2.83014
0.061	2.83111
0.06105	2.83176
0.0611	2.83209
0.06115	2.83306
0.0612	2.83371
0.06125	2.83501
0.0613	2.83566
0.06135	2.83663
0.0614	2.83793
0.06145	2.83858
0.0615	2.83923
0.06155	2.84085
0.0616	2.84182
0.06165	2.84312
0.0617	2.84442
0.06175	2.84539
0.0618	2.84669
0.06185	2.84767
0.0619	2.84832
0.06195	2.84961
0.062	2.85026
0.06205	2.85091
0.0621	2.85189
0.06215	2.85253
0.0622	2.85318
0.06225	2.85416
0.0623	2.85513
0.06235	2.85513
0.0624	2.85546
0.06245	2.8561
0.0625	2.85643
0.06255	2.85675
0.0626	2.8574
0.06265	2.8574
0.0627	2.85773
0.06275	2.85773
0.0628	2.85838
0.06285	2.85838
0.0629	2.85838
0.06295	2.8587
0.063	2.85903
0.06305	2.85903
0.0631	2.85903
0.06315	2.85935
0.0632	2.85903
0.06325	2.85935
0.0633	2.85935
0.06335	2.85967
0.0634	2.85967
0.06345	2.85967
0.0635	2.86
0.06355	2.85967
0.0636	2.86
0.06365	2.86065
0.0637	2.86065
0.06375	2.8613
0.0638	2.8613
0.06385	2.86097
0.0639	2.86162
0.06395	2.8613
0.064	2.8613
0.06405	2.86162
0.0641	2.86162
0.06415	2.86195
0.0642	2.86227
0.06425	2.86162
0.0643	2.86195
0.06435	2.86195
0.0644	2.86162
0.06445	2.86162
0.0645	2.8613
0.06455	2.86162
0.0646	2.86065
0.06465	2.86097
0.0647	2.86065
0.06475	2.86
0.0648	2.86
0.06485	2.86032
0.0649	2.86
0.06495	2.86
0.065	2.86032
0.06505	2.86032
0.0651	2.86032
0.06515	2.86065
0.0652	2.86097
0.06525	2.86162
0.0653	2.86162
0.06535	2.86195
0.0654	2.8626
0.06545	2.86324
0.0655	2.86389
0.06555	2.86422
0.0656	2.86487
0.06565	2.86552
0.0657	2.86584
0.06575	2.86649
0.0658	2.86681
0.06585	2.86746
0.0659	2.86844
0.06595	2.86844
0.066	2.86941
0.06605	2.86974
0.0661	2.87071
0.06615	2.87136
0.0662	2.87201
0.06625	2.87298
0.0663	2.87363
0.06635	2.87428
0.0664	2.8746
0.06645	2.87525
0.0665	2.87623
0.06655	2.87688
0.0666	2.87785
0.06665	2.8785
0.0667	2.87947
0.06675	2.8798
0.0668	2.88045
0.06685	2.88109
0.0669	2.88174
0.06695	2.88239
0.067	2.88272
0.06705	2.88337
0.0671	2.88402
0.06715	2.88434
0.0672	2.88499
0.06725	2.88531
0.0673	2.88596
0.06735	2.88629
0.0674	2.88694
0.06745	2.88759
0.0675	2.88791
0.06755	2.88856
0.0676	2.88888
0.06765	2.88986
0.0677	2.88986
0.06775	2.89083
0.0678	2.89116
0.06785	2.8918
0.0679	2.89245
0.06795	2.8931
0.068	2.89343
0.06805	2.89375
0.0681	2.8944
0.06815	2.89505
0.0682	2.89505
0.06825	2.8957
0.0683	2.89635
0.06835	2.89635
0.0684	2.897
0.06845	2.89732
0.0685	2.89732
0.06855	2.89797
0.0686	2.8983
0.06865	2.89862
0.0687	2.89862
0.06875	2.89862
0.0688	2.89862
0.06885	2.89894
0.0689	2.89959
0.06895	2.89927
0.069	2.89992
0.06905	2.89959
0.0691	2.89992
0.06915	2.90057
0.0692	2.90024
0.06925	2.89992
0.0693	2.90024
0.06935	2.90024
0.0694	2.89992
0.06945	2.89992
0.0695	2.89992
0.06955	2.89927
0.0696	2.89959
0.06965	2.89927
0.0697	2.89927
0.06975	2.89894
0.0698	2.89959
0.06985	2.89927
0.0699	2.89927
0.06995	2.89927
0.07	2.89959
0.07005	2.89927
0.0701	2.89992
0.07015	2.89992
0.0702	2.89992
0.07025	2.90057
0.0703	2.90089
0.07035	2.90122
0.0704	2.90154
0.07045	2.90187
0.0705	2.90187
0.07055	2.90251
0.0706	2.90316
0.07065	2.90349
0.0707	2.90414
0.07075	2.90446
0.0708	2.90511
0.07085	2.90576
0.0709	2.90641
0.07095	2.90706
0.071	2.90771
0.07105	2.90868
0.0711	2.90901
0.07115	2.9103
0.0712	2.91095
0.07125	2.91193
0.0713	2.9129
0.07135	2.91355
0.0714	2.91452
0.07145	2.9155
0.0715	2.91615
0.07155	2.91647
0.0716	2.91777
0.07165	2.91809
0.0717	2.91842
0.07175	2.91907
0.0718	2.91939
0.07185	2.91971
0.0719	2.91939
0.07195	2.91971
0.072	2.91971
0.07205	2.91971
0.0721	2.91971
0.07215	2.91971
0.0722	2.91971
0.07225	2.92004
0.0723	2.91971
0.07235	2.91971
0.0724	2.91971
0.07245	2.91971
0.0725	2.91939
0.07255	2.91971
0.0726	2.91907
0.07265	2.91907
0.0727	2.91874
0.07275	2.91842
0.0728	2.91874
0.07285	2.91842
0.0729	2.91842
0.07295	2.91874
0.073	2.91842
0.07305	2.91874
0.0731	2.91907
0.07315	2.91971
0.0732	2.92004
0.07325	2.92004
0.0733	2.92101
0.07335	2.92134
0.0734	2.92199
0.07345	2.92231
0.0735	2.92328
0.07355	2.92393
0.0736	2.92458
0.07365	2.92523
0.0737	2.92556
0.07375	2.92653
0.0738	2.92685
0.07385	2.92783
0.0739	2.92815
0.07395	2.9288
0.074	2.92978
0.07405	2.9301
0.0741	2.93042
0.07415	2.93075
0.0742	2.93172
0.07425	2.93172
0.0743	2.93237
0.07435	2.93237
0.0744	2.93302
0.07445	2.93335
0.0745	2.93399
0.07455	2.93367
0.0746	2.93399
0.07465	2.93399
0.0747	2.93399
0.07475	2.93399
0.0748	2.93399
0.07485	2.93367
0.0749	2.93367
0.07495	2.93335
0.075	2.9327
0.07505	2.93237
0.0751	2.93237
0.07515	2.93205
0.0752	2.93172
0.07525	2.9314
0.0753	2.93107
0.07535	2.9314
0.0754	2.9314
0.07545	2.9314
0.0755	2.9314
0.07555	2.9314
0.0756	2.93172
0.07565	2.93205
0.0757	2.93205
0.07575	2.93237
0.0758	2.9327
0.07585	2.93302
0.0759	2.93367
0.07595	2.93432
0.076	2.93464
0.07605	2.93497
0.0761	2.93562
0.07615	2.93627
0.0762	2.93692
0.07625	2.93756
0.0763	2.93821
0.07635	2.93854
0.0764	2.93919
0.07645	2.93951
0.0765	2.94049
0.07655	2.94113
0.0766	2.94178
0.07665	2.94211
0.0767	2.94308
0.07675	2.94341
0.0768	2.94373
0.07685	2.94406
0.0769	2.94503
0.07695	2.94535
0.077	2.946
0.07705	2.94665
0.0771	2.9473
0.07715	2.94795
0.0772	2.9486
0.07725	2.94925
0.0773	2.94925
0.07735	2.9499
0.0774	2.95022
0.07745	2.95087
0.0775	2.95152
0.07755	2.95184
0.0776	2.95217
0.07765	2.95249
0.0777	2.95249
0.07775	2.95282
0.0778	2.95314
0.07785	2.95347
0.0779	2.95314
0.07795	2.95347
0.078	2.95347
0.07805	2.95314
0.0781	2.95347
0.07815	2.95347
0.0782	2.95314
0.07825	2.95282
0.0783	2.95347
0.07835	2.95314
0.0784	2.95314
0.07845	2.95314
0.0785	2.95314
0.07855	2.95314
0.0786	2.95314
0.07865	2.95314
0.0787	2.95347
0.07875	2.95314
0.0788	2.95314
0.07885	2.95282
0.0789	2.95314
0.07895	2.95314
0.079	2.95314
0.07905	2.95379
0.0791	2.95379
0.07915	2.95379
0.0792	2.95379
0.07925	2.95379
0.0793	2.95477
0.07935	2.95477
0.0794	2.95509
0.07945	2.95574
0.0795	2.95606
0.07955	2.95671
0.0796	2.95704
0.07965	2.95801
0.0797	2.95898
0.07975	2.95963
0.0798	2.96093
0.07985	2.96158
0.0799	2.96288
0.07995	2.96353
0.08	2.96418
0.08005	2.96515
0.0801	2.96645
0.08015	2.9671
0.0802	2.96807
0.08025	2.96872
0.0803	2.96969
0.08035	2.97099
0.0804	2.97164
0.08045	2.97262
0.0805	2.97326
0.08055	2.97424
0.0806	2.97521
0.08065	2.97586
0.0807	2.97619
0.08075	2.97683
0.0808	2.97748
0.08085	2.97781
0.0809	2.97846
0.08095	2.97878
0.081	2.97911
0.08105	2.97976
0.0811	2.98008
0.08115	2.98073
0.0812	2.98105
0.08125	2.98203
0.0813	2.98203
0.08135	2.98268
0.0814	2.983
0.08145	2.98365
0.0815	2.98397
0.08155	2.98462
0.0816	2.98527
0.08165	2.98657
0.0817	2.98625
0.08175	2.9869
0.0818	2.98722
0.08185	2.98819
0.0819	2.98884
0.08195	2.98949
0.082	2.98949
0.08205	2.98982
0.0821	2.99014
0.08215	2.99079
0.0822	2.99079
0.08225	2.99047
0.0823	2.99111
0.08235	2.99047
0.0824	2.99047
0.08245	2.99047
0.0825	2.99079
0.08255	2.99079
0.0826	2.99111
0.08265	2.99047
0.0827	2.99079
0.08275	2.99014
0.0828	2.99014
0.08285	2.98982
0.0829	2.99014
0.08295	2.99014
0.083	2.99014
0.08305	2.99014
0.0831	2.98982
0.08315	2.98982
0.0832	2.98982
0.08325	2.99014
0.0833	2.99014
0.08335	2.99014
0.0834	2.98982
0.08345	2.98949
0.0835	2.98917
0.08355	2.98884
0.0836	2.98917
0.08365	2.98852
0.0837	2.98884
0.08375	2.98819
0.0838	2.98852
0.08385	2.98819
0.0839	2.98754
0.08395	2.98754
0.084	2.98754
0.08405	2.98787
0.0841	2.98852
0.08415	2.98819
0.0842	2.98819
0.08425	2.98819
0.0843	2.98819
0.08435	2.98852
0.0844	2.98852
0.08445	2.98884
0.0845	2.98917
0.08455	2.98884
0.0846	2.98982
0.08465	2.98982
0.0847	2.99047
0.08475	2.99079
0.0848	2.99144
0.08485	2.99176
0.0849	2.99241
0.08495	2.99274
0.085	2.99306
0.08505	2.99404
0.0851	2.99468
0.08515	2.99501
0.0852	2.99566
0.08525	2.99663
0.0853	2.99728
0.08535	2.99793
0.0854	2.99858
0.08545	2.99955
0.0855	3.00053
0.08555	3.0015
0.0856	3.0028
0.08565	3.00312
0.0857	3.00442
0.08575	3.00572
0.0858	3.00702
0.08585	3.00767
0.0859	3.00864
0.08595	3.00994
0.086	3.01026
0.08605	3.01124
0.0861	3.01156
0.08615	3.01253
0.0862	3.01253
0.08625	3.01351
0.0863	3.01383
0.08635	3.01416
0.0864	3.01416
0.08645	3.01448
0.0865	3.01481
0.08655	3.01416
0.0866	3.01481
0.08665	3.01513
0.0867	3.01481
0.08675	3.01481
0.0868	3.01481
0.08685	3.01416
0.0869	3.01448
0.08695	3.01448
0.087	3.01448
0.08705	3.01416
0.0871	3.01416
0.08715	3.01383
0.0872	3.01416
0.08725	3.01351
0.0873	3.01351
0.08735	3.01318
0.0874	3.01253
0.08745	3.01286
0.0875	3.01221
0.08755	3.01156
0.0876	3.01124
0.08765	3.01059
0.0877	3.00961
0.08775	3.00929
0.0878	3.00896
0.08785	3.00864
0.0879	3.00799
0.08795	3.00767
0.088	3.00734
0.08805	3.00669
0.0881	3.00637
0.08815	3.00669
0.0882	3.00572
0.08825	3.00604
0.0883	3.00539
0.08835	3.00539
0.0884	3.00507
0.08845	3.00507
0.0885	3.00507
0.08855	3.00507
0.0886	3.00572
0.08865	3.00604
0.0887	3.00572
0.08875	3.00637
0.0888	3.00702
0.08885	3.00767
0.0889	3.00832
0.08895	3.00961
0.089	3.00994
0.08905	3.01091
0.0891	3.01156
0.08915	3.01286
0.0892	3.01416
0.08925	3.01513
0.0893	3.01578
0.08935	3.01708
0.0894	3.01805
0.08945	3.01935
0.0895	3.02
0.08955	3.02097
0.0896	3.02162
0.08965	3.02292
0.0897	3.02324
0.08975	3.02422
0.0898	3.02519
0.08985	3.02584
0.0899	3.02649
0.08995	3.02681
0.09	3.02746
0.09005	3.02876
0.0901	3.02909
0.09015	3.02941
0.0902	3.02941
0.09025	3.03006
0.0903	3.03071
0.09035	3.03038
0.0904	3.03071
0.09045	3.03103
0.0905	3.03103
0.09055	3.03136
0.0906	3.03136
0.09065	3.03201
0.0907	3.03168
0.09075	3.03168
0.0908	3.03233
0.09085	3.03233
0.0909	3.03266
0.09095	3.03298
0.091	3.03331
0.09105	3.03428
0.0911	3.03493
0.09115	3.03525
0.0912	3.03623
0.09125	3.03655
0.0913	3.03752
0.09135	3.03882
0.0914	3.03947
0.09145	3.04077
0.0915	3.04174
0.09155	3.04239
0.0916	3.04369
0.09165	3.04402
0.0917	3.04531
0.09175	3.04629
0.0918	3.04661
0.09185	3.04726
0.0919	3.04791
0.09195	3.04823
0.092	3.04823
0.09205	3.04888
0.0921	3.04888
0.09215	3.04921
0.0922	3.04888
0.09225	3.04953
0.0923	3.04953
0.09235	3.04921
0.0924	3.04953
0.09245	3.04921
0.0925	3.04921
0.09255	3.04856
0.0926	3.04888
0.09265	3.04856
0.0927	3.04823
0.09275	3.04823
0.0928	3.04759
0.09285	3.04759
0.0929	3.04694
0.09295	3.04694
0.093	3.04596
0.09305	3.04629
0.0931	3.04596
0.09315	3.04596
0.0932	3.04531
0.09325	3.04531
0.0933	3.04466
0.09335	3.04466
0.0934	3.04402
0.09345	3.04434
0.0935	3.04402
0.09355	3.04337
0.0936	3.04369
0.09365	3.04369
0.0937	3.04337
0.09375	3.04369
0.0938	3.04337
0.09385	3.04337
0.0939	3.04337
0.09395	3.04337
0.094	3.04304
0.09405	3.04304
0.0941	3.04272
0.09415	3.04337
0.0942	3.04304
0.09425	3.04304
0.0943	3.04337
0.09435	3.04337
0.0944	3.04272
0.09445	3.04272
0.0945	3.04272
0.09455	3.04239
0.0946	3.04272
0.09465	3.04239
0.0947	3.04207
0.09475	3.04174
0.0948	3.04207
0.09485	3.04207
0.0949	3.04207
0.09495	3.04207
0.095	3.04239
0.09505	3.04239
0.0951	3.04272
0.09515	3.04272
0.0952	3.04239
0.09525	3.04272
0.0953	3.04304
0.09535	3.04272
0.0954	3.04337
0.09545	3.04304
0.0955	3.04337
0.09555	3.04402
0.0956	3.04402
0.09565	3.04466
0.0957	3.04499
0.09575	3.04531
0.0958	3.04564
0.09585	3.04531
0.0959	3.04564
0.09595	3.04629
0.096	3.04596
0.09605	3.04629
0.0961	3.04661
0.09615	3.04661
0.0962	3.04694
0.09625	3.04694
0.0963	3.04726
0.09635	3.04759
0.0964	3.04726
0.09645	3.04791
0.0965	3.04823
0.09655	3.04888
0.0966	3.04921
0.09665	3.04953
0.0967	3.05018
0.09675	3.05083
0.0968	3.05148
0.09685	3.05213
0.0969	3.05278
0.09695	3.05375
0.097	3.05408
0.09705	3.05472
0.0971	3.0557
0.09715	3.05667
0.0972	3.057
0.09725	3.05829
0.0973	3.05894
0.09735	3.05992
0.0974	3.06089
0.09745	3.06154
0.0975	3.06251
0.09755	3.06284
0.0976	3.06414
0.09765	3.06479
0.0977	3.06576
0.09775	3.06641
0.0978	3.06673
0.09785	3.06706
0.0979	3.06771
0.09795	3.06771
0.098	3.06868
0.09805	3.06868
0.0981	3.069
0.09815	3.06998
0.0982	3.0703
0.09825	3.07063
0.0983	3.07128
0.09835	3.0716
0.0984	3.07193
0.09845	3.07257
0.0985	3.0729
0.09855	3.07355
0.0986	3.07387
0.09865	3.0742
0.0987	3.0742
0.09875	3.07517
0.0988	3.07485
0.09885	3.0755
0.0989	3.07517
0.09895	3.07614
0.099	3.07614
0.09905	3.07647
[truncated: 5,812 more rows]
