# Supplementary material for: An evolutionarily conserved glycine-tyrosine motif forms a folding core in outer membrane proteins
Source: PLoS One. 2017 Aug 3;12(8):e0182016. doi: 10.1371/journal.pone.0182016 (PMC5542473; doi:10.1371/journal.pone.0182016)
Supplement: S1 File — (ZIP) [file pone.0182016.s001.zip › OmpX stopflow RAW data/OmpX WT 1/ompx_wt_ch1_035.bka]

BIO-KINE ASCII FILE
_COMMENT	External device
_COMMENT	Kinetics measurement
_COMMENT	Y Unit : Volt, X Unit : s
_COMMENT	Timebase 1 = .00005 s 5001 pts
_COMMENT	Timebase 2 = .001 s 2749 pts
_COMMENT	Timebase 3 = .5 s 44 pts
_SFM	SFM-300 /S Advanced mode
_SFM	Ratio : S1: 950, S2: 950, S3: 100
_SFM	Content : S1: , S2: , S3:
_SFM	Concentration : S1: , S2: , S3:
_SFM	Total volume : 502 �l Flow : 14 mL/s
_SFM	Acquisition start : 10 ms before stop
_SFM	cuve=FC-08, s1=10 ml , s2=10 ml , s3=1.9 ml
_UNITX	s
_UNITY	Volt
_DELTAX	0
_DATA
1e-300	2.57278
5e-5	2.5718
1e-4	2.57116
1.5e-4	2.5718
2e-4	2.57278
2.5e-4	2.57408
3e-4	2.57602
3.5e-4	2.57894
4e-4	2.58122
4.5e-4	2.58479
5e-4	2.58836
5.5e-4	2.59193
6e-4	2.5955
6.5e-4	2.60004
7e-4	2.60361
7.5e-4	2.6075
8e-4	2.6114
8.5e-4	2.61497
9e-4	2.61854
9.5e-4	2.62211
0.001	2.626
0.00105	2.62957
0.0011	2.63314
0.00115	2.63639
0.0012	2.63931
0.00125	2.64256
0.0013	2.64483
0.00135	2.6471
0.0014	2.64937
0.00145	2.65164
0.0015	2.65359
0.00155	2.65456
0.0016	2.65586
0.00165	2.65716
0.0017	2.65813
0.00175	2.65911
0.0018	2.65976
0.00185	2.66008
0.0019	2.66105
0.00195	2.6617
0.002	2.66235
0.00205	2.66365
0.0021	2.6643
0.00215	2.6656
0.0022	2.66722
0.00225	2.66884
0.0023	2.67111
0.00235	2.67371
0.0024	2.67696
0.00245	2.68085
0.0025	2.68539
0.00255	2.69026
0.0026	2.6961
0.00265	2.70227
0.0027	2.70909
0.00275	2.71688
0.0028	2.72499
0.00285	2.73408
0.0029	2.74316
0.00295	2.75322
0.003	2.76393
0.00305	2.774
0.0031	2.78503
0.00315	2.79606
0.0032	2.80742
0.00325	2.81911
0.0033	2.83079
0.00335	2.84247
0.0034	2.85416
0.00345	2.86617
0.0035	2.87785
0.00355	2.88953
0.0036	2.90089
0.00365	2.91193
0.0037	2.92296
0.00375	2.93367
0.0038	2.94308
0.00385	2.95282
0.0039	2.96255
0.00395	2.97164
0.004	2.98008
0.00405	2.98787
0.0041	2.99566
0.00415	3.00247
0.0042	3.00864
0.00425	3.01448
0.0043	3.01935
0.00435	3.02454
0.0044	3.02811
0.00445	3.03071
0.0045	3.03363
0.00455	3.03493
0.0046	3.03558
0.00465	3.0359
0.0047	3.03493
0.00475	3.03331
0.0048	3.03168
0.00485	3.02746
0.0049	3.02357
0.00495	3.01838
0.005	3.01253
0.00505	3.00539
0.0051	2.99793
0.00515	2.98949
0.0052	2.9804
0.00525	2.97002
0.0053	2.95963
0.00535	2.94795
0.0054	2.93594
0.00545	2.92393
0.0055	2.91063
0.00555	2.8983
0.0056	2.88531
0.00565	2.87168
0.0057	2.85903
0.00575	2.84572
0.0058	2.83274
0.00585	2.81976
0.0059	2.80775
0.00595	2.79574
0.006	2.78438
0.00605	2.77335
0.0061	2.76296
0.00615	2.75322
0.0062	2.74414
0.00625	2.73602
0.0063	2.72856
0.00635	2.72207
0.0064	2.71558
0.00645	2.71006
0.0065	2.70519
0.00655	2.7013
0.0066	2.69773
0.00665	2.69481
0.0067	2.69221
0.00675	2.69026
0.0068	2.68832
0.00685	2.68669
0.0069	2.68572
0.00695	2.68475
0.007	2.68377
0.00705	2.68345
0.0071	2.68312
0.00715	2.6828
0.0072	2.68312
0.00725	2.68312
0.0073	2.68345
0.00735	2.68377
0.0074	2.68442
0.00745	2.68507
0.0075	2.68604
0.00755	2.68734
0.0076	2.68896
0.00765	2.69059
0.0077	2.69253
0.00775	2.69416
0.0078	2.69643
0.00785	2.6987
0.0079	2.70097
0.00795	2.70389
0.008	2.70649
0.00805	2.70941
0.0081	2.71233
0.00815	2.71493
0.0082	2.71785
0.00825	2.72077
0.0083	2.72402
0.00835	2.72694
0.0084	2.73018
0.00845	2.73343
0.0085	2.73667
0.00855	2.74024
0.0086	2.74316
0.00865	2.74673
0.0087	2.74998
0.00875	2.75387
0.0088	2.75809
0.00885	2.76166
0.0089	2.76588
0.00895	2.76978
0.009	2.77464
0.00905	2.77886
0.0091	2.78406
0.00915	2.78892
0.0092	2.79347
0.00925	2.79801
0.0093	2.80255
0.00935	2.80807
0.0094	2.81262
0.00945	2.81716
0.0095	2.82138
0.00955	2.82592
0.0096	2.82917
0.00965	2.83274
0.0097	2.83566
0.00975	2.83825
0.0098	2.84085
0.00985	2.84247
0.0099	2.84345
0.00995	2.8441
0.01	2.84442
0.01005	2.84442
0.0101	2.84345
0.01015	2.84215
0.0102	2.84085
0.01025	2.8389
0.0103	2.83598
0.01035	2.83306
0.0104	2.82917
0.01045	2.82527
0.0105	2.82105
0.01055	2.81651
0.0106	2.81132
0.01065	2.8058
0.0107	2.80028
0.01075	2.79509
0.0108	2.7886
0.01085	2.78243
0.0109	2.77627
0.01095	2.76978
0.011	2.76264
0.01105	2.75582
0.0111	2.74901
0.01115	2.74187
0.0112	2.73505
0.01125	2.72726
0.0113	2.72012
0.01135	2.71266
0.0114	2.70519
0.01145	2.6987
0.0115	2.69124
0.01155	2.68475
0.0116	2.67793
0.01165	2.67176
0.0117	2.6656
0.01175	2.65943
0.0118	2.65391
0.01185	2.64937
0.0119	2.6445
0.01195	2.64061
0.012	2.63671
0.01205	2.63314
0.0121	2.6299
0.01215	2.6273
0.0122	2.62471
0.01225	2.62243
0.0123	2.62049
0.01235	2.61854
0.0124	2.61724
0.01245	2.61627
0.0125	2.61529
0.01255	2.614
0.0126	2.61302
0.01265	2.61302
0.0127	2.61237
0.01275	2.61172
0.0128	2.61107
0.01285	2.6101
0.0129	2.61043
0.01295	2.6101
0.013	2.60978
0.01305	2.60913
0.0131	2.60913
0.01315	2.60848
0.0132	2.6088
0.01325	2.60718
0.0133	2.6075
0.01335	2.60718
0.0134	2.60718
0.01345	2.60653
0.0135	2.60621
0.01355	2.60588
0.0136	2.60621
0.01365	2.60588
0.0137	2.60556
0.01375	2.60588
0.0138	2.60588
0.01385	2.60523
0.0139	2.60588
0.01395	2.60588
0.014	2.60653
0.01405	2.60686
0.0141	2.60686
0.01415	2.60783
0.0142	2.60783
0.01425	2.6088
0.0143	2.60978
0.01435	2.6101
0.0144	2.61075
0.01445	2.61172
0.0145	2.61237
0.01455	2.61302
0.0146	2.61367
0.01465	2.614
0.0147	2.61497
0.01475	2.61562
0.0148	2.61594
0.01485	2.61594
0.0149	2.61692
0.01495	2.61692
0.015	2.61724
0.01505	2.61789
0.0151	2.61724
0.01515	2.61692
0.0152	2.61724
0.01525	2.61724
0.0153	2.61692
0.01535	2.61627
0.0154	2.61627
0.01545	2.61594
0.0155	2.61529
0.01555	2.61497
0.0156	2.61464
0.01565	2.61464
0.0157	2.61432
0.01575	2.61367
0.0158	2.61335
0.01585	2.61335
0.0159	2.61335
0.01595	2.61302
0.016	2.61302
0.01605	2.61302
0.0161	2.61302
0.01615	2.61302
0.0162	2.61302
0.01625	2.61302
0.0163	2.61367
0.01635	2.61367
0.0164	2.61464
0.01645	2.61432
0.0165	2.61464
0.01655	2.61529
0.0166	2.61562
0.01665	2.61562
0.0167	2.61627
0.01675	2.61692
0.0168	2.61692
0.01685	2.61692
0.0169	2.61757
0.01695	2.61757
0.017	2.61789
0.01705	2.61821
0.0171	2.61886
0.01715	2.61919
0.0172	2.61919
0.01725	2.61951
0.0173	2.61919
0.01735	2.61951
0.0174	2.62016
0.01745	2.61984
0.0175	2.62049
0.01755	2.62016
0.0176	2.62049
0.01765	2.62049
0.0177	2.62049
0.01775	2.62049
0.0178	2.62081
0.01785	2.62114
0.0179	2.62114
0.01795	2.62081
0.018	2.62081
0.01805	2.62114
0.0181	2.62114
0.01815	2.62114
0.0182	2.62178
0.01825	2.62146
0.0183	2.62178
0.01835	2.62178
0.0184	2.62243
0.01845	2.62243
0.0185	2.62276
0.01855	2.62341
0.0186	2.62341
0.01865	2.62373
0.0187	2.62406
0.01875	2.62471
0.0188	2.62535
0.01885	2.62535
0.0189	2.62633
0.01895	2.62665
0.019	2.62795
0.01905	2.6286
0.0191	2.62925
0.01915	2.63022
0.0192	2.63152
0.01925	2.63217
0.0193	2.63282
0.01935	2.63347
0.0194	2.63444
0.01945	2.63509
0.0195	2.63574
0.01955	2.63639
0.0196	2.63736
0.01965	2.63801
0.0197	2.63899
0.01975	2.63963
0.0198	2.64028
0.01985	2.64028
0.0199	2.64093
0.01995	2.64158
0.02	2.64191
0.02005	2.64223
0.0201	2.64288
0.02015	2.6432
0.0202	2.64418
0.02025	2.64483
0.0203	2.64483
0.02035	2.64483
0.0204	2.64515
0.02045	2.64548
0.0205	2.64548
0.02055	2.6458
0.0206	2.64613
0.02065	2.64613
0.0207	2.64677
0.02075	2.64677
0.0208	2.6471
0.02085	2.6471
0.0209	2.6471
0.02095	2.64742
0.021	2.64742
0.02105	2.64742
0.0211	2.64775
0.02115	2.64775
0.0212	2.64775
0.02125	2.64775
0.0213	2.64807
0.02135	2.64872
0.0214	2.64872
0.02145	2.64937
0.0215	2.64937
0.02155	2.65002
0.0216	2.65002
0.02165	2.65034
0.0217	2.65099
0.02175	2.65099
0.0218	2.65132
0.02185	2.65132
0.0219	2.65132
0.02195	2.65197
0.022	2.65164
0.02205	2.65197
0.0221	2.65197
0.02215	2.65164
0.0222	2.65229
0.02225	2.65262
0.0223	2.65262
0.02235	2.65294
0.0224	2.65327
0.02245	2.65294
0.0225	2.65327
0.02255	2.65359
0.0226	2.65327
0.02265	2.65359
0.0227	2.65359
0.02275	2.65359
0.0228	2.65359
0.02285	2.65424
0.0229	2.65391
0.02295	2.65391
0.023	2.65456
0.02305	2.65456
0.0231	2.65489
0.02315	2.65521
0.0232	2.65489
0.02325	2.65554
0.0233	2.65586
0.02335	2.65651
0.0234	2.65651
0.02345	2.65684
0.0235	2.65781
0.02355	2.65813
0.0236	2.65911
0.02365	2.65943
0.0237	2.66008
0.02375	2.66073
0.0238	2.66138
0.02385	2.66203
0.0239	2.663
0.02395	2.66333
0.024	2.6643
0.02405	2.66495
0.0241	2.66592
0.02415	2.66625
0.0242	2.66754
0.02425	2.66819
0.0243	2.66884
0.02435	2.66949
0.0244	2.67047
0.02445	2.67079
0.0245	2.67209
0.02455	2.67274
0.0246	2.67339
0.02465	2.67436
0.0247	2.67468
0.02475	2.67566
0.0248	2.67598
0.02485	2.67663
0.0249	2.67761
0.02495	2.67793
0.025	2.6789
0.02505	2.67923
0.0251	2.67955
0.02515	2.67988
0.0252	2.68053
0.02525	2.68118
0.0253	2.6815
0.02535	2.68215
0.0254	2.68247
0.02545	2.68312
0.0255	2.68345
0.02555	2.6841
0.0256	2.68442
0.02565	2.68507
0.0257	2.68539
0.02575	2.68572
0.0258	2.68637
0.02585	2.68702
0.0259	2.68734
0.02595	2.68767
0.026	2.68832
0.02605	2.68864
0.0261	2.68896
0.02615	2.68929
0.0262	2.68961
0.02625	2.69026
0.0263	2.69026
0.02635	2.69026
0.0264	2.69091
0.02645	2.69091
0.0265	2.69091
0.02655	2.69124
0.0266	2.69156
0.02665	2.69189
0.0267	2.69221
0.02675	2.69221
0.0268	2.69221
0.02685	2.69286
0.0269	2.69286
0.02695	2.69351
0.027	2.69351
0.02705	2.69383
0.0271	2.69383
0.02715	2.69448
0.0272	2.69481
0.02725	2.69546
0.0273	2.69481
0.02735	2.69546
0.0274	2.69546
0.02745	2.69546
0.0275	2.69578
0.02755	2.69643
0.0276	2.69643
0.02765	2.69708
0.0277	2.6974
0.02775	2.6974
0.0278	2.69708
0.02785	2.69805
0.0279	2.69805
0.02795	2.69805
0.028	2.6987
0.02805	2.6987
0.0281	2.69903
0.02815	2.69903
0.0282	2.69903
0.02825	2.69935
0.0283	2.69967
0.02835	2.69935
0.0284	2.7
0.02845	2.7
0.0285	2.70032
0.02855	2.70065
0.0286	2.70097
0.02865	2.7013
0.0287	2.70097
0.02875	2.70195
0.0288	2.70195
0.02885	2.70227
0.0289	2.70292
0.02895	2.70324
0.029	2.70357
0.02905	2.70389
0.0291	2.70454
0.02915	2.70487
0.0292	2.70519
0.02925	2.70552
0.0293	2.70617
0.02935	2.70649
0.0294	2.70746
0.02945	2.70779
0.0295	2.70876
0.02955	2.70909
0.0296	2.70941
0.02965	2.71071
0.0297	2.71103
0.02975	2.71168
0.0298	2.71201
0.02985	2.71331
0.0299	2.71363
0.02995	2.71395
0.03	2.71493
0.03005	2.7159
0.0301	2.7159
0.03015	2.71655
0.0302	2.7172
0.03025	2.71752
0.0303	2.71785
0.03035	2.7185
0.0304	2.7185
0.03045	2.71915
0.0305	2.71947
0.03055	2.71947
0.0306	2.72012
0.03065	2.72045
0.0307	2.72077
0.03075	2.72109
0.0308	2.72142
0.03085	2.72174
0.0309	2.72207
0.03095	2.72239
0.031	2.72304
0.03105	2.72337
0.0311	2.72434
0.03115	2.72434
0.0312	2.72434
0.03125	2.72499
0.0313	2.72499
0.03135	2.72564
0.0314	2.72596
0.03145	2.72564
0.0315	2.72596
0.03155	2.72596
0.0316	2.72629
0.03165	2.72629
0.0317	2.72596
0.03175	2.72629
0.0318	2.72629
0.03185	2.72629
0.0319	2.72629
0.03195	2.72629
0.032	2.72661
0.03205	2.72694
0.0321	2.72694
0.03215	2.72694
0.0322	2.72726
0.03225	2.72759
0.0323	2.72759
0.03235	2.72823
0.0324	2.72856
0.03245	2.72888
0.0325	2.72921
0.03255	2.72953
0.0326	2.72986
0.03265	2.72986
0.0327	2.73051
0.03275	2.73116
0.0328	2.73116
0.03285	2.73213
0.0329	2.73245
0.03295	2.7331
0.033	2.73343
0.03305	2.73375
0.0331	2.73408
0.03315	2.73408
0.0332	2.73473
0.03325	2.7357
0.0333	2.73635
0.03335	2.73667
0.0334	2.737
0.03345	2.73765
0.0335	2.7383
0.03355	2.73894
0.0336	2.73959
0.03365	2.74057
0.0337	2.74122
0.03375	2.74219
0.0338	2.74316
0.03385	2.74349
0.0339	2.74446
0.03395	2.74479
0.034	2.74576
0.03405	2.74576
0.0341	2.74673
0.03415	2.74771
0.0342	2.74836
0.03425	2.74901
0.0343	2.74933
0.03435	2.7503
0.0344	2.75063
0.03445	2.75063
0.0345	2.7516
0.03455	2.75193
0.0346	2.75225
0.03465	2.75322
0.0347	2.75355
0.03475	2.75452
0.0348	2.7555
0.03485	2.75615
0.0349	2.75582
0.03495	2.75679
0.035	2.75777
0.03505	2.75842
0.0351	2.75907
0.03515	2.75972
0.0352	2.76004
0.03525	2.76036
0.0353	2.76069
0.03535	2.76166
0.0354	2.76166
0.03545	2.76264
0.0355	2.76264
0.03555	2.76264
0.0356	2.76329
0.03565	2.76393
0.0357	2.76361
0.03575	2.76426
0.0358	2.76393
0.03585	2.76458
0.0359	2.76361
0.03595	2.76393
0.036	2.76361
0.03605	2.76426
0.0361	2.76393
0.03615	2.76329
0.0362	2.76329
0.03625	2.76296
0.0363	2.76361
0.03635	2.76361
0.0364	2.76361
0.03645	2.76329
0.0365	2.76329
0.03655	2.76329
0.0366	2.76329
0.03665	2.76361
0.0367	2.76361
0.03675	2.76426
0.0368	2.76426
0.03685	2.76426
0.0369	2.76491
0.03695	2.76556
0.037	2.76588
0.03705	2.76588
0.0371	2.76653
0.03715	2.76686
0.0372	2.76718
0.03725	2.76815
0.0373	2.76815
0.03735	2.76815
0.0374	2.76848
0.03745	2.7688
0.0375	2.76945
0.03755	2.76978
0.0376	2.7701
0.03765	2.77043
0.0377	2.7701
0.03775	2.77043
0.0378	2.77075
0.03785	2.77107
0.0379	2.77205
0.03795	2.7714
0.038	2.77205
0.03805	2.77237
0.0381	2.77237
0.03815	2.7727
0.0382	2.77302
0.03825	2.77302
0.0383	2.77335
0.03835	2.77335
0.0384	2.77367
0.03845	2.77367
0.0385	2.77367
0.03855	2.774
0.0386	2.77432
0.03865	2.77464
0.0387	2.77464
0.03875	2.77529
0.0388	2.77562
0.03885	2.77594
0.0389	2.77627
0.03895	2.77659
0.039	2.77724
0.03905	2.77789
0.0391	2.77789
0.03915	2.77854
0.0392	2.77886
0.03925	2.77919
0.0393	2.77984
0.03935	2.78081
0.0394	2.78081
0.03945	2.78146
0.0395	2.78211
0.03955	2.78308
0.0396	2.78406
0.03965	2.78471
0.0397	2.78535
0.03975	2.786
0.0398	2.78633
0.03985	2.78763
0.0399	2.78828
0.03995	2.78925
0.04	2.7899
0.04005	2.7912
0.0401	2.79184
0.04015	2.79282
0.0402	2.79347
0.04025	2.79477
0.0403	2.79541
0.04035	2.79606
0.0404	2.79704
0.04045	2.79769
0.0405	2.79834
0.04055	2.79898
0.0406	2.79963
0.04065	2.79963
0.0407	2.80061
0.04075	2.80061
0.0408	2.80093
0.04085	2.80093
0.0409	2.80158
0.04095	2.80158
0.041	2.80158
0.04105	2.80158
0.0411	2.80191
0.04115	2.80191
0.0412	2.80255
0.04125	2.80288
0.0413	2.80255
0.04135	2.80255
0.0414	2.80288
0.04145	2.8032
0.0415	2.80353
0.04155	2.80385
0.0416	2.80353
0.04165	2.80353
0.0417	2.80353
0.04175	2.80385
0.0418	2.80353
0.04185	2.80385
0.0419	2.80418
0.04195	2.8045
0.042	2.80418
0.04205	2.80418
0.0421	2.80483
0.04215	2.8045
0.0422	2.8045
0.04225	2.80483
0.0423	2.80515
0.04235	2.8058
0.0424	2.80612
0.04245	2.80677
0.0425	2.8071
0.04255	2.80775
0.0426	2.80807
0.04265	2.80905
0.0427	2.81002
0.04275	2.81034
0.0428	2.81132
0.04285	2.81229
0.0429	2.81294
0.04295	2.81391
0.043	2.81456
0.04305	2.81521
0.0431	2.81651
0.04315	2.81716
0.0432	2.81813
0.04325	2.81878
0.0433	2.81911
0.04335	2.81976
0.0434	2.82008
0.04345	2.82105
0.0435	2.82138
0.04355	2.8217
0.0436	2.82203
0.04365	2.82235
0.0437	2.82268
0.04375	2.82333
0.0438	2.82333
0.04385	2.82365
0.0439	2.82397
0.04395	2.82397
0.044	2.82462
0.04405	2.82462
0.0441	2.82495
0.04415	2.82527
0.0442	2.8256
0.04425	2.82657
0.0443	2.82592
0.04435	2.8269
0.0444	2.82754
0.04445	2.82787
0.0445	2.82852
0.04455	2.82884
0.0446	2.82949
0.04465	2.82982
0.0447	2.83047
0.04475	2.83079
0.0448	2.83079
0.04485	2.83144
0.0449	2.83176
0.04495	2.83241
0.045	2.83209
0.04505	2.83241
0.0451	2.83306
0.04515	2.83306
0.0452	2.83274
0.04525	2.83306
0.0453	2.83306
0.04535	2.83339
0.0454	2.83339
0.04545	2.83371
0.0455	2.83339
0.04555	2.83371
0.0456	2.83371
0.04565	2.83404
0.0457	2.83404
0.04575	2.83371
0.0458	2.83468
0.04585	2.83468
0.0459	2.83468
0.04595	2.83468
0.046	2.83501
0.04605	2.83566
0.0461	2.83598
0.04615	2.83663
0.0462	2.83728
0.04625	2.83761
0.0463	2.83793
0.04635	2.83858
0.0464	2.83858
0.04645	2.83923
0.0465	2.83955
0.04655	2.83955
0.0466	2.84053
0.04665	2.84085
0.0467	2.84053
0.04675	2.84118
0.0468	2.84118
0.04685	2.84118
0.0469	2.84118
0.04695	2.8415
0.047	2.84215
0.04705	2.8428
0.0471	2.84312
0.04715	2.8428
0.0472	2.84345
0.04725	2.84345
0.0473	2.84377
0.04735	2.8441
0.0474	2.84442
0.04745	2.84475
0.0475	2.84539
0.04755	2.84539
0.0476	2.84604
0.04765	2.84637
0.0477	2.84637
0.04775	2.84702
0.0478	2.84669
0.04785	2.84734
0.0479	2.84799
0.04795	2.84864
0.048	2.84864
0.04805	2.84929
0.0481	2.84896
0.04815	2.84961
0.0482	2.84961
0.04825	2.85026
0.0483	2.85059
0.04835	2.85026
0.0484	2.85059
0.04845	2.85091
0.0485	2.85189
0.04855	2.85156
0.0486	2.85253
0.04865	2.85318
0.0487	2.85318
0.04875	2.85351
0.0488	2.85416
0.04885	2.85481
0.0489	2.85546
0.04895	2.85643
0.049	2.85708
0.04905	2.85773
0.0491	2.8587
0.04915	2.85967
0.0492	2.86065
0.04925	2.86162
0.0493	2.86292
0.04935	2.86357
0.0494	2.86519
0.04945	2.86584
0.0495	2.86746
0.04955	2.86844
0.0496	2.86941
0.04965	2.87071
0.0497	2.87168
0.04975	2.87266
0.0498	2.87363
0.04985	2.8746
0.0499	2.87525
0.04995	2.87623
0.05	2.87655
0.05005	2.87752
0.0501	2.8785
0.05015	2.8785
0.0502	2.87947
0.05025	2.87947
0.0503	2.88012
0.05035	2.88077
0.0504	2.88142
0.05045	2.88174
0.0505	2.88239
0.05055	2.88272
0.0506	2.88304
0.05065	2.88304
0.0507	2.88337
0.05075	2.88369
0.0508	2.88337
0.05085	2.88304
0.0509	2.88369
0.05095	2.88369
0.051	2.88369
0.05105	2.88369
0.0511	2.88337
0.05115	2.88304
0.0512	2.88272
0.05125	2.88304
0.0513	2.88239
0.05135	2.88239
0.0514	2.88207
0.05145	2.88174
0.0515	2.88207
0.05155	2.88174
0.0516	2.88207
0.05165	2.88142
0.0517	2.88142
0.05175	2.88174
0.0518	2.88142
0.05185	2.88174
0.0519	2.88142
0.05195	2.88109
0.052	2.88142
0.05205	2.88142
0.0521	2.88207
0.05215	2.88239
0.0522	2.88239
0.05225	2.88272
0.0523	2.88304
0.05235	2.88337
0.0524	2.88369
0.05245	2.88434
0.0525	2.88531
0.05255	2.88531
0.0526	2.88596
0.05265	2.88661
0.0527	2.88694
0.05275	2.88759
0.0528	2.88823
0.05285	2.88856
0.0529	2.88921
0.05295	2.88986
0.053	2.89018
0.05305	2.89083
0.0531	2.8918
0.05315	2.89245
0.0532	2.89278
0.05325	2.8931
0.0533	2.89375
0.05335	2.8944
0.0534	2.89473
0.05345	2.89537
0.0535	2.8957
0.05355	2.89635
0.0536	2.897
0.05365	2.89765
0.0537	2.89797
0.05375	2.8983
0.0538	2.89894
0.05385	2.89927
0.0539	2.90024
0.05395	2.90057
0.054	2.90057
0.05405	2.90154
0.0541	2.90219
0.05415	2.90219
0.0542	2.90316
0.05425	2.90381
0.0543	2.90446
0.05435	2.90479
0.0544	2.90511
0.05445	2.90608
0.0545	2.90641
0.05455	2.90673
0.0546	2.90738
0.05465	2.90771
0.0547	2.90803
0.05475	2.90836
0.0548	2.90836
0.05485	2.90868
0.0549	2.90901
0.05495	2.90901
0.055	2.90868
0.05505	2.90901
0.0551	2.90933
0.05515	2.90901
0.0552	2.90868
0.05525	2.90868
0.0553	2.90836
0.05535	2.90836
0.0554	2.90868
0.05545	2.90868
0.0555	2.90803
0.05555	2.90771
0.0556	2.90803
0.05565	2.90803
0.0557	2.90836
0.05575	2.90836
0.0558	2.90836
0.05585	2.90836
0.0559	2.90901
0.05595	2.90965
0.056	2.90998
0.05605	2.9103
0.0561	2.91095
0.05615	2.91128
0.0562	2.91193
0.05625	2.91225
0.0563	2.9129
0.05635	2.91387
0.0564	2.91452
0.05645	2.91517
0.0565	2.91615
0.05655	2.91647
0.0566	2.91712
0.05665	2.91809
0.0567	2.91874
0.05675	2.91874
0.0568	2.91971
0.05685	2.92069
0.0569	2.92101
0.05695	2.92134
0.057	2.92264
0.05705	2.92264
0.0571	2.92328
0.05715	2.92393
0.0572	2.92393
0.05725	2.92458
0.0573	2.92523
0.05735	2.92556
0.0574	2.92588
0.05745	2.92653
0.0575	2.92685
0.05755	2.92653
0.0576	2.92718
0.05765	2.92718
0.0577	2.92718
0.05775	2.92718
0.0578	2.92718
0.05785	2.92718
0.0579	2.92685
0.05795	2.9275
0.058	2.92718
0.05805	2.92685
0.0581	2.92685
0.05815	2.92685
0.0582	2.92718
0.05825	2.92718
0.0583	2.92718
0.05835	2.9275
0.0584	2.9275
0.05845	2.92718
0.0585	2.92685
0.05855	2.92685
0.0586	2.92718
0.05865	2.92685
0.0587	2.9275
0.05875	2.92718
0.0588	2.9275
0.05885	2.92815
0.0589	2.9288
0.05895	2.92913
0.059	2.92945
0.05905	2.92978
0.0591	2.93042
0.05915	2.9314
0.0592	2.93205
0.05925	2.93237
0.0593	2.93302
0.05935	2.93399
0.0594	2.93464
0.05945	2.93562
0.0595	2.93627
0.05955	2.93659
0.0596	2.93724
0.05965	2.93789
0.0597	2.93886
0.05975	2.93919
0.0598	2.93951
0.05985	2.93984
0.0599	2.94049
0.05995	2.94049
0.06	2.94081
0.06005	2.94113
0.0601	2.94113
0.06015	2.94081
0.0602	2.94146
0.06025	2.94178
0.0603	2.94146
0.06035	2.94178
0.0604	2.94178
0.06045	2.94211
0.0605	2.94243
0.06055	2.94308
0.0606	2.94308
0.06065	2.94373
0.0607	2.94406
0.06075	2.94438
0.0608	2.9447
0.06085	2.94535
0.0609	2.946
0.06095	2.94633
0.061	2.94698
0.06105	2.94795
0.0611	2.94827
0.06115	2.94892
0.0612	2.94892
0.06125	2.94957
0.0613	2.95022
0.06135	2.95087
0.0614	2.9512
0.06145	2.95184
0.0615	2.95249
0.06155	2.95282
0.0616	2.95314
0.06165	2.95347
0.0617	2.95379
0.06175	2.95412
0.0618	2.95509
0.06185	2.95541
0.0619	2.95541
0.06195	2.95574
0.062	2.95606
0.06205	2.95671
0.0621	2.95671
0.06215	2.95736
0.0622	2.95736
0.06225	2.95801
0.0623	2.95834
0.06235	2.95898
0.0624	2.95898
0.06245	2.95963
0.0625	2.95996
0.06255	2.96061
0.0626	2.96093
0.06265	2.96126
0.0627	2.96191
0.06275	2.96288
0.0628	2.96288
0.06285	2.96385
0.0629	2.96418
0.06295	2.96418
0.063	2.96483
0.06305	2.96548
0.0631	2.9658
0.06315	2.96612
0.0632	2.96645
0.06325	2.9671
0.0633	2.96742
0.06335	2.96775
0.0634	2.96742
0.06345	2.9684
0.0635	2.96775
0.06355	2.9684
0.0636	2.96807
0.06365	2.9684
0.0637	2.9684
0.06375	2.9684
0.0638	2.9684
0.06385	2.96872
0.0639	2.9684
0.06395	2.9684
0.064	2.9684
0.06405	2.96807
0.0641	2.9684
0.06415	2.9684
0.0642	2.96807
0.06425	2.96807
0.0643	2.96775
0.06435	2.96775
0.0644	2.96742
0.06445	2.96677
0.0645	2.96677
0.06455	2.96645
0.0646	2.96645
0.06465	2.96612
0.0647	2.9658
0.06475	2.9658
0.0648	2.9658
0.06485	2.9658
0.0649	2.9658
0.06495	2.96612
0.065	2.9658
0.06505	2.96612
0.0651	2.96645
0.06515	2.96677
0.0652	2.9671
0.06525	2.96742
0.0653	2.96807
0.06535	2.96807
0.0654	2.96872
0.06545	2.96969
0.0655	2.97034
0.06555	2.97132
0.0656	2.97229
0.06565	2.97262
0.0657	2.97359
0.06575	2.97456
0.0658	2.97521
0.06585	2.97619
0.0659	2.97683
0.06595	2.97813
0.066	2.97878
0.06605	2.97911
0.0661	2.98073
0.06615	2.98105
0.0662	2.98203
0.06625	2.98268
0.0663	2.98333
0.06635	2.9843
0.0664	2.98527
0.06645	2.98592
0.0665	2.98625
0.06655	2.9869
0.0666	2.98787
0.06665	2.98884
0.0667	2.98949
0.06675	2.99014
0.0668	2.99079
0.06685	2.99111
0.0669	2.99176
0.06695	2.99209
0.067	2.99274
0.06705	2.99339
0.0671	2.99306
0.06715	2.99404
0.0672	2.99404
0.06725	2.99468
0.0673	2.99501
0.06735	2.99501
0.0674	2.99533
0.06745	2.99631
0.0675	2.99631
0.06755	2.99696
0.0676	2.99728
0.06765	2.99761
0.0677	2.99858
0.06775	2.99825
0.0678	2.99955
0.06785	2.99923
0.0679	3.0002
0.06795	3.00053
0.068	3.00053
0.06805	3.00053
0.0681	3.0015
0.06815	3.0015
0.0682	3.00215
0.06825	3.00215
0.0683	3.00247
0.06835	3.00247
0.0684	3.0028
0.06845	3.00312
0.0685	3.00312
0.06855	3.00377
0.0686	3.00377
0.06865	3.0041
0.0687	3.00442
0.06875	3.00475
0.0688	3.00475
0.06885	3.00539
0.0689	3.00604
0.06895	3.00604
0.069	3.00637
0.06905	3.00669
0.0691	3.00669
0.06915	3.00702
0.0692	3.00669
0.06925	3.00734
0.0693	3.00767
0.06935	3.00767
0.0694	3.00734
0.06945	3.00767
0.0695	3.00799
0.06955	3.00799
0.0696	3.00832
0.06965	3.00896
0.0697	3.00896
0.06975	3.00929
0.0698	3.00896
0.06985	3.00994
0.0699	3.01026
0.06995	3.01026
0.07	3.01091
0.07005	3.01091
0.0701	3.01124
0.07015	3.01156
0.0702	3.01189
0.07025	3.01221
0.0703	3.01253
0.07035	3.01253
0.0704	3.01286
0.07045	3.01286
0.0705	3.01286
0.07055	3.01351
0.0706	3.01318
0.07065	3.01351
0.0707	3.01383
0.07075	3.01448
0.0708	3.01416
0.07085	3.01481
0.0709	3.01481
0.07095	3.01546
0.071	3.01578
0.07105	3.0161
0.0711	3.01643
0.07115	3.0174
0.0712	3.0174
0.07125	3.01838
0.0713	3.01903
0.07135	3.01935
0.0714	3.02
0.07145	3.02032
0.0715	3.02065
0.07155	3.02097
0.0716	3.02162
0.07165	3.02227
0.0717	3.02195
0.07175	3.02227
0.0718	3.0226
0.07185	3.02324
0.0719	3.02292
0.07195	3.02292
0.072	3.02324
0.07205	3.02324
0.0721	3.02357
0.07215	3.02357
0.0722	3.02389
0.07225	3.02454
0.0723	3.02454
0.07235	3.02552
0.0724	3.02552
0.07245	3.02617
0.0725	3.02617
0.07255	3.02681
0.0726	3.02714
0.07265	3.02714
0.0727	3.02779
0.07275	3.02779
0.0728	3.02844
0.07285	3.02909
0.0729	3.02909
0.07295	3.02974
0.073	3.03071
0.07305	3.03038
0.0731	3.03038
0.07315	3.03136
0.0732	3.03168
0.07325	3.03168
0.0733	3.03233
0.07335	3.03233
0.0734	3.03331
0.07345	3.03331
0.0735	3.03363
0.07355	3.03395
0.0736	3.03428
0.07365	3.0346
0.0737	3.03525
0.07375	3.03558
0.0738	3.0359
0.07385	3.03623
0.0739	3.03623
0.07395	3.03688
0.074	3.03655
0.07405	3.03655
0.0741	3.03623
0.07415	3.03655
0.0742	3.03623
0.07425	3.0359
0.0743	3.03558
0.07435	3.03525
0.0744	3.03493
0.07445	3.03428
0.0745	3.03395
0.07455	3.03363
0.0746	3.03298
0.07465	3.03331
0.0747	3.03331
0.07475	3.03331
0.0748	3.03298
0.07485	3.03298
0.0749	3.03298
0.07495	3.03298
0.075	3.03363
0.07505	3.03428
0.0751	3.03428
0.07515	3.03525
0.0752	3.03493
0.07525	3.03623
0.0753	3.0372
0.07535	3.03785
0.0754	3.03915
0.07545	3.04012
0.0755	3.04109
0.07555	3.04239
0.0756	3.04369
0.07565	3.04499
0.0757	3.04629
0.07575	3.04791
0.0758	3.04888
0.07585	3.05018
0.0759	3.05115
0.07595	3.05278
0.076	3.05343
0.07605	3.05472
0.0761	3.05537
0.07615	3.05635
0.0762	3.057
0.07625	3.05765
0.0763	3.05765
0.07635	3.05829
0.0764	3.05862
0.07645	3.05894
0.0765	3.05959
0.07655	3.05927
0.0766	3.06024
0.07665	3.06057
0.0767	3.06024
0.07675	3.06024
0.0768	3.06057
0.07685	3.06057
0.0769	3.06057
0.07695	3.06122
0.077	3.06089
0.07705	3.06122
0.0771	3.06122
0.07715	3.06154
0.0772	3.06186
0.07725	3.06219
0.0773	3.06251
0.07735	3.06316
0.0774	3.06316
0.07745	3.06349
0.0775	3.06381
0.07755	3.06381
0.0776	3.06414
0.07765	3.06381
0.0777	3.06414
0.07775	3.06446
0.0778	3.06446
0.07785	3.06446
0.0779	3.06479
0.07795	3.06446
0.078	3.06446
0.07805	3.06511
0.0781	3.06479
0.07815	3.06511
0.0782	3.06576
0.07825	3.06543
0.0783	3.06511
0.07835	3.06511
0.0784	3.06543
0.07845	3.06511
0.0785	3.06576
0.07855	3.06608
0.0786	3.06608
0.07865	3.06641
0.0787	3.06673
0.07875	3.06706
0.0788	3.06706
0.07885	3.06803
0.0789	3.06803
0.07895	3.06771
0.079	3.06868
0.07905	3.069
0.0791	3.06965
0.07915	3.0703
0.0792	3.07095
0.07925	3.07095
0.0793	3.07193
0.07935	3.07257
0.0794	3.07322
0.07945	3.0742
0.0795	3.07517
0.07955	3.07614
0.0796	3.07647
0.07965	3.07744
0.0797	3.07809
0.07975	3.07874
0.0798	3.07971
0.07985	3.08004
0.0799	3.08069
0.07995	3.08134
0.08	3.08199
0.08005	3.08264
0.0801	3.08296
0.08015	3.08296
0.0802	3.08328
0.08025	3.08361
0.0803	3.08361
0.08035	3.08328
0.0804	3.08361
0.08045	3.08393
0.0805	3.08361
0.08055	3.08328
0.0806	3.08361
0.08065	3.08296
0.0807	3.08296
0.08075	3.08264
0.0808	3.08264
0.08085	3.08231
0.0809	3.08166
0.08095	3.08199
0.081	3.08166
0.08105	3.08101
0.0811	3.08101
0.08115	3.08134
0.0812	3.08134
0.08125	3.08134
0.0813	3.08134
0.08135	3.08166
0.0814	3.08166
0.08145	3.08199
0.0815	3.08231
0.08155	3.08231
0.0816	3.08264
0.08165	3.08328
0.0817	3.08328
0.08175	3.08393
0.0818	3.08458
0.08185	3.08523
0.0819	3.08621
0.08195	3.08621
0.082	3.08653
0.08205	3.08718
0.0821	3.08783
0.08215	3.08815
0.0822	3.08913
0.08225	3.08945
0.0823	3.08978
0.08235	3.09042
0.0824	3.09075
0.08245	3.09172
0.0825	3.09205
0.08255	3.0927
0.0826	3.09367
0.08265	3.09367
0.0827	3.09399
0.08275	3.09464
0.0828	3.09529
0.08285	3.09562
0.0829	3.09594
0.08295	3.09594
0.083	3.09724
0.08305	3.09756
0.0831	3.09789
0.08315	3.09821
0.0832	3.09919
0.08325	3.09951
0.0833	3.09984
0.08335	3.10016
0.0834	3.10049
0.08345	3.10178
0.0835	3.10211
0.08355	3.10308
0.0836	3.10373
0.08365	3.10503
0.0837	3.10503
0.08375	3.106
0.0838	3.10665
0.08385	3.10763
0.0839	3.10827
0.08395	3.10892
0.084	3.10957
0.08405	3.1099
0.0841	3.11087
0.08415	3.11152
0.0842	3.11217
0.08425	3.11282
0.0843	3.11314
0.08435	3.11347
0.0844	3.11412
0.08445	3.11509
0.0845	3.11509
0.08455	3.11606
0.0846	3.11639
0.08465	3.11704
0.0847	3.11769
0.08475	3.11866
0.0848	3.11866
0.08485	3.11931
0.0849	3.11963
0.08495	3.11996
0.085	3.12028
0.08505	3.12093
0.0851	3.12093
0.08515	3.12093
0.0852	3.12126
0.08525	3.12093
0.0853	3.12061
0.08535	3.12093
0.0854	3.12061
0.08545	3.12093
0.0855	3.12028
0.08555	3.11996
0.0856	3.11963
0.08565	3.11996
0.0857	3.11931
0.08575	3.11898
0.0858	3.11898
0.08585	3.11898
0.0859	3.11866
0.08595	3.11898
0.086	3.11898
0.08605	3.11898
0.0861	3.11866
0.08615	3.11963
0.0862	3.11963
0.08625	3.11996
0.0863	3.12028
0.08635	3.12093
0.0864	3.12126
0.08645	3.12158
0.0865	3.12223
0.08655	3.1232
0.0866	3.12353
0.08665	3.1245
0.0867	3.12483
0.08675	3.12515
0.0868	3.12612
0.08685	3.12612
0.0869	3.12612
0.08695	3.1271
0.087	3.12742
0.08705	3.12742
0.0871	3.12775
0.08715	3.1284
0.0872	3.1284
0.08725	3.1284
0.0873	3.12905
0.08735	3.12905
0.0874	3.12969
0.08745	3.13002
0.0875	3.13002
0.08755	3.13067
0.0876	3.13067
0.08765	3.13099
0.0877	3.13132
0.08775	3.13164
0.0878	3.13229
0.08785	3.13294
0.0879	3.13359
0.08795	3.13391
0.088	3.13456
0.08805	3.13489
0.0881	3.13554
0.08815	3.13619
0.0882	3.13619
0.08825	3.13651
0.0883	3.13716
0.08835	3.13748
0.0884	3.13781
0.08845	3.13748
0.0885	3.13813
0.08855	3.13813
0.0886	3.13846
0.08865	3.13846
0.0887	3.13878
0.08875	3.13911
0.0888	3.13846
0.08885	3.13878
0.0889	3.13878
0.08895	3.13911
0.089	3.13846
0.08905	3.13878
0.0891	3.13878
0.08915	3.13878
0.0892	3.13911
0.08925	3.13878
0.0893	3.13911
0.08935	3.13846
0.0894	3.13911
0.08945	3.13943
0.0895	3.13878
0.08955	3.13911
0.0896	3.13943
0.08965	3.13943
0.0897	3.13976
0.08975	3.14008
0.0898	3.14008
0.08985	3.14008
0.0899	3.14073
0.08995	3.1404
0.09	3.14138
0.09005	3.1417
0.0901	3.14235
0.09015	3.14235
0.0902	3.143
0.09025	3.14397
0.0903	3.1443
0.09035	3.14527
0.0904	3.14625
0.09045	3.14657
0.0905	3.14754
0.09055	3.14852
0.0906	3.14917
0.09065	3.15014
0.0907	3.15111
0.09075	3.15176
0.0908	3.15209
0.09085	3.15371
0.0909	3.15404
0.09095	3.15501
0.091	3.15533
0.09105	3.15533
0.0911	3.15631
0.09115	3.15631
0.0912	3.15663
0.09125	3.15663
0.0913	3.15696
0.09135	3.15663
0.0914	3.15663
0.09145	3.15728
0.0915	3.15663
0.09155	3.15663
0.0916	3.15696
0.09165	3.15663
0.0917	3.15696
0.09175	3.15696
0.0918	3.15728
0.09185	3.15728
0.0919	3.15761
0.09195	3.15793
0.092	3.15825
0.09205	3.15858
0.0921	3.15858
0.09215	3.15923
0.0922	3.15923
0.09225	3.15988
0.0923	3.1602
0.09235	3.16053
0.0924	3.1602
0.09245	3.16085
0.0925	3.16085
0.09255	3.16085
0.0926	3.16085
0.09265	3.16053
0.0927	3.16085
0.09275	3.16085
0.0928	3.16085
0.09285	3.16053
0.0929	3.16085
0.09295	3.16085
0.093	3.16053
0.09305	3.16053
0.0931	3.16053
0.09315	3.16053
0.0932	3.16085
0.09325	3.16053
0.0933	3.1602
0.09335	3.1602
0.0934	3.16053
0.09345	3.1602
0.0935	3.1602
0.09355	3.1602
0.0936	3.1602
0.09365	3.1602
0.0937	3.1602
0.09375	3.1602
0.0938	3.16053
0.09385	3.16053
0.0939	3.16053
0.09395	3.16053
0.094	3.16053
0.09405	3.16085
0.0941	3.16085
0.09415	3.16053
0.0942	3.16085
0.09425	3.16053
0.0943	3.16053
0.09435	3.1602
0.0944	3.1602
0.09445	3.16085
0.0945	3.16085
0.09455	3.16053
0.0946	3.16053
0.09465	3.16053
0.0947	3.16053
0.09475	3.16053
0.0948	3.16053
0.09485	3.16053
0.0949	3.16118
0.09495	3.1615
0.095	3.1615
0.09505	3.1615
0.0951	3.1628
0.09515	3.16247
0.0952	3.16312
0.09525	3.16377
0.0953	3.16475
0.09535	3.16572
0.0954	3.16637
0.09545	3.16669
0.0955	3.16799
0.09555	3.16896
0.0956	3.17026
0.09565	3.17091
0.0957	3.17189
0.09575	3.17318
0.0958	3.17416
0.09585	3.17546
0.0959	3.17675
0.09595	3.17773
0.096	3.17838
0.09605	3.17935
0.0961	3.18032
0.09615	3.1813
0.0962	3.1826
0.09625	3.18357
0.0963	3.18454
0.09635	3.18552
0.0964	3.18617
0.09645	3.18714
0.0965	3.18714
0.09655	3.18811
0.0966	3.18876
0.09665	3.18941
0.0967	3.18973
0.09675	3.19006
0.0968	3.19038
0.09685	3.19071
0.0969	3.19071
0.09695	3.19136
0.097	3.19103
0.09705	3.19168
0.0971	3.19168
0.09715	3.19136
0.0972	3.19103
0.09725	3.19103
0.0973	3.19103
0.09735	3.19071
0.0974	3.19071
0.09745	3.19071
0.0975	3.19038
0.09755	3.19006
0.0976	3.19006
0.09765	3.19006
0.0977	3.19006
0.09775	3.18941
0.0978	3.18909
0.09785	3.18941
0.0979	3.18876
0.09795	3.18876
0.098	3.18844
0.09805	3.18844
0.0981	3.18811
0.09815	3.18811
0.0982	3.18714
0.09825	3.18681
0.0983	3.18681
0.09835	3.18681
0.0984	3.18649
0.09845	3.18649
0.0985	3.18649
0.09855	3.18649
0.0986	3.18617
0.09865	3.18617
0.0987	3.18649
0.09875	3.18617
0.0988	3.18649
0.09885	3.18617
0.0989	3.18617
0.09895	3.18617
0.099	3.18617
0.09905	3.18617
[truncated: 5,812 more rows]
