# Supplementary material for: An evolutionarily conserved glycine-tyrosine motif forms a folding core in outer membrane proteins
Source: PLoS One. 2017 Aug 3;12(8):e0182016. doi: 10.1371/journal.pone.0182016 (PMC5542473; doi:10.1371/journal.pone.0182016)
Supplement: S1 File — (ZIP) [file pone.0182016.s001.zip › OmpX stopflow RAW data/OmpX WT 1/ompx_wt_ch1_037.bka]

BIO-KINE ASCII FILE
_COMMENT	External device
_COMMENT	Kinetics measurement
_COMMENT	Y Unit : Volt, X Unit : s
_COMMENT	Timebase 1 = .00005 s 5001 pts
_COMMENT	Timebase 2 = .001 s 2749 pts
_COMMENT	Timebase 3 = .5 s 44 pts
_SFM	SFM-300 /S Advanced mode
_SFM	Ratio : S1: 950, S2: 950, S3: 100
_SFM	Content : S1: , S2: , S3:
_SFM	Concentration : S1: , S2: , S3:
_SFM	Total volume : 502 �l Flow : 14 mL/s
_SFM	Acquisition start : 10 ms before stop
_SFM	cuve=FC-08, s1=10 ml , s2=10 ml , s3=1.9 ml
_UNITX	s
_UNITY	Volt
_DELTAX	0
_DATA
1e-300	2.57051
5e-5	2.56726
1e-4	2.56402
1.5e-4	2.56109
2e-4	2.55882
2.5e-4	2.5559
3e-4	2.55363
3.5e-4	2.55136
4e-4	2.55071
4.5e-4	2.54941
5e-4	2.54844
5.5e-4	2.54876
6e-4	2.54876
6.5e-4	2.54941
7e-4	2.55071
7.5e-4	2.55266
8e-4	2.55525
8.5e-4	2.55817
9e-4	2.56142
9.5e-4	2.56531
0.001	2.56986
0.00105	2.5744
0.0011	2.57959
0.00115	2.58511
0.0012	2.59095
0.00125	2.59777
0.0013	2.60393
0.00135	2.61075
0.0014	2.61757
0.00145	2.62471
0.0015	2.63217
0.00155	2.63963
0.0016	2.6471
0.00165	2.65424
0.0017	2.6617
0.00175	2.66917
0.0018	2.67696
0.00185	2.6841
0.0019	2.69124
0.00195	2.69838
0.002	2.70552
0.00205	2.71233
0.0021	2.71915
0.00215	2.72564
0.0022	2.73213
0.00225	2.73862
0.0023	2.74414
0.00235	2.7503
0.0024	2.75582
0.00245	2.76134
0.0025	2.76653
0.00255	2.7714
0.0026	2.77659
0.00265	2.78178
0.0027	2.78633
0.00275	2.79087
0.0028	2.79509
0.00285	2.79898
0.0029	2.80288
0.00295	2.80645
0.003	2.81002
0.00305	2.81359
0.0031	2.81748
0.00315	2.82073
0.0032	2.82397
0.00325	2.82754
0.0033	2.83079
0.00335	2.83404
0.0034	2.83761
0.00345	2.84118
0.0035	2.84475
0.00355	2.84896
0.0036	2.85318
0.00365	2.8574
0.0037	2.8626
0.00375	2.86714
0.0038	2.87168
0.00385	2.87752
0.0039	2.88304
0.00395	2.88888
0.004	2.89505
0.00405	2.90122
0.0041	2.90771
0.00415	2.9142
0.0042	2.92101
0.00425	2.92718
0.0043	2.93399
0.00435	2.93951
0.0044	2.94568
0.00445	2.95152
0.0045	2.95639
0.00455	2.96093
0.0046	2.96483
0.00465	2.96807
0.0047	2.97067
0.00475	2.97197
0.0048	2.97262
0.00485	2.97262
0.0049	2.97164
0.00495	2.96937
0.005	2.96645
0.00505	2.96223
0.0051	2.95736
0.00515	2.95152
0.0052	2.9447
0.00525	2.93659
0.0053	2.92913
0.00535	2.92036
0.0054	2.91063
0.00545	2.90122
0.0055	2.89116
0.00555	2.88142
0.0056	2.87103
0.00565	2.86065
0.0057	2.85059
0.00575	2.84053
0.0058	2.83014
0.00585	2.82008
0.0059	2.81099
0.00595	2.80158
0.006	2.79249
0.00605	2.78406
0.0061	2.77529
0.00615	2.76718
0.0062	2.75939
0.00625	2.75128
0.0063	2.74381
0.00635	2.737
0.0064	2.72921
0.00645	2.72207
0.0065	2.71525
0.00655	2.70844
0.0066	2.70227
0.00665	2.69643
0.0067	2.69026
0.00675	2.68442
0.0068	2.67858
0.00685	2.67339
0.0069	2.66787
0.00695	2.663
0.007	2.65781
0.00705	2.65294
0.0071	2.6484
0.00715	2.64418
0.0072	2.63963
0.00725	2.63574
0.0073	2.63185
0.00735	2.62892
0.0074	2.62535
0.00745	2.62243
0.0075	2.62049
0.00755	2.61854
0.0076	2.61692
0.00765	2.61659
0.0077	2.61659
0.00775	2.61659
0.0078	2.61724
0.00785	2.61951
0.0079	2.62146
0.00795	2.62438
0.008	2.62795
0.00805	2.63249
0.0081	2.63704
0.00815	2.64256
0.0082	2.64905
0.00825	2.65554
0.0083	2.66268
0.00835	2.67047
0.0084	2.6789
0.00845	2.68734
0.0085	2.69675
0.00855	2.70649
0.0086	2.71623
0.00865	2.72694
0.0087	2.73732
0.00875	2.74901
0.0088	2.76101
0.00885	2.77335
0.0089	2.786
0.00895	2.79866
0.009	2.81229
0.00905	2.8256
0.0091	2.83955
0.00915	2.85286
0.0092	2.86746
0.00925	2.88109
0.0093	2.89505
0.00935	2.90933
0.0094	2.92296
0.00945	2.93627
0.0095	2.9499
0.00955	2.96353
0.0096	2.97554
0.00965	2.98819
0.0097	3.0002
0.00975	3.01189
0.0098	3.0226
0.00985	3.03331
0.0099	3.04337
0.00995	3.05213
0.01	3.06186
0.01005	3.069
0.0101	3.07647
0.01015	3.08328
0.0102	3.0888
0.01025	3.09399
0.0103	3.09756
0.01035	3.10081
0.0104	3.10276
0.01045	3.10406
0.0105	3.10438
0.01055	3.10341
0.0106	3.10211
0.01065	3.09984
0.0107	3.09594
0.01075	3.0914
0.0108	3.08621
0.01085	3.08004
0.0109	3.0729
0.01095	3.06511
0.011	3.05732
0.01105	3.04791
0.0111	3.03882
0.01115	3.02844
0.0112	3.0174
0.01125	3.00637
0.0113	2.99436
0.01135	2.98235
0.0114	2.96969
0.01145	2.95639
0.0115	2.94373
0.01155	2.9301
0.0116	2.91647
0.01165	2.90219
0.0117	2.88791
0.01175	2.87363
0.0118	2.85903
0.01185	2.8441
0.0119	2.82917
0.01195	2.81489
0.012	2.79996
0.01205	2.78535
0.0121	2.77075
0.01215	2.75647
0.0122	2.74251
0.01225	2.72791
0.0123	2.7146
0.01235	2.70065
0.0124	2.68767
0.01245	2.67468
0.0125	2.6617
0.01255	2.64937
0.0126	2.63736
0.01265	2.62568
0.0127	2.61464
0.01275	2.60393
0.0128	2.59387
0.01285	2.58414
0.0129	2.5744
0.01295	2.56531
0.013	2.5572
0.01305	2.54941
0.0131	2.54195
0.01315	2.53513
0.0132	2.52897
0.01325	2.5228
0.0133	2.51761
0.01335	2.51241
0.0134	2.50884
0.01345	2.50462
0.0135	2.50105
0.01355	2.49846
0.0136	2.49586
0.01365	2.49391
0.0137	2.49229
0.01375	2.49034
0.0138	2.48905
0.01385	2.48872
0.0139	2.4871
0.01395	2.4871
0.014	2.4871
0.01405	2.48645
0.0141	2.48645
0.01415	2.48645
0.0142	2.48677
0.01425	2.4871
0.0143	2.48742
0.01435	2.48807
0.0144	2.4884
0.01445	2.48872
0.0145	2.48937
0.01455	2.49067
0.0146	2.49067
0.01465	2.49132
0.0147	2.49197
0.01475	2.49294
0.0148	2.49359
0.01485	2.49456
0.0149	2.49456
0.01495	2.49554
0.015	2.49554
0.01505	2.49619
0.0151	2.49684
0.01515	2.49684
0.0152	2.49716
0.01525	2.49716
0.0153	2.49748
0.01535	2.49781
0.0154	2.49781
0.01545	2.49813
0.0155	2.49846
0.01555	2.49846
0.0156	2.49878
0.01565	2.49846
0.0157	2.49846
0.01575	2.49846
0.0158	2.49911
0.01585	2.49846
0.0159	2.49846
0.01595	2.49878
0.016	2.49846
0.01605	2.49911
0.0161	2.49911
0.01615	2.49943
0.0162	2.49911
0.01625	2.49976
0.0163	2.50008
0.01635	2.49976
0.0164	2.50041
0.01645	2.50105
0.0165	2.50105
0.01655	2.5017
0.0166	2.5017
0.01665	2.50235
0.0167	2.503
0.01675	2.50365
0.0168	2.50398
0.01685	2.50462
0.0169	2.50495
0.01695	2.50527
0.017	2.50592
0.01705	2.50657
0.0171	2.5069
0.01715	2.5069
0.0172	2.5069
0.01725	2.50755
0.0173	2.50787
0.01735	2.50787
0.0174	2.50852
0.01745	2.50852
0.0175	2.50852
0.01755	2.50884
0.0176	2.50852
0.01765	2.50852
0.0177	2.50884
0.01775	2.50884
0.0178	2.50917
0.01785	2.50917
0.0179	2.50917
0.01795	2.50982
0.018	2.50982
0.01805	2.50982
0.0181	2.51014
0.01815	2.51047
0.0182	2.51014
0.01825	2.51144
0.0183	2.51144
0.01835	2.51176
0.0184	2.51209
0.01845	2.51241
0.0185	2.51339
0.01855	2.51339
0.0186	2.51404
0.01865	2.51469
0.0187	2.51533
0.01875	2.51566
0.0188	2.51631
0.01885	2.51696
0.0189	2.51728
0.01895	2.51761
0.019	2.51761
0.01905	2.51826
0.0191	2.5189
0.01915	2.51858
0.0192	2.51988
0.01925	2.5202
0.0193	2.52053
0.01935	2.52053
0.0194	2.52118
0.01945	2.52118
0.0195	2.52183
0.01955	2.52183
0.0196	2.52183
0.01965	2.52215
0.0197	2.52215
0.01975	2.52215
0.0198	2.52247
0.01985	2.5228
0.0199	2.52247
0.01995	2.52312
0.02	2.5228
0.02005	2.5228
0.0201	2.52345
0.02015	2.52377
0.0202	2.52345
0.02025	2.52377
0.0203	2.5241
0.02035	2.52442
0.0204	2.52442
0.02045	2.52442
0.0205	2.52475
0.02055	2.52507
0.0206	2.5254
0.02065	2.5254
0.0207	2.5254
0.02075	2.52604
0.0208	2.52604
0.02085	2.52637
0.0209	2.52637
0.02095	2.52702
0.021	2.52702
0.02105	2.52767
0.0211	2.52799
0.02115	2.52799
0.0212	2.52799
0.02125	2.52799
0.0213	2.52864
0.02135	2.52864
0.0214	2.52897
0.02145	2.52929
0.0215	2.52929
0.02155	2.52929
0.0216	2.52994
0.02165	2.53026
0.0217	2.53059
0.02175	2.53091
0.0218	2.53156
0.02185	2.53221
0.0219	2.53221
0.02195	2.53286
0.022	2.53318
0.02205	2.53318
0.0221	2.53481
0.02215	2.53416
0.0222	2.53416
0.02225	2.53448
0.0223	2.53481
0.02235	2.53481
0.0224	2.53416
0.02245	2.53448
0.0225	2.53448
0.02255	2.53448
0.0226	2.53416
0.02265	2.53416
0.0227	2.53383
0.02275	2.53416
0.0228	2.53416
0.02285	2.53383
0.0229	2.53383
0.02295	2.53351
0.023	2.53286
0.02305	2.53383
0.0231	2.53351
0.02315	2.53383
0.0232	2.53383
0.02325	2.53416
0.0233	2.53416
0.02335	2.53448
0.0234	2.53448
0.02345	2.53481
0.0235	2.53513
0.02355	2.53513
0.0236	2.53578
0.02365	2.53578
0.0237	2.53611
0.02375	2.53675
0.0238	2.53675
0.02385	2.5374
0.0239	2.5374
0.02395	2.53773
0.024	2.53838
0.02405	2.5387
0.0241	2.53903
0.02415	2.53935
0.0242	2.53968
0.02425	2.54032
0.0243	2.54065
0.02435	2.5413
0.0244	2.54162
0.02445	2.5426
0.0245	2.54292
0.02455	2.54292
0.0246	2.54389
0.02465	2.54487
0.0247	2.54519
0.02475	2.54584
0.0248	2.54682
0.02485	2.54746
0.0249	2.54779
0.02495	2.54844
0.025	2.54941
0.02505	2.55038
0.0251	2.55168
0.02515	2.55233
0.0252	2.55331
0.02525	2.55395
0.0253	2.55525
0.02535	2.5559
0.0254	2.55688
0.02545	2.55817
0.0255	2.55882
0.02555	2.56012
0.0256	2.56077
0.02565	2.56142
0.0257	2.56239
0.02575	2.56337
0.0258	2.56369
0.02585	2.56466
0.0259	2.56564
0.02595	2.56629
0.026	2.56694
0.02605	2.56726
0.0261	2.56726
0.02615	2.56791
0.0262	2.56823
0.02625	2.56791
0.0263	2.56823
0.02635	2.56888
0.0264	2.56888
0.02645	2.56921
0.0265	2.56921
0.02655	2.56921
0.0266	2.56921
0.02665	2.56953
0.0267	2.56953
0.02675	2.56986
0.0268	2.57051
0.02685	2.57018
0.0269	2.57083
0.02695	2.57116
0.027	2.57116
0.02705	2.57148
0.0271	2.57148
0.02715	2.57213
0.0272	2.57245
0.02725	2.57245
0.0273	2.5731
0.02735	2.57375
0.0274	2.57375
0.02745	2.57375
0.0275	2.57473
0.02755	2.57473
0.0276	2.57473
0.02765	2.57505
0.0277	2.57537
0.02775	2.5757
0.0278	2.57602
0.02785	2.57635
0.0279	2.577
0.02795	2.577
0.028	2.57765
0.02805	2.57797
0.0281	2.57862
0.02815	2.57927
0.0282	2.57927
0.02825	2.57992
0.0283	2.58057
0.02835	2.58057
0.0284	2.58154
0.02845	2.58187
0.0285	2.58219
0.02855	2.58219
0.0286	2.58251
0.02865	2.58284
0.0287	2.58251
0.02875	2.58316
0.0288	2.58316
0.02885	2.58284
0.0289	2.58316
0.02895	2.58316
0.029	2.58349
0.02905	2.58349
0.0291	2.58316
0.02915	2.58349
0.0292	2.58349
0.02925	2.58349
0.0293	2.58381
0.02935	2.58349
0.0294	2.58349
0.02945	2.58381
0.0295	2.58381
0.02955	2.58381
0.0296	2.58414
0.02965	2.58446
0.0297	2.58446
0.02975	2.58446
0.0298	2.58479
0.02985	2.58446
0.0299	2.58511
0.02995	2.58511
0.03	2.58544
0.03005	2.58576
0.0301	2.58576
0.03015	2.58576
0.0302	2.58576
0.03025	2.58608
0.0303	2.58673
0.03035	2.58641
0.0304	2.58641
0.03045	2.58706
0.0305	2.58738
0.03055	2.58738
0.0306	2.58771
0.03065	2.58803
0.0307	2.58836
0.03075	2.58803
0.0308	2.58901
0.03085	2.58901
0.0309	2.58998
0.03095	2.58998
0.031	2.59063
0.03105	2.5916
0.0311	2.59193
0.03115	2.59225
0.0312	2.59322
0.03125	2.59322
0.0313	2.59387
0.03135	2.5942
0.0314	2.59485
0.03145	2.5955
0.0315	2.59647
0.03155	2.59712
0.0316	2.59712
0.03165	2.59744
0.0317	2.59744
0.03175	2.59777
0.0318	2.59777
0.03185	2.59874
0.0319	2.59842
0.03195	2.59907
0.032	2.59907
0.03205	2.59939
0.0321	2.59939
0.03215	2.59939
0.0322	2.59972
0.03225	2.59972
0.0323	2.60004
0.03235	2.60004
0.0324	2.60036
0.03245	2.60036
0.0325	2.60004
0.03255	2.60004
0.0326	2.59972
0.03265	2.60004
0.0327	2.60004
0.03275	2.59972
0.0328	2.60036
0.03285	2.60004
0.0329	2.60004
0.03295	2.60069
0.033	2.60069
0.03305	2.60101
0.0331	2.60101
0.03315	2.60134
0.0332	2.60199
0.03325	2.60231
0.0333	2.60264
0.03335	2.60296
0.0334	2.60296
0.03345	2.60361
0.0335	2.60426
0.03355	2.60458
0.0336	2.60491
0.03365	2.60523
0.0337	2.60523
0.03375	2.60556
0.0338	2.60621
0.03385	2.60653
0.0339	2.60621
0.03395	2.60686
0.034	2.60686
0.03405	2.60718
0.0341	2.60718
0.03415	2.6075
0.0342	2.60783
0.03425	2.60783
0.0343	2.60848
0.03435	2.60815
0.0344	2.60848
0.03445	2.60848
0.0345	2.6088
0.03455	2.60913
0.0346	2.60913
0.03465	2.60978
0.0347	2.60978
0.03475	2.61043
0.0348	2.61107
0.03485	2.61172
0.0349	2.61205
0.03495	2.61205
0.035	2.61302
0.03505	2.614
0.0351	2.61464
0.03515	2.61529
0.0352	2.61562
0.03525	2.61659
0.0353	2.61692
0.03535	2.61757
0.0354	2.61854
0.03545	2.61886
0.0355	2.62016
0.03555	2.61984
0.0356	2.62081
0.03565	2.62081
0.0357	2.62178
0.03575	2.62178
0.0358	2.62243
0.03585	2.62276
0.0359	2.62308
0.03595	2.62438
0.036	2.62471
0.03605	2.62503
0.0361	2.62568
0.03615	2.62633
0.0362	2.62665
0.03625	2.6273
0.0363	2.62763
0.03635	2.62828
0.0364	2.62925
0.03645	2.62957
0.0365	2.6299
0.03655	2.63087
0.0366	2.63087
0.03665	2.63185
0.0367	2.63185
0.03675	2.63249
0.0368	2.63282
0.03685	2.63314
0.0369	2.63314
0.03695	2.63412
0.037	2.63444
0.03705	2.63477
0.0371	2.63509
0.03715	2.63574
0.0372	2.63574
0.03725	2.63639
0.0373	2.63704
0.03735	2.63704
0.0374	2.63769
0.03745	2.63801
0.0375	2.63866
0.03755	2.63899
0.0376	2.63931
0.03765	2.63963
0.0377	2.63996
0.03775	2.64028
0.0378	2.64061
0.03785	2.64061
0.0379	2.64158
0.03795	2.64158
0.038	2.64158
0.03805	2.64158
0.0381	2.64223
0.03815	2.64256
0.0382	2.64256
0.03825	2.64223
0.0383	2.64288
0.03835	2.64256
0.0384	2.64288
0.03845	2.6432
0.0385	2.6432
0.03855	2.64288
0.0386	2.6432
0.03865	2.64353
0.0387	2.64353
0.03875	2.64353
0.0388	2.64418
0.03885	2.6445
0.0389	2.64483
0.03895	2.64548
0.039	2.6458
0.03905	2.64613
0.0391	2.64677
0.03915	2.64742
0.0392	2.64775
0.03925	2.6484
0.0393	2.64937
0.03935	2.65002
0.0394	2.65067
0.03945	2.65132
0.0395	2.65197
0.03955	2.65262
0.0396	2.65327
0.03965	2.65424
0.0397	2.65489
0.03975	2.65489
0.0398	2.65586
0.03985	2.65586
0.0399	2.65619
0.03995	2.65684
0.04	2.65684
0.04005	2.65651
0.0401	2.65684
0.04015	2.65684
0.0402	2.65716
0.04025	2.65651
0.0403	2.65651
0.04035	2.65651
0.0404	2.65684
0.04045	2.65651
0.0405	2.65651
0.04055	2.65684
0.0406	2.65651
0.04065	2.65684
0.0407	2.65716
0.04075	2.65716
0.0408	2.65716
0.04085	2.65781
0.0409	2.65846
0.04095	2.65878
0.041	2.65878
0.04105	2.65911
0.0411	2.65976
0.04115	2.66008
0.0412	2.66073
0.04125	2.66105
0.0413	2.6617
0.04135	2.66203
0.0414	2.663
0.04145	2.66365
0.0415	2.6643
0.04155	2.66527
0.0416	2.66527
0.04165	2.66625
0.0417	2.66722
0.04175	2.66787
0.0418	2.66884
0.04185	2.66917
0.0419	2.66982
0.04195	2.67047
0.042	2.67144
0.04205	2.67144
0.0421	2.67241
0.04215	2.67306
0.0422	2.67371
0.04225	2.67371
0.0423	2.67371
0.04235	2.67404
0.0424	2.67501
0.04245	2.67468
0.0425	2.67533
0.04255	2.67468
0.0426	2.67533
0.04265	2.67533
0.0427	2.67501
0.04275	2.67533
0.0428	2.67501
0.04285	2.67566
0.0429	2.67501
0.04295	2.67501
0.043	2.67533
0.04305	2.67533
0.0431	2.67501
0.04315	2.67501
0.0432	2.67501
0.04325	2.67533
0.0433	2.67501
0.04335	2.67501
0.0434	2.67533
0.04345	2.67533
0.0435	2.67566
0.04355	2.67533
0.0436	2.67598
0.04365	2.67598
0.0437	2.67631
0.04375	2.67631
0.0438	2.67663
0.04385	2.67663
0.0439	2.67663
0.04395	2.67696
0.044	2.67696
0.04405	2.67663
0.0441	2.67728
0.04415	2.67696
0.0442	2.67696
0.04425	2.67696
0.0443	2.67696
0.04435	2.67728
0.0444	2.67728
0.04445	2.67761
0.0445	2.67761
0.04455	2.67761
0.0446	2.67793
0.04465	2.67825
0.0447	2.67858
0.04475	2.67858
0.0448	2.6789
0.04485	2.6789
0.0449	2.67955
0.04495	2.68053
0.045	2.68053
0.04505	2.68085
0.0451	2.68182
0.04515	2.68215
0.0452	2.68247
0.04525	2.68345
0.0453	2.6841
0.04535	2.68442
0.0454	2.68539
0.04545	2.68604
0.0455	2.68669
0.04555	2.68734
0.0456	2.68864
0.04565	2.68929
0.0457	2.68994
0.04575	2.69059
0.0458	2.69189
0.04585	2.69221
0.0459	2.69318
0.04595	2.69416
0.046	2.69513
0.04605	2.69578
0.0461	2.69675
0.04615	2.69708
0.0462	2.69773
0.04625	2.69838
0.0463	2.6987
0.04635	2.69935
0.0464	2.69967
0.04645	2.7
0.0465	2.7
0.04655	2.70032
0.0466	2.70097
0.04665	2.70097
0.0467	2.7013
0.04675	2.7013
0.0468	2.7013
0.04685	2.70162
0.0469	2.70162
0.04695	2.70227
0.047	2.70227
0.04705	2.7026
0.0471	2.7026
0.04715	2.70324
0.0472	2.70292
0.04725	2.70324
0.0473	2.70324
0.04735	2.70324
0.0474	2.70357
0.04745	2.70357
0.0475	2.70422
0.04755	2.70422
0.0476	2.70422
0.04765	2.70487
0.0477	2.70487
0.04775	2.70552
0.0478	2.70617
0.04785	2.70617
0.0479	2.70714
0.04795	2.70779
0.048	2.70811
0.04805	2.70909
0.0481	2.70941
0.04815	2.71006
0.0482	2.71103
0.04825	2.71168
0.0483	2.71266
0.04835	2.71331
0.0484	2.71395
0.04845	2.7146
0.0485	2.71525
0.04855	2.71623
0.0486	2.71655
0.04865	2.71752
0.0487	2.71785
0.04875	2.71882
0.0488	2.71947
0.04885	2.72012
0.0489	2.72045
0.04895	2.72077
0.049	2.72077
0.04905	2.72077
0.0491	2.72142
0.04915	2.72142
0.0492	2.72142
0.04925	2.72109
0.0493	2.72109
0.04935	2.72109
0.0494	2.72109
0.04945	2.72109
0.0495	2.72077
0.04955	2.72109
0.0496	2.72045
0.04965	2.7198
0.0497	2.72012
0.04975	2.72012
0.0498	2.7198
0.04985	2.71915
0.0499	2.71915
0.04995	2.71915
0.05	2.7185
0.05005	2.7185
0.0501	2.71817
0.05015	2.71817
0.0502	2.71785
0.05025	2.71785
0.0503	2.7172
0.05035	2.71688
0.0504	2.71752
0.05045	2.71655
0.0505	2.71688
0.05055	2.7172
0.0506	2.7172
0.05065	2.7172
0.0507	2.71752
0.05075	2.71785
0.0508	2.71785
0.05085	2.7185
0.0509	2.71882
0.05095	2.71947
0.051	2.7198
0.05105	2.72012
0.0511	2.72109
0.05115	2.72174
0.0512	2.72239
0.05125	2.72239
0.0513	2.72369
0.05135	2.72402
0.0514	2.72531
0.05145	2.72564
0.0515	2.72629
0.05155	2.72694
0.0516	2.72791
0.05165	2.72856
0.0517	2.72986
0.05175	2.73018
0.0518	2.73116
0.05185	2.7318
0.0519	2.73278
0.05195	2.73343
0.052	2.73408
0.05205	2.73473
0.0521	2.73537
0.05215	2.73602
0.0522	2.73732
0.05225	2.73765
0.0523	2.73797
0.05235	2.73894
0.0524	2.73992
0.05245	2.73959
0.0525	2.74057
0.05255	2.74089
0.0526	2.74122
0.05265	2.74187
0.0527	2.74187
0.05275	2.74187
0.0528	2.74251
0.05285	2.74251
0.0529	2.74251
0.05295	2.74251
0.053	2.74251
0.05305	2.74219
0.0531	2.74284
0.05315	2.74284
0.0532	2.74316
0.05325	2.74316
0.0533	2.74316
0.05335	2.74381
0.0534	2.74381
0.05345	2.74414
0.0535	2.74414
0.05355	2.74414
0.0536	2.74446
0.05365	2.74479
0.0537	2.74544
0.05375	2.74544
0.0538	2.74576
0.05385	2.74576
0.0539	2.74608
0.05395	2.74673
0.054	2.74673
0.05405	2.74673
0.0541	2.74706
0.05415	2.74673
0.0542	2.74706
0.05425	2.74706
0.0543	2.74706
0.05435	2.74673
0.0544	2.74673
0.05445	2.74673
0.0545	2.74673
0.05455	2.74673
0.0546	2.74608
0.05465	2.74608
0.0547	2.74641
0.05475	2.74641
0.0548	2.74641
0.05485	2.74673
0.0549	2.74706
0.05495	2.74771
0.055	2.74771
0.05505	2.74803
0.0551	2.74836
0.05515	2.74901
0.0552	2.74965
0.05525	2.75063
0.0553	2.75095
0.05535	2.75193
0.0554	2.75225
0.05545	2.75322
0.0555	2.75387
0.05555	2.75452
0.0556	2.75485
0.05565	2.7555
0.0557	2.75615
0.05575	2.75647
0.0558	2.75679
0.05585	2.75744
0.0559	2.75809
0.05595	2.75842
0.056	2.75842
0.05605	2.75939
0.0561	2.75972
0.05615	2.76036
0.0562	2.76036
0.05625	2.76101
0.0563	2.76166
0.05635	2.76231
0.0564	2.76329
0.05645	2.76296
0.0565	2.76393
0.05655	2.76426
0.0566	2.76458
0.05665	2.76523
0.0567	2.76556
0.05675	2.76653
0.0568	2.76686
0.05685	2.7675
0.0569	2.7688
0.05695	2.76913
0.057	2.76978
0.05705	2.77043
0.0571	2.77075
0.05715	2.77172
0.0572	2.77237
0.05725	2.77367
0.0573	2.774
0.05735	2.77497
0.0574	2.77529
0.05745	2.77562
0.0575	2.77692
0.05755	2.77692
0.0576	2.77757
0.05765	2.77789
0.0577	2.77886
0.05775	2.77886
0.0578	2.77951
0.05785	2.78016
0.0579	2.78016
0.05795	2.78081
0.058	2.78081
0.05805	2.78081
0.0581	2.78081
0.05815	2.78081
0.0582	2.78049
0.05825	2.78081
0.0583	2.78114
0.05835	2.78081
0.0584	2.78049
0.05845	2.78081
0.0585	2.78049
0.05855	2.78081
0.0586	2.78081
0.05865	2.78081
0.0587	2.78016
0.05875	2.78114
0.0588	2.78146
0.05885	2.78114
0.0589	2.78114
0.05895	2.78114
0.059	2.78146
0.05905	2.78178
0.0591	2.78178
0.05915	2.78211
0.0592	2.78211
0.05925	2.78211
0.0593	2.78211
0.05935	2.78276
0.0594	2.78211
0.05945	2.78276
0.0595	2.78308
0.05955	2.78308
0.0596	2.78341
0.05965	2.78373
0.0597	2.78438
0.05975	2.78503
0.0598	2.78535
0.05985	2.786
0.0599	2.78665
0.05995	2.78763
0.06	2.7886
0.06005	2.78957
0.0601	2.79022
0.06015	2.7912
0.0602	2.79217
0.06025	2.79282
0.0603	2.79379
0.06035	2.79477
0.0604	2.79541
0.06045	2.79639
0.0605	2.79704
0.06055	2.79769
0.0606	2.79801
0.06065	2.79898
0.0607	2.79963
0.06075	2.79996
0.0608	2.79996
0.06085	2.80093
0.0609	2.80126
0.06095	2.80158
0.061	2.80158
0.06105	2.80223
0.0611	2.80223
0.06115	2.80255
0.0612	2.80255
0.06125	2.80255
0.0613	2.80288
0.06135	2.8032
0.0614	2.80385
0.06145	2.80353
0.0615	2.80418
0.06155	2.80483
0.0616	2.80515
0.06165	2.80548
0.0617	2.80612
0.06175	2.80645
0.0618	2.80742
0.06185	2.80775
0.0619	2.80807
0.06195	2.80905
0.062	2.80969
0.06205	2.81034
0.0621	2.81099
0.06215	2.81164
0.0622	2.81164
0.06225	2.81229
0.0623	2.81294
0.06235	2.81294
0.0624	2.81326
0.06245	2.81359
0.0625	2.81391
0.06255	2.81391
0.0626	2.81424
0.06265	2.81456
0.0627	2.81424
0.06275	2.81489
0.0628	2.81489
0.06285	2.81554
0.0629	2.81554
0.06295	2.81586
0.063	2.81619
0.06305	2.81651
0.0631	2.81683
0.06315	2.81781
0.0632	2.81781
0.06325	2.81813
0.0633	2.81846
0.06335	2.81878
0.0634	2.81911
0.06345	2.81943
0.0635	2.81911
0.06355	2.81943
0.0636	2.81976
0.06365	2.82008
0.0637	2.82008
0.06375	2.8204
0.0638	2.82073
0.06385	2.82073
0.0639	2.82073
0.06395	2.82138
0.064	2.82138
0.06405	2.82138
0.0641	2.8217
0.06415	2.8217
0.0642	2.82203
0.06425	2.82203
0.0643	2.82203
0.06435	2.82203
0.0644	2.82203
0.06445	2.82235
0.0645	2.82203
0.06455	2.82235
0.0646	2.82268
0.06465	2.82268
0.0647	2.82235
0.06475	2.82268
0.0648	2.823
0.06485	2.823
0.0649	2.823
0.06495	2.82365
0.065	2.823
0.06505	2.82333
0.0651	2.82365
0.06515	2.82397
0.0652	2.82397
0.06525	2.82462
0.0653	2.82462
0.06535	2.82462
0.0654	2.82495
0.06545	2.82527
0.0655	2.8256
0.06555	2.8256
0.0656	2.82592
0.06565	2.82625
0.0657	2.82625
0.06575	2.82657
0.0658	2.82657
0.06585	2.8269
0.0659	2.82754
0.06595	2.82754
0.066	2.82787
0.06605	2.82819
0.0661	2.82852
0.06615	2.82884
0.0662	2.82949
0.06625	2.82982
0.0663	2.83047
0.06635	2.83111
0.0664	2.83176
0.06645	2.83241
0.0665	2.83306
0.06655	2.83371
0.0666	2.83436
0.06665	2.83598
0.0667	2.83631
0.06675	2.83696
0.0668	2.83793
0.06685	2.83793
0.0669	2.8389
0.06695	2.8389
0.067	2.83988
0.06705	2.83988
0.0671	2.84053
0.06715	2.84085
0.0672	2.84118
0.06725	2.8415
0.0673	2.8415
0.06735	2.84215
0.0674	2.84215
0.06745	2.84247
0.0675	2.8428
0.06755	2.84345
0.0676	2.84377
0.06765	2.84475
0.0677	2.84507
0.06775	2.84539
0.0678	2.84572
0.06785	2.84604
0.0679	2.84669
0.06795	2.84767
0.068	2.84799
0.06805	2.84864
0.0681	2.84896
0.06815	2.84929
0.0682	2.84961
0.06825	2.84994
0.0683	2.85026
0.06835	2.85059
0.0684	2.85059
0.06845	2.85091
0.0685	2.85059
0.06855	2.85091
0.0686	2.85059
0.06865	2.85059
0.0687	2.85059
0.06875	2.85059
0.0688	2.85026
0.06885	2.85026
0.0689	2.84994
0.06895	2.84994
0.069	2.84929
0.06905	2.84929
0.0691	2.84929
0.06915	2.84961
0.0692	2.84929
0.06925	2.84929
0.0693	2.84929
0.06935	2.84961
0.0694	2.84994
0.06945	2.85026
0.0695	2.85091
0.06955	2.85091
0.0696	2.85156
0.06965	2.85253
0.0697	2.85286
0.06975	2.85318
0.0698	2.85383
0.06985	2.85448
0.0699	2.85481
0.06995	2.85578
0.07	2.8561
0.07005	2.85708
0.0701	2.85805
0.07015	2.85903
0.0702	2.85967
0.07025	2.86032
0.0703	2.86097
0.07035	2.86162
0.0704	2.86227
0.07045	2.86324
0.0705	2.86389
0.07055	2.86454
0.0706	2.86552
0.07065	2.86552
0.0707	2.86681
0.07075	2.86714
0.0708	2.86746
0.07085	2.86779
0.0709	2.86844
0.07095	2.86876
0.071	2.86876
0.07105	2.86876
0.0711	2.86909
0.07115	2.86876
0.0712	2.86876
0.07125	2.86876
0.0713	2.86974
0.07135	2.86909
0.0714	2.86941
0.07145	2.86941
0.0715	2.86941
0.07155	2.86941
0.0716	2.86974
0.07165	2.86941
0.0717	2.86974
0.07175	2.86974
0.0718	2.86941
0.07185	2.86941
0.0719	2.86876
0.07195	2.86941
0.072	2.86909
0.07205	2.86909
0.0721	2.86941
0.07215	2.86941
0.0722	2.86941
0.07225	2.86941
0.0723	2.87006
0.07235	2.86974
0.0724	2.87006
0.07245	2.87038
0.0725	2.87038
0.07255	2.87103
0.0726	2.87136
0.07265	2.87201
0.0727	2.87233
0.07275	2.87266
0.0728	2.87331
0.07285	2.87428
0.0729	2.8746
0.07295	2.87493
0.073	2.87558
0.07305	2.87623
0.0731	2.87688
0.07315	2.87752
0.0732	2.87817
0.07325	2.87882
0.0733	2.87947
0.07335	2.8798
0.0734	2.88109
0.07345	2.88142
0.0735	2.88207
0.07355	2.88272
0.0736	2.88337
0.07365	2.88402
0.0737	2.88499
0.07375	2.88531
0.0738	2.88596
0.07385	2.88661
0.0739	2.88726
0.07395	2.88791
0.074	2.88791
0.07405	2.88888
0.0741	2.88953
0.07415	2.88986
0.0742	2.89083
0.07425	2.89083
0.0743	2.8918
0.07435	2.89213
0.0744	2.89245
0.07445	2.8931
0.0745	2.89375
0.07455	2.89408
0.0746	2.89408
0.07465	2.89408
0.0747	2.8944
0.07475	2.8944
0.0748	2.8944
0.07485	2.89473
0.0749	2.8944
0.07495	2.8944
0.075	2.8944
0.07505	2.89408
0.0751	2.89343
0.07515	2.89375
0.0752	2.89343
0.07525	2.8931
0.0753	2.89375
0.07535	2.89278
0.0754	2.8931
0.07545	2.89278
0.0755	2.89278
0.07555	2.89278
0.0756	2.8931
0.07565	2.89278
0.0757	2.8931
0.07575	2.8931
0.0758	2.89278
0.07585	2.8931
0.0759	2.8931
0.07595	2.89343
0.076	2.89278
0.07605	2.89278
0.0761	2.8931
0.07615	2.89343
0.0762	2.89343
0.07625	2.89375
0.0763	2.89408
0.07635	2.89375
0.0764	2.89408
0.07645	2.89408
0.0765	2.89408
0.07655	2.8944
0.0766	2.8944
0.07665	2.89505
0.0767	2.89537
0.07675	2.89537
0.0768	2.8957
0.07685	2.89602
0.0769	2.89602
0.07695	2.89635
0.077	2.89667
0.07705	2.89732
0.0771	2.89732
0.07715	2.89765
0.0772	2.89765
0.07725	2.8983
0.0773	2.8983
0.07735	2.89894
0.0774	2.89927
0.07745	2.89992
0.0775	2.89992
0.07755	2.90057
0.0776	2.90089
0.07765	2.90154
0.0777	2.90219
0.07775	2.90284
0.0778	2.90316
0.07785	2.90414
0.0779	2.90479
0.07795	2.90576
0.078	2.90673
0.07805	2.90771
0.0781	2.90868
0.07815	2.90965
0.0782	2.9103
0.07825	2.91128
0.0783	2.91193
0.07835	2.9129
0.0784	2.91355
0.07845	2.9142
0.0785	2.9155
0.07855	2.91615
0.0786	2.91679
0.07865	2.91744
0.0787	2.91809
0.07875	2.91842
0.0788	2.91874
0.07885	2.91907
0.0789	2.91939
0.07895	2.91971
0.079	2.91939
0.07905	2.91971
0.0791	2.91971
0.07915	2.91971
0.0792	2.91971
0.07925	2.92069
0.0793	2.92036
0.07935	2.92069
0.0794	2.92036
0.07945	2.92069
0.0795	2.92101
0.07955	2.92069
0.0796	2.92069
0.07965	2.92101
0.0797	2.92101
0.07975	2.92134
0.0798	2.92134
0.07985	2.92134
0.0799	2.92134
0.07995	2.92101
0.08	2.92134
0.08005	2.92134
0.0801	2.92134
0.08015	2.92134
0.0802	2.92101
0.08025	2.92166
0.0803	2.92101
0.08035	2.92134
0.0804	2.92101
0.08045	2.92101
0.0805	2.92101
0.08055	2.92036
0.0806	2.92069
0.08065	2.92069
0.0807	2.92069
0.08075	2.92069
0.0808	2.92069
0.08085	2.92101
0.0809	2.92101
0.08095	2.92069
0.081	2.92101
0.08105	2.92069
0.0811	2.92134
0.08115	2.92134
0.0812	2.92134
0.08125	2.92134
0.0813	2.92134
0.08135	2.92134
0.0814	2.92101
0.08145	2.92134
0.0815	2.92166
0.08155	2.92166
0.0816	2.92134
0.08165	2.92199
0.0817	2.92199
0.08175	2.92199
0.0818	2.92231
0.08185	2.92199
0.0819	2.92264
0.08195	2.92296
0.082	2.92361
0.08205	2.92393
0.0821	2.92426
0.08215	2.92458
0.0822	2.92523
0.08225	2.92523
0.0823	2.92621
0.08235	2.92718
0.0824	2.92783
0.08245	2.92848
0.0825	2.92913
0.08255	2.93042
0.0826	2.93107
0.08265	2.93237
0.0827	2.9327
0.08275	2.93367
0.0828	2.93497
0.08285	2.93562
0.0829	2.93692
0.08295	2.93724
0.083	2.93886
0.08305	2.93919
0.0831	2.94016
0.08315	2.94113
0.0832	2.94146
0.08325	2.94211
0.0833	2.94243
0.08335	2.94276
0.0834	2.94373
0.08345	2.94373
0.0835	2.94406
0.08355	2.94406
0.0836	2.94438
0.08365	2.9447
0.0837	2.94438
0.08375	2.94503
0.0838	2.94535
0.08385	2.94535
0.0839	2.94535
0.08395	2.94503
0.084	2.94503
0.08405	2.94568
0.0841	2.94568
0.08415	2.946
0.0842	2.94633
0.08425	2.94698
0.0843	2.94698
0.08435	2.9473
0.0844	2.94795
0.08445	2.94827
0.0845	2.9486
0.08455	2.94925
0.0846	2.95022
0.08465	2.95022
0.0847	2.95087
0.08475	2.95184
0.0848	2.95217
0.08485	2.95314
0.0849	2.95314
0.08495	2.95347
0.085	2.95444
0.08505	2.95477
0.0851	2.95574
0.08515	2.95574
0.0852	2.95606
0.08525	2.95606
0.0853	2.95639
0.08535	2.95606
0.0854	2.95606
0.08545	2.95671
0.0855	2.95606
0.08555	2.95639
0.0856	2.95639
0.08565	2.95639
0.0857	2.95574
0.08575	2.95541
0.0858	2.95541
0.08585	2.95477
0.0859	2.95509
0.08595	2.95444
0.086	2.95444
0.08605	2.95379
0.0861	2.95379
0.08615	2.95347
0.0862	2.95347
0.08625	2.95347
0.0863	2.95314
0.08635	2.95347
0.0864	2.95314
0.08645	2.95347
0.0865	2.95282
0.08655	2.95314
0.0866	2.95282
0.08665	2.95217
0.0867	2.95217
0.08675	2.95249
0.0868	2.95184
0.08685	2.95217
0.0869	2.95217
0.08695	2.95184
0.087	2.95152
0.08705	2.95184
0.0871	2.95152
0.08715	2.95152
0.0872	2.9512
0.08725	2.95152
0.0873	2.95152
0.08735	2.95184
0.0874	2.95217
0.08745	2.95217
0.0875	2.95314
0.08755	2.95314
0.0876	2.95379
0.08765	2.95444
0.0877	2.95477
0.08775	2.95574
0.0878	2.95639
0.08785	2.95704
0.0879	2.95736
0.08795	2.95834
0.088	2.95834
0.08805	2.95898
0.0881	2.95963
0.08815	2.96028
0.0882	2.96061
0.08825	2.96126
0.0883	2.96158
0.08835	2.96255
0.0884	2.96288
0.08845	2.96385
0.0885	2.9645
0.08855	2.96483
0.0886	2.96548
0.08865	2.96645
0.0887	2.96677
0.08875	2.96742
0.0888	2.96775
0.08885	2.96905
0.0889	2.96969
0.08895	2.97034
0.089	2.97099
0.08905	2.97164
0.0891	2.97229
0.08915	2.97294
0.0892	2.97359
0.08925	2.97391
0.0893	2.97489
0.08935	2.97489
0.0894	2.97521
0.08945	2.97554
0.0895	2.97586
0.08955	2.97619
0.0896	2.97586
0.08965	2.97586
0.0897	2.97586
0.08975	2.97554
0.0898	2.97489
0.08985	2.97521
0.0899	2.97424
0.08995	2.97391
0.09	2.97391
0.09005	2.97326
0.0901	2.97359
0.09015	2.97229
0.0902	2.97262
0.09025	2.97229
0.0903	2.97197
0.09035	2.97229
0.0904	2.97197
0.09045	2.97164
0.0905	2.97197
0.09055	2.97197
0.0906	2.97229
0.09065	2.97262
0.0907	2.97294
0.09075	2.97391
0.0908	2.97391
0.09085	2.97489
0.0909	2.97554
0.09095	2.97586
0.091	2.97619
0.09105	2.97683
0.0911	2.97748
0.09115	2.97813
0.0912	2.97846
0.09125	2.97911
0.0913	2.97943
0.09135	2.97976
0.0914	2.9804
0.09145	2.98073
0.0915	2.98138
0.09155	2.9817
0.0916	2.98203
0.09165	2.98268
0.0917	2.98333
0.09175	2.983
0.0918	2.98333
0.09185	2.98397
0.0919	2.9843
0.09195	2.9843
0.092	2.98462
0.09205	2.98495
0.0921	2.98495
0.09215	2.98527
0.0922	2.9856
0.09225	2.9856
0.0923	2.98625
0.09235	2.98592
0.0924	2.98625
0.09245	2.9869
0.0925	2.98722
0.09255	2.98754
0.0926	2.98852
0.09265	2.98852
0.0927	2.98917
0.09275	2.98949
0.0928	2.99014
0.09285	2.99014
0.0929	2.99111
0.09295	2.99144
0.093	2.99209
0.09305	2.99241
0.0931	2.99306
0.09315	2.99371
0.0932	2.99404
0.09325	2.99468
0.0933	2.99566
0.09335	2.99598
0.0934	2.99598
0.09345	2.99663
0.0935	2.99793
0.09355	2.99793
0.0936	2.99858
0.09365	2.9989
0.0937	2.99955
0.09375	2.99955
0.0938	3.0002
0.09385	3.00053
0.0939	3.00182
0.09395	3.0015
0.094	3.00215
0.09405	3.00247
0.0941	3.0028
0.09415	3.00345
0.0942	3.00377
0.09425	3.00442
0.0943	3.00475
0.09435	3.00475
0.0944	3.00475
0.09445	3.00539
0.0945	3.00539
0.09455	3.00572
0.0946	3.00539
0.09465	3.00507
0.0947	3.00572
0.09475	3.00507
0.0948	3.00507
0.09485	3.00475
0.0949	3.00442
0.09495	3.00377
0.095	3.00377
0.09505	3.00312
0.0951	3.0028
0.09515	3.00247
0.0952	3.00215
0.09525	3.0015
0.0953	3.00118
0.09535	3.00118
0.0954	3.00085
0.09545	3.0002
0.0955	2.99988
0.09555	2.99955
0.0956	2.99955
0.09565	2.99923
0.0957	2.99955
0.09575	2.99955
0.0958	2.99988
0.09585	3.0002
0.0959	3.00085
0.09595	3.0015
0.096	3.00182
0.09605	3.00312
0.0961	3.00345
0.09615	3.00475
0.0962	3.00507
0.09625	3.00604
0.0963	3.00669
0.09635	3.00799
0.0964	3.00896
0.09645	3.00929
0.0965	3.01059
0.09655	3.01124
0.0966	3.01156
0.09665	3.01253
0.0967	3.01318
0.09675	3.01383
0.0968	3.01416
0.09685	3.01481
0.0969	3.01513
0.09695	3.01578
0.097	3.01578
0.09705	3.01675
0.0971	3.01675
0.09715	3.0174
0.0972	3.01773
0.09725	3.01805
0.0973	3.01838
0.09735	3.01903
0.0974	3.01903
0.09745	3.01935
0.0975	3.01967
0.09755	3.02
0.0976	3.02
0.09765	3.02065
0.0977	3.02065
0.09775	3.02065
0.0978	3.02
0.09785	3.02032
0.0979	3.02032
0.09795	3.02032
0.098	3.02
0.09805	3.02032
0.0981	3.02
0.09815	3.01967
0.0982	3.01967
0.09825	3.01967
0.0983	3.01903
0.09835	3.0187
0.0984	3.01838
0.09845	3.0187
0.0985	3.01805
0.09855	3.01773
0.0986	3.0174
0.09865	3.01643
0.0987	3.01643
0.09875	3.01578
0.0988	3.01546
0.09885	3.01513
0.0989	3.01448
0.09895	3.01416
0.099	3.01383
0.09905	3.01351
[truncated: 5,812 more rows]
