# Supplementary material for: An evolutionarily conserved glycine-tyrosine motif forms a folding core in outer membrane proteins
Source: PLoS One. 2017 Aug 3;12(8):e0182016. doi: 10.1371/journal.pone.0182016 (PMC5542473; doi:10.1371/journal.pone.0182016)
Supplement: S1 File — (ZIP) [file pone.0182016.s001.zip › OmpX stopflow RAW data/OmpX WT 10/ompx_wt_ch1_004.bka]

BIO-KINE ASCII FILE
_COMMENT	External device
_COMMENT	Kinetics measurement
_COMMENT	Y Unit : Volt, X Unit : s
_COMMENT	Timebase 1 = .00005 s 5001 pts
_COMMENT	Timebase 2 = .001 s 2749 pts
_COMMENT	Timebase 3 = .5 s 44 pts
_SFM	SFM-300 /S Advanced mode
_SFM	Ratio : S1: 950, S2: 950, S3: 100
_SFM	Content : S1: , S2: , S3:
_SFM	Concentration : S1: , S2: , S3:
_SFM	Total volume : 422 �l Flow : 14 mL/s
_SFM	Acquisition start : 10 ms before stop
_SFM	cuve=FC-08, s1=10 ml , s2=10 ml , s3=1.9 ml
_UNITX	s
_UNITY	Volt
_DELTAX	0
_DATA
1e-300	2.38844
5e-5	2.39915
1e-4	2.41116
1.5e-4	2.42349
2e-4	2.43777
2.5e-4	2.45237
3e-4	2.46795
3.5e-4	2.48418
4e-4	2.50268
4.5e-4	2.5215
5e-4	2.54097
5.5e-4	2.56109
6e-4	2.58122
6.5e-4	2.60264
7e-4	2.62471
7.5e-4	2.64677
8e-4	2.66949
8.5e-4	2.69124
9e-4	2.71395
9.5e-4	2.73667
0.001	2.75842
0.00105	2.78016
0.0011	2.80093
0.00115	2.8217
0.0012	2.84182
0.00125	2.86097
0.0013	2.8798
0.00135	2.89667
0.0014	2.91387
0.00145	2.92913
0.0015	2.94406
0.00155	2.95736
0.0016	2.97034
0.00165	2.98203
0.0017	2.99274
0.00175	3.00215
0.0018	3.01059
0.00185	3.01805
0.0019	3.02487
0.00195	3.03006
0.002	3.03493
0.00205	3.03882
0.0021	3.04174
0.00215	3.04402
0.0022	3.04499
0.00225	3.04564
0.0023	3.04466
0.00235	3.04337
0.0024	3.04109
0.00245	3.03785
0.0025	3.03395
0.00255	3.02941
0.0026	3.02357
0.00265	3.0174
0.0027	3.01026
0.00275	3.00182
0.0028	2.99306
0.00285	2.98333
0.0029	2.97294
0.00295	2.96158
0.003	2.94957
0.00305	2.93789
0.0031	2.92458
0.00315	2.9103
0.0032	2.8957
0.00325	2.88045
0.0033	2.86487
0.00335	2.84832
0.0034	2.83144
0.00345	2.81424
0.0035	2.79671
0.00355	2.77919
0.0036	2.76101
0.00365	2.74219
0.0037	2.72466
0.00375	2.70584
0.0038	2.68767
0.00385	2.66982
0.0039	2.65229
0.00395	2.63444
0.004	2.61821
0.00405	2.60199
0.0041	2.58673
0.00415	2.57245
0.0042	2.5585
0.00425	2.54584
0.0043	2.53481
0.00435	2.5241
0.0044	2.51501
0.00445	2.5069
0.0045	2.50008
0.00455	2.49489
0.0046	2.49067
0.00465	2.48775
0.0047	2.48645
0.00475	2.48613
0.0048	2.48677
0.00485	2.48872
0.0049	2.49197
0.00495	2.49619
0.005	2.50105
0.00505	2.50722
0.0051	2.51404
0.00515	2.5215
0.0052	2.52994
0.00525	2.5387
0.0053	2.54876
0.00535	2.55915
0.0054	2.57018
0.00545	2.58187
0.0055	2.5942
0.00555	2.60686
0.0056	2.62016
0.00565	2.63347
0.0057	2.64775
0.00575	2.66268
0.0058	2.67761
0.00585	2.69351
0.0059	2.70909
0.00595	2.72564
0.006	2.74219
0.00605	2.75907
0.0061	2.77594
0.00615	2.79347
0.0062	2.81067
0.00625	2.82754
0.0063	2.84507
0.00635	2.86195
0.0064	2.87915
0.00645	2.89602
0.0065	2.91258
0.00655	2.92848
0.0066	2.94438
0.00665	2.95963
0.0067	2.97489
0.00675	2.98884
0.0068	3.0028
0.00685	3.01643
0.0069	3.02909
0.00695	3.04109
0.007	3.05245
0.00705	3.06381
0.0071	3.07322
0.00715	3.08231
0.0072	3.0914
0.00725	3.09919
0.0073	3.10665
0.00735	3.11282
0.0074	3.11898
0.00745	3.12353
0.0075	3.12775
0.00755	3.13099
0.0076	3.13326
0.00765	3.13489
0.0077	3.13554
0.00775	3.13521
0.0078	3.13456
0.00785	3.13229
0.0079	3.12969
0.00795	3.12612
0.008	3.12158
0.00805	3.11606
0.0081	3.1099
0.00815	3.10243
0.0082	3.09464
0.00825	3.08491
0.0083	3.07582
0.00835	3.06479
0.0084	3.05375
0.00845	3.04207
0.0085	3.02909
0.00855	3.01643
0.0086	3.0028
0.00865	2.98917
0.0087	2.97521
0.00875	2.96093
0.0088	2.94698
0.00885	2.93237
0.0089	2.91842
0.00895	2.90414
0.009	2.88986
0.00905	2.87655
0.0091	2.8626
0.00915	2.84929
0.0092	2.83566
0.00925	2.82333
0.0093	2.81034
0.00935	2.79801
0.0094	2.786
0.00945	2.774
0.0095	2.76264
0.00955	2.75128
0.0096	2.74024
0.00965	2.72953
0.0097	2.71882
0.00975	2.70909
0.0098	2.6987
0.00985	2.68994
0.0099	2.68053
0.00995	2.67241
0.01	2.6643
0.01005	2.65651
0.0101	2.64905
0.01015	2.64191
0.0102	2.63542
0.01025	2.62925
0.0103	2.62406
0.01035	2.61951
0.0104	2.61529
0.01045	2.61237
0.0105	2.60945
0.01055	2.60815
0.0106	2.60718
0.01065	2.60718
0.0107	2.60913
0.01075	2.61107
0.0108	2.61432
0.01085	2.61886
0.0109	2.62406
0.01095	2.6312
0.011	2.63866
0.01105	2.64742
0.0111	2.65716
0.01115	2.66787
0.0112	2.6802
0.01125	2.69318
0.0113	2.70681
0.01135	2.72174
0.0114	2.73732
0.01145	2.75322
0.0115	2.7701
0.01155	2.7873
0.0116	2.80515
0.01165	2.82365
0.0117	2.8428
0.01175	2.86195
0.0118	2.88142
0.01185	2.90057
0.0119	2.92004
0.01195	2.93919
0.012	2.95866
0.01205	2.97748
0.0121	2.99598
0.01215	3.01416
0.0122	3.03168
0.01225	3.04823
0.0123	3.06446
0.01235	3.07971
0.0124	3.09399
0.01245	3.10763
0.0125	3.12061
0.01255	3.13197
0.0126	3.143
0.01265	3.15306
0.0127	3.1628
0.01275	3.17124
0.0128	3.1787
0.01285	3.18584
0.0129	3.19201
0.01295	3.19785
0.013	3.20304
0.01305	3.20791
0.0131	3.21213
0.01315	3.2157
0.0132	3.21927
0.01325	3.22284
0.0133	3.22543
0.01335	3.22836
0.0134	3.23128
0.01345	3.23387
0.0135	3.23614
0.01355	3.23842
0.0136	3.24101
0.01365	3.24296
0.0137	3.24491
0.01375	3.24718
0.0138	3.24945
0.01385	3.2514
0.0139	3.25335
0.01395	3.25529
0.014	3.25756
0.01405	3.25854
0.0141	3.26113
0.01415	3.26276
0.0142	3.2647
0.01425	3.266
0.0143	3.26795
0.01435	3.26925
0.0144	3.27087
0.01445	3.27282
0.0145	3.27379
0.01455	3.27574
0.0146	3.27736
0.01465	3.27866
0.0147	3.28028
0.01475	3.28158
0.0148	3.28288
0.01485	3.28418
0.0149	3.28548
0.01495	3.28645
0.015	3.28742
0.01505	3.28872
0.0151	3.28937
0.01515	3.29067
0.0152	3.29164
0.01525	3.29229
0.0153	3.29294
0.01535	3.29391
0.0154	3.29489
0.01545	3.29554
0.0155	3.29619
0.01555	3.29651
0.0156	3.29716
0.01565	3.29748
0.0157	3.29813
0.01575	3.29846
0.0158	3.29878
0.01585	3.29878
0.0159	3.29911
0.01595	3.29911
0.016	3.29911
0.01605	3.29976
0.0161	3.29943
0.01615	3.29911
0.0162	3.29911
0.01625	3.29878
0.0163	3.29846
0.01635	3.29846
0.0164	3.29748
0.01645	3.29748
0.0165	3.29716
0.01655	3.29651
0.0166	3.29683
0.01665	3.29619
0.0167	3.29586
0.01675	3.29554
0.0168	3.29554
0.01685	3.29456
0.0169	3.29489
0.01695	3.29424
0.017	3.29391
0.01705	3.29326
0.0171	3.29359
0.01715	3.29359
0.0172	3.29359
0.01725	3.29359
0.0173	3.29326
0.01735	3.29391
0.0174	3.29326
0.01745	3.29359
0.0175	3.29424
0.01755	3.29456
0.0176	3.29489
0.01765	3.29554
0.0177	3.29586
0.01775	3.29619
0.0178	3.29683
0.01785	3.29748
0.0179	3.29846
0.01795	3.29911
0.018	3.29943
0.01805	3.3004
0.0181	3.30105
0.01815	3.3017
0.0182	3.30235
0.01825	3.303
0.0183	3.30333
0.01835	3.30397
0.0184	3.30462
0.01845	3.30495
0.0185	3.30527
0.01855	3.30527
0.0186	3.30592
0.01865	3.30592
0.0187	3.3056
0.01875	3.30625
0.0188	3.30625
0.01885	3.30625
0.0189	3.30625
0.01895	3.30592
0.019	3.30657
0.01905	3.30625
0.0191	3.30657
0.01915	3.30592
0.0192	3.30625
0.01925	3.3056
0.0193	3.30592
0.01935	3.3056
0.0194	3.30462
0.01945	3.30462
0.0195	3.30462
0.01955	3.3043
0.0196	3.3043
0.01965	3.30333
0.0197	3.30365
0.01975	3.303
0.0198	3.30333
0.01985	3.303
0.0199	3.303
0.01995	3.303
0.02	3.303
0.02005	3.303
0.0201	3.30333
0.02015	3.30397
0.0202	3.30462
0.02025	3.30527
0.0203	3.30592
0.02035	3.30625
0.0204	3.3069
0.02045	3.30819
0.0205	3.30884
0.02055	3.30949
0.0206	3.31047
0.02065	3.31111
0.0207	3.31241
0.02075	3.31339
0.0208	3.31468
0.02085	3.31566
0.0209	3.31663
0.02095	3.31761
0.021	3.31858
0.02105	3.31955
0.0211	3.32053
0.02115	3.32182
0.0212	3.32247
0.02125	3.32345
0.0213	3.32442
0.02135	3.32507
0.0214	3.32572
0.02145	3.32637
0.0215	3.32702
0.02155	3.32767
0.0216	3.32799
0.02165	3.32832
0.0217	3.32896
0.02175	3.32961
0.0218	3.33026
0.02185	3.33091
0.0219	3.33124
0.02195	3.33156
0.022	3.33253
0.02205	3.33286
0.0221	3.33351
0.02215	3.33416
0.0222	3.33481
0.02225	3.33513
0.0223	3.33578
0.02235	3.33643
0.0224	3.33773
0.02245	3.33805
0.0225	3.33838
0.02255	3.33902
0.0226	3.33967
0.02265	3.33967
0.0227	3.34032
0.02275	3.34097
0.0228	3.3413
0.02285	3.34162
0.0229	3.34162
0.02295	3.34195
0.023	3.34227
0.02305	3.34227
0.0231	3.34292
0.02315	3.34292
0.0232	3.34324
0.02325	3.34357
0.0233	3.34357
0.02335	3.34422
0.0234	3.34422
0.02345	3.34487
0.0235	3.34487
0.02355	3.34519
0.0236	3.34584
0.02365	3.34649
0.0237	3.34681
0.02375	3.34746
0.0238	3.34746
0.02385	3.34844
0.0239	3.34876
0.02395	3.34909
0.024	3.34941
0.02405	3.34973
0.0241	3.35038
0.02415	3.35038
0.0242	3.35006
0.02425	3.35071
0.0243	3.35038
0.02435	3.35038
0.0244	3.35038
0.02445	3.35038
0.0245	3.35071
0.02455	3.35038
0.0246	3.35071
0.02465	3.35071
0.0247	3.35038
0.02475	3.35103
0.0248	3.35136
0.02485	3.35136
0.0249	3.35201
0.02495	3.35201
0.025	3.35266
0.02505	3.35298
0.0251	3.35363
0.02515	3.3546
0.0252	3.35525
0.02525	3.3559
0.0253	3.3572
0.02535	3.35752
0.0254	3.35817
0.02545	3.36012
0.0255	3.36044
0.02555	3.36174
0.0256	3.36304
0.02565	3.36401
0.0257	3.36466
0.02575	3.36596
0.0258	3.36694
0.02585	3.36823
0.0259	3.36921
0.02595	3.37018
0.026	3.37083
0.02605	3.37148
0.0261	3.37245
0.02615	3.3731
0.0262	3.37408
0.02625	3.37408
0.0263	3.37472
0.02635	3.37505
0.0264	3.37537
0.02645	3.37602
0.0265	3.37602
0.02655	3.37667
0.0266	3.37667
0.02665	3.37732
0.0267	3.377
0.02675	3.37765
0.0268	3.37732
0.02685	3.37765
0.0269	3.37797
0.02695	3.37862
0.027	3.37862
0.02705	3.37862
0.0271	3.37862
0.02715	3.37927
0.0272	3.37959
0.02725	3.37959
0.0273	3.37992
0.02735	3.38024
0.0274	3.38089
0.02745	3.38154
0.0275	3.38122
0.02755	3.38122
0.0276	3.38219
0.02765	3.38251
0.0277	3.38284
0.02775	3.38316
0.0278	3.38381
0.02785	3.38414
0.0279	3.38446
0.02795	3.38446
0.028	3.38576
0.02805	3.38576
0.0281	3.38608
0.02815	3.38641
0.0282	3.38673
0.02825	3.38771
0.0283	3.38771
0.02835	3.38868
0.0284	3.38868
0.02845	3.389
0.0285	3.3903
0.02855	3.39095
0.0286	3.39128
0.02865	3.3916
0.0287	3.39193
0.02875	3.39257
0.0288	3.3929
0.02885	3.39322
0.0289	3.39387
0.02895	3.39387
0.029	3.39485
0.02905	3.39452
0.0291	3.3955
0.02915	3.3955
0.0292	3.39582
0.02925	3.39647
0.0293	3.39647
0.02935	3.39679
0.0294	3.39712
0.02945	3.39744
0.0295	3.39777
0.02955	3.39809
0.0296	3.39842
0.02965	3.39874
0.0297	3.39874
0.02975	3.39874
0.0298	3.39939
0.02985	3.39939
0.0299	3.39971
0.02995	3.40004
0.03	3.40036
0.03005	3.40069
0.0301	3.40101
0.03015	3.40101
0.0302	3.40134
0.03025	3.40199
0.0303	3.40231
0.03035	3.40264
0.0304	3.40328
0.03045	3.40361
0.0305	3.40426
0.03055	3.40491
0.0306	3.40588
0.03065	3.40621
0.0307	3.4075
0.03075	3.40783
0.0308	3.40848
0.03085	3.40913
0.0309	3.40945
0.03095	3.41042
0.031	3.41075
0.03105	3.4114
0.0311	3.41237
0.03115	3.4127
0.0312	3.4127
0.03125	3.41399
0.0313	3.41399
0.03135	3.41399
0.0314	3.41432
0.03145	3.41464
0.0315	3.41464
0.03155	3.41497
0.0316	3.41529
0.03165	3.41562
0.0317	3.41627
0.03175	3.41627
0.0318	3.41659
0.03185	3.41692
0.0319	3.41724
0.03195	3.41756
0.032	3.41821
0.03205	3.41886
0.0321	3.41919
0.03215	3.41984
0.0322	3.42016
0.03225	3.42081
0.0323	3.42211
0.03235	3.42243
0.0324	3.42308
0.03245	3.42341
0.0325	3.42406
0.03255	3.42438
0.0326	3.42503
0.03265	3.42503
0.0327	3.42535
0.03275	3.426
0.0328	3.42568
0.03285	3.42568
0.0329	3.426
0.03295	3.426
0.033	3.42633
0.03305	3.42633
0.0331	3.42665
0.03315	3.42698
0.0332	3.4273
0.03325	3.42827
0.0333	3.42827
0.03335	3.4286
0.0334	3.42892
0.03345	3.4299
0.0335	3.43055
0.03355	3.43152
0.0336	3.43249
0.03365	3.43379
0.0337	3.43509
0.03375	3.43541
0.0338	3.43639
0.03385	3.43801
0.0339	3.43931
0.03395	3.44028
0.034	3.44158
0.03405	3.44255
0.0341	3.44385
0.03415	3.44515
0.0342	3.44645
0.03425	3.4471
0.0343	3.44807
0.03435	3.44905
0.0344	3.44969
0.03445	3.45067
0.0345	3.45164
0.03455	3.45197
0.0346	3.45262
0.03465	3.45294
0.0347	3.45326
0.03475	3.45391
0.0348	3.45456
0.03485	3.45489
0.0349	3.45521
0.03495	3.45554
0.035	3.45619
0.03505	3.45651
0.0351	3.45716
0.03515	3.45716
0.0352	3.45813
0.03525	3.45748
0.0353	3.45813
0.03535	3.45878
0.0354	3.45878
0.03545	3.45976
0.0355	3.46073
0.03555	3.46105
0.0356	3.46203
0.03565	3.46203
0.0357	3.46268
0.03575	3.463
0.0358	3.46365
0.03585	3.46397
0.0359	3.4643
0.03595	3.46462
0.036	3.46527
0.03605	3.4656
0.0361	3.4656
0.03615	3.46625
0.0362	3.46592
0.03625	3.46625
0.0363	3.46625
0.03635	3.46592
0.0364	3.46657
0.03645	3.46625
0.0365	3.4669
0.03655	3.46657
0.0366	3.4669
0.03665	3.46722
0.0367	3.46754
0.03675	3.46787
0.0368	3.46787
0.03685	3.46819
0.0369	3.46917
0.03695	3.46917
0.037	3.46982
0.03705	3.47014
0.0371	3.47047
0.03715	3.47079
0.0372	3.47144
0.03725	3.47176
0.0373	3.47209
0.03735	3.47241
0.0374	3.47274
0.03745	3.47339
0.0375	3.47339
0.03755	3.47371
0.0376	3.47339
0.03765	3.47371
0.0377	3.47371
0.03775	3.47339
0.0378	3.47371
0.03785	3.47339
0.0379	3.47371
0.03795	3.47404
0.038	3.47404
0.03805	3.47404
0.0381	3.47436
0.03815	3.47404
0.0382	3.47468
0.03825	3.47468
0.0383	3.47468
0.03835	3.47533
0.0384	3.47533
0.03845	3.47566
0.0385	3.47566
0.03855	3.47598
0.0386	3.47663
0.03865	3.47696
0.0387	3.47728
0.03875	3.47761
0.0388	3.47793
0.03885	3.47858
0.0389	3.47858
0.03895	3.47923
0.039	3.47955
0.03905	3.4802
0.0391	3.4802
0.03915	3.48085
0.0392	3.48118
0.03925	3.48182
0.0393	3.48215
0.03935	3.4828
0.0394	3.48345
0.03945	3.48377
0.0395	3.4841
0.03955	3.48474
0.0396	3.48539
0.03965	3.48572
0.0397	3.48572
0.03975	3.48604
0.0398	3.48702
0.03985	3.48702
0.0399	3.48734
0.03995	3.48734
0.04	3.48767
0.04005	3.48799
0.0401	3.48831
0.04015	3.48864
0.0402	3.48896
0.04025	3.48961
0.0403	3.48994
0.04035	3.49124
0.0404	3.49156
0.04045	3.49221
0.0405	3.49221
0.04055	3.49351
0.0406	3.49416
0.04065	3.49513
0.0407	3.49545
0.04075	3.4961
0.0408	3.49675
0.04085	3.49773
0.0409	3.49838
0.04095	3.49838
0.041	3.49935
0.04105	3.49967
0.0411	3.50032
0.04115	3.5013
0.0412	3.50162
0.04125	3.50227
0.0413	3.50259
0.04135	3.50357
0.0414	3.50389
0.04145	3.50422
0.0415	3.50487
0.04155	3.50519
0.0416	3.50552
0.04165	3.50649
0.0417	3.50714
0.04175	3.50714
0.0418	3.50746
0.04185	3.50844
0.0419	3.50844
0.04195	3.50844
0.042	3.50941
0.04205	3.50973
0.0421	3.50973
0.04215	3.51038
0.0422	3.51103
0.04225	3.51136
0.0423	3.51168
0.04235	3.51233
0.0424	3.5133
0.04245	3.51363
0.0425	3.5146
0.04255	3.51525
0.0426	3.51525
0.04265	3.51623
0.0427	3.5172
0.04275	3.51817
0.0428	3.5185
0.04285	3.51947
0.0429	3.52012
0.04295	3.52077
0.043	3.52109
0.04305	3.52239
0.0431	3.52272
0.04315	3.52369
0.0432	3.52434
0.04325	3.52466
0.0433	3.52531
0.04335	3.52564
0.0434	3.52629
0.04345	3.52694
0.0435	3.52758
0.04355	3.52791
0.0436	3.52888
0.04365	3.52888
0.0437	3.52921
0.04375	3.52953
0.0438	3.52953
0.04385	3.53051
0.0439	3.53083
0.04395	3.53115
0.044	3.53148
0.04405	3.5318
0.0441	3.53245
0.04415	3.53278
0.0442	3.5331
0.04425	3.53408
0.0443	3.53408
0.04435	3.53472
0.0444	3.5357
0.04445	3.53667
0.0445	3.537
0.04455	3.53862
0.0446	3.53894
0.04465	3.54057
0.0447	3.54089
0.04475	3.54122
0.0448	3.54251
0.04485	3.54349
0.0449	3.54479
0.04495	3.54511
0.045	3.54641
0.04505	3.54706
0.0451	3.54803
0.04515	3.54868
0.0452	3.549
0.04525	3.54998
0.0453	3.54998
0.04535	3.55063
0.0454	3.55128
0.04545	3.5516
0.0455	3.55225
0.04555	3.55225
0.0456	3.55257
0.04565	3.5529
0.0457	3.55257
0.04575	3.55322
0.0458	3.55322
0.04585	3.55322
0.0459	3.5529
0.04595	3.5529
0.046	3.55322
0.04605	3.55322
0.0461	3.5529
0.04615	3.55257
0.0462	3.55257
0.04625	3.55225
0.0463	3.55193
0.04635	3.55225
0.0464	3.55193
0.04645	3.55225
0.0465	3.55193
0.04655	3.55193
0.0466	3.55193
0.04665	3.55193
0.0467	3.55193
0.04675	3.55225
0.0468	3.55257
0.04685	3.5529
0.0469	3.55322
0.04695	3.55355
0.047	3.55355
0.04705	3.55387
0.0471	3.5542
0.04715	3.55485
0.0472	3.55517
0.04725	3.5555
0.0473	3.55614
0.04735	3.55647
0.0474	3.55679
0.04745	3.55712
0.0475	3.55744
0.04755	3.55809
0.0476	3.55777
0.04765	3.55842
0.0477	3.55907
0.04775	3.55874
0.0478	3.55971
0.04785	3.55971
0.0479	3.55971
0.04795	3.56036
0.048	3.56036
0.04805	3.56036
0.0481	3.56101
0.04815	3.56134
0.0482	3.56199
0.04825	3.56199
0.0483	3.56264
0.04835	3.56264
0.0484	3.56328
0.04845	3.56361
0.0485	3.56328
0.04855	3.56361
0.0486	3.56393
0.04865	3.56426
0.0487	3.56458
0.04875	3.56523
0.0488	3.56556
0.04885	3.56556
0.0489	3.56556
0.04895	3.56653
0.049	3.56653
0.04905	3.56718
0.0491	3.5675
0.04915	3.56815
0.0492	3.56815
0.04925	3.56848
0.0493	3.56848
0.04935	3.56945
0.0494	3.56945
0.04945	3.56945
0.0495	3.56978
0.04955	3.5701
0.0496	3.57042
0.04965	3.57042
0.0497	3.57107
0.04975	3.57107
0.0498	3.5714
0.04985	3.57237
0.0499	3.5727
0.04995	3.57335
0.05	3.57399
0.05005	3.57432
0.0501	3.57529
0.05015	3.57594
0.0502	3.57724
0.05025	3.57724
0.0503	3.57854
0.05035	3.57919
0.0504	3.58016
0.05045	3.58081
0.0505	3.58146
0.05055	3.58243
0.0506	3.58341
0.05065	3.58438
0.0507	3.5847
0.05075	3.58633
0.0508	3.58633
0.05085	3.58763
0.0509	3.5886
0.05095	3.58925
0.051	3.59022
0.05105	3.59184
0.0511	3.59314
0.05115	3.59412
0.0512	3.59509
0.05125	3.59606
0.0513	3.59704
0.05135	3.59834
0.0514	3.59931
0.05145	3.60028
0.0515	3.60126
0.05155	3.60223
0.0516	3.6032
0.05165	3.60418
0.0517	3.60483
0.05175	3.6058
0.0518	3.6071
0.05185	3.60807
0.0519	3.60872
0.05195	3.60905
0.052	3.61002
0.05205	3.61099
0.0521	3.61164
0.05215	3.61197
0.0522	3.61262
0.05225	3.61294
0.0523	3.61359
0.05235	3.61359
0.0524	3.61424
0.05245	3.61424
0.0525	3.61424
0.05255	3.61424
0.0526	3.61391
0.05265	3.61424
0.0527	3.61424
0.05275	3.61391
0.0528	3.61424
0.05285	3.61391
0.0529	3.61326
0.05295	3.61326
0.053	3.61262
0.05305	3.61262
0.0531	3.61262
0.05315	3.61229
0.0532	3.61164
0.05325	3.61197
0.0533	3.61164
0.05335	3.61099
0.0534	3.61067
0.05345	3.61067
0.0535	3.61002
0.05355	3.61002
0.0536	3.60969
0.05365	3.60969
0.0537	3.60969
0.05375	3.60937
0.0538	3.61034
0.05385	3.61034
0.0539	3.61034
0.05395	3.61067
0.054	3.61132
0.05405	3.61164
0.0541	3.61229
0.05415	3.61229
0.0542	3.61262
0.05425	3.61326
0.0543	3.61391
0.05435	3.61456
0.0544	3.61456
0.05445	3.61521
0.0545	3.61554
0.05455	3.61586
0.0546	3.61651
0.05465	3.61651
0.0547	3.61716
0.05475	3.61748
0.0548	3.61813
0.05485	3.61846
0.0549	3.61878
0.05495	3.61911
0.055	3.61911
0.05505	3.61976
0.0551	3.6204
0.05515	3.62105
0.0552	3.62138
0.05525	3.6217
0.0553	3.62203
0.05535	3.62235
0.0554	3.62268
0.05545	3.62365
0.0555	3.62333
0.05555	3.62397
0.0556	3.6243
0.05565	3.6243
0.0557	3.62527
0.05575	3.6256
0.0558	3.62592
0.05585	3.62657
0.0559	3.62657
0.05595	3.6269
0.056	3.62722
0.05605	3.62787
0.0561	3.62819
0.05615	3.62884
0.0562	3.62949
0.05625	3.63014
0.0563	3.63079
0.05635	3.63144
0.0564	3.63176
0.05645	3.63209
0.0565	3.63306
0.05655	3.63404
0.0566	3.63436
0.05665	3.63566
0.0567	3.63566
0.05675	3.63663
0.0568	3.63728
0.05685	3.63793
0.0569	3.6389
0.05695	3.63988
0.057	3.64053
0.05705	3.6415
0.0571	3.64182
0.05715	3.6428
0.0572	3.64345
0.05725	3.64377
0.0573	3.64507
0.05735	3.64572
0.0574	3.64669
0.05745	3.64702
0.0575	3.64767
0.05755	3.64831
0.0576	3.64896
0.05765	3.64994
0.0577	3.65059
0.05775	3.65059
0.0578	3.65156
0.05785	3.65188
0.0579	3.65221
0.05795	3.65253
0.058	3.65221
0.05805	3.65286
0.0581	3.65318
0.05815	3.65351
0.0582	3.65351
0.05825	3.65351
0.0583	3.65383
0.05835	3.65416
0.0584	3.65416
0.05845	3.65448
0.0585	3.65481
0.05855	3.65481
0.0586	3.65513
0.05865	3.65578
0.0587	3.65578
0.05875	3.65643
0.0588	3.65643
0.05885	3.6574
0.0589	3.6574
0.05895	3.65773
0.059	3.65805
0.05905	3.65838
0.0591	3.65935
0.05915	3.65967
0.0592	3.66032
0.05925	3.6613
0.0593	3.66195
0.05935	3.66195
0.0594	3.66292
0.05945	3.66389
0.0595	3.66454
0.05955	3.66487
0.0596	3.66552
0.05965	3.66649
0.0597	3.66681
0.05975	3.66779
0.0598	3.66876
0.05985	3.66941
0.0599	3.67038
0.05995	3.67103
0.06	3.67136
0.06005	3.67201
0.0601	3.6733
0.06015	3.6733
0.0602	3.67428
0.06025	3.67525
0.0603	3.6759
0.06035	3.67623
0.0604	3.6772
0.06045	3.67752
0.0605	3.6785
0.06055	3.67882
0.0606	3.67915
0.06065	3.6798
0.0607	3.68044
0.06075	3.68109
0.0608	3.68174
0.06085	3.68207
0.0609	3.68207
0.06095	3.68272
0.061	3.68272
0.06105	3.68304
0.0611	3.68337
0.06115	3.68369
0.0612	3.68434
0.06125	3.68434
0.0613	3.68434
0.06135	3.68434
0.0614	3.68499
0.06145	3.68499
0.0615	3.68564
0.06155	3.68596
0.0616	3.68661
0.06165	3.68758
0.0617	3.68758
0.06175	3.68856
0.0618	3.68856
0.06185	3.68986
0.0619	3.68986
0.06195	3.69018
0.062	3.69051
0.06205	3.69083
0.0621	3.69148
0.06215	3.6918
0.0622	3.69213
0.06225	3.69213
0.0623	3.69245
0.06235	3.69278
0.0624	3.69278
0.06245	3.6931
0.0625	3.69343
0.06255	3.69343
0.0626	3.69408
0.06265	3.6944
0.0627	3.69505
0.06275	3.69472
0.0628	3.69537
0.06285	3.69537
0.0629	3.6957
0.06295	3.69602
0.063	3.69667
0.06305	3.69732
0.0631	3.69732
0.06315	3.69765
0.0632	3.69797
0.06325	3.69829
0.0633	3.69862
0.06335	3.69894
0.0634	3.69927
0.06345	3.69959
0.0635	3.70024
0.06355	3.70024
0.0636	3.70057
0.06365	3.70057
0.0637	3.70122
0.06375	3.70057
0.0638	3.70057
0.06385	3.70089
0.0639	3.70089
0.06395	3.70089
0.064	3.70122
0.06405	3.70089
0.0641	3.70057
0.06415	3.70057
0.0642	3.70057
0.06425	3.70089
0.0643	3.70057
0.06435	3.70089
0.0644	3.70089
0.06445	3.70057
0.0645	3.70057
0.06455	3.70089
0.0646	3.70089
0.06465	3.70057
0.0647	3.70089
0.06475	3.70089
0.0648	3.70154
0.06485	3.70186
0.0649	3.70219
0.06495	3.70219
0.065	3.70284
0.06505	3.70349
0.0651	3.70446
0.06515	3.70446
0.0652	3.70576
0.06525	3.70641
0.0653	3.70771
0.06535	3.70868
0.0654	3.70998
0.06545	3.71063
0.0655	3.7116
0.06555	3.71355
0.0656	3.71452
0.06565	3.71582
0.0657	3.71712
0.06575	3.71777
0.0658	3.71842
0.06585	3.71971
0.0659	3.72036
0.06595	3.72134
0.066	3.72134
0.06605	3.72264
0.0661	3.72231
0.06615	3.72231
0.0662	3.72264
0.06625	3.72264
0.0663	3.72264
0.06635	3.72231
0.0664	3.72231
0.06645	3.72199
0.0665	3.72166
0.06655	3.72199
0.0666	3.72134
0.06665	3.72166
0.0667	3.72134
0.06675	3.72134
0.0668	3.72134
0.06685	3.72069
0.0669	3.72134
0.06695	3.72134
0.067	3.72134
0.06705	3.72134
0.0671	3.72101
0.06715	3.72199
0.0672	3.72199
0.06725	3.72264
0.0673	3.72264
0.06735	3.72361
0.0674	3.72393
0.06745	3.72458
0.0675	3.72556
0.06755	3.72588
0.0676	3.72653
0.06765	3.72718
0.0677	3.7275
0.06775	3.72848
0.0678	3.72945
0.06785	3.7301
0.0679	3.73042
0.06795	3.73172
0.068	3.73237
0.06805	3.7327
0.0681	3.73367
0.06815	3.73432
0.0682	3.73529
0.06825	3.73562
0.0683	3.73659
0.06835	3.73724
0.0684	3.73789
0.06845	3.73821
0.0685	3.73919
0.06855	3.74016
0.0686	3.74049
0.06865	3.74113
0.0687	3.74211
0.06875	3.74276
0.0688	3.74308
0.06885	3.74373
0.0689	3.7447
0.06895	3.74535
0.069	3.74633
0.06905	3.74665
0.0691	3.7473
0.06915	3.74795
0.0692	3.74827
0.06925	3.74892
0.0693	3.74925
0.06935	3.74957
0.0694	3.7499
0.06945	3.7499
0.0695	3.75055
0.06955	3.75087
0.0696	3.75055
0.06965	3.7512
0.0697	3.75087
0.06975	3.7512
0.0698	3.7512
0.06985	3.7512
0.0699	3.7512
0.06995	3.7512
0.07	3.7512
0.07005	3.75087
0.0701	3.75152
0.07015	3.75184
0.0702	3.75152
0.07025	3.75217
0.0703	3.75217
0.07035	3.75217
0.0704	3.75217
0.07045	3.75282
0.0705	3.75282
0.07055	3.75314
0.0706	3.75379
0.07065	3.75412
0.0707	3.75444
0.07075	3.75477
0.0708	3.75509
0.07085	3.75541
0.0709	3.75606
0.07095	3.75606
0.071	3.75639
0.07105	3.75639
0.0711	3.75704
0.07115	3.75736
0.0712	3.75769
0.07125	3.75736
0.0713	3.75769
0.07135	3.75834
0.0714	3.75866
0.07145	3.75834
0.0715	3.75931
0.07155	3.75996
0.0716	3.76028
0.07165	3.76093
0.0717	3.76126
0.07175	3.76191
0.0718	3.76223
0.07185	3.76255
0.0719	3.7632
0.07195	3.76353
0.072	3.76418
0.07205	3.7645
0.0721	3.7645
0.07215	3.76515
0.0722	3.76548
0.07225	3.76548
0.0723	3.76548
0.07235	3.7658
0.0724	3.76645
0.07245	3.76645
0.0725	3.76645
0.07255	3.76677
0.0726	3.76742
0.07265	3.7671
0.0727	3.76775
0.07275	3.7684
0.0728	3.76872
0.07285	3.76937
0.0729	3.77002
0.07295	3.77067
0.073	3.77067
0.07305	3.77164
0.0731	3.77262
0.07315	3.77359
0.0732	3.77424
0.07325	3.77456
0.0733	3.77586
0.07335	3.77683
0.0734	3.77748
0.07345	3.77846
0.0735	3.77878
0.07355	3.77976
0.0736	3.7804
0.07365	3.7817
0.0737	3.78235
0.07375	3.78268
0.0738	3.78397
0.07385	3.78397
0.0739	3.78462
0.07395	3.78527
0.074	3.7856
0.07405	3.78592
0.0741	3.78657
0.07415	3.7869
0.0742	3.78722
0.07425	3.78754
0.0743	3.78754
0.07435	3.78754
0.0744	3.78819
0.07445	3.78787
0.0745	3.78819
0.07455	3.78819
0.0746	3.78787
0.07465	3.78852
0.0747	3.78819
0.07475	3.78884
0.0748	3.78852
0.07485	3.78884
0.0749	3.78884
0.07495	3.78884
0.075	3.78949
0.07505	3.78982
0.0751	3.78982
0.07515	3.79014
0.0752	3.79047
0.07525	3.79079
0.0753	3.79079
0.07535	3.79079
0.0754	3.79144
0.07545	3.79111
0.0755	3.79144
0.07555	3.79176
0.0756	3.79176
0.07565	3.79176
0.0757	3.79241
0.07575	3.79274
0.0758	3.79274
0.07585	3.79306
0.0759	3.79339
0.07595	3.79404
0.076	3.79404
0.07605	3.79404
0.0761	3.79436
0.07615	3.79468
0.0762	3.79501
0.07625	3.79566
0.0763	3.79663
0.07635	3.79631
0.0764	3.79728
0.07645	3.79761
0.0765	3.79858
0.07655	3.7989
0.0766	3.79955
0.07665	3.79955
0.0767	3.8002
0.07675	3.80053
0.0768	3.80085
0.07685	3.80085
0.0769	3.80118
0.07695	3.80118
0.077	3.80182
0.07705	3.80182
0.0771	3.80215
0.07715	3.80247
0.0772	3.80345
0.07725	3.80345
0.0773	3.80345
0.07735	3.80442
0.0774	3.80507
0.07745	3.80539
0.0775	3.80637
0.07755	3.80734
0.0776	3.80799
0.07765	3.80896
0.0777	3.80994
0.07775	3.81124
0.0778	3.81253
0.07785	3.81351
0.0779	3.81448
0.07795	3.8161
0.078	3.81708
0.07805	3.81838
0.0781	3.81935
0.07815	3.82065
0.0782	3.8213
0.07825	3.82227
0.0783	3.82357
0.07835	3.82422
0.0784	3.82519
0.07845	3.82616
0.0785	3.82714
0.07855	3.82811
0.0786	3.82909
0.07865	3.83038
0.0787	3.83071
0.07875	3.83103
0.0788	3.83201
0.07885	3.83298
0.0789	3.83363
0.07895	3.83395
0.079	3.8346
0.07905	3.83493
0.0791	3.83493
0.07915	3.83525
0.0792	3.83558
0.07925	3.83525
0.0793	3.8359
0.07935	3.83525
0.0794	3.83558
0.07945	3.83525
0.0795	3.83525
0.07955	3.83525
0.0796	3.8346
0.07965	3.83428
0.0797	3.83428
0.07975	3.83428
0.0798	3.83363
0.07985	3.8333
0.0799	3.83363
0.07995	3.8333
0.08	3.83298
0.08005	3.8333
0.0801	3.83298
0.08015	3.83298
0.0802	3.83266
0.08025	3.83363
0.0803	3.8333
0.08035	3.83363
0.0804	3.83395
0.08045	3.83428
0.0805	3.83493
0.08055	3.83525
0.0806	3.83558
0.08065	3.83623
0.0807	3.8372
0.08075	3.83752
0.0808	3.83817
0.08085	3.8385
0.0809	3.83882
0.08095	3.83947
0.081	3.84012
0.08105	3.84012
0.0811	3.84044
0.08115	3.84044
0.0812	3.8398
0.08125	3.84077
0.0813	3.84044
0.08135	3.84044
0.0814	3.84044
0.08145	3.84044
0.0815	3.84012
0.08155	3.8398
0.0816	3.84012
0.08165	3.8398
0.0817	3.83915
0.08175	3.83947
0.0818	3.83947
0.08185	3.83947
0.0819	3.83915
0.08195	3.83882
0.082	3.83882
0.08205	3.83915
0.0821	3.83882
0.08215	3.8385
0.0822	3.83915
0.08225	3.83915
0.0823	3.83947
0.08235	3.83915
0.0824	3.83915
0.08245	3.83947
0.0825	3.83915
0.08255	3.8398
0.0826	3.8398
0.08265	3.8398
0.0827	3.84044
0.08275	3.84044
0.0828	3.84044
0.08285	3.84077
0.0829	3.84142
0.08295	3.84174
0.083	3.84207
0.08305	3.84207
0.0831	3.84272
0.08315	3.84337
0.0832	3.84369
0.08325	3.84499
0.0833	3.84499
0.08335	3.84531
0.0834	3.84629
0.08345	3.84629
0.0835	3.84694
0.08355	3.84758
0.0836	3.84791
0.08365	3.84888
0.0837	3.84921
0.08375	3.84986
0.0838	3.85083
0.08385	3.85115
0.0839	3.8518
0.08395	3.85278
0.084	3.8531
0.08405	3.85375
0.0841	3.85408
0.08415	3.85472
0.0842	3.85537
0.08425	3.8557
0.0843	3.85667
0.08435	3.85667
0.0844	3.85667
0.08445	3.85732
0.0845	3.85797
0.08455	3.85829
0.0846	3.85862
0.08465	3.85894
0.0847	3.85927
0.08475	3.85927
0.0848	3.85992
0.08485	3.85959
0.0849	3.85959
0.08495	3.85992
0.085	3.85959
0.08505	3.85927
0.0851	3.85894
0.08515	3.85959
0.0852	3.85894
0.08525	3.85894
0.0853	3.85894
0.08535	3.85894
0.0854	3.85829
0.08545	3.85862
0.0855	3.85894
0.08555	3.85894
0.0856	3.85894
0.08565	3.85894
0.0857	3.85927
0.08575	3.86024
0.0858	3.86024
0.08585	3.86089
0.0859	3.86154
0.08595	3.86186
0.086	3.86284
0.08605	3.86316
0.0861	3.86414
0.08615	3.86479
0.0862	3.86608
0.08625	3.86673
0.0863	3.86803
0.08635	3.869
0.0864	3.86998
0.08645	3.87128
0.0865	3.8716
0.08655	3.87322
0.0866	3.8742
0.08665	3.8755
0.0867	3.87614
0.08675	3.87744
0.0868	3.87842
0.08685	3.87907
0.0869	3.88036
0.08695	3.88101
0.087	3.88199
0.08705	3.88264
0.0871	3.88361
0.08715	3.88458
0.0872	3.88491
0.08725	3.88523
0.0873	3.88588
0.08735	3.88653
0.0874	3.88653
0.08745	3.8875
0.0875	3.88718
0.08755	3.88783
0.0876	3.88783
0.08765	3.88815
0.0877	3.88848
0.08775	3.88815
0.0878	3.88848
0.08785	3.8888
0.0879	3.88848
0.08795	3.88848
0.088	3.88848
0.08805	3.88913
0.0881	3.8888
0.08815	3.88913
0.0882	3.88913
0.08825	3.88978
0.0883	3.88978
0.08835	3.8901
0.0884	3.8901
0.08845	3.89107
0.0885	3.89107
0.08855	3.89205
0.0886	3.89205
0.08865	3.8927
0.0887	3.89335
0.08875	3.89399
0.0888	3.89432
0.08885	3.89497
0.0889	3.89529
0.08895	3.89594
0.089	3.89659
0.08905	3.89692
0.0891	3.89692
0.08915	3.89724
0.0892	3.89789
0.08925	3.89854
0.0893	3.89854
0.08935	3.89854
0.0894	3.89886
0.08945	3.89919
0.0895	3.89919
0.08955	3.89951
0.0896	3.89951
0.08965	3.89951
0.0897	3.89919
0.08975	3.89951
0.0898	3.89919
0.08985	3.89951
0.0899	3.89919
0.08995	3.89919
0.09	3.89886
0.09005	3.89886
0.0901	3.89886
0.09015	3.89886
0.0902	3.89854
0.09025	3.89886
0.0903	3.89821
0.09035	3.89886
0.0904	3.89886
0.09045	3.89821
0.0905	3.89821
0.09055	3.89854
0.0906	3.89854
0.09065	3.89821
0.0907	3.89821
0.09075	3.89821
0.0908	3.89886
0.09085	3.89886
0.0909	3.89886
0.09095	3.89984
0.091	3.90016
0.09105	3.90016
0.0911	3.90049
0.09115	3.90113
0.0912	3.90178
0.09125	3.90178
0.0913	3.90211
0.09135	3.90276
0.0914	3.90308
0.09145	3.90341
0.0915	3.90406
0.09155	3.90438
0.0916	3.9047
0.09165	3.90568
0.0917	3.90568
0.09175	3.90633
0.0918	3.906
0.09185	3.90665
0.0919	3.90698
0.09195	3.9073
0.092	3.90795
0.09205	3.9086
0.0921	3.90892
0.09215	3.90892
0.0922	3.90925
0.09225	3.90957
0.0923	3.91022
0.09235	3.91022
0.0924	3.91087
0.09245	3.9112
0.0925	3.9112
0.09255	3.91152
0.0926	3.91217
0.09265	3.91184
0.0927	3.91217
0.09275	3.91282
0.0928	3.91314
0.09285	3.91347
0.0929	3.91379
0.09295	3.91412
0.093	3.91444
0.09305	3.91477
0.0931	3.91509
0.09315	3.91574
0.0932	3.91541
0.09325	3.91606
0.0933	3.91606
0.09335	3.91639
0.0934	3.91671
0.09345	3.91671
0.0935	3.91671
0.09355	3.91704
0.0936	3.91736
0.09365	3.91671
0.0937	3.91704
0.09375	3.91736
0.0938	3.91704
0.09385	3.91704
0.0939	3.91736
0.09395	3.91704
0.094	3.91736
0.09405	3.91769
0.0941	3.91769
0.09415	3.91834
0.0942	3.91834
0.09425	3.91866
0.0943	3.91898
0.09435	3.91963
0.0944	3.91996
0.09445	3.92093
0.0945	3.92126
0.09455	3.92223
0.0946	3.92223
0.09465	3.9232
0.0947	3.92385
0.09475	3.92418
0.0948	3.92483
0.09485	3.92515
0.0949	3.92612
0.09495	3.92612
0.095	3.92645
0.09505	3.92677
0.0951	3.92742
0.09515	3.92742
0.0952	3.92775
0.09525	3.92807
0.0953	3.92905
0.09535	3.92905
0.0954	3.92969
0.09545	3.93034
0.0955	3.93067
0.09555	3.93099
0.0956	3.93164
0.09565	3.93164
0.0957	3.93262
0.09575	3.93229
0.0958	3.93359
0.09585	3.93326
0.0959	3.93326
0.09595	3.93391
0.096	3.93391
0.09605	3.93391
0.0961	3.93424
0.09615	3.93456
0.0962	3.93456
0.09625	3.93424
0.0963	3.93521
0.09635	3.93489
0.0964	3.93554
0.09645	3.93554
0.0965	3.93619
0.09655	3.93619
0.0966	3.93683
0.09665	3.93716
0.0967	3.93813
0.09675	3.93878
0.0968	3.93911
0.09685	3.93976
0.0969	3.9404
0.09695	3.94105
0.097	3.9417
0.09705	3.94235
0.0971	3.94268
0.09715	3.943
0.0972	3.94333
0.09725	3.94365
0.0973	3.94397
0.09735	3.9443
0.0974	3.94462
0.09745	3.9443
0.0975	3.9443
0.09755	3.9443
0.0976	3.9443
0.09765	3.94397
0.0977	3.94397
0.09775	3.94397
0.0978	3.94365
0.09785	3.94365
0.0979	3.94397
0.09795	3.94365
0.098	3.94365
0.09805	3.94397
0.0981	3.9443
0.09815	3.9443
0.0982	3.9443
0.09825	3.94462
0.0983	3.94527
0.09835	3.94462
0.0984	3.94495
0.09845	3.94527
0.0985	3.94527
0.09855	3.94527
0.0986	3.9456
0.09865	3.9456
0.0987	3.9456
0.09875	3.94592
0.0988	3.94625
0.09885	3.94657
0.0989	3.94722
0.09895	3.94754
0.099	3.94722
0.09905	3.94754
[truncated: 5,812 more rows]
