# Supplementary material for: An evolutionarily conserved glycine-tyrosine motif forms a folding core in outer membrane proteins
Source: PLoS One. 2017 Aug 3;12(8):e0182016. doi: 10.1371/journal.pone.0182016 (PMC5542473; doi:10.1371/journal.pone.0182016)
Supplement: S1 File — (ZIP) [file pone.0182016.s001.zip › OmpX stopflow RAW data/OmpX WT 10/ompx_wt_ch1_005.bka]

BIO-KINE ASCII FILE
_COMMENT	External device
_COMMENT	Kinetics measurement
_COMMENT	Y Unit : Volt, X Unit : s
_COMMENT	Timebase 1 = .00005 s 5001 pts
_COMMENT	Timebase 2 = .001 s 2749 pts
_COMMENT	Timebase 3 = .5 s 44 pts
_SFM	SFM-300 /S Advanced mode
_SFM	Ratio : S1: 950, S2: 950, S3: 100
_SFM	Content : S1: , S2: , S3:
_SFM	Concentration : S1: , S2: , S3:
_SFM	Total volume : 422 �l Flow : 14 mL/s
_SFM	Acquisition start : 10 ms before stop
_SFM	cuve=FC-08, s1=10 ml , s2=10 ml , s3=1.9 ml
_UNITX	s
_UNITY	Volt
_DELTAX	0
_DATA
1e-300	2.49554
5e-5	2.51079
1e-4	2.52604
1.5e-4	2.54227
2e-4	2.55915
2.5e-4	2.57732
3e-4	2.59452
3.5e-4	2.61302
4e-4	2.63185
4.5e-4	2.65067
5e-4	2.66949
5.5e-4	2.68896
6e-4	2.70811
6.5e-4	2.72791
7e-4	2.74738
7.5e-4	2.76686
8e-4	2.786
8.5e-4	2.80548
9e-4	2.82527
9.5e-4	2.8441
0.001	2.86324
0.00105	2.88272
0.0011	2.90122
0.00115	2.91971
0.0012	2.93724
0.00125	2.95444
0.0013	2.97132
0.00135	2.98722
0.0014	3.00247
0.00145	3.01708
0.0015	3.03038
0.00155	3.04337
0.0016	3.0544
0.00165	3.06576
0.0017	3.07517
0.00175	3.08361
0.0018	3.09075
0.00185	3.09724
0.0019	3.10276
0.00195	3.10665
0.002	3.1099
0.00205	3.11184
0.0021	3.11314
0.00215	3.11347
0.0022	3.11217
0.00225	3.11087
0.0023	3.10827
0.00235	3.10373
0.0024	3.09984
0.00245	3.09399
0.0025	3.08783
0.00255	3.08036
0.0026	3.07257
0.00265	3.06349
0.0027	3.05343
0.00275	3.04272
0.0028	3.03136
0.00285	3.01935
0.0029	3.00604
0.00295	2.99306
0.003	2.97846
0.00305	2.96385
0.0031	2.94892
0.00315	2.93399
0.0032	2.91712
0.00325	2.90089
0.0033	2.88369
0.00335	2.86714
0.0034	2.84994
0.00345	2.83209
0.0035	2.81489
0.00355	2.79736
0.0036	2.78016
0.00365	2.76329
0.0037	2.74641
0.00375	2.72953
0.0038	2.71331
0.00385	2.69708
0.0039	2.68182
0.00395	2.66625
0.004	2.65164
0.00405	2.63801
0.0041	2.62438
0.00415	2.61107
0.0042	2.59874
0.00425	2.58706
0.0043	2.57635
0.00435	2.56596
0.0044	2.55655
0.00445	2.54811
0.0045	2.54
0.00455	2.53318
0.0046	2.52702
0.00465	2.52215
0.0047	2.51858
0.00475	2.51631
0.0048	2.51501
0.00485	2.51404
0.0049	2.51533
0.00495	2.51728
0.005	2.52085
0.00505	2.52572
0.0051	2.53221
0.00515	2.53968
0.0052	2.54876
0.00525	2.55915
0.0053	2.57083
0.00535	2.58414
0.0054	2.59777
0.00545	2.61367
0.0055	2.63022
0.00555	2.64775
0.0056	2.6656
0.00565	2.68475
0.0057	2.70519
0.00575	2.72499
0.0058	2.74576
0.00585	2.76718
0.0059	2.7886
0.00595	2.81034
0.006	2.83209
0.00605	2.85383
0.0061	2.87525
0.00615	2.89635
0.0062	2.91744
0.00625	2.93821
0.0063	2.95801
0.00635	2.97781
0.0064	2.99696
0.00645	3.01546
0.0065	3.03331
0.00655	3.05083
0.0066	3.06673
0.00665	3.08199
0.0067	3.09659
0.00675	3.11022
0.0068	3.1232
0.00685	3.13489
0.0069	3.14592
0.00695	3.15533
0.007	3.16377
0.00705	3.17189
0.0071	3.17805
0.00715	3.18357
0.0072	3.18811
0.00725	3.19136
0.0073	3.1933
0.00735	3.1946
0.0074	3.1946
0.00745	3.19395
0.0075	3.19233
0.00755	3.18973
0.0076	3.18681
0.00765	3.1826
0.0077	3.17805
0.00775	3.17286
0.0078	3.16799
0.00785	3.1615
0.0079	3.15468
0.00795	3.14722
0.008	3.14008
0.00805	3.13197
0.0081	3.1232
0.00815	3.11412
0.0082	3.10438
0.00825	3.09497
0.0083	3.08426
0.00835	3.07355
0.0084	3.06186
0.00845	3.04986
0.0085	3.0372
0.00855	3.02389
0.0086	3.01059
0.00865	2.99663
0.0087	2.98235
0.00875	2.96775
0.0088	2.95249
0.00885	2.93724
0.0089	2.92134
0.00895	2.90576
0.009	2.88921
0.00905	2.87331
0.0091	2.8574
0.00915	2.8415
0.0092	2.8256
0.00925	2.80969
0.0093	2.79412
0.00935	2.77789
0.0094	2.76231
0.00945	2.74738
0.0095	2.73245
0.00955	2.71817
0.0096	2.70389
0.00965	2.69026
0.0097	2.67696
0.00975	2.66333
0.0098	2.65132
0.00985	2.63963
0.0099	2.62892
0.00995	2.61886
0.01	2.60978
0.01005	2.60134
0.0101	2.59452
0.01015	2.58836
0.0102	2.58381
0.01025	2.57992
0.0103	2.57797
0.01035	2.57667
0.0104	2.57667
0.01045	2.5783
0.0105	2.58122
0.01055	2.58511
0.0106	2.59063
0.01065	2.59712
0.0107	2.60458
0.01075	2.614
0.0108	2.62373
0.01085	2.63509
0.0109	2.6471
0.01095	2.65976
0.011	2.67306
0.01105	2.68734
0.0111	2.70227
0.01115	2.71785
0.0112	2.7331
0.01125	2.74998
0.0113	2.76686
0.01135	2.78341
0.0114	2.80061
0.01145	2.81846
0.0115	2.83566
0.01155	2.85318
0.0116	2.87038
0.01165	2.88791
0.0117	2.90511
0.01175	2.92231
0.0118	2.93886
0.01185	2.95574
0.0119	2.97197
0.01195	2.98754
0.012	3.00312
0.01205	3.01838
0.0121	3.03298
0.01215	3.04661
0.0122	3.06057
0.01225	3.07355
0.0123	3.08621
0.01235	3.09789
0.0124	3.10925
0.01245	3.11931
0.0125	3.12937
0.01255	3.13878
0.0126	3.14657
0.01265	3.15436
0.0127	3.16182
0.01275	3.16832
0.0128	3.17448
0.01285	3.17967
0.0129	3.18454
0.01295	3.18909
0.013	3.1933
0.01305	3.19623
0.0131	3.1998
0.01315	3.20304
0.0132	3.20531
0.01325	3.20758
0.0133	3.20986
0.01335	3.21213
0.0134	3.21343
0.01345	3.21537
0.0135	3.21667
0.01355	3.21829
0.0136	3.21959
0.01365	3.22122
0.0137	3.22219
0.01375	3.22349
0.0138	3.22479
0.01385	3.22608
0.0139	3.22706
0.01395	3.22803
0.014	3.22965
0.01405	3.23063
0.0141	3.23128
0.01415	3.23257
0.0142	3.23355
0.01425	3.23452
0.0143	3.23517
0.01435	3.2355
0.0144	3.23679
0.01445	3.23712
0.0145	3.23809
0.01455	3.23874
0.0146	3.23907
0.01465	3.23971
0.0147	3.24101
0.01475	3.24134
0.0148	3.24231
0.01485	3.24296
0.0149	3.24361
0.01495	3.24361
0.015	3.24458
0.01505	3.24491
0.0151	3.24621
0.01515	3.24588
0.0152	3.24685
0.01525	3.2475
0.0153	3.24848
0.01535	3.2488
0.0154	3.24913
0.01545	3.24945
0.0155	3.24978
0.01555	3.2501
0.0156	3.2501
0.01565	3.25107
0.0157	3.25075
0.01575	3.2514
0.0158	3.2514
0.01585	3.2514
0.0159	3.2514
0.01595	3.2514
0.016	3.25237
0.01605	3.25237
0.0161	3.25237
0.01615	3.2527
0.0162	3.2527
0.01625	3.25302
0.0163	3.25302
0.01635	3.25335
0.0164	3.25367
0.01645	3.25399
0.0165	3.25432
0.01655	3.25464
0.0166	3.25432
0.01665	3.25464
0.0167	3.25497
0.01675	3.25497
0.0168	3.25562
0.01685	3.25562
0.0169	3.25594
0.01695	3.25627
0.017	3.25627
0.01705	3.25594
0.0171	3.25659
0.01715	3.25724
0.0172	3.25724
0.01725	3.25789
0.0173	3.25821
0.01735	3.25821
0.0174	3.25854
0.01745	3.25919
0.0175	3.25984
0.01755	3.25951
0.0176	3.26049
0.01765	3.26081
0.0177	3.26113
0.01775	3.26146
0.0178	3.26211
0.01785	3.26276
0.0179	3.26341
0.01795	3.2647
0.018	3.26535
0.01805	3.26568
0.0181	3.26698
0.01815	3.26795
0.0182	3.26925
0.01825	3.26925
0.0183	3.2699
0.01835	3.27055
0.0184	3.27152
0.01845	3.27282
0.0185	3.27314
0.01855	3.27379
0.0186	3.27412
0.01865	3.27509
0.0187	3.27541
0.01875	3.27541
0.0188	3.27606
0.01885	3.27671
0.0189	3.27736
0.01895	3.27736
0.019	3.27769
0.01905	3.27801
0.0191	3.27834
0.01915	3.27898
0.0192	3.27931
0.01925	3.27963
0.0193	3.27996
0.01935	3.28061
0.0194	3.28126
0.01945	3.28158
0.0195	3.28191
0.01955	3.28255
0.0196	3.28288
0.01965	3.2832
0.0197	3.28353
0.01975	3.28385
0.0198	3.28483
0.01985	3.2858
0.0199	3.28645
0.01995	3.2871
0.02	3.28807
0.02005	3.28905
0.0201	3.28969
0.02015	3.29034
0.0202	3.29132
0.02025	3.29197
0.0203	3.29262
0.02035	3.29359
0.0204	3.29424
0.02045	3.29489
0.0205	3.29586
0.02055	3.29651
0.0206	3.29683
0.02065	3.29748
0.0207	3.29846
0.02075	3.29846
0.0208	3.29943
0.02085	3.30008
0.0209	3.30073
0.02095	3.30138
0.021	3.30105
0.02105	3.30203
0.0211	3.30203
0.02115	3.30268
0.0212	3.30268
0.02125	3.30268
0.0213	3.303
0.02135	3.30268
0.0214	3.303
0.02145	3.30333
0.0215	3.303
0.02155	3.30235
0.0216	3.30268
0.02165	3.30268
0.0217	3.30203
0.02175	3.3017
0.0218	3.30138
0.02185	3.30073
0.0219	3.30073
0.02195	3.30008
0.022	3.29976
0.02205	3.29943
0.0221	3.29911
0.02215	3.29911
0.0222	3.29943
0.02225	3.29878
0.0223	3.29911
0.02235	3.29878
0.0224	3.29943
0.02245	3.29976
0.0225	3.3004
0.02255	3.30105
0.0226	3.3017
0.02265	3.303
0.0227	3.30397
0.02275	3.30495
0.0228	3.30592
0.02285	3.30722
0.0229	3.30852
0.02295	3.30949
0.023	3.31047
0.02305	3.31176
0.0231	3.31241
0.02315	3.31339
0.0232	3.31468
0.02325	3.31533
0.0233	3.31598
0.02335	3.31631
0.0234	3.31696
0.02345	3.31728
0.0235	3.31761
0.02355	3.31793
0.0236	3.31793
0.02365	3.31825
0.0237	3.31858
0.02375	3.31825
0.0238	3.31825
0.02385	3.31825
0.0239	3.31825
0.02395	3.31761
0.024	3.31793
0.02405	3.31761
0.0241	3.31793
0.02415	3.31793
0.0242	3.31728
0.02425	3.31728
0.0243	3.31728
0.02435	3.31761
0.0244	3.31761
0.02445	3.31761
0.0245	3.31761
0.02455	3.31728
0.0246	3.31761
0.02465	3.31793
0.0247	3.31825
0.02475	3.31858
0.0248	3.3189
0.02485	3.31923
0.0249	3.31923
0.02495	3.31988
0.025	3.3202
0.02505	3.3202
0.0251	3.32085
0.02515	3.32085
0.0252	3.32182
0.02525	3.32247
0.0253	3.32312
0.02535	3.32377
0.0254	3.3241
0.02545	3.32475
0.0255	3.32507
0.02555	3.32572
0.0256	3.32637
0.02565	3.32702
0.0257	3.32734
0.02575	3.32767
0.0258	3.32864
0.02585	3.32896
0.0259	3.32929
0.02595	3.32929
0.026	3.32961
0.02605	3.32961
0.0261	3.33026
0.02615	3.33026
0.0262	3.33091
0.02625	3.33026
0.0263	3.33091
0.02635	3.33091
0.0264	3.33124
0.02645	3.33156
0.0265	3.33188
0.02655	3.33221
0.0266	3.33221
0.02665	3.33253
0.0267	3.33318
0.02675	3.33318
0.0268	3.33383
0.02685	3.33448
0.0269	3.33481
0.02695	3.33513
0.027	3.3361
0.02705	3.33643
0.0271	3.33805
0.02715	3.33805
0.0272	3.3387
0.02725	3.33967
0.0273	3.34065
0.02735	3.3413
0.0274	3.34227
0.02745	3.34324
0.0275	3.34422
0.02755	3.34487
0.0276	3.34584
0.02765	3.34681
0.0277	3.34779
0.02775	3.34844
0.0278	3.34973
0.02785	3.35038
0.0279	3.35103
0.02795	3.35233
0.028	3.35201
0.02805	3.35266
0.0281	3.35363
0.02815	3.35395
0.0282	3.3546
0.02825	3.35525
0.0283	3.35558
0.02835	3.3559
0.0284	3.35655
0.02845	3.35687
0.0285	3.35752
0.02855	3.35785
0.0286	3.35817
0.02865	3.35915
0.0287	3.35947
0.02875	3.3598
0.0288	3.36077
0.02885	3.36109
0.0289	3.36174
0.02895	3.36239
0.029	3.36304
0.02905	3.36369
0.0291	3.36401
0.02915	3.36466
0.0292	3.36531
0.02925	3.36564
0.0293	3.36596
0.02935	3.36661
0.0294	3.36694
0.02945	3.36758
0.0295	3.36758
0.02955	3.36791
0.0296	3.36856
0.02965	3.36888
0.0297	3.36953
0.02975	3.36986
0.0298	3.37018
0.02985	3.37051
0.0299	3.37083
0.02995	3.37148
0.03	3.3718
0.03005	3.37213
0.0301	3.37278
0.03015	3.37343
0.0302	3.37375
0.03025	3.37375
0.0303	3.37408
0.03035	3.37472
0.0304	3.37472
0.03045	3.37505
0.0305	3.3757
0.03055	3.3757
0.0306	3.37602
0.03065	3.37635
0.0307	3.37667
0.03075	3.37635
0.0308	3.377
0.03085	3.37732
0.0309	3.377
0.03095	3.37797
0.031	3.37765
0.03105	3.37732
0.0311	3.37829
0.03115	3.37829
0.0312	3.37829
0.03125	3.37862
0.0313	3.37894
0.03135	3.37927
0.0314	3.37959
0.03145	3.38057
0.0315	3.38057
0.03155	3.38089
0.0316	3.38154
0.03165	3.38219
0.0317	3.38316
0.03175	3.38349
0.0318	3.38511
0.03185	3.38641
0.0319	3.38673
0.03195	3.38706
0.032	3.38868
0.03205	3.38868
0.0321	3.38998
0.03215	3.39063
0.0322	3.39095
0.03225	3.3916
0.0323	3.39225
0.03235	3.3929
0.0324	3.39322
0.03245	3.39387
0.0325	3.3942
0.03255	3.39517
0.0326	3.39517
0.03265	3.3955
0.0327	3.39614
0.03275	3.39647
0.0328	3.39679
0.03285	3.39712
0.0329	3.39777
0.03295	3.39809
0.033	3.39874
0.03305	3.39939
0.0331	3.39971
0.03315	3.40004
0.0332	3.40101
0.03325	3.40199
0.0333	3.40199
0.03335	3.40296
0.0334	3.40361
0.03345	3.40426
0.0335	3.40458
0.03355	3.40556
0.0336	3.40556
0.03365	3.40653
0.0337	3.40718
0.03375	3.4075
0.0338	3.40783
0.03385	3.40815
0.0339	3.40848
0.03395	3.40913
0.034	3.40945
0.03405	3.40945
0.0341	3.4101
0.03415	3.41042
0.0342	3.41042
0.03425	3.41075
0.0343	3.41075
0.03435	3.41107
0.0344	3.4114
0.03445	3.41172
0.0345	3.41237
0.03455	3.4127
0.0346	3.41335
0.03465	3.41399
0.0347	3.41432
0.03475	3.41497
0.0348	3.41497
0.03485	3.41562
0.0349	3.41659
0.03495	3.41627
0.035	3.41692
0.03505	3.41724
0.0351	3.41789
0.03515	3.41821
0.0352	3.41854
0.03525	3.41951
0.0353	3.41984
0.03535	3.42049
0.0354	3.42113
0.03545	3.42146
0.0355	3.42211
0.03555	3.42243
0.0356	3.42308
0.03565	3.42341
0.0357	3.42406
0.03575	3.42438
0.0358	3.42503
0.03585	3.42535
0.0359	3.42503
0.03595	3.42568
0.036	3.42633
0.03605	3.42665
0.0361	3.42665
0.03615	3.42698
0.0362	3.4273
0.03625	3.42763
0.0363	3.42795
0.03635	3.4286
0.0364	3.4286
0.03645	3.42892
0.0365	3.42925
0.03655	3.42957
0.0366	3.43022
0.03665	3.43087
0.0367	3.43152
0.03675	3.43217
0.0368	3.43282
0.03685	3.43347
0.0369	3.43412
0.03695	3.43477
0.037	3.43606
0.03705	3.43639
0.0371	3.43704
0.03715	3.43769
0.0372	3.43866
0.03725	3.43931
0.0373	3.43963
0.03735	3.44028
0.0374	3.44093
0.03745	3.44126
0.0375	3.44191
0.03755	3.44288
0.0376	3.44288
0.03765	3.4432
0.0377	3.44353
0.03775	3.44418
0.0378	3.4445
0.03785	3.4445
0.0379	3.44515
0.03795	3.44548
0.038	3.4458
0.03805	3.44677
0.0381	3.44677
0.03815	3.44742
0.0382	3.44807
0.03825	3.44872
0.0383	3.44872
0.03835	3.44969
0.0384	3.45034
0.03845	3.45099
0.0385	3.45164
0.03855	3.45197
0.0386	3.45229
0.03865	3.45262
0.0387	3.45326
0.03875	3.45359
0.0388	3.45424
0.03885	3.45489
0.0389	3.45521
0.03895	3.45586
0.039	3.45651
0.03905	3.45716
0.0391	3.45781
0.03915	3.45813
0.0392	3.45813
0.03925	3.45846
0.0393	3.45878
0.03935	3.45976
0.0394	3.45976
0.03945	3.45976
0.0395	3.45976
0.03955	3.45943
0.0396	3.45943
0.03965	3.45911
0.0397	3.45911
0.03975	3.45943
0.0398	3.45878
0.03985	3.45878
0.0399	3.45781
0.03995	3.45748
0.04	3.45748
0.04005	3.45716
0.0401	3.45716
0.04015	3.45683
0.0402	3.45683
0.04025	3.45683
0.0403	3.45651
0.04035	3.45619
0.0404	3.45651
0.04045	3.45619
0.0405	3.45651
0.04055	3.45651
0.0406	3.45716
0.04065	3.45748
0.0407	3.45813
0.04075	3.45846
0.0408	3.45878
0.04085	3.45943
0.0409	3.45943
0.04095	3.46073
0.041	3.46105
0.04105	3.46203
0.0411	3.46235
0.04115	3.463
0.0412	3.4643
0.04125	3.46462
0.0413	3.4656
0.04135	3.46592
0.0414	3.4669
0.04145	3.46787
0.0415	3.46819
0.04155	3.46917
0.0416	3.46949
0.04165	3.47047
0.0417	3.47047
0.04175	3.47111
0.0418	3.47241
0.04185	3.47241
0.0419	3.47306
0.04195	3.47404
0.042	3.47436
0.04205	3.47533
0.0421	3.47631
0.04215	3.47696
0.0422	3.47696
0.04225	3.47793
0.0423	3.4789
0.04235	3.47955
0.0424	3.48053
0.04245	3.4815
0.0425	3.48215
0.04255	3.48312
0.0426	3.48377
0.04265	3.48474
0.0427	3.48572
0.04275	3.48637
0.0428	3.48734
0.04285	3.48831
0.0429	3.48961
0.04295	3.48994
0.043	3.49124
0.04305	3.49124
0.0431	3.49221
0.04315	3.49286
0.0432	3.49383
0.04325	3.49416
0.0433	3.49416
0.04335	3.49448
0.0434	3.49481
0.04345	3.49513
0.0435	3.49545
0.04355	3.49545
0.0436	3.4961
0.04365	3.49643
0.0437	3.49675
0.04375	3.49675
0.0438	3.49643
0.04385	3.4974
0.0439	3.49708
0.04395	3.4974
0.044	3.49773
0.04405	3.49838
0.0441	3.49805
0.04415	3.4987
0.0442	3.4987
0.04425	3.49902
0.0443	3.49935
0.04435	3.49967
0.0444	3.50032
0.04445	3.50065
0.0445	3.50097
0.04455	3.50097
0.0446	3.50162
0.04465	3.50162
0.0447	3.50227
0.04475	3.50227
0.0448	3.50259
0.04485	3.50292
0.0449	3.50324
0.04495	3.50324
0.045	3.50357
0.04505	3.50389
0.0451	3.50389
0.04515	3.50422
0.0452	3.50422
0.04525	3.50389
0.0453	3.50422
0.04535	3.50454
0.0454	3.50389
0.04545	3.50389
0.0455	3.50389
0.04555	3.50389
0.0456	3.50357
0.04565	3.50357
0.0457	3.50357
0.04575	3.50357
0.0458	3.50324
0.04585	3.50324
0.0459	3.50324
0.04595	3.50324
0.046	3.50324
0.04605	3.50324
0.0461	3.50357
0.04615	3.50389
0.0462	3.50454
0.04625	3.50519
0.0463	3.50584
0.04635	3.50649
0.0464	3.50714
0.04645	3.50811
0.0465	3.50876
0.04655	3.50941
0.0466	3.51038
0.04665	3.51103
0.0467	3.51233
0.04675	3.5133
0.0468	3.51428
0.04685	3.51493
0.0469	3.5159
0.04695	3.51687
0.047	3.51785
0.04705	3.5185
0.0471	3.51915
0.04715	3.52012
0.0472	3.52109
0.04725	3.52207
0.0473	3.52207
0.04735	3.52272
0.0474	3.52272
0.04745	3.52369
0.0475	3.52401
0.04755	3.52434
0.0476	3.52466
0.04765	3.52466
0.0477	3.52531
0.04775	3.52531
0.0478	3.52564
0.04785	3.52564
0.0479	3.52564
0.04795	3.52564
0.048	3.52629
0.04805	3.52596
0.0481	3.52596
0.04815	3.52694
0.0482	3.52694
0.04825	3.52694
0.0483	3.52726
0.04835	3.52694
0.0484	3.52726
0.04845	3.52726
0.0485	3.52791
0.04855	3.52791
0.0486	3.52791
0.04865	3.52823
0.0487	3.52856
0.04875	3.52888
0.0488	3.52953
0.04885	3.52888
0.0489	3.53018
0.04895	3.52986
0.049	3.53083
0.04905	3.53148
0.0491	3.53245
0.04915	3.53245
0.0492	3.53343
0.04925	3.53408
0.0493	3.53408
0.04935	3.53537
0.0494	3.5357
0.04945	3.537
0.0495	3.53829
0.04955	3.53894
0.0496	3.53959
0.04965	3.54024
0.0497	3.54122
0.04975	3.54186
0.0498	3.54284
0.04985	3.54316
0.0499	3.54414
0.04995	3.54446
0.05	3.54511
0.05005	3.54543
0.0501	3.54608
0.05015	3.54641
0.0502	3.54641
0.05025	3.54641
0.0503	3.54706
0.05035	3.54738
0.0504	3.54706
0.05045	3.54771
0.0505	3.54771
0.05055	3.54771
0.0506	3.54771
0.05065	3.54706
0.0507	3.54673
0.05075	3.54673
0.0508	3.54673
0.05085	3.54641
0.0509	3.54641
0.05095	3.54641
0.051	3.54641
0.05105	3.54673
0.0511	3.54673
0.05115	3.54673
0.0512	3.54673
0.05125	3.54706
0.0513	3.54771
0.05135	3.54771
0.0514	3.54803
0.05145	3.54868
0.0515	3.549
0.05155	3.54965
0.0516	3.5503
0.05165	3.55095
0.0517	3.5516
0.05175	3.55225
0.0518	3.5529
0.05185	3.55387
0.0519	3.55452
0.05195	3.55517
0.052	3.5555
0.05205	3.55679
0.0521	3.55712
0.05215	3.55809
0.0522	3.55842
0.05225	3.55874
0.0523	3.55971
0.05235	3.56004
0.0524	3.56036
0.05245	3.56069
0.0525	3.56069
0.05255	3.56166
0.0526	3.56199
0.05265	3.56199
0.0527	3.56264
0.05275	3.56296
0.0528	3.56328
0.05285	3.56393
0.0529	3.56393
0.05295	3.56491
0.053	3.56556
0.05305	3.56621
0.0531	3.56685
0.05315	3.5675
0.0532	3.56848
0.05325	3.56913
0.0533	3.5701
0.05335	3.57107
0.0534	3.57205
0.05345	3.5727
0.0535	3.57367
0.05355	3.57497
0.0536	3.57594
0.05365	3.57659
0.0537	3.57789
0.05375	3.57789
0.0538	3.57886
0.05385	3.57984
0.0539	3.58049
0.05395	3.58113
0.054	3.58211
0.05405	3.58276
0.0541	3.58308
0.05415	3.58373
0.0542	3.58406
0.05425	3.5847
0.0543	3.58503
0.05435	3.58568
0.0544	3.58633
0.05445	3.58665
0.0545	3.58698
0.05455	3.58763
0.0546	3.58795
0.05465	3.5886
0.0547	3.58892
0.05475	3.58957
0.0548	3.59022
0.05485	3.59087
0.0549	3.59184
0.05495	3.59282
0.055	3.59314
0.05505	3.59444
0.0551	3.59509
0.05515	3.59606
0.0552	3.59671
0.05525	3.59769
0.0553	3.59866
0.05535	3.59866
0.0554	3.59963
0.05545	3.60061
0.0555	3.60126
0.05555	3.60158
0.0556	3.60191
0.05565	3.60288
0.0557	3.60288
0.05575	3.60353
0.0558	3.60385
0.05585	3.60418
0.0559	3.60418
0.05595	3.6045
0.056	3.60483
0.05605	3.60483
0.0561	3.60515
0.05615	3.60515
0.0562	3.6058
0.05625	3.60548
0.0563	3.60548
0.05635	3.6058
0.0564	3.60548
0.05645	3.60612
0.0565	3.60612
0.05655	3.60677
0.0566	3.6071
0.05665	3.60742
0.0567	3.60807
0.05675	3.6084
0.0568	3.60905
0.05685	3.60969
0.0569	3.61034
0.05695	3.61132
0.057	3.61164
0.05705	3.61262
0.0571	3.61326
0.05715	3.61424
0.0572	3.61521
0.05725	3.61651
0.0573	3.61716
0.05735	3.61781
0.0574	3.61878
0.05745	3.61943
0.0575	3.61976
0.05755	3.6204
0.0576	3.62105
0.05765	3.62203
0.0577	3.62235
0.05775	3.62235
0.0578	3.62268
0.05785	3.623
0.0579	3.623
0.05795	3.62365
0.058	3.62333
0.05805	3.623
0.0581	3.62333
0.05815	3.62268
0.0582	3.62333
0.05825	3.623
0.0583	3.623
0.05835	3.62268
0.0584	3.62203
0.05845	3.62268
0.0585	3.62235
0.05855	3.62235
0.0586	3.62203
0.05865	3.62235
0.0587	3.62235
0.05875	3.62268
0.0588	3.623
0.05885	3.623
0.0589	3.62365
0.05895	3.623
0.059	3.62397
0.05905	3.62365
0.0591	3.6243
0.05915	3.62495
0.0592	3.62462
0.05925	3.62527
0.0593	3.62592
0.05935	3.6256
0.0594	3.62625
0.05945	3.6269
0.0595	3.62722
0.05955	3.62754
0.0596	3.62787
0.05965	3.62787
0.0597	3.62884
0.05975	3.62884
0.0598	3.62982
0.05985	3.62949
0.0599	3.62982
0.05995	3.63047
0.06	3.63111
0.06005	3.63144
0.0601	3.63176
0.06015	3.63209
0.0602	3.63241
0.06025	3.63306
0.0603	3.63306
0.06035	3.63339
0.0604	3.63339
0.06045	3.63339
0.0605	3.63339
0.06055	3.63339
0.0606	3.63339
0.06065	3.63404
0.0607	3.63371
0.06075	3.63404
0.0608	3.63404
0.06085	3.63404
0.0609	3.63404
0.06095	3.63404
0.061	3.63436
0.06105	3.63468
0.0611	3.63436
0.06115	3.63501
0.0612	3.63533
0.06125	3.63533
0.0613	3.63566
0.06135	3.63631
0.0614	3.63696
0.06145	3.63793
0.0615	3.63858
0.06155	3.6389
0.0616	3.64053
0.06165	3.64118
0.0617	3.64215
0.06175	3.6428
0.0618	3.6441
0.06185	3.64539
0.0619	3.64669
0.06195	3.64767
0.062	3.64864
0.06205	3.64961
0.0621	3.65059
0.06215	3.65188
0.0622	3.65221
0.06225	3.65318
0.0623	3.65351
0.06235	3.65416
0.0624	3.65481
0.06245	3.65513
0.0625	3.65578
0.06255	3.6561
0.0626	3.65643
0.06265	3.65675
0.0627	3.65675
0.06275	3.65675
0.0628	3.65708
0.06285	3.65675
0.0629	3.65708
0.06295	3.6574
0.063	3.65708
0.06305	3.65708
0.0631	3.65675
0.06315	3.65675
0.0632	3.65708
0.06325	3.65675
0.0633	3.65675
0.06335	3.6574
0.0634	3.6574
0.06345	3.6574
0.0635	3.65773
0.06355	3.65838
0.0636	3.65805
0.06365	3.6587
0.0637	3.65967
0.06375	3.65935
0.0638	3.66
0.06385	3.66032
0.0639	3.66097
0.06395	3.6613
0.064	3.66195
0.06405	3.66259
0.0641	3.66292
0.06415	3.66389
0.0642	3.66422
0.06425	3.66487
0.0643	3.66552
0.06435	3.66584
0.0644	3.66616
0.06445	3.66681
0.0645	3.66681
0.06455	3.66779
0.0646	3.66811
0.06465	3.66844
0.0647	3.66909
0.06475	3.66909
0.0648	3.66941
0.06485	3.66973
0.0649	3.67006
0.06495	3.67006
0.065	3.67038
0.06505	3.67071
0.0651	3.67071
0.06515	3.67038
0.0652	3.67038
0.06525	3.67071
0.0653	3.67071
0.06535	3.67071
0.0654	3.67071
0.06545	3.67071
0.0655	3.67038
0.06555	3.67071
0.0656	3.67136
0.06565	3.67103
0.0657	3.67136
0.06575	3.67136
0.0658	3.67103
0.06585	3.67136
0.0659	3.67168
0.06595	3.67168
0.066	3.67136
0.06605	3.67201
0.0661	3.67168
0.06615	3.67136
0.0662	3.67201
0.06625	3.67201
0.0663	3.67168
0.06635	3.67201
0.0664	3.67233
0.06645	3.67201
0.0665	3.67233
0.06655	3.67266
0.0666	3.67233
0.06665	3.67266
0.0667	3.67266
0.06675	3.67266
0.0668	3.67298
0.06685	3.67298
0.0669	3.67363
0.06695	3.67395
0.067	3.67395
0.06705	3.67428
0.0671	3.6746
0.06715	3.6746
0.0672	3.67558
0.06725	3.6759
0.0673	3.6759
0.06735	3.67687
0.0674	3.67687
0.06745	3.67752
0.0675	3.6785
0.06755	3.67882
0.0676	3.6798
0.06765	3.68044
0.0677	3.68077
0.06775	3.68142
0.0678	3.68239
0.06785	3.68369
0.0679	3.68401
0.06795	3.68531
0.068	3.68596
0.06805	3.68629
0.0681	3.68726
0.06815	3.68791
0.0682	3.68921
0.06825	3.68986
0.0683	3.69018
0.06835	3.69148
0.0684	3.69213
0.06845	3.69278
0.0685	3.69375
0.06855	3.6944
0.0686	3.69472
0.06865	3.6957
0.0687	3.69602
0.06875	3.697
0.0688	3.69732
0.06885	3.69829
0.0689	3.69894
0.06895	3.69927
0.069	3.70024
0.06905	3.70024
0.0691	3.70122
0.06915	3.70186
0.0692	3.70251
0.06925	3.70316
0.0693	3.70349
0.06935	3.70446
0.0694	3.70479
0.06945	3.70543
0.0695	3.70608
0.06955	3.70641
0.0696	3.70673
0.06965	3.70738
0.0697	3.70771
0.06975	3.70803
0.0698	3.70868
0.06985	3.70868
0.0699	3.709
0.06995	3.70965
0.07	3.70998
0.07005	3.7103
0.0701	3.71063
0.07015	3.71095
0.0702	3.71193
0.07025	3.71225
0.0703	3.7129
0.07035	3.71355
0.0704	3.71355
0.07045	3.71452
0.0705	3.71485
0.07055	3.7155
0.0706	3.71614
0.07065	3.71647
0.0707	3.71712
0.07075	3.71777
0.0708	3.71777
0.07085	3.71874
0.0709	3.71907
0.07095	3.71842
0.071	3.71874
0.07105	3.71939
0.0711	3.71907
0.07115	3.71874
0.0712	3.71939
0.07125	3.71939
0.0713	3.71971
0.07135	3.71971
0.0714	3.72004
0.07145	3.72004
0.0715	3.72036
0.07155	3.72101
0.0716	3.72101
0.07165	3.72166
0.0717	3.72199
0.07175	3.72264
0.0718	3.72361
0.07185	3.72426
0.0719	3.72491
0.07195	3.72556
0.072	3.72621
0.07205	3.72718
0.0721	3.72783
0.07215	3.72815
0.0722	3.7288
0.07225	3.72978
0.0723	3.73042
0.07235	3.7301
0.0724	3.7314
0.07245	3.7314
0.0725	3.73205
0.07255	3.73205
0.0726	3.73237
0.07265	3.73205
0.0727	3.7327
0.07275	3.73205
0.0728	3.73205
0.07285	3.7327
0.0729	3.73237
0.07295	3.73237
0.073	3.7327
0.07305	3.7327
0.0731	3.7327
0.07315	3.73302
0.0732	3.73335
0.07325	3.73302
0.0733	3.73302
0.07335	3.73335
0.0734	3.73399
0.07345	3.73432
0.0735	3.73497
0.07355	3.73464
0.0736	3.73562
0.07365	3.73627
0.0737	3.73692
0.07375	3.73789
0.0738	3.73789
0.07385	3.73951
0.0739	3.73951
0.07395	3.74081
0.074	3.74178
0.07405	3.74243
0.0741	3.74341
0.07415	3.74438
0.0742	3.74568
0.07425	3.74633
0.0743	3.74665
0.07435	3.74795
0.0744	3.7486
0.07445	3.74925
0.0745	3.7499
0.07455	3.75055
0.0746	3.75087
0.07465	3.7512
0.0747	3.75184
0.07475	3.75217
0.0748	3.75184
0.07485	3.75249
0.0749	3.75249
0.07495	3.75249
0.075	3.75314
0.07505	3.75282
0.0751	3.75249
0.07515	3.75282
0.0752	3.75314
0.07525	3.75314
0.0753	3.75347
0.07535	3.75379
0.0754	3.75379
0.07545	3.75412
0.0755	3.75477
0.07555	3.75509
0.0756	3.75574
0.07565	3.75671
0.0757	3.75704
0.07575	3.75736
0.0758	3.75834
0.07585	3.75898
0.0759	3.75996
0.07595	3.76028
0.076	3.76061
0.07605	3.76126
0.0761	3.76191
0.07615	3.76255
0.0762	3.7632
0.07625	3.76418
0.0763	3.7645
0.07635	3.7645
0.0764	3.76515
0.07645	3.76548
0.0765	3.7658
0.07655	3.76677
0.0766	3.7671
0.07665	3.7671
0.0767	3.76775
0.07675	3.76807
0.0768	3.76872
0.07685	3.76937
0.0769	3.76969
0.07695	3.77002
0.077	3.77034
0.07705	3.77067
0.0771	3.77132
0.07715	3.77164
0.0772	3.77164
0.07725	3.77262
0.0773	3.77262
0.07735	3.77326
0.0774	3.77391
0.07745	3.77359
0.0775	3.77391
0.07755	3.77391
0.0776	3.77424
0.07765	3.77424
0.0777	3.77424
0.07775	3.77456
0.0778	3.77424
0.07785	3.77456
0.0779	3.77424
0.07795	3.77424
0.078	3.77391
0.07805	3.77424
0.0781	3.77391
0.07815	3.77359
0.0782	3.77326
0.07825	3.77294
0.0783	3.77262
0.07835	3.77262
0.0784	3.77197
0.07845	3.77197
0.0785	3.77132
0.07855	3.77132
0.0786	3.77067
0.07865	3.77002
0.0787	3.77034
0.07875	3.76905
0.0788	3.76905
0.07885	3.7684
0.0789	3.7684
0.07895	3.76775
0.079	3.76742
0.07905	3.76677
0.0791	3.76742
0.07915	3.76742
0.0792	3.7671
0.07925	3.76775
0.0793	3.76807
0.07935	3.76807
0.0794	3.7684
0.07945	3.76872
0.0795	3.76937
0.07955	3.76905
0.0796	3.77002
0.07965	3.77067
0.0797	3.77099
0.07975	3.77099
0.0798	3.77164
0.07985	3.77197
0.0799	3.77262
0.07995	3.77326
0.08	3.77424
0.08005	3.77424
0.0801	3.77521
0.08015	3.77554
0.0802	3.77619
0.08025	3.77748
0.0803	3.77846
0.08035	3.77878
0.0804	3.78008
0.08045	3.78105
0.0805	3.78235
0.08055	3.78365
0.0806	3.78462
0.08065	3.78625
0.0807	3.78722
0.08075	3.78852
0.0808	3.78917
0.08085	3.79111
0.0809	3.79209
0.08095	3.79306
0.081	3.79404
0.08105	3.79468
0.0811	3.79533
0.08115	3.79631
0.0812	3.79663
0.08125	3.79728
0.0813	3.79793
0.08135	3.79825
0.0814	3.79793
0.08145	3.79858
0.0815	3.79825
0.08155	3.79858
0.0816	3.79858
0.08165	3.79858
0.0817	3.7989
0.08175	3.7989
0.0818	3.79923
0.08185	3.79923
0.0819	3.7989
0.08195	3.79955
0.082	3.79955
0.08205	3.79955
0.0821	3.80085
0.08215	3.80053
0.0822	3.80085
0.08225	3.80085
0.0823	3.80118
0.08235	3.80182
0.0824	3.80182
0.08245	3.8028
0.0825	3.8028
0.08255	3.8028
0.0826	3.80312
0.08265	3.80345
0.0827	3.80377
0.08275	3.8041
0.0828	3.80442
0.08285	3.8041
0.0829	3.80442
0.08295	3.80475
0.083	3.80442
0.08305	3.80475
0.0831	3.80475
0.08315	3.80442
0.0832	3.8041
0.08325	3.80442
0.0833	3.8041
0.08335	3.80442
0.0834	3.8041
0.08345	3.80442
0.0835	3.8041
0.08355	3.80475
0.0836	3.80507
0.08365	3.80507
0.0837	3.80507
0.08375	3.80507
0.0838	3.80572
0.08385	3.80604
0.0839	3.80637
0.08395	3.80637
0.084	3.80767
0.08405	3.80767
0.0841	3.80832
0.08415	3.80864
0.0842	3.80961
0.08425	3.80961
0.0843	3.81026
0.08435	3.81124
0.0844	3.81156
0.08445	3.81221
0.0845	3.81253
0.08455	3.81286
0.0846	3.81351
0.08465	3.81416
0.0847	3.81448
0.08475	3.81448
0.0848	3.81513
0.08485	3.81578
0.0849	3.81546
0.08495	3.81578
0.085	3.81643
0.08505	3.8161
0.0851	3.81643
0.08515	3.8161
0.0852	3.81675
0.08525	3.81643
0.0853	3.81675
0.08535	3.81643
0.0854	3.81675
0.08545	3.81675
0.0855	3.8161
0.08555	3.81675
0.0856	3.81675
0.08565	3.81675
0.0857	3.81675
0.08575	3.81708
0.0858	3.81708
0.08585	3.8174
0.0859	3.81805
0.08595	3.81903
0.086	3.81935
0.08605	3.82
0.0861	3.82065
0.08615	3.82162
0.0862	3.82259
0.08625	3.82324
0.0863	3.82422
0.08635	3.82519
0.0864	3.82616
0.08645	3.82681
0.0865	3.82779
0.08655	3.82811
0.0866	3.82909
0.08665	3.83006
0.0867	3.83006
0.08675	3.83103
0.0868	3.83168
0.08685	3.83233
0.0869	3.83233
0.08695	3.83298
0.087	3.83266
0.08705	3.8333
0.0871	3.83363
0.08715	3.83363
0.0872	3.83395
0.08725	3.83395
0.0873	3.83428
0.08735	3.83395
0.0874	3.83395
0.08745	3.83395
0.0875	3.83395
0.08755	3.83428
0.0876	3.83395
0.08765	3.83363
0.0877	3.83428
0.08775	3.83395
0.0878	3.83395
0.08785	3.83428
0.0879	3.83395
0.08795	3.83428
0.088	3.8346
0.08805	3.83428
0.0881	3.83493
0.08815	3.83558
0.0882	3.83623
0.08825	3.83655
0.0883	3.8372
0.08835	3.83752
0.0884	3.8385
0.08845	3.83947
0.0885	3.8398
0.08855	3.84077
0.0886	3.84207
0.08865	3.84272
0.0887	3.84337
0.08875	3.84434
0.0888	3.84499
0.08885	3.84629
0.0889	3.84694
0.08895	3.84758
0.089	3.84856
0.08905	3.84921
0.0891	3.85018
0.08915	3.85051
0.0892	3.85148
0.08925	3.85245
0.0893	3.85278
0.08935	3.8531
0.0894	3.85408
0.08945	3.85408
0.0895	3.8544
0.08955	3.85472
0.0896	3.85537
0.08965	3.85505
0.0897	3.85537
0.08975	3.85537
0.0898	3.85602
0.08985	3.85635
0.0899	3.85602
0.08995	3.85635
0.09	3.85635
0.09005	3.85635
0.0901	3.85667
0.09015	3.85667
0.0902	3.85667
0.09025	3.85667
0.0903	3.85667
0.09035	3.85667
0.0904	3.85635
0.09045	3.85667
0.0905	3.85667
0.09055	3.85667
0.0906	3.85667
0.09065	3.85667
0.0907	3.857
0.09075	3.857
0.0908	3.857
0.09085	3.857
0.0909	3.857
0.09095	3.857
0.091	3.85732
0.09105	3.857
0.0911	3.857
0.09115	3.85732
0.0912	3.85732
0.09125	3.85765
0.0913	3.85765
0.09135	3.85732
0.0914	3.85732
0.09145	3.85797
0.0915	3.85732
0.09155	3.85797
0.0916	3.85765
0.09165	3.85797
0.0917	3.85732
0.09175	3.85765
0.0918	3.85732
0.09185	3.85732
0.0919	3.85732
0.09195	3.85732
0.092	3.857
0.09205	3.857
0.0921	3.85667
0.09215	3.857
0.0922	3.857
0.09225	3.85667
0.0923	3.85635
0.09235	3.85602
0.0924	3.85602
0.09245	3.85667
0.0925	3.85667
0.09255	3.85602
0.0926	3.85602
0.09265	3.85667
0.0927	3.857
0.09275	3.857
0.0928	3.85667
0.09285	3.85765
0.0929	3.85797
0.09295	3.85862
0.093	3.85894
0.09305	3.85992
0.0931	3.86024
0.09315	3.86089
0.0932	3.86154
0.09325	3.86284
0.0933	3.86381
0.09335	3.86381
0.0934	3.86479
0.09345	3.86576
0.0935	3.86608
0.09355	3.86673
0.0936	3.86738
0.09365	3.86803
0.0937	3.869
0.09375	3.86965
0.0938	3.86998
0.09385	3.87063
0.0939	3.87095
0.09395	3.8716
0.094	3.87193
0.09405	3.8729
0.0941	3.87322
0.09415	3.87387
0.0942	3.87387
0.09425	3.87452
0.0943	3.87485
0.09435	3.87485
0.0944	3.87517
0.09445	3.87485
0.0945	3.8755
0.09455	3.8755
0.0946	3.87582
0.09465	3.87614
0.0947	3.8755
0.09475	3.8755
0.0948	3.87582
0.09485	3.87582
0.0949	3.87614
0.09495	3.87614
0.095	3.87614
0.09505	3.87679
0.0951	3.87679
0.09515	3.87777
0.0952	3.87777
0.09525	3.87809
0.0953	3.87842
0.09535	3.87907
0.0954	3.87939
0.09545	3.87971
0.0955	3.88036
0.09555	3.88101
0.0956	3.88199
0.09565	3.88199
0.0957	3.88231
0.09575	3.88296
0.0958	3.88296
0.09585	3.88393
0.0959	3.88458
0.09595	3.88458
0.096	3.88556
0.09605	3.88621
0.0961	3.88621
0.09615	3.88718
0.0962	3.88718
0.09625	3.88815
0.0963	3.88848
0.09635	3.88913
0.0964	3.8901
0.09645	3.89042
0.0965	3.89107
0.09655	3.89172
0.0966	3.89237
0.09665	3.89302
0.0967	3.89367
0.09675	3.89367
0.0968	3.89399
0.09685	3.89432
0.0969	3.89497
0.09695	3.89529
0.097	3.89562
0.09705	3.89594
0.0971	3.89594
0.09715	3.89627
0.0972	3.89627
0.09725	3.89692
0.0973	3.89724
0.09735	3.89692
0.0974	3.89724
0.09745	3.89756
0.0975	3.89756
0.09755	3.89821
0.0976	3.89789
0.09765	3.89886
0.0977	3.89886
0.09775	3.89951
0.0978	3.89951
0.09785	3.89951
0.0979	3.90016
0.09795	3.90049
0.098	3.90049
0.09805	3.90081
0.0981	3.90049
0.09815	3.90049
0.0982	3.90113
0.09825	3.90178
0.0983	3.90146
0.09835	3.90178
0.0984	3.90146
0.09845	3.90178
0.0985	3.90211
0.09855	3.90146
0.0986	3.90178
0.09865	3.90211
0.0987	3.90243
0.09875	3.90211
0.0988	3.90243
0.09885	3.90211
0.0989	3.90211
0.09895	3.90211
0.099	3.90211
0.09905	3.90211
[truncated: 5,812 more rows]
