# Supplementary material for: An evolutionarily conserved glycine-tyrosine motif forms a folding core in outer membrane proteins
Source: PLoS One. 2017 Aug 3;12(8):e0182016. doi: 10.1371/journal.pone.0182016 (PMC5542473; doi:10.1371/journal.pone.0182016)
Supplement: S1 File — (ZIP) [file pone.0182016.s001.zip › OmpX stopflow RAW data/OmpX WT 10/ompx_wt_ch1_006.bka]

BIO-KINE ASCII FILE
_COMMENT	External device
_COMMENT	Kinetics measurement
_COMMENT	Y Unit : Volt, X Unit : s
_COMMENT	Timebase 1 = .00005 s 5001 pts
_COMMENT	Timebase 2 = .001 s 2749 pts
_COMMENT	Timebase 3 = .5 s 44 pts
_SFM	SFM-300 /S Advanced mode
_SFM	Ratio : S1: 950, S2: 950, S3: 100
_SFM	Content : S1: , S2: , S3:
_SFM	Concentration : S1: , S2: , S3:
_SFM	Total volume : 422 �l Flow : 14 mL/s
_SFM	Acquisition start : 10 ms before stop
_SFM	cuve=FC-08, s1=10 ml , s2=10 ml , s3=1.9 ml
_UNITX	s
_UNITY	Volt
_DELTAX	0
_DATA
1e-300	2.35209
5e-5	2.36345
1e-4	2.37611
1.5e-4	2.39006
2e-4	2.40499
2.5e-4	2.42089
3e-4	2.43809
3.5e-4	2.45594
4e-4	2.47477
4.5e-4	2.49424
5e-4	2.51404
5.5e-4	2.53481
6e-4	2.5559
6.5e-4	2.57667
7e-4	2.59842
7.5e-4	2.61984
8e-4	2.64158
8.5e-4	2.66333
9e-4	2.68507
9.5e-4	2.70649
0.001	2.72726
0.00105	2.74803
0.0011	2.76848
0.00115	2.7886
0.0012	2.8084
0.00125	2.82754
0.0013	2.84637
0.00135	2.86389
0.0014	2.88174
0.00145	2.89797
0.0015	2.91387
0.00155	2.92848
0.0016	2.94276
0.00165	2.95574
0.0017	2.96775
0.00175	2.97813
0.0018	2.98819
0.00185	2.99728
0.0019	3.00507
0.00195	3.01156
0.002	3.01675
0.00205	3.0213
0.0021	3.02422
0.00215	3.02617
0.0022	3.02714
0.00225	3.02681
0.0023	3.02552
0.00235	3.02292
0.0024	3.01935
0.00245	3.01481
0.0025	3.00864
0.00255	3.00182
0.0026	2.99371
0.00265	2.98462
0.0027	2.97456
0.00275	2.9632
0.0028	2.95087
0.00285	2.93886
0.0029	2.92491
0.00295	2.91063
0.003	2.89537
0.00305	2.88012
0.0031	2.86389
0.00315	2.84734
0.0032	2.83014
0.00325	2.81326
0.0033	2.79671
0.00335	2.77984
0.0034	2.76296
0.00345	2.74641
0.0035	2.72921
0.00355	2.71331
0.0036	2.6974
0.00365	2.68053
0.0037	2.66527
0.00375	2.6497
0.0038	2.63444
0.00385	2.61919
0.0039	2.60491
0.00395	2.59063
0.004	2.57635
0.00405	2.56304
0.0041	2.55006
0.00415	2.53708
0.0042	2.52475
0.00425	2.51339
0.0043	2.50268
0.00435	2.49262
0.0044	2.4832
0.00445	2.47444
0.0045	2.46665
0.00455	2.45951
0.0046	2.45367
0.00465	2.44848
0.0047	2.44426
0.00475	2.44101
0.0048	2.43874
0.00485	2.43777
0.0049	2.43809
0.00495	2.43939
0.005	2.44264
0.00505	2.44653
0.0051	2.45237
0.00515	2.45951
0.0052	2.46795
0.00525	2.47801
0.0053	2.4897
0.00535	2.50268
0.0054	2.51728
0.00545	2.53286
0.0055	2.54974
0.00555	2.56791
0.0056	2.58673
0.00565	2.60653
0.0057	2.62665
0.00575	2.64775
0.0058	2.66949
0.00585	2.69091
0.0059	2.71331
0.00595	2.73537
0.006	2.75712
0.00605	2.77951
0.0061	2.80126
0.00615	2.82235
0.0062	2.84345
0.00625	2.86389
0.0063	2.88369
0.00635	2.90381
0.0064	2.92296
0.00645	2.94146
0.0065	2.95996
0.00655	2.97748
0.0066	2.99436
0.00665	3.01156
0.0067	3.02811
0.00675	3.04337
0.0068	3.05829
0.00685	3.0729
0.0069	3.08718
0.00695	3.09984
0.007	3.11217
0.00705	3.12385
0.0071	3.13424
0.00715	3.1443
0.0072	3.15306
0.00725	3.16085
0.0073	3.16767
0.00735	3.17351
0.0074	3.17805
0.00745	3.1813
0.0075	3.18422
0.00755	3.18519
0.0076	3.18519
0.00765	3.18389
0.0077	3.18162
0.00775	3.17805
0.0078	3.17318
0.00785	3.16767
0.0079	3.1615
0.00795	3.15404
0.008	3.14527
0.00805	3.13586
0.0081	3.12548
0.00815	3.11444
0.0082	3.10243
0.00825	3.08978
0.0083	3.07647
0.00835	3.06219
0.0084	3.04823
0.00845	3.03298
0.0085	3.01773
0.00855	3.00118
0.0086	2.98495
0.00865	2.96872
0.0087	2.95152
0.00875	2.93464
0.0088	2.91712
0.00885	2.89927
0.0089	2.88174
0.00895	2.86357
0.009	2.84539
0.00905	2.82722
0.0091	2.80969
0.00915	2.79087
0.0092	2.77302
0.00925	2.75452
0.0093	2.73635
0.00935	2.71882
0.0094	2.7013
0.00945	2.68377
0.0095	2.66657
0.00955	2.65002
0.0096	2.63412
0.00965	2.61886
0.0097	2.60361
0.00975	2.58933
0.0098	2.57602
0.00985	2.56304
0.0099	2.55136
0.00995	2.54097
0.01	2.53124
0.01005	2.5228
0.0101	2.51533
0.01015	2.50949
0.0102	2.50495
0.01025	2.50138
0.0103	2.49943
0.01035	2.49943
0.0104	2.50041
0.01045	2.50235
0.0105	2.50592
0.01055	2.51112
0.0106	2.51793
0.01065	2.52507
0.0107	2.53448
0.01075	2.54487
0.0108	2.55558
0.01085	2.56823
0.0109	2.58187
0.01095	2.59679
0.011	2.6127
0.01105	2.62925
0.0111	2.6471
0.01115	2.6656
0.0112	2.68475
0.01125	2.70422
0.0113	2.72466
0.01135	2.74544
0.0114	2.76653
0.01145	2.78763
0.0115	2.80872
0.01155	2.82982
0.0116	2.85124
0.01165	2.87233
0.0117	2.89278
0.01175	2.91355
0.0118	2.93335
0.01185	2.95314
0.0119	2.97294
0.01195	2.99176
0.012	3.01026
0.01205	3.02779
0.0121	3.04564
0.01215	3.06219
0.0122	3.07809
0.01225	3.09399
0.0123	3.1086
0.01235	3.12255
0.0124	3.13586
0.01245	3.14819
0.0125	3.15988
0.01255	3.17124
0.0126	3.18162
0.01265	3.19136
0.0127	3.20012
0.01275	3.20888
0.0128	3.21667
0.01285	3.22316
0.0129	3.22998
0.01295	3.23614
0.013	3.24199
0.01305	3.24685
0.0131	3.25172
0.01315	3.25627
0.0132	3.26016
0.01325	3.26341
0.0133	3.26665
0.01335	3.2699
0.0134	3.27217
0.01345	3.27444
0.0135	3.27704
0.01355	3.27898
0.0136	3.28093
0.01365	3.28223
0.0137	3.28353
0.01375	3.28515
0.0138	3.28612
0.01385	3.2871
0.0139	3.2884
0.01395	3.28872
0.014	3.28969
0.01405	3.29002
0.0141	3.29002
0.01415	3.29067
0.0142	3.29067
0.01425	3.29067
0.0143	3.29067
0.01435	3.29067
0.0144	3.29067
0.01445	3.29099
0.0145	3.29034
0.01455	3.29002
0.0146	3.29002
0.01465	3.28969
0.0147	3.28937
0.01475	3.28872
0.0148	3.2884
0.01485	3.28807
0.0149	3.28742
0.01495	3.2871
0.015	3.28677
0.01505	3.28645
0.0151	3.2858
0.01515	3.28548
0.0152	3.2845
0.01525	3.2845
0.0153	3.28418
0.01535	3.28385
0.0154	3.28385
0.01545	3.28385
0.0155	3.2832
0.01555	3.28353
0.0156	3.28353
0.01565	3.2832
0.0157	3.28385
0.01575	3.28385
0.0158	3.28385
0.01585	3.28483
0.0159	3.28515
0.01595	3.28548
0.016	3.28612
0.01605	3.28645
0.0161	3.28742
0.01615	3.28807
0.0162	3.28905
0.01625	3.28969
0.0163	3.29067
0.01635	3.29164
0.0164	3.29229
0.01645	3.29294
0.0165	3.29391
0.01655	3.29456
0.0166	3.29586
0.01665	3.29651
0.0167	3.29781
0.01675	3.29846
0.0168	3.29911
0.01685	3.29911
0.0169	3.30073
0.01695	3.3017
0.017	3.30268
0.01705	3.303
0.0171	3.30397
0.01715	3.30527
0.0172	3.30592
0.01725	3.3069
0.0173	3.30787
0.01735	3.30884
0.0174	3.30982
0.01745	3.31047
0.0175	3.31241
0.01755	3.31306
0.0176	3.31404
0.01765	3.31566
0.0177	3.31663
0.01775	3.31793
0.0178	3.3189
0.01785	3.3202
0.0179	3.32118
0.01795	3.32247
0.018	3.3228
0.01805	3.32377
0.0181	3.3241
0.01815	3.32475
0.0182	3.32572
0.01825	3.32539
0.0183	3.32637
0.01835	3.32637
0.0184	3.32604
0.01845	3.32669
0.0185	3.32669
0.01855	3.32669
0.0186	3.32669
0.01865	3.32669
0.0187	3.32669
0.01875	3.32669
0.0188	3.32669
0.01885	3.32637
0.0189	3.32702
0.01895	3.32637
0.019	3.32637
0.01905	3.32637
0.0191	3.32637
0.01915	3.32637
0.0192	3.32637
0.01925	3.32637
0.0193	3.32669
0.01935	3.32637
0.0194	3.32604
0.01945	3.32637
0.0195	3.32669
0.01955	3.32669
0.0196	3.32702
0.01965	3.32702
0.0197	3.32734
0.01975	3.32734
0.0198	3.32767
0.01985	3.32799
0.0199	3.32799
0.01995	3.32864
0.02	3.32864
0.02005	3.32864
0.0201	3.32896
0.02015	3.32896
0.0202	3.32961
0.02025	3.32961
0.0203	3.33026
0.02035	3.33026
0.0204	3.33059
0.02045	3.33091
0.0205	3.33188
0.02055	3.33221
0.0206	3.33221
0.02065	3.33286
0.0207	3.33351
0.02075	3.33416
0.0208	3.33481
0.02085	3.33545
0.0209	3.33643
0.02095	3.33708
0.021	3.3374
0.02105	3.3387
0.0211	3.33902
0.02115	3.34032
0.0212	3.34065
0.02125	3.34162
0.0213	3.34259
0.02135	3.34324
0.0214	3.34454
0.02145	3.34487
0.0215	3.34649
0.02155	3.34681
0.0216	3.34779
0.02165	3.34876
0.0217	3.34973
0.02175	3.35038
0.0218	3.35136
0.02185	3.35201
0.0219	3.35266
0.02195	3.3533
0.022	3.3546
0.02205	3.35493
0.0221	3.3559
0.02215	3.35623
0.0222	3.35655
0.02225	3.35752
0.0223	3.35785
0.02235	3.35817
0.0224	3.35915
0.02245	3.35915
0.0225	3.36012
0.02255	3.36044
0.0226	3.36077
0.02265	3.36142
0.0227	3.36207
0.02275	3.36272
0.0228	3.36304
0.02285	3.36304
0.0229	3.36337
0.02295	3.36434
0.023	3.36434
0.02305	3.36499
0.0231	3.36531
0.02315	3.36564
0.0232	3.36629
0.02325	3.36661
0.0233	3.36694
0.02335	3.36726
0.0234	3.36726
0.02345	3.36758
0.0235	3.36791
0.02355	3.36791
0.0236	3.36791
0.02365	3.36823
0.0237	3.36856
0.02375	3.36856
0.0238	3.36823
0.02385	3.36856
0.0239	3.36823
0.02395	3.36823
0.024	3.36791
0.02405	3.36758
0.0241	3.36758
0.02415	3.36791
0.0242	3.36758
0.02425	3.36823
0.0243	3.36758
0.02435	3.36823
0.0244	3.36791
0.02445	3.36823
0.0245	3.36823
0.02455	3.36856
0.0246	3.36888
0.02465	3.36888
0.0247	3.36953
0.02475	3.36953
0.0248	3.36986
0.02485	3.37018
0.0249	3.37115
0.02495	3.37148
0.025	3.37213
0.02505	3.37278
0.0251	3.37375
0.02515	3.37408
0.0252	3.37472
0.02525	3.37537
0.0253	3.37635
0.02535	3.377
0.0254	3.37829
0.02545	3.37862
0.0255	3.37959
0.02555	3.38089
0.0256	3.38154
0.02565	3.38284
0.0257	3.38349
0.02575	3.38479
0.0258	3.38543
0.02585	3.38641
0.0259	3.38738
0.02595	3.38803
0.026	3.389
0.02605	3.38998
0.0261	3.38998
0.02615	3.39063
0.0262	3.3916
0.02625	3.39193
0.0263	3.39225
0.02635	3.39257
0.0264	3.3929
0.02645	3.39257
0.0265	3.39355
0.02655	3.39322
0.0266	3.39322
0.02665	3.39387
0.0267	3.39355
0.02675	3.3942
0.0268	3.39387
0.02685	3.39452
0.0269	3.39452
0.02695	3.39485
0.027	3.39517
0.02705	3.3955
0.0271	3.39614
0.02715	3.39582
0.0272	3.39614
0.02725	3.39647
0.0273	3.39744
0.02735	3.39777
0.0274	3.39809
0.02745	3.39907
0.0275	3.39939
0.02755	3.39971
0.0276	3.40069
0.02765	3.40069
0.0277	3.40134
0.02775	3.40166
0.0278	3.40199
0.02785	3.40231
0.0279	3.40231
0.02795	3.40328
0.028	3.40361
0.02805	3.40393
0.0281	3.40393
0.02815	3.40426
0.0282	3.40426
0.02825	3.40491
0.0283	3.40523
0.02835	3.40556
0.0284	3.40556
0.02845	3.40621
0.0285	3.40621
0.02855	3.40653
0.0286	3.40621
0.02865	3.40685
0.0287	3.40685
0.02875	3.40718
0.0288	3.4075
0.02885	3.40783
0.0289	3.40815
0.02895	3.40913
0.029	3.40945
0.02905	3.4101
0.0291	3.41075
0.02915	3.4114
0.0292	3.41237
0.02925	3.41367
0.0293	3.41432
0.02935	3.41497
0.0294	3.41659
0.02945	3.41756
0.0295	3.41854
0.02955	3.41951
0.0296	3.42016
0.02965	3.42113
0.0297	3.42146
0.02975	3.42276
0.0298	3.42373
0.02985	3.42438
0.0299	3.42503
0.02995	3.42568
0.03	3.42633
0.03005	3.42698
0.0301	3.42827
0.03015	3.4286
0.0302	3.42925
0.03025	3.4299
0.0303	3.43022
0.03035	3.43055
0.0304	3.4312
0.03045	3.4312
0.0305	3.43152
0.03055	3.43249
0.0306	3.43282
0.03065	3.43249
0.0307	3.43282
0.03075	3.43314
0.0308	3.43314
0.03085	3.43347
0.0309	3.43314
0.03095	3.43347
0.031	3.43314
0.03105	3.43314
0.0311	3.43347
0.03115	3.43347
0.0312	3.43347
0.03125	3.43379
0.0313	3.43412
0.03135	3.43412
0.0314	3.43379
0.03145	3.43412
0.0315	3.43412
0.03155	3.43477
0.0316	3.43477
0.03165	3.43477
0.0317	3.43444
0.03175	3.43541
0.0318	3.43509
0.03185	3.43574
0.0319	3.43574
0.03195	3.43541
0.032	3.43639
0.03205	3.43671
0.0321	3.43704
0.03215	3.43736
0.0322	3.43769
0.03225	3.43834
0.0323	3.43898
0.03235	3.43963
0.0324	3.43996
0.03245	3.44028
0.0325	3.44126
0.03255	3.44223
0.0326	3.44288
0.03265	3.44385
0.0327	3.4445
0.03275	3.44515
0.0328	3.44612
0.03285	3.44677
0.0329	3.44775
0.03295	3.4484
0.033	3.44905
0.03305	3.45002
0.0331	3.45034
0.03315	3.45067
0.0332	3.45132
0.03325	3.45197
0.0333	3.45229
0.03335	3.45229
0.0334	3.45294
0.03345	3.45326
0.0335	3.45359
0.03355	3.45359
0.0336	3.45456
0.03365	3.45521
0.0337	3.45521
0.03375	3.45521
0.0338	3.45521
0.03385	3.45586
0.0339	3.45651
0.03395	3.45651
0.034	3.45716
0.03405	3.45716
0.0341	3.45748
0.03415	3.45813
0.0342	3.45846
0.03425	3.45878
0.0343	3.45911
0.03435	3.46008
0.0344	3.46105
0.03445	3.4617
0.0345	3.46203
0.03455	3.46333
0.0346	3.4643
0.03465	3.46495
0.0347	3.46592
0.03475	3.46722
0.0348	3.46787
0.03485	3.46852
0.0349	3.46982
0.03495	3.47079
0.035	3.47144
0.03505	3.47241
0.0351	3.47306
0.03515	3.47468
0.0352	3.47501
0.03525	3.47598
0.0353	3.47631
0.03535	3.47728
0.0354	3.47761
0.03545	3.47858
0.0355	3.47988
0.03555	3.48053
0.0356	3.48118
0.03565	3.48215
0.0357	3.48247
0.03575	3.48312
0.0358	3.48345
0.03585	3.48377
0.0359	3.4841
0.03595	3.48474
0.036	3.48507
0.03605	3.48539
0.0361	3.48604
0.03615	3.48669
0.0362	3.48702
0.03625	3.48734
0.0363	3.48767
0.03635	3.48767
0.0364	3.48799
0.03645	3.48831
0.0365	3.48831
0.03655	3.48831
0.0366	3.48831
0.03665	3.48864
0.0367	3.48896
0.03675	3.48864
0.0368	3.48864
0.03685	3.48799
0.0369	3.48799
0.03695	3.48799
0.037	3.48767
0.03705	3.48767
0.0371	3.48767
0.03715	3.48767
0.0372	3.48702
0.03725	3.48767
0.0373	3.48734
0.03735	3.48702
0.0374	3.48734
0.03745	3.48702
0.0375	3.48734
0.03755	3.48702
0.0376	3.48734
0.03765	3.48702
0.0377	3.48734
0.03775	3.48734
0.0378	3.48734
0.03785	3.48734
0.0379	3.48734
0.03795	3.48767
0.038	3.48799
0.03805	3.48864
0.0381	3.48864
0.03815	3.48961
0.0382	3.48994
0.03825	3.49059
0.0383	3.49124
0.03835	3.49188
0.0384	3.49221
0.03845	3.49318
0.0385	3.49383
0.03855	3.49448
0.0386	3.49513
0.03865	3.4961
0.0387	3.49708
0.03875	3.49805
0.0388	3.49902
0.03885	3.5
0.0389	3.50032
0.03895	3.50065
0.039	3.50195
0.03905	3.50292
0.0391	3.50389
0.03915	3.50519
0.0392	3.50584
0.03925	3.50746
0.0393	3.50844
0.03935	3.50941
0.0394	3.51038
0.03945	3.51168
0.0395	3.51298
0.03955	3.51428
0.0396	3.51525
0.03965	3.51623
0.0397	3.51752
0.03975	3.5185
0.0398	3.51915
0.03985	3.52012
0.0399	3.52109
0.03995	3.52174
0.04	3.52239
0.04005	3.52272
0.0401	3.52337
0.04015	3.52401
0.0402	3.52466
0.04025	3.52466
0.0403	3.52499
0.04035	3.52466
0.0404	3.52531
0.04045	3.52531
0.0405	3.52499
0.04055	3.52564
0.0406	3.52531
0.04065	3.52564
0.0407	3.52564
0.04075	3.52564
0.0408	3.52531
0.04085	3.52564
0.0409	3.52564
0.04095	3.52596
0.041	3.52596
0.04105	3.52596
0.0411	3.52629
0.04115	3.52661
0.0412	3.52661
0.04125	3.52694
0.0413	3.52694
0.04135	3.52694
0.0414	3.52726
0.04145	3.52758
0.0415	3.52791
0.04155	3.52791
0.0416	3.52791
0.04165	3.52823
0.0417	3.52888
0.04175	3.52856
0.0418	3.52921
0.04185	3.52921
0.0419	3.52921
0.04195	3.52953
0.042	3.52986
0.04205	3.53051
0.0421	3.53083
0.04215	3.53083
0.0422	3.53083
0.04225	3.53115
0.0423	3.53213
0.04235	3.53213
0.0424	3.53245
0.04245	3.53278
0.0425	3.5331
0.04255	3.5331
0.0426	3.53408
0.04265	3.53408
0.0427	3.53505
0.04275	3.53537
0.0428	3.53635
0.04285	3.53732
0.0429	3.53829
0.04295	3.53927
0.043	3.54024
0.04305	3.54154
0.0431	3.54251
0.04315	3.54414
0.0432	3.54511
0.04325	3.54641
0.0433	3.54738
0.04335	3.54933
0.0434	3.55063
0.04345	3.5516
0.0435	3.55257
0.04355	3.5542
0.0436	3.55582
0.04365	3.55614
0.0437	3.55777
0.04375	3.55907
0.0438	3.56004
0.04385	3.56101
0.0439	3.56231
0.04395	3.56296
0.044	3.56361
0.04405	3.56491
0.0441	3.56523
0.04415	3.56588
0.0442	3.56653
0.04425	3.5675
0.0443	3.56783
0.04435	3.56848
0.0444	3.56913
0.04445	3.56978
0.0445	3.5701
0.04455	3.57107
0.0446	3.57205
0.04465	3.57205
0.0447	3.57302
0.04475	3.57335
0.0448	3.57399
0.04485	3.57432
0.0449	3.57432
0.04495	3.57497
0.045	3.57497
0.04505	3.57562
0.0451	3.57594
0.04515	3.57594
0.0452	3.57594
0.04525	3.57627
0.0453	3.57627
0.04535	3.57627
0.0454	3.57627
0.04545	3.57627
0.0455	3.57594
0.04555	3.57594
0.0456	3.57594
0.04565	3.57562
0.0457	3.57529
0.04575	3.57529
0.0458	3.57529
0.04585	3.57464
0.0459	3.57432
0.04595	3.57399
0.046	3.57399
0.04605	3.57367
0.0461	3.57302
0.04615	3.57302
0.0462	3.5727
0.04625	3.57205
0.0463	3.57205
0.04635	3.57205
0.0464	3.57205
0.04645	3.57172
0.0465	3.5714
0.04655	3.57172
0.0466	3.5714
0.04665	3.57107
0.0467	3.57172
0.04675	3.5714
0.0468	3.5714
0.04685	3.57172
0.0469	3.57237
0.04695	3.57237
0.047	3.5727
0.04705	3.57302
0.0471	3.57367
0.04715	3.57399
0.0472	3.57432
0.04725	3.57529
0.0473	3.57594
0.04735	3.57627
0.0474	3.57724
0.04745	3.57789
0.0475	3.57854
0.04755	3.57951
0.0476	3.58049
0.04765	3.58113
0.0477	3.58211
0.04775	3.58276
0.0478	3.58308
0.04785	3.58373
0.0479	3.58438
0.04795	3.58503
0.048	3.58568
0.04805	3.58633
0.0481	3.58665
0.04815	3.5873
0.0482	3.58827
0.04825	3.58925
0.0483	3.58925
0.04835	3.5899
0.0484	3.59055
0.04845	3.5912
0.0485	3.59152
0.04855	3.59184
0.0486	3.59249
0.04865	3.59282
0.0487	3.59347
0.04875	3.59412
0.0488	3.59412
0.04885	3.59477
0.0489	3.59509
0.04895	3.59541
0.049	3.59606
0.04905	3.59639
0.0491	3.59639
0.04915	3.59704
0.0492	3.59704
0.04925	3.59736
0.0493	3.59736
0.04935	3.59769
0.0494	3.59769
0.04945	3.59866
0.0495	3.59866
0.04955	3.59931
0.0496	3.59931
0.04965	3.59996
0.0497	3.60093
0.04975	3.60093
0.0498	3.60191
0.04985	3.60288
0.0499	3.6032
0.04995	3.60418
0.05	3.60515
0.05005	3.6058
0.0501	3.60645
0.05015	3.60742
0.0502	3.6084
0.05025	3.60905
0.0503	3.60969
0.05035	3.61034
0.0504	3.61099
0.05045	3.61164
0.0505	3.61229
0.05055	3.61262
0.0506	3.61294
0.05065	3.61359
0.0507	3.61424
0.05075	3.61391
0.0508	3.61391
0.05085	3.61391
0.0509	3.61424
0.05095	3.61456
0.051	3.61391
0.05105	3.61391
0.0511	3.61391
0.05115	3.61424
0.0512	3.61456
0.05125	3.61391
0.0513	3.61424
0.05135	3.61424
0.0514	3.61424
0.05145	3.61456
0.0515	3.61489
0.05155	3.61489
0.0516	3.61489
0.05165	3.61521
0.0517	3.61586
0.05175	3.61683
0.0518	3.61683
0.05185	3.61781
0.0519	3.61878
0.05195	3.61911
0.052	3.61976
0.05205	3.6204
0.0521	3.6217
0.05215	3.6217
0.0522	3.623
0.05225	3.62333
0.0523	3.62397
0.05235	3.62462
0.0524	3.6256
0.05245	3.62592
0.0525	3.62657
0.05255	3.62722
0.0526	3.62754
0.05265	3.62787
0.0527	3.62852
0.05275	3.62852
0.0528	3.62917
0.05285	3.62949
0.0529	3.62982
0.05295	3.62982
0.053	3.63014
0.05305	3.63079
0.0531	3.63079
0.05315	3.63047
0.0532	3.63079
0.05325	3.63144
0.0533	3.63176
0.05335	3.63176
0.0534	3.63241
0.05345	3.63339
0.0535	3.63404
0.05355	3.63468
0.0536	3.63533
0.05365	3.63696
0.0537	3.63728
0.05375	3.6389
0.0538	3.63955
0.05385	3.64053
0.0539	3.64182
0.05395	3.64247
0.054	3.64345
0.05405	3.64377
0.0541	3.64507
0.05415	3.64572
0.0542	3.64637
0.05425	3.64702
0.0543	3.64734
0.05435	3.64831
0.0544	3.64831
0.05445	3.64864
0.0545	3.64896
0.05455	3.64896
0.0546	3.64961
0.05465	3.64961
0.0547	3.64961
0.05475	3.64929
0.0548	3.64961
0.05485	3.64961
0.0549	3.64961
0.05495	3.64994
0.055	3.64994
0.05505	3.65059
0.0551	3.65059
0.05515	3.65059
0.0552	3.65091
0.05525	3.65124
0.0553	3.65124
0.05535	3.65188
0.0554	3.65156
0.05545	3.65221
0.0555	3.65253
0.05555	3.65253
0.0556	3.65318
0.05565	3.65318
0.0557	3.65351
0.05575	3.65351
0.0558	3.65383
0.05585	3.65448
0.0559	3.65448
0.05595	3.65513
0.056	3.65513
0.05605	3.65578
0.0561	3.6561
0.05615	3.65708
0.0562	3.6574
0.05625	3.65805
0.0563	3.65838
0.05635	3.65935
0.0564	3.66
0.05645	3.66065
0.0565	3.66097
0.05655	3.66162
0.0566	3.66259
0.05665	3.66292
0.0567	3.66357
0.05675	3.66422
0.0568	3.66454
0.05685	3.66519
0.0569	3.66584
0.05695	3.66584
0.057	3.66681
0.05705	3.66714
0.0571	3.66779
0.05715	3.66844
0.0572	3.66844
0.05725	3.66973
0.0573	3.67071
0.05735	3.67071
0.0574	3.67136
0.05745	3.67266
0.0575	3.67298
0.05755	3.67395
0.0576	3.67493
0.05765	3.67623
0.0577	3.67687
0.05775	3.67785
0.0578	3.6785
0.05785	3.67947
0.0579	3.68077
0.05795	3.68142
0.058	3.68207
0.05805	3.68272
0.0581	3.68337
0.05815	3.68434
0.0582	3.68466
0.05825	3.68531
0.0583	3.68564
0.05835	3.68596
0.0584	3.68661
0.05845	3.68726
0.0585	3.68758
0.05855	3.68823
0.0586	3.68823
0.05865	3.68888
0.0587	3.68888
0.05875	3.68953
0.0588	3.68953
0.05885	3.69051
0.0589	3.69018
0.05895	3.69083
0.059	3.69115
0.05905	3.6918
0.0591	3.69213
0.05915	3.69278
0.0592	3.69343
0.05925	3.69278
0.0593	3.69375
0.05935	3.6944
0.0594	3.69505
0.05945	3.69505
0.0595	3.6957
0.05955	3.69635
0.0596	3.69635
0.05965	3.697
0.0597	3.69732
0.05975	3.69765
0.0598	3.69862
0.05985	3.69894
0.0599	3.69927
0.05995	3.69927
0.06	3.69927
0.06005	3.69992
0.0601	3.69992
0.06015	3.70024
0.0602	3.70024
0.06025	3.70057
0.0603	3.70024
0.06035	3.69992
0.0604	3.70057
0.06045	3.70024
0.0605	3.69992
0.06055	3.69992
0.0606	3.69959
0.06065	3.69959
0.0607	3.69894
0.06075	3.69894
0.0608	3.69862
0.06085	3.69797
0.0609	3.69797
0.06095	3.69732
0.061	3.697
0.06105	3.697
0.0611	3.697
0.06115	3.69667
0.0612	3.69602
0.06125	3.69602
0.0613	3.69635
0.06135	3.69602
0.0614	3.69602
0.06145	3.69635
0.0615	3.697
0.06155	3.69765
0.0616	3.69862
0.06165	3.69894
0.0617	3.69959
0.06175	3.70057
0.0618	3.70154
0.06185	3.70219
0.0619	3.70284
0.06195	3.70349
0.062	3.70479
0.06205	3.70543
0.0621	3.70706
0.06215	3.70771
0.0622	3.70868
0.06225	3.70933
0.0623	3.70998
0.06235	3.71095
0.0624	3.71193
0.06245	3.7129
0.0625	3.71387
0.06255	3.7142
0.0626	3.71582
0.06265	3.71614
0.0627	3.71712
0.06275	3.71777
0.0628	3.71874
0.06285	3.71907
0.0629	3.72004
0.06295	3.72069
0.063	3.72166
0.06305	3.72199
0.0631	3.72231
0.06315	3.72296
0.0632	3.72393
0.06325	3.72426
0.0633	3.72491
0.06335	3.72491
0.0634	3.72556
0.06345	3.72653
0.0635	3.72653
0.06355	3.72685
0.0636	3.7275
0.06365	3.7275
0.0637	3.72783
0.06375	3.72783
0.0638	3.72815
0.06385	3.72848
0.0639	3.72848
0.06395	3.7288
0.064	3.72945
0.06405	3.7288
0.0641	3.72945
0.06415	3.72945
0.0642	3.7301
0.06425	3.73042
0.0643	3.73107
0.06435	3.73172
0.0644	3.73205
0.06445	3.73237
0.0645	3.73335
0.06455	3.73399
0.0646	3.73497
0.06465	3.73594
0.0647	3.73659
0.06475	3.73756
0.0648	3.73854
0.06485	3.73951
0.0649	3.74049
0.06495	3.74178
0.065	3.74276
0.06505	3.74341
0.0651	3.74438
0.06515	3.746
0.0652	3.74665
0.06525	3.7473
0.0653	3.74795
0.06535	3.74892
0.0654	3.74925
0.06545	3.7499
0.0655	3.75055
0.06555	3.7512
0.0656	3.75152
0.06565	3.75217
0.0657	3.75249
0.06575	3.75282
0.0658	3.75314
0.06585	3.75379
0.0659	3.75412
0.06595	3.75444
0.066	3.75509
0.06605	3.75574
0.0661	3.75541
0.06615	3.75639
0.0662	3.75671
0.06625	3.75704
0.0663	3.75704
0.06635	3.75801
0.0664	3.75834
0.06645	3.75834
0.0665	3.75898
0.06655	3.75931
0.0666	3.75931
0.06665	3.75963
0.0667	3.75963
0.06675	3.75963
0.0668	3.75931
0.06685	3.75963
0.0669	3.75931
0.06695	3.75963
0.067	3.75931
0.06705	3.75931
0.0671	3.75931
0.06715	3.75996
0.0672	3.75931
0.06725	3.75931
0.0673	3.75931
0.06735	3.75931
0.0674	3.75963
0.06745	3.75963
0.0675	3.75996
0.06755	3.76028
0.0676	3.76061
0.06765	3.76061
0.0677	3.76093
0.06775	3.76126
0.0678	3.76191
0.06785	3.76223
0.0679	3.76255
0.06795	3.76353
0.068	3.76385
0.06805	3.7645
0.0681	3.76548
0.06815	3.76645
0.0682	3.76742
0.06825	3.76775
0.0683	3.76872
0.06835	3.76969
0.0684	3.77067
0.06845	3.77132
0.0685	3.77262
0.06855	3.77326
0.0686	3.77391
0.06865	3.77489
0.0687	3.77554
0.06875	3.77619
0.0688	3.77716
0.06885	3.77748
0.0689	3.77748
0.06895	3.77878
0.069	3.77813
0.06905	3.77911
0.0691	3.77911
0.06915	3.77943
0.0692	3.77911
0.06925	3.77943
0.0693	3.77943
0.06935	3.77976
0.0694	3.77943
0.06945	3.77911
0.0695	3.77911
0.06955	3.77911
0.0696	3.77911
0.06965	3.77878
0.0697	3.77878
0.06975	3.77846
0.0698	3.77846
0.06985	3.77813
0.0699	3.77813
0.06995	3.77813
0.07	3.77781
0.07005	3.77716
0.0701	3.77683
0.07015	3.77683
0.0702	3.77651
0.07025	3.77651
0.0703	3.77619
0.07035	3.77586
0.0704	3.77554
0.07045	3.77586
0.0705	3.77619
0.07055	3.77651
0.0706	3.77651
0.07065	3.77683
0.0707	3.77748
0.07075	3.77716
0.0708	3.77813
0.07085	3.77846
0.0709	3.77943
0.07095	3.78008
0.071	3.78008
0.07105	3.78138
0.0711	3.7817
0.07115	3.78235
0.0712	3.783
0.07125	3.78365
0.0713	3.78397
0.07135	3.78462
0.0714	3.7856
0.07145	3.78625
0.0715	3.78625
0.07155	3.78722
0.0716	3.78722
0.07165	3.78787
0.0717	3.78819
0.07175	3.78884
0.0718	3.78917
0.07185	3.78917
0.0719	3.78949
0.07195	3.78982
0.072	3.78982
0.07205	3.79111
0.0721	3.79047
0.07215	3.79111
0.0722	3.79144
0.07225	3.79144
0.0723	3.79144
0.07235	3.79144
0.0724	3.79209
0.07245	3.79241
0.0725	3.79274
0.07255	3.79371
0.0726	3.79404
0.07265	3.79468
0.0727	3.79533
0.07275	3.79663
0.0728	3.79761
0.07285	3.79858
0.0729	3.79955
0.07295	3.80085
0.073	3.8015
0.07305	3.80247
0.0731	3.80345
0.07315	3.80475
0.0732	3.80507
0.07325	3.80637
0.0733	3.80669
0.07335	3.80734
0.0734	3.80767
0.07345	3.80864
0.0735	3.80864
0.07355	3.80896
0.0736	3.80929
0.07365	3.80929
0.0737	3.80896
0.07375	3.80929
0.0738	3.80832
0.07385	3.80832
0.0739	3.80799
0.07395	3.80702
0.074	3.80734
0.07405	3.80669
0.0741	3.80637
0.07415	3.80637
0.0742	3.80637
0.07425	3.80637
0.0743	3.80604
0.07435	3.80637
0.0744	3.80669
0.07445	3.80734
0.0745	3.80767
0.07455	3.80832
0.0746	3.80832
0.07465	3.80929
0.0747	3.81059
0.07475	3.81091
0.0748	3.81189
0.07485	3.81286
0.0749	3.81383
0.07495	3.81481
0.075	3.81578
0.07505	3.81708
0.0751	3.81773
0.07515	3.81903
0.0752	3.82
0.07525	3.82065
0.0753	3.82195
0.07535	3.82292
0.0754	3.82389
0.07545	3.82487
0.0755	3.82552
0.07555	3.82616
0.0756	3.82714
0.07565	3.82779
0.0757	3.82844
0.07575	3.82909
0.0758	3.82909
0.07585	3.82941
0.0759	3.82973
0.07595	3.83006
0.076	3.82973
0.07605	3.82973
0.0761	3.83038
0.07615	3.83038
0.0762	3.83006
0.07625	3.83038
0.0763	3.83038
0.07635	3.83006
0.0764	3.83006
0.07645	3.83006
0.0765	3.83038
0.07655	3.83071
0.0766	3.83071
0.07665	3.83103
0.0767	3.83168
0.07675	3.83201
0.0768	3.83266
0.07685	3.83266
0.0769	3.8333
0.07695	3.83363
0.077	3.83395
0.07705	3.83493
0.0771	3.83525
0.07715	3.8359
0.0772	3.83655
0.07725	3.8372
0.0773	3.8372
0.07735	3.83785
0.0774	3.8385
0.07745	3.83915
0.0775	3.83915
0.07755	3.84012
0.0776	3.84077
0.07765	3.84142
0.0777	3.84239
0.07775	3.84272
0.0778	3.84401
0.07785	3.84434
0.0779	3.84531
0.07795	3.84629
0.078	3.84726
0.07805	3.84856
0.0781	3.84921
0.07815	3.84986
0.0782	3.85115
0.07825	3.8518
0.0783	3.85278
0.07835	3.85375
0.0784	3.85472
0.07845	3.8557
0.0785	3.85635
0.07855	3.85732
0.0786	3.85797
0.07865	3.85862
0.0787	3.85959
0.07875	3.86024
0.0788	3.86089
0.07885	3.86089
0.0789	3.86154
0.07895	3.86219
0.079	3.86219
0.07905	3.86219
0.0791	3.86219
0.07915	3.86251
0.0792	3.86284
0.07925	3.86219
0.0793	3.86251
0.07935	3.86284
0.0794	3.86251
0.07945	3.86219
0.0795	3.86186
0.07955	3.86186
0.0796	3.86186
0.07965	3.86219
0.0797	3.86186
0.07975	3.86154
0.0798	3.86186
0.07985	3.86186
0.0799	3.86186
0.07995	3.86186
0.08	3.86251
0.08005	3.86219
0.0801	3.86251
0.08015	3.86251
0.0802	3.86284
0.08025	3.86316
0.0803	3.86349
0.08035	3.86349
0.0804	3.86414
0.08045	3.86479
0.0805	3.86576
0.08055	3.86608
0.0806	3.86673
0.08065	3.86738
0.0807	3.86868
0.08075	3.86965
0.0808	3.87063
0.08085	3.8716
0.0809	3.87257
0.08095	3.87387
0.081	3.87485
0.08105	3.8755
0.0811	3.87647
0.08115	3.87712
0.0812	3.87744
0.08125	3.87907
0.0813	3.87971
0.08135	3.88036
0.0814	3.88036
0.08145	3.88134
0.0815	3.88134
0.08155	3.88199
0.0816	3.88199
0.08165	3.88231
0.0817	3.88264
0.08175	3.88296
0.0818	3.88328
0.08185	3.88393
0.0819	3.88361
0.08195	3.88426
0.082	3.88458
0.08205	3.88458
0.0821	3.88458
0.08215	3.88491
0.0822	3.88491
0.08225	3.88523
0.0823	3.88523
0.08235	3.88588
0.0824	3.88621
0.08245	3.88621
0.0825	3.88653
0.08255	3.88653
0.0826	3.88718
0.08265	3.88718
0.0827	3.88783
0.08275	3.88783
0.0828	3.88848
0.08285	3.8888
0.0829	3.8888
0.08295	3.88945
0.083	3.88978
0.08305	3.8901
0.0831	3.89042
0.08315	3.89075
0.0832	3.8914
0.08325	3.89205
0.0833	3.89205
0.08335	3.8927
0.0834	3.89335
0.08345	3.89399
0.0835	3.89432
0.08355	3.89529
0.0836	3.89562
0.08365	3.89627
0.0837	3.89692
0.08375	3.89724
0.0838	3.89756
0.08385	3.89821
0.0839	3.89854
0.08395	3.89821
0.084	3.89951
0.08405	3.89919
0.0841	3.89951
0.08415	3.89951
0.0842	3.89951
0.08425	3.89951
0.0843	3.89886
0.08435	3.89854
0.0844	3.89821
0.08445	3.89821
0.0845	3.89821
0.08455	3.89789
0.0846	3.89756
0.08465	3.89724
0.0847	3.89724
0.08475	3.89659
0.0848	3.89692
0.08485	3.89659
0.0849	3.89594
0.08495	3.89627
0.085	3.89562
0.08505	3.89562
0.0851	3.89497
0.08515	3.89497
0.0852	3.89497
0.08525	3.89464
0.0853	3.89432
0.08535	3.89464
0.0854	3.89432
0.08545	3.89399
0.0855	3.89432
0.08555	3.89464
0.0856	3.89497
0.08565	3.89497
0.0857	3.89529
0.08575	3.89529
0.0858	3.89594
0.08585	3.89627
0.0859	3.89627
0.08595	3.89659
0.086	3.89692
0.08605	3.89692
0.0861	3.89692
0.08615	3.89692
0.0862	3.89724
0.08625	3.89724
0.0863	3.89756
0.08635	3.89756
0.0864	3.89724
0.08645	3.89692
0.0865	3.89724
0.08655	3.89756
0.0866	3.89692
0.08665	3.89692
0.0867	3.89659
0.08675	3.89724
0.0868	3.89692
0.08685	3.89756
0.0869	3.89724
0.08695	3.89756
0.087	3.89789
0.08705	3.89854
0.0871	3.89886
0.08715	3.89951
0.0872	3.89984
0.08725	3.90049
0.0873	3.90146
0.08735	3.90211
0.0874	3.90308
0.08745	3.90406
0.0875	3.9047
0.08755	3.90568
0.0876	3.90633
0.08765	3.90698
0.0877	3.90795
0.08775	3.9086
0.0878	3.90892
0.08785	3.9099
0.0879	3.91022
0.08795	3.91055
0.088	3.9112
0.08805	3.91152
0.0881	3.91217
0.08815	3.91282
0.0882	3.91314
0.08825	3.91347
0.0883	3.91379
0.08835	3.91444
0.0884	3.91509
0.08845	3.91509
0.0885	3.91639
0.08855	3.91671
0.0886	3.91801
0.08865	3.91834
0.0887	3.91898
0.08875	3.91963
0.0888	3.92061
0.08885	3.92126
0.0889	3.92191
0.08895	3.9232
0.089	3.92385
0.08905	3.92483
0.0891	3.92483
0.08915	3.92612
0.0892	3.92645
0.08925	3.92742
0.0893	3.92742
0.08935	3.9284
0.0894	3.92872
0.08945	3.92937
0.0895	3.92969
0.08955	3.93034
0.0896	3.93067
0.08965	3.93132
0.0897	3.93164
0.08975	3.93197
0.0898	3.93197
0.08985	3.93164
0.0899	3.93197
0.08995	3.93197
0.09	3.93197
0.09005	3.93229
0.0901	3.93197
0.09015	3.93132
0.0902	3.93197
0.09025	3.93164
0.0903	3.93197
0.09035	3.93164
0.0904	3.93164
0.09045	3.93164
0.0905	3.93164
0.09055	3.93164
0.0906	3.93229
0.09065	3.93262
0.0907	3.93262
0.09075	3.93294
0.0908	3.93326
0.09085	3.93391
0.0909	3.93424
0.09095	3.93456
0.091	3.93489
0.09105	3.93554
0.0911	3.93554
0.09115	3.93619
0.0912	3.93619
0.09125	3.93716
0.0913	3.93748
0.09135	3.93748
0.0914	3.93813
0.09145	3.93846
0.0915	3.93911
0.09155	3.93943
0.0916	3.94008
0.09165	3.94008
0.0917	3.94073
0.09175	3.94105
0.0918	3.9417
0.09185	3.94203
0.0919	3.94268
0.09195	3.943
0.092	3.94397
0.09205	3.9443
0.0921	3.94495
0.09215	3.94495
0.0922	3.94592
0.09225	3.94625
0.0923	3.94657
0.09235	3.9469
0.0924	3.9469
0.09245	3.94722
0.0925	3.94754
0.09255	3.94819
0.0926	3.94884
0.09265	3.94852
0.0927	3.94884
0.09275	3.94917
0.0928	3.94949
0.09285	3.94982
0.0929	3.95014
0.09295	3.95047
0.093	3.95047
0.09305	3.95047
0.0931	3.95111
0.09315	3.95111
0.0932	3.95144
0.09325	3.95144
0.0933	3.95176
0.09335	3.95176
0.0934	3.95144
0.09345	3.95176
0.0935	3.95144
0.09355	3.95176
0.0936	3.95176
0.09365	3.95176
0.0937	3.95209
0.09375	3.95176
0.0938	3.95241
0.09385	3.95274
0.0939	3.95306
0.09395	3.95371
0.094	3.95404
0.09405	3.95436
0.0941	3.95501
0.09415	3.95533
0.0942	3.95631
0.09425	3.95663
0.0943	3.95761
0.09435	3.95825
0.0944	3.9589
0.09445	3.95988
0.0945	3.96085
0.09455	3.9615
0.0946	3.96215
0.09465	3.96247
0.0947	3.9628
0.09475	3.96377
0.0948	3.96377
0.09485	3.96377
0.0949	3.96442
0.09495	3.96475
0.095	3.96475
0.09505	3.96475
0.0951	3.96475
0.09515	3.96475
0.0952	3.96475
0.09525	3.96475
0.0953	3.96507
0.09535	3.96507
0.0954	3.96507
0.09545	3.96507
0.0955	3.96539
0.09555	3.96572
0.0956	3.96604
0.09565	3.96604
0.0957	3.96702
0.09575	3.96734
0.0958	3.96702
0.09585	3.96799
0.0959	3.96832
0.09595	3.96864
0.096	3.96929
0.09605	3.96961
0.0961	3.97059
0.09615	3.97059
0.0962	3.97091
0.09625	3.97124
0.0963	3.97221
0.09635	3.97286
0.0964	3.97318
0.09645	3.97416
0.0965	3.97448
0.09655	3.97513
0.0966	3.97578
0.09665	3.97643
0.0967	3.9774
0.09675	3.97838
0.0968	3.9787
0.09685	3.97967
0.0969	3.98065
0.09695	3.98097
0.097	3.98162
0.09705	3.98292
0.0971	3.98324
0.09715	3.98389
0.0972	3.98454
0.09725	3.98519
0.0973	3.98552
0.09735	3.98584
0.0974	3.98649
0.09745	3.98649
0.0975	3.98681
0.09755	3.98681
0.0976	3.98746
0.09765	3.98714
0.0977	3.98714
0.09775	3.98681
0.0978	3.98746
0.09785	3.98714
0.0979	3.98714
0.09795	3.98714
0.098	3.98714
0.09805	3.98681
0.0981	3.98714
0.09815	3.98649
0.0982	3.98649
0.09825	3.98681
0.0983	3.98681
0.09835	3.98681
0.0984	3.98746
0.09845	3.98714
0.0985	3.98746
0.09855	3.98779
0.0986	3.98811
0.09865	3.98844
0.0987	3.98844
0.09875	3.98941
0.0988	3.98941
0.09885	3.98909
0.0989	3.99071
0.09895	3.99071
0.099	3.99136
0.09905	3.99168
[truncated: 5,812 more rows]
