# Supplementary material for: An evolutionarily conserved glycine-tyrosine motif forms a folding core in outer membrane proteins
Source: PLoS One. 2017 Aug 3;12(8):e0182016. doi: 10.1371/journal.pone.0182016 (PMC5542473; doi:10.1371/journal.pone.0182016)
Supplement: S1 File — (ZIP) [file pone.0182016.s001.zip › OmpX stopflow RAW data/OmpX WT 10/ompx_wt_ch1_007.bka]

BIO-KINE ASCII FILE
_COMMENT	External device
_COMMENT	Kinetics measurement
_COMMENT	Y Unit : Volt, X Unit : s
_COMMENT	Timebase 1 = .00005 s 5001 pts
_COMMENT	Timebase 2 = .001 s 2749 pts
_COMMENT	Timebase 3 = .5 s 44 pts
_SFM	SFM-300 /S Advanced mode
_SFM	Ratio : S1: 950, S2: 950, S3: 100
_SFM	Content : S1: , S2: , S3:
_SFM	Concentration : S1: , S2: , S3:
_SFM	Total volume : 422 �l Flow : 14 mL/s
_SFM	Acquisition start : 10 ms before stop
_SFM	cuve=FC-08, s1=10 ml , s2=10 ml , s3=1.9 ml
_UNITX	s
_UNITY	Volt
_DELTAX	0
_DATA
1e-300	2.35306
5e-5	2.3641
1e-4	2.37643
1.5e-4	2.38974
2e-4	2.40402
2.5e-4	2.41895
3e-4	2.43517
3.5e-4	2.45205
4e-4	2.4686
4.5e-4	2.48645
5e-4	2.50462
5.5e-4	2.52377
6e-4	2.54227
6.5e-4	2.56142
7e-4	2.58122
7.5e-4	2.60036
8e-4	2.62049
8.5e-4	2.63996
9e-4	2.65976
9.5e-4	2.67988
0.001	2.7
0.00105	2.7198
0.0011	2.73992
0.00115	2.75972
0.0012	2.77886
0.00125	2.79866
0.0013	2.81813
0.00135	2.83598
0.0014	2.85416
0.00145	2.87168
0.0015	2.88921
0.00155	2.90544
0.0016	2.92101
0.00165	2.93659
0.0017	2.95055
0.00175	2.9645
0.0018	2.97716
0.00185	2.98917
0.0019	2.99955
0.00195	3.00994
0.002	3.01935
0.00205	3.02779
0.0021	3.03525
0.00215	3.04142
0.0022	3.04661
0.00225	3.05115
0.0023	3.05408
0.00235	3.05667
0.0024	3.05797
0.00245	3.05797
0.0025	3.05635
0.00255	3.0544
0.0026	3.05115
0.00265	3.04661
0.0027	3.04077
0.00275	3.03395
0.0028	3.02649
0.00285	3.0174
0.0029	3.00734
0.00295	2.99598
0.003	2.98397
0.00305	2.97099
0.0031	2.95736
0.00315	2.94243
0.0032	2.92718
0.00325	2.90998
0.0033	2.89343
0.00335	2.87558
0.0034	2.8574
0.00345	2.83858
0.0035	2.82008
0.00355	2.80126
0.0036	2.78211
0.00365	2.76296
0.0037	2.74381
0.00375	2.72466
0.0038	2.70584
0.00385	2.68702
0.0039	2.66917
0.00395	2.65132
0.004	2.63412
0.00405	2.61724
0.0041	2.60134
0.00415	2.58673
0.0042	2.57278
0.00425	2.5585
0.0043	2.54617
0.00435	2.53416
0.0044	2.5241
0.00445	2.51436
0.0045	2.50592
0.00455	2.49846
0.0046	2.49164
0.00465	2.48645
0.0047	2.48223
0.00475	2.47931
0.0048	2.47704
0.00485	2.47606
0.0049	2.47639
0.00495	2.47769
0.005	2.48028
0.00505	2.48353
0.0051	2.48807
0.00515	2.49424
0.0052	2.50008
0.00525	2.5069
0.0053	2.51533
0.00535	2.52442
0.0054	2.53416
0.00545	2.54487
0.0055	2.55558
0.00555	2.56726
0.0056	2.57959
0.00565	2.59225
0.0057	2.60523
0.00575	2.61919
0.0058	2.63347
0.00585	2.6484
0.0059	2.66398
0.00595	2.67955
0.006	2.69546
0.00605	2.71136
0.0061	2.72856
0.00615	2.74511
0.0062	2.76166
0.00625	2.77886
0.0063	2.79574
0.00635	2.81294
0.0064	2.83014
0.00645	2.84669
0.0065	2.86389
0.00655	2.88012
0.0066	2.897
0.00665	2.91258
0.0067	2.92848
0.00675	2.94341
0.0068	2.95834
0.00685	2.97262
0.0069	2.98625
0.00695	2.99988
0.007	3.01156
0.00705	3.02324
0.0071	3.03395
0.00715	3.04369
0.0072	3.0531
0.00725	3.06122
0.0073	3.06868
0.00735	3.0755
0.0074	3.08199
0.00745	3.08718
0.0075	3.09172
0.00755	3.09594
0.0076	3.09984
0.00765	3.10308
0.0077	3.10535
0.00775	3.10763
0.0078	3.10892
0.00785	3.1099
0.0079	3.11055
0.00795	3.11087
0.008	3.11022
0.00805	3.10925
0.0081	3.10827
0.00815	3.10535
0.0082	3.10373
0.00825	3.10016
0.0083	3.09627
0.00835	3.09172
0.0084	3.08685
0.00845	3.08134
0.0085	3.07485
0.00855	3.06738
0.0086	3.05992
0.00865	3.05148
0.0087	3.04239
0.00875	3.03266
0.0088	3.02097
0.00885	3.00961
0.0089	2.99696
0.00895	2.98397
0.009	2.97034
0.00905	2.95541
0.0091	2.94049
0.00915	2.92523
0.0092	2.90901
0.00925	2.89278
0.0093	2.87558
0.00935	2.85935
0.0094	2.84182
0.00945	2.82462
0.0095	2.80742
0.00955	2.79087
0.0096	2.77432
0.00965	2.75777
0.0097	2.74187
0.00975	2.72661
0.0098	2.71168
0.00985	2.6974
0.0099	2.68312
0.00995	2.67047
0.01	2.65781
0.01005	2.64613
0.0101	2.63509
0.01015	2.62503
0.0102	2.61594
0.01025	2.6075
0.0103	2.59972
0.01035	2.59258
0.0104	2.58641
0.01045	2.58089
0.0105	2.57635
0.01055	2.57245
0.0106	2.56953
0.01065	2.56726
0.0107	2.56596
0.01075	2.56466
0.0108	2.56531
0.01085	2.56596
0.0109	2.56823
0.01095	2.57018
0.011	2.57375
0.01105	2.57797
0.0111	2.58316
0.01115	2.58868
0.0112	2.59582
0.01125	2.60329
0.0113	2.61172
0.01135	2.62081
0.0114	2.6312
0.01145	2.64158
0.0115	2.65359
0.01155	2.6656
0.0116	2.67858
0.01165	2.69189
0.0117	2.70649
0.01175	2.72174
0.0118	2.737
0.01185	2.75322
0.0119	2.76945
0.01195	2.78665
0.012	2.80353
0.01205	2.8217
0.0121	2.8389
0.01215	2.85708
0.0122	2.87525
0.01225	2.89375
0.0123	2.91193
0.01235	2.92945
0.0124	2.94763
0.01245	2.96483
0.0125	2.98203
0.01255	2.99923
0.0126	3.01513
0.01265	3.03136
0.0127	3.04694
0.01275	3.06186
0.0128	3.07582
0.01285	3.0901
0.0129	3.10308
0.01295	3.11606
0.013	3.12742
0.01305	3.13878
0.0131	3.14884
0.01315	3.15858
0.0132	3.16767
0.01325	3.17578
0.0133	3.18324
0.01335	3.19038
0.0134	3.19655
0.01345	3.20207
0.0135	3.20694
0.01355	3.21115
0.0136	3.21472
0.01365	3.21797
0.0137	3.22057
0.01375	3.22316
0.0138	3.22511
0.01385	3.22673
0.0139	3.22803
0.01395	3.22836
0.014	3.229
0.01405	3.229
0.0141	3.22933
0.01415	3.22933
0.0142	3.22965
0.01425	3.229
0.0143	3.22933
0.01435	3.22868
0.0144	3.22868
0.01445	3.22803
0.0145	3.22738
0.01455	3.22706
0.0146	3.22641
0.01465	3.22641
0.0147	3.22576
0.01475	3.22511
0.0148	3.22511
0.01485	3.22479
0.0149	3.22446
0.01495	3.22414
0.015	3.22381
0.01505	3.22349
0.0151	3.22316
0.01515	3.22284
0.0152	3.22251
0.01525	3.22284
0.0153	3.22219
0.01535	3.22219
0.0154	3.22251
0.01545	3.22251
0.0155	3.22219
0.01555	3.22219
0.0156	3.22251
0.01565	3.22251
0.0157	3.22284
0.01575	3.22251
0.0158	3.22349
0.01585	3.22349
0.0159	3.22414
0.01595	3.22479
0.016	3.22511
0.01605	3.22608
0.0161	3.22673
0.01615	3.22803
0.0162	3.229
0.01625	3.2303
0.0163	3.23193
0.01635	3.2329
0.0164	3.2342
0.01645	3.23614
0.0165	3.23777
0.01655	3.23907
0.0166	3.24069
0.01665	3.24264
0.0167	3.24361
0.01675	3.24556
0.0168	3.24718
0.01685	3.24848
0.0169	3.2501
0.01695	3.25172
0.017	3.2527
0.01705	3.25399
0.0171	3.25529
0.01715	3.25659
0.0172	3.25692
0.01725	3.25756
0.0173	3.25854
0.01735	3.25886
0.0174	3.25984
0.01745	3.25984
0.0175	3.26016
0.01755	3.26049
0.0176	3.26081
0.01765	3.26081
0.0177	3.26049
0.01775	3.26049
0.0178	3.26049
0.01785	3.26016
0.0179	3.25984
0.01795	3.25984
0.018	3.25919
0.01805	3.25951
0.0181	3.25886
0.01815	3.25821
0.0182	3.25854
0.01825	3.25789
0.0183	3.25789
0.01835	3.25789
0.0184	3.25756
0.01845	3.25724
0.0185	3.25724
0.01855	3.25724
0.0186	3.25724
0.01865	3.25724
0.0187	3.25724
0.01875	3.25724
0.0188	3.25821
0.01885	3.25821
0.0189	3.25919
0.01895	3.25951
0.019	3.26049
0.01905	3.26081
0.0191	3.26146
0.01915	3.26243
0.0192	3.26341
0.01925	3.26438
0.0193	3.26503
0.01935	3.266
0.0194	3.26698
0.01945	3.26795
0.0195	3.26892
0.01955	3.27022
0.0196	3.2712
0.01965	3.27217
0.0197	3.27282
0.01975	3.27347
0.0198	3.27444
0.01985	3.27477
0.0199	3.27509
0.01995	3.27541
0.02	3.27606
0.02005	3.27639
0.0201	3.27704
0.02015	3.27639
0.0202	3.27639
0.02025	3.27671
0.0203	3.27704
0.02035	3.27639
0.0204	3.27574
0.02045	3.27574
0.0205	3.27541
0.02055	3.27541
0.0206	3.27509
0.02065	3.27477
0.0207	3.27412
0.02075	3.27412
0.0208	3.27412
0.02085	3.27412
0.0209	3.27379
0.02095	3.27412
0.021	3.27444
0.02105	3.27444
0.0211	3.27509
0.02115	3.27541
0.0212	3.27606
0.02125	3.27639
0.0213	3.27736
0.02135	3.27834
0.0214	3.27898
0.02145	3.27963
0.0215	3.28093
0.02155	3.28158
0.0216	3.28255
0.02165	3.28353
0.0217	3.28418
0.02175	3.28515
0.0218	3.2858
0.02185	3.28677
0.0219	3.28807
0.02195	3.28872
0.022	3.28937
0.02205	3.29002
0.0221	3.29067
0.02215	3.29164
0.0222	3.29229
0.02225	3.29294
0.0223	3.29391
0.02235	3.29424
0.0224	3.29424
0.02245	3.29489
0.0225	3.29521
0.02255	3.29586
0.0226	3.29619
0.02265	3.29651
0.0227	3.29683
0.02275	3.29683
0.0228	3.29716
0.02285	3.29716
0.0229	3.29781
0.02295	3.29781
0.023	3.29781
0.02305	3.29781
0.0231	3.29813
0.02315	3.29813
0.0232	3.29781
0.02325	3.29813
0.0233	3.29878
0.02335	3.29781
0.0234	3.29781
0.02345	3.29781
0.0235	3.29781
0.02355	3.29813
0.0236	3.29781
0.02365	3.29781
0.0237	3.29781
0.02375	3.29781
0.0238	3.29813
0.02385	3.29813
0.0239	3.29813
0.02395	3.29878
0.024	3.29846
0.02405	3.29911
0.0241	3.29943
0.02415	3.29976
0.0242	3.29976
0.02425	3.30008
0.0243	3.3004
0.02435	3.3004
0.0244	3.3004
0.02445	3.30138
0.0245	3.30105
0.02455	3.30138
0.0246	3.30138
0.02465	3.30235
0.0247	3.30235
0.02475	3.303
0.0248	3.30333
0.02485	3.3043
0.0249	3.30462
0.02495	3.30495
0.025	3.3056
0.02505	3.30625
0.0251	3.30722
0.02515	3.30787
0.0252	3.30852
0.02525	3.30949
0.0253	3.30982
0.02535	3.31111
0.0254	3.31209
0.02545	3.31274
0.0255	3.31339
0.02555	3.31468
0.0256	3.31533
0.02565	3.31631
0.0257	3.31631
0.02575	3.31696
0.0258	3.31728
0.02585	3.31825
0.0259	3.31825
0.02595	3.3189
0.026	3.31923
0.02605	3.31955
0.0261	3.31955
0.02615	3.31988
0.0262	3.32053
0.02625	3.3202
0.0263	3.32053
0.02635	3.32085
0.0264	3.3215
0.02645	3.32182
0.0265	3.3215
0.02655	3.32247
0.0266	3.32312
0.02665	3.32312
0.0267	3.32345
0.02675	3.3241
0.0268	3.32442
0.02685	3.32507
0.0269	3.32539
0.02695	3.32604
0.027	3.32669
0.02705	3.32669
0.0271	3.32767
0.02715	3.32767
0.0272	3.32864
0.02725	3.32896
0.0273	3.32961
0.02735	3.32994
0.0274	3.33026
0.02745	3.33091
0.0275	3.33188
0.02755	3.33221
0.0276	3.33318
0.02765	3.33318
0.0277	3.33383
0.02775	3.33448
0.0278	3.33513
0.02785	3.33545
0.0279	3.3361
0.02795	3.33643
0.028	3.33708
0.02805	3.33773
0.0281	3.33805
0.02815	3.33838
0.0282	3.33838
0.02825	3.33902
0.0283	3.33935
0.02835	3.34
0.0284	3.34032
0.02845	3.34065
0.0285	3.34065
0.02855	3.34162
0.0286	3.34162
0.02865	3.34195
0.0287	3.34259
0.02875	3.34259
0.0288	3.34292
0.02885	3.34357
0.0289	3.34389
0.02895	3.34389
0.029	3.34454
0.02905	3.34454
0.0291	3.34487
0.02915	3.34552
0.0292	3.34519
0.02925	3.34584
0.0293	3.34649
0.02935	3.34649
0.0294	3.34714
0.02945	3.34714
0.0295	3.34681
0.02955	3.34714
0.0296	3.34779
0.02965	3.34811
0.0297	3.34844
0.02975	3.34844
0.0298	3.34876
0.02985	3.34909
0.0299	3.34876
0.02995	3.34941
0.03	3.35006
0.03005	3.34973
0.0301	3.35038
0.03015	3.35071
0.0302	3.35136
0.03025	3.35168
0.0303	3.35201
0.03035	3.35233
0.0304	3.35363
0.03045	3.35395
0.0305	3.35428
0.03055	3.35493
0.0306	3.35558
0.03065	3.35623
0.0307	3.35687
0.03075	3.35752
0.0308	3.35785
0.03085	3.35882
0.0309	3.35915
0.03095	3.3598
0.031	3.36044
0.03105	3.36077
0.0311	3.36142
0.03115	3.36174
0.0312	3.36207
0.03125	3.36272
0.0313	3.36369
0.03135	3.36401
0.0314	3.36401
0.03145	3.36434
0.0315	3.36499
0.03155	3.36531
0.0316	3.36596
0.03165	3.36629
0.0317	3.36629
0.03175	3.36726
0.0318	3.36726
0.03185	3.36758
0.0319	3.36823
0.03195	3.36856
0.032	3.36888
0.03205	3.36921
0.0321	3.36953
0.03215	3.36986
0.0322	3.37051
0.03225	3.37083
0.0323	3.37148
0.03235	3.3718
0.0324	3.37213
0.03245	3.37245
0.0325	3.3731
0.03255	3.37375
0.0326	3.37472
0.03265	3.37505
0.0327	3.37537
0.03275	3.37635
0.0328	3.377
0.03285	3.37765
0.0329	3.37829
0.03295	3.37894
0.033	3.37992
0.03305	3.38057
0.0331	3.38122
0.03315	3.38186
0.0332	3.38284
0.03325	3.38414
0.0333	3.38479
0.03335	3.38543
0.0334	3.38608
0.03345	3.38706
0.0335	3.38803
0.03355	3.38868
0.0336	3.3903
0.03365	3.39095
0.0337	3.3916
0.03375	3.39257
0.0338	3.39355
0.03385	3.39452
0.0339	3.39517
0.03395	3.39614
0.034	3.39712
0.03405	3.39777
0.0341	3.39842
0.03415	3.39939
0.0342	3.40004
0.03425	3.40069
0.0343	3.40069
0.03435	3.40166
0.0344	3.40264
0.03445	3.40231
0.0345	3.40328
0.03455	3.40328
0.0346	3.40393
0.03465	3.40458
0.0347	3.40523
0.03475	3.40491
0.0348	3.40556
0.03485	3.40588
0.0349	3.40556
0.03495	3.40588
0.035	3.40588
0.03505	3.40621
0.0351	3.40653
0.03515	3.40653
0.0352	3.40653
0.03525	3.40653
0.0353	3.40653
0.03535	3.40653
0.0354	3.40685
0.03545	3.40685
0.0355	3.4075
0.03555	3.4075
0.0356	3.40783
0.03565	3.40783
0.0357	3.40783
0.03575	3.40815
0.0358	3.4088
0.03585	3.40913
0.0359	3.4088
0.03595	3.40913
0.036	3.40978
0.03605	3.41042
0.0361	3.41042
0.03615	3.41075
0.0362	3.41107
0.03625	3.41107
0.0363	3.4114
0.03635	3.41172
0.0364	3.41237
0.03645	3.41237
0.0365	3.41302
0.03655	3.41302
0.0366	3.41335
0.03665	3.41335
0.0367	3.41367
0.03675	3.41367
0.0368	3.41432
0.03685	3.41464
0.0369	3.41464
0.03695	3.41497
0.037	3.41562
0.03705	3.41594
0.0371	3.41627
0.03715	3.41692
0.0372	3.41724
0.03725	3.41789
0.0373	3.41854
0.03735	3.41919
0.0374	3.41951
0.03745	3.42016
0.0375	3.42081
0.03755	3.42146
0.0376	3.42243
0.03765	3.42341
0.0377	3.42406
0.03775	3.42535
0.0378	3.426
0.03785	3.42665
0.0379	3.42795
0.03795	3.4286
0.038	3.42925
0.03805	3.4299
0.0381	3.43055
0.03815	3.4312
0.0382	3.43152
0.03825	3.43217
0.0383	3.43217
0.03835	3.43217
0.0384	3.43314
0.03845	3.43379
0.0385	3.43314
0.03855	3.43314
0.0386	3.43347
0.03865	3.43347
0.0387	3.43347
0.03875	3.43379
0.0388	3.43379
0.03885	3.43379
0.0389	3.43444
0.03895	3.43444
0.039	3.43477
0.03905	3.43509
0.0391	3.43606
0.03915	3.43671
0.0392	3.43704
0.03925	3.43801
0.0393	3.43866
0.03935	3.43963
0.0394	3.44061
0.03945	3.44093
0.0395	3.44191
0.03955	3.4432
0.0396	3.44418
0.03965	3.44515
0.0397	3.4458
0.03975	3.44645
0.0398	3.44775
0.03985	3.44872
0.0399	3.44937
0.03995	3.45034
0.04	3.45067
0.04005	3.45099
0.0401	3.45132
0.04015	3.45229
0.0402	3.45262
0.04025	3.45294
0.0403	3.45359
0.04035	3.45391
0.0404	3.45424
0.04045	3.45424
0.0405	3.45456
0.04055	3.45489
0.0406	3.45489
0.04065	3.45521
0.0407	3.45586
0.04075	3.45619
0.0408	3.45586
0.04085	3.45586
0.0409	3.45619
0.04095	3.45683
0.041	3.45683
0.04105	3.45716
0.0411	3.45716
0.04115	3.45683
0.0412	3.45748
0.04125	3.45813
0.0413	3.45781
0.04135	3.45878
0.0414	3.45878
0.04145	3.4604
0.0415	3.4604
0.04155	3.46073
0.0416	3.46105
0.04165	3.4617
0.0417	3.46235
0.04175	3.46268
0.0418	3.46333
0.04185	3.46333
0.0419	3.46365
0.04195	3.46397
0.042	3.4643
0.04205	3.46462
0.0421	3.46495
0.04215	3.46527
0.0422	3.46527
0.04225	3.46592
0.0423	3.46625
0.04235	3.46657
0.0424	3.46722
0.04245	3.46754
0.0425	3.46787
0.04255	3.46852
0.0426	3.46884
0.04265	3.46982
0.0427	3.47014
0.04275	3.47111
0.0428	3.47176
0.04285	3.47176
0.0429	3.47209
0.04295	3.47241
0.043	3.47274
0.04305	3.47306
0.0431	3.47371
0.04315	3.47404
0.0432	3.47371
0.04325	3.47436
0.0433	3.47404
0.04335	3.47468
0.0434	3.47468
0.04345	3.47404
0.0435	3.47436
0.04355	3.47404
0.0436	3.47371
0.04365	3.47404
0.0437	3.47371
0.04375	3.47404
0.0438	3.47404
0.04385	3.47404
0.0439	3.47404
0.04395	3.47468
0.044	3.47468
0.04405	3.47501
0.0441	3.47501
0.04415	3.47566
0.0442	3.47631
0.04425	3.47631
0.0443	3.47696
0.04435	3.47728
0.0444	3.47793
0.04445	3.47825
0.0445	3.4789
0.04455	3.47988
0.0446	3.4802
0.04465	3.48118
0.0447	3.4815
0.04475	3.4828
0.0448	3.4828
0.04485	3.48345
0.0449	3.4841
0.04495	3.48474
0.045	3.48474
0.04505	3.48507
0.0451	3.48539
0.04515	3.48539
0.0452	3.48572
0.04525	3.48539
0.0453	3.48604
0.04535	3.48572
0.0454	3.48637
0.04545	3.48637
0.0455	3.48669
0.04555	3.48669
0.0456	3.48702
0.04565	3.48702
0.0457	3.48734
0.04575	3.48799
0.0458	3.48831
0.04585	3.48896
0.0459	3.48929
0.04595	3.48961
0.046	3.49059
0.04605	3.49091
0.0461	3.49156
0.04615	3.49221
0.0462	3.49221
0.04625	3.49351
0.0463	3.49383
0.04635	3.49448
0.0464	3.49481
0.04645	3.49545
0.0465	3.49643
0.04655	3.49708
0.0466	3.4974
0.04665	3.49805
0.0467	3.49902
0.04675	3.49935
0.0468	3.49967
0.04685	3.50065
0.0469	3.50097
0.04695	3.50227
0.047	3.50292
0.04705	3.50357
0.0471	3.50454
0.04715	3.50519
0.0472	3.50584
0.04725	3.50681
0.0473	3.50779
0.04735	3.50876
0.0474	3.51006
0.04745	3.51038
0.0475	3.51168
0.04755	3.51233
0.0476	3.51298
0.04765	3.51395
0.0477	3.5146
0.04775	3.51525
0.0478	3.5159
0.04785	3.51655
0.0479	3.5172
0.04795	3.51752
0.048	3.5185
0.04805	3.51947
0.0481	3.5198
0.04815	3.52012
0.0482	3.52077
0.04825	3.52174
0.0483	3.52239
0.04835	3.52272
0.0484	3.52369
0.04845	3.52401
0.0485	3.52466
0.04855	3.52564
0.0486	3.52564
0.04865	3.52661
0.0487	3.52726
0.04875	3.52791
0.0488	3.52823
0.04885	3.52856
0.0489	3.52888
0.04895	3.52953
0.049	3.53018
0.04905	3.53051
0.0491	3.53051
0.04915	3.53148
0.0492	3.53148
0.04925	3.53148
0.0493	3.5318
0.04935	3.53213
0.0494	3.53245
0.04945	3.53245
0.0495	3.53245
0.04955	3.53245
0.0496	3.53245
0.04965	3.5331
0.0497	3.53278
0.04975	3.5331
0.0498	3.53245
0.04985	3.53245
0.0499	3.53278
0.04995	3.53278
0.05	3.53278
0.05005	3.53278
0.0501	3.5331
0.05015	3.53278
0.0502	3.53343
0.05025	3.53343
0.0503	3.53343
0.05035	3.53375
0.0504	3.53408
0.05045	3.5344
0.0505	3.5344
0.05055	3.53505
0.0506	3.53505
0.05065	3.53505
0.0507	3.5357
0.05075	3.5357
0.0508	3.53635
0.05085	3.53667
0.0509	3.53667
0.05095	3.53732
0.051	3.53765
0.05105	3.53829
0.0511	3.53829
0.05115	3.53894
0.0512	3.53959
0.05125	3.53959
0.0513	3.53992
0.05135	3.54024
0.0514	3.54089
0.05145	3.54089
0.0515	3.54154
0.05155	3.54154
0.0516	3.54219
0.05165	3.54219
0.0517	3.54284
0.05175	3.54316
0.0518	3.54316
0.05185	3.54349
0.0519	3.54414
0.05195	3.54414
0.052	3.54479
0.05205	3.54543
0.0521	3.54576
0.05215	3.54641
0.0522	3.54673
0.05225	3.54706
0.0523	3.54803
0.05235	3.54868
0.0524	3.54965
0.05245	3.5503
0.0525	3.55095
0.05255	3.55193
0.0526	3.55257
0.05265	3.55355
0.0527	3.5542
0.05275	3.55485
0.0528	3.55582
0.05285	3.55647
0.0529	3.55777
0.05295	3.55842
0.053	3.55939
0.05305	3.56069
0.0531	3.56101
0.05315	3.56199
0.0532	3.56264
0.05325	3.56426
0.0533	3.56458
0.05335	3.56556
0.0534	3.56621
0.05345	3.56718
0.0535	3.56718
0.05355	3.56815
0.0536	3.56945
0.05365	3.56978
0.0537	3.5701
0.05375	3.57075
0.0538	3.57075
0.05385	3.5714
0.0539	3.5714
0.05395	3.57172
0.054	3.5714
0.05405	3.57205
0.0541	3.57172
0.05415	3.57172
0.0542	3.57172
0.05425	3.57172
0.0543	3.5714
0.05435	3.57205
0.0544	3.57205
0.05445	3.57205
0.0545	3.57237
0.05455	3.57335
0.0546	3.57367
0.05465	3.57367
0.0547	3.57464
0.05475	3.57497
0.0548	3.57594
0.05485	3.57659
0.0549	3.57756
0.05495	3.57821
0.055	3.57951
0.05505	3.58081
0.0551	3.58146
0.05515	3.58243
0.0552	3.58308
0.05525	3.58438
0.0553	3.5847
0.05535	3.58568
0.0554	3.58665
0.05545	3.5873
0.0555	3.58795
0.05555	3.5886
0.0556	3.58925
0.05565	3.5899
0.0557	3.59022
0.05575	3.59152
0.0558	3.59184
0.05585	3.59249
0.0559	3.59314
0.05595	3.59347
0.056	3.59379
0.05605	3.59412
0.0561	3.59477
0.05615	3.59477
0.0562	3.59509
0.05625	3.59541
0.0563	3.59574
0.05635	3.59639
0.0564	3.59639
0.05645	3.59671
0.0565	3.59704
0.05655	3.59801
0.0566	3.59769
0.05665	3.59834
0.0567	3.59866
0.05675	3.59866
0.0568	3.59931
0.05685	3.59963
0.0569	3.59996
0.05695	3.60028
0.057	3.60093
0.05705	3.60158
0.0571	3.60126
0.05715	3.60158
0.0572	3.60191
0.05725	3.60255
0.0573	3.60288
0.05735	3.60255
0.0574	3.6032
0.05745	3.60353
0.0575	3.6032
0.05755	3.60353
0.0576	3.60385
0.05765	3.60385
0.0577	3.60418
0.05775	3.60385
0.0578	3.60418
0.05785	3.60418
0.0579	3.60483
0.05795	3.60483
0.058	3.60483
0.05805	3.60548
0.0581	3.60548
0.05815	3.60612
0.0582	3.60645
0.05825	3.60677
0.0583	3.6071
0.05835	3.60742
0.0584	3.60775
0.05845	3.6084
0.0585	3.60905
0.05855	3.60905
0.0586	3.60937
0.05865	3.61002
0.0587	3.61034
0.05875	3.61099
0.0588	3.61132
0.05885	3.61197
0.0589	3.61229
0.05895	3.61326
0.059	3.61359
0.05905	3.61391
0.0591	3.61489
0.05915	3.61489
0.0592	3.61586
0.05925	3.61651
0.0593	3.61716
0.05935	3.61813
0.0594	3.61846
0.05945	3.61943
0.0595	3.6204
0.05955	3.62073
0.0596	3.62138
0.05965	3.62268
0.0597	3.62365
0.05975	3.62365
0.0598	3.62462
0.05985	3.62527
0.0599	3.62592
0.05995	3.62592
0.06	3.6269
0.06005	3.6269
0.0601	3.62722
0.06015	3.62754
0.0602	3.62722
0.06025	3.62754
0.0603	3.62754
0.06035	3.62754
0.0604	3.62787
0.06045	3.62754
0.0605	3.62754
0.06055	3.62754
0.0606	3.62722
0.06065	3.62657
0.0607	3.62592
0.06075	3.62592
0.0608	3.6256
0.06085	3.62495
0.0609	3.62495
0.06095	3.62462
0.061	3.62462
0.06105	3.6243
0.0611	3.62365
0.06115	3.62333
0.0612	3.62333
0.06125	3.62365
0.0613	3.62365
0.06135	3.62397
0.0614	3.62365
0.06145	3.62365
0.0615	3.62397
0.06155	3.6243
0.0616	3.62462
0.06165	3.62495
0.0617	3.6256
0.06175	3.6256
0.0618	3.62625
0.06185	3.62657
0.0619	3.62722
0.06195	3.62754
0.062	3.62819
0.06205	3.62917
0.0621	3.63014
0.06215	3.62982
0.0622	3.63079
0.06225	3.63176
0.0623	3.63241
0.06235	3.63274
0.0624	3.63306
0.06245	3.63436
0.0625	3.63468
0.06255	3.63533
0.0626	3.63598
0.06265	3.63663
0.0627	3.63728
0.06275	3.63793
0.0628	3.6389
0.06285	3.63955
0.0629	3.64053
0.06295	3.64053
0.063	3.6415
0.06305	3.64247
0.0631	3.6428
0.06315	3.64377
0.0632	3.64442
0.06325	3.64507
0.0633	3.64604
0.06335	3.64637
0.0634	3.64669
0.06345	3.64767
0.0635	3.64799
0.06355	3.64831
0.0636	3.64896
0.06365	3.64896
0.0637	3.64929
0.06375	3.64994
0.0638	3.65059
0.06385	3.65091
0.0639	3.65091
0.06395	3.65091
0.064	3.65156
0.06405	3.65188
0.0641	3.65188
0.06415	3.65221
0.0642	3.65221
0.06425	3.65221
0.0643	3.65253
0.06435	3.65221
0.0644	3.65188
0.06445	3.65253
0.0645	3.65188
0.06455	3.65188
0.0646	3.65156
0.06465	3.65188
0.0647	3.65156
0.06475	3.65156
0.0648	3.65156
0.06485	3.65124
0.0649	3.65156
0.06495	3.65124
0.065	3.65124
0.06505	3.65124
0.0651	3.65156
0.06515	3.65156
0.0652	3.65188
0.06525	3.65156
0.0653	3.65156
0.06535	3.65188
0.0654	3.65221
0.06545	3.65253
0.0655	3.65286
0.06555	3.65351
0.0656	3.65416
0.06565	3.65448
0.0657	3.65578
0.06575	3.6561
0.0658	3.65708
0.06585	3.65773
0.0659	3.65902
0.06595	3.65935
0.066	3.66065
0.06605	3.66097
0.0661	3.66195
0.06615	3.66292
0.0662	3.66389
0.06625	3.66454
0.0663	3.66519
0.06635	3.66584
0.0664	3.66616
0.06645	3.66681
0.0665	3.66714
0.06655	3.66714
0.0666	3.66779
0.06665	3.66779
0.0667	3.66811
0.06675	3.66844
0.0668	3.66876
0.06685	3.66941
0.0669	3.66941
0.06695	3.67038
0.067	3.67038
0.06705	3.67071
0.0671	3.67136
0.06715	3.67136
0.0672	3.67233
0.06725	3.67266
0.0673	3.67266
0.06735	3.6733
0.0674	3.67363
0.06745	3.67395
0.0675	3.67428
0.06755	3.67493
0.0676	3.67493
0.06765	3.67525
0.0677	3.67493
0.06775	3.67525
0.0678	3.67558
0.06785	3.67558
0.0679	3.67558
0.06795	3.67525
0.068	3.67558
0.06805	3.67493
0.0681	3.67493
0.06815	3.67525
0.0682	3.67493
0.06825	3.67493
0.0683	3.6746
0.06835	3.67428
0.0684	3.67395
0.06845	3.67395
0.0685	3.67363
0.06855	3.67363
0.0686	3.67363
0.06865	3.6733
0.0687	3.67363
0.06875	3.67298
0.0688	3.67363
0.06885	3.67298
0.0689	3.6733
0.06895	3.67363
0.069	3.67363
0.06905	3.67395
0.0691	3.67428
0.06915	3.67395
0.0692	3.6746
0.06925	3.67525
0.0693	3.6759
0.06935	3.67558
0.0694	3.67623
0.06945	3.6772
0.0695	3.67752
0.06955	3.67817
0.0696	3.67882
0.06965	3.67947
0.0697	3.68044
0.06975	3.68142
0.0698	3.68174
0.06985	3.68272
0.0699	3.68369
0.06995	3.68466
0.07	3.68531
0.07005	3.68564
0.0701	3.68694
0.07015	3.68758
0.0702	3.68856
0.07025	3.68921
0.0703	3.69051
0.07035	3.69115
0.0704	3.6918
0.07045	3.69213
0.0705	3.6931
0.07055	3.69343
0.0706	3.69408
0.07065	3.69505
0.0707	3.69602
0.07075	3.69602
0.0708	3.69667
0.07085	3.69797
0.0709	3.69862
0.07095	3.69894
0.071	3.69959
0.07105	3.70024
0.0711	3.70089
0.07115	3.70186
0.0712	3.70251
0.07125	3.70316
0.0713	3.70414
0.07135	3.70446
0.0714	3.70576
0.07145	3.70706
0.0715	3.70738
0.07155	3.70803
0.0716	3.709
0.07165	3.70965
0.0717	3.71063
0.07175	3.71128
0.0718	3.7116
0.07185	3.71225
0.0719	3.7129
0.07195	3.71387
0.072	3.7142
0.07205	3.71485
0.0721	3.71517
0.07215	3.71582
0.0722	3.71582
0.07225	3.71582
0.0723	3.71614
0.07235	3.71679
0.0724	3.71712
0.07245	3.71744
0.0725	3.71744
0.07255	3.71744
0.0726	3.71744
0.07265	3.71809
0.0727	3.71842
0.07275	3.71874
0.0728	3.71842
0.07285	3.71907
0.0729	3.71971
0.07295	3.72004
0.073	3.72036
0.07305	3.72069
0.0731	3.72199
0.07315	3.72231
0.0732	3.72296
0.07325	3.72361
0.0733	3.72426
0.07335	3.72491
0.0734	3.72556
0.07345	3.72588
0.0735	3.72685
0.07355	3.72815
0.0736	3.72848
0.07365	3.72848
0.0737	3.72978
0.07375	3.73042
0.0738	3.73107
0.07385	3.7314
0.0739	3.7314
0.07395	3.73172
0.074	3.73172
0.07405	3.7314
0.0741	3.73172
0.07415	3.7314
0.0742	3.7314
0.07425	3.73107
0.0743	3.73107
0.07435	3.73075
0.0744	3.7301
0.07445	3.72978
0.0745	3.72978
0.07455	3.72945
0.0746	3.72945
0.07465	3.72913
0.0747	3.7288
0.07475	3.72848
0.0748	3.72815
0.07485	3.72848
0.0749	3.72815
0.07495	3.72815
0.075	3.72783
0.07505	3.72783
0.0751	3.72815
0.07515	3.72783
0.0752	3.72815
0.07525	3.72783
0.0753	3.72783
0.07535	3.72815
0.0754	3.7288
0.07545	3.7288
0.0755	3.72913
0.07555	3.72945
0.0756	3.72978
0.07565	3.7301
0.0757	3.73107
0.07575	3.7314
0.0758	3.73172
0.07585	3.7327
0.0759	3.73302
0.07595	3.73399
0.076	3.73432
0.07605	3.73432
0.0761	3.73529
0.07615	3.73562
0.0762	3.73594
0.07625	3.73659
0.0763	3.73692
0.07635	3.73724
0.0764	3.73789
0.07645	3.73886
0.0765	3.73984
0.07655	3.74016
0.0766	3.74146
0.07665	3.74211
0.0767	3.74276
0.07675	3.74341
0.0768	3.74406
0.07685	3.74503
0.0769	3.74568
0.07695	3.74665
0.077	3.74763
0.07705	3.74795
0.0771	3.74892
0.07715	3.74925
0.0772	3.7499
0.07725	3.75055
0.0773	3.7512
0.07735	3.75184
0.0774	3.75249
0.07745	3.75282
0.0775	3.75347
0.07755	3.75444
0.0776	3.75509
0.07765	3.75541
0.0777	3.75606
0.07775	3.75639
0.0778	3.75704
0.07785	3.75769
0.0779	3.75801
0.07795	3.75898
0.078	3.75931
0.07805	3.75996
0.0781	3.76028
0.07815	3.76126
0.0782	3.76093
0.07825	3.76223
0.0783	3.76255
0.07835	3.76288
0.0784	3.7632
0.07845	3.76353
0.0785	3.76353
0.07855	3.76353
0.0786	3.76418
0.07865	3.76418
0.0787	3.76418
0.07875	3.7645
0.0788	3.76418
0.07885	3.76385
0.0789	3.76385
0.07895	3.76353
0.079	3.76385
0.07905	3.76385
0.0791	3.76353
0.07915	3.76353
0.0792	3.76385
0.07925	3.76385
0.0793	3.76385
0.07935	3.76418
0.0794	3.7645
0.07945	3.76483
0.0795	3.76483
0.07955	3.76548
0.0796	3.76645
0.07965	3.76677
0.0797	3.76742
0.07975	3.76807
0.0798	3.76872
0.07985	3.76937
0.0799	3.76969
0.07995	3.77067
0.08	3.77132
0.08005	3.77197
0.0801	3.77294
0.08015	3.77359
0.0802	3.77424
0.08025	3.77424
0.0803	3.77554
0.08035	3.77619
0.0804	3.77683
0.08045	3.77748
0.0805	3.77813
0.08055	3.77878
0.0806	3.77911
0.08065	3.78008
0.0807	3.78008
0.08075	3.78073
0.0808	3.78105
0.08085	3.7817
0.0809	3.78203
0.08095	3.78268
0.081	3.78268
0.08105	3.78268
0.0811	3.78333
0.08115	3.78365
0.0812	3.78397
0.08125	3.78397
0.0813	3.78397
0.08135	3.78397
0.0814	3.78397
0.08145	3.7843
0.0815	3.78462
0.08155	3.7843
0.0816	3.78462
0.08165	3.7843
0.0817	3.78462
0.08175	3.78495
0.0818	3.78495
0.08185	3.78495
0.0819	3.78462
0.08195	3.78495
0.082	3.78495
0.08205	3.78527
0.0821	3.7856
0.08215	3.7856
0.0822	3.78625
0.08225	3.78657
0.0823	3.78722
0.08235	3.78754
0.0824	3.78819
0.08245	3.78884
0.0825	3.78917
0.08255	3.79014
0.0826	3.79047
0.08265	3.79079
0.0827	3.79176
0.08275	3.79241
0.0828	3.79306
0.08285	3.79339
0.0829	3.79468
0.08295	3.79468
0.083	3.79533
0.08305	3.79566
0.0831	3.79566
0.08315	3.79631
0.0832	3.79696
0.08325	3.79696
0.0833	3.79793
0.08335	3.79858
0.0834	3.79858
0.08345	3.79858
0.0835	3.79923
0.08355	3.79955
0.0836	3.79988
0.08365	3.8002
0.0837	3.80085
0.08375	3.80085
0.0838	3.8015
0.08385	3.8015
0.0839	3.8015
0.08395	3.80215
0.084	3.80215
0.08405	3.8015
0.0841	3.80247
0.08415	3.80215
0.0842	3.80247
0.08425	3.8028
0.0843	3.8028
0.08435	3.8028
0.0844	3.8028
0.08445	3.80312
0.0845	3.80312
0.08455	3.80345
0.0846	3.80345
0.08465	3.80377
0.0847	3.80442
0.08475	3.80442
0.0848	3.80507
0.08485	3.80539
0.0849	3.80604
0.08495	3.80637
0.085	3.80637
0.08505	3.80734
0.0851	3.80767
0.08515	3.80832
0.0852	3.80832
0.08525	3.80961
0.0853	3.80994
0.08535	3.81026
0.0854	3.81124
0.08545	3.81124
0.0855	3.81189
0.08555	3.81221
0.0856	3.81221
0.08565	3.81253
0.0857	3.81253
0.08575	3.81318
0.0858	3.81286
0.08585	3.81286
0.0859	3.81351
0.08595	3.81351
0.086	3.81318
0.08605	3.81318
0.0861	3.81318
0.08615	3.81351
0.0862	3.81383
0.08625	3.81383
0.0863	3.81448
0.08635	3.81481
0.0864	3.81416
0.08645	3.81448
0.0865	3.81448
0.08655	3.81481
0.0866	3.81513
0.08665	3.81546
0.0867	3.81578
0.08675	3.81643
0.0868	3.81643
0.08685	3.81708
0.0869	3.81805
0.08695	3.81838
0.087	3.81903
0.08705	3.81967
0.0871	3.82032
0.08715	3.82097
0.0872	3.82195
0.08725	3.82195
0.0873	3.82259
0.08735	3.82324
0.0874	3.82389
0.08745	3.82422
0.0875	3.82487
0.08755	3.82519
0.0876	3.82584
0.08765	3.82616
0.0877	3.82616
0.08775	3.82649
0.0878	3.82681
0.08785	3.82714
0.0879	3.82714
0.08795	3.82714
0.088	3.82681
0.08805	3.82649
0.0881	3.82681
0.08815	3.82649
0.0882	3.82649
0.08825	3.82616
0.0883	3.82552
0.08835	3.82552
0.0884	3.82519
0.08845	3.82487
0.0885	3.82454
0.08855	3.82422
0.0886	3.82422
0.08865	3.82422
0.0887	3.82422
0.08875	3.82454
0.0888	3.82454
0.08885	3.82454
0.0889	3.82487
0.08895	3.82519
0.089	3.82519
0.08905	3.82584
0.0891	3.82616
0.08915	3.82616
0.0892	3.82649
0.08925	3.82649
0.0893	3.82681
0.08935	3.82681
0.0894	3.82714
0.08945	3.82779
0.0895	3.82779
0.08955	3.82844
0.0896	3.82811
0.08965	3.82876
0.0897	3.82973
0.08975	3.83038
0.0898	3.83103
0.08985	3.83136
0.0899	3.83233
0.08995	3.83233
0.09	3.83298
0.09005	3.83363
0.0901	3.8346
0.09015	3.8346
0.0902	3.83558
0.09025	3.8359
0.0903	3.83655
0.09035	3.83687
0.0904	3.83752
0.09045	3.8372
0.0905	3.8372
0.09055	3.8372
0.0906	3.83752
0.09065	3.83752
0.0907	3.8372
0.09075	3.8372
0.0908	3.83752
0.09085	3.83752
0.0909	3.8372
0.09095	3.83655
0.091	3.8372
0.09105	3.8372
0.0911	3.8372
0.09115	3.8372
0.0912	3.83785
0.09125	3.83817
0.0913	3.8385
0.09135	3.83882
0.0914	3.8385
0.09145	3.83915
0.0915	3.83882
0.09155	3.83915
0.0916	3.83915
0.09165	3.83947
0.0917	3.83947
0.09175	3.83947
0.0918	3.8398
0.09185	3.8398
0.0919	3.83947
0.09195	3.8398
0.092	3.8398
0.09205	3.8398
0.0921	3.8398
0.09215	3.84012
0.0922	3.84077
0.09225	3.84012
0.0923	3.84012
0.09235	3.84044
0.0924	3.84044
0.09245	3.84044
0.0925	3.84044
0.09255	3.84109
0.0926	3.84077
0.09265	3.84142
0.0927	3.84174
0.09275	3.84142
0.0928	3.84207
0.09285	3.84239
0.0929	3.84272
0.09295	3.84304
0.093	3.84337
0.09305	3.84337
0.0931	3.84369
0.09315	3.84466
0.0932	3.84531
0.09325	3.84564
0.0933	3.84596
0.09335	3.84629
0.0934	3.84661
0.09345	3.84758
0.0935	3.84791
0.09355	3.84888
0.0936	3.84921
0.09365	3.84986
0.0937	3.85051
0.09375	3.85115
0.0938	3.8518
0.09385	3.8531
0.0939	3.85343
0.09395	3.85375
0.094	3.85472
0.09405	3.8557
0.0941	3.85602
0.09415	3.85732
0.0942	3.85765
0.09425	3.85797
0.0943	3.85894
0.09435	3.85992
0.0944	3.86057
0.09445	3.86089
0.0945	3.86186
0.09455	3.86219
0.0946	3.86284
0.09465	3.86349
0.0947	3.86381
0.09475	3.86414
0.0948	3.86479
0.09485	3.86511
0.0949	3.86511
0.09495	3.86576
0.095	3.86641
0.09505	3.86641
0.0951	3.86673
0.09515	3.86706
0.0952	3.86738
0.09525	3.86803
0.0953	3.86803
0.09535	3.86803
0.0954	3.86836
0.09545	3.86868
0.0955	3.869
0.09555	3.869
0.0956	3.86965
0.09565	3.86965
0.0957	3.86998
0.09575	3.8703
0.0958	3.87063
0.09585	3.87063
0.0959	3.87063
0.09595	3.87095
0.096	3.87063
0.09605	3.87063
0.0961	3.87063
0.09615	3.87095
0.0962	3.87063
0.09625	3.87063
0.0963	3.87095
0.09635	3.8716
0.0964	3.87128
0.09645	3.8716
0.0965	3.87225
0.09655	3.87225
0.0966	3.87225
0.09665	3.8729
0.0967	3.87322
0.09675	3.87355
0.0968	3.87387
0.09685	3.87452
0.0969	3.87452
0.09695	3.87485
0.097	3.87582
0.09705	3.87614
0.0971	3.87614
0.09715	3.87679
0.0972	3.87712
0.09725	3.87744
0.0973	3.87777
0.09735	3.87777
0.0974	3.87842
0.09745	3.87874
0.0975	3.87907
0.09755	3.87971
0.0976	3.88004
0.09765	3.88101
0.0977	3.88134
0.09775	3.88199
0.0978	3.88328
0.09785	3.88393
0.0979	3.88458
0.09795	3.88556
0.098	3.88621
0.09805	3.88718
0.0981	3.88783
0.09815	3.8888
0.0982	3.88978
0.09825	3.89075
0.0983	3.89172
0.09835	3.8927
0.0984	3.89399
0.09845	3.89464
0.0985	3.89529
0.09855	3.89594
0.0986	3.89659
0.09865	3.89756
0.0987	3.89821
0.09875	3.89854
0.0988	3.89951
0.09885	3.89951
0.0989	3.89984
0.09895	3.90016
0.099	3.90049
0.09905	3.90049
[truncated: 5,812 more rows]
