# Supplementary material for: An evolutionarily conserved glycine-tyrosine motif forms a folding core in outer membrane proteins
Source: PLoS One. 2017 Aug 3;12(8):e0182016. doi: 10.1371/journal.pone.0182016 (PMC5542473; doi:10.1371/journal.pone.0182016)
Supplement: S1 File — (ZIP) [file pone.0182016.s001.zip › OmpX stopflow RAW data/OmpX WT 10/ompx_wt_ch1_008.bka]

BIO-KINE ASCII FILE
_COMMENT	External device
_COMMENT	Kinetics measurement
_COMMENT	Y Unit : Volt, X Unit : s
_COMMENT	Timebase 1 = .00005 s 5001 pts
_COMMENT	Timebase 2 = .001 s 2749 pts
_COMMENT	Timebase 3 = .5 s 44 pts
_SFM	SFM-300 /S Advanced mode
_SFM	Ratio : S1: 950, S2: 950, S3: 100
_SFM	Content : S1: , S2: , S3:
_SFM	Concentration : S1: , S2: , S3:
_SFM	Total volume : 422 �l Flow : 14 mL/s
_SFM	Acquisition start : 10 ms before stop
_SFM	cuve=FC-08, s1=10 ml , s2=10 ml , s3=1.9 ml
_UNITX	s
_UNITY	Volt
_DELTAX	0
_DATA
1e-300	2.28653
5e-5	2.29497
1e-4	2.30406
1.5e-4	2.31444
2e-4	2.3258
2.5e-4	2.33846
3e-4	2.35241
3.5e-4	2.36734
4e-4	2.38292
4.5e-4	2.39947
5e-4	2.41732
5.5e-4	2.43517
6e-4	2.454
6.5e-4	2.47314
7e-4	2.49327
7.5e-4	2.51436
8e-4	2.53546
8.5e-4	2.55655
9e-4	2.57797
9.5e-4	2.59972
0.001	2.62114
0.00105	2.64288
0.0011	2.6643
0.00115	2.68572
0.0012	2.70649
0.00125	2.72726
0.0013	2.74738
0.00135	2.76686
0.0014	2.78503
0.00145	2.80288
0.0015	2.81976
0.00155	2.83598
0.0016	2.85091
0.00165	2.86552
0.0017	2.87817
0.00175	2.89051
0.0018	2.90122
0.00185	2.91095
0.0019	2.91939
0.00195	2.92718
0.002	2.93367
0.00205	2.93919
0.0021	2.94308
0.00215	2.94698
0.0022	2.94925
0.00225	2.95022
0.0023	2.95087
0.00235	2.95055
0.0024	2.94795
0.00245	2.946
0.0025	2.94276
0.00255	2.93821
0.0026	2.93367
0.00265	2.92783
0.0027	2.92166
0.00275	2.91485
0.0028	2.90738
0.00285	2.89927
0.0029	2.89083
0.00295	2.88174
0.003	2.87233
0.00305	2.8626
0.0031	2.85221
0.00315	2.84182
0.0032	2.83079
0.00325	2.81943
0.0033	2.8084
0.00335	2.79704
0.0034	2.78568
0.00345	2.77367
0.0035	2.76134
0.00355	2.74901
0.0036	2.73732
0.00365	2.72531
0.0037	2.71298
0.00375	2.70065
0.0038	2.68864
0.00385	2.67663
0.0039	2.66462
0.00395	2.65262
0.004	2.64061
0.00405	2.6286
0.0041	2.61659
0.00415	2.60523
0.0042	2.59355
0.00425	2.58251
0.0043	2.57148
0.00435	2.56142
0.0044	2.55103
0.00445	2.54097
0.0045	2.53156
0.00455	2.5228
0.0046	2.51501
0.00465	2.50722
0.0047	2.50105
0.00475	2.49554
0.0048	2.49132
0.00485	2.48742
0.0049	2.48515
0.00495	2.48418
0.005	2.48483
0.00505	2.48613
0.0051	2.48905
0.00515	2.49294
0.0052	2.49813
0.00525	2.50462
0.0053	2.51241
0.00535	2.5215
0.0054	2.53189
0.00545	2.5426
0.0055	2.55493
0.00555	2.56726
0.0056	2.58057
0.00565	2.5942
0.0057	2.6088
0.00575	2.62406
0.0058	2.64028
0.00585	2.65586
0.0059	2.67209
0.00595	2.68961
0.006	2.70681
0.00605	2.72466
0.0061	2.74251
0.00615	2.76069
0.0062	2.77886
0.00625	2.79736
0.0063	2.81619
0.00635	2.83501
0.0064	2.85416
0.00645	2.87363
0.0065	2.89213
0.00655	2.91095
0.0066	2.92945
0.00665	2.94827
0.0067	2.96645
0.00675	2.98495
0.0068	3.00247
0.00685	3.01967
0.0069	3.03655
0.00695	3.05278
0.007	3.069
0.00705	3.08361
0.0071	3.09789
0.00715	3.11152
0.0072	3.1245
0.00725	3.13651
0.0073	3.14722
0.00735	3.15793
0.0074	3.16702
0.00745	3.17513
0.0075	3.18292
0.00755	3.18941
0.0076	3.19493
0.00765	3.1998
0.0077	3.20304
0.00775	3.20531
0.0078	3.20726
0.00785	3.20758
0.0079	3.20758
0.00795	3.20596
0.008	3.20401
0.00805	3.20077
0.0081	3.19623
0.00815	3.19168
0.0082	3.18552
0.00825	3.17903
0.0083	3.17156
0.00835	3.16345
0.0084	3.15404
0.00845	3.14462
0.0085	3.13424
0.00855	3.1232
0.0086	3.11087
0.00865	3.09854
0.0087	3.08588
0.00875	3.07225
0.0088	3.05829
0.00885	3.04402
0.0089	3.02941
0.00895	3.01416
0.009	2.99825
0.00905	2.983
0.0091	2.9671
0.00915	2.9512
0.0092	2.93529
0.00925	2.91907
0.0093	2.90349
0.00935	2.88759
0.0094	2.87201
0.00945	2.85643
0.0095	2.84085
0.00955	2.8256
0.0096	2.81099
0.00965	2.79606
0.0097	2.78146
0.00975	2.7675
0.0098	2.75322
0.00985	2.73959
0.0099	2.72596
0.00995	2.71298
0.01	2.70032
0.01005	2.68832
0.0101	2.67663
0.01015	2.66592
0.0102	2.65554
0.01025	2.64613
0.0103	2.63704
0.01035	2.62892
0.0104	2.62178
0.01045	2.61594
0.0105	2.61075
0.01055	2.60653
0.0106	2.60361
0.01065	2.60199
0.0107	2.60134
0.01075	2.60166
0.0108	2.60329
0.01085	2.60621
0.0109	2.60978
0.01095	2.61529
0.011	2.62146
0.01105	2.6286
0.0111	2.63769
0.01115	2.64742
0.0112	2.65781
0.01125	2.66949
0.0113	2.68312
0.01135	2.69643
0.0114	2.71103
0.01145	2.72694
0.0115	2.74284
0.01155	2.76036
0.0116	2.77854
0.01165	2.79736
0.0117	2.81716
0.01175	2.83696
0.0118	2.85805
0.01185	2.8785
0.0119	2.90024
0.01195	2.92199
0.012	2.94373
0.01205	2.96548
0.0121	2.98787
0.01215	3.00929
0.0122	3.03136
0.01225	3.05278
0.0123	3.07452
0.01235	3.09497
0.0124	3.11509
0.01245	3.13554
0.0125	3.15371
0.01255	3.17189
0.0126	3.19038
0.01265	3.20694
0.0127	3.22316
0.01275	3.23842
0.0128	3.25302
0.01285	3.26633
0.0129	3.27931
0.01295	3.29132
0.013	3.30235
0.01305	3.31209
0.0131	3.32215
0.01315	3.33091
0.0132	3.33935
0.01325	3.34649
0.0133	3.3533
0.01335	3.35915
0.0134	3.36466
0.01345	3.36921
0.0135	3.37343
0.01355	3.37667
0.0136	3.38024
0.01365	3.38284
0.0137	3.38511
0.01375	3.38771
0.0138	3.38868
0.01385	3.39063
0.0139	3.39193
0.01395	3.39257
0.014	3.39355
0.01405	3.3942
0.0141	3.39517
0.01415	3.3955
0.0142	3.39647
0.01425	3.39647
0.0143	3.39712
0.01435	3.39777
0.0144	3.39744
0.01445	3.39809
0.0145	3.39874
0.01455	3.39874
0.0146	3.39939
0.01465	3.39971
0.0147	3.40069
0.01475	3.40101
0.0148	3.40166
0.01485	3.40264
0.0149	3.40296
0.01495	3.40393
0.015	3.40458
0.01505	3.40491
0.0151	3.40556
0.01515	3.40653
0.0152	3.40685
0.01525	3.4075
0.0153	3.40783
0.01535	3.40815
0.0154	3.40815
0.01545	3.40815
0.0155	3.40815
0.01555	3.40848
0.0156	3.40815
0.01565	3.40815
0.0157	3.40815
0.01575	3.40815
0.0158	3.4075
0.01585	3.40718
0.0159	3.4075
0.01595	3.40718
0.016	3.40718
0.01605	3.4075
0.0161	3.4075
0.01615	3.40718
0.0162	3.4075
0.01625	3.40815
0.0163	3.40848
0.01635	3.40848
0.0164	3.40913
0.01645	3.40978
0.0165	3.41075
0.01655	3.4114
0.0166	3.41237
0.01665	3.4127
0.0167	3.41367
0.01675	3.41464
0.0168	3.41529
0.01685	3.41627
0.0169	3.41724
0.01695	3.41854
0.017	3.41951
0.01705	3.42016
0.0171	3.42113
0.01715	3.42178
0.0172	3.42276
0.01725	3.42341
0.0173	3.42373
0.01735	3.4247
0.0174	3.4247
0.01745	3.426
0.0175	3.42633
0.01755	3.42665
0.0176	3.42698
0.01765	3.42763
0.0177	3.42795
0.01775	3.42892
0.0178	3.42892
0.01785	3.42957
0.0179	3.43022
0.01795	3.43055
0.018	3.43087
0.01805	3.43184
0.0181	3.43249
0.01815	3.43314
0.0182	3.43379
0.01825	3.43477
0.0183	3.43574
0.01835	3.43639
0.0184	3.43671
0.01845	3.43736
0.0185	3.43834
0.01855	3.43834
0.0186	3.43996
0.01865	3.44061
0.0187	3.44093
0.01875	3.44191
0.0188	3.44223
0.01885	3.44288
0.0189	3.44385
0.01895	3.4445
0.019	3.44515
0.01905	3.4458
0.0191	3.44645
0.01915	3.44677
0.0192	3.44742
0.01925	3.44807
0.0193	3.44872
0.01935	3.44905
0.0194	3.44905
0.01945	3.44937
0.0195	3.44905
0.01955	3.44969
0.0196	3.44937
0.01965	3.44969
0.0197	3.45002
0.01975	3.44937
0.0198	3.44905
0.01985	3.44905
0.0199	3.44872
0.01995	3.44872
0.02	3.44872
0.02005	3.44872
0.0201	3.44937
0.02015	3.44937
0.0202	3.44937
0.02025	3.44969
0.0203	3.44969
0.02035	3.45034
0.0204	3.45099
0.02045	3.45099
0.0205	3.45164
0.02055	3.45229
0.0206	3.45294
0.02065	3.45294
0.0207	3.45359
0.02075	3.45391
0.0208	3.45424
0.02085	3.45489
0.0209	3.45521
0.02095	3.45586
0.021	3.45619
0.02105	3.45651
0.0211	3.45683
0.02115	3.45716
0.0212	3.45716
0.02125	3.45716
0.0213	3.45748
0.02135	3.45781
0.0214	3.45781
0.02145	3.45781
0.0215	3.45846
0.02155	3.45813
0.0216	3.45878
0.02165	3.45813
0.0217	3.45911
0.02175	3.45911
0.0218	3.45943
0.02185	3.45943
0.0219	3.46008
0.02195	3.4604
0.022	3.46073
0.02205	3.46105
0.0221	3.4617
0.02215	3.46203
0.0222	3.46235
0.02225	3.463
0.0223	3.46333
0.02235	3.46333
0.0224	3.46462
0.02245	3.46462
0.0225	3.46495
0.02255	3.46625
0.0226	3.46592
0.02265	3.4669
0.0227	3.46754
0.02275	3.46754
0.0228	3.46819
0.02285	3.46884
0.0229	3.46884
0.02295	3.46949
0.023	3.46982
0.02305	3.47047
0.0231	3.47144
0.02315	3.47176
0.0232	3.47241
0.02325	3.47306
0.0233	3.47339
0.02335	3.47468
0.0234	3.47501
0.02345	3.47598
0.0235	3.47663
0.02355	3.47696
0.0236	3.47825
0.02365	3.47858
0.0237	3.47955
0.02375	3.48085
0.0238	3.4815
0.02385	3.48215
0.0239	3.48345
0.02395	3.48345
0.024	3.48442
0.02405	3.48442
0.0241	3.48539
0.02415	3.48637
0.0242	3.48637
0.02425	3.48702
0.0243	3.48669
0.02435	3.48702
0.0244	3.48767
0.02445	3.48767
0.0245	3.48767
0.02455	3.48767
0.0246	3.48767
0.02465	3.48767
0.0247	3.48767
0.02475	3.48767
0.0248	3.48799
0.02485	3.48799
0.0249	3.48831
0.02495	3.48831
0.025	3.48896
0.02505	3.48929
0.0251	3.48929
0.02515	3.48961
0.0252	3.48994
0.02525	3.49026
0.0253	3.49091
0.02535	3.49091
0.0254	3.49188
0.02545	3.49221
0.0255	3.49286
0.02555	3.49351
0.0256	3.49448
0.02565	3.49545
0.0257	3.49643
0.02575	3.49708
0.0258	3.49805
0.02585	3.49902
0.0259	3.5
0.02595	3.50065
0.026	3.50227
0.02605	3.50292
0.0261	3.50357
0.02615	3.50487
0.0262	3.50584
0.02625	3.50616
0.0263	3.50746
0.02635	3.50811
0.0264	3.50941
0.02645	3.51006
0.0265	3.51103
0.02655	3.51136
0.0266	3.51233
0.02665	3.51298
0.0267	3.51395
0.02675	3.51395
0.0268	3.51525
0.02685	3.51525
0.0269	3.51623
0.02695	3.51687
0.027	3.5172
0.02705	3.51785
0.0271	3.51817
0.02715	3.5185
0.0272	3.51915
0.02725	3.5198
0.0273	3.52012
0.02735	3.52077
0.0274	3.52109
0.02745	3.52174
0.0275	3.52272
0.02755	3.52337
0.0276	3.52401
0.02765	3.52401
0.0277	3.52466
0.02775	3.52531
0.0278	3.52531
0.02785	3.52596
0.0279	3.52661
0.02795	3.52694
0.028	3.52694
0.02805	3.52726
0.0281	3.52726
0.02815	3.52758
0.0282	3.52758
0.02825	3.52758
0.0283	3.52791
0.02835	3.52823
0.0284	3.52823
0.02845	3.52856
0.0285	3.52856
0.02855	3.52888
0.0286	3.52953
0.02865	3.52986
0.0287	3.53083
0.02875	3.53115
0.0288	3.5318
0.02885	3.53213
0.0289	3.5331
0.02895	3.53343
0.029	3.53375
0.02905	3.5344
0.0291	3.53537
0.02915	3.53635
0.0292	3.53635
0.02925	3.53732
0.0293	3.53797
0.02935	3.53862
0.0294	3.53959
0.02945	3.54024
0.0295	3.54122
0.02955	3.54186
0.0296	3.54284
0.02965	3.54381
0.0297	3.54479
0.02975	3.54576
0.0298	3.54738
0.02985	3.54868
0.0299	3.549
0.02995	3.55063
0.03	3.55128
0.03005	3.55257
0.0301	3.55355
0.03015	3.5542
0.0302	3.55517
0.03025	3.55614
0.0303	3.55647
0.03035	3.55744
0.0304	3.55809
0.03045	3.55907
0.0305	3.55907
0.03055	3.56004
0.0306	3.56069
0.03065	3.56069
0.0307	3.56199
0.03075	3.56166
0.0308	3.56199
0.03085	3.56264
0.0309	3.56328
0.03095	3.56361
0.031	3.56393
0.03105	3.56393
0.0311	3.56458
0.03115	3.56491
0.0312	3.56523
0.03125	3.56556
0.0313	3.56588
0.03135	3.56621
0.0314	3.56653
0.03145	3.56653
0.0315	3.56653
0.03155	3.56718
0.0316	3.5675
0.03165	3.56783
0.0317	3.5675
0.03175	3.56783
0.0318	3.56783
0.03185	3.5675
0.0319	3.56815
0.03195	3.56783
0.032	3.56815
0.03205	3.56815
0.0321	3.56815
0.03215	3.56815
0.0322	3.56848
0.03225	3.56815
0.0323	3.56815
0.03235	3.56913
0.0324	3.56913
0.03245	3.56913
0.0325	3.56945
0.03255	3.56945
0.0326	3.56978
0.03265	3.57042
0.0327	3.57107
0.03275	3.57172
0.0328	3.57205
0.03285	3.57302
0.0329	3.57335
0.03295	3.57432
0.033	3.57529
0.03305	3.57594
0.0331	3.57692
0.03315	3.57692
0.0332	3.57789
0.03325	3.57854
0.0333	3.57886
0.03335	3.57919
0.0334	3.57984
0.03345	3.57984
0.0335	3.58016
0.03355	3.58049
0.0336	3.58016
0.03365	3.58113
0.0337	3.58081
0.03375	3.58146
0.0338	3.58146
0.03385	3.58146
0.0339	3.58146
0.03395	3.58178
0.034	3.58178
0.03405	3.58146
0.0341	3.58178
0.03415	3.58211
0.0342	3.58211
0.03425	3.58243
0.0343	3.58276
0.03435	3.58243
0.0344	3.58243
0.03445	3.58276
0.0345	3.58243
0.03455	3.58276
0.0346	3.58308
0.03465	3.58341
0.0347	3.58406
0.03475	3.58406
0.0348	3.5847
0.03485	3.5847
0.0349	3.58568
0.03495	3.586
0.035	3.5873
0.03505	3.58795
0.0351	3.58827
0.03515	3.58957
0.0352	3.58957
0.03525	3.59087
0.0353	3.59152
0.03535	3.59217
0.0354	3.59314
0.03545	3.59444
0.0355	3.59509
0.03555	3.59574
0.0356	3.59671
0.03565	3.59769
0.0357	3.59898
0.03575	3.59898
0.0358	3.59963
0.03585	3.60028
0.0359	3.60126
0.03595	3.60191
0.036	3.60223
0.03605	3.60255
0.0361	3.6032
0.03615	3.60385
0.0362	3.60418
0.03625	3.6045
0.0363	3.6045
0.03635	3.60515
0.0364	3.60515
0.03645	3.60612
0.0365	3.60645
0.03655	3.60677
0.0366	3.60677
0.03665	3.60677
0.0367	3.6071
0.03675	3.60807
0.0368	3.60872
0.03685	3.60905
0.0369	3.60969
0.03695	3.61067
0.037	3.61164
0.03705	3.61229
0.0371	3.61294
0.03715	3.61456
0.0372	3.61489
0.03725	3.61586
0.0373	3.61683
0.03735	3.61748
0.0374	3.61878
0.03745	3.61943
0.0375	3.62105
0.03755	3.62138
0.0376	3.62203
0.03765	3.623
0.0377	3.62397
0.03775	3.62495
0.0378	3.6256
0.03785	3.62625
0.0379	3.6269
0.03795	3.62819
0.038	3.62917
0.03805	3.63047
0.0381	3.63111
0.03815	3.63209
0.0382	3.63339
0.03825	3.63404
0.0383	3.63501
0.03835	3.63631
0.0384	3.63728
0.03845	3.63858
0.0385	3.6389
0.03855	3.63988
0.0386	3.6402
0.03865	3.64085
0.0387	3.64182
0.03875	3.64215
0.0388	3.6428
0.03885	3.64312
0.0389	3.64345
0.03895	3.64377
0.039	3.64345
0.03905	3.64442
0.0391	3.64377
0.03915	3.6441
0.0392	3.64474
0.03925	3.64442
0.0393	3.6441
0.03935	3.6441
0.0394	3.6441
0.03945	3.6441
0.0395	3.6441
0.03955	3.6441
0.0396	3.64442
0.03965	3.6441
0.0397	3.6441
0.03975	3.64474
0.0398	3.64442
0.03985	3.64474
0.0399	3.64442
0.03995	3.64507
0.04	3.64507
0.04005	3.64572
0.0401	3.64637
0.04015	3.64637
0.0402	3.64702
0.04025	3.64767
0.0403	3.64799
0.04035	3.64864
0.0404	3.64896
0.04045	3.65026
0.0405	3.65091
0.04055	3.65124
0.0406	3.65188
0.04065	3.65253
0.0407	3.65351
0.04075	3.65351
0.0408	3.65481
0.04085	3.65513
0.0409	3.65643
0.04095	3.6574
0.041	3.6574
0.04105	3.65805
0.0411	3.65935
0.04115	3.65967
0.0412	3.66032
0.04125	3.66065
0.0413	3.66162
0.04135	3.66259
0.0414	3.66259
0.04145	3.66324
0.0415	3.66422
0.04155	3.66422
0.0416	3.66519
0.04165	3.66552
0.0417	3.66519
0.04175	3.66552
0.0418	3.66616
0.04185	3.66681
0.0419	3.66714
0.04195	3.66746
0.042	3.66779
0.04205	3.66844
0.0421	3.66876
0.04215	3.66941
0.0422	3.66973
0.04225	3.67006
0.0423	3.67038
0.04235	3.67136
0.0424	3.67168
0.04245	3.67233
0.0425	3.67298
0.04255	3.67363
0.0426	3.6746
0.04265	3.67493
0.0427	3.6759
0.04275	3.6772
0.0428	3.67687
0.04285	3.67817
0.0429	3.67882
0.04295	3.6798
0.043	3.68077
0.04305	3.68109
0.0431	3.68239
0.04315	3.68304
0.0432	3.68337
0.04325	3.68434
0.0433	3.68499
0.04335	3.68564
0.0434	3.68661
0.04345	3.68694
0.0435	3.68726
0.04355	3.68856
0.0436	3.68856
0.04365	3.68921
0.0437	3.68986
0.04375	3.69018
0.0438	3.69051
0.04385	3.69115
0.0439	3.69148
0.04395	3.69245
0.044	3.69278
0.04405	3.69343
0.0441	3.69375
0.04415	3.69472
0.0442	3.69505
0.04425	3.6957
0.0443	3.69602
0.04435	3.69602
0.0444	3.69667
0.04445	3.69667
0.0445	3.697
0.04455	3.69667
0.0446	3.697
0.04465	3.697
0.0447	3.69732
0.04475	3.69667
0.0448	3.69667
0.04485	3.69635
0.0449	3.69667
0.04495	3.69667
0.045	3.69602
0.04505	3.69635
0.0451	3.69635
0.04515	3.69667
0.0452	3.697
0.04525	3.69732
0.0453	3.69765
0.04535	3.69862
0.0454	3.69894
0.04545	3.69927
0.0455	3.70024
0.04555	3.70057
0.0456	3.70186
0.04565	3.70186
0.0457	3.70284
0.04575	3.70381
0.0458	3.70446
0.04585	3.70543
0.0459	3.70608
0.04595	3.70706
0.046	3.70738
0.04605	3.70868
0.0461	3.70933
0.04615	3.7103
0.0462	3.71095
0.04625	3.71193
0.0463	3.71225
0.04635	3.71322
0.0464	3.71387
0.04645	3.71452
0.0465	3.7155
0.04655	3.71614
0.0466	3.71647
0.04665	3.71679
0.0467	3.71777
0.04675	3.71777
0.0468	3.71874
0.04685	3.71907
0.0469	3.71939
0.04695	3.71971
0.047	3.72069
0.04705	3.72101
0.0471	3.72134
0.04715	3.72199
0.0472	3.72199
0.04725	3.72296
0.0473	3.72328
0.04735	3.72393
0.0474	3.72393
0.04745	3.72426
0.0475	3.72523
0.04755	3.72523
0.0476	3.72556
0.04765	3.72588
0.0477	3.72556
0.04775	3.72556
0.0478	3.72523
0.04785	3.72556
0.0479	3.72556
0.04795	3.72523
0.048	3.72491
0.04805	3.72458
0.0481	3.72491
0.04815	3.72458
0.0482	3.72426
0.04825	3.72458
0.0483	3.72426
0.04835	3.72491
0.0484	3.72426
0.04845	3.72458
0.0485	3.72523
0.04855	3.72523
0.0486	3.72588
0.04865	3.72621
0.0487	3.72718
0.04875	3.7275
0.0488	3.72815
0.04885	3.72913
0.0489	3.72945
0.04895	3.73075
0.049	3.73172
0.04905	3.73237
0.0491	3.73367
0.04915	3.73497
0.0492	3.73562
0.04925	3.73692
0.0493	3.73789
0.04935	3.73886
0.0494	3.73951
0.04945	3.74016
0.0495	3.74113
0.04955	3.74243
0.0496	3.74308
0.04965	3.74406
0.0497	3.74438
0.04975	3.74503
0.0498	3.746
0.04985	3.74633
0.0499	3.7473
0.04995	3.74795
0.05	3.7486
0.05005	3.74892
0.0501	3.7499
0.05015	3.75022
0.0502	3.75055
0.05025	3.75217
0.0503	3.75217
0.05035	3.75282
0.0504	3.75314
0.05045	3.75412
0.0505	3.75444
0.05055	3.75541
0.0506	3.75574
0.05065	3.75639
0.0507	3.75704
0.05075	3.75736
0.0508	3.75769
0.05085	3.75834
0.0509	3.75866
0.05095	3.75931
0.051	3.75996
0.05105	3.75996
0.0511	3.76028
0.05115	3.76028
0.0512	3.76061
0.05125	3.76093
0.0513	3.76028
0.05135	3.76061
0.0514	3.76093
0.05145	3.76061
0.0515	3.76093
0.05155	3.76093
0.0516	3.76061
0.05165	3.76093
0.0517	3.76093
0.05175	3.76093
0.0518	3.76093
0.05185	3.76093
0.0519	3.76126
0.05195	3.76126
0.052	3.76191
0.05205	3.76191
0.0521	3.76255
0.05215	3.76255
0.0522	3.76288
0.05225	3.76385
0.0523	3.76385
0.05235	3.76483
0.0524	3.76548
0.05245	3.76612
0.0525	3.76677
0.05255	3.7671
0.0526	3.76807
0.05265	3.76905
0.0527	3.76969
0.05275	3.77034
0.0528	3.77132
0.05285	3.77197
0.0529	3.77326
0.05295	3.77359
0.053	3.77456
0.05305	3.77586
0.0531	3.77586
0.05315	3.77683
0.0532	3.77781
0.05325	3.77878
0.0533	3.78008
0.05335	3.78073
0.0534	3.78138
0.05345	3.78203
0.0535	3.783
0.05355	3.78333
0.0536	3.78462
0.05365	3.78495
0.0537	3.7856
0.05375	3.78592
0.0538	3.78657
0.05385	3.78722
0.0539	3.78722
0.05395	3.78787
0.054	3.78819
0.05405	3.78819
0.0541	3.78852
0.05415	3.78852
0.0542	3.78819
0.05425	3.78852
0.0543	3.78852
0.05435	3.78852
0.0544	3.78852
0.05445	3.78884
0.0545	3.78852
0.05455	3.78852
0.0546	3.78819
0.05465	3.78884
0.0547	3.78884
0.05475	3.78852
0.0548	3.78884
0.05485	3.78884
0.0549	3.78917
0.05495	3.78917
0.055	3.78949
0.05505	3.78982
0.0551	3.78982
0.05515	3.79014
0.0552	3.79079
0.05525	3.79111
0.0553	3.79176
0.05535	3.79274
0.0554	3.79274
0.05545	3.79371
0.0555	3.79468
0.05555	3.79598
0.0556	3.79663
0.05565	3.79793
0.0557	3.7989
0.05575	3.8002
0.0558	3.80118
0.05585	3.80215
0.0559	3.80312
0.05595	3.80442
0.056	3.80604
0.05605	3.80702
0.0561	3.80767
0.05615	3.80929
0.0562	3.81026
0.05625	3.81156
0.0563	3.81253
0.05635	3.81383
0.0564	3.81513
0.05645	3.8161
0.0565	3.81708
0.05655	3.81838
0.0566	3.81935
0.05665	3.82032
0.0567	3.82162
0.05675	3.82227
0.0568	3.82259
0.05685	3.82324
0.0569	3.82389
0.05695	3.82454
0.057	3.82519
0.05705	3.82552
0.0571	3.82616
0.05715	3.82616
0.0572	3.82649
0.05725	3.82616
0.0573	3.82649
0.05735	3.82649
0.0574	3.82649
0.05745	3.82616
0.0575	3.82584
0.05755	3.82552
0.0576	3.82552
0.05765	3.82454
0.0577	3.82422
0.05775	3.82324
0.0578	3.82292
0.05785	3.82292
0.0579	3.82227
0.05795	3.82162
0.058	3.82065
0.05805	3.82032
0.0581	3.82
0.05815	3.82
0.0582	3.81967
0.05825	3.81967
0.0583	3.81967
0.05835	3.81967
0.0584	3.81967
0.05845	3.81935
0.0585	3.81967
0.05855	3.81967
0.0586	3.82
0.05865	3.82
0.0587	3.81967
0.05875	3.82032
0.0588	3.82065
0.05885	3.82097
0.0589	3.8213
0.05895	3.82195
0.059	3.82162
0.05905	3.82227
0.0591	3.82292
0.05915	3.82357
0.0592	3.82389
0.05925	3.82454
0.0593	3.82552
0.05935	3.82649
0.0594	3.82681
0.05945	3.82746
0.0595	3.82811
0.05955	3.82941
0.0596	3.83038
0.05965	3.83136
0.0597	3.83266
0.05975	3.8333
0.0598	3.83395
0.05985	3.83493
0.0599	3.83558
0.05995	3.83623
0.06	3.83687
0.06005	3.83752
0.0601	3.83817
0.06015	3.83882
0.0602	3.8398
0.06025	3.84012
0.0603	3.84077
0.06035	3.84109
0.0604	3.84142
0.06045	3.84207
0.0605	3.84239
0.06055	3.84272
0.0606	3.84337
0.06065	3.84369
0.0607	3.84369
0.06075	3.84401
0.0608	3.84401
0.06085	3.84401
0.0609	3.84466
0.06095	3.84499
0.061	3.84499
0.06105	3.84531
0.0611	3.84564
0.06115	3.84596
0.0612	3.84629
0.06125	3.84661
0.0613	3.84694
0.06135	3.84726
0.0614	3.84758
0.06145	3.84791
0.0615	3.84856
0.06155	3.84953
0.0616	3.84953
0.06165	3.85051
0.0617	3.85115
0.06175	3.85148
0.0618	3.85213
0.06185	3.85278
0.0619	3.85375
0.06195	3.85472
0.062	3.8557
0.06205	3.85635
0.0621	3.85765
0.06215	3.85829
0.0622	3.85894
0.06225	3.85992
0.0623	3.86089
0.06235	3.86154
0.0624	3.86186
0.06245	3.86251
0.0625	3.86284
0.06255	3.86316
0.0626	3.86349
0.06265	3.86381
0.0627	3.86446
0.06275	3.86479
0.0628	3.86511
0.06285	3.86511
0.0629	3.86543
0.06295	3.86511
0.063	3.86543
0.06305	3.86576
0.0631	3.86543
0.06315	3.86576
0.0632	3.86576
0.06325	3.86576
0.0633	3.86543
0.06335	3.86608
0.0634	3.86641
0.06345	3.86641
0.0635	3.86641
0.06355	3.86673
0.0636	3.86706
0.06365	3.86706
0.0637	3.86738
0.06375	3.86803
0.0638	3.86868
0.06385	3.869
0.0639	3.869
0.06395	3.86933
0.064	3.86965
0.06405	3.86965
0.0641	3.86998
0.06415	3.86998
0.0642	3.87063
0.06425	3.87063
0.0643	3.87128
0.06435	3.8716
0.0644	3.87225
0.06445	3.87257
0.0645	3.87322
0.06455	3.87387
0.0646	3.87452
0.06465	3.87452
0.0647	3.87647
0.06475	3.87647
0.0648	3.87712
0.06485	3.87809
0.0649	3.87842
0.06495	3.87907
0.065	3.87971
0.06505	3.88036
0.0651	3.88134
0.06515	3.88134
0.0652	3.88199
0.06525	3.88264
0.0653	3.88296
0.06535	3.88328
0.0654	3.88426
0.06545	3.88426
0.0655	3.88491
0.06555	3.88556
0.0656	3.88621
0.06565	3.88653
0.0657	3.88718
0.06575	3.88783
0.0658	3.88848
0.06585	3.88945
0.0659	3.8901
0.06595	3.89075
0.066	3.89172
0.06605	3.89237
0.0661	3.89302
0.06615	3.89367
0.0662	3.89432
0.06625	3.89464
0.0663	3.89529
0.06635	3.89594
0.0664	3.89627
0.06645	3.89659
0.0665	3.89692
0.06655	3.89756
0.0666	3.89724
0.06665	3.89789
0.0667	3.89821
0.06675	3.89854
0.0668	3.89854
0.06685	3.89886
0.0669	3.89919
0.06695	3.89951
0.067	3.89984
0.06705	3.89984
0.0671	3.90016
0.06715	3.90016
0.0672	3.90016
0.06725	3.90081
0.0673	3.90081
0.06735	3.90081
0.0674	3.90081
0.06745	3.90081
0.0675	3.90146
0.06755	3.90113
0.0676	3.90146
0.06765	3.90211
0.0677	3.90178
0.06775	3.90276
0.0678	3.90276
0.06785	3.90341
0.0679	3.90406
0.06795	3.90438
0.068	3.90535
0.06805	3.906
0.0681	3.90698
0.06815	3.90795
0.0682	3.90892
0.06825	3.9099
0.0683	3.91087
0.06835	3.91184
0.0684	3.91249
0.06845	3.91347
0.0685	3.91412
0.06855	3.91509
0.0686	3.91606
0.06865	3.91639
0.0687	3.91736
0.06875	3.91769
0.0688	3.91834
0.06885	3.91898
0.0689	3.91963
0.06895	3.91996
0.069	3.92061
0.06905	3.92126
0.0691	3.92158
0.06915	3.92223
0.0692	3.9232
0.06925	3.92385
0.0693	3.92418
0.06935	3.92483
0.0694	3.9258
0.06945	3.92612
0.0695	3.9271
0.06955	3.92775
0.0696	3.9284
0.06965	3.92905
0.0697	3.92969
0.06975	3.93067
0.0698	3.93164
0.06985	3.93197
0.0699	3.93229
0.06995	3.93326
0.07	3.93391
0.07005	3.93456
0.0701	3.93456
0.07015	3.93554
0.0702	3.93521
0.07025	3.93521
0.0703	3.93586
0.07035	3.93554
0.0704	3.93554
0.07045	3.93521
0.0705	3.93554
0.07055	3.93521
0.0706	3.93489
0.07065	3.93521
0.0707	3.93489
0.07075	3.93521
0.0708	3.93489
0.07085	3.93521
0.0709	3.93619
0.07095	3.93554
0.071	3.93586
0.07105	3.93651
0.0711	3.93748
0.07115	3.93813
0.0712	3.93878
0.07125	3.93976
0.0713	3.94008
0.07135	3.94105
0.0714	3.9417
0.07145	3.94235
0.0715	3.94333
0.07155	3.9443
0.0716	3.94527
0.07165	3.94592
0.0717	3.94592
0.07175	3.9469
0.0718	3.9469
0.07185	3.94787
0.0719	3.94787
0.07195	3.94852
0.072	3.94852
0.07205	3.94852
0.0721	3.94852
0.07215	3.94884
0.0722	3.94917
0.07225	3.94884
0.0723	3.94884
0.07235	3.94917
0.0724	3.94949
0.07245	3.94982
0.0725	3.95014
0.07255	3.95014
0.0726	3.95079
0.07265	3.95111
0.0727	3.95144
0.07275	3.95209
0.0728	3.95274
0.07285	3.95306
0.0729	3.95339
0.07295	3.95436
0.073	3.95468
0.07305	3.95533
0.0731	3.95598
0.07315	3.95696
0.0732	3.95696
0.07325	3.95728
0.0733	3.95793
0.07335	3.95793
0.0734	3.95825
0.07345	3.95825
0.0735	3.95825
0.07355	3.95923
0.0736	3.95858
0.07365	3.95923
0.0737	3.95988
0.07375	3.95923
0.0738	3.95988
0.07385	3.95988
0.0739	3.95988
0.07395	3.9602
0.074	3.96053
0.07405	3.96085
0.0741	3.96085
0.07415	3.9615
0.0742	3.96215
0.07425	3.96247
0.0743	3.9628
0.07435	3.96377
0.0744	3.96377
0.07445	3.9641
0.0745	3.96475
0.07455	3.96507
0.0746	3.96539
0.07465	3.96604
0.0747	3.96669
0.07475	3.96637
0.0748	3.96734
0.07485	3.96799
0.0749	3.96832
0.07495	3.96896
0.075	3.96961
0.07505	3.96994
0.0751	3.97059
0.07515	3.97124
0.0752	3.97189
0.07525	3.97221
0.0753	3.97221
0.07535	3.97286
0.0754	3.97318
0.07545	3.97318
0.0755	3.97351
0.07555	3.97351
0.0756	3.97416
0.07565	3.97416
0.0757	3.97416
0.07575	3.97481
0.0758	3.97546
0.07585	3.97513
0.0759	3.9761
0.07595	3.9761
0.076	3.97643
0.07605	3.97643
0.0761	3.9774
0.07615	3.97805
0.0762	3.97773
0.07625	3.97838
0.0763	3.97903
0.07635	3.97935
0.0764	3.97967
0.07645	3.98
0.0765	3.98032
0.07655	3.98097
0.0766	3.9813
0.07665	3.98162
0.0767	3.98227
0.07675	3.9826
0.0768	3.98324
0.07685	3.98324
0.0769	3.98422
0.07695	3.98487
0.077	3.98487
0.07705	3.98552
0.0771	3.98617
0.07715	3.98649
0.0772	3.98746
0.07725	3.98779
0.0773	3.98811
0.07735	3.98844
0.0774	3.98909
0.07745	3.98974
0.0775	3.99006
0.07755	3.99038
0.0776	3.99071
0.07765	3.99103
0.0777	3.99168
0.07775	3.99136
0.0778	3.99201
0.07785	3.99168
0.0779	3.99233
0.07795	3.99233
0.078	3.99266
0.07805	3.99266
0.0781	3.99298
0.07815	3.99266
0.0782	3.99331
0.07825	3.99331
0.0783	3.99363
0.07835	3.99428
0.0784	3.99428
0.07845	3.99428
0.0785	3.99493
0.07855	3.99493
0.0786	3.99525
0.07865	3.9959
0.0787	3.99623
0.07875	3.99623
0.0788	3.99688
0.07885	3.99752
0.0789	3.99785
0.07895	3.99817
0.079	3.99817
0.07905	3.99882
0.0791	3.99915
0.07915	3.9998
0.0792	4.00012
0.07925	4.00045
0.0793	4.00077
0.07935	4.00109
0.0794	4.00174
0.07945	4.00207
0.0795	4.00239
0.07955	4.00239
0.0796	4.00272
0.07965	4.00304
0.0797	4.00369
0.07975	4.00402
0.0798	4.00434
0.07985	4.00466
0.0799	4.00466
0.07995	4.00466
0.08	4.00499
0.08005	4.00564
0.0801	4.00596
0.08015	4.00629
0.0802	4.00694
0.08025	4.00726
0.0803	4.00791
0.08035	4.00856
0.0804	4.00856
0.08045	4.00921
0.0805	4.00986
0.08055	4.01083
0.0806	4.01116
0.08065	4.01213
0.0807	4.01245
0.08075	4.01343
0.0808	4.01408
0.08085	4.01472
0.0809	4.01505
0.08095	4.0157
0.081	4.01635
0.08105	4.017
0.0811	4.01862
0.08115	4.01862
0.0812	4.01959
0.08125	4.02024
0.0813	4.02089
0.08135	4.02154
0.0814	4.02219
0.08145	4.02284
0.0815	4.02414
0.08155	4.02414
0.0816	4.02479
0.08165	4.02543
0.0817	4.02576
0.08175	4.02641
0.0818	4.02641
0.08185	4.02706
0.0819	4.02706
0.08195	4.02771
0.082	4.02836
0.08205	4.02836
0.0821	4.02868
0.08215	4.02868
0.0822	4.02933
0.08225	4.02933
0.0823	4.02965
0.08235	4.02998
0.0824	4.02965
0.08245	4.02998
0.0825	4.02998
0.08255	4.02965
0.0826	4.02933
0.08265	4.02998
0.0827	4.02965
0.08275	4.029
0.0828	4.02868
0.08285	4.02836
0.0829	4.02803
0.08295	4.02771
0.083	4.02673
0.08305	4.02641
0.0831	4.02608
0.08315	4.02608
0.0832	4.02608
0.08325	4.02511
0.0833	4.02511
0.08335	4.02511
0.0834	4.02511
0.08345	4.02511
0.0835	4.02576
0.08355	4.02641
0.0836	4.02608
0.08365	4.02706
0.0837	4.02738
0.08375	4.02836
0.0838	4.029
0.08385	4.02998
0.0839	4.0303
0.08395	4.0316
0.084	4.03257
0.08405	4.03355
0.0841	4.03452
0.08415	4.0355
0.0842	4.03712
0.08425	4.03809
0.0843	4.03907
0.08435	4.04036
0.0844	4.04101
0.08445	4.04199
0.0845	4.04328
0.08455	4.04393
0.0846	4.04491
0.08465	4.04523
0.0847	4.04588
0.08475	4.04653
0.0848	4.04685
0.08485	4.0475
0.0849	4.04783
0.08495	4.04815
0.085	4.04848
0.08505	4.04848
0.0851	4.04848
0.08515	4.04848
0.0852	4.04848
0.08525	4.04783
0.0853	4.04848
0.08535	4.04783
0.0854	4.04783
0.08545	4.04718
0.0855	4.04685
0.08555	4.04653
0.0856	4.04685
0.08565	4.04653
0.0857	4.04588
0.08575	4.04588
0.0858	4.04653
0.08585	4.04621
0.0859	4.04588
0.08595	4.04621
0.086	4.04653
0.08605	4.04685
0.0861	4.04653
0.08615	4.04685
0.0862	4.04718
0.08625	4.04718
0.0863	4.0475
0.08635	4.0475
0.0864	4.0488
0.08645	4.04848
0.0865	4.04913
0.08655	4.04913
0.0866	4.0501
0.08665	4.05075
0.0867	4.0514
0.08675	4.05237
0.0868	4.05302
0.08685	4.05367
0.0869	4.05497
0.08695	4.05562
0.087	4.05659
0.08705	4.05789
0.0871	4.05951
0.08715	4.06016
0.0872	4.06113
0.08725	4.06276
0.0873	4.06341
0.08735	4.06535
0.0874	4.06698
0.08745	4.06795
0.0875	4.06925
0.08755	4.07055
0.0876	4.07152
0.08765	4.07282
0.0877	4.07412
0.08775	4.07509
0.0878	4.07639
0.08785	4.07736
0.0879	4.07801
0.08795	4.07898
0.088	4.07996
0.08805	4.08061
0.0881	4.08093
0.08815	4.08126
0.0882	4.08191
0.08825	4.08191
0.0883	4.08191
0.08835	4.08191
0.0884	4.08158
0.08845	4.08126
0.0885	4.08093
0.08855	4.08061
0.0886	4.08061
0.08865	4.08028
0.0887	4.08028
0.08875	4.07996
0.0888	4.07963
0.08885	4.07963
0.0889	4.07963
0.08895	4.07963
0.089	4.07963
0.08905	4.07931
0.0891	4.07996
0.08915	4.07996
0.0892	4.07931
0.08925	4.07931
0.0893	4.07996
0.08935	4.07963
0.0894	4.07996
0.08945	4.07996
0.0895	4.08028
0.08955	4.07996
0.0896	4.08093
0.08965	4.08093
0.0897	4.08126
0.08975	4.08191
0.0898	4.08223
0.08985	4.08288
0.0899	4.08288
0.08995	4.08353
0.09	4.08385
0.09005	4.0845
0.0901	4.08483
0.09015	4.08515
0.0902	4.0858
0.09025	4.08612
0.0903	4.08612
0.09035	4.08612
0.0904	4.0871
0.09045	4.08677
0.0905	4.08775
0.09055	4.08775
0.0906	4.0884
0.09065	4.08872
0.0907	4.08905
0.09075	4.08969
0.0908	4.09002
0.09085	4.09067
0.0909	4.09099
0.09095	4.09067
0.091	4.09132
0.09105	4.09229
0.0911	4.09262
0.09115	4.09294
0.0912	4.09294
0.09125	4.09359
0.0913	4.09424
0.09135	4.09456
0.0914	4.09554
0.09145	4.09619
0.0915	4.09651
0.09155	4.09716
0.0916	4.09748
0.09165	4.09846
0.0917	4.09943
0.09175	4.09976
0.0918	4.10073
0.09185	4.1017
0.0919	4.1017
0.09195	4.10203
0.092	4.10268
0.09205	4.103
0.0921	4.10397
0.09215	4.10397
0.0922	4.1043
0.09225	4.10462
0.0923	4.10495
0.09235	4.1056
0.0924	4.10592
0.09245	4.10625
0.0925	4.10657
0.09255	4.1069
0.0926	4.10722
0.09265	4.10722
0.0927	4.10754
0.09275	4.10787
0.0928	4.10754
0.09285	4.10819
0.0929	4.10787
0.09295	4.10787
0.093	4.10787
0.09305	4.10787
0.0931	4.10787
0.09315	4.10787
0.0932	4.10852
0.09325	4.10787
0.0933	4.10819
0.09335	4.10819
0.0934	4.10819
0.09345	4.10852
0.0935	4.10852
0.09355	4.10917
0.0936	4.10852
0.09365	4.10884
0.0937	4.10917
0.09375	4.10917
0.0938	4.10949
0.09385	4.10949
0.0939	4.11014
0.09395	4.11014
0.094	4.11047
0.09405	4.11111
0.0941	4.11176
0.09415	4.11176
0.0942	4.11274
0.09425	4.11339
0.0943	4.11371
0.09435	4.11436
0.0944	4.11501
0.09445	4.11533
0.0945	4.11598
0.09455	4.11631
0.0946	4.11728
0.09465	4.11761
0.0947	4.11825
0.09475	4.11858
0.0948	4.1189
0.09485	4.11988
0.0949	4.12085
0.09495	4.12118
0.095	4.1215
0.09505	4.12182
0.0951	4.12247
0.09515	4.12312
0.0952	4.12345
0.09525	4.12345
0.0953	4.12377
0.09535	4.12377
0.0954	4.1241
0.09545	4.1241
0.0955	4.12377
0.09555	4.12377
0.0956	4.12377
0.09565	4.12377
0.0957	4.12345
0.09575	4.12345
0.0958	4.12312
0.09585	4.1228
0.0959	4.12215
0.09595	4.12182
0.096	4.1215
0.09605	4.12182
0.0961	4.12085
0.09615	4.12118
0.0962	4.12118
0.09625	4.12085
0.0963	4.12053
0.09635	4.12053
0.0964	4.12053
0.09645	4.12053
0.0965	4.1202
0.09655	4.11955
0.0966	4.1202
0.09665	4.1202
0.0967	4.11988
0.09675	4.1202
0.0968	4.11955
0.09685	4.12053
0.0969	4.12053
0.09695	4.12053
0.097	4.12053
0.09705	4.12053
0.0971	4.12053
0.09715	4.12053
0.0972	4.12085
0.09725	4.1215
0.0973	4.1215
0.09735	4.12215
0.0974	4.1228
0.09745	4.12312
0.0975	4.12312
0.09755	4.1241
0.0976	4.12475
0.09765	4.12572
0.0977	4.12637
0.09775	4.12702
0.0978	4.12832
0.09785	4.12896
0.0979	4.12994
0.09795	4.13026
0.098	4.13124
0.09805	4.13189
0.0981	4.13351
0.09815	4.13416
0.0982	4.13481
0.09825	4.1361
0.0983	4.13675
0.09835	4.1374
0.0984	4.1387
0.09845	4.13935
0.0985	4.14065
0.09855	4.14162
0.0986	4.14227
0.09865	4.14292
0.0987	4.14389
0.09875	4.14487
0.0988	4.14584
0.09885	4.14714
0.0989	4.14811
0.09895	4.14909
0.099	4.15006
0.09905	4.15136
[truncated: 5,812 more rows]
