# Supplementary material for: An evolutionarily conserved glycine-tyrosine motif forms a folding core in outer membrane proteins
Source: PLoS One. 2017 Aug 3;12(8):e0182016. doi: 10.1371/journal.pone.0182016 (PMC5542473; doi:10.1371/journal.pone.0182016)
Supplement: S1 File — (ZIP) [file pone.0182016.s001.zip › OmpX stopflow RAW data/OmpX WT 10/ompx_wt_ch1_010.bka]

BIO-KINE ASCII FILE
_COMMENT	External device
_COMMENT	Kinetics measurement
_COMMENT	Y Unit : Volt, X Unit : s
_COMMENT	Timebase 1 = .00005 s 5001 pts
_COMMENT	Timebase 2 = .001 s 2749 pts
_COMMENT	Timebase 3 = .5 s 44 pts
_SFM	SFM-300 /S Advanced mode
_SFM	Ratio : S1: 950, S2: 950, S3: 100
_SFM	Content : S1: , S2: , S3:
_SFM	Concentration : S1: , S2: , S3:
_SFM	Total volume : 422 �l Flow : 14 mL/s
_SFM	Acquisition start : 10 ms before stop
_SFM	cuve=FC-08, s1=10 ml , s2=10 ml , s3=1.9 ml
_UNITX	s
_UNITY	Volt
_DELTAX	0
_DATA
1e-300	2.4355
5e-5	2.44783
1e-4	2.46049
1.5e-4	2.47444
2e-4	2.48905
2.5e-4	2.50462
3e-4	2.5215
3.5e-4	2.53838
4e-4	2.55655
4.5e-4	2.57537
5e-4	2.59517
5.5e-4	2.61432
6e-4	2.63509
6.5e-4	2.65554
7e-4	2.67696
7.5e-4	2.69838
8e-4	2.7198
8.5e-4	2.74154
9e-4	2.76199
9.5e-4	2.78341
0.001	2.80418
0.00105	2.8243
0.0011	2.8441
0.00115	2.86292
0.0012	2.88142
0.00125	2.89927
0.0013	2.91647
0.00135	2.93237
0.0014	2.94827
0.00145	2.96288
0.0015	2.97683
0.00155	2.99047
0.0016	3.00345
0.00165	3.01513
0.0017	3.02649
0.00175	3.03655
0.0018	3.04629
0.00185	3.05472
0.0019	3.06284
0.00195	3.06965
0.002	3.0755
0.00205	3.08004
0.0021	3.08426
0.00215	3.08718
0.0022	3.08913
0.00225	3.08978
0.0023	3.08945
0.00235	3.08815
0.0024	3.08556
0.00245	3.08264
0.0025	3.07777
0.00255	3.07193
0.0026	3.06479
0.00265	3.05667
0.0027	3.04759
0.00275	3.03752
0.0028	3.02649
0.00285	3.01481
0.0029	3.0015
0.00295	2.98852
0.003	2.97391
0.00305	2.95931
0.0031	2.94308
0.00315	2.9275
0.0032	2.91095
0.00325	2.89408
0.0033	2.8772
0.00335	2.86
0.0034	2.8428
0.00345	2.82527
0.0035	2.80807
0.00355	2.79055
0.0036	2.77367
0.00365	2.75647
0.0037	2.73992
0.00375	2.72337
0.0038	2.70714
0.00385	2.69124
0.0039	2.67533
0.00395	2.65976
0.004	2.64483
0.00405	2.6299
0.0041	2.61529
0.00415	2.60101
0.0042	2.58706
0.00425	2.57375
0.0043	2.56045
0.00435	2.54844
0.0044	2.53675
0.00445	2.52572
0.0045	2.51533
0.00455	2.50592
0.0046	2.49781
0.00465	2.49034
0.0047	2.4845
0.00475	2.47996
0.0048	2.47574
0.00485	2.47379
0.0049	2.47249
0.00495	2.47314
0.005	2.47542
0.00505	2.47866
0.0051	2.4832
0.00515	2.48905
0.0052	2.49651
0.00525	2.50592
0.0053	2.51631
0.00535	2.52767
0.0054	2.54032
0.00545	2.55395
0.0055	2.56953
0.00555	2.58511
0.0056	2.60166
0.00565	2.61886
0.0057	2.63704
0.00575	2.65619
0.0058	2.67533
0.00585	2.69513
0.0059	2.71558
0.00595	2.7357
0.006	2.75647
0.00605	2.77757
0.0061	2.79834
0.00615	2.81943
0.0062	2.84085
0.00625	2.86195
0.0063	2.88272
0.00635	2.90381
0.0064	2.92361
0.00645	2.94341
0.0065	2.96255
0.00655	2.98105
0.0066	2.9989
0.00665	3.01578
0.0067	3.03233
0.00675	3.04726
0.0068	3.06219
0.00685	3.0755
0.0069	3.08848
0.00695	3.09984
0.007	3.11022
0.00705	3.11963
0.0071	3.12807
0.00715	3.13521
0.0072	3.1417
0.00725	3.1469
0.0073	3.15079
0.00735	3.15404
0.0074	3.15598
0.00745	3.15696
0.0075	3.15793
0.00755	3.15696
0.0076	3.15533
0.00765	3.15274
0.0077	3.14982
0.00775	3.14592
0.0078	3.1404
0.00785	3.13554
0.0079	3.1284
0.00795	3.12223
0.008	3.11477
0.00805	3.10698
0.0081	3.09789
0.00815	3.0888
0.0082	3.07971
0.00825	3.06933
0.0083	3.05829
0.00835	3.04726
0.0084	3.03558
0.00845	3.02357
0.0085	3.01059
0.00855	2.99825
0.0086	2.9843
0.00865	2.97132
0.0087	2.95704
0.00875	2.94373
0.0088	2.9301
0.00885	2.91615
0.0089	2.90187
0.00895	2.88759
0.009	2.87428
0.00905	2.86
0.0091	2.84637
0.00915	2.83306
0.0092	2.81976
0.00925	2.8071
0.0093	2.79379
0.00935	2.78178
0.0094	2.7701
0.00945	2.75809
0.0095	2.74706
0.00955	2.73667
0.0096	2.72629
0.00965	2.71655
0.0097	2.70779
0.00975	2.69903
0.0098	2.69156
0.00985	2.68442
0.0099	2.67793
0.00995	2.67209
0.01	2.6669
0.01005	2.66268
0.0101	2.65911
0.01015	2.65619
0.0102	2.65424
0.01025	2.65262
0.0103	2.65197
0.01035	2.65197
0.0104	2.65294
0.01045	2.65456
0.0105	2.65684
0.01055	2.66008
0.0106	2.66365
0.01065	2.66852
0.0107	2.67436
0.01075	2.6802
0.0108	2.68799
0.01085	2.69675
0.0109	2.70617
0.01095	2.71623
0.011	2.72791
0.01105	2.73992
0.0111	2.75322
0.01115	2.76718
0.0112	2.78211
0.01125	2.79801
0.0113	2.81424
0.01135	2.83144
0.0114	2.84994
0.01145	2.86811
0.0115	2.88726
0.01155	2.90706
0.0116	2.92718
0.01165	2.94763
0.0117	2.96872
0.01175	2.98982
0.0118	3.01091
0.01185	3.03233
0.0119	3.05343
0.01195	3.07485
0.012	3.09497
0.01205	3.11574
0.0121	3.13586
0.01215	3.15533
0.0122	3.17481
0.01225	3.19233
0.0123	3.21018
0.01235	3.22738
0.0124	3.24296
0.01245	3.25789
0.0125	3.27249
0.01255	3.28645
0.0126	3.29878
0.01265	3.31111
0.0127	3.32182
0.01275	3.33188
0.0128	3.34162
0.01285	3.35006
0.0129	3.35817
0.01295	3.36531
0.013	3.3718
0.01305	3.37797
0.0131	3.38349
0.01315	3.38868
0.0132	3.39355
0.01325	3.39777
0.0133	3.40166
0.01335	3.40523
0.0134	3.40815
0.01345	3.41075
0.0135	3.41335
0.01355	3.41562
0.0136	3.41789
0.01365	3.41919
0.0137	3.42049
0.01375	3.42211
0.0138	3.42308
0.01385	3.42406
0.0139	3.42535
0.01395	3.42633
0.014	3.4273
0.01405	3.4286
0.0141	3.42925
0.01415	3.4299
0.0142	3.43087
0.01425	3.43152
0.0143	3.43249
0.01435	3.43314
0.0144	3.43412
0.01445	3.43477
0.0145	3.43606
0.01455	3.43671
0.0146	3.43769
0.01465	3.43898
0.0147	3.44028
0.01475	3.44158
0.0148	3.44255
0.01485	3.44385
0.0149	3.44515
0.01495	3.44645
0.015	3.44775
0.01505	3.44905
0.0151	3.45002
0.01515	3.45132
0.0152	3.45294
0.01525	3.45391
0.0153	3.45521
0.01535	3.45586
0.0154	3.45683
0.01545	3.45781
0.0155	3.45846
0.01555	3.45911
0.0156	3.45943
0.01565	3.4604
0.0157	3.46073
0.01575	3.46105
0.0158	3.4617
0.01585	3.46203
0.0159	3.46235
0.01595	3.46235
0.016	3.46235
0.01605	3.46268
0.0161	3.463
0.01615	3.463
0.0162	3.46333
0.01625	3.46333
0.0163	3.46333
0.01635	3.46365
0.0164	3.46397
0.01645	3.46365
0.0165	3.46365
0.01655	3.46397
0.0166	3.46397
0.01665	3.463
0.0167	3.46365
0.01675	3.46365
0.0168	3.46333
0.01685	3.46333
0.0169	3.46333
0.01695	3.46333
0.017	3.46268
0.01705	3.46268
0.0171	3.46268
0.01715	3.46235
0.0172	3.46235
0.01725	3.46203
0.0173	3.4617
0.01735	3.4617
0.0174	3.4617
0.01745	3.4617
0.0175	3.46203
0.01755	3.46203
0.0176	3.463
0.01765	3.46333
0.0177	3.46397
0.01775	3.46397
0.0178	3.46462
0.01785	3.4656
0.0179	3.46657
0.01795	3.46787
0.018	3.46884
0.01805	3.47014
0.0181	3.47176
0.01815	3.47241
0.0182	3.47404
0.01825	3.47533
0.0183	3.47663
0.01835	3.47793
0.0184	3.47923
0.01845	3.4802
0.0185	3.48215
0.01855	3.48345
0.0186	3.48377
0.01865	3.48507
0.0187	3.48637
0.01875	3.48702
0.0188	3.48799
0.01885	3.48896
0.0189	3.48961
0.01895	3.49026
0.019	3.49091
0.01905	3.49124
0.0191	3.49188
0.01915	3.49253
0.0192	3.49286
0.01925	3.49318
0.0193	3.49383
0.01935	3.49351
0.0194	3.49416
0.01945	3.49481
0.0195	3.49481
0.01955	3.49481
0.0196	3.49513
0.01965	3.49545
0.0197	3.49578
0.01975	3.49578
0.0198	3.49643
0.01985	3.49643
0.0199	3.49643
0.01995	3.49675
0.02	3.49675
0.02005	3.49708
0.0201	3.4974
0.02015	3.49708
0.0202	3.4974
0.02025	3.49773
0.0203	3.49805
0.02035	3.49838
0.0204	3.49838
0.02045	3.49838
0.0205	3.49902
0.02055	3.49935
0.0206	3.49935
0.02065	3.49967
0.0207	3.5
0.02075	3.50032
0.0208	3.50065
0.02085	3.50097
0.0209	3.5013
0.02095	3.5013
0.021	3.50162
0.02105	3.50162
0.0211	3.50195
0.02115	3.50259
0.0212	3.50259
0.02125	3.50227
0.0213	3.50259
0.02135	3.50292
0.0214	3.50357
0.02145	3.50292
0.0215	3.50324
0.02155	3.50324
0.0216	3.50324
0.02165	3.50292
0.0217	3.50324
0.02175	3.50324
0.0218	3.50357
0.02185	3.50357
0.0219	3.50389
0.02195	3.50422
0.022	3.50389
0.02205	3.50454
0.0221	3.50487
0.02215	3.50487
0.0222	3.50552
0.02225	3.50584
0.0223	3.50616
0.02235	3.50681
0.0224	3.50681
0.02245	3.50746
0.0225	3.50779
0.02255	3.50811
0.0226	3.50909
0.02265	3.50909
0.0227	3.50973
0.02275	3.51038
0.0228	3.51071
0.02285	3.51168
0.0229	3.51168
0.02295	3.51266
0.023	3.5133
0.02305	3.51363
0.0231	3.51395
0.02315	3.51428
0.0232	3.51525
0.02325	3.51558
0.0233	3.51623
0.02335	3.5172
0.0234	3.51785
0.02345	3.5185
0.0235	3.51915
0.02355	3.51947
0.0236	3.52044
0.02365	3.52142
0.0237	3.52174
0.02375	3.52239
0.0238	3.52272
0.02385	3.52369
0.0239	3.52466
0.02395	3.52564
0.024	3.52661
0.02405	3.52694
0.0241	3.52791
0.02415	3.52888
0.0242	3.52953
0.02425	3.53018
0.0243	3.53148
0.02435	3.53213
0.0244	3.5331
0.02445	3.53375
0.0245	3.5344
0.02455	3.53472
0.0246	3.53602
0.02465	3.537
0.0247	3.53732
0.02475	3.53765
0.0248	3.53862
0.02485	3.53927
0.0249	3.53992
0.02495	3.54057
0.025	3.54122
0.02505	3.54154
0.0251	3.54219
0.02515	3.54284
0.0252	3.54316
0.02525	3.54349
0.0253	3.54446
0.02535	3.54479
0.0254	3.54543
0.02545	3.54576
0.0255	3.54641
0.02555	3.54673
0.0256	3.54706
0.02565	3.54803
0.0257	3.54868
0.02575	3.549
0.0258	3.54965
0.02585	3.5503
0.0259	3.55095
0.02595	3.5516
0.026	3.55225
0.02605	3.5529
0.0261	3.55387
0.02615	3.5542
0.0262	3.55452
0.02625	3.55517
0.0263	3.5555
0.02635	3.55582
0.0264	3.55582
0.02645	3.55582
0.0265	3.55647
0.02655	3.55679
0.0266	3.55679
0.02665	3.55679
0.0267	3.55712
0.02675	3.55744
0.0268	3.55809
0.02685	3.55809
0.0269	3.55874
0.02695	3.55907
0.027	3.55971
0.02705	3.56036
0.0271	3.56134
0.02715	3.56199
0.0272	3.56166
0.02725	3.56231
0.0273	3.56296
0.02735	3.56393
0.0274	3.56491
0.02745	3.56523
0.0275	3.56621
0.02755	3.56653
0.0276	3.56718
0.02765	3.56783
0.0277	3.56815
0.02775	3.5688
0.0278	3.56913
0.02785	3.56978
0.0279	3.5701
0.02795	3.57075
0.028	3.57107
0.02805	3.5714
0.0281	3.57205
0.02815	3.57205
0.0282	3.5727
0.02825	3.5727
0.0283	3.57335
0.02835	3.57399
0.0284	3.57335
0.02845	3.57432
0.0285	3.57432
0.02855	3.57497
0.0286	3.57497
0.02865	3.57529
0.0287	3.57562
0.02875	3.57562
0.0288	3.57594
0.02885	3.57627
0.0289	3.57627
0.02895	3.57659
0.029	3.57659
0.02905	3.57659
0.0291	3.57659
0.02915	3.57627
0.0292	3.57692
0.02925	3.57692
0.0293	3.57692
0.02935	3.57724
0.0294	3.57724
0.02945	3.57756
0.0295	3.57756
0.02955	3.57789
0.0296	3.57821
0.02965	3.57886
0.0297	3.57854
0.02975	3.57919
0.0298	3.57984
0.02985	3.58049
0.0299	3.58113
0.02995	3.58113
0.03	3.58178
0.03005	3.58243
0.0301	3.58276
0.03015	3.58308
0.0302	3.58373
0.03025	3.58438
0.0303	3.58503
0.03035	3.58568
0.0304	3.58665
0.03045	3.58698
0.0305	3.58763
0.03055	3.58892
0.0306	3.58957
0.03065	3.5899
0.0307	3.59087
0.03075	3.59184
0.0308	3.59249
0.03085	3.59314
0.0309	3.59379
0.03095	3.59477
0.031	3.59574
0.03105	3.59606
0.0311	3.59736
0.03115	3.59769
0.0312	3.59898
0.03125	3.59996
0.0313	3.60093
0.03135	3.60191
0.0314	3.6032
0.03145	3.60418
0.0315	3.6058
0.03155	3.60645
0.0316	3.6084
0.03165	3.60905
0.0317	3.61034
0.03175	3.61229
0.0318	3.61326
0.03185	3.61456
0.0319	3.61619
0.03195	3.61683
0.032	3.61846
0.03205	3.61976
0.0321	3.62073
0.03215	3.62203
0.0322	3.623
0.03225	3.6243
0.0323	3.62527
0.03235	3.62625
0.0324	3.62722
0.03245	3.62754
0.0325	3.62819
0.03255	3.62917
0.0326	3.62917
0.03265	3.63014
0.0327	3.63047
0.03275	3.63047
0.0328	3.63014
0.03285	3.63047
0.0329	3.63079
0.03295	3.63047
0.033	3.63014
0.03305	3.62982
0.0331	3.63014
0.03315	3.62982
0.0332	3.62949
0.03325	3.62949
0.0333	3.62917
0.03335	3.62917
0.0334	3.62884
0.03345	3.62884
0.0335	3.62917
0.03355	3.62917
0.0336	3.62982
0.03365	3.62982
0.0337	3.63014
0.03375	3.63047
0.0338	3.63079
0.03385	3.63144
0.0339	3.63209
0.03395	3.63274
0.034	3.63339
0.03405	3.63371
0.0341	3.63468
0.03415	3.63566
0.0342	3.63566
0.03425	3.63663
0.0343	3.63728
0.03435	3.63858
0.0344	3.63923
0.03445	3.63955
0.0345	3.63988
0.03455	3.64118
0.0346	3.64118
0.03465	3.64182
0.0347	3.64215
0.03475	3.64247
0.0348	3.6428
0.03485	3.64345
0.0349	3.64377
0.03495	3.6441
0.035	3.64442
0.03505	3.64474
0.0351	3.64572
0.03515	3.64539
0.0352	3.64572
0.03525	3.64604
0.0353	3.64669
0.03535	3.64734
0.0354	3.64799
0.03545	3.64767
0.0355	3.64799
0.03555	3.64831
0.0356	3.64864
0.03565	3.64864
0.0357	3.64896
0.03575	3.64896
0.0358	3.64994
0.03585	3.65026
0.0359	3.65059
0.03595	3.65124
0.036	3.65124
0.03605	3.65188
0.0361	3.65221
0.03615	3.65318
0.0362	3.65351
0.03625	3.65448
0.0363	3.65578
0.03635	3.6561
0.0364	3.65675
0.03645	3.65773
0.0365	3.6587
0.03655	3.65935
0.0366	3.66
0.03665	3.66065
0.0367	3.6613
0.03675	3.66195
0.0368	3.66259
0.03685	3.66357
0.0369	3.66422
0.03695	3.66487
0.037	3.66519
0.03705	3.66584
0.0371	3.66584
0.03715	3.66681
0.0372	3.66714
0.03725	3.66811
0.0373	3.66844
0.03735	3.66909
0.0374	3.66973
0.03745	3.66973
0.0375	3.67038
0.03755	3.67038
0.0376	3.67071
0.03765	3.67071
0.0377	3.67136
0.03775	3.67136
0.0378	3.67201
0.03785	3.67168
0.0379	3.67201
0.03795	3.67266
0.038	3.67298
0.03805	3.6733
0.0381	3.67363
0.03815	3.67363
0.0382	3.67395
0.03825	3.67395
0.0383	3.67493
0.03835	3.67525
0.0384	3.67558
0.03845	3.6759
0.0385	3.67623
0.03855	3.6772
0.0386	3.67752
0.03865	3.67785
0.0387	3.67915
0.03875	3.6798
0.0388	3.68044
0.03885	3.68077
0.0389	3.68174
0.03895	3.68239
0.039	3.68337
0.03905	3.68434
0.0391	3.68531
0.03915	3.68629
0.0392	3.68661
0.03925	3.68726
0.0393	3.68791
0.03935	3.68921
0.0394	3.68921
0.03945	3.69018
0.0395	3.69083
0.03955	3.6918
0.0396	3.69245
0.03965	3.69278
0.0397	3.69343
0.03975	3.69408
0.0398	3.69505
0.03985	3.69602
0.0399	3.69602
0.03995	3.69667
0.04	3.69732
0.04005	3.69797
0.0401	3.69894
0.04015	3.69894
0.0402	3.69959
0.04025	3.69992
0.0403	3.70089
0.04035	3.70089
0.0404	3.70154
0.04045	3.70154
0.0405	3.70251
0.04055	3.70284
0.0406	3.70284
0.04065	3.70381
0.0407	3.70414
0.04075	3.70479
0.0408	3.70479
0.04085	3.70511
0.0409	3.70543
0.04095	3.70576
0.041	3.70641
0.04105	3.70641
0.0411	3.70673
0.04115	3.70706
0.0412	3.70673
0.04125	3.70673
0.0413	3.70673
0.04135	3.70673
0.0414	3.70706
0.04145	3.70738
0.0415	3.70738
0.04155	3.70803
0.0416	3.70836
0.04165	3.70868
0.0417	3.709
0.04175	3.70965
0.0418	3.7103
0.04185	3.71095
0.0419	3.71063
0.04195	3.7116
0.042	3.71225
0.04205	3.71257
0.0421	3.71355
0.04215	3.7142
0.0422	3.71452
0.04225	3.7155
0.0423	3.7155
0.04235	3.71582
0.0424	3.71647
0.04245	3.71712
0.0425	3.71679
0.04255	3.71744
0.0426	3.71744
0.04265	3.71809
0.0427	3.71842
0.04275	3.71874
0.0428	3.71939
0.04285	3.71907
0.0429	3.71971
0.04295	3.71971
0.043	3.71971
0.04305	3.72004
0.0431	3.72069
0.04315	3.72101
0.0432	3.72134
0.04325	3.72166
0.0433	3.72264
0.04335	3.72296
0.0434	3.72328
0.04345	3.72393
0.0435	3.72491
0.04355	3.72491
0.0436	3.72556
0.04365	3.72621
0.0437	3.72653
0.04375	3.72685
0.0438	3.7275
0.04385	3.7275
0.0439	3.7275
0.04395	3.72783
0.044	3.72783
0.04405	3.72815
0.0441	3.72815
0.04415	3.72848
0.0442	3.72815
0.04425	3.72848
0.0443	3.72848
0.04435	3.72848
0.0444	3.72848
0.04445	3.72848
0.0445	3.7288
0.04455	3.72913
0.0446	3.72945
0.04465	3.72978
0.0447	3.7301
0.04475	3.73042
0.0448	3.73107
0.04485	3.73172
0.0449	3.73237
0.04495	3.73302
0.045	3.73335
0.04505	3.73432
0.0451	3.73497
0.04515	3.73594
0.0452	3.73724
0.04525	3.73789
0.0453	3.73886
0.04535	3.74016
0.0454	3.74113
0.04545	3.74211
0.0455	3.74341
0.04555	3.74373
0.0456	3.74503
0.04565	3.74633
0.0457	3.7473
0.04575	3.74795
0.0458	3.74892
0.04585	3.74925
0.0459	3.75055
0.04595	3.75087
0.046	3.75152
0.04605	3.75249
0.0461	3.75314
0.04615	3.75314
0.0462	3.75379
0.04625	3.75412
0.0463	3.75509
0.04635	3.75509
0.0464	3.75541
0.04645	3.75606
0.0465	3.75574
0.04655	3.75639
0.0466	3.75639
0.04665	3.75704
0.0467	3.75736
0.04675	3.75769
0.0468	3.75769
0.04685	3.75866
0.0469	3.75898
0.04695	3.75963
0.047	3.76028
0.04705	3.76093
0.0471	3.76126
0.04715	3.76158
0.0472	3.76255
0.04725	3.7632
0.0473	3.7645
0.04735	3.76483
0.0474	3.7658
0.04745	3.76677
0.0475	3.76742
0.04755	3.76807
0.0476	3.76872
0.04765	3.76937
0.0477	3.77034
0.04775	3.77067
0.0478	3.77164
0.04785	3.77229
0.0479	3.77262
0.04795	3.77359
0.048	3.77391
0.04805	3.77489
0.0481	3.77554
0.04815	3.77619
0.0482	3.77683
0.04825	3.77748
0.0483	3.77748
0.04835	3.77813
0.0484	3.77878
0.04845	3.77911
0.0485	3.77943
0.04855	3.78008
0.0486	3.7804
0.04865	3.78073
0.0487	3.78105
0.04875	3.78105
0.0488	3.78138
0.04885	3.7817
0.0489	3.7817
0.04895	3.78235
0.049	3.78203
0.04905	3.78235
0.0491	3.78268
0.04915	3.78268
0.0492	3.78268
0.04925	3.783
0.0493	3.78333
0.04935	3.78365
0.0494	3.78365
0.04945	3.78397
0.0495	3.78462
0.04955	3.78495
0.0496	3.78527
0.04965	3.7856
0.0497	3.78592
0.04975	3.78657
0.0498	3.7869
0.04985	3.78754
0.0499	3.78787
0.04995	3.78819
0.05	3.78852
0.05005	3.78917
0.0501	3.78982
0.05015	3.79047
0.0502	3.79047
0.05025	3.79111
0.0503	3.79111
0.05035	3.79176
0.0504	3.79176
0.05045	3.79241
0.0505	3.79241
0.05055	3.79274
0.0506	3.79339
0.05065	3.79371
0.0507	3.79371
0.05075	3.79404
0.0508	3.79404
0.05085	3.79468
0.0509	3.79468
0.05095	3.79468
0.051	3.79533
0.05105	3.79566
0.0511	3.79631
0.05115	3.79663
0.0512	3.79728
0.05125	3.79761
0.0513	3.79825
0.05135	3.7989
0.0514	3.79923
0.05145	3.8002
0.0515	3.80053
0.05155	3.80085
0.0516	3.80118
0.05165	3.8015
0.0517	3.80215
0.05175	3.80247
0.0518	3.80312
0.05185	3.80312
0.0519	3.80345
0.05195	3.80377
0.052	3.8041
0.05205	3.80475
0.0521	3.80507
0.05215	3.80507
0.0522	3.80572
0.05225	3.80637
0.0523	3.80702
0.05235	3.80734
0.0524	3.80767
0.05245	3.80864
0.0525	3.80929
0.05255	3.80994
0.0526	3.81026
0.05265	3.81059
0.0527	3.81124
0.05275	3.81221
0.0528	3.81286
0.05285	3.81383
0.0529	3.81416
0.05295	3.81481
0.053	3.81546
0.05305	3.81643
0.0531	3.81708
0.05315	3.81805
0.0532	3.81838
0.05325	3.81967
0.0533	3.82032
0.05335	3.82065
0.0534	3.82162
0.05345	3.82195
0.0535	3.82324
0.05355	3.82389
0.0536	3.82422
0.05365	3.82519
0.0537	3.82552
0.05375	3.82616
0.0538	3.82649
0.05385	3.82714
0.0539	3.82779
0.05395	3.82811
0.054	3.82844
0.05405	3.82909
0.0541	3.82941
0.05415	3.83006
0.0542	3.83071
0.05425	3.83136
0.0543	3.83201
0.05435	3.83266
0.0544	3.83266
0.05445	3.83395
0.0545	3.8346
0.05455	3.83525
0.0546	3.8359
0.05465	3.8359
0.0547	3.83623
0.05475	3.83623
0.0548	3.83687
0.05485	3.8372
0.0549	3.8372
0.05495	3.83752
0.055	3.83785
0.05505	3.83817
0.0551	3.83817
0.05515	3.83817
0.0552	3.8385
0.05525	3.83915
0.0553	3.83947
0.05535	3.83947
0.0554	3.84012
0.05545	3.84044
0.0555	3.84077
0.05555	3.84109
0.0556	3.84174
0.05565	3.84239
0.0557	3.84337
0.05575	3.84401
0.0558	3.84499
0.05585	3.84564
0.0559	3.84661
0.05595	3.84791
0.056	3.84791
0.05605	3.84921
0.0561	3.85018
0.05615	3.85115
0.0562	3.85213
0.05625	3.85278
0.0563	3.85375
0.05635	3.85472
0.0564	3.85505
0.05645	3.8557
0.0565	3.85602
0.05655	3.857
0.0566	3.85732
0.05665	3.85765
0.0567	3.85797
0.05675	3.85829
0.0568	3.85829
0.05685	3.85829
0.0569	3.85862
0.05695	3.85862
0.057	3.85862
0.05705	3.85862
0.0571	3.85894
0.05715	3.85862
0.0572	3.85927
0.05725	3.85927
0.0573	3.85959
0.05735	3.85992
0.0574	3.85992
0.05745	3.86024
0.0575	3.86089
0.05755	3.86089
0.0576	3.86154
0.05765	3.86186
0.0577	3.86251
0.05775	3.86284
0.0578	3.86316
0.05785	3.86349
0.0579	3.86414
0.05795	3.86446
0.058	3.86479
0.05805	3.86511
0.0581	3.86576
0.05815	3.86511
0.0582	3.86576
0.05825	3.86608
0.0583	3.86673
0.05835	3.86641
0.0584	3.86673
0.05845	3.86673
0.0585	3.86738
0.05855	3.86771
0.0586	3.86771
0.05865	3.86803
0.0587	3.86868
0.05875	3.86868
0.0588	3.869
0.05885	3.86965
0.0589	3.86998
0.05895	3.8703
0.059	3.8703
0.05905	3.87128
0.0591	3.87128
0.05915	3.8716
0.0592	3.87257
0.05925	3.87322
0.0593	3.8742
0.05935	3.87452
0.0594	3.87485
0.05945	3.8755
0.0595	3.87582
0.05955	3.87647
0.0596	3.87679
0.05965	3.87744
0.0597	3.87777
0.05975	3.87907
0.0598	3.88004
0.05985	3.88036
0.0599	3.88101
0.05995	3.88199
0.06	3.88264
0.06005	3.88296
0.0601	3.88458
0.06015	3.88523
0.0602	3.88621
0.06025	3.88718
0.0603	3.8875
0.06035	3.88848
0.0604	3.88945
0.06045	3.8901
0.0605	3.89042
0.06055	3.8914
0.0606	3.89205
0.06065	3.89302
0.0607	3.89367
0.06075	3.89367
0.0608	3.89464
0.06085	3.89497
0.0609	3.89562
0.06095	3.89594
0.061	3.89659
0.06105	3.89692
0.0611	3.89724
0.06115	3.89756
0.0612	3.89789
0.06125	3.89854
0.0613	3.89886
0.06135	3.89951
0.0614	3.89984
0.06145	3.90049
0.0615	3.90146
0.06155	3.90146
0.0616	3.90243
0.06165	3.90276
0.0617	3.90373
0.06175	3.90406
0.0618	3.90503
0.06185	3.90535
0.0619	3.906
0.06195	3.90698
0.062	3.90698
0.06205	3.90763
0.0621	3.90827
0.06215	3.9086
0.0622	3.90925
0.06225	3.90925
0.0623	3.90957
0.06235	3.90957
0.0624	3.91022
0.06245	3.9099
0.0625	3.91022
0.06255	3.91022
0.0626	3.9099
0.06265	3.91022
0.0627	3.9099
0.06275	3.90925
0.0628	3.90957
0.06285	3.90925
0.0629	3.90925
0.06295	3.90925
0.063	3.90957
0.06305	3.90925
0.0631	3.90957
0.06315	3.91022
0.0632	3.91022
0.06325	3.91055
0.0633	3.91087
0.06335	3.91152
0.0634	3.91249
0.06345	3.91249
0.0635	3.91314
0.06355	3.91379
0.0636	3.91412
0.06365	3.91444
0.0637	3.91509
0.06375	3.91606
0.0638	3.91606
0.06385	3.91671
0.0639	3.91736
0.06395	3.91769
0.064	3.91834
0.06405	3.91898
0.0641	3.91931
0.06415	3.91963
0.0642	3.92028
0.06425	3.92093
0.0643	3.92061
0.06435	3.92093
0.0644	3.92093
0.06445	3.92093
0.0645	3.92126
0.06455	3.92093
0.0646	3.92093
0.06465	3.92093
0.0647	3.92028
0.06475	3.92061
0.0648	3.92028
0.06485	3.92028
0.0649	3.92028
0.06495	3.92028
0.065	3.92028
0.06505	3.92028
0.0651	3.92061
0.06515	3.92093
0.0652	3.92158
0.06525	3.92158
0.0653	3.92223
0.06535	3.92288
0.0654	3.9232
0.06545	3.92385
0.0655	3.92483
0.06555	3.92548
0.0656	3.92612
0.06565	3.92645
0.0657	3.92742
0.06575	3.9284
0.0658	3.92905
0.06585	3.93002
0.0659	3.93132
0.06595	3.93197
0.066	3.93294
0.06605	3.93391
0.0661	3.93456
0.06615	3.93554
0.0662	3.93619
0.06625	3.93716
0.0663	3.93781
0.06635	3.93878
0.0664	3.93976
0.06645	3.94008
0.0665	3.94073
0.06655	3.9417
0.0666	3.94203
0.06665	3.94268
0.0667	3.94268
0.06675	3.94365
0.0668	3.9443
0.06685	3.94495
0.0669	3.94527
0.06695	3.9456
0.067	3.94657
0.06705	3.94722
0.0671	3.9469
0.06715	3.94754
0.0672	3.94852
0.06725	3.94917
0.0673	3.95014
0.06735	3.95014
0.0674	3.95176
0.06745	3.95209
0.0675	3.95339
0.06755	3.95468
0.0676	3.95533
0.06765	3.95663
0.0677	3.95761
0.06775	3.9589
0.0678	3.9602
0.06785	3.96118
0.0679	3.96215
0.06795	3.9628
0.068	3.96377
0.06805	3.96475
0.0681	3.96539
0.06815	3.96637
0.0682	3.96702
0.06825	3.96669
0.0683	3.96799
0.06835	3.96832
0.0684	3.96896
0.06845	3.96994
0.0685	3.97026
0.06855	3.97124
0.0686	3.97189
0.06865	3.97221
0.0687	3.97318
0.06875	3.97416
0.0688	3.97448
0.06885	3.97578
0.0689	3.9761
0.06895	3.9774
0.069	3.97773
0.06905	3.9787
0.0691	3.97967
0.06915	3.98
0.0692	3.98032
0.06925	3.98097
0.0693	3.98162
0.06935	3.98227
0.0694	3.9826
0.06945	3.98324
0.0695	3.98357
0.06955	3.98389
0.0696	3.98487
0.06965	3.98519
0.0697	3.98617
0.06975	3.98617
0.0698	3.98649
0.06985	3.98714
0.0699	3.98746
0.06995	3.98811
0.07	3.98876
0.07005	3.98876
0.0701	3.98941
0.07015	3.98974
0.0702	3.98974
0.07025	3.99038
0.0703	3.99006
0.07035	3.99038
0.0704	3.99071
0.07045	3.99103
0.0705	3.99103
0.07055	3.99103
0.0706	3.99071
0.07065	3.99136
0.0707	3.99136
0.07075	3.99103
0.0708	3.99136
0.07085	3.99168
0.0709	3.99136
0.07095	3.99168
0.071	3.99201
0.07105	3.99201
0.0711	3.99168
0.07115	3.99201
0.0712	3.99201
0.07125	3.99233
0.0713	3.99266
0.07135	3.99266
0.0714	3.99298
0.07145	3.99298
0.0715	3.99331
0.07155	3.99331
0.0716	3.99395
0.07165	3.99363
0.0717	3.99395
0.07175	3.99428
0.0718	3.99493
0.07185	3.99525
0.0719	3.99558
0.07195	3.99558
0.072	3.99623
0.07205	3.99623
0.0721	3.99688
0.07215	3.99785
0.0722	3.99785
0.07225	3.99817
0.0723	3.99882
0.07235	3.99915
0.0724	3.9998
0.07245	4.00012
0.0725	4.00012
0.07255	4.00012
0.0726	4.00109
0.07265	4.00109
0.0727	4.00142
0.07275	4.00142
0.0728	4.00174
0.07285	4.00239
0.0729	4.00239
0.07295	4.00272
0.073	4.00369
0.07305	4.00369
0.0731	4.00402
0.07315	4.00466
0.0732	4.00564
0.07325	4.00564
0.0733	4.00629
0.07335	4.00726
0.0734	4.00694
0.07345	4.00791
0.0735	4.00823
0.07355	4.00856
0.0736	4.00888
0.07365	4.00953
0.0737	4.01018
0.07375	4.01018
0.0738	4.01083
0.07385	4.01148
0.0739	4.0118
0.07395	4.01213
0.074	4.0131
0.07405	4.0131
0.0741	4.01375
0.07415	4.0144
0.0742	4.01505
0.07425	4.0157
0.0743	4.01602
0.07435	4.01667
0.0744	4.01667
0.07445	4.01765
0.0745	4.01829
0.07455	4.01862
0.0746	4.01894
0.07465	4.01992
0.0747	4.02024
0.07475	4.02089
0.0748	4.02154
0.07485	4.02219
0.0749	4.02251
0.07495	4.02316
0.075	4.02414
0.07505	4.02446
0.0751	4.02511
0.07515	4.02543
0.0752	4.02641
0.07525	4.02673
0.0753	4.02738
0.07535	4.02771
0.0754	4.02803
0.07545	4.02836
0.0755	4.02868
0.07555	4.02933
0.0756	4.02965
0.07565	4.02933
0.0757	4.02965
0.07575	4.02998
0.0758	4.0303
0.07585	4.0303
0.0759	4.03063
0.07595	4.03095
0.076	4.03063
0.07605	4.03095
0.0761	4.03095
0.07615	4.03063
0.0762	4.03128
0.07625	4.03128
0.0763	4.03128
0.07635	4.0316
0.0764	4.0316
0.07645	4.0316
0.0765	4.0316
0.07655	4.03193
0.0766	4.03193
0.07665	4.03193
0.0767	4.03193
0.07675	4.0329
0.0768	4.03322
0.07685	4.0329
0.0769	4.03387
0.07695	4.03387
0.077	4.03485
0.07705	4.03485
0.0771	4.03517
0.07715	4.0355
0.0772	4.03614
0.07725	4.03647
0.0773	4.03712
0.07735	4.03744
0.0774	4.03809
0.07745	4.03874
0.0775	4.03907
0.07755	4.03971
0.0776	4.04069
0.07765	4.04134
0.0777	4.04134
0.07775	4.04264
0.0778	4.04296
0.07785	4.04361
0.0779	4.04426
0.07795	4.04426
0.078	4.04458
0.07805	4.04491
0.0781	4.04523
0.07815	4.04588
0.0782	4.04621
0.07825	4.04653
0.0783	4.04653
0.07835	4.04718
0.0784	4.04718
0.07845	4.0475
0.0785	4.04848
0.07855	4.0488
0.0786	4.0488
0.07865	4.04945
0.0787	4.04978
0.07875	4.05075
0.0788	4.05107
0.07885	4.05075
0.0789	4.0514
0.07895	4.05107
0.079	4.0514
0.07905	4.05172
0.0791	4.05172
0.07915	4.05172
0.0792	4.0514
0.07925	4.0514
0.0793	4.05107
0.07935	4.05107
0.0794	4.05075
0.07945	4.05075
0.0795	4.05075
0.07955	4.05042
0.0796	4.0501
0.07965	4.0501
0.0797	4.0501
0.07975	4.04978
0.0798	4.04978
0.07985	4.04945
0.0799	4.04945
0.07995	4.04945
0.08	4.04945
0.08005	4.04945
0.0801	4.0501
0.08015	4.0501
0.0802	4.0501
0.08025	4.05107
0.0803	4.05107
0.08035	4.05172
0.0804	4.05205
0.08045	4.0527
0.0805	4.05335
0.08055	4.05432
0.0806	4.05497
0.08065	4.05529
0.0807	4.05627
0.08075	4.05659
0.0808	4.05724
0.08085	4.05756
0.0809	4.05789
0.08095	4.05886
0.081	4.05919
0.08105	4.05984
0.0811	4.06016
0.08115	4.06049
0.0812	4.06113
0.08125	4.06178
0.0813	4.06178
0.08135	4.06211
0.0814	4.06276
0.08145	4.06308
0.0815	4.06373
0.08155	4.06341
0.0816	4.06373
0.08165	4.06406
0.0817	4.06438
0.08175	4.06438
0.0818	4.06406
0.08185	4.0647
0.0819	4.0647
0.08195	4.0647
0.082	4.06503
0.08205	4.06503
0.0821	4.06535
0.08215	4.06568
0.0822	4.066
0.08225	4.066
0.0823	4.06698
0.08235	4.06698
0.0824	4.06763
0.08245	4.06827
0.0825	4.0686
0.08255	4.06892
0.0826	4.0699
0.08265	4.07022
0.0827	4.07087
0.08275	4.0712
0.0828	4.07217
0.08285	4.07282
0.0829	4.07314
0.08295	4.07412
0.083	4.07444
0.08305	4.07477
0.0831	4.07574
0.08315	4.07639
0.0832	4.07704
0.08325	4.07834
0.0833	4.07898
0.08335	4.07963
0.0834	4.08061
0.08345	4.08158
0.0835	4.08223
0.08355	4.08288
0.0836	4.08385
0.08365	4.08483
0.0837	4.0858
0.08375	4.08645
0.0838	4.0871
0.08385	4.08775
0.0839	4.08807
0.08395	4.08872
0.084	4.08969
0.08405	4.09002
0.0841	4.09002
0.08415	4.09034
0.0842	4.09132
0.08425	4.09132
0.0843	4.09164
0.08435	4.09164
0.0844	4.09164
0.08445	4.09229
0.0845	4.09229
0.08455	4.09262
0.0846	4.09262
0.08465	4.09262
0.0847	4.09294
0.08475	4.09229
0.0848	4.09262
0.08485	4.09262
0.0849	4.09197
0.08495	4.09197
0.085	4.09229
0.08505	4.09197
0.0851	4.09132
0.08515	4.09099
0.0852	4.09067
0.08525	4.09034
0.0853	4.09002
0.08535	4.08937
0.0854	4.08937
0.08545	4.0884
0.0855	4.0884
0.08555	4.08775
0.0856	4.08742
0.08565	4.08742
0.0857	4.08742
0.08575	4.08742
0.0858	4.08742
0.08585	4.0871
0.0859	4.08645
0.08595	4.08742
0.086	4.08775
0.08605	4.08775
0.0861	4.08872
0.08615	4.08807
0.0862	4.08937
0.08625	4.08969
0.0863	4.09002
0.08635	4.09067
0.0864	4.09034
0.08645	4.09067
0.0865	4.09067
0.08655	4.09132
0.0866	4.09164
0.08665	4.09197
0.0867	4.09262
0.08675	4.09294
0.0868	4.09359
0.08685	4.09391
0.0869	4.09489
0.08695	4.09521
0.087	4.09619
0.08705	4.09683
0.0871	4.09748
0.08715	4.09846
0.0872	4.09911
0.08725	4.09976
0.0873	4.1004
0.08735	4.10105
0.0874	4.1017
0.08745	4.10235
0.0875	4.103
0.08755	4.10365
0.0876	4.1043
0.08765	4.10495
0.0877	4.10527
0.08775	4.10625
0.0878	4.10657
0.08785	4.10754
0.0879	4.10787
0.08795	4.10884
0.088	4.11014
0.08805	4.11079
0.0881	4.11176
0.08815	4.11274
0.0882	4.11371
0.08825	4.11501
0.0883	4.11566
0.08835	4.11631
0.0884	4.11793
0.08845	4.11923
0.0885	4.1202
0.08855	4.12085
0.0886	4.12247
0.08865	4.12312
0.0887	4.1241
0.08875	4.12539
0.0888	4.12637
0.08885	4.12669
0.0889	4.12832
0.08895	4.12896
0.089	4.12929
0.08905	4.13026
0.0891	4.13124
0.08915	4.13156
0.0892	4.13221
0.08925	4.13286
0.0893	4.13318
0.08935	4.13351
0.0894	4.13416
0.08945	4.13383
0.0895	4.13448
0.08955	4.13448
0.0896	4.13481
0.08965	4.13448
0.0897	4.13448
0.08975	4.13481
0.0898	4.13448
0.08985	4.13513
0.0899	4.13513
0.08995	4.13513
0.09	4.13546
0.09005	4.13546
0.0901	4.1361
0.09015	4.13578
0.0902	4.1361
0.09025	4.13578
0.0903	4.13643
0.09035	4.13643
0.0904	4.13675
0.09045	4.13675
0.0905	4.13675
0.09055	4.13708
0.0906	4.13675
0.09065	4.13675
0.0907	4.13708
0.09075	4.1374
0.0908	4.1374
0.09085	4.13773
0.0909	4.1374
0.09095	4.13838
0.091	4.13805
0.09105	4.13838
0.0911	4.13903
0.09115	4.13903
0.0912	4.13935
0.09125	4.13967
0.0913	4.13967
0.09135	4.13967
0.0914	4.14032
0.09145	4.14065
0.0915	4.14097
0.09155	4.1413
0.0916	4.14162
0.09165	4.1426
0.0917	4.14324
0.09175	4.14357
0.0918	4.14422
0.09185	4.14519
0.0919	4.14617
0.09195	4.14681
0.092	4.14779
0.09205	4.14844
0.0921	4.14909
0.09215	4.15038
0.0922	4.15103
0.09225	4.15168
0.0923	4.15298
0.09235	4.15331
0.0924	4.15428
0.09245	4.15493
0.0925	4.1559
0.09255	4.15655
0.0926	4.1572
0.09265	4.15785
0.0927	4.1585
0.09275	4.1585
0.0928	4.1598
0.09285	4.16045
0.0929	4.16077
0.09295	4.16077
0.093	4.16142
0.09305	4.16174
0.0931	4.16207
0.09315	4.16207
0.0932	4.16239
0.09325	4.16174
0.0933	4.16207
0.09335	4.16239
0.0934	4.16207
0.09345	4.16174
0.0935	4.16142
0.09355	4.16109
0.0936	4.16109
0.09365	4.16045
0.0937	4.16012
0.09375	4.1598
0.0938	4.1598
0.09385	4.15915
0.0939	4.15882
0.09395	4.1585
0.094	4.1585
0.09405	4.15817
0.0941	4.15785
0.09415	4.15785
0.0942	4.15752
0.09425	4.15785
0.0943	4.15817
0.09435	4.15785
0.0944	4.15785
0.09445	4.15817
0.0945	4.15817
0.09455	4.1585
0.0946	4.15915
0.09465	4.15947
0.0947	4.16012
0.09475	4.16045
0.0948	4.16077
0.09485	4.16142
0.0949	4.16239
0.09495	4.16304
0.095	4.16466
0.09505	4.16564
0.0951	4.16596
0.09515	4.16726
0.0952	4.16823
0.09525	4.16921
0.0953	4.16986
0.09535	4.17116
0.0954	4.1718
0.09545	4.1731
0.0955	4.17375
0.09555	4.1744
0.0956	4.17505
0.09565	4.17635
0.0957	4.177
0.09575	4.17765
0.0958	4.17797
0.09585	4.17862
0.0959	4.17894
0.09595	4.17927
0.096	4.18024
0.09605	4.18024
0.0961	4.18089
0.09615	4.18122
0.0962	4.18154
0.09625	4.18187
0.0963	4.18219
0.09635	4.18251
0.0964	4.18284
0.09645	4.18316
0.0965	4.18381
0.09655	4.18381
0.0966	4.18446
0.09665	4.18479
0.0967	4.18544
0.09675	4.18576
0.0968	4.18608
0.09685	4.18641
0.0969	4.18673
0.09695	4.18673
0.097	4.18673
0.09705	4.18673
0.0971	4.18738
0.09715	4.18738
0.0972	4.18738
0.09725	4.18738
0.0973	4.18738
0.09735	4.18738
0.0974	4.18706
0.09745	4.18738
0.0975	4.18738
0.09755	4.18673
0.0976	4.18706
0.09765	4.18673
0.0977	4.18673
0.09775	4.18673
0.0978	4.18706
0.09785	4.18706
0.0979	4.18706
0.09795	4.18673
0.098	4.18673
0.09805	4.18706
0.0981	4.18738
0.09815	4.18803
0.0982	4.18803
0.09825	4.18901
0.0983	4.18933
0.09835	4.18998
0.0984	4.19063
0.09845	4.19128
0.0985	4.19193
0.09855	4.19225
0.0986	4.19355
0.09865	4.19452
0.0987	4.19485
0.09875	4.19582
0.0988	4.19647
0.09885	4.19712
0.0989	4.19809
0.09895	4.19809
0.099	4.19874
0.09905	4.19939
[truncated: 5,812 more rows]
