# Supplementary material for: An evolutionarily conserved glycine-tyrosine motif forms a folding core in outer membrane proteins
Source: PLoS One. 2017 Aug 3;12(8):e0182016. doi: 10.1371/journal.pone.0182016 (PMC5542473; doi:10.1371/journal.pone.0182016)
Supplement: S1 File — (ZIP) [file pone.0182016.s001.zip › OmpX stopflow RAW data/OmpX WT 10/ompx_wt_ch1_012.bka]

BIO-KINE ASCII FILE
_COMMENT	External device
_COMMENT	Kinetics measurement
_COMMENT	Y Unit : Volt, X Unit : s
_COMMENT	Timebase 1 = .00005 s 5001 pts
_COMMENT	Timebase 2 = .001 s 2749 pts
_COMMENT	Timebase 3 = .5 s 44 pts
_SFM	SFM-300 /S Advanced mode
_SFM	Ratio : S1: 950, S2: 950, S3: 100
_SFM	Content : S1: , S2: , S3:
_SFM	Concentration : S1: , S2: , S3:
_SFM	Total volume : 422 �l Flow : 14 mL/s
_SFM	Acquisition start : 10 ms before stop
_SFM	cuve=FC-08, s1=10 ml , s2=10 ml , s3=1.9 ml
_UNITX	s
_UNITY	Volt
_DELTAX	0
_DATA
1e-300	2.46114
5e-5	2.47314
1e-4	2.48677
1.5e-4	2.50041
2e-4	2.51501
2.5e-4	2.53026
3e-4	2.54649
3.5e-4	2.56369
4e-4	2.58024
4.5e-4	2.59777
5e-4	2.61594
5.5e-4	2.63477
6e-4	2.65391
6.5e-4	2.67274
7e-4	2.69189
7.5e-4	2.71103
8e-4	2.73083
8.5e-4	2.74998
9e-4	2.76945
9.5e-4	2.78828
0.001	2.80742
0.00105	2.82625
0.0011	2.84442
0.00115	2.86292
0.0012	2.88077
0.00125	2.8983
0.0013	2.91485
0.00135	2.93107
0.0014	2.94698
0.00145	2.96223
0.0015	2.97716
0.00155	2.99079
0.0016	3.0041
0.00165	3.01675
0.0017	3.02876
0.00175	3.04012
0.0018	3.05018
0.00185	3.05992
0.0019	3.06868
0.00195	3.07647
0.002	3.08328
0.00205	3.08913
0.0021	3.09432
0.00215	3.09756
0.0022	3.10016
0.00225	3.10211
0.0023	3.10308
0.00235	3.10276
0.0024	3.10081
0.00245	3.09854
0.0025	3.09464
0.00255	3.0901
0.0026	3.08393
0.00265	3.07712
0.0027	3.069
0.00275	3.06024
0.0028	3.04986
0.00285	3.03915
0.0029	3.02779
0.00295	3.01578
0.003	3.00247
0.00305	2.98917
0.0031	2.97521
0.00315	2.96093
0.0032	2.94633
0.00325	2.9314
0.0033	2.91615
0.00335	2.90122
0.0034	2.88531
0.00345	2.86974
0.0035	2.85383
0.00355	2.83858
0.0036	2.82235
0.00365	2.80677
0.0037	2.7912
0.00375	2.77627
0.0038	2.76134
0.00385	2.74673
0.0039	2.7318
0.00395	2.71817
0.004	2.70454
0.00405	2.69156
0.0041	2.67923
0.00415	2.66657
0.0042	2.65521
0.00425	2.64483
0.0043	2.63412
0.00435	2.62438
0.0044	2.61464
0.00445	2.60653
0.0045	2.59874
0.00455	2.59128
0.0046	2.58511
0.00465	2.57927
0.0047	2.5744
0.00475	2.57083
0.0048	2.56726
0.00485	2.56499
0.0049	2.56337
0.00495	2.56304
0.005	2.56337
0.00505	2.56499
0.0051	2.56759
0.00515	2.57018
0.0052	2.5744
0.00525	2.57959
0.0053	2.58511
0.00535	2.59128
0.0054	2.59842
0.00545	2.60686
0.0055	2.61562
0.00555	2.62535
0.0056	2.63574
0.00565	2.64742
0.0057	2.65911
0.00575	2.67176
0.0058	2.68442
0.00585	2.69838
0.0059	2.71266
0.00595	2.72791
0.006	2.74316
0.00605	2.75874
0.0061	2.77497
0.00615	2.79152
0.0062	2.80775
0.00625	2.8243
0.0063	2.84053
0.00635	2.85708
0.0064	2.87298
0.00645	2.88953
0.0065	2.90479
0.00655	2.92004
0.0066	2.93529
0.00665	2.94957
0.0067	2.96353
0.00675	2.97748
0.0068	2.99079
0.00685	3.00377
0.0069	3.0161
0.00695	3.02746
0.007	3.03882
0.00705	3.04921
0.0071	3.05959
0.00715	3.06868
0.0072	3.07712
0.00725	3.08491
0.0073	3.0914
0.00735	3.09756
0.0074	3.10308
0.00745	3.10763
0.0075	3.11055
0.00755	3.11282
0.0076	3.11379
0.00765	3.11444
0.0077	3.11379
0.00775	3.11217
0.0078	3.10957
0.00785	3.10633
0.0079	3.10146
0.00795	3.09659
0.008	3.09042
0.00805	3.08328
0.0081	3.0755
0.00815	3.06706
0.0082	3.05765
0.00825	3.04726
0.0083	3.03688
0.00835	3.02649
0.0084	3.01481
0.00845	3.00247
0.0085	2.98982
0.00855	2.97716
0.0086	2.96418
0.00865	2.95022
0.0087	2.93627
0.00875	2.92231
0.0088	2.90738
0.00885	2.89343
0.0089	2.87752
0.00895	2.86227
0.009	2.84702
0.00905	2.83111
0.0091	2.81554
0.00915	2.79898
0.0092	2.78341
0.00925	2.76718
0.0093	2.7516
0.00935	2.73537
0.0094	2.72012
0.00945	2.70422
0.0095	2.68929
0.00955	2.67371
0.0096	2.65911
0.00965	2.64548
0.0097	2.63152
0.00975	2.61854
0.0098	2.60588
0.00985	2.59517
0.0099	2.58414
0.00995	2.57473
0.01	2.56564
0.01005	2.5585
0.0101	2.55168
0.01015	2.54584
0.0102	2.5413
0.01025	2.5374
0.0103	2.53611
0.01035	2.53481
0.0104	2.53416
0.01045	2.53513
0.0105	2.53838
0.01055	2.54162
0.0106	2.54649
0.01065	2.55201
0.0107	2.55915
0.01075	2.56661
0.0108	2.57602
0.01085	2.58673
0.0109	2.59777
0.01095	2.61043
0.011	2.62406
0.01105	2.63834
0.0111	2.65391
0.01115	2.67047
0.0112	2.68832
0.01125	2.70584
0.0113	2.72499
0.01135	2.74414
0.0114	2.76426
0.01145	2.78406
0.0115	2.8045
0.01155	2.82495
0.0116	2.84637
0.01165	2.86649
0.0117	2.88726
0.01175	2.90771
0.0118	2.92815
0.01185	2.94763
0.0119	2.96775
0.01195	2.98657
0.012	3.00507
0.01205	3.02357
0.0121	3.04142
0.01215	3.05894
0.0122	3.0755
0.01225	3.09205
0.0123	3.1073
0.01235	3.12288
0.0124	3.13683
0.01245	3.15079
0.0125	3.16377
0.01255	3.17643
0.0126	3.18844
0.01265	3.19915
0.0127	3.20986
0.01275	3.21992
0.0128	3.229
0.01285	3.23777
0.0129	3.24523
0.01295	3.25302
0.013	3.25919
0.01305	3.26535
0.0131	3.27087
0.01315	3.27541
0.0132	3.27996
0.01325	3.28385
0.0133	3.28677
0.01335	3.29002
0.0134	3.29229
0.01345	3.29489
0.0135	3.29586
0.01355	3.29716
0.0136	3.29781
0.01365	3.29846
0.0137	3.29911
0.01375	3.29911
0.0138	3.29911
0.01385	3.29878
0.0139	3.29878
0.01395	3.29813
0.014	3.29748
0.01405	3.29716
0.0141	3.29651
0.01415	3.29586
0.0142	3.29489
0.01425	3.29424
0.0143	3.29391
0.01435	3.29326
0.0144	3.29229
0.01445	3.29197
0.0145	3.29132
0.01455	3.29034
0.0146	3.28969
0.01465	3.28969
0.0147	3.28937
0.01475	3.28905
0.0148	3.2884
0.01485	3.2884
0.0149	3.28807
0.01495	3.28775
0.015	3.28775
0.01505	3.28775
0.0151	3.2871
0.01515	3.28742
0.0152	3.2871
0.01525	3.2871
0.0153	3.28775
0.01535	3.2871
0.0154	3.2871
0.01545	3.2871
0.0155	3.2871
0.01555	3.28775
0.0156	3.28775
0.01565	3.28807
0.0157	3.2884
0.01575	3.28872
0.0158	3.28937
0.01585	3.28969
0.0159	3.29034
0.01595	3.29099
0.016	3.29164
0.01605	3.29262
0.0161	3.29359
0.01615	3.29456
0.0162	3.29521
0.01625	3.29651
0.0163	3.29748
0.01635	3.29846
0.0164	3.29943
0.01645	3.30105
0.0165	3.30268
0.01655	3.30397
0.0166	3.30527
0.01665	3.30657
0.0167	3.30787
0.01675	3.30917
0.0168	3.31014
0.01685	3.31144
0.0169	3.31209
0.01695	3.31371
0.017	3.31404
0.01705	3.31533
0.0171	3.31631
0.01715	3.31696
0.0172	3.31761
0.01725	3.31761
0.0173	3.31858
0.01735	3.31858
0.0174	3.3189
0.01745	3.31955
0.0175	3.31955
0.01755	3.31955
0.0176	3.31955
0.01765	3.31923
0.0177	3.31988
0.01775	3.31988
0.0178	3.3202
0.01785	3.31988
0.0179	3.3202
0.01795	3.32053
0.018	3.32085
0.01805	3.32085
0.0181	3.32118
0.01815	3.32118
0.0182	3.32118
0.01825	3.3215
0.0183	3.32118
0.01835	3.32182
0.0184	3.32215
0.01845	3.3228
0.0185	3.3228
0.01855	3.3228
0.0186	3.32312
0.01865	3.32345
0.0187	3.32377
0.01875	3.3241
0.0188	3.3241
0.01885	3.32475
0.0189	3.32539
0.01895	3.32604
0.019	3.32572
0.01905	3.32637
0.0191	3.32702
0.01915	3.32702
0.0192	3.32767
0.01925	3.32799
0.0193	3.32896
0.01935	3.32994
0.0194	3.33026
0.01945	3.33091
0.0195	3.33156
0.01955	3.33188
0.0196	3.33253
0.01965	3.33318
0.0197	3.33416
0.01975	3.33481
0.0198	3.33545
0.01985	3.33545
0.0199	3.33578
0.01995	3.3361
0.02	3.33675
0.02005	3.33675
0.0201	3.33708
0.02015	3.3374
0.0202	3.33708
0.02025	3.33708
0.0203	3.3374
0.02035	3.33773
0.0204	3.33708
0.02045	3.33708
0.0205	3.33708
0.02055	3.33675
0.0206	3.33708
0.02065	3.33708
0.0207	3.33708
0.02075	3.33708
0.0208	3.33708
0.02085	3.33675
0.0209	3.33773
0.02095	3.33773
0.021	3.33805
0.02105	3.33838
0.0211	3.3387
0.02115	3.33935
0.0212	3.34
0.02125	3.34
0.0213	3.34065
0.02135	3.3413
0.0214	3.34227
0.02145	3.34259
0.0215	3.34357
0.02155	3.34357
0.0216	3.34422
0.02165	3.34519
0.0217	3.34552
0.02175	3.34649
0.0218	3.34681
0.02185	3.34811
0.0219	3.34909
0.02195	3.34909
0.022	3.35006
0.02205	3.35103
0.0221	3.35136
0.02215	3.35266
0.0222	3.35298
0.02225	3.35395
0.0223	3.35395
0.02235	3.3546
0.0224	3.35525
0.02245	3.3559
0.0225	3.35687
0.02255	3.35752
0.0226	3.35752
0.02265	3.3585
0.0227	3.35882
0.02275	3.35947
0.0228	3.36012
0.02285	3.36077
0.0229	3.36142
0.02295	3.36207
0.023	3.36272
0.02305	3.36304
0.0231	3.36434
0.02315	3.36434
0.0232	3.36499
0.02325	3.36564
0.0233	3.36629
0.02335	3.36694
0.0234	3.36791
0.02345	3.36856
0.0235	3.36888
0.02355	3.36888
0.0236	3.36953
0.02365	3.36986
0.0237	3.37018
0.02375	3.37051
0.0238	3.37083
0.02385	3.37115
0.0239	3.37148
0.02395	3.3718
0.024	3.37148
0.02405	3.37148
0.0241	3.37148
0.02415	3.37148
0.0242	3.3718
0.02425	3.37278
0.0243	3.37245
0.02435	3.37245
0.0244	3.37245
0.02445	3.37245
0.0245	3.37278
0.02455	3.37278
0.0246	3.37343
0.02465	3.3731
0.0247	3.37375
0.02475	3.37408
0.0248	3.37472
0.02485	3.37505
0.0249	3.3757
0.02495	3.37635
0.025	3.377
0.02505	3.37732
0.0251	3.37765
0.02515	3.37862
0.0252	3.37927
0.02525	3.37959
0.0253	3.37992
0.02535	3.38122
0.0254	3.38186
0.02545	3.38284
0.0255	3.38349
0.02555	3.38414
0.0256	3.38511
0.02565	3.38543
0.0257	3.38641
0.02575	3.38706
0.0258	3.38803
0.02585	3.38868
0.0259	3.38965
0.02595	3.38965
0.026	3.39063
0.02605	3.39095
0.0261	3.3916
0.02615	3.39193
0.0262	3.39257
0.02625	3.39322
0.0263	3.39322
0.02635	3.3942
0.0264	3.3942
0.02645	3.39452
0.0265	3.39485
0.02655	3.39517
0.0266	3.3955
0.02665	3.39614
0.0267	3.39614
0.02675	3.39647
0.0268	3.39647
0.02685	3.39712
0.0269	3.39777
0.02695	3.39777
0.027	3.39874
0.02705	3.39939
0.0271	3.40004
0.02715	3.40069
0.0272	3.40101
0.02725	3.40166
0.0273	3.40264
0.02735	3.40296
0.0274	3.40361
0.02745	3.40458
0.0275	3.40491
0.02755	3.40588
0.0276	3.40621
0.02765	3.40653
0.0277	3.40685
0.02775	3.4075
0.0278	3.40783
0.02785	3.40815
0.0279	3.40848
0.02795	3.4088
0.028	3.40848
0.02805	3.40913
0.0281	3.40913
0.02815	3.4088
0.0282	3.4088
0.02825	3.40848
0.0283	3.4088
0.02835	3.40815
0.0284	3.40848
0.02845	3.40815
0.0285	3.40815
0.02855	3.40783
0.0286	3.40783
0.02865	3.40783
0.0287	3.40783
0.02875	3.40815
0.0288	3.40815
0.02885	3.4075
0.0289	3.40783
0.02895	3.40815
0.029	3.40815
0.02905	3.40815
0.0291	3.40815
0.02915	3.40815
0.0292	3.40848
0.02925	3.40848
0.0293	3.4088
0.02935	3.40913
0.0294	3.40913
0.02945	3.40913
0.0295	3.40913
0.02955	3.40978
0.0296	3.4101
0.02965	3.41075
0.0297	3.41107
0.02975	3.4114
0.0298	3.41172
0.02985	3.41205
0.0299	3.41237
0.02995	3.41335
0.03	3.41335
0.03005	3.41399
0.0301	3.41432
0.03015	3.41464
0.0302	3.41497
0.03025	3.41529
0.0303	3.41529
0.03035	3.41594
0.0304	3.41627
0.03045	3.41627
0.0305	3.41692
0.03055	3.41692
0.0306	3.41756
0.03065	3.41756
0.0307	3.41821
0.03075	3.41886
0.0308	3.41951
0.03085	3.41984
0.0309	3.42016
0.03095	3.42049
0.031	3.42113
0.03105	3.42178
0.0311	3.42243
0.03115	3.42308
0.0312	3.42373
0.03125	3.4247
0.0313	3.42535
0.03135	3.42665
0.0314	3.42698
0.03145	3.42827
0.0315	3.42892
0.03155	3.4299
0.0316	3.43087
0.03165	3.43217
0.0317	3.43347
0.03175	3.43477
0.0318	3.43541
0.03185	3.43639
0.0319	3.43769
0.03195	3.43866
0.032	3.43963
0.03205	3.44028
0.0321	3.44093
0.03215	3.44191
0.0322	3.44223
0.03225	3.44255
0.0323	3.44385
0.03235	3.44385
0.0324	3.44418
0.03245	3.44515
0.0325	3.44483
0.03255	3.44548
0.0326	3.44548
0.03265	3.44612
0.0327	3.4458
0.03275	3.44645
0.0328	3.44645
0.03285	3.44775
0.0329	3.44775
0.03295	3.44775
0.033	3.44872
0.03305	3.4484
0.0331	3.44969
0.03315	3.45002
0.0332	3.45067
0.03325	3.45132
0.0333	3.45197
0.03335	3.45262
0.0334	3.45326
0.03345	3.45424
0.0335	3.45521
0.03355	3.45586
0.0336	3.45683
0.03365	3.45748
0.0337	3.45878
0.03375	3.45878
0.0338	3.45943
0.03385	3.46008
0.0339	3.46073
0.03395	3.46105
0.034	3.4617
0.03405	3.46235
0.0341	3.463
0.03415	3.46333
0.0342	3.46365
0.03425	3.46397
0.0343	3.46462
0.03435	3.46397
0.0344	3.46462
0.03445	3.46495
0.0345	3.46527
0.03455	3.46527
0.0346	3.4656
0.03465	3.46592
0.0347	3.46657
0.03475	3.4669
0.0348	3.46722
0.03485	3.46722
0.0349	3.46754
0.03495	3.46787
0.035	3.46754
0.03505	3.46819
0.0351	3.46819
0.03515	3.46852
0.0352	3.46819
0.03525	3.46917
0.0353	3.46949
0.03535	3.46949
0.0354	3.46982
0.03545	3.47047
0.0355	3.47111
0.03555	3.47144
0.0356	3.47241
0.03565	3.47306
0.0357	3.47404
0.03575	3.47436
0.0358	3.47501
0.03585	3.47566
0.0359	3.47598
0.03595	3.47696
0.036	3.47728
0.03605	3.47728
0.0361	3.47825
0.03615	3.47825
0.0362	3.47858
0.03625	3.47923
0.0363	3.47955
0.03635	3.4802
0.0364	3.48053
0.03645	3.4802
0.0365	3.48085
0.03655	3.48085
0.0366	3.4815
0.03665	3.48182
0.0367	3.48182
0.03675	3.48215
0.0368	3.4828
0.03685	3.48345
0.0369	3.48377
0.03695	3.48474
0.037	3.48507
0.03705	3.48572
0.0371	3.48604
0.03715	3.48702
0.0372	3.48734
0.03725	3.48864
0.0373	3.48929
0.03735	3.48994
0.0374	3.49059
0.03745	3.49124
0.0375	3.49156
0.03755	3.49253
0.0376	3.49318
0.03765	3.49416
0.0377	3.49481
0.03775	3.49578
0.0378	3.4961
0.03785	3.49675
0.0379	3.4974
0.03795	3.49838
0.038	3.4987
0.03805	3.49935
0.0381	3.5
0.03815	3.50065
0.0382	3.5013
0.03825	3.50162
0.0383	3.50259
0.03835	3.50292
0.0384	3.50357
0.03845	3.50357
0.0385	3.50389
0.03855	3.50487
0.0386	3.50519
0.03865	3.50552
0.0387	3.50584
0.03875	3.50616
0.0388	3.50584
0.03885	3.50649
0.0389	3.50681
0.03895	3.50714
0.039	3.50681
0.03905	3.50811
0.0391	3.50811
0.03915	3.50909
0.0392	3.50973
0.03925	3.51071
0.0393	3.51136
0.03935	3.51233
0.0394	3.5133
0.03945	3.51428
0.0395	3.51525
0.03955	3.51655
0.0396	3.51752
0.03965	3.51882
0.0397	3.5198
0.03975	3.52044
0.0398	3.52142
0.03985	3.52272
0.0399	3.52304
0.03995	3.52369
0.04	3.52466
0.04005	3.52499
0.0401	3.52564
0.04015	3.52596
0.0402	3.52629
0.04025	3.52694
0.0403	3.52791
0.04035	3.52823
0.0404	3.52823
0.04045	3.52888
0.0405	3.52953
0.04055	3.53018
0.0406	3.53018
0.04065	3.53083
0.0407	3.53115
0.04075	3.53115
0.0408	3.53115
0.04085	3.5318
0.0409	3.53245
0.04095	3.53213
0.041	3.53245
0.04105	3.53278
0.0411	3.53213
0.04115	3.5331
0.0412	3.5331
0.04125	3.5331
0.0413	3.53375
0.04135	3.53375
0.0414	3.53408
0.04145	3.5344
0.0415	3.53505
0.04155	3.53505
0.0416	3.5357
0.04165	3.53602
0.0417	3.53635
0.04175	3.537
0.0418	3.53667
0.04185	3.53765
0.0419	3.53765
0.04195	3.53829
0.042	3.53862
0.04205	3.53894
0.0421	3.53992
0.04215	3.53992
0.0422	3.54057
0.04225	3.54089
0.0423	3.54057
0.04235	3.54186
0.0424	3.54154
0.04245	3.54251
0.0425	3.54284
0.04255	3.54316
0.0426	3.54381
0.04265	3.54414
0.0427	3.54446
0.04275	3.54511
0.0428	3.54608
0.04285	3.54608
0.0429	3.54706
0.04295	3.54738
0.043	3.54803
0.04305	3.54933
0.0431	3.54933
0.04315	3.5503
0.0432	3.55063
0.04325	3.5516
0.0433	3.5516
0.04335	3.55225
0.0434	3.55225
0.04345	3.55257
0.0435	3.55257
0.04355	3.55257
0.0436	3.5529
0.04365	3.5529
0.0437	3.55355
0.04375	3.55322
0.0438	3.55387
0.04385	3.55387
0.0439	3.55387
0.04395	3.5542
0.044	3.55387
0.04405	3.5542
0.0441	3.55355
0.04415	3.5542
0.0442	3.55355
0.04425	3.5542
0.0443	3.5542
0.04435	3.55387
0.0444	3.5542
0.04445	3.55452
0.0445	3.5542
0.04455	3.55485
0.0446	3.55485
0.04465	3.55485
0.0447	3.5555
0.04475	3.55517
0.0448	3.5555
0.04485	3.55614
0.0449	3.55614
0.04495	3.55647
0.045	3.55679
0.04505	3.55712
0.0451	3.55744
0.04515	3.55777
0.0452	3.55777
0.04525	3.55809
0.0453	3.55842
0.04535	3.55874
0.0454	3.55874
0.04545	3.56004
0.0455	3.56004
0.04555	3.56036
0.0456	3.56101
0.04565	3.56134
0.0457	3.56199
0.04575	3.56296
0.0458	3.56393
0.04585	3.56426
0.0459	3.56491
0.04595	3.56588
0.046	3.56718
0.04605	3.56783
0.0461	3.56913
0.04615	3.56978
0.0462	3.57075
0.04625	3.57205
0.0463	3.5727
0.04635	3.57367
0.0464	3.57464
0.04645	3.57594
0.0465	3.57659
0.04655	3.57789
0.0466	3.57854
0.04665	3.57951
0.0467	3.58081
0.04675	3.58113
0.0468	3.58211
0.04685	3.58276
0.0469	3.58406
0.04695	3.58503
0.047	3.58568
0.04705	3.58698
0.0471	3.5873
0.04715	3.58827
0.0472	3.58957
0.04725	3.59022
0.0473	3.5912
0.04735	3.59152
0.0474	3.59282
0.04745	3.59314
0.0475	3.59412
0.04755	3.59509
0.0476	3.59574
0.04765	3.59574
0.0477	3.59704
0.04775	3.59736
0.0478	3.59834
0.04785	3.59834
0.0479	3.59898
0.04795	3.59898
0.048	3.59996
0.04805	3.59996
0.0481	3.59996
0.04815	3.60028
0.0482	3.60028
0.04825	3.59996
0.0483	3.60061
0.04835	3.60093
0.0484	3.60061
0.04845	3.60061
0.0485	3.60061
0.04855	3.60093
0.0486	3.60093
0.04865	3.60126
0.0487	3.60158
0.04875	3.60158
0.0488	3.60158
0.04885	3.60191
0.0489	3.60223
0.04895	3.60223
0.049	3.60255
0.04905	3.60255
0.0491	3.60223
0.04915	3.60288
0.0492	3.60255
0.04925	3.60255
0.0493	3.60223
0.04935	3.60255
0.0494	3.60223
0.04945	3.60191
0.0495	3.60191
0.04955	3.60191
0.0496	3.60223
0.04965	3.60223
0.0497	3.60223
0.04975	3.60255
0.0498	3.60288
0.04985	3.6032
0.0499	3.60418
0.04995	3.60483
0.05	3.60515
0.05005	3.6058
0.0501	3.6071
0.05015	3.60742
0.0502	3.6084
0.05025	3.60969
0.0503	3.61034
0.05035	3.61132
0.0504	3.61132
0.05045	3.61294
0.0505	3.61359
0.05055	3.61391
0.0506	3.61424
0.05065	3.61489
0.0507	3.61489
0.05075	3.61586
0.0508	3.61586
0.05085	3.61619
0.0509	3.61619
0.05095	3.61651
0.051	3.61716
0.05105	3.61683
0.0511	3.61716
0.05115	3.61716
0.0512	3.61748
0.05125	3.61748
0.0513	3.61781
0.05135	3.61748
0.0514	3.61813
0.05145	3.61813
0.0515	3.61781
0.05155	3.61878
0.0516	3.61846
0.05165	3.61878
0.0517	3.61878
0.05175	3.61878
0.0518	3.61911
0.05185	3.61976
0.0519	3.61976
0.05195	3.61976
0.052	3.62008
0.05205	3.62073
0.0521	3.62105
0.05215	3.62138
0.0522	3.6217
0.05225	3.6217
0.0523	3.62268
0.05235	3.623
0.0524	3.623
0.05245	3.62397
0.0525	3.62495
0.05255	3.6256
0.0526	3.62625
0.05265	3.6269
0.0527	3.62787
0.05275	3.62884
0.0528	3.62917
0.05285	3.62982
0.0529	3.63111
0.05295	3.63144
0.053	3.63209
0.05305	3.63306
0.0531	3.63306
0.05315	3.63404
0.0532	3.63468
0.05325	3.63501
0.0533	3.63533
0.05335	3.63598
0.0534	3.63631
0.05345	3.63663
0.0535	3.63728
0.05355	3.63793
0.0536	3.63793
0.05365	3.63825
0.0537	3.6389
0.05375	3.63923
0.0538	3.63955
0.05385	3.6402
0.0539	3.64053
0.05395	3.64118
0.054	3.64215
0.05405	3.6428
0.0541	3.6428
0.05415	3.64345
0.0542	3.64442
0.05425	3.64507
0.0543	3.64572
0.05435	3.64669
0.0544	3.64799
0.05445	3.64864
0.0545	3.64961
0.05455	3.65091
0.0546	3.65188
0.05465	3.65221
0.0547	3.65383
0.05475	3.65448
0.0548	3.65513
0.05485	3.65643
0.0549	3.65675
0.05495	3.65773
0.055	3.65805
0.05505	3.6587
0.0551	3.65935
0.05515	3.66
0.0552	3.66065
0.05525	3.6613
0.0553	3.66162
0.05535	3.66195
0.0554	3.66292
0.05545	3.66259
0.0555	3.66357
0.05555	3.66357
0.0556	3.66389
0.05565	3.66389
0.0557	3.66454
0.05575	3.66487
0.0558	3.66454
0.05585	3.66487
0.0559	3.66519
0.05595	3.66552
0.056	3.66584
0.05605	3.66616
0.0561	3.66649
0.05615	3.66714
0.0562	3.66779
0.05625	3.66779
0.0563	3.66876
0.05635	3.66973
0.0564	3.67006
0.05645	3.67071
0.0565	3.67103
0.05655	3.67201
0.0566	3.67233
0.05665	3.67298
0.0567	3.67363
0.05675	3.6746
0.0568	3.6746
0.05685	3.6746
0.0569	3.67525
0.05695	3.67558
0.057	3.6759
0.05705	3.67623
0.0571	3.67655
0.05715	3.67655
0.0572	3.67655
0.05725	3.67655
0.0573	3.67687
0.05735	3.67623
0.0574	3.67623
0.05745	3.6759
0.0575	3.67558
0.05755	3.67525
0.0576	3.67493
0.05765	3.67493
0.0577	3.6746
0.05775	3.67395
0.0578	3.67395
0.05785	3.67395
0.0579	3.6733
0.05795	3.6733
0.058	3.67363
0.05805	3.6733
0.0581	3.6733
0.05815	3.67395
0.0582	3.6746
0.05825	3.6746
0.0583	3.67493
0.05835	3.67558
0.0584	3.6759
0.05845	3.67687
0.0585	3.6772
0.05855	3.67752
0.0586	3.67882
0.05865	3.67915
0.0587	3.68012
0.05875	3.68142
0.0588	3.68207
0.05885	3.68272
0.0589	3.68369
0.05895	3.68466
0.059	3.68531
0.05905	3.68596
0.0591	3.68661
0.05915	3.68726
0.0592	3.68823
0.05925	3.68823
0.0593	3.68888
0.05935	3.68953
0.0594	3.68953
0.05945	3.68953
0.0595	3.69018
0.05955	3.69018
0.0596	3.69018
0.05965	3.69018
0.0597	3.68986
0.05975	3.68986
0.0598	3.68986
0.05985	3.68986
0.0599	3.68986
0.05995	3.69018
0.06	3.68986
0.06005	3.69018
0.0601	3.68986
0.06015	3.68986
0.0602	3.68986
0.06025	3.68986
0.0603	3.69018
0.06035	3.68986
0.0604	3.68986
0.06045	3.68986
0.0605	3.68986
0.06055	3.68986
0.0606	3.68953
0.06065	3.68986
0.0607	3.68953
0.06075	3.68921
0.0608	3.68986
0.06085	3.68953
0.0609	3.68953
0.06095	3.68986
0.061	3.68986
0.06105	3.68986
0.0611	3.69051
0.06115	3.69051
0.0612	3.69115
0.06125	3.69148
0.0613	3.6918
0.06135	3.69245
0.0614	3.6931
0.06145	3.69375
0.0615	3.6944
0.06155	3.69537
0.0616	3.69602
0.06165	3.697
0.0617	3.69797
0.06175	3.69894
0.0618	3.69992
0.06185	3.70122
0.0619	3.70219
0.06195	3.70349
0.062	3.70446
0.06205	3.70576
0.0621	3.70608
0.06215	3.70738
0.0622	3.70868
0.06225	3.70933
0.0623	3.70965
0.06235	3.71063
0.0624	3.71128
0.06245	3.7116
0.0625	3.71225
0.06255	3.71257
0.0626	3.7129
0.06265	3.71322
0.0627	3.71322
0.06275	3.71387
0.0628	3.71355
0.06285	3.71355
0.0629	3.7142
0.06295	3.71485
0.063	3.71452
0.06305	3.71485
0.0631	3.7155
0.06315	3.71582
0.0632	3.71614
0.06325	3.71679
0.0633	3.71744
0.06335	3.71809
0.0634	3.71809
0.06345	3.71842
0.0635	3.71939
0.06355	3.71939
0.0636	3.72004
0.06365	3.72069
0.0637	3.72069
0.06375	3.72069
0.0638	3.72134
0.06385	3.72101
0.0639	3.72134
0.06395	3.72134
0.064	3.72166
0.06405	3.72134
0.0641	3.72101
0.06415	3.72134
0.0642	3.72101
0.06425	3.72134
0.0643	3.72166
0.06435	3.72134
0.0644	3.72166
0.06445	3.72231
0.0645	3.72231
0.06455	3.72264
0.0646	3.72328
0.06465	3.72328
0.0647	3.72426
0.06475	3.72491
0.0648	3.72588
0.06485	3.72653
0.0649	3.72685
0.06495	3.72815
0.065	3.72913
0.06505	3.72978
0.0651	3.73107
0.06515	3.73172
0.0652	3.7327
0.06525	3.73399
0.0653	3.73497
0.06535	3.73594
0.0654	3.73692
0.06545	3.73789
0.0655	3.73821
0.06555	3.73951
0.0656	3.74049
0.06565	3.74113
0.0657	3.74243
0.06575	3.74276
0.0658	3.74373
0.06585	3.7447
0.0659	3.74535
0.06595	3.74633
0.066	3.74698
0.06605	3.74763
0.0661	3.74795
0.06615	3.74892
0.0662	3.74925
0.06625	3.75022
0.0663	3.75055
0.06635	3.7512
0.0664	3.75184
0.06645	3.75217
0.0665	3.75249
0.06655	3.75314
0.0666	3.75347
0.06665	3.75347
0.0667	3.75379
0.06675	3.75379
0.0668	3.75412
0.06685	3.75412
0.0669	3.75444
0.06695	3.75444
0.067	3.75444
0.06705	3.75412
0.0671	3.75444
0.06715	3.75412
0.0672	3.75444
0.06725	3.75444
0.0673	3.75412
0.06735	3.75412
0.0674	3.75412
0.06745	3.75412
0.0675	3.75412
0.06755	3.75347
0.0676	3.75477
0.06765	3.75477
0.0677	3.75477
0.06775	3.75574
0.0678	3.75574
0.06785	3.75606
0.0679	3.75639
0.06795	3.75671
0.068	3.75769
0.06805	3.75769
0.0681	3.75801
0.06815	3.75866
0.0682	3.75931
0.06825	3.75996
0.0683	3.76028
0.06835	3.76093
0.0684	3.76093
0.06845	3.76191
0.0685	3.76255
0.06855	3.76288
0.0686	3.7632
0.06865	3.76385
0.0687	3.76483
0.06875	3.76483
0.0688	3.76612
0.06885	3.76612
0.0689	3.7671
0.06895	3.76742
0.069	3.76775
0.06905	3.76807
0.0691	3.76872
0.06915	3.76872
0.0692	3.76937
0.06925	3.76969
0.0693	3.77002
0.06935	3.77002
0.0694	3.77002
0.06945	3.77067
0.0695	3.77034
0.06955	3.77034
0.0696	3.77034
0.06965	3.77067
0.0697	3.77034
0.06975	3.77067
0.0698	3.77099
0.06985	3.77099
0.0699	3.77132
0.06995	3.77132
0.07	3.77132
0.07005	3.77132
0.0701	3.77229
0.07015	3.77229
0.0702	3.77294
0.07025	3.77326
0.0703	3.77359
0.07035	3.77424
0.0704	3.77456
0.07045	3.77521
0.0705	3.77586
0.07055	3.77586
0.0706	3.77651
0.07065	3.77651
0.0707	3.77683
0.07075	3.77683
0.0708	3.77748
0.07085	3.77781
0.0709	3.77781
0.07095	3.77781
0.071	3.77813
0.07105	3.77781
0.0711	3.77813
0.07115	3.77813
0.0712	3.77813
0.07125	3.77846
0.0713	3.77846
0.07135	3.77813
0.0714	3.77846
0.07145	3.77878
0.0715	3.77878
0.07155	3.77943
0.0716	3.77976
0.07165	3.78008
0.0717	3.7804
0.07175	3.78138
0.0718	3.7817
0.07185	3.78203
0.0719	3.783
0.07195	3.78333
0.072	3.78462
0.07205	3.78397
0.0721	3.78495
0.07215	3.7856
0.0722	3.78592
0.07225	3.78657
0.0723	3.78657
0.07235	3.7869
0.0724	3.78722
0.07245	3.78754
0.0725	3.78787
0.07255	3.78819
0.0726	3.78852
0.07265	3.78884
0.0727	3.78884
0.07275	3.78949
0.0728	3.78917
0.07285	3.78982
0.0729	3.79014
0.07295	3.79014
0.073	3.79014
0.07305	3.79014
0.0731	3.79079
0.07315	3.79079
0.0732	3.79079
0.07325	3.79144
0.0733	3.79144
0.07335	3.79144
0.0734	3.79209
0.07345	3.79241
0.0735	3.79274
0.07355	3.79306
0.0736	3.79339
0.07365	3.79404
0.0737	3.79371
0.07375	3.79468
0.0738	3.79468
0.07385	3.79566
0.0739	3.79598
0.07395	3.79663
0.074	3.79728
0.07405	3.79696
0.0741	3.79825
0.07415	3.79825
0.0742	3.7989
0.07425	3.79955
0.0743	3.79988
0.07435	3.80085
0.0744	3.80182
0.07445	3.80247
0.0745	3.80312
0.07455	3.80377
0.0746	3.80475
0.07465	3.80539
0.0747	3.80637
0.07475	3.80734
0.0748	3.80832
0.07485	3.80896
0.0749	3.80994
0.07495	3.81059
0.075	3.81156
0.07505	3.81221
0.0751	3.81286
0.07515	3.81383
0.0752	3.81448
0.07525	3.81546
0.0753	3.8161
0.07535	3.81708
0.0754	3.81773
0.07545	3.81838
0.0755	3.81935
0.07555	3.82
0.0756	3.82032
0.07565	3.82162
0.0757	3.82195
0.07575	3.82292
0.0758	3.82324
0.07585	3.82422
0.0759	3.82487
0.07595	3.82552
0.076	3.82616
0.07605	3.82681
0.0761	3.82811
0.07615	3.82811
0.0762	3.82909
0.07625	3.82973
0.0763	3.83071
0.07635	3.83136
0.0764	3.83201
0.07645	3.83266
0.0765	3.83363
0.07655	3.8346
0.0766	3.83525
0.07665	3.83558
0.0767	3.83655
0.07675	3.83687
0.0768	3.83752
0.07685	3.83817
0.0769	3.8385
0.07695	3.83915
0.077	3.83947
0.07705	3.83947
0.0771	3.8398
0.07715	3.8398
0.0772	3.8398
0.07725	3.83947
0.0773	3.8398
0.07735	3.84012
0.0774	3.8398
0.07745	3.83947
0.0775	3.8398
0.07755	3.83947
0.0776	3.8398
0.07765	3.8398
0.0777	3.83915
0.07775	3.83915
0.0778	3.83947
0.07785	3.83947
0.0779	3.83947
0.07795	3.83947
0.078	3.83947
0.07805	3.8398
0.0781	3.8398
0.07815	3.84012
0.0782	3.84077
0.07825	3.84044
0.0783	3.84142
0.07835	3.84142
0.0784	3.84207
0.07845	3.84142
0.0785	3.84239
0.07855	3.84304
0.0786	3.84304
0.07865	3.84337
0.0787	3.84369
0.07875	3.84369
0.0788	3.84401
0.07885	3.84369
0.0789	3.84369
0.07895	3.84401
0.079	3.84401
0.07905	3.84434
0.0791	3.84369
0.07915	3.84369
0.0792	3.84369
0.07925	3.84304
0.0793	3.84337
0.07935	3.84272
0.0794	3.84304
0.07945	3.84337
0.0795	3.84304
0.07955	3.84272
0.0796	3.84304
0.07965	3.84304
0.0797	3.84272
0.07975	3.84304
0.0798	3.84304
0.07985	3.84304
0.0799	3.84304
0.07995	3.84304
0.08	3.84337
0.08005	3.84337
0.0801	3.84304
0.08015	3.84337
0.0802	3.84337
0.08025	3.84304
0.0803	3.84337
0.08035	3.84272
0.0804	3.84272
0.08045	3.84239
0.0805	3.84207
0.08055	3.84207
0.0806	3.84142
0.08065	3.84142
0.0807	3.84142
0.08075	3.84077
0.0808	3.84109
0.08085	3.84109
0.0809	3.84012
0.08095	3.84109
0.081	3.84044
0.08105	3.84077
0.0811	3.84012
0.08115	3.84044
0.0812	3.84044
0.08125	3.84077
0.0813	3.84077
0.08135	3.84044
0.0814	3.84077
0.08145	3.84109
0.0815	3.84142
0.08155	3.84174
0.0816	3.84239
0.08165	3.84239
0.0817	3.84369
0.08175	3.84434
0.0818	3.84531
0.08185	3.84629
0.0819	3.84661
0.08195	3.84726
0.082	3.84791
0.08205	3.84921
0.0821	3.84953
0.08215	3.85018
0.0822	3.85083
0.08225	3.85148
0.0823	3.85213
0.08235	3.85245
0.0824	3.8531
0.08245	3.85375
0.0825	3.8544
0.08255	3.8544
0.0826	3.85472
0.08265	3.85537
0.0827	3.85602
0.08275	3.85635
0.0828	3.85635
0.08285	3.85732
0.0829	3.85732
0.08295	3.85765
0.083	3.85797
0.08305	3.85894
0.0831	3.85959
0.08315	3.85992
0.0832	3.86089
0.08325	3.86154
0.0833	3.86219
0.08335	3.86251
0.0834	3.86349
0.08345	3.86349
0.0835	3.86446
0.08355	3.86543
0.0836	3.86608
0.08365	3.86641
0.0837	3.86738
0.08375	3.86803
0.0838	3.869
0.08385	3.86965
0.0839	3.8703
0.08395	3.8716
0.084	3.8716
0.08405	3.87257
0.0841	3.87355
0.08415	3.8742
0.0842	3.87485
0.08425	3.8755
0.0843	3.87614
0.08435	3.87712
0.0844	3.87744
0.08445	3.87777
0.0845	3.87907
0.08455	3.87971
0.0846	3.88036
0.08465	3.88101
0.0847	3.88166
0.08475	3.88231
0.0848	3.88264
0.08485	3.88328
0.0849	3.88393
0.08495	3.88458
0.085	3.88458
0.08505	3.88523
0.0851	3.88556
0.08515	3.88588
0.0852	3.88588
0.08525	3.88621
0.0853	3.88621
0.08535	3.88621
0.0854	3.88653
0.08545	3.88621
0.0855	3.88621
0.08555	3.88653
0.0856	3.88621
0.08565	3.88685
0.0857	3.88685
0.08575	3.88685
0.0858	3.88783
0.08585	3.8875
0.0859	3.88815
0.08595	3.88848
0.086	3.8888
0.08605	3.88945
0.0861	3.88978
0.08615	3.8901
0.0862	3.89075
0.08625	3.89107
0.0863	3.89172
0.08635	3.89205
0.0864	3.89302
0.08645	3.89367
0.0865	3.89432
0.08655	3.89464
0.0866	3.89562
0.08665	3.89627
0.0867	3.89659
0.08675	3.89692
0.0868	3.89789
0.08685	3.89854
0.0869	3.89919
0.08695	3.89984
0.087	3.90016
0.08705	3.90049
0.0871	3.90081
0.08715	3.90113
0.0872	3.90211
0.08725	3.90211
0.0873	3.90243
0.08735	3.90211
0.0874	3.90276
0.08745	3.90308
0.0875	3.90308
0.08755	3.90276
0.0876	3.90276
0.08765	3.90276
0.0877	3.90276
0.08775	3.90211
0.0878	3.90243
0.08785	3.90211
0.0879	3.90211
0.08795	3.90146
0.088	3.90113
0.08805	3.90146
0.0881	3.90178
0.08815	3.90146
0.0882	3.90146
0.08825	3.90146
0.0883	3.90146
0.08835	3.90178
0.0884	3.90211
0.08845	3.90243
0.0885	3.90243
0.08855	3.90276
0.0886	3.90341
0.08865	3.90341
0.0887	3.90438
0.08875	3.90438
0.0888	3.90503
0.08885	3.906
0.0889	3.90633
0.08895	3.90665
0.089	3.90698
0.08905	3.90763
0.0891	3.90892
0.08915	3.90892
0.0892	3.90957
0.08925	3.91022
0.0893	3.91055
0.08935	3.9112
0.0894	3.91217
0.08945	3.91217
0.0895	3.91314
0.08955	3.91347
0.0896	3.91379
0.08965	3.91444
0.0897	3.91509
0.08975	3.91574
0.0898	3.91606
0.08985	3.91606
0.0899	3.91639
0.08995	3.91736
0.09	3.91671
0.09005	3.91704
0.0901	3.91736
0.09015	3.91736
0.0902	3.91704
0.09025	3.91736
0.0903	3.91704
0.09035	3.91704
0.0904	3.91704
0.09045	3.91671
0.0905	3.91736
0.09055	3.91671
0.0906	3.91671
0.09065	3.91704
0.0907	3.91671
0.09075	3.91671
0.0908	3.91704
0.09085	3.91704
0.0909	3.91736
0.09095	3.91769
0.091	3.91834
0.09105	3.91898
0.0911	3.91963
0.09115	3.92028
0.0912	3.92061
0.09125	3.92191
0.0913	3.92223
0.09135	3.9232
0.0914	3.92418
0.09145	3.92515
0.0915	3.9258
0.09155	3.92645
0.0916	3.9271
0.09165	3.92775
0.0917	3.9284
0.09175	3.92905
0.0918	3.92937
0.09185	3.93002
0.0919	3.92969
0.09195	3.93034
0.092	3.93034
0.09205	3.93067
0.0921	3.93034
0.09215	3.93034
0.0922	3.93067
0.09225	3.93034
0.0923	3.93034
0.09235	3.93067
0.0924	3.93067
0.09245	3.93067
0.0925	3.93099
0.09255	3.93164
0.0926	3.93197
0.09265	3.93164
0.0927	3.93262
0.09275	3.93294
0.0928	3.93359
0.09285	3.93391
0.0929	3.93456
0.09295	3.93521
0.093	3.93619
0.09305	3.93619
0.0931	3.93683
0.09315	3.93748
0.0932	3.93813
0.09325	3.93813
0.0933	3.93878
0.09335	3.93943
0.0934	3.93976
0.09345	3.9404
0.0935	3.9404
0.09355	3.94105
0.0936	3.94138
0.09365	3.94105
0.0937	3.94203
0.09375	3.94235
0.0938	3.94268
0.09385	3.943
0.0939	3.94333
0.09395	3.943
0.094	3.94397
0.09405	3.94365
0.0941	3.94365
0.09415	3.94397
0.0942	3.9443
0.09425	3.9443
0.0943	3.94397
0.09435	3.9443
0.0944	3.9443
0.09445	3.94462
0.0945	3.9443
0.09455	3.94462
0.0946	3.9443
0.09465	3.94397
0.0947	3.94365
0.09475	3.9443
0.0948	3.9443
0.09485	3.9443
0.0949	3.9443
0.09495	3.94462
0.095	3.94462
0.09505	3.94462
0.0951	3.94462
0.09515	3.94462
0.0952	3.94527
0.09525	3.94495
0.0953	3.94527
0.09535	3.9456
0.0954	3.94592
0.09545	3.94592
0.0955	3.94657
0.09555	3.94722
0.0956	3.94787
0.09565	3.94787
0.0957	3.94884
0.09575	3.94917
0.0958	3.95014
0.09585	3.95079
0.0959	3.95176
0.09595	3.95306
0.096	3.95371
0.09605	3.95468
0.0961	3.95598
0.09615	3.95663
0.0962	3.95793
0.09625	3.9589
0.0963	3.95955
0.09635	3.96053
0.0964	3.9615
0.09645	3.96247
0.0965	3.9641
0.09655	3.96475
0.0966	3.96539
0.09665	3.96604
0.0967	3.96637
0.09675	3.96669
0.0968	3.96734
0.09685	3.96767
0.0969	3.96799
0.09695	3.96832
0.097	3.96832
0.09705	3.96799
0.0971	3.96799
0.09715	3.96799
0.0972	3.96799
0.09725	3.96767
0.0973	3.96734
0.09735	3.96734
0.0974	3.96702
0.09745	3.96702
0.0975	3.96669
0.09755	3.96669
0.0976	3.96669
0.09765	3.96669
0.0977	3.96637
0.09775	3.96604
0.0978	3.96572
0.09785	3.96539
0.0979	3.96539
0.09795	3.96572
0.098	3.96572
0.09805	3.96572
0.0981	3.96604
0.09815	3.96637
0.0982	3.96669
0.09825	3.96604
0.0983	3.96734
0.09835	3.96767
0.0984	3.96767
0.09845	3.96832
0.0985	3.96864
0.09855	3.96929
0.0986	3.96961
0.09865	3.96961
0.0987	3.96994
0.09875	3.97026
0.0988	3.97059
0.09885	3.97026
0.0989	3.97059
0.09895	3.97026
0.099	3.97026
0.09905	3.97059
[truncated: 5,812 more rows]
