# Supplementary material for: An evolutionarily conserved glycine-tyrosine motif forms a folding core in outer membrane proteins
Source: PLoS One. 2017 Aug 3;12(8):e0182016. doi: 10.1371/journal.pone.0182016 (PMC5542473; doi:10.1371/journal.pone.0182016)
Supplement: S1 File — (ZIP) [file pone.0182016.s001.zip › OmpX stopflow RAW data/OmpX WT 10/ompx_wt_ch1_013.bka]

BIO-KINE ASCII FILE
_COMMENT	External device
_COMMENT	Kinetics measurement
_COMMENT	Y Unit : Volt, X Unit : s
_COMMENT	Timebase 1 = .00005 s 5001 pts
_COMMENT	Timebase 2 = .001 s 2749 pts
_COMMENT	Timebase 3 = .5 s 44 pts
_SFM	SFM-300 /S Advanced mode
_SFM	Ratio : S1: 950, S2: 950, S3: 100
_SFM	Content : S1: , S2: , S3:
_SFM	Concentration : S1: , S2: , S3:
_SFM	Total volume : 422 �l Flow : 14 mL/s
_SFM	Acquisition start : 10 ms before stop
_SFM	cuve=FC-08, s1=10 ml , s2=10 ml , s3=1.9 ml
_UNITX	s
_UNITY	Volt
_DELTAX	0
_DATA
1e-300	2.38941
5e-5	2.4011
1e-4	2.41375
1.5e-4	2.42803
2e-4	2.44296
2.5e-4	2.45919
3e-4	2.47671
3.5e-4	2.49391
4e-4	2.51274
4.5e-4	2.53221
5e-4	2.55201
5.5e-4	2.57278
6e-4	2.59322
6.5e-4	2.61335
7e-4	2.63412
7.5e-4	2.65489
8e-4	2.67631
8.5e-4	2.6961
9e-4	2.71655
9.5e-4	2.73667
0.001	2.75679
0.00105	2.77562
0.0011	2.79444
0.00115	2.81294
0.0012	2.83079
0.00125	2.84864
0.0013	2.86649
0.00135	2.88239
0.0014	2.8983
0.00145	2.91355
0.0015	2.92783
0.00155	2.94178
0.0016	2.95509
0.00165	2.96742
0.0017	2.97976
0.00175	2.99079
0.0018	3.00085
0.00185	3.00961
0.0019	3.01805
0.00195	3.02519
0.002	3.03136
0.00205	3.0372
0.0021	3.04109
0.00215	3.04434
0.0022	3.04661
0.00225	3.04791
0.0023	3.04856
0.00235	3.04759
0.0024	3.04596
0.00245	3.04402
0.0025	3.04045
0.00255	3.0359
0.0026	3.03103
0.00265	3.02519
0.0027	3.01805
0.00275	3.01091
0.0028	3.00247
0.00285	2.99404
0.0029	2.98462
0.00295	2.97456
0.003	2.9645
0.00305	2.95379
0.0031	2.94178
0.00315	2.93042
0.0032	2.91744
0.00325	2.90479
0.0033	2.8918
0.00335	2.87785
0.0034	2.86422
0.00345	2.84994
0.0035	2.83566
0.00355	2.8204
0.0036	2.80548
0.00365	2.79055
0.0037	2.77562
0.00375	2.76036
0.0038	2.74544
0.00385	2.73018
0.0039	2.71525
0.00395	2.7
0.004	2.68539
0.00405	2.67111
0.0041	2.65684
0.00415	2.64353
0.0042	2.63022
0.00425	2.61789
0.0043	2.60588
0.00435	2.5942
0.0044	2.58316
0.00445	2.57343
0.0045	2.56369
0.00455	2.55493
0.0046	2.54746
0.00465	2.54032
0.0047	2.53448
0.00475	2.52929
0.0048	2.52604
0.00485	2.52345
0.0049	2.5215
0.00495	2.52118
0.005	2.52215
0.00505	2.52442
0.0051	2.52767
0.00515	2.53189
0.0052	2.53805
0.00525	2.54552
0.0053	2.55395
0.00535	2.56337
0.0054	2.5744
0.00545	2.58706
0.0055	2.60036
0.00555	2.61562
0.0056	2.63055
0.00565	2.64775
0.0057	2.66592
0.00575	2.6841
0.0058	2.70389
0.00585	2.72402
0.0059	2.74446
0.00595	2.76621
0.006	2.78828
0.00605	2.81002
0.0061	2.83209
0.00615	2.85448
0.0062	2.8772
0.00625	2.89959
0.0063	2.92199
0.00635	2.94341
0.0064	2.96483
0.00645	2.98625
0.0065	3.00637
0.00655	3.02617
0.0066	3.04596
0.00665	3.06414
0.0067	3.08199
0.00675	3.09886
0.0068	3.11444
0.00685	3.13002
0.0069	3.14462
0.00695	3.15696
0.007	3.16929
0.00705	3.18097
0.0071	3.19071
0.00715	3.19947
0.0072	3.20694
0.00725	3.21375
0.0073	3.21894
0.00735	3.22349
0.0074	3.22673
0.00745	3.22836
0.0075	3.229
0.00755	3.22868
0.0076	3.22706
0.00765	3.22446
0.0077	3.22057
0.00775	3.2157
0.0078	3.21018
0.00785	3.20304
0.0079	3.19525
0.00795	3.18617
0.008	3.1761
0.00805	3.16572
0.0081	3.15404
0.00815	3.14203
0.0082	3.12937
0.00825	3.11541
0.0083	3.10146
0.00835	3.08685
0.0084	3.07193
0.00845	3.05635
0.0085	3.04012
0.00855	3.02422
0.0086	3.00767
0.00865	2.99079
0.0087	2.97424
0.00875	2.95736
0.0088	2.94081
0.00885	2.92426
0.0089	2.90803
0.00895	2.8918
0.009	2.8759
0.00905	2.86032
0.0091	2.84507
0.00915	2.82982
0.0092	2.81521
0.00925	2.80126
0.0093	2.7873
0.00935	2.77367
0.0094	2.76069
0.00945	2.74771
0.0095	2.7357
0.00955	2.72369
0.0096	2.71266
0.00965	2.70162
0.0097	2.69156
0.00975	2.68182
0.0098	2.67339
0.00985	2.66462
0.0099	2.65716
0.00995	2.6497
0.01	2.64353
0.01005	2.63866
0.0101	2.63347
0.01015	2.6299
0.0102	2.62665
0.01025	2.62471
0.0103	2.62341
0.01035	2.62308
0.0104	2.62438
0.01045	2.62665
0.0105	2.6299
0.01055	2.63379
0.0106	2.63866
0.01065	2.64483
0.0107	2.65197
0.01075	2.65976
0.0108	2.66852
0.01085	2.67825
0.0109	2.68896
0.01095	2.70032
0.011	2.71266
0.01105	2.72531
0.0111	2.7383
0.01115	2.75225
0.0112	2.76653
0.01125	2.78114
0.0113	2.79671
0.01135	2.81164
0.0114	2.82754
0.01145	2.84377
0.0115	2.86032
0.01155	2.87623
0.0116	2.89245
0.01165	2.90868
0.0117	2.92458
0.01175	2.94016
0.0118	2.95574
0.01185	2.97099
0.0119	2.98592
0.01195	3.00053
0.012	3.01481
0.01205	3.02811
0.0121	3.04109
0.01215	3.0531
0.0122	3.06511
0.01225	3.07647
0.0123	3.0875
0.01235	3.09789
0.0124	3.10763
0.01245	3.11671
0.0125	3.12483
0.01255	3.13326
0.0126	3.14073
0.01265	3.14722
0.0127	3.15404
0.01275	3.15988
0.0128	3.16475
0.01285	3.16929
0.0129	3.17448
0.01295	3.17805
0.013	3.18162
0.01305	3.18487
0.0131	3.18746
0.01315	3.19006
0.0132	3.19201
0.01325	3.19395
0.0133	3.19525
0.01335	3.1972
0.0134	3.19817
0.01345	3.19947
0.0135	3.20044
0.01355	3.20109
0.0136	3.20207
0.01365	3.20272
0.0137	3.20304
0.01375	3.20337
0.0138	3.20369
0.01385	3.20401
0.0139	3.20434
0.01395	3.20434
0.014	3.20434
0.01405	3.20499
0.0141	3.20434
0.01415	3.20499
0.0142	3.20531
0.01425	3.20564
0.0143	3.20596
0.01435	3.20596
0.0144	3.20629
0.01445	3.20661
0.0145	3.20758
0.01455	3.20758
0.0146	3.20856
0.01465	3.20921
0.0147	3.20986
0.01475	3.21051
0.0148	3.21115
0.01485	3.21245
0.0149	3.21278
0.01495	3.21343
0.015	3.2144
0.01505	3.21537
0.0151	3.21602
0.01515	3.21635
0.0152	3.21732
0.01525	3.21797
0.0153	3.21829
0.01535	3.21894
0.0154	3.21959
0.01545	3.21959
0.0155	3.22057
0.01555	3.22122
0.0156	3.22089
0.01565	3.22122
0.0157	3.22186
0.01575	3.22219
0.0158	3.22219
0.01585	3.22284
0.0159	3.22349
0.01595	3.22349
0.016	3.22381
0.01605	3.22446
0.0161	3.22446
0.01615	3.22479
0.0162	3.22511
0.01625	3.22576
0.0163	3.22576
0.01635	3.22608
0.0164	3.22641
0.01645	3.22706
0.0165	3.22771
0.01655	3.22771
0.0166	3.22836
0.01665	3.22868
0.0167	3.229
0.01675	3.22998
0.0168	3.2303
0.01685	3.23095
0.0169	3.23128
0.01695	3.23225
0.017	3.2329
0.01705	3.23322
0.0171	3.23452
0.01715	3.2355
0.0172	3.23647
0.01725	3.23712
0.0173	3.23842
0.01735	3.23939
0.0174	3.24036
0.01745	3.24101
0.0175	3.24231
0.01755	3.24328
0.0176	3.24426
0.01765	3.24491
0.0177	3.24588
0.01775	3.24653
0.0178	3.2475
0.01785	3.24783
0.0179	3.24848
0.01795	3.24913
0.018	3.24913
0.01805	3.24945
0.0181	3.2501
0.01815	3.2501
0.0182	3.2501
0.01825	3.25042
0.0183	3.24978
0.01835	3.25042
0.0184	3.2501
0.01845	3.24945
0.0185	3.24945
0.01855	3.24913
0.0186	3.2488
0.01865	3.24848
0.0187	3.24848
0.01875	3.24815
0.0188	3.24783
0.01885	3.2475
0.0189	3.24685
0.01895	3.24685
0.019	3.24653
0.01905	3.24685
0.0191	3.24653
0.01915	3.24653
0.0192	3.24653
0.01925	3.24653
0.0193	3.24653
0.01935	3.24653
0.0194	3.24588
0.01945	3.24653
0.0195	3.24653
0.01955	3.24621
0.0196	3.24653
0.01965	3.24653
0.0197	3.24718
0.01975	3.24653
0.0198	3.24685
0.01985	3.24685
0.0199	3.24685
0.01995	3.2475
0.02	3.24783
0.02005	3.24848
0.0201	3.24783
0.02015	3.2488
0.0202	3.2488
0.02025	3.24913
0.0203	3.24945
0.02035	3.2501
0.0204	3.25042
0.02045	3.25107
0.0205	3.25172
0.02055	3.25205
0.0206	3.25237
0.02065	3.25335
0.0207	3.25399
0.02075	3.25464
0.0208	3.25529
0.02085	3.25627
0.0209	3.25692
0.02095	3.25821
0.021	3.25886
0.02105	3.26016
0.0211	3.26081
0.02115	3.26211
0.0212	3.26276
0.02125	3.26373
0.0213	3.2647
0.02135	3.26535
0.0214	3.26633
0.02145	3.2673
0.0215	3.26795
0.02155	3.26892
0.0216	3.26892
0.02165	3.26957
0.0217	3.27022
0.02175	3.27087
0.0218	3.2712
0.02185	3.2712
0.0219	3.27184
0.02195	3.27217
0.022	3.27282
0.02205	3.27217
0.0221	3.27282
0.02215	3.27249
0.0222	3.27282
0.02225	3.27379
0.0223	3.27314
0.02235	3.27314
0.0224	3.27314
0.02245	3.27347
0.0225	3.27347
0.02255	3.27379
0.0226	3.27477
0.02265	3.27477
0.0227	3.27509
0.02275	3.27541
0.0228	3.27639
0.02285	3.27704
0.0229	3.27704
0.02295	3.27834
0.023	3.27898
0.02305	3.27963
0.0231	3.28061
0.02315	3.28126
0.0232	3.28223
0.02325	3.28288
0.0233	3.28353
0.02335	3.28483
0.0234	3.2858
0.02345	3.28612
0.0235	3.28742
0.02355	3.2884
0.0236	3.28905
0.02365	3.29002
0.0237	3.29067
0.02375	3.29164
0.0238	3.29262
0.02385	3.29294
0.0239	3.29326
0.02395	3.29359
0.024	3.29391
0.02405	3.29424
0.0241	3.29424
0.02415	3.29456
0.0242	3.29456
0.02425	3.29424
0.0243	3.29424
0.02435	3.29424
0.0244	3.29424
0.02445	3.29359
0.0245	3.29359
0.02455	3.29326
0.0246	3.29294
0.02465	3.29326
0.0247	3.29262
0.02475	3.29197
0.0248	3.29262
0.02485	3.29197
0.0249	3.29197
0.02495	3.29197
0.025	3.29229
0.02505	3.29229
0.0251	3.29197
0.02515	3.29229
0.0252	3.29229
0.02525	3.29229
0.0253	3.29229
0.02535	3.29294
0.0254	3.29326
0.02545	3.29294
0.0255	3.29359
0.02555	3.29326
0.0256	3.29391
0.02565	3.29456
0.0257	3.29424
0.02575	3.29489
0.0258	3.29489
0.02585	3.29554
0.0259	3.29586
0.02595	3.29619
0.026	3.29651
0.02605	3.29683
0.0261	3.29716
0.02615	3.29813
0.0262	3.29846
0.02625	3.29846
0.0263	3.29878
0.02635	3.29911
0.0264	3.29976
0.02645	3.30073
0.0265	3.30105
0.02655	3.3017
0.0266	3.30235
0.02665	3.30268
0.0267	3.30333
0.02675	3.30397
0.0268	3.3043
0.02685	3.30495
0.0269	3.30527
0.02695	3.30625
0.027	3.3069
0.02705	3.30819
0.0271	3.30884
0.02715	3.30949
0.0272	3.31014
0.02725	3.31111
0.0273	3.31176
0.02735	3.31241
0.0274	3.31339
0.02745	3.31404
0.0275	3.31533
0.02755	3.31566
0.0276	3.31631
0.02765	3.31728
0.0277	3.31761
0.02775	3.31858
0.0278	3.31988
0.02785	3.3202
0.0279	3.3215
0.02795	3.32182
0.028	3.32247
0.02805	3.32345
0.0281	3.32442
0.02815	3.32475
0.0282	3.32572
0.02825	3.32669
0.0283	3.32767
0.02835	3.32832
0.0284	3.32929
0.02845	3.32961
0.0285	3.33026
0.02855	3.33091
0.0286	3.33124
0.02865	3.33188
0.0287	3.33221
0.02875	3.33253
0.0288	3.33286
0.02885	3.33318
0.0289	3.33351
0.02895	3.33416
0.029	3.33448
0.02905	3.33448
0.0291	3.33481
0.02915	3.33545
0.0292	3.33545
0.02925	3.33643
0.0293	3.33578
0.02935	3.33643
0.0294	3.33643
0.02945	3.33708
0.0295	3.33675
0.02955	3.33675
0.0296	3.33675
0.02965	3.33643
0.0297	3.33675
0.02975	3.33643
0.0298	3.3361
0.02985	3.33578
0.0299	3.3361
0.02995	3.33578
0.03	3.33578
0.03005	3.3361
0.0301	3.33578
0.03015	3.33578
0.0302	3.33578
0.03025	3.33675
0.0303	3.33675
0.03035	3.33675
0.0304	3.33708
0.03045	3.33773
0.0305	3.33773
0.03055	3.33805
0.0306	3.33838
0.03065	3.3387
0.0307	3.33935
0.03075	3.33935
0.0308	3.34032
0.03085	3.34065
0.0309	3.34097
0.03095	3.3413
0.031	3.34195
0.03105	3.34259
0.0311	3.34324
0.03115	3.34389
0.0312	3.34454
0.03125	3.34519
0.0313	3.34552
0.03135	3.34681
0.0314	3.34811
0.03145	3.34876
0.0315	3.34973
0.03155	3.35038
0.0316	3.35136
0.03165	3.35233
0.0317	3.35363
0.03175	3.35428
0.0318	3.35493
0.03185	3.35558
0.0319	3.35655
0.03195	3.35655
0.032	3.35785
0.03205	3.35785
0.0321	3.3585
0.03215	3.35882
0.0322	3.35947
0.03225	3.3598
0.0323	3.36044
0.03235	3.36109
0.0324	3.36109
0.03245	3.36142
0.0325	3.36239
0.03255	3.36272
0.0326	3.36337
0.03265	3.36401
0.0327	3.36434
0.03275	3.36466
0.0328	3.36564
0.03285	3.36564
0.0329	3.36661
0.03295	3.36726
0.033	3.36726
0.03305	3.36823
0.0331	3.36856
0.03315	3.36888
0.0332	3.36986
0.03325	3.37018
0.0333	3.37083
0.03335	3.37115
0.0334	3.3718
0.03345	3.3718
0.0335	3.37213
0.03355	3.3718
0.0336	3.37213
0.03365	3.37213
0.0337	3.37245
0.03375	3.37245
0.0338	3.37213
0.03385	3.37213
0.0339	3.3718
0.03395	3.37213
0.034	3.3718
0.03405	3.3718
0.0341	3.37148
0.03415	3.37115
0.0342	3.37148
0.03425	3.37148
0.0343	3.37083
0.03435	3.37083
0.0344	3.37083
0.03445	3.37083
0.0345	3.37083
0.03455	3.37115
0.0346	3.37115
0.03465	3.37148
0.0347	3.37213
0.03475	3.37278
0.0348	3.3731
0.03485	3.37375
0.0349	3.3744
0.03495	3.3757
0.035	3.3757
0.03505	3.377
0.0351	3.37732
0.03515	3.37829
0.0352	3.37992
0.03525	3.38057
0.0353	3.38154
0.03535	3.38316
0.0354	3.38414
0.03545	3.38543
0.0355	3.38608
0.03555	3.38738
0.0356	3.38836
0.03565	3.38933
0.0357	3.3903
0.03575	3.39128
0.0358	3.39193
0.03585	3.3929
0.0359	3.39355
0.03595	3.3942
0.036	3.39485
0.03605	3.3955
0.0361	3.3955
0.03615	3.39614
0.0362	3.39647
0.03625	3.39679
0.0363	3.39712
0.03635	3.39712
0.0364	3.39712
0.03645	3.39744
0.0365	3.39712
0.03655	3.39777
0.0366	3.39712
0.03665	3.39744
0.0367	3.39777
0.03675	3.39744
0.0368	3.39744
0.03685	3.39809
0.0369	3.39744
0.03695	3.39777
0.037	3.39809
0.03705	3.39777
0.0371	3.39777
0.03715	3.39809
0.0372	3.39777
0.03725	3.39744
0.0373	3.39744
0.03735	3.39809
0.0374	3.39809
0.03745	3.39777
0.0375	3.39874
0.03755	3.39939
0.0376	3.39939
0.03765	3.40004
0.0377	3.40036
0.03775	3.40134
0.0378	3.40199
0.03785	3.40264
0.0379	3.40296
0.03795	3.40426
0.038	3.40458
0.03805	3.40556
0.0381	3.40653
0.03815	3.4075
0.0382	3.40783
0.03825	3.40913
0.0383	3.40978
0.03835	3.41075
0.0384	3.41205
0.03845	3.41237
0.0385	3.4127
0.03855	3.41367
0.0386	3.41432
0.03865	3.41432
0.0387	3.41529
0.03875	3.41562
0.0388	3.41562
0.03885	3.41627
0.0389	3.41627
0.03895	3.41659
0.039	3.41692
0.03905	3.41659
0.0391	3.41724
0.03915	3.41724
0.0392	3.41756
0.03925	3.41789
0.0393	3.41821
0.03935	3.41886
0.0394	3.41919
0.03945	3.41951
0.0395	3.41951
0.03955	3.42049
0.0396	3.42081
0.03965	3.42146
0.0397	3.42146
0.03975	3.42243
0.0398	3.42276
0.03985	3.42373
0.0399	3.42373
0.03995	3.4247
0.04	3.42535
0.04005	3.42633
0.0401	3.42665
0.04015	3.42795
0.0402	3.4286
0.04025	3.42892
0.0403	3.4299
0.04035	3.43055
0.0404	3.43152
0.04045	3.43217
0.0405	3.43217
0.04055	3.43314
0.0406	3.43347
0.04065	3.43379
0.0407	3.43477
0.04075	3.43477
0.0408	3.43541
0.04085	3.43606
0.0409	3.43639
0.04095	3.43671
0.041	3.43769
0.04105	3.43801
0.0411	3.43801
0.04115	3.43834
0.0412	3.43898
0.04125	3.43898
0.0413	3.43963
0.04135	3.43996
0.0414	3.44061
0.04145	3.44093
0.0415	3.44093
0.04155	3.44126
0.0416	3.44191
0.04165	3.44191
0.0417	3.44223
0.04175	3.44255
0.0418	3.44255
0.04185	3.4432
0.0419	3.44353
0.04195	3.44418
0.042	3.4445
0.04205	3.44548
0.0421	3.44612
0.04215	3.44645
0.0422	3.44677
0.04225	3.44775
0.0423	3.44872
0.04235	3.44905
0.0424	3.45034
0.04245	3.45099
0.0425	3.45197
0.04255	3.45262
0.0426	3.45294
0.04265	3.45391
0.0427	3.45424
0.04275	3.45456
0.0428	3.45521
0.04285	3.45554
0.0429	3.45554
0.04295	3.45586
0.043	3.45586
0.04305	3.45619
0.0431	3.45586
0.04315	3.45619
0.0432	3.45651
0.04325	3.45651
0.0433	3.45683
0.04335	3.45683
0.0434	3.45651
0.04345	3.45651
0.0435	3.45651
0.04355	3.45651
0.0436	3.45716
0.04365	3.45716
0.0437	3.45781
0.04375	3.45781
0.0438	3.45878
0.04385	3.45878
0.0439	3.45911
0.04395	3.45976
0.044	3.4604
0.04405	3.46073
0.0441	3.46138
0.04415	3.46203
0.0442	3.46235
0.04425	3.46365
0.0443	3.46397
0.04435	3.4643
0.0444	3.46527
0.04445	3.46592
0.0445	3.46657
0.04455	3.46722
0.0446	3.46787
0.04465	3.46787
0.0447	3.46819
0.04475	3.46917
0.0448	3.46949
0.04485	3.46884
0.0449	3.46949
0.04495	3.46949
0.045	3.46982
0.04505	3.47014
0.0451	3.47014
0.04515	3.46982
0.0452	3.47047
0.04525	3.47047
0.0453	3.47014
0.04535	3.47014
0.0454	3.47047
0.04545	3.47047
0.0455	3.47014
0.04555	3.47014
0.0456	3.47047
0.04565	3.47047
0.0457	3.47079
0.04575	3.47047
0.0458	3.47047
0.04585	3.47111
0.0459	3.47144
0.04595	3.47176
0.046	3.47209
0.04605	3.47274
0.0461	3.47306
0.04615	3.47371
0.0462	3.47436
0.04625	3.47501
0.0463	3.47533
0.04635	3.47696
0.0464	3.47793
0.04645	3.47825
0.0465	3.47955
0.04655	3.48085
0.0466	3.4815
0.04665	3.4828
0.0467	3.48377
0.04675	3.48539
0.0468	3.48637
0.04685	3.48734
0.0469	3.48831
0.04695	3.48929
0.047	3.49026
0.04705	3.49091
0.0471	3.49156
0.04715	3.49253
0.0472	3.49286
0.04725	3.49383
0.0473	3.49416
0.04735	3.49448
0.0474	3.49448
0.04745	3.49448
0.0475	3.49513
0.04755	3.49481
0.0476	3.49513
0.04765	3.49545
0.0477	3.49545
0.04775	3.49513
0.0478	3.49513
0.04785	3.49545
0.0479	3.49481
0.04795	3.49481
0.048	3.49448
0.04805	3.49448
0.0481	3.49481
0.04815	3.49448
0.0482	3.49448
0.04825	3.49481
0.0483	3.49481
0.04835	3.49448
0.0484	3.49513
0.04845	3.49513
0.0485	3.49545
0.04855	3.49513
0.0486	3.49545
0.04865	3.49578
0.0487	3.49545
0.04875	3.49578
0.0488	3.49513
0.04885	3.49578
0.0489	3.49545
0.04895	3.4961
0.049	3.4961
0.04905	3.49643
0.0491	3.49643
0.04915	3.49708
0.0492	3.4974
0.04925	3.49773
0.0493	3.49838
0.04935	3.49838
0.0494	3.49935
0.04945	3.50032
0.0495	3.50065
0.04955	3.5013
0.0496	3.50162
0.04965	3.50227
0.0497	3.50324
0.04975	3.50357
0.0498	3.50487
0.04985	3.50487
0.0499	3.50584
0.04995	3.50649
0.05	3.50714
0.05005	3.50714
0.0501	3.50779
0.05015	3.50811
0.0502	3.50844
0.05025	3.50876
0.0503	3.50909
0.05035	3.50909
0.0504	3.50876
0.05045	3.50876
0.0505	3.50876
0.05055	3.50844
0.0506	3.50844
0.05065	3.50844
0.0507	3.50844
0.05075	3.50844
0.0508	3.50844
0.05085	3.50779
0.0509	3.50844
0.05095	3.50844
0.051	3.50844
0.05105	3.50876
0.0511	3.50909
0.05115	3.50941
0.0512	3.50973
0.05125	3.51071
0.0513	3.51136
0.05135	3.51201
0.0514	3.51363
0.05145	3.51395
0.0515	3.51525
0.05155	3.5159
0.0516	3.51655
0.05165	3.51785
0.0517	3.51915
0.05175	3.5198
0.0518	3.52109
0.05185	3.52207
0.0519	3.52207
0.05195	3.52369
0.052	3.52434
0.05205	3.52466
0.0521	3.52466
0.05215	3.52564
0.0522	3.52596
0.05225	3.52661
0.0523	3.52694
0.05235	3.52758
0.0524	3.52791
0.05245	3.52823
0.0525	3.52856
0.05255	3.52856
0.0526	3.52921
0.05265	3.52921
0.0527	3.52986
0.05275	3.52921
0.0528	3.52953
0.05285	3.52921
0.0529	3.52986
0.05295	3.52953
0.053	3.52953
0.05305	3.52986
0.0531	3.53018
0.05315	3.53051
0.0532	3.53051
0.05325	3.53051
0.0533	3.53115
0.05335	3.53148
0.0534	3.53213
0.05345	3.53278
0.0535	3.53343
0.05355	3.53408
0.0536	3.53537
0.05365	3.53602
0.0537	3.53667
0.05375	3.53765
0.0538	3.53927
0.05385	3.54024
0.0539	3.54089
0.05395	3.54219
0.054	3.54349
0.05405	3.54446
0.0541	3.54543
0.05415	3.54641
0.0542	3.54706
0.05425	3.54803
0.0543	3.549
0.05435	3.54965
0.0544	3.55095
0.05445	3.55128
0.0545	3.55193
0.05455	3.55322
0.0546	3.55355
0.05465	3.55452
0.0547	3.55452
0.05475	3.55517
0.0548	3.55582
0.05485	3.55582
0.0549	3.55647
0.05495	3.55679
0.055	3.55679
0.05505	3.55777
0.0551	3.55809
0.05515	3.55874
0.0552	3.55874
0.05525	3.55907
0.0553	3.55971
0.05535	3.56004
0.0554	3.56036
0.05545	3.56101
0.0555	3.56166
0.05555	3.56166
0.0556	3.56231
0.05565	3.56264
0.0557	3.56296
0.05575	3.56296
0.0558	3.56328
0.05585	3.56393
0.0559	3.56458
0.05595	3.56491
0.056	3.56556
0.05605	3.56588
0.0561	3.56653
0.05615	3.56685
0.0562	3.56718
0.05625	3.56718
0.0563	3.56718
0.05635	3.56783
0.0564	3.56783
0.05645	3.56848
0.0565	3.56848
0.05655	3.5688
0.0566	3.56913
0.05665	3.56913
0.0567	3.5688
0.05675	3.56913
0.0568	3.56945
0.05685	3.56945
0.0569	3.56978
0.05695	3.56913
0.057	3.5701
0.05705	3.56945
0.0571	3.5701
0.05715	3.56945
0.0572	3.56978
0.05725	3.5701
0.0573	3.56945
0.05735	3.5701
0.0574	3.5701
0.05745	3.57075
0.0575	3.57107
0.05755	3.5714
0.0576	3.57205
0.05765	3.57205
0.0577	3.57237
0.05775	3.57335
0.0578	3.57302
0.05785	3.57367
0.0579	3.57432
0.05795	3.57432
0.058	3.57497
0.05805	3.57562
0.0581	3.57562
0.05815	3.57562
0.0582	3.57627
0.05825	3.57724
0.0583	3.57756
0.05835	3.57821
0.0584	3.57886
0.05845	3.57951
0.0585	3.58081
0.05855	3.58113
0.0586	3.58178
0.05865	3.58243
0.0587	3.58276
0.05875	3.58341
0.0588	3.58438
0.05885	3.5847
0.0589	3.58503
0.05895	3.586
0.059	3.586
0.05905	3.58633
0.0591	3.58698
0.05915	3.5873
0.0592	3.58698
0.05925	3.58698
0.0593	3.58698
0.05935	3.5873
0.0594	3.58698
0.05945	3.58698
0.0595	3.58698
0.05955	3.58698
0.0596	3.58698
0.05965	3.58665
0.0597	3.58698
0.05975	3.58698
0.0598	3.58665
0.05985	3.58665
0.0599	3.58633
0.05995	3.58633
0.06	3.58633
0.06005	3.586
0.0601	3.58633
0.06015	3.586
0.0602	3.586
0.06025	3.586
0.0603	3.58568
0.06035	3.58633
0.0604	3.58568
0.06045	3.58568
0.0605	3.586
0.06055	3.586
0.0606	3.586
0.06065	3.58568
0.0607	3.58633
0.06075	3.586
0.0608	3.58665
0.06085	3.5873
0.0609	3.58763
0.06095	3.58827
0.061	3.5886
0.06105	3.58957
0.0611	3.59055
0.06115	3.59152
0.0612	3.59184
0.06125	3.59314
0.0613	3.59412
0.06135	3.59509
0.0614	3.59574
0.06145	3.59671
0.0615	3.59801
0.06155	3.59866
0.0616	3.59963
0.06165	3.60093
0.0617	3.60158
0.06175	3.60223
0.0618	3.6032
0.06185	3.60353
0.0619	3.6045
0.06195	3.60483
0.062	3.60548
0.06205	3.60677
0.0621	3.60742
0.06215	3.60742
0.0622	3.6084
0.06225	3.60905
0.0623	3.60969
0.06235	3.61034
0.0624	3.61099
0.06245	3.61099
0.0625	3.61164
0.06255	3.61262
0.0626	3.61262
0.06265	3.61326
0.0627	3.61391
0.06275	3.61456
0.0628	3.61456
0.06285	3.61489
0.0629	3.61554
0.06295	3.61521
0.063	3.61586
0.06305	3.61586
0.0631	3.61651
0.06315	3.61651
0.0632	3.61716
0.06325	3.61813
0.0633	3.61813
0.06335	3.61878
0.0634	3.61911
0.06345	3.61943
0.0635	3.6204
0.06355	3.62073
0.0636	3.62105
0.06365	3.62138
0.0637	3.6217
0.06375	3.623
0.0638	3.62333
0.06385	3.62365
0.0639	3.6243
0.06395	3.62462
0.064	3.62462
0.06405	3.62527
0.0641	3.62592
0.06415	3.62592
0.0642	3.62722
0.06425	3.62754
0.0643	3.62754
0.06435	3.62819
0.0644	3.62819
0.06445	3.62819
0.0645	3.62884
0.06455	3.62884
0.0646	3.62917
0.06465	3.62949
0.0647	3.62982
0.06475	3.63047
0.0648	3.63047
0.06485	3.63014
0.0649	3.63111
0.06495	3.63047
0.065	3.63144
0.06505	3.63176
0.0651	3.63209
0.06515	3.63274
0.0652	3.63274
0.06525	3.63306
0.0653	3.63339
0.06535	3.63404
0.0654	3.63468
0.06545	3.63501
0.0655	3.63533
0.06555	3.63566
0.0656	3.63631
0.06565	3.63631
0.0657	3.63663
0.06575	3.63696
0.0658	3.63728
0.06585	3.63728
0.0659	3.63761
0.06595	3.63793
0.066	3.63793
0.06605	3.63793
0.0661	3.63793
0.06615	3.63858
0.0662	3.63825
0.06625	3.63858
0.0663	3.6389
0.06635	3.6389
0.0664	3.63923
0.06645	3.63955
0.0665	3.63988
0.06655	3.63988
0.0666	3.63988
0.06665	3.64053
0.0667	3.64085
0.06675	3.64118
0.0668	3.6415
0.06685	3.64247
0.0669	3.64247
0.06695	3.64312
0.067	3.64377
0.06705	3.64442
0.0671	3.64474
0.06715	3.64539
0.0672	3.64604
0.06725	3.64637
0.0673	3.64702
0.06735	3.64702
0.0674	3.64734
0.06745	3.64734
0.0675	3.64799
0.06755	3.64831
0.0676	3.64767
0.06765	3.64799
0.0677	3.64799
0.06775	3.64799
0.0678	3.64767
0.06785	3.64767
0.0679	3.64767
0.06795	3.64734
0.068	3.64702
0.06805	3.64637
0.0681	3.64637
0.06815	3.64637
0.0682	3.64604
0.06825	3.64604
0.0683	3.64604
0.06835	3.64572
0.0684	3.64604
0.06845	3.64637
0.0685	3.64669
0.06855	3.64734
0.0686	3.64767
0.06865	3.64799
0.0687	3.64864
0.06875	3.64961
0.0688	3.65059
0.06885	3.65156
0.0689	3.65221
0.06895	3.65383
0.069	3.65481
0.06905	3.65578
0.0691	3.65708
0.06915	3.65805
0.0692	3.65967
0.06925	3.66065
0.0693	3.6613
0.06935	3.66259
0.0694	3.66324
0.06945	3.66454
0.0695	3.66584
0.06955	3.66681
0.0696	3.66746
0.06965	3.66876
0.0697	3.66973
0.06975	3.67103
0.0698	3.67168
0.06985	3.67298
0.0699	3.67363
0.06995	3.67428
0.07	3.6759
0.07005	3.67655
0.0701	3.6772
0.07015	3.67785
0.0702	3.67882
0.07025	3.67915
0.0703	3.68012
0.07035	3.68012
0.0704	3.68044
0.07045	3.68044
0.0705	3.68142
0.07055	3.68174
0.0706	3.68142
0.07065	3.68174
0.0707	3.68142
0.07075	3.68174
0.0708	3.68174
0.07085	3.68142
0.0709	3.68174
0.07095	3.68174
0.071	3.68142
0.07105	3.68109
0.0711	3.68142
0.07115	3.68109
0.0712	3.68077
0.07125	3.68077
0.0713	3.68044
0.07135	3.68044
0.0714	3.68044
0.07145	3.68012
0.0715	3.68044
0.07155	3.68044
0.0716	3.68077
0.07165	3.68109
0.0717	3.68044
0.07175	3.68142
0.0718	3.68109
0.07185	3.68174
0.0719	3.68207
0.07195	3.68239
0.072	3.68272
0.07205	3.68337
0.0721	3.68401
0.07215	3.68466
0.0722	3.68499
0.07225	3.68564
0.0723	3.68661
0.07235	3.68726
0.0724	3.68791
0.07245	3.68856
0.0725	3.68921
0.07255	3.69018
0.0726	3.69083
0.07265	3.69083
0.0727	3.69213
0.07275	3.69245
0.0728	3.69343
0.07285	3.69375
0.0729	3.6944
0.07295	3.69537
0.073	3.6957
0.07305	3.69602
0.0731	3.69667
0.07315	3.697
0.0732	3.69732
0.07325	3.69765
0.0733	3.69829
0.07335	3.69797
0.0734	3.69862
0.07345	3.69862
0.0735	3.69894
0.07355	3.69894
0.0736	3.69862
0.07365	3.69894
0.0737	3.69894
0.07375	3.69894
0.0738	3.69797
0.07385	3.69829
0.0739	3.69797
0.07395	3.69797
0.074	3.69765
0.07405	3.69732
0.0741	3.69732
0.07415	3.69732
0.0742	3.69732
0.07425	3.69732
0.0743	3.69732
0.07435	3.69765
0.0744	3.69797
0.07445	3.69862
0.0745	3.69862
0.07455	3.69894
0.0746	3.69959
0.07465	3.70024
0.0747	3.70089
0.07475	3.70154
0.0748	3.70219
0.07485	3.70251
0.0749	3.70284
0.07495	3.70381
0.075	3.70414
0.07505	3.70511
0.0751	3.70576
0.07515	3.70576
0.0752	3.70576
0.07525	3.70641
0.0753	3.70673
0.07535	3.70673
0.0754	3.70706
0.07545	3.70738
0.0755	3.70771
0.07555	3.70706
0.0756	3.70738
0.07565	3.70771
0.0757	3.70803
0.07575	3.70771
0.0758	3.70771
0.07585	3.70803
0.0759	3.70803
0.07595	3.70836
0.076	3.70868
0.07605	3.70868
0.0761	3.70868
0.07615	3.70965
0.0762	3.70933
0.07625	3.7103
0.0763	3.71063
0.07635	3.71095
0.0764	3.71095
0.07645	3.7116
0.0765	3.71225
0.07655	3.71257
0.0766	3.7129
0.07665	3.71387
0.0767	3.7142
0.07675	3.71452
0.0768	3.71517
0.07685	3.71582
0.0769	3.71582
0.07695	3.71679
0.077	3.71647
0.07705	3.71744
0.0771	3.71777
0.07715	3.71777
0.0772	3.71874
0.07725	3.71907
0.0773	3.71874
0.07735	3.71939
0.0774	3.71971
0.07745	3.72004
0.0775	3.72101
0.07755	3.72069
0.0776	3.72134
0.07765	3.72199
0.0777	3.72231
0.07775	3.72296
0.0778	3.72328
0.07785	3.72361
0.0779	3.72393
0.07795	3.72426
0.078	3.72491
0.07805	3.72491
0.0781	3.72588
0.07815	3.72653
0.0782	3.72718
0.07825	3.72718
0.0783	3.72783
0.07835	3.72848
0.0784	3.7288
0.07845	3.72945
0.0785	3.7301
0.07855	3.7301
0.0786	3.73172
0.07865	3.73205
0.0787	3.7327
0.07875	3.73367
0.0788	3.73367
0.07885	3.73432
0.0789	3.73529
0.07895	3.73627
0.079	3.73692
0.07905	3.73724
0.0791	3.73756
0.07915	3.73854
0.0792	3.73854
0.07925	3.73984
0.0793	3.74016
0.07935	3.74049
0.0794	3.74146
0.07945	3.74178
0.0795	3.74276
0.07955	3.74373
0.0796	3.74406
0.07965	3.74503
0.0797	3.746
0.07975	3.74665
0.0798	3.7473
0.07985	3.74827
0.0799	3.74892
0.07995	3.74957
0.08	3.75087
0.08005	3.7512
0.0801	3.75152
0.08015	3.75217
0.0802	3.75249
0.08025	3.75347
0.0803	3.75347
0.08035	3.75379
0.0804	3.75379
0.08045	3.75347
0.0805	3.75347
0.08055	3.75412
0.0806	3.75412
0.08065	3.75412
0.0807	3.75412
0.08075	3.75477
0.0808	3.75412
0.08085	3.75444
0.0809	3.75444
0.08095	3.75477
0.081	3.75444
0.08105	3.75477
0.0811	3.75444
0.08115	3.75509
0.0812	3.75509
0.08125	3.75541
0.0813	3.75509
0.08135	3.75541
0.0814	3.75574
0.08145	3.75574
0.0815	3.75574
0.08155	3.75606
0.0816	3.75671
0.08165	3.75639
0.0817	3.75671
0.08175	3.75704
0.0818	3.75704
0.08185	3.75736
0.0819	3.75736
0.08195	3.75769
0.082	3.75736
0.08205	3.75801
0.0821	3.75769
0.08215	3.75801
0.0822	3.75801
0.08225	3.75704
0.0823	3.75736
0.08235	3.75769
0.0824	3.75769
0.08245	3.75736
0.0825	3.75704
0.08255	3.75704
0.0826	3.75704
0.08265	3.75736
0.0827	3.75704
0.08275	3.75704
0.0828	3.75639
0.08285	3.75606
0.0829	3.75606
0.08295	3.75606
0.083	3.75574
0.08305	3.75541
0.0831	3.75541
0.08315	3.75509
0.0832	3.75509
0.08325	3.75477
0.0833	3.75444
0.08335	3.75444
0.0834	3.75412
0.08345	3.75379
0.0835	3.75379
0.08355	3.75347
0.0836	3.75347
0.08365	3.75379
0.0837	3.75412
0.08375	3.75412
0.0838	3.75444
0.08385	3.75477
0.0839	3.75509
0.08395	3.75574
0.084	3.75639
0.08405	3.75704
0.0841	3.75736
0.08415	3.75834
0.0842	3.75898
0.08425	3.75963
0.0843	3.76028
0.08435	3.76126
0.0844	3.76223
0.08445	3.7632
0.0845	3.76385
0.08455	3.76548
0.0846	3.7658
0.08465	3.7671
0.0847	3.7684
0.08475	3.76905
0.0848	3.77002
0.08485	3.77099
0.0849	3.77229
0.08495	3.77262
0.085	3.77359
0.08505	3.77456
0.0851	3.77521
0.08515	3.77619
0.0852	3.77683
0.08525	3.77716
0.0853	3.77781
0.08535	3.77846
0.0854	3.77943
0.08545	3.78008
0.0855	3.78008
0.08555	3.78008
0.0856	3.78105
0.08565	3.78105
0.0857	3.78138
0.08575	3.78203
0.0858	3.78203
0.08585	3.78203
0.0859	3.78235
0.08595	3.78268
0.086	3.78268
0.08605	3.78268
0.0861	3.78268
0.08615	3.78268
0.0862	3.783
0.08625	3.783
0.0863	3.783
0.08635	3.783
0.0864	3.78333
0.08645	3.78333
0.0865	3.78397
0.08655	3.78365
0.0866	3.78397
0.08665	3.7843
0.0867	3.78462
0.08675	3.78462
0.0868	3.78527
0.08685	3.78592
0.0869	3.78592
0.08695	3.7869
0.087	3.78722
0.08705	3.78787
0.0871	3.78819
0.08715	3.78819
0.0872	3.78884
0.08725	3.78917
0.0873	3.78982
0.08735	3.79047
0.0874	3.79014
0.08745	3.79111
0.0875	3.79079
0.08755	3.79144
0.0876	3.79111
0.08765	3.79144
0.0877	3.79144
0.08775	3.79079
0.0878	3.79144
0.08785	3.79111
0.0879	3.79079
0.08795	3.79111
0.088	3.79079
0.08805	3.79047
0.0881	3.79047
0.08815	3.79047
0.0882	3.79047
0.08825	3.79014
0.0883	3.79047
0.08835	3.79014
0.0884	3.79047
0.08845	3.79079
0.0885	3.79047
0.08855	3.79144
0.0886	3.79176
0.08865	3.79209
0.0887	3.79241
0.08875	3.79306
0.0888	3.79306
0.08885	3.79404
0.0889	3.79436
0.08895	3.79501
0.089	3.79533
0.08905	3.79566
0.0891	3.79631
0.08915	3.79663
0.0892	3.79761
0.08925	3.79761
0.0893	3.79825
0.08935	3.7989
0.0894	3.79955
0.08945	3.79988
0.0895	3.8002
0.08955	3.8002
0.0896	3.80085
0.08965	3.8015
0.0897	3.80182
0.08975	3.80182
0.0898	3.8028
0.08985	3.8028
0.0899	3.80312
0.08995	3.80345
0.09	3.80377
0.09005	3.8041
0.0901	3.80442
0.09015	3.80475
0.0902	3.80539
0.09025	3.80507
0.0903	3.80572
0.09035	3.80539
0.0904	3.80539
0.09045	3.80604
0.0905	3.80637
0.09055	3.80637
0.0906	3.80637
0.09065	3.80669
0.0907	3.80702
0.09075	3.80734
0.0908	3.80799
0.09085	3.80799
0.0909	3.80864
0.09095	3.80864
0.091	3.80929
0.09105	3.80929
0.0911	3.80994
0.09115	3.81026
0.0912	3.81059
0.09125	3.81059
0.0913	3.81091
0.09135	3.81124
0.0914	3.81124
0.09145	3.81124
0.0915	3.81189
0.09155	3.81221
0.0916	3.81221
0.09165	3.81221
0.0917	3.81286
0.09175	3.81351
0.0918	3.81383
0.09185	3.81416
0.0919	3.81448
0.09195	3.81481
0.092	3.81546
0.09205	3.81546
0.0921	3.8161
0.09215	3.81643
0.0922	3.81708
0.09225	3.81708
0.0923	3.8174
0.09235	3.8174
0.0924	3.81805
0.09245	3.81805
0.0925	3.81805
0.09255	3.81805
0.0926	3.81805
0.09265	3.81805
0.0927	3.81805
0.09275	3.81773
0.0928	3.8174
0.09285	3.8174
0.0929	3.81708
0.09295	3.81708
0.093	3.81708
0.09305	3.8174
0.0931	3.81675
0.09315	3.8174
0.0932	3.8174
0.09325	3.8174
0.0933	3.81773
0.09335	3.81773
0.0934	3.81805
0.09345	3.81805
0.0935	3.8187
0.09355	3.81903
0.0936	3.81935
0.09365	3.81967
0.0937	3.82032
0.09375	3.82065
0.0938	3.82097
0.09385	3.8213
0.0939	3.82195
0.09395	3.82259
0.094	3.82292
0.09405	3.82389
0.0941	3.82454
0.09415	3.82519
0.0942	3.82616
0.09425	3.82714
0.0943	3.82779
0.09435	3.82876
0.0944	3.82941
0.09445	3.83038
0.0945	3.83103
0.09455	3.83168
0.0946	3.83233
0.09465	3.83298
0.0947	3.83395
0.09475	3.83428
0.0948	3.83525
0.09485	3.83525
0.0949	3.8359
0.09495	3.83655
0.095	3.83655
0.09505	3.83752
0.0951	3.83785
0.09515	3.83785
0.0952	3.8385
0.09525	3.83817
0.0953	3.8385
0.09535	3.8385
0.0954	3.8385
0.09545	3.8385
0.0955	3.83817
0.09555	3.8385
0.0956	3.83882
0.09565	3.8385
0.0957	3.8385
0.09575	3.83882
0.0958	3.8385
0.09585	3.83915
0.0959	3.83882
0.09595	3.83915
0.096	3.83915
0.09605	3.83947
0.0961	3.8398
0.09615	3.8398
0.0962	3.84012
0.09625	3.84044
0.0963	3.84044
0.09635	3.84044
0.0964	3.84044
0.09645	3.84077
0.0965	3.84077
0.09655	3.84109
0.0966	3.84109
0.09665	3.84109
0.0967	3.84109
0.09675	3.84077
0.0968	3.84109
0.09685	3.84142
0.0969	3.84142
0.09695	3.84142
0.097	3.84109
0.09705	3.84109
0.0971	3.84109
0.09715	3.84109
0.0972	3.84142
0.09725	3.84174
0.0973	3.84239
0.09735	3.84272
0.0974	3.84304
0.09745	3.84337
0.0975	3.84401
0.09755	3.84466
0.0976	3.84531
0.09765	3.84531
0.0977	3.84629
0.09775	3.84694
0.0978	3.84694
0.09785	3.84791
0.0979	3.84856
0.09795	3.84856
0.098	3.84921
0.09805	3.84953
0.0981	3.84986
0.09815	3.84986
0.0982	3.85018
0.09825	3.85018
0.0983	3.85018
0.09835	3.85051
0.0984	3.85083
0.09845	3.85083
0.0985	3.85115
0.09855	3.85115
0.0986	3.8518
0.09865	3.85115
0.0987	3.85115
0.09875	3.85115
0.0988	3.85115
0.09885	3.85148
0.0989	3.85115
0.09895	3.85115
0.099	3.85148
0.09905	3.85148
[truncated: 5,812 more rows]
