# Supplementary material for: An evolutionarily conserved glycine-tyrosine motif forms a folding core in outer membrane proteins
Source: PLoS One. 2017 Aug 3;12(8):e0182016. doi: 10.1371/journal.pone.0182016 (PMC5542473; doi:10.1371/journal.pone.0182016)
Supplement: S1 File — (ZIP) [file pone.0182016.s001.zip › OmpX stopflow RAW data/OmpX WT 10/ompx_wt_ch1_014.bka]

BIO-KINE ASCII FILE
_COMMENT	External device
_COMMENT	Kinetics measurement
_COMMENT	Y Unit : Volt, X Unit : s
_COMMENT	Timebase 1 = .00005 s 5001 pts
_COMMENT	Timebase 2 = .001 s 2749 pts
_COMMENT	Timebase 3 = .5 s 44 pts
_SFM	SFM-300 /S Advanced mode
_SFM	Ratio : S1: 950, S2: 950, S3: 100
_SFM	Content : S1: , S2: , S3:
_SFM	Concentration : S1: , S2: , S3:
_SFM	Total volume : 422 �l Flow : 14 mL/s
_SFM	Acquisition start : 10 ms before stop
_SFM	cuve=FC-08, s1=10 ml , s2=10 ml , s3=1.9 ml
_UNITX	s
_UNITY	Volt
_DELTAX	0
_DATA
1e-300	2.44296
5e-5	2.45432
1e-4	2.46698
1.5e-4	2.48126
2e-4	2.49586
2.5e-4	2.51176
3e-4	2.52897
3.5e-4	2.54617
4e-4	2.56466
4.5e-4	2.58381
5e-4	2.60329
5.5e-4	2.62308
6e-4	2.64385
6.5e-4	2.6643
7e-4	2.68539
7.5e-4	2.70681
8e-4	2.72791
8.5e-4	2.74933
9e-4	2.77043
9.5e-4	2.79217
0.001	2.81294
0.00105	2.83404
0.0011	2.85448
0.00115	2.8746
0.0012	2.8944
0.00125	2.91355
0.0013	2.93237
0.00135	2.95022
0.0014	2.96775
0.00145	2.9843
0.0015	3.0002
0.00155	3.01481
0.0016	3.02909
0.00165	3.04142
0.0017	3.05278
0.00175	3.06349
0.0018	3.0729
0.00185	3.08004
0.0019	3.08653
0.00195	3.09172
0.002	3.09562
0.00205	3.09756
0.0021	3.09886
0.00215	3.09854
0.0022	3.09659
0.00225	3.09399
0.0023	3.08913
0.00235	3.08328
0.0024	3.07647
0.00245	3.06868
0.0025	3.05959
0.00255	3.04921
0.0026	3.0385
0.00265	3.02584
0.0027	3.01351
0.00275	2.99955
0.0028	2.98592
0.00285	2.97099
0.0029	2.95574
0.00295	2.94049
0.003	2.92426
0.00305	2.90836
0.0031	2.89245
0.00315	2.8759
0.0032	2.85967
0.00325	2.84377
0.0033	2.82787
0.00335	2.81197
0.0034	2.79671
0.00345	2.78146
0.0035	2.76621
0.00355	2.7516
0.0036	2.73732
0.00365	2.72304
0.0037	2.70974
0.00375	2.6961
0.0038	2.6828
0.00385	2.67047
0.0039	2.65781
0.00395	2.64548
0.004	2.63347
0.00405	2.62178
0.0041	2.61043
0.00415	2.59907
0.0042	2.58868
0.00425	2.5783
0.0043	2.56791
0.00435	2.55817
0.0044	2.54876
0.00445	2.54032
0.0045	2.53189
0.00455	2.52507
0.0046	2.51826
0.00465	2.51241
0.0047	2.50722
0.00475	2.50365
0.0048	2.50008
0.00485	2.49716
0.0049	2.49619
0.00495	2.49619
0.005	2.49651
0.00505	2.49878
0.0051	2.5017
0.00515	2.50592
0.0052	2.51079
0.00525	2.51728
0.0053	2.52475
0.00535	2.53318
0.0054	2.54227
0.00545	2.55266
0.0055	2.56434
0.00555	2.57667
0.0056	2.58965
0.00565	2.60393
0.0057	2.61854
0.00575	2.63444
0.0058	2.65099
0.00585	2.66754
0.0059	2.68507
0.00595	2.70292
0.006	2.72142
0.00605	2.73992
0.0061	2.75907
0.00615	2.77821
0.0062	2.79736
0.00625	2.81716
0.0063	2.83663
0.00635	2.85675
0.0064	2.87623
0.00645	2.89602
0.0065	2.91582
0.00655	2.93464
0.0066	2.95347
0.00665	2.97197
0.0067	2.98982
0.00675	3.00702
0.0068	3.02422
0.00685	3.04045
0.0069	3.05602
0.00695	3.07063
0.007	3.08491
0.00705	3.09789
0.0071	3.1099
0.00715	3.12158
0.0072	3.13132
0.00725	3.14008
0.0073	3.14819
0.00735	3.15468
0.0074	3.16053
0.00745	3.16475
0.0075	3.16864
0.00755	3.17124
0.0076	3.17156
0.00765	3.17221
0.0077	3.17059
0.00775	3.16832
0.0078	3.16539
0.00785	3.16085
0.0079	3.15631
0.00795	3.15014
0.008	3.143
0.00805	3.13521
0.0081	3.12677
0.00815	3.11769
0.0082	3.1073
0.00825	3.09659
0.0083	3.08523
0.00835	3.07257
0.0084	3.06024
0.00845	3.04629
0.0085	3.03266
0.00855	3.01805
0.0086	3.0028
0.00865	2.98754
0.0087	2.97132
0.00875	2.95541
0.0088	2.93886
0.00885	2.92231
0.0089	2.90576
0.00895	2.88856
0.009	2.87201
0.00905	2.85481
0.0091	2.83825
0.00915	2.82138
0.0092	2.80515
0.00925	2.7886
0.0093	2.77302
0.00935	2.75809
0.0094	2.74284
0.00945	2.72856
0.0095	2.7146
0.00955	2.70195
0.0096	2.68994
0.00965	2.6789
0.0097	2.66819
0.00975	2.65878
0.0098	2.65034
0.00985	2.6432
0.0099	2.63639
0.00995	2.63152
0.01	2.6273
0.01005	2.62438
0.0101	2.62211
0.01015	2.62178
0.0102	2.62211
0.01025	2.62341
0.0103	2.62665
0.01035	2.63022
0.0104	2.63606
0.01045	2.64223
0.0105	2.6497
0.01055	2.65846
0.0106	2.66884
0.01065	2.67988
0.0107	2.69221
0.01075	2.70487
0.0108	2.7185
0.01085	2.7331
0.0109	2.74836
0.01095	2.76458
0.011	2.78049
0.01105	2.79769
0.0111	2.81489
0.01115	2.83241
0.0112	2.85059
0.01125	2.86876
0.0113	2.88791
0.01135	2.90673
0.0114	2.92556
0.01145	2.94503
0.0115	2.9645
0.01155	2.98397
0.0116	3.00345
0.01165	3.0226
0.0117	3.04239
0.01175	3.06122
0.0118	3.07971
0.01185	3.09756
0.0119	3.11574
0.01195	3.13294
0.012	3.14982
0.01205	3.16604
0.0121	3.18162
0.01215	3.19687
0.0122	3.21018
0.01225	3.22414
0.0123	3.23647
0.01235	3.24815
0.0124	3.25919
0.01245	3.26957
0.0125	3.27963
0.01255	3.28807
0.0126	3.29651
0.01265	3.30365
0.0127	3.31079
0.01275	3.31696
0.0128	3.32247
0.01285	3.32832
0.0129	3.33318
0.01295	3.33773
0.013	3.34195
0.01305	3.34552
0.0131	3.34941
0.01315	3.35233
0.0132	3.35558
0.01325	3.3585
0.0133	3.36109
0.01335	3.36304
0.0134	3.36564
0.01345	3.36758
0.0135	3.36953
0.01355	3.37083
0.0136	3.3731
0.01365	3.37408
0.0137	3.37635
0.01375	3.37797
0.0138	3.37894
0.01385	3.38057
0.0139	3.38186
0.01395	3.38316
0.014	3.38446
0.01405	3.38543
0.0141	3.38673
0.01415	3.38771
0.0142	3.38868
0.01425	3.38998
0.0143	3.39063
0.01435	3.39193
0.0144	3.39257
0.01445	3.39355
0.0145	3.39485
0.01455	3.39517
0.0146	3.39582
0.01465	3.39712
0.0147	3.39809
0.01475	3.39842
0.0148	3.39874
0.01485	3.39907
0.0149	3.39971
0.01495	3.39971
0.015	3.40036
0.01505	3.40004
0.0151	3.40004
0.01515	3.40004
0.0152	3.40004
0.01525	3.40004
0.0153	3.39971
0.01535	3.39907
0.0154	3.39842
0.01545	3.39842
0.0155	3.39744
0.01555	3.39712
0.0156	3.39679
0.01565	3.39614
0.0157	3.39582
0.01575	3.3955
0.0158	3.39485
0.01585	3.39452
0.0159	3.3942
0.01595	3.39355
0.016	3.39387
0.01605	3.3929
0.0161	3.39322
0.01615	3.39322
0.0162	3.39322
0.01625	3.3929
0.0163	3.39322
0.01635	3.39387
0.0164	3.3942
0.01645	3.3942
0.0165	3.39485
0.01655	3.3955
0.0166	3.39614
0.01665	3.39712
0.0167	3.39744
0.01675	3.39777
0.0168	3.39874
0.01685	3.40004
0.0169	3.40069
0.01695	3.40134
0.017	3.40231
0.01705	3.40328
0.0171	3.40458
0.01715	3.40556
0.0172	3.40653
0.01725	3.40783
0.0173	3.40913
0.01735	3.41042
0.0174	3.41205
0.01745	3.41335
0.0175	3.41432
0.01755	3.41529
0.0176	3.41659
0.01765	3.41724
0.0177	3.41886
0.01775	3.41919
0.0178	3.42049
0.01785	3.42113
0.0179	3.42178
0.01795	3.42243
0.018	3.42308
0.01805	3.42341
0.0181	3.42406
0.01815	3.42438
0.0182	3.4247
0.01825	3.42503
0.0183	3.426
0.01835	3.426
0.0184	3.426
0.01845	3.42665
0.0185	3.42665
0.01855	3.42763
0.0186	3.42763
0.01865	3.42763
0.0187	3.4286
0.01875	3.42827
0.0188	3.4286
0.01885	3.42892
0.0189	3.4286
0.01895	3.42925
0.019	3.42957
0.01905	3.42957
0.0191	3.43022
0.01915	3.43055
0.0192	3.43087
0.01925	3.43087
0.0193	3.43152
0.01935	3.43282
0.0194	3.43282
0.01945	3.43379
0.0195	3.43477
0.01955	3.43574
0.0196	3.43704
0.01965	3.43769
0.0197	3.43866
0.01975	3.43963
0.0198	3.44028
0.01985	3.44126
0.0199	3.44191
0.01995	3.44288
0.02	3.44385
0.02005	3.4445
0.0201	3.44515
0.02015	3.44548
0.0202	3.44677
0.02025	3.44645
0.0203	3.44677
0.02035	3.44742
0.0204	3.44742
0.02045	3.44807
0.0205	3.4484
0.02055	3.44872
0.0206	3.4484
0.02065	3.4484
0.0207	3.44872
0.02075	3.44905
0.0208	3.44905
0.02085	3.44905
0.0209	3.44969
0.02095	3.45002
0.021	3.44937
0.02105	3.45034
0.0211	3.45034
0.02115	3.45067
0.0212	3.45067
0.02125	3.45067
0.0213	3.45099
0.02135	3.45132
0.0214	3.45229
0.02145	3.45229
0.0215	3.45262
0.02155	3.45359
0.0216	3.45391
0.02165	3.45456
0.0217	3.45521
0.02175	3.45619
0.0218	3.45586
0.02185	3.45683
0.0219	3.45748
0.02195	3.45813
0.022	3.45846
0.02205	3.45878
0.0221	3.45976
0.02215	3.46008
0.0222	3.46008
0.02225	3.4604
0.0223	3.46073
0.02235	3.46105
0.0224	3.46138
0.02245	3.4617
0.0225	3.46203
0.02255	3.46268
0.0226	3.46268
0.02265	3.46333
0.0227	3.46333
0.02275	3.46397
0.0228	3.4643
0.02285	3.46462
0.0229	3.46495
0.02295	3.4656
0.023	3.46657
0.02305	3.4669
0.0231	3.46787
0.02315	3.46852
0.0232	3.46884
0.02325	3.46982
0.0233	3.47047
0.02335	3.47111
0.0234	3.47209
0.02345	3.47339
0.0235	3.47404
0.02355	3.47468
0.0236	3.47566
0.02365	3.47631
0.0237	3.47696
0.02375	3.47728
0.0238	3.47761
0.02385	3.47858
0.0239	3.47858
0.02395	3.47923
0.024	3.47923
0.02405	3.47955
0.0241	3.4802
0.02415	3.47988
0.0242	3.48053
0.02425	3.48053
0.0243	3.48085
0.02435	3.48085
0.0244	3.48085
0.02445	3.48118
0.0245	3.4815
0.02455	3.48118
0.0246	3.48118
0.02465	3.48182
0.0247	3.48182
0.02475	3.48215
0.0248	3.48247
0.02485	3.48312
0.0249	3.48345
0.02495	3.4841
0.025	3.48507
0.02505	3.48572
0.0251	3.48604
0.02515	3.48702
0.0252	3.48734
0.02525	3.48864
0.0253	3.48929
0.02535	3.48994
0.0254	3.49091
0.02545	3.49188
0.0255	3.49188
0.02555	3.49351
0.0256	3.49416
0.02565	3.49448
0.0257	3.49545
0.02575	3.49578
0.0258	3.49675
0.02585	3.49805
0.0259	3.49805
0.02595	3.49838
0.026	3.4987
0.02605	3.49967
0.0261	3.5
0.02615	3.50032
0.0262	3.50097
0.02625	3.5013
0.0263	3.5013
0.02635	3.50195
0.0264	3.50227
0.02645	3.50324
0.0265	3.50357
0.02655	3.50357
0.0266	3.50389
0.02665	3.50454
0.0267	3.50519
0.02675	3.50552
0.0268	3.50584
0.02685	3.50681
0.0269	3.50811
0.02695	3.50844
0.027	3.50876
0.02705	3.50941
0.0271	3.51006
0.02715	3.51071
0.0272	3.51136
0.02725	3.51233
0.0273	3.51266
0.02735	3.51363
0.0274	3.51395
0.02745	3.51525
0.0275	3.5159
0.02755	3.51655
0.0276	3.51687
0.02765	3.51752
0.0277	3.5185
0.02775	3.51882
0.0278	3.51915
0.02785	3.51947
0.0279	3.5198
0.02795	3.52012
0.028	3.52012
0.02805	3.52044
0.0281	3.52012
0.02815	3.5198
0.0282	3.51947
0.02825	3.51947
0.0283	3.51947
0.02835	3.51947
0.0284	3.51915
0.02845	3.51915
0.0285	3.51915
0.02855	3.51947
0.0286	3.51915
0.02865	3.51947
0.0287	3.51947
0.02875	3.5198
0.0288	3.52012
0.02885	3.52044
0.0289	3.52142
0.02895	3.52207
0.029	3.52304
0.02905	3.52369
0.0291	3.52434
0.02915	3.52499
0.0292	3.52596
0.02925	3.52661
0.0293	3.52726
0.02935	3.52856
0.0294	3.52921
0.02945	3.53018
0.0295	3.53148
0.02955	3.5318
0.0296	3.53278
0.02965	3.53343
0.0297	3.53408
0.02975	3.53472
0.0298	3.53537
0.02985	3.53635
0.0299	3.537
0.02995	3.53732
0.03	3.53797
0.03005	3.53862
0.0301	3.53927
0.03015	3.53992
0.0302	3.53992
0.03025	3.54057
0.0303	3.54154
0.03035	3.54154
0.0304	3.54219
0.03045	3.54219
0.0305	3.54316
0.03055	3.54316
0.0306	3.54381
0.03065	3.54414
0.0307	3.54381
0.03075	3.54479
0.0308	3.54446
0.03085	3.54479
0.0309	3.54479
0.03095	3.54479
0.031	3.54446
0.03105	3.54446
0.0311	3.54479
0.03115	3.54511
0.0312	3.54479
0.03125	3.54479
0.0313	3.54414
0.03135	3.54414
0.0314	3.54381
0.03145	3.54381
0.0315	3.54349
0.03155	3.54349
0.0316	3.54446
0.03165	3.54349
0.0317	3.54381
0.03175	3.54414
0.0318	3.54511
0.03185	3.54511
0.0319	3.54543
0.03195	3.54641
0.032	3.54673
0.03205	3.54771
0.0321	3.54836
0.03215	3.549
0.0322	3.54998
0.03225	3.55063
0.0323	3.55193
0.03235	3.55257
0.0324	3.55355
0.03245	3.55452
0.0325	3.5555
0.03255	3.55647
0.0326	3.55744
0.03265	3.55777
0.0327	3.55874
0.03275	3.56004
0.0328	3.56134
0.03285	3.56199
0.0329	3.56231
0.03295	3.56328
0.033	3.56393
0.03305	3.56393
0.0331	3.56426
0.03315	3.56523
0.0332	3.56523
0.03325	3.56621
0.0333	3.56653
0.03335	3.56718
0.0334	3.56783
0.03345	3.56815
0.0335	3.56913
0.03355	3.56978
0.0336	3.5701
0.03365	3.57075
0.0337	3.57107
0.03375	3.57237
0.0338	3.57367
0.03385	3.57367
0.0339	3.57497
0.03395	3.57497
0.034	3.57627
0.03405	3.57724
0.0341	3.57821
0.03415	3.57886
0.0342	3.57951
0.03425	3.58016
0.0343	3.58113
0.03435	3.58211
0.0344	3.58276
0.03445	3.58341
0.0345	3.58438
0.03455	3.58568
0.0346	3.58633
0.03465	3.58763
0.0347	3.58827
0.03475	3.5886
0.0348	3.58957
0.03485	3.59022
0.0349	3.59087
0.03495	3.59087
0.035	3.59152
0.03505	3.59184
0.0351	3.59217
0.03515	3.59184
0.0352	3.59217
0.03525	3.59217
0.0353	3.59184
0.03535	3.59249
0.0354	3.59249
0.03545	3.59217
0.0355	3.59217
0.03555	3.59184
0.0356	3.59152
0.03565	3.59152
0.0357	3.5912
0.03575	3.5912
0.0358	3.59087
0.03585	3.5912
0.0359	3.5912
0.03595	3.59087
0.036	3.59152
0.03605	3.5912
0.0361	3.59152
0.03615	3.59184
0.0362	3.59184
0.03625	3.59249
0.0363	3.59249
0.03635	3.59347
0.0364	3.59412
0.03645	3.59477
0.0365	3.59509
0.03655	3.59606
0.0366	3.59671
0.03665	3.59736
0.0367	3.59866
0.03675	3.59963
0.0368	3.60061
0.03685	3.60126
0.0369	3.60223
0.03695	3.60255
0.037	3.60385
0.03705	3.60418
0.0371	3.60515
0.03715	3.60515
0.0372	3.60645
0.03725	3.6071
0.0373	3.60742
0.03735	3.6084
0.0374	3.60807
0.03745	3.60905
0.0375	3.60937
0.03755	3.60905
0.0376	3.60969
0.03765	3.61034
0.0377	3.61034
0.03775	3.61099
0.0378	3.61099
0.03785	3.61067
0.0379	3.61164
0.03795	3.61164
0.038	3.61164
0.03805	3.61229
0.0381	3.61229
0.03815	3.61262
0.0382	3.61262
0.03825	3.61326
0.0383	3.61326
0.03835	3.61391
0.0384	3.61424
0.03845	3.61456
0.0385	3.61489
0.03855	3.61521
0.0386	3.61586
0.03865	3.61586
0.0387	3.61586
0.03875	3.61683
0.0388	3.61748
0.03885	3.61781
0.0389	3.61813
0.03895	3.61846
0.039	3.61911
0.03905	3.62008
0.0391	3.6204
0.03915	3.62105
0.0392	3.6217
0.03925	3.62235
0.0393	3.623
0.03935	3.62333
0.0394	3.62462
0.03945	3.62495
0.0395	3.6256
0.03955	3.62657
0.0396	3.62722
0.03965	3.62787
0.0397	3.62884
0.03975	3.62917
0.0398	3.62982
0.03985	3.63014
0.0399	3.63111
0.03995	3.63144
0.04	3.63209
0.04005	3.63306
0.0401	3.63339
0.04015	3.63339
0.0402	3.63436
0.04025	3.63468
0.0403	3.63501
0.04035	3.63533
0.0404	3.63566
0.04045	3.63598
0.0405	3.63631
0.04055	3.63663
0.0406	3.63696
0.04065	3.63761
0.0407	3.63825
0.04075	3.63858
0.0408	3.6389
0.04085	3.63988
0.0409	3.63988
0.04095	3.64053
0.041	3.64118
0.04105	3.64182
0.0411	3.6428
0.04115	3.64345
0.0412	3.64345
0.04125	3.64377
0.0413	3.64474
0.04135	3.64539
0.0414	3.64539
0.04145	3.64572
0.0415	3.64637
0.04155	3.64669
0.0416	3.64734
0.04165	3.64734
0.0417	3.64799
0.04175	3.64864
0.0418	3.64864
0.04185	3.64896
0.0419	3.64929
0.04195	3.64961
0.042	3.64961
0.04205	3.65026
0.0421	3.65026
0.04215	3.65026
0.0422	3.65124
0.04225	3.65156
0.0423	3.65156
0.04235	3.65221
0.0424	3.65253
0.04245	3.65286
0.0425	3.65383
0.04255	3.65416
0.0426	3.65448
0.04265	3.65513
0.0427	3.6561
0.04275	3.65675
0.0428	3.6574
0.04285	3.65805
0.0429	3.6587
0.04295	3.65967
0.043	3.66032
0.04305	3.66097
0.0431	3.66195
0.04315	3.66292
0.0432	3.66324
0.04325	3.66389
0.0433	3.66422
0.04335	3.66487
0.0434	3.66487
0.04345	3.66552
0.0435	3.66616
0.04355	3.66616
0.0436	3.66681
0.04365	3.66714
0.0437	3.66779
0.04375	3.66811
0.0438	3.66844
0.04385	3.66844
0.0439	3.66909
0.04395	3.66973
0.044	3.67006
0.04405	3.67071
0.0441	3.67103
0.04415	3.67168
0.0442	3.67233
0.04425	3.67266
0.0443	3.6733
0.04435	3.67395
0.0444	3.6746
0.04445	3.67525
0.0445	3.6759
0.04455	3.67687
0.0446	3.67752
0.04465	3.6785
0.0447	3.67915
0.04475	3.68012
0.0448	3.68044
0.04485	3.68142
0.0449	3.68174
0.04495	3.68239
0.045	3.68304
0.04505	3.68337
0.0451	3.68369
0.04515	3.68369
0.0452	3.68434
0.04525	3.68434
0.0453	3.68499
0.04535	3.68466
0.0454	3.68466
0.04545	3.68499
0.0455	3.68531
0.04555	3.68531
0.0456	3.68499
0.04565	3.68564
0.0457	3.68564
0.04575	3.68596
0.0458	3.68596
0.04585	3.68661
0.0459	3.68661
0.04595	3.68694
0.046	3.68726
0.04605	3.68758
0.0461	3.68758
0.04615	3.68856
0.0462	3.68888
0.04625	3.68953
0.0463	3.69018
0.04635	3.69018
0.0464	3.69083
0.04645	3.69148
0.0465	3.6918
0.04655	3.69213
0.0466	3.6931
0.04665	3.69343
0.0467	3.69375
0.04675	3.6944
0.0468	3.69505
0.04685	3.6957
0.0469	3.69602
0.04695	3.69602
0.047	3.69667
0.04705	3.697
0.0471	3.69765
0.04715	3.69829
0.0472	3.69862
0.04725	3.69894
0.0473	3.69992
0.04735	3.69992
0.0474	3.70057
0.04745	3.70089
0.0475	3.70154
0.04755	3.70186
0.0476	3.70251
0.04765	3.70316
0.0477	3.70381
0.04775	3.70414
0.0478	3.70414
0.04785	3.70543
0.0479	3.70576
0.04795	3.70608
0.048	3.70706
0.04805	3.70738
0.0481	3.70836
0.04815	3.70868
0.0482	3.70965
0.04825	3.70965
0.0483	3.71063
0.04835	3.71128
0.0484	3.71193
0.04845	3.71193
0.0485	3.71257
0.04855	3.71322
0.0486	3.7142
0.04865	3.71485
0.0487	3.71582
0.04875	3.71614
0.0488	3.71679
0.04885	3.71777
0.0489	3.71842
0.04895	3.71907
0.049	3.71939
0.04905	3.72004
0.0491	3.72036
0.04915	3.72101
0.0492	3.72134
0.04925	3.72166
0.0493	3.72231
0.04935	3.72199
0.0494	3.72264
0.04945	3.72264
0.0495	3.72264
0.04955	3.72231
0.0496	3.72264
0.04965	3.72264
0.0497	3.72296
0.04975	3.72296
0.0498	3.72328
0.04985	3.72328
0.0499	3.72361
0.04995	3.72361
0.05	3.72393
0.05005	3.72426
0.0501	3.72458
0.05015	3.72458
0.0502	3.72458
0.05025	3.72523
0.0503	3.72556
0.05035	3.72588
0.0504	3.72588
0.05045	3.72621
0.0505	3.72653
0.05055	3.72653
0.0506	3.72685
0.05065	3.7275
0.0507	3.72783
0.05075	3.72848
0.0508	3.7288
0.05085	3.7288
0.0509	3.72913
0.05095	3.72945
0.051	3.7301
0.05105	3.73042
0.0511	3.73107
0.05115	3.73205
0.0512	3.73237
0.05125	3.7327
0.0513	3.73335
0.05135	3.73399
0.0514	3.73399
0.05145	3.73497
0.0515	3.73562
0.05155	3.73627
0.0516	3.73659
0.05165	3.73789
0.0517	3.73854
0.05175	3.73886
0.0518	3.73984
0.05185	3.74016
0.0519	3.74113
0.05195	3.74178
0.052	3.74276
0.05205	3.74373
0.0521	3.74406
0.05215	3.74535
0.0522	3.74568
0.05225	3.74633
0.0523	3.74698
0.05235	3.74763
0.0524	3.74795
0.05245	3.74892
0.0525	3.74957
0.05255	3.75022
0.0526	3.75055
0.05265	3.7512
0.0527	3.75184
0.05275	3.75217
0.0528	3.75314
0.05285	3.75314
0.0529	3.75379
0.05295	3.75444
0.053	3.75477
0.05305	3.75541
0.0531	3.75574
0.05315	3.75606
0.0532	3.75639
0.05325	3.75704
0.0533	3.75704
0.05335	3.75801
0.0534	3.75801
0.05345	3.75834
0.0535	3.75866
0.05355	3.75898
0.0536	3.75963
0.05365	3.75963
0.0537	3.76028
0.05375	3.76061
0.0538	3.76126
0.05385	3.76191
0.0539	3.76223
0.05395	3.76288
0.054	3.76288
0.05405	3.7632
0.0541	3.76385
0.05415	3.76385
0.0542	3.76418
0.05425	3.7645
0.0543	3.76548
0.05435	3.76515
0.0544	3.76548
0.05445	3.7658
0.0545	3.7658
0.05455	3.76645
0.0546	3.76645
0.05465	3.76645
0.0547	3.76677
0.05475	3.7671
0.0548	3.76775
0.05485	3.76775
0.0549	3.76807
0.05495	3.7684
0.055	3.76872
0.05505	3.76872
0.0551	3.76872
0.05515	3.76937
0.0552	3.76969
0.05525	3.76969
0.0553	3.77034
0.05535	3.77034
0.0554	3.77132
0.05545	3.77132
0.0555	3.77197
0.05555	3.77229
0.0556	3.77326
0.05565	3.77359
0.0557	3.77326
0.05575	3.77424
0.0558	3.77456
0.05585	3.77521
0.0559	3.77586
0.05595	3.77619
0.056	3.77651
0.05605	3.77716
0.0561	3.77813
0.05615	3.77878
0.0562	3.77911
0.05625	3.77943
0.0563	3.7804
0.05635	3.78105
0.0564	3.78105
0.05645	3.7817
0.0565	3.78235
0.05655	3.78333
0.0566	3.78397
0.05665	3.78462
0.0567	3.7856
0.05675	3.78625
0.0568	3.7869
0.05685	3.78819
0.0569	3.78884
0.05695	3.78917
0.057	3.79014
0.05705	3.79047
0.0571	3.79144
0.05715	3.79209
0.0572	3.79274
0.05725	3.79339
0.0573	3.79404
0.05735	3.79468
0.0574	3.79533
0.05745	3.79533
0.0575	3.79598
0.05755	3.79663
0.0576	3.79696
0.05765	3.79793
0.0577	3.79825
0.05775	3.79923
0.0578	3.79988
0.05785	3.80053
0.0579	3.80085
0.05795	3.80182
0.058	3.80215
0.05805	3.80312
0.0581	3.80377
0.05815	3.8041
0.0582	3.80475
0.05825	3.80507
0.0583	3.80539
0.05835	3.80572
0.0584	3.80669
0.05845	3.80637
0.0585	3.80702
0.05855	3.80734
0.0586	3.80767
0.05865	3.80734
0.0587	3.80767
0.05875	3.80799
0.0588	3.80799
0.05885	3.80799
0.0589	3.80799
0.05895	3.80767
0.059	3.80734
0.05905	3.80734
0.0591	3.80734
0.05915	3.80702
0.0592	3.80637
0.05925	3.80604
0.0593	3.80572
0.05935	3.80572
0.0594	3.80475
0.05945	3.8041
0.0595	3.80377
0.05955	3.8041
0.0596	3.80377
0.05965	3.8041
0.0597	3.80345
0.05975	3.80312
0.0598	3.8028
0.05985	3.80377
0.0599	3.8041
0.05995	3.80475
0.06	3.80539
0.06005	3.80604
0.0601	3.80702
0.06015	3.80767
0.0602	3.80832
0.06025	3.80961
0.0603	3.81059
0.06035	3.81124
0.0604	3.81286
0.06045	3.81383
0.0605	3.81546
0.06055	3.8161
0.0606	3.8174
0.06065	3.81838
0.0607	3.82
0.06075	3.82097
0.0608	3.82227
0.06085	3.82324
0.0609	3.82487
0.06095	3.82584
0.061	3.82681
0.06105	3.82844
0.0611	3.82973
0.06115	3.83038
0.0612	3.83168
0.06125	3.83266
0.0613	3.83395
0.06135	3.8346
0.0614	3.83558
0.06145	3.83687
0.0615	3.83752
0.06155	3.8385
0.0616	3.83915
0.06165	3.83947
0.0617	3.84012
0.06175	3.84109
0.0618	3.84142
0.06185	3.84207
0.0619	3.84272
0.06195	3.84239
0.062	3.84304
0.06205	3.84337
0.0621	3.84304
0.06215	3.84304
0.0622	3.84337
0.06225	3.84369
0.0623	3.84337
0.06235	3.84304
0.0624	3.84369
0.06245	3.84337
0.0625	3.84337
0.06255	3.84369
0.0626	3.84337
0.06265	3.84369
0.0627	3.84434
0.06275	3.84466
0.0628	3.84499
0.06285	3.84564
0.0629	3.84564
0.06295	3.84629
0.063	3.84694
0.06305	3.84758
0.0631	3.84823
0.06315	3.84888
0.0632	3.84953
0.06325	3.85051
0.0633	3.85051
0.06335	3.85148
0.0634	3.85213
0.06345	3.8531
0.0635	3.85375
0.06355	3.85505
0.0636	3.85537
0.06365	3.85602
0.0637	3.85667
0.06375	3.85765
0.0638	3.85765
0.06385	3.85894
0.0639	3.85927
0.06395	3.85959
0.064	3.86089
0.06405	3.86122
0.0641	3.86186
0.06415	3.86219
0.0642	3.86284
0.06425	3.86349
0.0643	3.86381
0.06435	3.86381
0.0644	3.86446
0.06445	3.86479
0.0645	3.86511
0.06455	3.86543
0.0646	3.86511
0.06465	3.86608
0.0647	3.86608
0.06475	3.86576
0.0648	3.86576
0.06485	3.86673
0.0649	3.86641
0.06495	3.86641
0.065	3.86641
0.06505	3.86608
0.0651	3.86641
0.06515	3.86641
0.0652	3.86673
0.06525	3.86608
0.0653	3.86641
0.06535	3.86641
0.0654	3.86641
0.06545	3.86641
0.0655	3.86608
0.06555	3.86641
0.0656	3.86576
0.06565	3.86608
0.0657	3.86576
0.06575	3.86608
0.0658	3.86576
0.06585	3.86543
0.0659	3.86543
0.06595	3.86543
0.066	3.86511
0.06605	3.86479
0.0661	3.86414
0.06615	3.86414
0.0662	3.86414
0.06625	3.86414
0.0663	3.86446
0.06635	3.86479
0.0664	3.86543
0.06645	3.86543
0.0665	3.86608
0.06655	3.86641
0.0666	3.86738
0.06665	3.86836
0.0667	3.869
0.06675	3.8703
0.0668	3.87063
0.06685	3.87193
0.0669	3.8729
0.06695	3.87387
0.067	3.87517
0.06705	3.87614
0.0671	3.87679
0.06715	3.87777
0.0672	3.87809
0.06725	3.87907
0.0673	3.88004
0.06735	3.88069
0.0674	3.88166
0.06745	3.88199
0.0675	3.88264
0.06755	3.88328
0.0676	3.88393
0.06765	3.88458
0.0677	3.88523
0.06775	3.88588
0.0678	3.88621
0.06785	3.88653
0.0679	3.88685
0.06795	3.8875
0.068	3.88718
0.06805	3.88848
0.0681	3.88815
0.06815	3.8888
0.0682	3.88945
0.06825	3.88945
0.0683	3.8901
0.06835	3.89042
0.0684	3.89075
0.06845	3.89107
0.0685	3.8914
0.06855	3.89237
0.0686	3.89237
0.06865	3.89335
0.0687	3.89335
0.06875	3.89464
0.0688	3.89464
0.06885	3.89562
0.0689	3.89627
0.06895	3.89724
0.069	3.89756
0.06905	3.89789
0.0691	3.89886
0.06915	3.89984
0.0692	3.90081
0.06925	3.90178
0.0693	3.90243
0.06935	3.90341
0.0694	3.90503
0.06945	3.906
0.0695	3.90633
0.06955	3.90763
0.0696	3.90795
0.06965	3.90925
0.0697	3.90957
0.06975	3.91055
0.0698	3.91087
0.06985	3.91152
0.0699	3.91217
0.06995	3.91282
0.07	3.91282
0.07005	3.91347
0.0701	3.91379
0.07015	3.91412
0.0702	3.91444
0.07025	3.91509
0.0703	3.91509
0.07035	3.91541
0.0704	3.91574
0.07045	3.91541
0.0705	3.91574
0.07055	3.91574
0.0706	3.91606
0.07065	3.91606
0.0707	3.91639
0.07075	3.91639
0.0708	3.91671
0.07085	3.91736
0.0709	3.91769
0.07095	3.91834
0.071	3.91866
0.07105	3.91931
0.0711	3.91963
0.07115	3.92028
0.0712	3.92126
0.07125	3.92191
0.0713	3.92255
0.07135	3.92288
0.0714	3.92418
0.07145	3.92483
0.0715	3.92548
0.07155	3.92548
0.0716	3.92645
0.07165	3.9271
0.0717	3.92775
0.07175	3.92807
0.0718	3.9284
0.07185	3.92872
0.0719	3.92937
0.07195	3.92969
0.072	3.93002
0.07205	3.93002
0.0721	3.93099
0.07215	3.93099
0.0722	3.93132
0.07225	3.93197
0.0723	3.93262
0.07235	3.93262
0.0724	3.93326
0.07245	3.93326
0.0725	3.93424
0.07255	3.93424
0.0726	3.93521
0.07265	3.93586
0.0727	3.93619
0.07275	3.93683
0.0728	3.93748
0.07285	3.93813
0.0729	3.93846
0.07295	3.93943
0.073	3.93976
0.07305	3.9404
0.0731	3.94073
0.07315	3.94105
0.0732	3.9417
0.07325	3.94203
0.0733	3.94268
0.07335	3.94235
0.0734	3.943
0.07345	3.94333
0.0735	3.94365
0.07355	3.94365
0.0736	3.94397
0.07365	3.94397
0.0737	3.94397
0.07375	3.94365
0.0738	3.94397
0.07385	3.94397
0.0739	3.94397
0.07395	3.94397
0.074	3.94365
0.07405	3.94365
0.0741	3.943
0.07415	3.94268
0.0742	3.94203
0.07425	3.94203
0.0743	3.9417
0.07435	3.94138
0.0744	3.94105
0.07445	3.94073
0.0745	3.9404
0.07455	3.93976
0.0746	3.93911
0.07465	3.93878
0.0747	3.93846
0.07475	3.93781
0.0748	3.93748
0.07485	3.93748
0.0749	3.93716
0.07495	3.93716
0.075	3.93683
0.07505	3.93651
0.0751	3.93683
0.07515	3.93651
0.0752	3.93683
0.07525	3.93748
0.0753	3.93716
0.07535	3.93781
0.0754	3.93813
0.07545	3.93846
0.0755	3.93911
0.07555	3.93976
0.0756	3.9404
0.07565	3.94105
0.0757	3.94138
0.07575	3.94203
0.0758	3.94235
0.07585	3.943
0.0759	3.94365
0.07595	3.94397
0.076	3.94495
0.07605	3.94527
0.0761	3.94592
0.07615	3.94625
0.0762	3.94722
0.07625	3.94787
0.0763	3.94852
0.07635	3.94917
0.0764	3.94982
0.07645	3.95079
0.0765	3.95144
0.07655	3.95209
0.0766	3.95274
0.07665	3.95306
0.0767	3.95404
0.07675	3.95468
0.0768	3.95533
0.07685	3.95533
0.0769	3.95598
0.07695	3.95631
0.077	3.95663
0.07705	3.95696
0.0771	3.95761
0.07715	3.95728
0.0772	3.95761
0.07725	3.95793
0.0773	3.95761
0.07735	3.95761
0.0774	3.95793
0.07745	3.95793
0.0775	3.95793
0.07755	3.95761
0.0776	3.95793
0.07765	3.95793
0.0777	3.95761
0.07775	3.95793
0.0778	3.95793
0.07785	3.95728
0.0779	3.95793
0.07795	3.95761
0.078	3.95761
0.07805	3.95761
0.0781	3.95793
0.07815	3.95825
0.0782	3.95858
0.07825	3.9589
0.0783	3.95955
0.07835	3.95955
0.0784	3.96053
0.07845	3.96053
0.0785	3.96118
0.07855	3.96182
0.0786	3.9628
0.07865	3.96377
0.0787	3.96475
0.07875	3.96539
0.0788	3.96637
0.07885	3.96767
0.0789	3.96832
0.07895	3.96994
0.079	3.97091
0.07905	3.97221
0.0791	3.97318
0.07915	3.97416
0.0792	3.97481
0.07925	3.97643
0.0793	3.9774
0.07935	3.97838
0.0794	3.97903
0.07945	3.98
0.0795	3.9813
0.07955	3.98162
0.0796	3.98292
0.07965	3.98357
0.0797	3.98422
0.07975	3.98487
0.0798	3.98584
0.07985	3.98617
0.0799	3.98681
0.07995	3.98746
0.08	3.98746
0.08005	3.98746
0.0801	3.98811
0.08015	3.98811
0.0802	3.98844
0.08025	3.98811
0.0803	3.98811
0.08035	3.98779
0.0804	3.98779
0.08045	3.98746
0.0805	3.98746
0.08055	3.98746
0.0806	3.98714
0.08065	3.98714
0.0807	3.98714
0.08075	3.98746
0.0808	3.98746
0.08085	3.98779
0.0809	3.98779
0.08095	3.98811
0.081	3.98876
0.08105	3.98876
0.0811	3.98941
0.08115	3.98941
0.0812	3.99006
0.08125	3.99038
0.0813	3.99136
0.08135	3.99201
0.0814	3.99201
0.08145	3.99298
0.0815	3.99331
0.08155	3.99428
0.0816	3.99493
0.08165	3.99525
0.0817	3.99623
0.08175	3.99688
0.0818	3.99688
0.08185	3.99752
0.0819	3.9985
0.08195	3.99882
0.082	3.99915
0.08205	3.99947
0.0821	3.99947
0.08215	3.9998
0.0822	3.9998
0.08225	4.00012
0.0823	4.00045
0.08235	4.00077
0.0824	4.00077
0.08245	4.00109
0.0825	4.00142
0.08255	4.00142
0.0826	4.00174
0.08265	4.00239
0.0827	4.00239
0.08275	4.00272
0.0828	4.00304
0.08285	4.00337
0.0829	4.00369
0.08295	4.00402
0.083	4.00466
0.08305	4.00531
0.0831	4.00531
0.08315	4.00564
0.0832	4.00661
0.08325	4.00694
0.0833	4.00791
0.08335	4.00823
0.0834	4.00823
0.08345	4.00856
0.0835	4.00856
0.08355	4.00953
0.0836	4.00921
0.08365	4.00986
0.0837	4.01018
0.08375	4.01018
0.0838	4.01051
0.08385	4.01083
0.0839	4.01083
0.08395	4.01083
0.084	4.01148
0.08405	4.0118
0.0841	4.01213
0.08415	4.01213
0.0842	4.01278
0.08425	4.01343
0.0843	4.01375
0.08435	4.01375
0.0844	4.01408
0.08445	4.01472
0.0845	4.01505
0.08455	4.01505
0.0846	4.01537
0.08465	4.0157
0.0847	4.0157
0.08475	4.01667
0.0848	4.017
0.08485	4.017
0.0849	4.017
0.08495	4.01732
0.085	4.017
0.08505	4.01797
0.0851	4.01765
0.08515	4.01829
0.0852	4.01862
0.08525	4.01894
0.0853	4.01959
0.08535	4.01959
0.0854	4.02024
0.08545	4.02089
0.0855	4.02122
0.08555	4.02154
0.0856	4.02251
0.08565	4.02284
0.0857	4.02349
0.08575	4.02414
0.0858	4.02414
0.08585	4.02511
0.0859	4.02576
0.08595	4.02641
0.086	4.02706
0.08605	4.02771
0.0861	4.02868
0.08615	4.029
0.0862	4.02933
0.08625	4.02998
0.0863	4.0303
0.08635	4.03063
0.0864	4.03095
0.08645	4.0316
0.0865	4.03225
0.08655	4.03225
0.0866	4.03257
0.08665	4.0329
0.0867	4.0329
0.08675	4.0329
0.0868	4.0329
0.08685	4.0329
0.0869	4.0329
0.08695	4.0329
0.087	4.0329
0.08705	4.0329
0.0871	4.03257
0.08715	4.03225
0.0872	4.03193
0.08725	4.0316
0.0873	4.0316
0.08735	4.03128
0.0874	4.03095
0.08745	4.03095
0.0875	4.03063
0.08755	4.03095
0.0876	4.03063
0.08765	4.0303
0.0877	4.03063
0.08775	4.03095
0.0878	4.0303
0.08785	4.03095
0.0879	4.03128
0.08795	4.03193
0.088	4.0316
0.08805	4.03225
0.0881	4.03257
0.08815	4.03322
0.0882	4.03355
0.08825	4.0342
0.0883	4.03452
0.08835	4.03517
0.0884	4.03582
0.08845	4.03614
0.0885	4.03679
0.08855	4.03744
0.0886	4.03842
0.08865	4.03971
0.0887	4.04036
0.08875	4.04101
0.0888	4.04166
0.08885	4.04264
0.0889	4.04328
0.08895	4.04458
0.089	4.04523
0.08905	4.04621
0.0891	4.0475
0.08915	4.04783
0.0892	4.0488
0.08925	4.0501
0.0893	4.05075
0.08935	4.05205
0.0894	4.05302
0.08945	4.05399
0.0895	4.05497
0.08955	4.05562
0.0896	4.05594
0.08965	4.05692
0.0897	4.05724
0.08975	4.05789
0.0898	4.05886
0.08985	4.05951
0.0899	4.05984
0.08995	4.05984
0.09	4.06049
0.09005	4.06081
0.0901	4.06146
0.09015	4.06178
0.0902	4.06211
0.09025	4.06308
0.0903	4.06341
0.09035	4.06341
0.0904	4.06406
0.09045	4.0647
0.0905	4.0647
0.09055	4.06535
0.0906	4.06568
0.09065	4.066
0.0907	4.06568
0.09075	4.06633
0.0908	4.06633
0.09085	4.06633
0.0909	4.06665
0.09095	4.06698
0.091	4.06665
0.09105	4.06665
0.0911	4.06698
0.09115	4.06698
0.0912	4.06698
0.09125	4.06698
0.0913	4.06698
0.09135	4.06763
0.0914	4.0673
0.09145	4.06698
0.0915	4.0673
0.09155	4.0673
0.0916	4.06763
0.09165	4.06763
0.0917	4.0673
0.09175	4.06763
0.0918	4.06827
0.09185	4.06795
0.0919	4.06795
0.09195	4.06795
0.092	4.06763
0.09205	4.06795
0.0921	4.06763
0.09215	4.06763
0.0922	4.06763
0.09225	4.06763
0.0923	4.06795
0.09235	4.06795
0.0924	4.06795
0.09245	4.06795
0.0925	4.06827
0.09255	4.0686
0.0926	4.0686
0.09265	4.06957
0.0927	4.07055
0.09275	4.07055
0.0928	4.07152
0.09285	4.07184
0.0929	4.07217
0.09295	4.07314
0.093	4.07412
0.09305	4.07509
0.0931	4.07574
0.09315	4.07639
0.0932	4.07671
0.09325	4.07801
0.0933	4.07866
0.09335	4.07931
0.0934	4.07996
0.09345	4.08093
0.0935	4.08126
0.09355	4.08223
0.0936	4.08288
0.09365	4.0832
0.0937	4.08385
0.09375	4.08385
0.0938	4.08418
0.09385	4.08418
0.0939	4.0845
0.09395	4.0845
0.094	4.08515
0.09405	4.08483
0.0941	4.08515
0.09415	4.08548
0.0942	4.08548
0.09425	4.08548
0.0943	4.0858
0.09435	4.0858
0.0944	4.08612
0.09445	4.08677
0.0945	4.08645
0.09455	4.08677
0.0946	4.08742
0.09465	4.08742
0.0947	4.08807
0.09475	4.0884
0.0948	4.0884
0.09485	4.08872
0.0949	4.08872
0.09495	4.08872
0.095	4.08905
0.09505	4.08905
0.0951	4.08905
0.09515	4.08872
0.0952	4.08872
0.09525	4.08872
0.0953	4.0884
0.09535	4.08807
0.0954	4.0884
0.09545	4.0884
0.0955	4.0884
0.09555	4.0884
0.0956	4.08807
0.09565	4.08807
0.0957	4.08872
0.09575	4.08905
0.0958	4.08905
0.09585	4.08905
0.0959	4.08937
0.09595	4.09002
0.096	4.09034
0.09605	4.09067
0.0961	4.09132
0.09615	4.09164
0.0962	4.09262
0.09625	4.09229
0.0963	4.09326
0.09635	4.09359
0.0964	4.09456
0.09645	4.09521
0.0965	4.09554
0.09655	4.09586
0.0966	4.09619
0.09665	4.09683
0.0967	4.09781
0.09675	4.09813
0.0968	4.09846
0.09685	4.09911
0.0969	4.09976
0.09695	4.1004
0.097	4.10073
0.09705	4.10138
0.0971	4.1017
0.09715	4.10235
0.0972	4.10333
0.09725	4.10333
0.0973	4.10397
0.09735	4.1043
0.0974	4.10495
0.09745	4.1056
0.0975	4.1056
0.09755	4.10592
0.0976	4.10592
0.09765	4.10625
0.0977	4.10722
0.09775	4.10787
0.0978	4.10819
0.09785	4.10884
0.0979	4.10884
0.09795	4.10949
0.098	4.11047
0.09805	4.11111
0.0981	4.11144
0.09815	4.11241
0.0982	4.11306
0.09825	4.11371
0.0983	4.11436
0.09835	4.11468
0.0984	4.11533
0.09845	4.11598
0.0985	4.11631
0.09855	4.11696
0.0986	4.11728
0.09865	4.11825
0.0987	4.11858
0.09875	4.1189
0.0988	4.11988
0.09885	4.12053
0.0989	4.12085
0.09895	4.12118
0.099	4.12182
0.09905	4.12215
[truncated: 5,812 more rows]
