# Supplementary material for: An evolutionarily conserved glycine-tyrosine motif forms a folding core in outer membrane proteins
Source: PLoS One. 2017 Aug 3;12(8):e0182016. doi: 10.1371/journal.pone.0182016 (PMC5542473; doi:10.1371/journal.pone.0182016)
Supplement: S1 File — (ZIP) [file pone.0182016.s001.zip › OmpX stopflow RAW data/OmpX WT 10/ompx_wt_ch1_015.bka]

BIO-KINE ASCII FILE
_COMMENT	External device
_COMMENT	Kinetics measurement
_COMMENT	Y Unit : Volt, X Unit : s
_COMMENT	Timebase 1 = .00005 s 5001 pts
_COMMENT	Timebase 2 = .001 s 2749 pts
_COMMENT	Timebase 3 = .5 s 44 pts
_SFM	SFM-300 /S Advanced mode
_SFM	Ratio : S1: 950, S2: 950, S3: 100
_SFM	Content : S1: , S2: , S3:
_SFM	Concentration : S1: , S2: , S3:
_SFM	Total volume : 422 �l Flow : 14 mL/s
_SFM	Acquisition start : 10 ms before stop
_SFM	cuve=FC-08, s1=10 ml , s2=10 ml , s3=1.9 ml
_UNITX	s
_UNITY	Volt
_DELTAX	0
_DATA
1e-300	2.43907
5e-5	2.45464
1e-4	2.4712
1.5e-4	2.4884
2e-4	2.50657
2.5e-4	2.52604
3e-4	2.54584
3.5e-4	2.56629
4e-4	2.58738
4.5e-4	2.60913
5e-4	2.63185
5.5e-4	2.65424
6e-4	2.67728
6.5e-4	2.70032
7e-4	2.72337
7.5e-4	2.74641
8e-4	2.76913
8.5e-4	2.79184
9e-4	2.81424
9.5e-4	2.83631
0.001	2.85805
0.00105	2.87882
0.0011	2.89927
0.00115	2.91907
0.0012	2.93821
0.00125	2.95704
0.0013	2.97489
0.00135	2.99176
0.0014	3.00767
0.00145	3.02292
0.0015	3.0372
0.00155	3.05051
0.0016	3.06284
0.00165	3.07387
0.0017	3.08393
0.00175	3.09302
0.0018	3.10081
0.00185	3.10763
0.0019	3.11347
0.00195	3.11704
0.002	3.11996
0.00205	3.12223
0.0021	3.12353
0.00215	3.12223
0.0022	3.12126
0.00225	3.11866
0.0023	3.11444
0.00235	3.11022
0.0024	3.10438
0.00245	3.09692
0.0025	3.08945
0.00255	3.08101
0.0026	3.07063
0.00265	3.06057
0.0027	3.04953
0.00275	3.03752
0.0028	3.02487
0.00285	3.01156
0.0029	2.99793
0.00295	2.98397
0.003	2.96937
0.00305	2.95444
0.0031	2.93951
0.00315	2.92458
0.0032	2.90868
0.00325	2.89278
0.0033	2.87688
0.00335	2.86097
0.0034	2.84475
0.00345	2.82884
0.0035	2.81229
0.00355	2.79639
0.0036	2.78016
0.00365	2.76426
0.0037	2.74868
0.00375	2.7331
0.0038	2.7172
0.00385	2.7026
0.0039	2.68767
0.00395	2.67339
0.004	2.65943
0.00405	2.6458
0.0041	2.63347
0.00415	2.62114
0.0042	2.60945
0.00425	2.59907
0.0043	2.58868
0.00435	2.57992
0.0044	2.57148
0.00445	2.56434
0.0045	2.55817
0.00455	2.55266
0.0046	2.54876
0.00465	2.54552
0.0047	2.54422
0.00475	2.54357
0.0048	2.54389
0.00485	2.54552
0.0049	2.54811
0.00495	2.55168
0.005	2.55688
0.00505	2.56304
0.0051	2.57018
0.00515	2.57797
0.0052	2.58706
0.00525	2.59744
0.0053	2.60848
0.00535	2.62016
0.0054	2.63347
0.00545	2.6471
0.0055	2.66138
0.00555	2.67728
0.0056	2.69351
0.00565	2.71071
0.0057	2.72823
0.00575	2.74673
0.0058	2.76588
0.00585	2.78503
0.0059	2.80483
0.00595	2.82495
0.006	2.84572
0.00605	2.86584
0.0061	2.88726
0.00615	2.90803
0.0062	2.92848
0.00625	2.94827
0.0063	2.96905
0.00635	2.98917
0.0064	3.00799
0.00645	3.02746
0.0065	3.04564
0.00655	3.06349
0.0066	3.08101
0.00665	3.09756
0.0067	3.11347
0.00675	3.12807
0.0068	3.14268
0.00685	3.15533
0.0069	3.16799
0.00695	3.17903
0.007	3.18909
0.00705	3.1985
0.0071	3.20629
0.00715	3.21278
0.0072	3.21829
0.00725	3.22251
0.0073	3.22543
0.00735	3.22738
0.0074	3.22771
0.00745	3.22641
0.0075	3.22446
0.00755	3.22057
0.0076	3.21602
0.00765	3.21018
0.0077	3.20337
0.00775	3.19493
0.0078	3.18617
0.00785	3.1761
0.0079	3.16539
0.00795	3.15371
0.008	3.14105
0.00805	3.12807
0.0081	3.11379
0.00815	3.09984
0.0082	3.08491
0.00825	3.06998
0.0083	3.0544
0.00835	3.0385
0.0084	3.0226
0.00845	3.00572
0.0085	2.98884
0.00855	2.97164
0.0086	2.95477
0.00865	2.93756
0.0087	2.92101
0.00875	2.90349
0.0088	2.88694
0.00885	2.86941
0.0089	2.85253
0.00895	2.83501
0.009	2.81813
0.00905	2.80158
0.0091	2.78438
0.00915	2.76815
0.0092	2.75193
0.00925	2.73602
0.0093	2.72077
0.00935	2.70519
0.0094	2.69091
0.00945	2.67663
0.0095	2.663
0.00955	2.65034
0.0096	2.63801
0.00965	2.62698
0.0097	2.61627
0.00975	2.60718
0.0098	2.59842
0.00985	2.59095
0.0099	2.58479
0.00995	2.5783
0.01	2.57408
0.01005	2.57051
0.0101	2.56726
0.01015	2.56564
0.0102	2.56466
0.01025	2.56499
0.0103	2.56564
0.01035	2.56791
0.0104	2.57083
0.01045	2.57505
0.0105	2.58057
0.01055	2.58706
0.0106	2.59452
0.01065	2.60393
0.0107	2.614
0.01075	2.626
0.0108	2.63866
0.01085	2.65262
0.0109	2.66787
0.01095	2.68442
0.011	2.70195
0.01105	2.72045
0.0111	2.73959
0.01115	2.75972
0.0112	2.78016
0.01125	2.80191
0.0113	2.82333
0.01135	2.84572
0.0114	2.86811
0.01145	2.89083
0.0115	2.91322
0.01155	2.93594
0.0116	2.95801
0.01165	2.9804
0.0117	3.00215
0.01175	3.02422
0.0118	3.04466
0.01185	3.06543
0.0119	3.08491
0.01195	3.1047
0.012	3.12255
0.01205	3.14008
0.0121	3.15663
0.01215	3.17221
0.0122	3.18681
0.01225	3.20044
0.0123	3.2131
0.01235	3.22479
0.0124	3.2355
0.01245	3.24426
0.0125	3.25335
0.01255	3.26113
0.0126	3.26827
0.01265	3.27444
0.0127	3.27963
0.01275	3.28483
0.0128	3.28905
0.01285	3.29326
0.0129	3.29716
0.01295	3.29976
0.013	3.303
0.01305	3.30527
0.0131	3.30819
0.01315	3.31047
0.0132	3.31209
0.01325	3.31436
0.0133	3.31631
0.01335	3.31793
0.0134	3.32053
0.01345	3.3215
0.0135	3.32345
0.01355	3.32539
0.0136	3.32734
0.01365	3.32832
0.0137	3.33059
0.01375	3.33188
0.0138	3.33351
0.01385	3.33513
0.0139	3.33643
0.01395	3.33805
0.014	3.33967
0.01405	3.34162
0.0141	3.34324
0.01415	3.34454
0.0142	3.34649
0.01425	3.34779
0.0143	3.34876
0.01435	3.35006
0.0144	3.35168
0.01445	3.35266
0.0145	3.35428
0.01455	3.35558
0.0146	3.35687
0.01465	3.35817
0.0147	3.3598
0.01475	3.36077
0.0148	3.36142
0.01485	3.36239
0.0149	3.36337
0.01495	3.36401
0.015	3.36466
0.01505	3.36531
0.0151	3.36596
0.01515	3.36661
0.0152	3.36694
0.01525	3.36726
0.0153	3.36791
0.01535	3.36791
0.0154	3.36823
0.01545	3.36856
0.0155	3.36856
0.01555	3.36856
0.0156	3.36823
0.01565	3.36888
0.0157	3.36953
0.01575	3.36921
0.0158	3.36986
0.01585	3.36986
0.0159	3.37051
0.01595	3.37083
0.016	3.37115
0.01605	3.37148
0.0161	3.37213
0.01615	3.37278
0.0162	3.3731
0.01625	3.37408
0.0163	3.3744
0.01635	3.37505
0.0164	3.37602
0.01645	3.37667
0.0165	3.37732
0.01655	3.37797
0.0166	3.37927
0.01665	3.37959
0.0167	3.38057
0.01675	3.38122
0.0168	3.38219
0.01685	3.38251
0.0169	3.38349
0.01695	3.38414
0.017	3.38446
0.01705	3.38511
0.0171	3.38608
0.01715	3.38673
0.0172	3.38738
0.01725	3.38803
0.0173	3.38836
0.01735	3.389
0.0174	3.38933
0.01745	3.38965
0.0175	3.39063
0.01755	3.39063
0.0176	3.39095
0.01765	3.3916
0.0177	3.39225
0.01775	3.39225
0.0178	3.39322
0.01785	3.39355
0.0179	3.39387
0.01795	3.39452
0.018	3.39485
0.01805	3.39485
0.0181	3.39517
0.01815	3.39582
0.0182	3.3955
0.01825	3.39582
0.0183	3.39614
0.01835	3.39647
0.0184	3.39647
0.01845	3.39712
0.0185	3.39614
0.01855	3.39614
0.0186	3.39614
0.01865	3.39614
0.0187	3.39582
0.01875	3.39614
0.0188	3.39614
0.01885	3.39647
0.0189	3.39679
0.01895	3.39679
0.019	3.39744
0.01905	3.39777
0.0191	3.39777
0.01915	3.39777
0.0192	3.39874
0.01925	3.39939
0.0193	3.39971
0.01935	3.40004
0.0194	3.40069
0.01945	3.40134
0.0195	3.40199
0.01955	3.40264
0.0196	3.40361
0.01965	3.40393
0.0197	3.40458
0.01975	3.40523
0.0198	3.40653
0.01985	3.40685
0.0199	3.40783
0.01995	3.40848
0.02	3.40913
0.02005	3.41042
0.0201	3.41075
0.02015	3.41172
0.0202	3.41237
0.02025	3.41302
0.0203	3.41367
0.02035	3.41399
0.0204	3.41464
0.02045	3.41562
0.0205	3.41594
0.02055	3.41659
0.0206	3.41627
0.02065	3.41692
0.0207	3.41756
0.02075	3.41821
0.0208	3.41821
0.02085	3.41821
0.0209	3.41886
0.02095	3.41854
0.021	3.41919
0.02105	3.41919
0.0211	3.41919
0.02115	3.41919
0.0212	3.42016
0.02125	3.41984
0.0213	3.41984
0.02135	3.41984
0.0214	3.42016
0.02145	3.42016
0.0215	3.42049
0.02155	3.42049
0.0216	3.42081
0.02165	3.42113
0.0217	3.42113
0.02175	3.42178
0.0218	3.42211
0.02185	3.42276
0.0219	3.42308
0.02195	3.42308
0.022	3.42373
0.02205	3.4247
0.0221	3.42438
0.02215	3.4247
0.0222	3.4247
0.02225	3.4247
0.0223	3.4247
0.02235	3.42568
0.0224	3.42503
0.02245	3.4247
0.0225	3.42438
0.02255	3.4247
0.0226	3.42406
0.02265	3.42406
0.0227	3.42373
0.02275	3.42373
0.0228	3.42406
0.02285	3.42373
0.0229	3.42438
0.02295	3.42438
0.023	3.42438
0.02305	3.4247
0.0231	3.4247
0.02315	3.42535
0.0232	3.42568
0.02325	3.426
0.0233	3.42665
0.02335	3.4273
0.0234	3.42795
0.02345	3.4286
0.0235	3.42892
0.02355	3.42925
0.0236	3.4299
0.02365	3.43055
0.0237	3.43152
0.02375	3.43249
0.0238	3.43282
0.02385	3.43314
0.0239	3.43379
0.02395	3.43477
0.024	3.43509
0.02405	3.43541
0.0241	3.43606
0.02415	3.43639
0.0242	3.43606
0.02425	3.43704
0.0243	3.43736
0.02435	3.43834
0.0244	3.43866
0.02445	3.43898
0.0245	3.43996
0.02455	3.44028
0.0246	3.44093
0.02465	3.44126
0.0247	3.44191
0.02475	3.44223
0.0248	3.4432
0.02485	3.44353
0.0249	3.44418
0.02495	3.4445
0.025	3.44515
0.02505	3.44548
0.0251	3.44612
0.02515	3.44612
0.0252	3.4471
0.02525	3.44742
0.0253	3.44775
0.02535	3.4484
0.0254	3.44905
0.02545	3.45002
0.0255	3.45034
0.02555	3.45067
0.0256	3.45164
0.02565	3.45262
0.0257	3.45326
0.02575	3.45391
0.0258	3.45554
0.02585	3.45683
0.0259	3.45748
0.02595	3.45846
0.026	3.45943
0.02605	3.46073
0.0261	3.46138
0.02615	3.46235
0.0262	3.46333
0.02625	3.46397
0.0263	3.46462
0.02635	3.4656
0.0264	3.46592
0.02645	3.46625
0.0265	3.46657
0.02655	3.46722
0.0266	3.46787
0.02665	3.46787
0.0267	3.46819
0.02675	3.46917
0.0268	3.46982
0.02685	3.47014
0.0269	3.47014
0.02695	3.47047
0.027	3.47144
0.02705	3.47176
0.0271	3.47176
0.02715	3.47274
0.0272	3.47339
0.02725	3.47371
0.0273	3.47404
0.02735	3.47533
0.0274	3.47566
0.02745	3.47631
0.0275	3.47696
0.02755	3.47728
0.0276	3.47825
0.02765	3.47858
0.0277	3.4789
0.02775	3.47988
0.0278	3.4802
0.02785	3.48053
0.0279	3.48118
0.02795	3.4815
0.028	3.48215
0.02805	3.48215
0.0281	3.48312
0.02815	3.48312
0.0282	3.48345
0.02825	3.48442
0.0283	3.48474
0.02835	3.48539
0.0284	3.48572
0.02845	3.48572
0.0285	3.48604
0.02855	3.48702
0.0286	3.48734
0.02865	3.48799
0.0287	3.48831
0.02875	3.48896
0.0288	3.48929
0.02885	3.48929
0.0289	3.48961
0.02895	3.49026
0.029	3.49026
0.02905	3.49059
0.0291	3.49091
0.02915	3.49124
0.0292	3.49124
0.02925	3.49156
0.0293	3.49253
0.02935	3.49221
0.0294	3.49221
0.02945	3.49253
0.0295	3.49286
0.02955	3.49318
0.0296	3.49318
0.02965	3.49351
0.0297	3.49383
0.02975	3.49383
0.0298	3.49383
0.02985	3.49383
0.0299	3.49416
0.02995	3.49416
0.03	3.49416
0.03005	3.49416
0.0301	3.49416
0.03015	3.49416
0.0302	3.49448
0.03025	3.49481
0.0303	3.49481
0.03035	3.49513
0.0304	3.49448
0.03045	3.49481
0.0305	3.49513
0.03055	3.49513
0.0306	3.49545
0.03065	3.49545
0.0307	3.49545
0.03075	3.49578
0.0308	3.4961
0.03085	3.49675
0.0309	3.49675
0.03095	3.49708
0.031	3.49773
0.03105	3.49773
0.0311	3.4987
0.03115	3.49902
0.0312	3.49902
0.03125	3.49967
0.0313	3.5
0.03135	3.50032
0.0314	3.50032
0.03145	3.5013
0.0315	3.5013
0.03155	3.50162
0.0316	3.50195
0.03165	3.50227
0.0317	3.50259
0.03175	3.50227
0.0318	3.50324
0.03185	3.50357
0.0319	3.50357
0.03195	3.50422
0.032	3.50454
0.03205	3.50519
0.0321	3.50552
0.03215	3.50616
0.0322	3.50649
0.03225	3.50714
0.0323	3.50779
0.03235	3.50844
0.0324	3.50941
0.03245	3.50973
0.0325	3.51038
0.03255	3.51103
0.0326	3.51168
0.03265	3.51266
0.0327	3.51363
0.03275	3.51395
0.0328	3.5146
0.03285	3.51525
0.0329	3.5159
0.03295	3.51655
0.033	3.5172
0.03305	3.5172
0.0331	3.51752
0.03315	3.5185
0.0332	3.51882
0.03325	3.51915
0.0333	3.52012
0.03335	3.52044
0.0334	3.52077
0.03345	3.52109
0.0335	3.52142
0.03355	3.52207
0.0336	3.52207
0.03365	3.52337
0.0337	3.52369
0.03375	3.52401
0.0338	3.52531
0.03385	3.52564
0.0339	3.52629
0.03395	3.52661
0.034	3.52758
0.03405	3.52856
0.0341	3.52953
0.03415	3.52986
0.0342	3.53051
0.03425	3.5318
0.0343	3.5318
0.03435	3.53343
0.0344	3.5344
0.03445	3.53472
0.0345	3.53602
0.03455	3.53667
0.0346	3.53829
0.03465	3.53894
0.0347	3.53959
0.03475	3.54024
0.0348	3.54122
0.03485	3.54186
0.0349	3.54219
0.03495	3.54316
0.035	3.54349
0.03505	3.54381
0.0351	3.54414
0.03515	3.54414
0.0352	3.54479
0.03525	3.54414
0.0353	3.54446
0.03535	3.54446
0.0354	3.54479
0.03545	3.54479
0.0355	3.54511
0.03555	3.54479
0.0356	3.54479
0.03565	3.54479
0.0357	3.54479
0.03575	3.54511
0.0358	3.54511
0.03585	3.54511
0.0359	3.54543
0.03595	3.54576
0.036	3.54608
0.03605	3.54673
0.0361	3.54738
0.03615	3.54771
0.0362	3.54803
0.03625	3.54836
0.0363	3.54868
0.03635	3.54965
0.0364	3.5503
0.03645	3.55063
0.0365	3.5516
0.03655	3.55225
0.0366	3.55322
0.03665	3.55387
0.0367	3.55485
0.03675	3.55582
0.0368	3.55679
0.03685	3.55777
0.0369	3.55842
0.03695	3.55907
0.037	3.55971
0.03705	3.56069
0.0371	3.56134
0.03715	3.56231
0.0372	3.56231
0.03725	3.56361
0.0373	3.56393
0.03735	3.56491
0.0374	3.56523
0.03745	3.56556
0.0375	3.56653
0.03755	3.56685
0.0376	3.56718
0.03765	3.5675
0.0377	3.56815
0.03775	3.56913
0.0378	3.56945
0.03785	3.56978
0.0379	3.5701
0.03795	3.57042
0.038	3.57107
0.03805	3.57205
0.0381	3.57205
0.03815	3.5727
0.0382	3.57302
0.03825	3.57399
0.0383	3.57432
0.03835	3.57529
0.0384	3.57594
0.03845	3.57659
0.0385	3.57756
0.03855	3.57821
0.0386	3.57919
0.03865	3.58016
0.0387	3.58146
0.03875	3.58243
0.0388	3.58308
0.03885	3.58406
0.0389	3.58535
0.03895	3.58633
0.039	3.5873
0.03905	3.58795
0.0391	3.5886
0.03915	3.58957
0.0392	3.59022
0.03925	3.59087
0.0393	3.59217
0.03935	3.59314
0.0394	3.59347
0.03945	3.59412
0.0395	3.59509
0.03955	3.59509
0.0396	3.59606
0.03965	3.59704
0.0397	3.59801
0.03975	3.59834
0.0398	3.59866
0.03985	3.59931
0.0399	3.60061
0.03995	3.60126
0.04	3.60126
0.04005	3.60158
0.0401	3.60223
0.04015	3.60255
0.0402	3.6032
0.04025	3.60385
0.0403	3.60418
0.04035	3.60483
0.0404	3.60515
0.04045	3.6058
0.0405	3.6058
0.04055	3.60677
0.0406	3.6071
0.04065	3.60742
0.0407	3.60807
0.04075	3.60807
0.0408	3.60807
0.04085	3.60872
0.0409	3.6084
0.04095	3.6084
0.041	3.60807
0.04105	3.6084
0.0411	3.6084
0.04115	3.60807
0.0412	3.60807
0.04125	3.60807
0.0413	3.60775
0.04135	3.60742
0.0414	3.60742
0.04145	3.60677
0.0415	3.60677
0.04155	3.60645
0.0416	3.60645
0.04165	3.60548
0.0417	3.60548
0.04175	3.6058
0.0418	3.60515
0.04185	3.60515
0.0419	3.60483
0.04195	3.60548
0.042	3.60548
0.04205	3.60515
0.0421	3.60548
0.04215	3.60548
0.0422	3.60548
0.04225	3.6058
0.0423	3.60612
0.04235	3.60612
0.0424	3.60612
0.04245	3.60645
0.0425	3.60677
0.04255	3.60645
0.0426	3.60645
0.04265	3.6071
0.0427	3.60742
0.04275	3.60742
0.0428	3.60775
0.04285	3.60807
0.0429	3.60872
0.04295	3.60905
0.043	3.60969
0.04305	3.60969
0.0431	3.61067
0.04315	3.61099
0.0432	3.61132
0.04325	3.61132
0.0433	3.61229
0.04335	3.61326
0.0434	3.61359
0.04345	3.61391
0.0435	3.61456
0.04355	3.61521
0.0436	3.61586
0.04365	3.61586
0.0437	3.61683
0.04375	3.61748
0.0438	3.61813
0.04385	3.61846
0.0439	3.61976
0.04395	3.62008
0.044	3.62073
0.04405	3.62138
0.0441	3.6217
0.04415	3.623
0.0442	3.62333
0.04425	3.62365
0.0443	3.6243
0.04435	3.62495
0.0444	3.6256
0.04445	3.6256
0.0445	3.62625
0.04455	3.6269
0.0446	3.6269
0.04465	3.62722
0.0447	3.62754
0.04475	3.6269
0.0448	3.62722
0.04485	3.62722
0.0449	3.62787
0.04495	3.62754
0.045	3.62787
0.04505	3.62787
0.0451	3.62787
0.04515	3.62787
0.0452	3.62754
0.04525	3.62754
0.0453	3.62787
0.04535	3.62819
0.0454	3.62819
0.04545	3.62852
0.0455	3.62917
0.04555	3.62949
0.0456	3.62949
0.04565	3.62982
0.0457	3.63047
0.04575	3.63111
0.0458	3.63111
0.04585	3.63241
0.0459	3.63306
0.04595	3.63371
0.046	3.63436
0.04605	3.63533
0.0461	3.63631
0.04615	3.63696
0.0462	3.63761
0.04625	3.63858
0.0463	3.63923
0.04635	3.6402
0.0464	3.6415
0.04645	3.64215
0.0465	3.64377
0.04655	3.6441
0.0466	3.64539
0.04665	3.64604
0.0467	3.64767
0.04675	3.64896
0.0468	3.64994
0.04685	3.65091
0.0469	3.65253
0.04695	3.65351
0.047	3.65481
0.04705	3.65675
0.0471	3.6574
0.04715	3.65935
0.0472	3.66032
0.04725	3.66162
0.0473	3.66292
0.04735	3.66422
0.0474	3.66487
0.04745	3.66616
0.0475	3.66681
0.04755	3.66746
0.0476	3.66844
0.04765	3.66876
0.0477	3.66941
0.04775	3.67006
0.0478	3.67071
0.04785	3.67038
0.0479	3.67038
0.04795	3.67006
0.048	3.67006
0.04805	3.67006
0.0481	3.67006
0.04815	3.66973
0.0482	3.66973
0.04825	3.66973
0.0483	3.66973
0.04835	3.66973
0.0484	3.66941
0.04845	3.66973
0.0485	3.66909
0.04855	3.66973
0.0486	3.67006
0.04865	3.67006
0.0487	3.67038
0.04875	3.67038
0.0488	3.67071
0.04885	3.67136
0.0489	3.67168
0.04895	3.67201
0.049	3.67266
0.04905	3.67298
0.0491	3.67363
0.04915	3.67395
0.0492	3.67428
0.04925	3.67493
0.0493	3.67525
0.04935	3.67623
0.0494	3.67655
0.04945	3.6772
0.0495	3.67785
0.04955	3.67817
0.0496	3.67882
0.04965	3.67947
0.0497	3.68012
0.04975	3.68044
0.0498	3.68077
0.04985	3.68109
0.0499	3.68142
0.04995	3.68207
0.05	3.68239
0.05005	3.68207
0.0501	3.68239
0.05015	3.68304
0.0502	3.68272
0.05025	3.68272
0.0503	3.68304
0.05035	3.68337
0.0504	3.68337
0.05045	3.68337
0.0505	3.68304
0.05055	3.68337
0.0506	3.68369
0.05065	3.68304
0.0507	3.68337
0.05075	3.68337
0.0508	3.68369
0.05085	3.68337
0.0509	3.68369
0.05095	3.68369
0.051	3.68434
0.05105	3.68434
0.0511	3.68531
0.05115	3.68531
0.0512	3.68596
0.05125	3.68564
0.0513	3.68661
0.05135	3.68726
0.0514	3.68791
0.05145	3.68823
0.0515	3.68856
0.05155	3.68921
0.0516	3.68986
0.05165	3.69018
0.0517	3.69083
0.05175	3.69115
0.0518	3.69148
0.05185	3.69213
0.0519	3.69278
0.05195	3.69343
0.052	3.6944
0.05205	3.69505
0.0521	3.6957
0.05215	3.69635
0.0522	3.697
0.05225	3.69797
0.0523	3.69862
0.05235	3.69992
0.0524	3.70024
0.05245	3.70057
0.0525	3.70122
0.05255	3.70186
0.0526	3.70284
0.05265	3.70284
0.0527	3.70349
0.05275	3.70381
0.0528	3.70446
0.05285	3.70446
0.0529	3.70479
0.05295	3.70543
0.053	3.70608
0.05305	3.70641
0.0531	3.70673
0.05315	3.70673
0.0532	3.70803
0.05325	3.70836
0.0533	3.70868
0.05335	3.70965
0.0534	3.70998
0.05345	3.71063
0.0535	3.71128
0.05355	3.7116
0.0536	3.71193
0.05365	3.71225
0.0537	3.7129
0.05375	3.71322
0.0538	3.71387
0.05385	3.71387
0.0539	3.71485
0.05395	3.71452
0.054	3.71485
0.05405	3.71517
0.0541	3.7155
0.05415	3.7155
0.0542	3.71582
0.05425	3.71614
0.0543	3.71614
0.05435	3.71679
0.0544	3.71712
0.05445	3.71744
0.0545	3.71777
0.05455	3.71842
0.0546	3.71907
0.05465	3.71939
0.0547	3.72004
0.05475	3.72036
0.0548	3.72069
0.05485	3.72134
0.0549	3.72134
0.05495	3.72264
0.055	3.72296
0.05505	3.72328
0.0551	3.72361
0.05515	3.72426
0.0552	3.72491
0.05525	3.72523
0.0553	3.72588
0.05535	3.72621
0.0554	3.72653
0.05545	3.72685
0.0555	3.72685
0.05555	3.72783
0.0556	3.7275
0.05565	3.72815
0.0557	3.72848
0.05575	3.72848
0.0558	3.72913
0.05585	3.72913
0.0559	3.72978
0.05595	3.72978
0.056	3.7301
0.05605	3.73042
0.0561	3.73107
0.05615	3.7314
0.0562	3.73172
0.05625	3.73205
0.0563	3.7327
0.05635	3.73335
0.0564	3.73399
0.05645	3.73464
0.0565	3.73529
0.05655	3.73562
0.0566	3.73659
0.05665	3.73692
0.0567	3.73789
0.05675	3.73854
0.0568	3.73951
0.05685	3.73984
0.0569	3.74081
0.05695	3.74113
0.057	3.74211
0.05705	3.74243
0.0571	3.74308
0.05715	3.74406
0.0572	3.74438
0.05725	3.74503
0.0573	3.746
0.05735	3.74698
0.0574	3.7473
0.05745	3.74795
0.0575	3.7486
0.05755	3.74925
0.0576	3.7499
0.05765	3.75055
0.0577	3.7512
0.05775	3.75152
0.0578	3.75184
0.05785	3.75217
0.0579	3.75249
0.05795	3.75282
0.058	3.75347
0.05805	3.75347
0.0581	3.75379
0.05815	3.75379
0.0582	3.75379
0.05825	3.75444
0.0583	3.75412
0.05835	3.75412
0.0584	3.75477
0.05845	3.75477
0.0585	3.75509
0.05855	3.75509
0.0586	3.75509
0.05865	3.75541
0.0587	3.75541
0.05875	3.75509
0.0588	3.75574
0.05885	3.75606
0.0589	3.75574
0.05895	3.75606
0.059	3.75671
0.05905	3.75671
0.0591	3.75736
0.05915	3.75736
0.0592	3.75801
0.05925	3.75801
0.0593	3.75898
0.05935	3.75931
0.0594	3.76028
0.05945	3.76028
0.0595	3.76126
0.05955	3.76191
0.0596	3.76255
0.05965	3.76288
0.0597	3.76385
0.05975	3.7645
0.0598	3.76483
0.05985	3.76548
0.0599	3.76645
0.05995	3.76742
0.06	3.76807
0.06005	3.7684
0.0601	3.76937
0.06015	3.76969
0.0602	3.77067
0.06025	3.77099
0.0603	3.77197
0.06035	3.77262
0.0604	3.77326
0.06045	3.77359
0.0605	3.77456
0.06055	3.77489
0.0606	3.77554
0.06065	3.77619
0.0607	3.77716
0.06075	3.77748
0.0608	3.77781
0.06085	3.77846
0.0609	3.77878
0.06095	3.77943
0.061	3.77943
0.06105	3.78008
0.0611	3.78073
0.06115	3.7804
0.0612	3.78073
0.06125	3.78138
0.0613	3.7817
0.06135	3.78203
0.0614	3.78268
0.06145	3.78203
0.0615	3.78268
0.06155	3.78268
0.0616	3.78333
0.06165	3.78333
0.0617	3.78365
0.06175	3.7843
0.0618	3.78495
0.06185	3.78527
0.0619	3.78592
0.06195	3.78625
0.062	3.78722
0.06205	3.78722
0.0621	3.78787
0.06215	3.78884
0.0622	3.78949
0.06225	3.79014
0.0623	3.79111
0.06235	3.79144
0.0624	3.79241
0.06245	3.79306
0.0625	3.79371
0.06255	3.79468
0.0626	3.79533
0.06265	3.79631
0.0627	3.79663
0.06275	3.79761
0.0628	3.79858
0.06285	3.7989
0.0629	3.79988
0.06295	3.8002
0.063	3.8015
0.06305	3.80215
0.0631	3.80345
0.06315	3.80442
0.0632	3.80507
0.06325	3.80637
0.0633	3.80767
0.06335	3.80864
0.0634	3.80961
0.06345	3.81026
0.0635	3.81124
0.06355	3.81189
0.0636	3.81286
0.06365	3.81318
0.0637	3.81383
0.06375	3.81513
0.0638	3.81578
0.06385	3.81578
0.0639	3.81708
0.06395	3.81773
0.064	3.81805
0.06405	3.81838
0.0641	3.8187
0.06415	3.81935
0.0642	3.82
0.06425	3.82
0.0643	3.82065
0.06435	3.82097
0.0644	3.8213
0.06445	3.82162
0.0645	3.82162
0.06455	3.82259
0.0646	3.82292
0.06465	3.82292
0.0647	3.82292
0.06475	3.82324
0.0648	3.82324
0.06485	3.82324
0.0649	3.82324
0.06495	3.82324
0.065	3.82292
0.06505	3.82357
0.0651	3.82357
0.06515	3.82357
0.0652	3.82357
0.06525	3.82357
0.0653	3.82357
0.06535	3.82389
0.0654	3.82422
0.06545	3.82422
0.0655	3.82422
0.06555	3.82389
0.0656	3.82389
0.06565	3.82422
0.0657	3.82422
0.06575	3.82422
0.0658	3.82422
0.06585	3.82454
0.0659	3.82454
0.06595	3.82487
0.066	3.82519
0.06605	3.82519
0.0661	3.82519
0.06615	3.82552
0.0662	3.82552
0.06625	3.82584
0.0663	3.82616
0.06635	3.82584
0.0664	3.82616
0.06645	3.82681
0.0665	3.82649
0.06655	3.82714
0.0666	3.82681
0.06665	3.82746
0.0667	3.82746
0.06675	3.82746
0.0668	3.82811
0.06685	3.82779
0.0669	3.82779
0.06695	3.82844
0.067	3.82811
0.06705	3.82844
0.0671	3.82876
0.06715	3.82811
0.0672	3.82876
0.06725	3.82876
0.0673	3.82909
0.06735	3.82941
0.0674	3.82941
0.06745	3.82973
0.0675	3.83006
0.06755	3.83071
0.0676	3.83136
0.06765	3.83136
0.0677	3.83201
0.06775	3.83233
0.0678	3.83266
0.06785	3.83298
0.0679	3.83363
0.06795	3.83428
0.068	3.83493
0.06805	3.83558
0.0681	3.83623
0.06815	3.8372
0.0682	3.83752
0.06825	3.8385
0.0683	3.83915
0.06835	3.8398
0.0684	3.84044
0.06845	3.84109
0.0685	3.84142
0.06855	3.84272
0.0686	3.84337
0.06865	3.84369
0.0687	3.84466
0.06875	3.84564
0.0688	3.84629
0.06885	3.84694
0.0689	3.84791
0.06895	3.84823
0.069	3.84856
0.06905	3.84953
0.0691	3.85018
0.06915	3.85051
0.0692	3.85083
0.06925	3.8518
0.0693	3.85213
0.06935	3.85278
0.0694	3.8531
0.06945	3.85343
0.0695	3.85375
0.06955	3.85472
0.0696	3.85505
0.06965	3.85537
0.0697	3.85602
0.06975	3.85635
0.0698	3.85667
0.06985	3.857
0.0699	3.85732
0.06995	3.85732
0.07	3.85732
0.07005	3.85732
0.0701	3.85765
0.07015	3.85765
0.0702	3.85797
0.07025	3.85797
0.0703	3.85765
0.07035	3.85765
0.0704	3.85797
0.07045	3.85765
0.0705	3.85732
0.07055	3.85732
0.0706	3.85797
0.07065	3.85765
0.0707	3.85732
0.07075	3.857
0.0708	3.85732
0.07085	3.85765
0.0709	3.85732
0.07095	3.85732
0.071	3.85765
0.07105	3.85765
0.0711	3.85797
0.07115	3.85829
0.0712	3.85894
0.07125	3.85959
0.0713	3.86024
0.07135	3.86057
0.0714	3.86154
0.07145	3.86251
0.0715	3.86316
0.07155	3.86414
0.0716	3.86511
0.07165	3.86576
0.0717	3.86738
0.07175	3.86771
0.0718	3.869
0.07185	3.86965
0.0719	3.87095
0.07195	3.87128
0.072	3.87225
0.07205	3.87355
0.0721	3.8742
0.07215	3.87517
0.0722	3.87582
0.07225	3.87647
0.0723	3.87679
0.07235	3.87744
0.0724	3.87777
0.07245	3.87874
0.0725	3.87874
0.07255	3.87939
0.0726	3.87971
0.07265	3.88004
0.0727	3.88004
0.07275	3.88069
0.0728	3.88069
0.07285	3.88069
0.0729	3.88166
0.07295	3.88199
0.073	3.88199
0.07305	3.88231
0.0731	3.88296
0.07315	3.88328
0.0732	3.88328
0.07325	3.88426
0.0733	3.88458
0.07335	3.88523
0.0734	3.88556
0.07345	3.88653
0.0735	3.88685
0.07355	3.88783
0.0736	3.8888
0.07365	3.88978
0.0737	3.89075
0.07375	3.89172
0.0738	3.89237
0.07385	3.89335
0.0739	3.89464
0.07395	3.89497
0.074	3.89627
0.07405	3.89724
0.0741	3.89789
0.07415	3.89919
0.0742	3.89951
0.07425	3.90049
0.0743	3.90113
0.07435	3.90211
0.0744	3.90243
0.07445	3.90308
0.0745	3.90341
0.07455	3.90406
0.0746	3.90438
0.07465	3.90438
0.0747	3.90535
0.07475	3.90503
0.0748	3.90568
0.07485	3.90633
0.0749	3.90698
0.07495	3.90665
0.075	3.90698
0.07505	3.90665
0.0751	3.90665
0.07515	3.90698
0.0752	3.9073
0.07525	3.90763
0.0753	3.90763
0.07535	3.90763
0.0754	3.90763
0.07545	3.90795
0.0755	3.9086
0.07555	3.9086
0.0756	3.9086
0.07565	3.90892
0.0757	3.90925
0.07575	3.90925
0.0758	3.9099
0.07585	3.90957
0.0759	3.90957
0.07595	3.9099
0.076	3.9099
0.07605	3.90957
0.0761	3.9099
0.07615	3.90957
0.0762	3.90957
0.07625	3.9099
0.0763	3.90957
0.07635	3.9099
0.0764	3.90957
0.07645	3.9099
0.0765	3.90957
0.07655	3.90925
0.0766	3.90957
0.07665	3.90957
0.0767	3.9099
0.07675	3.91022
0.0768	3.91087
0.07685	3.9112
0.0769	3.91152
0.07695	3.91217
0.077	3.91249
0.07705	3.91282
0.0771	3.91379
0.07715	3.91412
0.0772	3.91477
0.07725	3.91477
0.0773	3.91574
0.07735	3.91541
0.0774	3.91639
0.07745	3.91639
0.0775	3.91704
0.07755	3.91704
0.0776	3.91704
0.07765	3.91769
0.0777	3.91801
0.07775	3.91866
0.0778	3.91898
0.07785	3.91898
0.0779	3.91963
0.07795	3.91963
0.078	3.92061
0.07805	3.92028
0.0781	3.92126
0.07815	3.92191
0.0782	3.92288
0.07825	3.92288
0.0783	3.92418
0.07835	3.9245
0.0784	3.92515
0.07845	3.92612
0.0785	3.9271
0.07855	3.92742
0.0786	3.9284
0.07865	3.92905
0.0787	3.92969
0.07875	3.93067
0.0788	3.93164
0.07885	3.93262
0.0789	3.93326
0.07895	3.93424
0.079	3.93554
0.07905	3.93586
0.0791	3.93683
0.07915	3.93716
0.0792	3.93846
0.07925	3.93911
0.0793	3.94008
0.07935	3.94073
0.0794	3.94138
0.07945	3.94203
0.0795	3.943
0.07955	3.94365
0.0796	3.94397
0.07965	3.94397
0.0797	3.94462
0.07975	3.94462
0.0798	3.94527
0.07985	3.94495
0.0799	3.94495
0.07995	3.9443
0.08	3.94495
0.08005	3.94462
0.0801	3.9443
0.08015	3.94397
0.0802	3.94397
0.08025	3.94333
0.0803	3.94365
0.08035	3.94268
0.0804	3.94203
0.08045	3.9417
0.0805	3.94105
0.08055	3.94073
0.0806	3.9404
0.08065	3.94008
0.0807	3.93943
0.08075	3.93911
0.0808	3.93878
0.08085	3.93813
0.0809	3.93781
0.08095	3.93781
0.081	3.93781
0.08105	3.93748
0.0811	3.93716
0.08115	3.93748
0.0812	3.93813
0.08125	3.93846
0.0813	3.93813
0.08135	3.93846
0.0814	3.93911
0.08145	3.93943
0.0815	3.93976
0.08155	3.94073
0.0816	3.94138
0.08165	3.94105
0.0817	3.94203
0.08175	3.94268
0.0818	3.94333
0.08185	3.94333
0.0819	3.94495
0.08195	3.94495
0.082	3.94592
0.08205	3.94657
0.0821	3.9469
0.08215	3.94787
0.0822	3.94819
0.08225	3.94852
0.0823	3.94917
0.08235	3.94949
0.0824	3.95014
0.08245	3.95079
0.0825	3.95111
0.08255	3.95176
0.0826	3.95209
0.08265	3.95241
0.0827	3.95274
0.08275	3.95306
0.0828	3.95241
0.08285	3.95274
0.0829	3.95274
0.08295	3.95274
0.083	3.95241
0.08305	3.95274
0.0831	3.95306
0.08315	3.95339
0.0832	3.95339
0.08325	3.95339
0.0833	3.95404
0.08335	3.95468
0.0834	3.95436
0.08345	3.95533
0.0835	3.95598
0.08355	3.95663
0.0836	3.95728
0.08365	3.95793
0.0837	3.95825
0.08375	3.9589
0.0838	3.95923
0.08385	3.95988
0.0839	3.96053
0.08395	3.96085
0.084	3.96118
0.08405	3.96118
0.0841	3.96118
0.08415	3.96182
0.0842	3.96215
0.08425	3.96247
0.0843	3.96215
0.08435	3.96215
0.0844	3.9628
0.08445	3.96312
0.0845	3.96345
0.08455	3.96377
0.0846	3.9641
0.08465	3.96442
0.0847	3.96475
0.08475	3.96507
0.0848	3.96604
0.08485	3.96604
0.0849	3.96669
0.08495	3.96734
0.085	3.96767
0.08505	3.96832
0.0851	3.96896
0.08515	3.96929
0.0852	3.96994
0.08525	3.97026
0.0853	3.97059
0.08535	3.97124
0.0854	3.97156
0.08545	3.97253
0.0855	3.97253
0.08555	3.97286
0.0856	3.97318
0.08565	3.97416
0.0857	3.97351
0.08575	3.97416
0.0858	3.97448
0.08585	3.97448
0.0859	3.97448
0.08595	3.97481
0.086	3.97513
0.08605	3.97513
0.0861	3.97481
0.08615	3.97578
0.0862	3.97513
0.08625	3.97578
0.0863	3.9761
0.08635	3.9761
0.0864	3.97675
0.08645	3.97643
0.0865	3.97643
0.08655	3.97675
0.0866	3.97643
0.08665	3.97643
0.0867	3.9761
0.08675	3.97643
0.0868	3.9761
0.08685	3.97578
0.0869	3.97578
0.08695	3.9761
0.087	3.97546
0.08705	3.9761
0.0871	3.97546
0.08715	3.9761
0.0872	3.97513
0.08725	3.97578
0.0873	3.9761
0.08735	3.97643
0.0874	3.97643
0.08745	3.97708
0.0875	3.9774
0.08755	3.9774
0.0876	3.97773
0.08765	3.97838
0.0877	3.9787
0.08775	3.97935
0.0878	3.97967
0.08785	3.98065
0.0879	3.98097
0.08795	3.9813
0.088	3.98162
0.08805	3.9826
0.0881	3.9826
0.08815	3.98324
0.0882	3.98422
0.08825	3.98422
0.0883	3.98487
0.08835	3.98519
0.0884	3.98584
0.08845	3.98649
0.0885	3.98649
0.08855	3.98714
0.0886	3.98779
0.08865	3.98844
0.0887	3.98876
0.08875	3.98941
0.0888	3.98974
0.08885	3.99006
0.0889	3.99103
0.08895	3.99136
0.089	3.99266
0.08905	3.99298
0.0891	3.99363
0.08915	3.99428
0.0892	3.99525
0.08925	3.9959
0.0893	3.99688
0.08935	3.99785
0.0894	3.99947
0.08945	4.00012
0.0895	4.00174
0.08955	4.00304
0.0896	4.00466
0.08965	4.00564
0.0897	4.00726
0.08975	4.00888
0.0898	4.01018
0.08985	4.0118
0.0899	4.01343
0.08995	4.0144
0.09	4.0157
0.09005	4.017
0.0901	4.01765
0.09015	4.01862
0.0902	4.01992
0.09025	4.02024
0.0903	4.02057
0.09035	4.02122
0.0904	4.02122
0.09045	4.02186
0.0905	4.02186
0.09055	4.02186
0.0906	4.02154
0.09065	4.02154
0.0907	4.02122
0.09075	4.02089
0.0908	4.02089
0.09085	4.02024
0.0909	4.02024
0.09095	4.01959
0.091	4.01959
0.09105	4.01927
0.0911	4.01894
0.09115	4.01829
0.0912	4.01862
0.09125	4.01797
0.0913	4.01829
0.09135	4.01797
0.0914	4.01797
0.09145	4.01765
0.0915	4.01765
0.09155	4.01829
0.0916	4.01797
0.09165	4.01829
0.0917	4.01829
0.09175	4.01829
0.0918	4.01959
0.09185	4.01992
0.0919	4.01992
0.09195	4.01992
0.092	4.02024
0.09205	4.02024
0.0921	4.02024
0.09215	4.02057
0.0922	4.02024
0.09225	4.02057
0.0923	4.02057
0.09235	4.02089
0.0924	4.02122
0.09245	4.02089
0.0925	4.02122
0.09255	4.02154
0.0926	4.02154
0.09265	4.02154
0.0927	4.02122
0.09275	4.02186
0.0928	4.02154
0.09285	4.02154
0.0929	4.02154
0.09295	4.02186
0.093	4.02251
0.09305	4.02284
0.0931	4.02284
0.09315	4.02349
0.0932	4.02381
0.09325	4.02446
0.0933	4.02511
0.09335	4.02608
0.0934	4.02641
0.09345	4.02706
0.0935	4.02803
0.09355	4.02933
0.0936	4.02965
0.09365	4.03063
0.0937	4.03095
0.09375	4.0316
0.0938	4.03225
0.09385	4.0329
0.0939	4.03322
0.09395	4.03387
0.094	4.03387
0.09405	4.0342
0.0941	4.0342
0.09415	4.03485
0.0942	4.03452
0.09425	4.03452
0.0943	4.03485
0.09435	4.03485
0.0944	4.0355
0.09445	4.03517
0.0945	4.03582
0.09455	4.0355
0.0946	4.03614
0.09465	4.03679
0.0947	4.03712
0.09475	4.03744
0.0948	4.03777
0.09485	4.03809
0.0949	4.03874
0.09495	4.03874
0.095	4.03907
0.09505	4.03971
0.0951	4.04069
0.09515	4.04101
0.0952	4.04134
0.09525	4.04199
0.0953	4.04264
0.09535	4.04296
0.0954	4.04361
0.09545	4.04458
0.0955	4.04491
0.09555	4.04523
0.0956	4.04621
0.09565	4.04685
0.0957	4.04718
0.09575	4.04815
0.0958	4.04848
0.09585	4.04945
0.0959	4.0501
0.09595	4.05075
0.096	4.05172
0.09605	4.05205
0.0961	4.0527
0.09615	4.05335
0.0962	4.05399
0.09625	4.05497
0.0963	4.05594
0.09635	4.05594
0.0964	4.05659
0.09645	4.05724
0.0965	4.05789
0.09655	4.05821
0.0966	4.05854
0.09665	4.05919
0.0967	4.05951
0.09675	4.05984
0.0968	4.06016
0.09685	4.06049
0.0969	4.06081
0.09695	4.06081
0.097	4.06146
0.09705	4.06081
0.0971	4.06146
0.09715	4.06113
0.0972	4.06113
0.09725	4.06146
0.0973	4.06113
0.09735	4.06113
0.0974	4.06113
0.09745	4.06113
0.0975	4.06081
0.09755	4.06081
0.0976	4.06049
0.09765	4.06049
0.0977	4.06049
0.09775	4.06016
0.0978	4.05984
0.09785	4.05951
0.0979	4.05984
0.09795	4.05951
0.098	4.05984
0.09805	4.05984
0.0981	4.06016
0.09815	4.05984
0.0982	4.06016
0.09825	4.06016
0.0983	4.06049
0.09835	4.06081
0.0984	4.06113
0.09845	4.06178
0.0985	4.06178
0.09855	4.06276
0.0986	4.06276
0.09865	4.06276
0.0987	4.06406
0.09875	4.06438
0.0988	4.06503
0.09885	4.06568
0.0989	4.06665
0.09895	4.06665
0.099	4.06698
0.09905	4.06795
[truncated: 5,812 more rows]
