# Supplementary material for: An evolutionarily conserved glycine-tyrosine motif forms a folding core in outer membrane proteins
Source: PLoS One. 2017 Aug 3;12(8):e0182016. doi: 10.1371/journal.pone.0182016 (PMC5542473; doi:10.1371/journal.pone.0182016)
Supplement: S1 File — (ZIP) [file pone.0182016.s001.zip › OmpX stopflow RAW data/OmpX WT 10/ompx_wt_ch1_016.bka]

BIO-KINE ASCII FILE
_COMMENT	External device
_COMMENT	Kinetics measurement
_COMMENT	Y Unit : Volt, X Unit : s
_COMMENT	Timebase 1 = .00005 s 5001 pts
_COMMENT	Timebase 2 = .001 s 2749 pts
_COMMENT	Timebase 3 = .5 s 44 pts
_SFM	SFM-300 /S Advanced mode
_SFM	Ratio : S1: 950, S2: 950, S3: 100
_SFM	Content : S1: , S2: , S3:
_SFM	Concentration : S1: , S2: , S3:
_SFM	Total volume : 422 �l Flow : 14 mL/s
_SFM	Acquisition start : 10 ms before stop
_SFM	cuve=FC-08, s1=10 ml , s2=10 ml , s3=1.9 ml
_UNITX	s
_UNITY	Volt
_DELTAX	0
_DATA
1e-300	2.44361
5e-5	2.45789
1e-4	2.47412
1.5e-4	2.49067
2e-4	2.50917
2.5e-4	2.52799
3e-4	2.54844
3.5e-4	2.56921
4e-4	2.59128
4.5e-4	2.614
5e-4	2.63704
5.5e-4	2.66041
6e-4	2.68539
6.5e-4	2.70974
7e-4	2.7344
7.5e-4	2.75972
8e-4	2.78471
8.5e-4	2.80937
9e-4	2.83436
9.5e-4	2.85838
0.001	2.88207
0.00105	2.90576
0.0011	2.9288
0.00115	2.95087
0.0012	2.97229
0.00125	2.99306
0.0013	3.01253
0.00135	3.03136
0.0014	3.04953
0.00145	3.06576
0.0015	3.08166
0.00155	3.09594
0.0016	3.10892
0.00165	3.12093
0.0017	3.13197
0.00175	3.1417
0.0018	3.14982
0.00185	3.15728
0.0019	3.16312
0.00195	3.16767
0.002	3.17156
0.00205	3.17416
0.0021	3.1761
0.00215	3.17643
0.0022	3.1761
0.00225	3.17513
0.0023	3.17286
0.00235	3.16994
0.0024	3.16604
0.00245	3.1615
0.0025	3.15566
0.00255	3.15014
0.0026	3.14333
0.00265	3.13521
0.0027	3.12677
0.00275	3.11671
0.0028	3.106
0.00285	3.09529
0.0029	3.08328
0.00295	3.06998
0.003	3.05602
0.00305	3.04109
0.0031	3.02617
0.00315	3.00961
0.0032	2.99306
0.00325	2.97521
0.0033	2.95736
0.00335	2.93886
0.0034	2.92036
0.00345	2.90122
0.0035	2.88207
0.00355	2.8626
0.0036	2.8428
0.00365	2.82365
0.0037	2.80418
0.00375	2.78535
0.0038	2.76718
0.00385	2.74836
0.0039	2.73051
0.00395	2.71331
0.004	2.69675
0.00405	2.6802
0.0041	2.66495
0.00415	2.65034
0.0042	2.63671
0.00425	2.62341
0.0043	2.6114
0.00435	2.60036
0.0044	2.5903
0.00445	2.58089
0.0045	2.57343
0.00455	2.56629
0.0046	2.56077
0.00465	2.5559
0.0047	2.55266
0.00475	2.55071
0.0048	2.54941
0.00485	2.54909
0.0049	2.55038
0.00495	2.55298
0.005	2.55558
0.00505	2.56045
0.0051	2.56596
0.00515	2.57278
0.0052	2.58024
0.00525	2.58901
0.0053	2.59874
0.00535	2.60945
0.0054	2.62049
0.00545	2.63314
0.0055	2.64677
0.00555	2.66073
0.0056	2.67598
0.00565	2.69189
0.0057	2.70844
0.00575	2.72531
0.0058	2.74284
0.00585	2.76101
0.0059	2.77919
0.00595	2.79801
0.006	2.81683
0.00605	2.83631
0.0061	2.85513
0.00615	2.8746
0.0062	2.89343
0.00625	2.91258
0.0063	2.93107
0.00635	2.94925
0.0064	2.9671
0.00645	2.98462
0.0065	3.00182
0.00655	3.01838
0.0066	3.0346
0.00665	3.05018
0.0067	3.06511
0.00675	3.07907
0.0068	3.0927
0.00685	3.10568
0.0069	3.11769
0.00695	3.12937
0.007	3.14008
0.00705	3.15014
0.0071	3.15955
0.00715	3.16832
0.0072	3.1761
0.00725	3.18357
0.0073	3.19006
0.00735	3.19558
0.0074	3.20012
0.00745	3.20401
0.0075	3.20726
0.00755	3.20953
0.0076	3.21018
0.00765	3.21051
0.0077	3.20953
0.00775	3.20726
0.0078	3.20466
0.00785	3.20044
0.0079	3.1959
0.00795	3.19006
0.008	3.18292
0.00805	3.17546
0.0081	3.16637
0.00815	3.15663
0.0082	3.1469
0.00825	3.13521
0.0083	3.1232
0.00835	3.11055
0.0084	3.09756
0.00845	3.08361
0.0085	3.06933
0.00855	3.05472
0.0086	3.03947
0.00865	3.02357
0.0087	3.00799
0.00875	2.99209
0.0088	2.97586
0.00885	2.95963
0.0089	2.94308
0.00895	2.92685
0.009	2.91095
0.00905	2.89473
0.0091	2.8785
0.00915	2.86292
0.0092	2.84702
0.00925	2.83209
0.0093	2.81748
0.00935	2.80288
0.0094	2.78925
0.00945	2.77594
0.0095	2.76329
0.00955	2.75128
0.0096	2.73992
0.00965	2.72921
0.0097	2.71915
0.00975	2.70974
0.0098	2.70065
0.00985	2.69253
0.0099	2.68572
0.00995	2.67923
0.01	2.67371
0.01005	2.66917
0.0101	2.6656
0.01015	2.66333
0.0102	2.66203
0.01025	2.66203
0.0103	2.663
0.01035	2.66592
0.0104	2.66949
0.01045	2.67501
0.0105	2.68182
0.01055	2.69026
0.0106	2.70032
0.01065	2.71103
0.0107	2.72402
0.01075	2.73797
0.0108	2.75225
0.01085	2.7688
0.0109	2.78568
0.01095	2.80353
0.011	2.82235
0.01105	2.8415
0.0111	2.8613
0.01115	2.88142
0.0112	2.90154
0.01125	2.92231
0.0113	2.94276
0.01135	2.9632
0.0114	2.983
0.01145	3.00345
0.0115	3.02292
0.01155	3.04207
0.0116	3.06089
0.01165	3.07874
0.0117	3.09627
0.01175	3.11249
0.0118	3.12807
0.01185	3.14333
0.0119	3.15728
0.01195	3.17091
0.012	3.18292
0.01205	3.19428
0.0121	3.20564
0.01215	3.21505
0.0122	3.22414
0.01225	3.23257
0.0123	3.23939
0.01235	3.24621
0.0124	3.25205
0.01245	3.25692
0.0125	3.26178
0.01255	3.26535
0.0126	3.26892
0.01265	3.2712
0.0127	3.27379
0.01275	3.27574
0.0128	3.27704
0.01285	3.27866
0.0129	3.27963
0.01295	3.28093
0.013	3.28158
0.01305	3.28158
0.0131	3.28255
0.01315	3.2832
0.0132	3.2832
0.01325	3.28385
0.0133	3.28418
0.01335	3.28515
0.0134	3.28483
0.01345	3.28548
0.0135	3.28645
0.01355	3.2871
0.0136	3.28775
0.01365	3.28905
0.0137	3.28905
0.01375	3.29002
0.0138	3.29067
0.01385	3.29197
0.0139	3.29262
0.01395	3.29359
0.014	3.29489
0.01405	3.29586
0.0141	3.29683
0.01415	3.29781
0.0142	3.29911
0.01425	3.30008
0.0143	3.30105
0.01435	3.30235
0.0144	3.30333
0.01445	3.30495
0.0145	3.30592
0.01455	3.30722
0.0146	3.30819
0.01465	3.30884
0.0147	3.31014
0.01475	3.31047
0.0148	3.31176
0.01485	3.31209
0.0149	3.31241
0.01495	3.31306
0.015	3.31371
0.01505	3.31404
0.0151	3.31436
0.01515	3.31501
0.0152	3.31468
0.01525	3.31533
0.0153	3.31533
0.01535	3.31533
0.0154	3.31566
0.01545	3.31533
0.0155	3.31533
0.01555	3.31598
0.0156	3.31631
0.01565	3.31598
0.0157	3.31663
0.01575	3.31663
0.0158	3.31696
0.01585	3.31663
0.0159	3.31728
0.01595	3.31663
0.016	3.31663
0.01605	3.31696
0.0161	3.31696
0.01615	3.31696
0.0162	3.31696
0.01625	3.31696
0.0163	3.31696
0.01635	3.31696
0.0164	3.31696
0.01645	3.31696
0.0165	3.31696
0.01655	3.31728
0.0166	3.31696
0.01665	3.31728
0.0167	3.31663
0.01675	3.31663
0.0168	3.31663
0.01685	3.31696
0.0169	3.31696
0.01695	3.31696
0.017	3.31728
0.01705	3.31696
0.0171	3.31696
0.01715	3.31761
0.0172	3.31761
0.01725	3.31728
0.0173	3.31696
0.01735	3.31761
0.0174	3.31761
0.01745	3.31761
0.0175	3.31793
0.01755	3.31793
0.0176	3.31825
0.01765	3.3189
0.0177	3.31923
0.01775	3.31988
0.0178	3.31988
0.01785	3.3202
0.0179	3.32085
0.01795	3.32118
0.018	3.3215
0.01805	3.32215
0.0181	3.3228
0.01815	3.32345
0.0182	3.3241
0.01825	3.32475
0.0183	3.32507
0.01835	3.32572
0.0184	3.32604
0.01845	3.32734
0.0185	3.32767
0.01855	3.32832
0.0186	3.32832
0.01865	3.32896
0.0187	3.32929
0.01875	3.32929
0.0188	3.32929
0.01885	3.32961
0.0189	3.32994
0.01895	3.32994
0.019	3.32994
0.01905	3.32994
0.0191	3.33091
0.01915	3.33059
0.0192	3.33059
0.01925	3.32994
0.0193	3.33059
0.01935	3.33059
0.0194	3.33091
0.01945	3.33091
0.0195	3.33124
0.01955	3.33156
0.0196	3.33156
0.01965	3.33286
0.0197	3.33286
0.01975	3.33318
0.0198	3.33416
0.01985	3.33448
0.0199	3.33545
0.01995	3.33643
0.02	3.33773
0.02005	3.33902
0.0201	3.34
0.02015	3.34097
0.0202	3.34162
0.02025	3.34292
0.0203	3.34389
0.02035	3.34519
0.0204	3.34616
0.02045	3.34681
0.0205	3.34779
0.02055	3.34844
0.0206	3.34941
0.02065	3.35006
0.0207	3.35038
0.02075	3.35136
0.0208	3.35201
0.02085	3.35233
0.0209	3.35298
0.02095	3.35363
0.021	3.35395
0.02105	3.3546
0.0211	3.35493
0.02115	3.35558
0.0212	3.35558
0.02125	3.35623
0.0213	3.35655
0.02135	3.35655
0.0214	3.35752
0.02145	3.35785
0.0215	3.35785
0.02155	3.35817
0.0216	3.35817
0.02165	3.3585
0.0217	3.35915
0.02175	3.35947
0.0218	3.35947
0.02185	3.36012
0.0219	3.36012
0.02195	3.36012
0.022	3.36077
0.02205	3.36077
0.0221	3.36109
0.02215	3.36142
0.0222	3.36142
0.02225	3.36207
0.0223	3.36239
0.02235	3.36304
0.0224	3.36337
0.02245	3.36369
0.0225	3.36401
0.02255	3.36499
0.0226	3.36531
0.02265	3.36531
0.0227	3.36629
0.02275	3.36726
0.0228	3.36758
0.02285	3.36823
0.0229	3.36888
0.02295	3.36986
0.023	3.37018
0.02305	3.37083
0.0231	3.3718
0.02315	3.37245
0.0232	3.3731
0.02325	3.37375
0.0233	3.3744
0.02335	3.37472
0.0234	3.37505
0.02345	3.37667
0.0235	3.37635
0.02355	3.377
0.0236	3.37765
0.02365	3.37797
0.0237	3.37829
0.02375	3.37894
0.0238	3.37894
0.02385	3.37959
0.0239	3.37992
0.02395	3.38024
0.024	3.38057
0.02405	3.38089
0.0241	3.38089
0.02415	3.38122
0.0242	3.38154
0.02425	3.38186
0.0243	3.38219
0.02435	3.38219
0.0244	3.38219
0.02445	3.38219
0.0245	3.38284
0.02455	3.38284
0.0246	3.38284
0.02465	3.38284
0.0247	3.38284
0.02475	3.38316
0.0248	3.38316
0.02485	3.38284
0.0249	3.38284
0.02495	3.38284
0.025	3.38284
0.02505	3.38316
0.0251	3.38349
0.02515	3.38316
0.0252	3.38381
0.02525	3.38349
0.0253	3.38446
0.02535	3.38479
0.0254	3.38543
0.02545	3.38608
0.0255	3.38673
0.02555	3.38771
0.0256	3.38836
0.02565	3.38933
0.0257	3.38998
0.02575	3.39095
0.0258	3.39193
0.02585	3.39257
0.0259	3.39322
0.02595	3.39387
0.026	3.39485
0.02605	3.3955
0.0261	3.39582
0.02615	3.39679
0.0262	3.39679
0.02625	3.39744
0.0263	3.39777
0.02635	3.39809
0.0264	3.39842
0.02645	3.39874
0.0265	3.39907
0.02655	3.39907
0.0266	3.39939
0.02665	3.40004
0.0267	3.39971
0.02675	3.40036
0.0268	3.40036
0.02685	3.40069
0.0269	3.40036
0.02695	3.40069
0.027	3.40101
0.02705	3.40101
0.0271	3.40166
0.02715	3.40166
0.0272	3.40166
0.02725	3.40199
0.0273	3.40231
0.02735	3.40264
0.0274	3.40264
0.02745	3.40328
0.0275	3.40328
0.02755	3.40361
0.0276	3.40426
0.02765	3.40426
0.0277	3.40491
0.02775	3.40523
0.0278	3.40556
0.02785	3.40653
0.0279	3.40653
0.02795	3.40718
0.028	3.40783
0.02805	3.40848
0.0281	3.40848
0.02815	3.4088
0.0282	3.40978
0.02825	3.41042
0.0283	3.41075
0.02835	3.41172
0.0284	3.4114
0.02845	3.4127
0.0285	3.41237
0.02855	3.41335
0.0286	3.41399
0.02865	3.41464
0.0287	3.41562
0.02875	3.41627
0.0288	3.41692
0.02885	3.41756
0.0289	3.41886
0.02895	3.41919
0.029	3.42081
0.02905	3.42146
0.0291	3.42211
0.02915	3.42308
0.0292	3.42373
0.02925	3.4247
0.0293	3.42568
0.02935	3.42665
0.0294	3.42698
0.02945	3.42795
0.0295	3.42763
0.02955	3.42827
0.0296	3.42892
0.02965	3.42925
0.0297	3.4299
0.02975	3.43055
0.0298	3.43055
0.02985	3.43152
0.0299	3.43152
0.02995	3.43184
0.03	3.43249
0.03005	3.43282
0.0301	3.43282
0.03015	3.43282
0.0302	3.43282
0.03025	3.43282
0.0303	3.43314
0.03035	3.43347
0.0304	3.43347
0.03045	3.43379
0.0305	3.43379
0.03055	3.43379
0.0306	3.43379
0.03065	3.43379
0.0307	3.43444
0.03075	3.43444
0.0308	3.43444
0.03085	3.43477
0.0309	3.43541
0.03095	3.43574
0.031	3.43639
0.03105	3.43671
0.0311	3.43704
0.03115	3.43736
0.0312	3.43801
0.03125	3.43834
0.0313	3.43866
0.03135	3.43898
0.0314	3.43963
0.03145	3.43996
0.0315	3.44061
0.03155	3.44061
0.0316	3.44158
0.03165	3.44191
0.0317	3.44255
0.03175	3.4432
0.0318	3.44385
0.03185	3.44418
0.0319	3.44548
0.03195	3.44612
0.032	3.44677
0.03205	3.4471
0.0321	3.4484
0.03215	3.44905
0.0322	3.45002
0.03225	3.45099
0.0323	3.45262
0.03235	3.45294
0.0324	3.45391
0.03245	3.45521
0.0325	3.45554
0.03255	3.45716
0.0326	3.45748
0.03265	3.45878
0.0327	3.45976
0.03275	3.4604
0.0328	3.46105
0.03285	3.46235
0.0329	3.46268
0.03295	3.46365
0.033	3.46397
0.03305	3.4656
0.0331	3.4656
0.03315	3.46657
0.0332	3.4669
0.03325	3.46722
0.0333	3.46787
0.03335	3.46852
0.0334	3.46884
0.03345	3.46884
0.0335	3.46949
0.03355	3.46949
0.0336	3.46982
0.03365	3.47014
0.0337	3.47047
0.03375	3.47047
0.0338	3.47047
0.03385	3.47047
0.0339	3.47111
0.03395	3.47111
0.034	3.47111
0.03405	3.47079
0.0341	3.47111
0.03415	3.47144
0.0342	3.47176
0.03425	3.47241
0.0343	3.47274
0.03435	3.47306
0.0344	3.47371
0.03445	3.47371
0.0345	3.47501
0.03455	3.47468
0.0346	3.47566
0.03465	3.47598
0.0347	3.47631
0.03475	3.47696
0.0348	3.47761
0.03485	3.47761
0.0349	3.47793
0.03495	3.47825
0.035	3.47825
0.03505	3.4789
0.0351	3.47923
0.03515	3.47858
0.0352	3.4789
0.03525	3.47923
0.0353	3.47858
0.03535	3.47858
0.0354	3.47825
0.03545	3.47825
0.0355	3.47825
0.03555	3.47761
0.0356	3.47761
0.03565	3.47696
0.0357	3.47696
0.03575	3.47696
0.0358	3.47696
0.03585	3.47631
0.0359	3.47663
0.03595	3.47631
0.036	3.47631
0.03605	3.47663
0.0361	3.47696
0.03615	3.47761
0.0362	3.47728
0.03625	3.47825
0.0363	3.47858
0.03635	3.47923
0.0364	3.48053
0.03645	3.48053
0.0365	3.48182
0.03655	3.48215
0.0366	3.48312
0.03665	3.4841
0.0367	3.48507
0.03675	3.48604
0.0368	3.48702
0.03685	3.48831
0.0369	3.48896
0.03695	3.48994
0.037	3.49091
0.03705	3.49156
0.0371	3.49286
0.03715	3.49383
0.0372	3.49481
0.03725	3.49545
0.0373	3.4961
0.03735	3.49708
0.0374	3.49805
0.03745	3.4987
0.0375	3.49935
0.03755	3.50032
0.0376	3.50097
0.03765	3.50195
0.0377	3.50292
0.03775	3.50357
0.0378	3.50422
0.03785	3.50487
0.0379	3.50552
0.03795	3.50616
0.038	3.50681
0.03805	3.50714
0.0381	3.50746
0.03815	3.50811
0.0382	3.50844
0.03825	3.50876
0.0383	3.50909
0.03835	3.50909
0.0384	3.50941
0.03845	3.50973
0.0385	3.51006
0.03855	3.51038
0.0386	3.51006
0.03865	3.51038
0.0387	3.51006
0.03875	3.51038
0.0388	3.51038
0.03885	3.51006
0.0389	3.51006
0.03895	3.51006
0.039	3.51038
0.03905	3.51038
0.0391	3.51103
0.03915	3.51136
0.0392	3.51136
0.03925	3.51233
0.0393	3.51233
0.03935	3.51298
0.0394	3.51395
0.03945	3.5146
0.0395	3.51525
0.03955	3.51558
0.0396	3.51655
0.03965	3.51687
0.0397	3.51752
0.03975	3.51785
0.0398	3.51785
0.03985	3.5185
0.0399	3.5185
0.03995	3.51915
0.04	3.51915
0.04005	3.51915
0.0401	3.51915
0.04015	3.51947
0.0402	3.51947
0.04025	3.52012
0.0403	3.52012
0.04035	3.52044
0.0404	3.52044
0.04045	3.52109
0.0405	3.52109
0.04055	3.52174
0.0406	3.52174
0.04065	3.52239
0.0407	3.52272
0.04075	3.52337
0.0408	3.52401
0.04085	3.52434
0.0409	3.52531
0.04095	3.52629
0.041	3.52661
0.04105	3.52758
0.0411	3.52823
0.04115	3.52921
0.0412	3.53018
0.04125	3.53083
0.0413	3.5318
0.04135	3.53278
0.0414	3.53343
0.04145	3.53408
0.0415	3.53505
0.04155	3.5357
0.0416	3.53602
0.04165	3.53732
0.0417	3.53797
0.04175	3.53862
0.0418	3.53959
0.04185	3.53992
0.0419	3.54122
0.04195	3.54186
0.042	3.54316
0.04205	3.54349
0.0421	3.54446
0.04215	3.54511
0.0422	3.54576
0.04225	3.54673
0.0423	3.54771
0.04235	3.54868
0.0424	3.54965
0.04245	3.5503
0.0425	3.55095
0.04255	3.5516
0.0426	3.55225
0.04265	3.55225
0.0427	3.55355
0.04275	3.55387
0.0428	3.55387
0.04285	3.5542
0.0429	3.5542
0.04295	3.55517
0.043	3.55452
0.04305	3.55485
0.0431	3.55485
0.04315	3.55485
0.0432	3.55485
0.04325	3.55517
0.0433	3.55485
0.04335	3.5555
0.0434	3.55517
0.04345	3.55582
0.0435	3.55582
0.04355	3.55614
0.0436	3.55614
0.04365	3.55647
0.0437	3.55679
0.04375	3.55712
0.0438	3.55809
0.04385	3.55809
0.0439	3.55907
0.04395	3.55971
0.044	3.56036
0.04405	3.56069
0.0441	3.56069
0.04415	3.56199
0.0442	3.56231
0.04425	3.56328
0.0443	3.56426
0.04435	3.56491
0.0444	3.56556
0.04445	3.56621
0.0445	3.5675
0.04455	3.56783
0.0446	3.56913
0.04465	3.56945
0.0447	3.57075
0.04475	3.57172
0.0448	3.5727
0.04485	3.57335
0.0449	3.57432
0.04495	3.57497
0.045	3.57627
0.04505	3.57692
0.0451	3.57789
0.04515	3.57886
0.0452	3.57951
0.04525	3.58081
0.0453	3.58178
0.04535	3.58276
0.0454	3.58341
0.04545	3.5847
0.0455	3.58535
0.04555	3.58568
0.0456	3.58698
0.04565	3.5873
0.0457	3.58827
0.04575	3.5886
0.0458	3.58892
0.04585	3.58925
0.0459	3.58957
0.04595	3.5899
0.046	3.59022
0.04605	3.5899
0.0461	3.59022
0.04615	3.59055
0.0462	3.59087
0.04625	3.59055
0.0463	3.59022
0.04635	3.59022
0.0464	3.59022
0.04645	3.59055
0.0465	3.59055
0.04655	3.59055
0.0466	3.59055
0.04665	3.59022
0.0467	3.59055
0.04675	3.59022
0.0468	3.59022
0.04685	3.59022
0.0469	3.59055
0.04695	3.59087
0.047	3.59055
0.04705	3.59087
0.0471	3.59087
0.04715	3.59184
0.0472	3.59152
0.04725	3.59184
0.0473	3.59249
0.04735	3.59217
0.0474	3.59282
0.04745	3.59282
0.0475	3.59282
0.04755	3.59314
0.0476	3.59379
0.04765	3.59379
0.0477	3.59412
0.04775	3.59444
0.0478	3.59477
0.04785	3.59477
0.0479	3.59477
0.04795	3.59509
0.048	3.59509
0.04805	3.59541
0.0481	3.59574
0.04815	3.59541
0.0482	3.59574
0.04825	3.59541
0.0483	3.59606
0.04835	3.59574
0.0484	3.59574
0.04845	3.59606
0.0485	3.59639
0.04855	3.59574
0.0486	3.59574
0.04865	3.59606
0.0487	3.59639
0.04875	3.59606
0.0488	3.59606
0.04885	3.59606
0.0489	3.59671
0.04895	3.59639
0.049	3.59671
0.04905	3.59704
0.0491	3.59704
0.04915	3.59769
0.0492	3.59801
0.04925	3.59801
0.0493	3.59898
0.04935	3.59963
0.0494	3.59996
0.04945	3.60028
0.0495	3.60093
0.04955	3.60126
0.0496	3.60158
0.04965	3.60223
0.0497	3.60288
0.04975	3.60353
0.0498	3.60385
0.04985	3.60385
0.0499	3.60483
0.04995	3.60515
0.05	3.60612
0.05005	3.60645
0.0501	3.6071
0.05015	3.60807
0.0502	3.6084
0.05025	3.60905
0.0503	3.61002
0.05035	3.61067
0.0504	3.61099
0.05045	3.61132
0.0505	3.61229
0.05055	3.61294
0.0506	3.61326
0.05065	3.61424
0.0507	3.61489
0.05075	3.61521
0.0508	3.61651
0.05085	3.61683
0.0509	3.61781
0.05095	3.61846
0.051	3.61943
0.05105	3.62008
0.0511	3.62073
0.05115	3.62138
0.0512	3.62268
0.05125	3.623
0.0513	3.62397
0.05135	3.62495
0.0514	3.6256
0.05145	3.62625
0.0515	3.62722
0.05155	3.62754
0.0516	3.62819
0.05165	3.62884
0.0517	3.63014
0.05175	3.63047
0.0518	3.63079
0.05185	3.63176
0.0519	3.63241
0.05195	3.63241
0.052	3.63306
0.05205	3.63339
0.0521	3.63404
0.05215	3.63468
0.0522	3.63501
0.05225	3.63566
0.0523	3.63566
0.05235	3.63566
0.0524	3.63566
0.05245	3.63631
0.0525	3.63631
0.05255	3.63631
0.0526	3.63598
0.05265	3.63598
0.0527	3.63631
0.05275	3.63663
0.0528	3.63663
0.05285	3.63663
0.0529	3.63663
0.05295	3.63728
0.053	3.63728
0.05305	3.63793
0.0531	3.63858
0.05315	3.63858
0.0532	3.6389
0.05325	3.63955
0.0533	3.6402
0.05335	3.64053
0.0534	3.6415
0.05345	3.64118
0.0535	3.64182
0.05355	3.64247
0.0536	3.6428
0.05365	3.64345
0.0537	3.64377
0.05375	3.6441
0.0538	3.6441
0.05385	3.64507
0.0539	3.64539
0.05395	3.64539
0.054	3.64572
0.05405	3.64604
0.0541	3.64637
0.05415	3.64702
0.0542	3.64702
0.05425	3.64702
0.0543	3.64734
0.05435	3.64767
0.0544	3.64831
0.05445	3.64831
0.0545	3.64929
0.05455	3.64961
0.0546	3.64994
0.05465	3.65059
0.0547	3.65124
0.05475	3.65156
0.0548	3.65253
0.05485	3.65286
0.0549	3.65351
0.05495	3.65448
0.055	3.65481
0.05505	3.65545
0.0551	3.65675
0.05515	3.65708
0.0552	3.65773
0.05525	3.6587
0.0553	3.65902
0.05535	3.66032
0.0554	3.66032
0.05545	3.66097
0.0555	3.6613
0.05555	3.66162
0.0556	3.66227
0.05565	3.66227
0.0557	3.66195
0.05575	3.66195
0.0558	3.66227
0.05585	3.66195
0.0559	3.66195
0.05595	3.66195
0.056	3.66227
0.05605	3.66195
0.0561	3.66195
0.05615	3.66292
0.0562	3.66259
0.05625	3.66259
0.0563	3.66324
0.05635	3.66324
0.0564	3.66357
0.05645	3.66357
0.0565	3.66454
0.05655	3.66454
0.0566	3.66519
0.05665	3.66519
0.0567	3.66616
0.05675	3.66649
0.0568	3.66681
0.05685	3.66746
0.0569	3.66811
0.05695	3.66909
0.057	3.66973
0.05705	3.67038
0.0571	3.67136
0.05715	3.67201
0.0572	3.6733
0.05725	3.67363
0.0573	3.6746
0.05735	3.67525
0.0574	3.67623
0.05745	3.6772
0.0575	3.67817
0.05755	3.67882
0.0576	3.6798
0.05765	3.68044
0.0577	3.68142
0.05775	3.68207
0.0578	3.68239
0.05785	3.68304
0.0579	3.68369
0.05795	3.68369
0.058	3.68401
0.05805	3.68401
0.0581	3.68369
0.05815	3.68369
0.0582	3.68337
0.05825	3.68272
0.0583	3.68272
0.05835	3.68142
0.0584	3.68142
0.05845	3.68044
0.0585	3.68012
0.05855	3.6798
0.0586	3.67947
0.05865	3.67915
0.0587	3.67915
0.05875	3.6785
0.0588	3.6785
0.05885	3.6785
0.0589	3.6785
0.05895	3.67817
0.059	3.67817
0.05905	3.6785
0.0591	3.6785
0.05915	3.67882
0.0592	3.67915
0.05925	3.67915
0.0593	3.6798
0.05935	3.68044
0.0594	3.68077
0.05945	3.68077
0.0595	3.68142
0.05955	3.68207
0.0596	3.68272
0.05965	3.68337
0.0597	3.68434
0.05975	3.68466
0.0598	3.68531
0.05985	3.68596
0.0599	3.68694
0.05995	3.68726
0.06	3.68791
0.06005	3.68856
0.0601	3.68888
0.06015	3.69051
0.0602	3.69051
0.06025	3.69148
0.0603	3.69213
0.06035	3.69245
0.0604	3.69245
0.06045	3.6931
0.0605	3.69375
0.06055	3.69343
0.0606	3.69408
0.06065	3.69408
0.0607	3.69408
0.06075	3.6944
0.0608	3.69472
0.06085	3.69472
0.0609	3.69505
0.06095	3.69505
0.061	3.6957
0.06105	3.69602
0.0611	3.69635
0.06115	3.69765
0.0612	3.69765
0.06125	3.69829
0.0613	3.69927
0.06135	3.69992
0.0614	3.70089
0.06145	3.70154
0.0615	3.70251
0.06155	3.70349
0.0616	3.70414
0.06165	3.70576
0.0617	3.70641
0.06175	3.70771
0.0618	3.70868
0.06185	3.70933
0.0619	3.7103
0.06195	3.71095
0.062	3.71225
0.06205	3.7129
0.0621	3.71387
0.06215	3.71452
0.0622	3.71485
0.06225	3.71517
0.0623	3.71582
0.06235	3.7155
0.0624	3.71582
0.06245	3.71614
0.0625	3.71647
0.06255	3.71647
0.0626	3.71647
0.06265	3.71647
0.0627	3.71647
0.06275	3.71647
0.0628	3.71679
0.06285	3.71679
0.0629	3.71712
0.06295	3.71679
0.063	3.71712
0.06305	3.71679
0.0631	3.71712
0.06315	3.71679
0.0632	3.71712
0.06325	3.71777
0.0633	3.71777
0.06335	3.71809
0.0634	3.71842
0.06345	3.71939
0.0635	3.71939
0.06355	3.71971
0.0636	3.72069
0.06365	3.72069
0.0637	3.72166
0.06375	3.72199
0.0638	3.72231
0.06385	3.72328
0.0639	3.72361
0.06395	3.72393
0.064	3.72458
0.06405	3.72523
0.0641	3.72556
0.06415	3.72588
0.0642	3.72653
0.06425	3.72685
0.0643	3.7275
0.06435	3.72783
0.0644	3.72815
0.06445	3.72848
0.0645	3.7288
0.06455	3.72913
0.0646	3.72945
0.06465	3.7301
0.0647	3.73075
0.06475	3.73107
0.0648	3.7314
0.06485	3.73205
0.0649	3.7327
0.06495	3.73302
0.065	3.73335
0.06505	3.73399
0.0651	3.73432
0.06515	3.73529
0.0652	3.73562
0.06525	3.73692
0.0653	3.73756
0.06535	3.73854
0.0654	3.73919
0.06545	3.74016
0.0655	3.74081
0.06555	3.74178
0.0656	3.74243
0.06565	3.74373
0.0657	3.74406
0.06575	3.74503
0.0658	3.746
0.06585	3.74665
0.0659	3.7473
0.06595	3.74795
0.066	3.74892
0.06605	3.74957
0.0661	3.75022
0.06615	3.75055
0.0662	3.75152
0.06625	3.7512
0.0663	3.75217
0.06635	3.75249
0.0664	3.75314
0.06645	3.75412
0.0665	3.75412
0.06655	3.75477
0.0666	3.75477
0.06665	3.75509
0.0667	3.75541
0.06675	3.75574
0.0668	3.75639
0.06685	3.75639
0.0669	3.75671
0.06695	3.75736
0.067	3.75769
0.06705	3.75769
0.0671	3.75866
0.06715	3.75931
0.0672	3.75931
0.06725	3.75996
0.0673	3.76028
0.06735	3.76093
0.0674	3.76093
0.06745	3.76223
0.0675	3.76223
0.06755	3.76288
0.0676	3.7632
0.06765	3.76418
0.0677	3.76418
0.06775	3.76483
0.0678	3.76515
0.06785	3.76548
0.0679	3.7658
0.06795	3.76645
0.068	3.76677
0.06805	3.76742
0.0681	3.76742
0.06815	3.76807
0.0682	3.7684
0.06825	3.76905
0.0683	3.76969
0.06835	3.77002
0.0684	3.77034
0.06845	3.77067
0.0685	3.77067
0.06855	3.77132
0.0686	3.77164
0.06865	3.77229
0.0687	3.77262
0.06875	3.77262
0.0688	3.77294
0.06885	3.77262
0.0689	3.77326
0.06895	3.77294
0.069	3.77326
0.06905	3.77262
0.0691	3.77229
0.06915	3.77132
0.0692	3.77132
0.06925	3.77067
0.0693	3.77034
0.06935	3.76905
0.0694	3.76905
0.06945	3.7684
0.0695	3.76742
0.06955	3.76677
0.0696	3.76612
0.06965	3.76548
0.0697	3.76515
0.06975	3.76515
0.0698	3.76483
0.06985	3.7645
0.0699	3.7645
0.06995	3.76418
0.07	3.7645
0.07005	3.76515
0.0701	3.76548
0.07015	3.7658
0.0702	3.76677
0.07025	3.76677
0.0703	3.76807
0.07035	3.76872
0.0704	3.76937
0.07045	3.77067
0.0705	3.77132
0.07055	3.77197
0.0706	3.77294
0.07065	3.77424
0.0707	3.77489
0.07075	3.77586
0.0708	3.77683
0.07085	3.77781
0.0709	3.77878
0.07095	3.77911
0.071	3.78073
0.07105	3.78105
0.0711	3.78203
0.07115	3.783
0.0712	3.78365
0.07125	3.78462
0.0713	3.7856
0.07135	3.78657
0.0714	3.78722
0.07145	3.78819
0.0715	3.78917
0.07155	3.78982
0.0716	3.79047
0.07165	3.79144
0.0717	3.79209
0.07175	3.79306
0.0718	3.79371
0.07185	3.79468
0.0719	3.79533
0.07195	3.79598
0.072	3.79663
0.07205	3.79728
0.0721	3.79761
0.07215	3.79858
0.0722	3.7989
0.07225	3.7989
0.0723	3.79955
0.07235	3.79988
0.0724	3.8002
0.07245	3.80085
0.0725	3.80085
0.07255	3.80085
0.0726	3.8015
0.07265	3.80118
0.0727	3.8015
0.07275	3.80215
0.0728	3.80215
0.07285	3.80247
0.0729	3.80182
0.07295	3.80247
0.073	3.8028
0.07305	3.8028
0.0731	3.80312
0.07315	3.8028
0.0732	3.80312
0.07325	3.80312
0.0733	3.80345
0.07335	3.8028
0.0734	3.80312
0.07345	3.80345
0.0735	3.80312
0.07355	3.80377
0.0736	3.80377
0.07365	3.80345
0.0737	3.80312
0.07375	3.80377
0.0738	3.8041
0.07385	3.8041
0.0739	3.8041
0.07395	3.80475
0.074	3.80442
0.07405	3.80507
0.0741	3.80539
0.07415	3.80572
0.0742	3.80572
0.07425	3.80539
0.0743	3.80604
0.07435	3.80604
0.0744	3.80637
0.07445	3.80604
0.0745	3.80669
0.07455	3.80669
0.0746	3.80669
0.07465	3.80734
0.0747	3.80734
0.07475	3.80734
0.0748	3.80767
0.07485	3.80767
0.0749	3.80799
0.07495	3.80767
0.075	3.80799
0.07505	3.80832
0.0751	3.80864
0.07515	3.80896
0.0752	3.80961
0.07525	3.81026
0.0753	3.81026
0.07535	3.81124
0.0754	3.81156
0.07545	3.81189
0.0755	3.81253
0.07555	3.81318
0.0756	3.81351
0.07565	3.81448
0.0757	3.81448
0.07575	3.81481
0.0758	3.81578
0.07585	3.81578
0.0759	3.81643
0.07595	3.81643
0.076	3.81708
0.07605	3.81773
0.0761	3.81838
0.07615	3.81838
0.0762	3.8187
0.07625	3.81935
0.0763	3.81967
0.07635	3.82097
0.0764	3.82097
0.07645	3.82162
0.0765	3.82227
0.07655	3.82292
0.0766	3.82324
0.07665	3.82422
0.0767	3.82487
0.07675	3.82584
0.0768	3.82616
0.07685	3.82649
0.0769	3.82714
0.07695	3.82811
0.077	3.82876
0.07705	3.82909
0.0771	3.82973
0.07715	3.83006
0.0772	3.83071
0.07725	3.83136
0.0773	3.83168
0.07735	3.83233
0.0774	3.83298
0.07745	3.83298
0.0775	3.8333
0.07755	3.83395
0.0776	3.8346
0.07765	3.83493
0.0777	3.83525
0.07775	3.83558
0.0778	3.83558
0.07785	3.83623
0.0779	3.83623
0.07795	3.83623
0.078	3.83687
0.07805	3.83655
0.0781	3.83687
0.07815	3.83687
0.0782	3.83687
0.07825	3.83687
0.0783	3.83687
0.07835	3.8372
0.0784	3.83752
0.07845	3.8372
0.0785	3.83752
0.07855	3.83752
0.0786	3.83752
0.07865	3.83817
0.0787	3.83817
0.07875	3.8385
0.0788	3.83882
0.07885	3.83915
0.0789	3.8398
0.07895	3.84012
0.079	3.84012
0.07905	3.84044
0.0791	3.84109
0.07915	3.84109
0.0792	3.84109
0.07925	3.84207
0.0793	3.84174
0.07935	3.84239
0.0794	3.84239
0.07945	3.84272
0.0795	3.84304
0.07955	3.84369
0.0796	3.84369
0.07965	3.84369
0.0797	3.84466
0.07975	3.84466
0.0798	3.84466
0.07985	3.84499
0.0799	3.84499
0.07995	3.84564
0.08	3.84564
0.08005	3.84564
0.0801	3.84629
0.08015	3.84661
0.0802	3.84661
0.08025	3.84694
0.0803	3.84694
0.08035	3.84694
0.0804	3.84791
0.08045	3.84791
0.0805	3.84856
0.08055	3.84856
0.0806	3.84953
0.08065	3.84953
0.0807	3.85018
0.08075	3.85115
0.0808	3.85148
0.08085	3.85213
0.0809	3.8531
0.08095	3.85375
0.081	3.8544
0.08105	3.85537
0.0811	3.8557
0.08115	3.85667
0.0812	3.85765
0.08125	3.85862
0.0813	3.85959
0.08135	3.86024
0.0814	3.86089
0.08145	3.86186
0.0815	3.86219
0.08155	3.86284
0.0816	3.86316
0.08165	3.86381
0.0817	3.86414
0.08175	3.86446
0.0818	3.86479
0.08185	3.86543
0.0819	3.86608
0.08195	3.86641
0.082	3.86706
0.08205	3.86738
0.0821	3.86771
0.08215	3.86803
0.0822	3.869
0.08225	3.869
0.0823	3.86965
0.08235	3.86965
0.0824	3.8703
0.08245	3.87095
0.0825	3.87128
0.08255	3.8716
0.0826	3.87225
0.08265	3.87257
0.0827	3.8729
0.08275	3.87257
0.0828	3.87322
0.08285	3.87355
0.0829	3.8742
0.08295	3.87387
0.083	3.8742
0.08305	3.87452
0.0831	3.87452
0.08315	3.87452
0.0832	3.8755
0.08325	3.87582
0.0833	3.87647
0.08335	3.87679
0.0834	3.87777
0.08345	3.87842
0.0835	3.87971
0.08355	3.87971
0.0836	3.88036
0.08365	3.88069
0.0837	3.88134
0.08375	3.88231
0.0838	3.88296
0.08385	3.88328
0.0839	3.88328
0.08395	3.88361
0.084	3.88361
0.08405	3.88361
0.0841	3.88328
0.08415	3.88393
0.0842	3.88361
0.08425	3.88361
0.0843	3.88393
0.08435	3.88361
0.0844	3.88361
0.08445	3.88328
0.0845	3.88328
0.08455	3.88328
0.0846	3.88361
0.08465	3.88361
0.0847	3.88361
0.08475	3.88361
0.0848	3.88426
0.08485	3.88361
0.0849	3.88426
0.08495	3.88458
0.085	3.88491
0.08505	3.88523
0.0851	3.88523
0.08515	3.88588
0.0852	3.88653
0.08525	3.88685
0.0853	3.88718
0.08535	3.8875
0.0854	3.88783
0.08545	3.88848
0.0855	3.88848
0.08555	3.8888
0.0856	3.88945
0.08565	3.88978
0.0857	3.8901
0.08575	3.89042
0.0858	3.89107
0.08585	3.8914
0.0859	3.8927
0.08595	3.8927
0.086	3.89335
0.08605	3.89432
0.0861	3.89399
0.08615	3.89529
0.0862	3.89594
0.08625	3.89659
0.0863	3.89724
0.08635	3.89789
0.0864	3.89821
0.08645	3.89919
0.0865	3.89951
0.08655	3.90016
0.0866	3.90081
0.08665	3.90113
0.0867	3.90178
0.08675	3.90178
0.0868	3.90243
0.08685	3.90243
0.0869	3.90243
0.08695	3.90308
0.087	3.90341
0.08705	3.90373
0.0871	3.90341
0.08715	3.90373
0.0872	3.90373
0.08725	3.90373
0.0873	3.90373
0.08735	3.90373
0.0874	3.90341
0.08745	3.90373
0.0875	3.90341
0.08755	3.90308
0.0876	3.90341
0.08765	3.90308
0.0877	3.90308
0.08775	3.90341
0.0878	3.90341
0.08785	3.90341
0.0879	3.90341
0.08795	3.90341
0.088	3.90373
0.08805	3.90341
0.0881	3.90308
0.08815	3.90341
0.0882	3.90373
0.08825	3.90341
0.0883	3.90341
0.08835	3.90341
0.0884	3.90406
0.08845	3.90373
0.0885	3.90373
0.08855	3.90438
0.0886	3.90438
0.08865	3.90438
0.0887	3.90438
0.08875	3.90438
0.0888	3.9047
0.08885	3.90503
0.0889	3.90568
0.08895	3.90633
0.089	3.90665
0.08905	3.90665
0.0891	3.9073
0.08915	3.90795
0.0892	3.90827
0.08925	3.90892
0.0893	3.90925
0.08935	3.9099
0.0894	3.91087
0.08945	3.91152
0.0895	3.91249
0.08955	3.91282
0.0896	3.91379
0.08965	3.91444
0.0897	3.91574
0.08975	3.91606
0.0898	3.91704
0.08985	3.91704
0.0899	3.91834
0.08995	3.91866
0.09	3.91963
0.09005	3.91996
0.0901	3.92028
0.09015	3.92061
0.0902	3.92158
0.09025	3.92191
0.0903	3.92191
0.09035	3.92223
0.0904	3.92288
0.09045	3.92288
0.0905	3.92288
0.09055	3.9232
0.0906	3.92353
0.09065	3.9232
0.0907	3.92353
0.09075	3.92385
0.0908	3.92353
0.09085	3.92385
0.0909	3.92353
0.09095	3.92353
0.091	3.92385
0.09105	3.92418
0.0911	3.92418
0.09115	3.92385
0.0912	3.9232
0.09125	3.92385
0.0913	3.92385
0.09135	3.92385
0.0914	3.92418
0.09145	3.92353
0.0915	3.92385
0.09155	3.92385
0.0916	3.92385
0.09165	3.92385
0.0917	3.92418
0.09175	3.92483
0.0918	3.9245
0.09185	3.92515
0.0919	3.92515
0.09195	3.92548
0.092	3.9258
0.09205	3.92612
0.0921	3.92677
0.09215	3.9271
0.0922	3.92775
0.09225	3.92807
0.0923	3.92807
0.09235	3.92905
0.0924	3.92937
0.09245	3.92969
0.0925	3.93002
0.09255	3.93067
0.0926	3.93132
0.09265	3.93164
0.0927	3.93197
0.09275	3.93262
0.0928	3.93294
0.09285	3.93326
0.0929	3.93326
0.09295	3.93391
0.093	3.93424
0.09305	3.93424
0.0931	3.93456
0.09315	3.93456
0.0932	3.93521
0.09325	3.93619
0.0933	3.93619
0.09335	3.93683
0.0934	3.93683
0.09345	3.93781
0.0935	3.93878
0.09355	3.93911
0.0936	3.93976
0.09365	3.94105
0.0937	3.94138
0.09375	3.94268
0.0938	3.94268
0.09385	3.94365
0.0939	3.9443
0.09395	3.94462
0.094	3.94527
0.09405	3.9456
0.0941	3.94592
0.09415	3.94625
0.0942	3.94657
0.09425	3.94657
0.0943	3.94657
0.09435	3.9469
0.0944	3.94657
0.09445	3.94625
0.0945	3.94657
0.09455	3.94625
0.0946	3.9469
0.09465	3.9469
0.0947	3.9469
0.09475	3.94722
0.0948	3.94787
0.09485	3.94819
0.0949	3.94884
0.09495	3.94982
0.095	3.95047
0.09505	3.95111
0.0951	3.95209
0.09515	3.95274
0.0952	3.95436
0.09525	3.95468
0.0953	3.95631
0.09535	3.95696
0.0954	3.95825
0.09545	3.95858
0.0955	3.95988
0.09555	3.96085
0.0956	3.96182
0.09565	3.9628
0.0957	3.96377
0.09575	3.96442
0.0958	3.96539
0.09585	3.96572
0.0959	3.96669
0.09595	3.96702
0.096	3.96734
0.09605	3.96767
0.0961	3.96799
0.09615	3.96734
0.0962	3.96799
0.09625	3.96832
0.0963	3.96799
0.09635	3.96799
0.0964	3.96767
0.09645	3.96734
0.0965	3.96767
0.09655	3.96767
0.0966	3.96734
0.09665	3.96702
0.0967	3.96734
0.09675	3.96702
0.0968	3.96702
0.09685	3.96734
0.0969	3.96702
0.09695	3.96702
0.097	3.96734
0.09705	3.96734
0.0971	3.96767
0.09715	3.96864
0.0972	3.96832
0.09725	3.96864
0.0973	3.96896
0.09735	3.96896
0.0974	3.96994
0.09745	3.97026
0.0975	3.97091
0.09755	3.97091
0.0976	3.97156
0.09765	3.97189
0.0977	3.97253
0.09775	3.97318
0.0978	3.97383
0.09785	3.97383
0.0979	3.97448
0.09795	3.97481
0.098	3.97546
0.09805	3.97546
0.0981	3.97578
0.09815	3.97643
0.0982	3.9761
0.09825	3.97675
0.0983	3.97708
0.09835	3.97708
0.0984	3.97773
0.09845	3.97838
0.0985	3.9787
0.09855	3.97903
0.0986	3.97903
0.09865	3.97935
0.0987	3.98032
0.09875	3.98032
0.0988	3.98032
0.09885	3.98065
0.0989	3.98097
0.09895	3.98097
0.099	3.9813
0.09905	3.98162
[truncated: 5,812 more rows]
