# Supplementary material for: An evolutionarily conserved glycine-tyrosine motif forms a folding core in outer membrane proteins
Source: PLoS One. 2017 Aug 3;12(8):e0182016. doi: 10.1371/journal.pone.0182016 (PMC5542473; doi:10.1371/journal.pone.0182016)
Supplement: S1 File — (ZIP) [file pone.0182016.s001.zip › OmpX stopflow RAW data/OmpX WT 10/ompx_wt_ch1_017.bka]

BIO-KINE ASCII FILE
_COMMENT	External device
_COMMENT	Kinetics measurement
_COMMENT	Y Unit : Volt, X Unit : s
_COMMENT	Timebase 1 = .00005 s 5001 pts
_COMMENT	Timebase 2 = .001 s 2749 pts
_COMMENT	Timebase 3 = .5 s 44 pts
_SFM	SFM-300 /S Advanced mode
_SFM	Ratio : S1: 950, S2: 950, S3: 100
_SFM	Content : S1: , S2: , S3:
_SFM	Concentration : S1: , S2: , S3:
_SFM	Total volume : 422 �l Flow : 14 mL/s
_SFM	Acquisition start : 10 ms before stop
_SFM	cuve=FC-08, s1=10 ml , s2=10 ml , s3=1.9 ml
_UNITX	s
_UNITY	Volt
_DELTAX	0
_DATA
1e-300	2.51469
5e-5	2.53254
1e-4	2.55136
1.5e-4	2.57051
2e-4	2.59128
2.5e-4	2.61237
3e-4	2.63379
3.5e-4	2.65619
4e-4	2.6789
4.5e-4	2.70195
5e-4	2.72596
5.5e-4	2.74901
6e-4	2.7727
6.5e-4	2.79574
7e-4	2.81878
7.5e-4	2.84118
8e-4	2.86324
8.5e-4	2.88466
9e-4	2.90511
9.5e-4	2.92491
0.001	2.94341
0.00105	2.96158
0.0011	2.97846
0.00115	2.99436
0.0012	3.00929
0.00125	3.0226
0.0013	3.03525
0.00135	3.04629
0.0014	3.05667
0.00145	3.06479
0.0015	3.0729
0.00155	3.07971
0.0016	3.08523
0.00165	3.0888
0.0017	3.09302
0.00175	3.09497
0.0018	3.09692
0.00185	3.09724
0.0019	3.09692
0.00195	3.09529
0.002	3.09302
0.00205	3.08978
0.0021	3.08685
0.00215	3.08231
0.0022	3.07679
0.00225	3.07095
0.0023	3.06446
0.00235	3.05765
0.0024	3.04921
0.00245	3.04109
0.0025	3.03201
0.00255	3.02227
0.0026	3.01221
0.00265	3.0015
0.0027	2.98982
0.00275	2.97846
0.0028	2.9658
0.00285	2.95282
0.0029	2.93984
0.00295	2.92653
0.003	2.91225
0.00305	2.89797
0.0031	2.88337
0.00315	2.86909
0.0032	2.85351
0.00325	2.83825
0.0033	2.823
0.00335	2.80742
0.0034	2.79184
0.00345	2.77724
0.0035	2.76231
0.00355	2.74771
0.0036	2.73343
0.00365	2.71915
0.0037	2.70552
0.00375	2.69221
0.0038	2.67988
0.00385	2.66787
0.0039	2.65619
0.00395	2.64515
0.004	2.63477
0.00405	2.62535
0.0041	2.61594
0.00415	2.60783
0.0042	2.60004
0.00425	2.59355
0.0043	2.58803
0.00435	2.58284
0.0044	2.57862
0.00445	2.57537
0.0045	2.57278
0.00455	2.5718
0.0046	2.57148
0.00465	2.57116
0.0047	2.57245
0.00475	2.5744
0.0048	2.57732
0.00485	2.58122
0.0049	2.58576
0.00495	2.59095
0.005	2.59679
0.00505	2.60426
0.0051	2.61205
0.00515	2.62049
0.0052	2.6299
0.00525	2.64061
0.0053	2.65164
0.00535	2.66365
0.0054	2.67663
0.00545	2.69124
0.0055	2.70552
0.00555	2.72142
0.0056	2.73732
0.00565	2.7542
0.0057	2.77172
0.00575	2.7899
0.0058	2.8084
0.00585	2.82787
0.0059	2.84767
0.00595	2.86779
0.006	2.88759
0.00605	2.90803
0.0061	2.9288
0.00615	2.94827
0.0062	2.96872
0.00625	2.98884
0.0063	3.00799
0.00635	3.02746
0.0064	3.04629
0.00645	3.06446
0.0065	3.08134
0.00655	3.09756
0.0066	3.11282
0.00665	3.1271
0.0067	3.14008
0.00675	3.15241
0.0068	3.1628
0.00685	3.17253
0.0069	3.18065
0.00695	3.18714
0.007	3.19233
0.00705	3.19623
0.0071	3.19882
0.00715	3.20044
0.0072	3.20044
0.00725	3.1998
0.0073	3.1972
0.00735	3.19428
0.0074	3.19071
0.00745	3.18584
0.0075	3.18
0.00755	3.17351
0.0076	3.16604
0.00765	3.15825
0.0077	3.15014
0.00775	3.14203
0.0078	3.13326
0.00785	3.12353
0.0079	3.11379
0.00795	3.10438
0.008	3.09399
0.00805	3.08393
0.0081	3.07355
0.00815	3.06349
0.0082	3.0531
0.00825	3.04304
0.0083	3.03266
0.00835	3.02162
0.0084	3.01156
0.00845	3.00085
0.0085	2.99014
0.00855	2.97943
0.0086	2.96905
0.00865	2.95898
0.0087	2.9486
0.00875	2.93854
0.0088	2.92848
0.00885	2.91842
0.0089	2.90738
0.00895	2.89732
0.009	2.88759
0.00905	2.8772
0.0091	2.86746
0.00915	2.8574
0.0092	2.84734
0.00925	2.83761
0.0093	2.82754
0.00935	2.81781
0.0094	2.80807
0.00945	2.79834
0.0095	2.78925
0.00955	2.78016
0.0096	2.77075
0.00965	2.76199
0.0097	2.75355
0.00975	2.74576
0.0098	2.7383
0.00985	2.73116
0.0099	2.72531
0.00995	2.7198
0.01	2.71493
0.01005	2.71103
0.0101	2.70779
0.01015	2.70519
0.0102	2.70389
0.01025	2.70324
0.0103	2.70389
0.01035	2.70487
0.0104	2.70746
0.01045	2.71071
0.0105	2.7146
0.01055	2.71947
0.0106	2.72434
0.01065	2.73083
0.0107	2.7383
0.01075	2.74608
0.0108	2.75452
0.01085	2.76393
0.0109	2.77367
0.01095	2.78438
0.011	2.79574
0.01105	2.80742
0.0111	2.81976
0.01115	2.83306
0.0112	2.84637
0.01125	2.86032
0.0113	2.87395
0.01135	2.88823
0.0114	2.90284
0.01145	2.91777
0.0115	2.93237
0.01155	2.94698
0.0116	2.96126
0.01165	2.97619
0.0117	2.98949
0.01175	3.00345
0.0118	3.01675
0.01185	3.02974
0.0119	3.04174
0.01195	3.05375
0.012	3.06446
0.01205	3.07517
0.0121	3.08491
0.01215	3.09367
0.0122	3.10146
0.01225	3.10957
0.0123	3.11574
0.01235	3.12223
0.0124	3.12742
0.01245	3.13229
0.0125	3.13619
0.01255	3.14008
0.0126	3.14333
0.01265	3.14625
0.0127	3.14852
0.01275	3.15014
0.0128	3.15144
0.01285	3.15241
0.0129	3.15371
0.01295	3.15436
0.013	3.15468
0.01305	3.15468
0.0131	3.15533
0.01315	3.15533
0.0132	3.15598
0.01325	3.15533
0.0133	3.15566
0.01335	3.15533
0.0134	3.15533
0.01345	3.15566
0.0135	3.15566
0.01355	3.15566
0.0136	3.15566
0.01365	3.15566
0.0137	3.15598
0.01375	3.15631
0.0138	3.15696
0.01385	3.15728
0.0139	3.15793
0.01395	3.1589
0.014	3.15955
0.01405	3.1602
0.0141	3.16085
0.01415	3.1615
0.0142	3.16215
0.01425	3.16312
0.0143	3.16312
0.01435	3.16377
0.0144	3.1641
0.01445	3.16475
0.0145	3.16539
0.01455	3.16572
0.0146	3.16637
0.01465	3.16669
0.0147	3.16767
0.01475	3.16799
0.0148	3.16929
0.01485	3.17026
0.0149	3.17091
0.01495	3.17189
0.015	3.17318
0.01505	3.17416
0.0151	3.17546
0.01515	3.17643
0.0152	3.17805
0.01525	3.17967
0.0153	3.18097
0.01535	3.18227
0.0154	3.18292
0.01545	3.18454
0.0155	3.18584
0.01555	3.18681
0.0156	3.18779
0.01565	3.18876
0.0157	3.18973
0.01575	3.19103
0.0158	3.19168
0.01585	3.19266
0.0159	3.1933
0.01595	3.19363
0.016	3.19363
0.01605	3.19428
0.0161	3.19493
0.01615	3.19493
0.0162	3.19525
0.01625	3.19493
0.0163	3.19493
0.01635	3.19493
0.0164	3.19493
0.01645	3.19428
0.0165	3.1946
0.01655	3.19428
0.0166	3.1946
0.01665	3.19428
0.0167	3.19428
0.01675	3.19428
0.0168	3.19428
0.01685	3.19363
0.0169	3.19428
0.01695	3.19428
0.017	3.1946
0.01705	3.19493
0.0171	3.19558
0.01715	3.1959
0.0172	3.19623
0.01725	3.19623
0.0173	3.19687
0.01735	3.19752
0.0174	3.19785
0.01745	3.1985
0.0175	3.19915
0.01755	3.19947
0.0176	3.1998
0.01765	3.20012
0.0177	3.20077
0.01775	3.20077
0.0178	3.20109
0.01785	3.20174
0.0179	3.20142
0.01795	3.20142
0.018	3.20207
0.01805	3.20174
0.0181	3.20207
0.01815	3.20174
0.0182	3.20207
0.01825	3.20207
0.0183	3.20142
0.01835	3.20174
0.0184	3.20142
0.01845	3.20207
0.0185	3.20207
0.01855	3.20207
0.0186	3.20207
0.01865	3.20272
0.0187	3.20239
0.01875	3.20272
0.0188	3.20304
0.01885	3.20401
0.0189	3.20401
0.01895	3.20466
0.019	3.20564
0.01905	3.20596
0.0191	3.20629
0.01915	3.20661
0.0192	3.20694
0.01925	3.20758
0.0193	3.20791
0.01935	3.20823
0.0194	3.20856
0.01945	3.20888
0.0195	3.20921
0.01955	3.20953
0.0196	3.20953
0.01965	3.20953
0.0197	3.20986
0.01975	3.21018
0.0198	3.21051
0.01985	3.21083
0.0199	3.21051
0.01995	3.21115
0.02	3.21018
0.02005	3.21115
0.0201	3.21083
0.02015	3.21051
0.0202	3.21083
0.02025	3.21083
0.0203	3.21115
0.02035	3.21115
0.0204	3.21115
0.02045	3.2118
0.0205	3.2118
0.02055	3.21213
0.0206	3.21213
0.02065	3.21278
0.0207	3.21343
0.02075	3.21408
0.0208	3.2144
0.02085	3.21472
0.0209	3.21537
0.02095	3.21537
0.021	3.21667
0.02105	3.217
0.0211	3.21765
0.02115	3.21797
0.0212	3.21829
0.02125	3.21927
0.0213	3.21992
0.02135	3.21992
0.0214	3.22057
0.02145	3.22122
0.0215	3.22154
0.02155	3.22219
0.0216	3.22316
0.02165	3.22381
0.0217	3.22414
0.02175	3.22479
0.0218	3.22511
0.02185	3.22543
0.0219	3.22608
0.02195	3.22673
0.022	3.22706
0.02205	3.22706
0.0221	3.22673
0.02215	3.22738
0.0222	3.22738
0.02225	3.22836
0.0223	3.22803
0.02235	3.22771
0.0224	3.22803
0.02245	3.22803
0.0225	3.22803
0.02255	3.22803
0.0226	3.22771
0.02265	3.22803
0.0227	3.22803
0.02275	3.22836
0.0228	3.22868
0.02285	3.22868
0.0229	3.229
0.02295	3.22868
0.023	3.22836
0.02305	3.22868
0.0231	3.229
0.02315	3.22933
0.0232	3.22933
0.02325	3.22965
0.0233	3.2303
0.02335	3.23063
0.0234	3.23128
0.02345	3.23193
0.0235	3.23257
0.02355	3.2329
0.0236	3.23355
0.02365	3.2342
0.0237	3.23485
0.02375	3.2355
0.0238	3.23647
0.02385	3.23679
0.0239	3.23744
0.02395	3.23842
0.024	3.23907
0.02405	3.23939
0.0241	3.23971
0.02415	3.24004
0.0242	3.24101
0.02425	3.24166
0.0243	3.24231
0.02435	3.24296
0.0244	3.24328
0.02445	3.24361
0.0245	3.24361
0.02455	3.24393
0.0246	3.24458
0.02465	3.24523
0.0247	3.24588
0.02475	3.24588
0.0248	3.24685
0.02485	3.24685
0.0249	3.24783
0.02495	3.24815
0.025	3.24848
0.02505	3.24913
0.0251	3.24978
0.02515	3.2501
0.0252	3.25107
0.02525	3.2514
0.0253	3.25172
0.02535	3.25237
0.0254	3.25335
0.02545	3.25335
0.0255	3.25399
0.02555	3.25464
0.0256	3.25497
0.02565	3.25497
0.0257	3.25594
0.02575	3.25627
0.0258	3.25659
0.02585	3.25692
0.0259	3.25756
0.02595	3.25821
0.026	3.25854
0.02605	3.25951
0.0261	3.26016
0.02615	3.26016
0.0262	3.26081
0.02625	3.26146
0.0263	3.26243
0.02635	3.26308
0.0264	3.26341
0.02645	3.26406
0.0265	3.2647
0.02655	3.26535
0.0266	3.26568
0.02665	3.266
0.0267	3.26665
0.02675	3.26763
0.0268	3.26795
0.02685	3.2686
0.0269	3.26957
0.02695	3.2699
0.027	3.27055
0.02705	3.27087
0.0271	3.2712
0.02715	3.27249
0.0272	3.27249
0.02725	3.27314
0.0273	3.27347
0.02735	3.27412
0.0274	3.27444
0.02745	3.27477
0.0275	3.27574
0.02755	3.27574
0.0276	3.27574
0.02765	3.27639
0.0277	3.27671
0.02775	3.27704
0.0278	3.27769
0.02785	3.27801
0.0279	3.27801
0.02795	3.27834
0.028	3.27834
0.02805	3.27866
0.0281	3.27898
0.02815	3.27931
0.0282	3.27996
0.02825	3.27996
0.0283	3.28028
0.02835	3.28028
0.0284	3.28093
0.02845	3.28126
0.0285	3.28126
0.02855	3.28191
0.0286	3.28158
0.02865	3.28223
0.0287	3.28223
0.02875	3.28288
0.0288	3.28255
0.02885	3.28353
0.0289	3.28353
0.02895	3.28385
0.029	3.28385
0.02905	3.2845
0.0291	3.28515
0.02915	3.28548
0.0292	3.2858
0.02925	3.28612
0.0293	3.2871
0.02935	3.28742
0.0294	3.28807
0.02945	3.28905
0.0295	3.28969
0.02955	3.29002
0.0296	3.29067
0.02965	3.29132
0.0297	3.29132
0.02975	3.29229
0.0298	3.29262
0.02985	3.29294
0.0299	3.29294
0.02995	3.29359
0.03	3.29359
0.03005	3.29359
0.0301	3.29424
0.03015	3.29456
0.0302	3.29424
0.03025	3.29456
0.0303	3.29456
0.03035	3.29456
0.0304	3.29489
0.03045	3.29456
0.0305	3.29489
0.03055	3.29489
0.0306	3.29521
0.03065	3.29521
0.0307	3.29554
0.03075	3.29521
0.0308	3.29554
0.03085	3.29586
0.0309	3.29586
0.03095	3.29619
0.031	3.29651
0.03105	3.29683
0.0311	3.29683
0.03115	3.29716
0.0312	3.29716
0.03125	3.29748
0.0313	3.29748
0.03135	3.29748
0.0314	3.29781
0.03145	3.29781
0.0315	3.29846
0.03155	3.29846
0.0316	3.29846
0.03165	3.29846
0.0317	3.29911
0.03175	3.29911
0.0318	3.29911
0.03185	3.30008
0.0319	3.3004
0.03195	3.3004
0.032	3.30105
0.03205	3.3017
0.0321	3.30268
0.03215	3.30333
0.0322	3.30397
0.03225	3.30495
0.0323	3.30657
0.03235	3.30657
0.0324	3.30754
0.03245	3.30852
0.0325	3.30949
0.03255	3.31014
0.0326	3.31111
0.03265	3.31144
0.0327	3.31241
0.03275	3.31306
0.0328	3.31371
0.03285	3.31371
0.0329	3.31436
0.03295	3.31436
0.033	3.31468
0.03305	3.31468
0.0331	3.31468
0.03315	3.31533
0.0332	3.31566
0.03325	3.31533
0.0333	3.31533
0.03335	3.31566
0.0334	3.31566
0.03345	3.31598
0.0335	3.31566
0.03355	3.31566
0.0336	3.31566
0.03365	3.31598
0.0337	3.31598
0.03375	3.31663
0.0338	3.31631
0.03385	3.31663
0.0339	3.31696
0.03395	3.31663
0.034	3.31696
0.03405	3.31728
0.0341	3.31761
0.03415	3.31728
0.0342	3.31761
0.03425	3.31793
0.0343	3.31793
0.03435	3.31825
0.0344	3.31825
0.03445	3.3189
0.0345	3.31923
0.03455	3.31923
0.0346	3.31955
0.03465	3.31955
0.0347	3.31955
0.03475	3.31988
0.0348	3.31988
0.03485	3.3202
0.0349	3.32085
0.03495	3.32085
0.035	3.3215
0.03505	3.32247
0.0351	3.32247
0.03515	3.32312
0.0352	3.32377
0.03525	3.3241
0.0353	3.32442
0.03535	3.32475
0.0354	3.32572
0.03545	3.32637
0.0355	3.32669
0.03555	3.32702
0.0356	3.32799
0.03565	3.32896
0.0357	3.32929
0.03575	3.33059
0.0358	3.33059
0.03585	3.33188
0.0359	3.33253
0.03595	3.33351
0.036	3.33448
0.03605	3.33545
0.0361	3.33643
0.03615	3.3374
0.0362	3.33805
0.03625	3.33902
0.0363	3.33967
0.03635	3.34032
0.0364	3.34065
0.03645	3.34097
0.0365	3.3413
0.03655	3.3413
0.0366	3.34227
0.03665	3.34195
0.0367	3.34195
0.03675	3.34259
0.0368	3.34292
0.03685	3.34259
0.0369	3.34292
0.03695	3.34259
0.037	3.34292
0.03705	3.34259
0.0371	3.34292
0.03715	3.34324
0.0372	3.34292
0.03725	3.34357
0.0373	3.34389
0.03735	3.34389
0.0374	3.34454
0.03745	3.34454
0.0375	3.34519
0.03755	3.34616
0.0376	3.34649
0.03765	3.34746
0.0377	3.34876
0.03775	3.35006
0.0378	3.35071
0.03785	3.35201
0.0379	3.35298
0.03795	3.35428
0.038	3.35525
0.03805	3.35655
0.0381	3.35785
0.03815	3.3585
0.0382	3.3598
0.03825	3.36077
0.0383	3.36174
0.03835	3.36272
0.0384	3.36369
0.03845	3.36401
0.0385	3.36531
0.03855	3.36564
0.0386	3.36629
0.03865	3.36694
0.0387	3.36758
0.03875	3.36758
0.0388	3.36823
0.03885	3.36856
0.0389	3.36888
0.03895	3.36888
0.039	3.36856
0.03905	3.36888
0.0391	3.36856
0.03915	3.36856
0.0392	3.36856
0.03925	3.36856
0.0393	3.36791
0.03935	3.36823
0.0394	3.36791
0.03945	3.36791
0.0395	3.36823
0.03955	3.36823
0.0396	3.36791
0.03965	3.36888
0.0397	3.36953
0.03975	3.36953
0.0398	3.37051
0.03985	3.37083
0.0399	3.3718
0.03995	3.37245
0.04	3.3731
0.04005	3.37343
0.0401	3.3744
0.04015	3.37472
0.0402	3.3757
0.04025	3.37635
0.0403	3.377
0.04035	3.377
0.0404	3.37765
0.04045	3.37829
0.0405	3.37862
0.04055	3.37927
0.0406	3.37927
0.04065	3.37959
0.0407	3.37992
0.04075	3.38024
0.0408	3.38024
0.04085	3.38089
0.0409	3.38154
0.04095	3.38154
0.041	3.38219
0.04105	3.38251
0.0411	3.38316
0.04115	3.38349
0.0412	3.38414
0.04125	3.38446
0.0413	3.38511
0.04135	3.38543
0.0414	3.38576
0.04145	3.38641
0.0415	3.38673
0.04155	3.38706
0.0416	3.38673
0.04165	3.38706
0.0417	3.38673
0.04175	3.38771
0.0418	3.38771
0.04185	3.38706
0.0419	3.38738
0.04195	3.38738
0.042	3.38771
0.04205	3.38771
0.0421	3.38771
0.04215	3.38771
0.0422	3.38771
0.04225	3.38771
0.0423	3.38771
0.04235	3.38803
0.0424	3.38868
0.04245	3.38868
0.0425	3.389
0.04255	3.38933
0.0426	3.3903
0.04265	3.3903
0.0427	3.39063
0.04275	3.3916
0.0428	3.39225
0.04285	3.3929
0.0429	3.3942
0.04295	3.39517
0.043	3.3955
0.04305	3.39582
0.0431	3.39679
0.04315	3.39712
0.0432	3.39777
0.04325	3.39842
0.0433	3.39907
0.04335	3.39971
0.0434	3.39971
0.04345	3.40004
0.0435	3.40004
0.04355	3.40004
0.0436	3.40069
0.04365	3.40101
0.0437	3.40101
0.04375	3.40069
0.0438	3.40166
0.04385	3.40166
0.0439	3.40199
0.04395	3.40199
0.044	3.40264
0.04405	3.40296
0.0441	3.40328
0.04415	3.40393
0.0442	3.40426
0.04425	3.40458
0.0443	3.40491
0.04435	3.40523
0.0444	3.40588
0.04445	3.40588
0.0445	3.40621
0.04455	3.40653
0.0446	3.40685
0.04465	3.40718
0.0447	3.4075
0.04475	3.40783
0.0448	3.4075
0.04485	3.40783
0.0449	3.40815
0.04495	3.40815
0.045	3.40848
0.04505	3.40848
0.0451	3.40848
0.04515	3.4088
0.0452	3.4088
0.04525	3.40913
0.0453	3.40913
0.04535	3.4088
0.0454	3.40913
0.04545	3.40945
0.0455	3.40978
0.04555	3.4101
0.0456	3.41042
0.04565	3.41042
0.0457	3.41107
0.04575	3.41172
0.0458	3.41205
0.04585	3.4127
0.0459	3.41302
0.04595	3.41335
0.046	3.41367
0.04605	3.41432
0.0461	3.41529
0.04615	3.41594
0.0462	3.41659
0.04625	3.41756
0.0463	3.41821
0.04635	3.41919
0.0464	3.41984
0.04645	3.42049
0.0465	3.42146
0.04655	3.42178
0.0466	3.42276
0.04665	3.42308
0.0467	3.42406
0.04675	3.42503
0.0468	3.42535
0.04685	3.426
0.0469	3.42665
0.04695	3.42763
0.047	3.42827
0.04705	3.42892
0.0471	3.42957
0.04715	3.4299
0.0472	3.43022
0.04725	3.43087
0.0473	3.4312
0.04735	3.43184
0.0474	3.43249
0.04745	3.43217
0.0475	3.43282
0.04755	3.43314
0.0476	3.43347
0.04765	3.43379
0.0477	3.43379
0.04775	3.43379
0.0478	3.43444
0.04785	3.43412
0.0479	3.43444
0.04795	3.43444
0.048	3.43477
0.04805	3.43509
0.0481	3.43477
0.04815	3.43541
0.0482	3.43509
0.04825	3.43509
0.0483	3.43574
0.04835	3.43606
0.0484	3.43574
0.04845	3.43606
0.0485	3.43671
0.04855	3.43736
0.0486	3.43736
0.04865	3.43769
0.0487	3.43769
0.04875	3.43834
0.0488	3.43834
0.04885	3.43898
0.0489	3.43898
0.04895	3.43963
0.049	3.43963
0.04905	3.44061
0.0491	3.44093
0.04915	3.44126
0.0492	3.44158
0.04925	3.44255
0.0493	3.44288
0.04935	3.44353
0.0494	3.44385
0.04945	3.44483
0.0495	3.4458
0.04955	3.44677
0.0496	3.44742
0.04965	3.4484
0.0497	3.44937
0.04975	3.45002
0.0498	3.45132
0.04985	3.45197
0.0499	3.45294
0.04995	3.45424
0.05	3.45456
0.05005	3.45554
0.0501	3.45619
0.05015	3.45716
0.0502	3.45748
0.05025	3.45846
0.0503	3.45878
0.05035	3.45976
0.0504	3.4604
0.05045	3.46073
0.0505	3.46105
0.05055	3.46203
0.0506	3.46235
0.05065	3.463
0.0507	3.463
0.05075	3.46397
0.0508	3.4643
0.05085	3.46462
0.0509	3.46495
0.05095	3.46592
0.051	3.46592
0.05105	3.46625
0.0511	3.46657
0.05115	3.46754
0.0512	3.46787
0.05125	3.46884
0.0513	3.46884
0.05135	3.46982
0.0514	3.47014
0.05145	3.47111
0.0515	3.47176
0.05155	3.47209
0.0516	3.47274
0.05165	3.47339
0.0517	3.47339
0.05175	3.47371
0.0518	3.47468
0.05185	3.47501
0.0519	3.47501
0.05195	3.47468
0.052	3.47533
0.05205	3.47566
0.0521	3.47566
0.05215	3.47566
0.0522	3.47533
0.05225	3.47566
0.0523	3.47533
0.05235	3.47533
0.0524	3.47566
0.05245	3.47566
0.0525	3.47566
0.05255	3.47631
0.0526	3.47663
0.05265	3.47663
0.0527	3.47696
0.05275	3.47696
0.0528	3.47761
0.05285	3.47728
0.0529	3.47761
0.05295	3.47825
0.053	3.47825
0.05305	3.4789
0.0531	3.47923
0.05315	3.47923
0.0532	3.47923
0.05325	3.47955
0.0533	3.47988
0.05335	3.47988
0.0534	3.47988
0.05345	3.4802
0.0535	3.4802
0.05355	3.48085
0.0536	3.48085
0.05365	3.4815
0.0537	3.4815
0.05375	3.4815
0.0538	3.4815
0.05385	3.48215
0.0539	3.48215
0.05395	3.48215
0.054	3.48215
0.05405	3.48182
0.0541	3.4815
0.05415	3.48182
0.0542	3.4815
0.05425	3.4815
0.0543	3.4815
0.05435	3.48215
0.0544	3.48215
0.05445	3.48215
0.0545	3.48247
0.05455	3.48312
0.0546	3.48377
0.05465	3.48442
0.0547	3.48539
0.05475	3.48572
0.0548	3.48669
0.05485	3.48702
0.0549	3.48864
0.05495	3.48929
0.055	3.48994
0.05505	3.49156
0.0551	3.49253
0.05515	3.49351
0.0552	3.49416
0.05525	3.49545
0.0553	3.4961
0.05535	3.49708
0.0554	3.49773
0.05545	3.49805
0.0555	3.49902
0.05555	3.49935
0.0556	3.5
0.05565	3.50032
0.0557	3.50097
0.05575	3.5013
0.0558	3.50162
0.05585	3.5013
0.0559	3.50227
0.05595	3.50227
0.056	3.50227
0.05605	3.50227
0.0561	3.50227
0.05615	3.50259
0.0562	3.50259
0.05625	3.50227
0.0563	3.50292
0.05635	3.50292
0.0564	3.50292
0.05645	3.50292
0.0565	3.50292
0.05655	3.50324
0.0566	3.50292
0.05665	3.50357
0.0567	3.50389
0.05675	3.50389
0.0568	3.50389
0.05685	3.50454
0.0569	3.50487
0.05695	3.50519
0.057	3.50552
0.05705	3.50616
0.0571	3.50649
0.05715	3.50714
0.0572	3.50746
0.05725	3.50779
0.0573	3.50811
0.05735	3.50876
0.0574	3.50876
0.05745	3.50973
0.0575	3.51038
0.05755	3.51071
0.0576	3.51136
0.05765	3.51168
0.0577	3.51233
0.05775	3.5133
0.0578	3.51363
0.05785	3.51428
0.0579	3.51493
0.05795	3.51558
0.058	3.5159
0.05805	3.51623
0.0581	3.51687
0.05815	3.5172
0.0582	3.51785
0.05825	3.51817
0.0583	3.51817
0.05835	3.51915
0.0584	3.51915
0.05845	3.51947
0.0585	3.5198
0.05855	3.5198
0.0586	3.52044
0.05865	3.52109
0.0587	3.52109
0.05875	3.52174
0.0588	3.52174
0.05885	3.52207
0.0589	3.52272
0.05895	3.52304
0.059	3.52369
0.05905	3.52401
0.0591	3.52466
0.05915	3.52499
0.0592	3.52531
0.05925	3.52596
0.0593	3.52661
0.05935	3.52758
0.0594	3.52791
0.05945	3.52856
0.0595	3.52888
0.05955	3.52953
0.0596	3.53051
0.05965	3.53148
0.0597	3.5318
0.05975	3.53245
0.0598	3.53278
0.05985	3.53375
0.0599	3.5344
0.05995	3.53537
0.06	3.5357
0.06005	3.53667
0.0601	3.53732
0.06015	3.53797
0.0602	3.53862
0.06025	3.53927
0.0603	3.54024
0.06035	3.54089
0.0604	3.54122
0.06045	3.54186
0.0605	3.54186
0.06055	3.54219
0.0606	3.54284
0.06065	3.54349
0.0607	3.54349
0.06075	3.54349
0.0608	3.54414
0.06085	3.54446
0.0609	3.54511
0.06095	3.54511
0.061	3.54543
0.06105	3.54543
0.0611	3.54576
0.06115	3.54576
0.0612	3.54608
0.06125	3.54641
0.0613	3.54641
0.06135	3.54641
0.0614	3.54706
0.06145	3.54706
0.0615	3.54738
0.06155	3.54738
0.0616	3.54738
0.06165	3.54771
0.0617	3.54771
0.06175	3.54771
0.0618	3.54738
0.06185	3.54706
0.0619	3.54738
0.06195	3.54738
0.062	3.54706
0.06205	3.54673
0.0621	3.54673
0.06215	3.54673
0.0622	3.54608
0.06225	3.54641
0.0623	3.54673
0.06235	3.54608
0.0624	3.54608
0.06245	3.54641
0.0625	3.54673
0.06255	3.54673
0.0626	3.54673
0.06265	3.54706
0.0627	3.54738
0.06275	3.54771
0.0628	3.54868
0.06285	3.54836
0.0629	3.549
0.06295	3.54965
0.063	3.5503
0.06305	3.5516
0.0631	3.55225
0.06315	3.5529
0.0632	3.55387
0.06325	3.55452
0.0633	3.55582
0.06335	3.55679
0.0634	3.55744
0.06345	3.55874
0.0635	3.55971
0.06355	3.56036
0.0636	3.56101
0.06365	3.56166
0.0637	3.56264
0.06375	3.56296
0.0638	3.56393
0.06385	3.56393
0.0639	3.56426
0.06395	3.56491
0.064	3.56491
0.06405	3.56523
0.0641	3.56556
0.06415	3.56556
0.0642	3.56523
0.06425	3.56556
0.0643	3.56523
0.06435	3.56523
0.0644	3.56523
0.06445	3.56491
0.0645	3.56491
0.06455	3.56458
0.0646	3.56458
0.06465	3.56393
0.0647	3.56426
0.06475	3.56393
0.0648	3.56458
0.06485	3.56491
0.0649	3.56491
0.06495	3.56458
0.065	3.56491
0.06505	3.56523
0.0651	3.56588
0.06515	3.56556
0.0652	3.56621
0.06525	3.56653
0.0653	3.56718
0.06535	3.56815
0.0654	3.56848
0.06545	3.56945
0.0655	3.5701
0.06555	3.57075
0.0656	3.57107
0.06565	3.57172
0.0657	3.57205
0.06575	3.57335
0.0658	3.57335
0.06585	3.57367
0.0659	3.57432
0.06595	3.57432
0.066	3.57464
0.06605	3.57497
0.0661	3.57497
0.06615	3.57497
0.0662	3.57497
0.06625	3.57497
0.0663	3.57464
0.06635	3.57497
0.0664	3.57529
0.06645	3.57529
0.0665	3.57562
0.06655	3.57627
0.0666	3.57627
0.06665	3.57627
0.0667	3.57627
0.06675	3.57659
0.0668	3.57659
0.06685	3.57756
0.0669	3.57789
0.06695	3.57789
0.067	3.57821
0.06705	3.57886
0.0671	3.57886
0.06715	3.57919
0.0672	3.57919
0.06725	3.57951
0.0673	3.57951
0.06735	3.58016
0.0674	3.58016
0.06745	3.58049
0.0675	3.58049
0.06755	3.58049
0.0676	3.58081
0.06765	3.58146
0.0677	3.58146
0.06775	3.58178
0.0678	3.58243
0.06785	3.58276
0.0679	3.58308
0.06795	3.58341
0.068	3.58373
0.06805	3.58406
0.0681	3.5847
0.06815	3.58535
0.0682	3.586
0.06825	3.58698
0.0683	3.5873
0.06835	3.58795
0.0684	3.58827
0.06845	3.5886
0.0685	3.58892
0.06855	3.58957
0.0686	3.59022
0.06865	3.59055
0.0687	3.5912
0.06875	3.5912
0.0688	3.59217
0.06885	3.59249
0.0689	3.59282
0.06895	3.59412
0.069	3.59412
0.06905	3.59412
0.0691	3.59509
0.06915	3.59574
0.0692	3.59671
0.06925	3.59736
0.0693	3.59801
0.06935	3.59866
0.0694	3.59931
0.06945	3.60028
0.0695	3.60158
0.06955	3.60191
0.0696	3.60255
0.06965	3.6032
0.0697	3.60385
0.06975	3.60483
0.0698	3.60515
0.06985	3.60612
0.0699	3.60645
0.06995	3.6071
0.07	3.60742
0.07005	3.60775
0.0701	3.60872
0.07015	3.60905
0.0702	3.60937
0.07025	3.60969
0.0703	3.61034
0.07035	3.61132
0.0704	3.61164
0.07045	3.61262
0.0705	3.61326
0.07055	3.61359
0.0706	3.61489
0.07065	3.61554
0.0707	3.61619
0.07075	3.61683
0.0708	3.61781
0.07085	3.61878
0.0709	3.61943
0.07095	3.6204
0.071	3.62105
0.07105	3.6217
0.0711	3.62235
0.07115	3.623
0.0712	3.623
0.07125	3.62365
0.0713	3.62397
0.07135	3.6243
0.0714	3.62462
0.07145	3.62495
0.0715	3.6256
0.07155	3.6256
0.0716	3.62625
0.07165	3.62657
0.0717	3.62657
0.07175	3.6269
0.0718	3.62754
0.07185	3.62722
0.0719	3.62787
0.07195	3.62819
0.072	3.62852
0.07205	3.62852
0.0721	3.62884
0.07215	3.62884
0.0722	3.62949
0.07225	3.62949
0.0723	3.63047
0.07235	3.63047
0.0724	3.63079
0.07245	3.63144
0.0725	3.63176
0.07255	3.63209
0.0726	3.63306
0.07265	3.63339
0.0727	3.63404
0.07275	3.63436
0.0728	3.63501
0.07285	3.63566
0.0729	3.63566
0.07295	3.63598
0.073	3.63598
0.07305	3.63631
0.0731	3.63598
0.07315	3.63663
0.0732	3.63631
0.07325	3.63631
0.0733	3.63631
0.07335	3.63598
0.0734	3.63566
0.07345	3.63533
0.0735	3.63501
0.07355	3.63501
0.0736	3.63468
0.07365	3.63404
0.0737	3.63404
0.07375	3.63371
0.0738	3.63339
0.07385	3.63339
0.0739	3.63274
0.07395	3.63306
0.074	3.63306
0.07405	3.63274
0.0741	3.63241
0.07415	3.63241
0.0742	3.63209
0.07425	3.63209
0.0743	3.63209
0.07435	3.63209
0.0744	3.63241
0.07445	3.63241
0.0745	3.63306
0.07455	3.63339
0.0746	3.63306
0.07465	3.63339
0.0747	3.63371
0.07475	3.63404
0.0748	3.63436
0.07485	3.63468
0.0749	3.63501
0.07495	3.63501
0.075	3.63598
0.07505	3.63598
0.0751	3.63663
0.07515	3.63761
0.0752	3.63761
0.07525	3.63858
0.0753	3.63923
0.07535	3.63988
0.0754	3.64085
0.07545	3.6415
0.0755	3.64247
0.07555	3.6428
0.0756	3.64377
0.07565	3.64507
0.0757	3.64572
0.07575	3.64637
0.0758	3.64734
0.07585	3.64799
0.0759	3.64929
0.07595	3.64994
0.076	3.65026
0.07605	3.65091
0.0761	3.65188
0.07615	3.65253
0.0762	3.65286
0.07625	3.65351
0.0763	3.65416
0.07635	3.65481
0.0764	3.65481
0.07645	3.65513
0.0765	3.65578
0.07655	3.65643
0.0766	3.65675
0.07665	3.65773
0.0767	3.65773
0.07675	3.65838
0.0768	3.65935
0.07685	3.66
0.0769	3.66032
0.07695	3.66097
0.077	3.66195
0.07705	3.66195
0.0771	3.66259
0.07715	3.66324
0.0772	3.66389
0.07725	3.66422
0.0773	3.66487
0.07735	3.66519
0.0774	3.66519
0.07745	3.66584
0.0775	3.66584
0.07755	3.66616
0.0776	3.66649
0.07765	3.66681
0.0777	3.66681
0.07775	3.66714
0.0778	3.66714
0.07785	3.66746
0.0779	3.66714
0.07795	3.66779
0.078	3.66811
0.07805	3.66811
0.0781	3.66811
0.07815	3.66876
0.0782	3.66844
0.07825	3.66876
0.0783	3.66876
0.07835	3.66909
0.0784	3.66941
0.07845	3.66941
0.0785	3.67006
0.07855	3.67006
0.0786	3.67038
0.07865	3.67006
0.0787	3.67103
0.07875	3.67103
0.0788	3.67201
0.07885	3.67201
0.0789	3.67266
0.07895	3.67363
0.079	3.67428
0.07905	3.67525
0.0791	3.6759
0.07915	3.67687
0.0792	3.6772
0.07925	3.67817
0.0793	3.67882
0.07935	3.6798
0.0794	3.68044
0.07945	3.68077
0.0795	3.68142
0.07955	3.68272
0.0796	3.68272
0.07965	3.68337
0.0797	3.68369
0.07975	3.68369
0.0798	3.68401
0.07985	3.68401
0.0799	3.68401
0.07995	3.68401
0.08	3.68401
0.08005	3.68369
0.0801	3.68401
0.08015	3.68369
0.0802	3.68337
0.08025	3.68304
0.0803	3.68304
0.08035	3.68272
0.0804	3.68304
0.08045	3.68272
0.0805	3.68272
0.08055	3.68272
0.0806	3.68239
0.08065	3.68304
0.0807	3.68272
0.08075	3.68304
0.0808	3.68401
0.08085	3.68369
0.0809	3.68401
0.08095	3.68401
0.081	3.68466
0.08105	3.68499
0.0811	3.68466
0.08115	3.68531
0.0812	3.68564
0.08125	3.68596
0.0813	3.68629
0.08135	3.68661
0.0814	3.68661
0.08145	3.68726
0.0815	3.68694
0.08155	3.68758
0.0816	3.68856
0.08165	3.68856
0.0817	3.68921
0.08175	3.68921
0.0818	3.68986
0.08185	3.69018
0.0819	3.69083
0.08195	3.69115
0.082	3.69148
0.08205	3.69148
0.0821	3.69148
0.08215	3.6918
0.0822	3.69213
0.08225	3.6918
0.0823	3.69245
0.08235	3.69213
0.0824	3.69245
0.08245	3.69278
0.0825	3.69278
0.08255	3.69278
0.0826	3.69278
0.08265	3.69343
0.0827	3.69278
0.08275	3.6931
0.0828	3.69343
0.08285	3.69343
0.0829	3.69343
0.08295	3.69343
0.083	3.69408
0.08305	3.69375
0.0831	3.6944
0.08315	3.69408
0.0832	3.69408
0.08325	3.69472
0.0833	3.69537
0.08335	3.6957
0.0834	3.69602
0.08345	3.697
0.0835	3.69667
0.08355	3.69765
0.0836	3.69829
0.08365	3.69862
0.0837	3.69894
0.08375	3.70024
0.0838	3.70089
0.08385	3.70122
0.0839	3.70219
0.08395	3.70284
0.084	3.70349
0.08405	3.70414
0.0841	3.70479
0.08415	3.70511
0.0842	3.70576
0.08425	3.70641
0.0843	3.70738
0.08435	3.70771
0.0844	3.70836
0.08445	3.70965
0.0845	3.70965
0.08455	3.70998
0.0846	3.71128
0.08465	3.7116
0.0847	3.71257
0.08475	3.71322
0.0848	3.71387
0.08485	3.71452
0.0849	3.71517
0.08495	3.71614
0.085	3.71679
0.08505	3.71712
0.0851	3.71777
0.08515	3.71809
0.0852	3.71842
0.08525	3.71874
0.0853	3.71907
0.08535	3.72004
0.0854	3.71971
0.08545	3.72036
0.0855	3.72004
0.08555	3.72036
0.0856	3.72069
0.08565	3.72036
0.0857	3.72036
0.08575	3.72004
0.0858	3.72004
0.08585	3.71971
0.0859	3.71971
0.08595	3.71907
0.086	3.71874
0.08605	3.71842
0.0861	3.71842
0.08615	3.71777
0.0862	3.71777
0.08625	3.71712
0.0863	3.71647
0.08635	3.71614
0.0864	3.71582
0.08645	3.71582
0.0865	3.71582
0.08655	3.7155
0.0866	3.71517
0.08665	3.71517
0.0867	3.7155
0.08675	3.71517
0.0868	3.7155
0.08685	3.7155
0.0869	3.71582
0.08695	3.71614
0.087	3.71614
0.08705	3.71614
0.0871	3.71712
0.08715	3.71744
0.0872	3.71744
0.08725	3.71842
0.0873	3.71874
0.08735	3.71939
0.0874	3.72004
0.08745	3.72101
0.0875	3.72101
0.08755	3.72166
0.0876	3.72264
0.08765	3.72296
0.0877	3.72361
0.08775	3.72426
0.0878	3.72458
0.08785	3.72556
0.0879	3.72653
0.08795	3.72685
0.088	3.7275
0.08805	3.7288
0.0881	3.7288
0.08815	3.7301
0.0882	3.73075
0.08825	3.7314
0.0883	3.7327
0.08835	3.73335
0.0884	3.73399
0.08845	3.73497
0.0885	3.73594
0.08855	3.73659
0.0886	3.73756
0.08865	3.73821
0.0887	3.73919
0.08875	3.73984
0.0888	3.74016
0.08885	3.74081
0.0889	3.74178
0.08895	3.74243
0.089	3.74341
0.08905	3.74341
0.0891	3.7447
0.08915	3.74438
0.0892	3.74503
0.08925	3.74535
0.0893	3.74633
0.08935	3.746
0.0894	3.74633
0.08945	3.74665
0.0895	3.74665
0.08955	3.74665
0.0896	3.74633
0.08965	3.74633
0.0897	3.74633
0.08975	3.74633
0.0898	3.746
0.08985	3.746
0.0899	3.74568
0.08995	3.74535
0.09	3.74503
0.09005	3.74503
0.0901	3.74503
0.09015	3.74503
0.0902	3.7447
0.09025	3.7447
0.0903	3.74438
0.09035	3.74438
0.0904	3.74406
0.09045	3.74438
0.0905	3.74406
0.09055	3.74438
0.0906	3.74438
0.09065	3.7447
0.0907	3.74503
0.09075	3.7447
0.0908	3.74503
0.09085	3.746
0.0909	3.746
0.09095	3.74633
0.091	3.7473
0.09105	3.74763
0.0911	3.74827
0.09115	3.7486
0.0912	3.7499
0.09125	3.7499
0.0913	3.7512
0.09135	3.75184
0.0914	3.75282
0.09145	3.75347
0.0915	3.75314
0.09155	3.75444
0.0916	3.75509
0.09165	3.75606
0.0917	3.75639
0.09175	3.75704
0.0918	3.75736
0.09185	3.75801
0.0919	3.75866
0.09195	3.75898
0.092	3.75931
0.09205	3.75963
0.0921	3.76028
0.09215	3.76093
0.0922	3.76093
0.09225	3.76126
0.0923	3.76158
0.09235	3.76223
0.0924	3.7632
0.09245	3.76288
0.0925	3.76353
0.09255	3.76418
0.0926	3.76418
0.09265	3.7645
0.0927	3.76515
0.09275	3.7658
0.0928	3.7658
0.09285	3.76612
0.0929	3.7658
0.09295	3.76612
0.093	3.76548
0.09305	3.7658
0.0931	3.7658
0.09315	3.76548
0.0932	3.76515
0.09325	3.76483
0.0933	3.7645
0.09335	3.7645
0.0934	3.76385
0.09345	3.7632
0.0935	3.76255
0.09355	3.76255
0.0936	3.76191
0.09365	3.76158
0.0937	3.76093
0.09375	3.76028
0.0938	3.76028
0.09385	3.75996
0.0939	3.75963
0.09395	3.75931
0.094	3.75963
0.09405	3.75931
0.0941	3.75931
0.09415	3.75963
0.0942	3.75996
0.09425	3.75996
0.0943	3.76061
0.09435	3.76061
0.0944	3.76126
0.09445	3.76126
0.0945	3.76191
0.09455	3.76223
0.0946	3.76255
0.09465	3.76288
0.0947	3.76353
0.09475	3.76418
0.0948	3.76483
0.09485	3.76515
0.0949	3.7658
0.09495	3.76677
0.095	3.76742
0.09505	3.7684
0.0951	3.76937
0.09515	3.77002
0.0952	3.77099
0.09525	3.77229
0.0953	3.77262
0.09535	3.77391
0.0954	3.77521
0.09545	3.77586
0.0955	3.77716
0.09555	3.77781
0.0956	3.77911
0.09565	3.7804
0.0957	3.78105
0.09575	3.7817
0.0958	3.78333
0.09585	3.78397
0.0959	3.78462
0.09595	3.78527
0.096	3.78592
0.09605	3.78625
0.0961	3.78625
0.09615	3.7869
0.0962	3.78657
0.09625	3.78625
0.0963	3.78625
0.09635	3.78592
0.0964	3.78592
0.09645	3.78527
0.0965	3.78495
0.09655	3.78462
0.0966	3.7843
0.09665	3.78365
0.0967	3.78333
0.09675	3.78268
0.0968	3.78235
0.09685	3.78235
0.0969	3.7817
0.09695	3.78203
0.097	3.78203
0.09705	3.78235
0.0971	3.78268
0.09715	3.783
0.0972	3.78333
0.09725	3.78365
0.0973	3.78397
0.09735	3.78495
0.0974	3.7856
0.09745	3.78625
0.0975	3.78754
0.09755	3.78787
0.0976	3.78819
0.09765	3.78917
0.0977	3.78982
0.09775	3.79047
0.0978	3.79111
0.09785	3.79144
0.0979	3.79209
0.09795	3.79306
0.098	3.79339
0.09805	3.79436
0.0981	3.79501
0.09815	3.79468
0.0982	3.79533
0.09825	3.79598
0.0983	3.79598
0.09835	3.79663
0.0984	3.79696
0.09845	3.79663
0.0985	3.79728
0.09855	3.79728
0.0986	3.79793
0.09865	3.79793
0.0987	3.79793
0.09875	3.79793
0.0988	3.79825
0.09885	3.79793
0.0989	3.7989
0.09895	3.79858
0.099	3.79923
0.09905	3.79988
[truncated: 5,812 more rows]
