# Supplementary material for: An evolutionarily conserved glycine-tyrosine motif forms a folding core in outer membrane proteins
Source: PLoS One. 2017 Aug 3;12(8):e0182016. doi: 10.1371/journal.pone.0182016 (PMC5542473; doi:10.1371/journal.pone.0182016)
Supplement: S1 File — (ZIP) [file pone.0182016.s001.zip › OmpX stopflow RAW data/OmpX WT 10/ompx_wt_ch1_018.bka]

BIO-KINE ASCII FILE
_COMMENT	External device
_COMMENT	Kinetics measurement
_COMMENT	Y Unit : Volt, X Unit : s
_COMMENT	Timebase 1 = .00005 s 5001 pts
_COMMENT	Timebase 2 = .001 s 2749 pts
_COMMENT	Timebase 3 = .5 s 44 pts
_SFM	SFM-300 /S Advanced mode
_SFM	Ratio : S1: 950, S2: 950, S3: 100
_SFM	Content : S1: , S2: , S3:
_SFM	Concentration : S1: , S2: , S3:
_SFM	Total volume : 422 �l Flow : 14 mL/s
_SFM	Acquisition start : 10 ms before stop
_SFM	cuve=FC-08, s1=10 ml , s2=10 ml , s3=1.9 ml
_UNITX	s
_UNITY	Volt
_DELTAX	0
_DATA
1e-300	2.46049
5e-5	2.47477
1e-4	2.49002
1.5e-4	2.5069
2e-4	2.52312
2.5e-4	2.54162
3e-4	2.5598
3.5e-4	2.57894
4e-4	2.59907
4.5e-4	2.61984
5e-4	2.64126
5.5e-4	2.663
6e-4	2.68475
6.5e-4	2.70714
7e-4	2.72986
7.5e-4	2.7529
8e-4	2.77594
8.5e-4	2.79898
9e-4	2.82138
9.5e-4	2.84442
0.001	2.86584
0.00105	2.88759
0.0011	2.90868
0.00115	2.92815
0.0012	2.9473
0.00125	2.96548
0.0013	2.98333
0.00135	2.99923
0.0014	3.01481
0.00145	3.02844
0.0015	3.04174
0.00155	3.05343
0.0016	3.06479
0.00165	3.07452
0.0017	3.08328
0.00175	3.09107
0.0018	3.09821
0.00185	3.10406
0.0019	3.1086
0.00195	3.11282
0.002	3.11606
0.00205	3.11834
0.0021	3.11996
0.00215	3.12061
0.0022	3.12093
0.00225	3.11963
0.0023	3.11801
0.00235	3.11606
0.0024	3.11282
0.00245	3.10925
0.0025	3.10406
0.00255	3.09951
0.0026	3.09335
0.00265	3.08653
0.0027	3.07939
0.00275	3.07193
0.0028	3.06284
0.00285	3.0544
0.0029	3.04466
0.00295	3.03395
0.003	3.02292
0.00305	3.01156
0.0031	2.99988
0.00315	2.98754
0.0032	2.97391
0.00325	2.96126
0.0033	2.9473
0.00335	2.93302
0.0034	2.91874
0.00345	2.90381
0.0035	2.88888
0.00355	2.87363
0.0036	2.85773
0.00365	2.84215
0.0037	2.82657
0.00375	2.81034
0.0038	2.79444
0.00385	2.77821
0.0039	2.76264
0.00395	2.74738
0.004	2.73148
0.00405	2.71655
0.0041	2.70227
0.00415	2.68799
0.0042	2.67436
0.00425	2.6617
0.0043	2.65002
0.00435	2.63899
0.0044	2.62925
0.00445	2.62016
0.0045	2.6127
0.00455	2.60588
0.0046	2.60036
0.00465	2.59647
0.0047	2.59322
0.00475	2.59193
0.0048	2.5916
0.00485	2.59225
0.0049	2.59452
0.00495	2.59777
0.005	2.60199
0.00505	2.60815
0.0051	2.61497
0.00515	2.62308
0.0052	2.63249
0.00525	2.64256
0.0053	2.65359
0.00535	2.66625
0.0054	2.67923
0.00545	2.69318
0.0055	2.70746
0.00555	2.72304
0.0056	2.73959
0.00565	2.75615
0.0057	2.77302
0.00575	2.79087
0.0058	2.80937
0.00585	2.82787
0.0059	2.84702
0.00595	2.86617
0.006	2.88596
0.00605	2.90576
0.0061	2.92556
0.00615	2.94503
0.0062	2.96515
0.00625	2.9843
0.0063	3.0041
0.00635	3.02292
0.0064	3.04142
0.00645	3.05927
0.0065	3.07614
0.00655	3.0927
0.0066	3.10827
0.00665	3.12353
0.0067	3.13781
0.00675	3.15144
0.0068	3.16442
0.00685	3.17546
0.0069	3.18649
0.00695	3.19655
0.007	3.20564
0.00705	3.2131
0.0071	3.22024
0.00715	3.22673
0.0072	3.23193
0.00725	3.23614
0.0073	3.24004
0.00735	3.24264
0.0074	3.24458
0.00745	3.24588
0.0075	3.24621
0.00755	3.24523
0.0076	3.24458
0.00765	3.24328
0.0077	3.24101
0.00775	3.23777
0.0078	3.2342
0.00785	3.23063
0.0079	3.22608
0.00795	3.22122
0.008	3.21505
0.00805	3.20921
0.0081	3.20239
0.00815	3.1946
0.0082	3.18714
0.00825	3.17805
0.0083	3.16929
0.00835	3.15955
0.0084	3.14982
0.00845	3.13911
0.0085	3.12742
0.00855	3.11509
0.0086	3.10276
0.00865	3.08945
0.0087	3.0755
0.00875	3.06186
0.0088	3.04726
0.00885	3.03233
0.0089	3.01773
0.00895	3.0028
0.009	2.9869
0.00905	2.97164
0.0091	2.95606
0.00915	2.94081
0.0092	2.92556
0.00925	2.90998
0.0093	2.89505
0.00935	2.88012
0.0094	2.86519
0.00945	2.85091
0.0095	2.83728
0.00955	2.8243
0.0096	2.81197
0.00965	2.79963
0.0097	2.7886
0.00975	2.77821
0.0098	2.76848
0.00985	2.75972
0.0099	2.7516
0.00995	2.74446
0.01	2.7383
0.01005	2.73278
0.0101	2.72856
0.01015	2.72466
0.0102	2.72272
0.01025	2.72077
0.0103	2.72045
0.01035	2.72109
0.0104	2.72207
0.01045	2.72466
0.0105	2.72791
0.01055	2.7318
0.0106	2.73667
0.01065	2.74284
0.0107	2.74933
0.01075	2.75679
0.0108	2.76588
0.01085	2.77529
0.0109	2.78535
0.01095	2.79671
0.011	2.8084
0.01105	2.82138
0.0111	2.83468
0.01115	2.84832
0.0112	2.8626
0.01125	2.87752
0.0113	2.8931
0.01135	2.90868
0.0114	2.92458
0.01145	2.94049
0.0115	2.95639
0.01155	2.97262
0.0116	2.98852
0.01165	3.0041
0.0117	3.01935
0.01175	3.03428
0.0118	3.04921
0.01185	3.06316
0.0119	3.07647
0.01195	3.08945
0.012	3.10146
0.01205	3.11249
0.0121	3.12385
0.01215	3.13391
0.0122	3.14333
0.01225	3.15176
0.0123	3.15988
0.01235	3.16734
0.0124	3.17383
0.01245	3.17967
0.0125	3.18519
0.01255	3.18941
0.0126	3.19428
0.01265	3.19752
0.0127	3.20077
0.01275	3.20369
0.0128	3.20596
0.01285	3.20823
0.0129	3.20986
0.01295	3.21148
0.013	3.21278
0.01305	3.21408
0.0131	3.21472
0.01315	3.21537
0.0132	3.21602
0.01325	3.21667
0.0133	3.21732
0.01335	3.21829
0.0134	3.21829
0.01345	3.21862
0.0135	3.21894
0.01355	3.21927
0.0136	3.21927
0.01365	3.21959
0.0137	3.21992
0.01375	3.21992
0.0138	3.22057
0.01385	3.22057
0.0139	3.22089
0.01395	3.22122
0.014	3.22122
0.01405	3.22154
0.0141	3.22219
0.01415	3.22284
0.0142	3.22316
0.01425	3.22349
0.0143	3.22414
0.01435	3.22479
0.0144	3.22576
0.01445	3.22608
0.0145	3.22738
0.01455	3.22738
0.0146	3.22868
0.01465	3.229
0.0147	3.22965
0.01475	3.2303
0.0148	3.23128
0.01485	3.23193
0.0149	3.23193
0.01495	3.2329
0.015	3.23387
0.01505	3.23355
0.0151	3.23485
0.01515	3.23517
0.0152	3.2355
0.01525	3.23582
0.0153	3.23614
0.01535	3.23647
0.0154	3.23647
0.01545	3.23679
0.0155	3.23712
0.01555	3.23679
0.0156	3.23712
0.01565	3.23679
0.0157	3.23679
0.01575	3.23679
0.0158	3.23679
0.01585	3.23614
0.0159	3.23647
0.01595	3.23614
0.016	3.23647
0.01605	3.23647
0.0161	3.23679
0.01615	3.23679
0.0162	3.23614
0.01625	3.23679
0.0163	3.23647
0.01635	3.23647
0.0164	3.23647
0.01645	3.23647
0.0165	3.23614
0.01655	3.23679
0.0166	3.23647
0.01665	3.23647
0.0167	3.23647
0.01675	3.23647
0.0168	3.23647
0.01685	3.23614
0.0169	3.23647
0.01695	3.23647
0.017	3.23679
0.01705	3.23744
0.0171	3.23744
0.01715	3.23777
0.0172	3.23809
0.01725	3.23842
0.0173	3.23939
0.01735	3.23971
0.0174	3.24036
0.01745	3.24036
0.0175	3.24134
0.01755	3.24199
0.0176	3.24199
0.01765	3.24264
0.0177	3.24328
0.01775	3.24393
0.0178	3.24458
0.01785	3.24523
0.0179	3.24621
0.01795	3.24653
0.018	3.24718
0.01805	3.2475
0.0181	3.24848
0.01815	3.24913
0.0182	3.24945
0.01825	3.2501
0.0183	3.2501
0.01835	3.25075
0.0184	3.2514
0.01845	3.25172
0.0185	3.25237
0.01855	3.25237
0.0186	3.25335
0.01865	3.25367
0.0187	3.25399
0.01875	3.25432
0.0188	3.25464
0.01885	3.25529
0.0189	3.25529
0.01895	3.25627
0.019	3.25659
0.01905	3.25692
0.0191	3.25692
0.01915	3.25756
0.0192	3.25756
0.01925	3.25756
0.0193	3.25821
0.01935	3.25854
0.0194	3.25854
0.01945	3.25854
0.0195	3.25951
0.01955	3.25919
0.0196	3.25984
0.01965	3.26016
0.0197	3.26016
0.01975	3.26113
0.0198	3.26178
0.01985	3.26243
0.0199	3.26341
0.01995	3.26373
0.02	3.2647
0.02005	3.26568
0.0201	3.26665
0.02015	3.26763
0.0202	3.26892
0.02025	3.2699
0.0203	3.2712
0.02035	3.27217
0.0204	3.27314
0.02045	3.27412
0.0205	3.27541
0.02055	3.27606
0.0206	3.27736
0.02065	3.27801
0.0207	3.27866
0.02075	3.27898
0.0208	3.27996
0.02085	3.28028
0.0209	3.28093
0.02095	3.28158
0.021	3.28158
0.02105	3.28223
0.0211	3.28288
0.02115	3.2832
0.0212	3.28288
0.02125	3.28288
0.0213	3.2832
0.02135	3.28255
0.0214	3.28255
0.02145	3.28191
0.0215	3.28158
0.02155	3.28158
0.0216	3.28158
0.02165	3.28093
0.0217	3.28028
0.02175	3.28061
0.0218	3.28028
0.02185	3.27963
0.0219	3.27898
0.02195	3.27931
0.022	3.27996
0.02205	3.27963
0.0221	3.27963
0.02215	3.27996
0.0222	3.27996
0.02225	3.27996
0.0223	3.28028
0.02235	3.28061
0.0224	3.28093
0.02245	3.28093
0.0225	3.28158
0.02255	3.28158
0.0226	3.28191
0.02265	3.28255
0.0227	3.28288
0.02275	3.28353
0.0228	3.28418
0.02285	3.28483
0.0229	3.28483
0.02295	3.2858
0.023	3.28645
0.02305	3.28742
0.0231	3.28807
0.02315	3.28807
0.0232	3.28937
0.02325	3.29002
0.0233	3.29067
0.02335	3.29132
0.0234	3.29197
0.02345	3.29262
0.0235	3.29294
0.02355	3.29359
0.0236	3.29424
0.02365	3.29489
0.0237	3.29521
0.02375	3.29586
0.0238	3.29586
0.02385	3.29651
0.0239	3.29651
0.02395	3.29716
0.024	3.29748
0.02405	3.29781
0.0241	3.29748
0.02415	3.29781
0.0242	3.29748
0.02425	3.29813
0.0243	3.29813
0.02435	3.29878
0.0244	3.29911
0.02445	3.29943
0.0245	3.29943
0.02455	3.29976
0.0246	3.29943
0.02465	3.3004
0.0247	3.30105
0.02475	3.3017
0.0248	3.3017
0.02485	3.30235
0.0249	3.30268
0.02495	3.30333
0.025	3.3043
0.02505	3.30462
0.0251	3.3056
0.02515	3.30592
0.0252	3.30657
0.02525	3.30722
0.0253	3.30754
0.02535	3.30819
0.0254	3.30917
0.02545	3.30982
0.0255	3.30982
0.02555	3.31111
0.0256	3.31144
0.02565	3.31176
0.0257	3.31241
0.02575	3.31241
0.0258	3.31274
0.02585	3.31306
0.0259	3.31339
0.02595	3.31404
0.026	3.31436
0.02605	3.31436
0.0261	3.31468
0.02615	3.31533
0.0262	3.31566
0.02625	3.31598
0.0263	3.31631
0.02635	3.31663
0.0264	3.31663
0.02645	3.31631
0.0265	3.31663
0.02655	3.31663
0.0266	3.31728
0.02665	3.31728
0.0267	3.31761
0.02675	3.31728
0.0268	3.31761
0.02685	3.31728
0.0269	3.31793
0.02695	3.31825
0.027	3.31858
0.02705	3.31923
0.0271	3.31923
0.02715	3.31988
0.0272	3.32053
0.02725	3.3202
0.0273	3.32085
0.02735	3.32182
0.0274	3.32215
0.02745	3.32215
0.0275	3.32312
0.02755	3.32377
0.0276	3.32475
0.02765	3.32539
0.0277	3.32637
0.02775	3.32702
0.0278	3.32799
0.02785	3.32896
0.0279	3.32961
0.02795	3.33091
0.028	3.33124
0.02805	3.33221
0.0281	3.33286
0.02815	3.33383
0.0282	3.33416
0.02825	3.33481
0.0283	3.33578
0.02835	3.33675
0.0284	3.33708
0.02845	3.33773
0.0285	3.33773
0.02855	3.3387
0.0286	3.33935
0.02865	3.33935
0.0287	3.34032
0.02875	3.34065
0.0288	3.34097
0.02885	3.34162
0.0289	3.34227
0.02895	3.34162
0.029	3.34195
0.02905	3.34195
0.0291	3.34227
0.02915	3.34259
0.0292	3.34227
0.02925	3.34292
0.0293	3.34259
0.02935	3.34259
0.0294	3.34259
0.02945	3.34227
0.0295	3.34259
0.02955	3.34259
0.0296	3.34292
0.02965	3.34324
0.0297	3.34357
0.02975	3.34389
0.0298	3.34389
0.02985	3.34454
0.0299	3.34487
0.02995	3.34519
0.03	3.34584
0.03005	3.34616
0.0301	3.34681
0.03015	3.34714
0.0302	3.34746
0.03025	3.34811
0.0303	3.34941
0.03035	3.34973
0.0304	3.35103
0.03045	3.35136
0.0305	3.35201
0.03055	3.35266
0.0306	3.35395
0.03065	3.35428
0.0307	3.35525
0.03075	3.3559
0.0308	3.35687
0.03085	3.35752
0.0309	3.35817
0.03095	3.35947
0.031	3.36012
0.03105	3.36109
0.0311	3.36142
0.03115	3.36207
0.0312	3.36239
0.03125	3.36337
0.0313	3.36369
0.03135	3.36401
0.0314	3.36466
0.03145	3.36531
0.0315	3.36564
0.03155	3.36629
0.0316	3.36661
0.03165	3.36726
0.0317	3.36758
0.03175	3.36856
0.0318	3.36856
0.03185	3.36921
0.0319	3.36986
0.03195	3.37051
0.032	3.37115
0.03205	3.37148
0.0321	3.3718
0.03215	3.37213
0.0322	3.37245
0.03225	3.37343
0.0323	3.37375
0.03235	3.37375
0.0324	3.37408
0.03245	3.37408
0.0325	3.3744
0.03255	3.37472
0.0326	3.37472
0.03265	3.37472
0.0327	3.3757
0.03275	3.3757
0.0328	3.3757
0.03285	3.3757
0.0329	3.37602
0.03295	3.37602
0.033	3.37635
0.03305	3.37667
0.0331	3.37732
0.03315	3.37797
0.0332	3.37862
0.03325	3.37894
0.0333	3.37992
0.03335	3.37992
0.0334	3.38122
0.03345	3.38154
0.0335	3.38219
0.03355	3.38316
0.0336	3.38381
0.03365	3.38414
0.0337	3.38446
0.03375	3.38543
0.0338	3.38608
0.03385	3.38641
0.0339	3.38738
0.03395	3.38771
0.034	3.38836
0.03405	3.389
0.0341	3.3903
0.03415	3.39063
0.0342	3.39063
0.03425	3.39128
0.0343	3.39225
0.03435	3.3929
0.0344	3.39355
0.03445	3.39452
0.0345	3.39517
0.03455	3.39582
0.0346	3.39647
0.03465	3.39777
0.0347	3.39777
0.03475	3.39842
0.0348	3.39874
0.03485	3.39971
0.0349	3.39939
0.03495	3.40004
0.035	3.40004
0.03505	3.40036
0.0351	3.40069
0.03515	3.40036
0.0352	3.40069
0.03525	3.40036
0.0353	3.40036
0.03535	3.40036
0.0354	3.40036
0.03545	3.40069
0.0355	3.40036
0.03555	3.40004
0.0356	3.40004
0.03565	3.40004
0.0357	3.40004
0.03575	3.40036
0.0358	3.40036
0.03585	3.40036
0.0359	3.40004
0.03595	3.40036
0.036	3.40036
0.03605	3.40036
0.0361	3.40069
0.03615	3.40069
0.0362	3.40101
0.03625	3.40101
0.0363	3.40166
0.03635	3.40166
0.0364	3.40166
0.03645	3.40199
0.0365	3.40199
0.03655	3.40296
0.0366	3.40296
0.03665	3.40361
0.0367	3.40393
0.03675	3.40426
0.0368	3.40523
0.03685	3.40556
0.0369	3.40621
0.03695	3.40653
0.037	3.40718
0.03705	3.40783
0.0371	3.40848
0.03715	3.40945
0.0372	3.40978
0.03725	3.41075
0.0373	3.4114
0.03735	3.41205
0.0374	3.41302
0.03745	3.41367
0.0375	3.41464
0.03755	3.41529
0.0376	3.41594
0.03765	3.41594
0.0377	3.41692
0.03775	3.41756
0.0378	3.41821
0.03785	3.41886
0.0379	3.41886
0.03795	3.41919
0.038	3.41919
0.03805	3.41919
0.0381	3.41919
0.03815	3.41919
0.0382	3.41919
0.03825	3.41919
0.0383	3.41886
0.03835	3.41886
0.0384	3.41854
0.03845	3.41821
0.0385	3.41789
0.03855	3.41756
0.0386	3.41821
0.03865	3.41821
0.0387	3.41821
0.03875	3.41789
0.0388	3.41854
0.03885	3.41886
0.0389	3.41919
0.03895	3.41886
0.039	3.41984
0.03905	3.42016
0.0391	3.42049
0.03915	3.42146
0.0392	3.42146
0.03925	3.42243
0.0393	3.42308
0.03935	3.42373
0.0394	3.42438
0.03945	3.42503
0.0395	3.42568
0.03955	3.426
0.0396	3.426
0.03965	3.42633
0.0397	3.42665
0.03975	3.42698
0.0398	3.4273
0.03985	3.4273
0.0399	3.42698
0.03995	3.42698
0.04	3.42665
0.04005	3.42698
0.0401	3.42633
0.04015	3.42633
0.0402	3.426
0.04025	3.42568
0.0403	3.42568
0.04035	3.42503
0.0404	3.42535
0.04045	3.42438
0.0405	3.4247
0.04055	3.42438
0.0406	3.4247
0.04065	3.42438
0.0407	3.42503
0.04075	3.42535
0.0408	3.42568
0.04085	3.42633
0.0409	3.4273
0.04095	3.42763
0.041	3.42892
0.04105	3.42957
0.0411	3.43055
0.04115	3.4312
0.0412	3.43282
0.04125	3.43412
0.0413	3.43574
0.04135	3.43606
0.0414	3.43736
0.04145	3.43898
0.0415	3.44028
0.04155	3.44191
0.0416	3.44353
0.04165	3.4445
0.0417	3.44612
0.04175	3.44742
0.0418	3.44905
0.04185	3.45034
0.0419	3.45164
0.04195	3.45326
0.042	3.45456
0.04205	3.45619
0.0421	3.45716
0.04215	3.45813
0.0422	3.45943
0.04225	3.46073
0.0423	3.4617
0.04235	3.463
0.0424	3.46365
0.04245	3.46462
0.0425	3.46527
0.04255	3.46754
0.0426	3.46852
0.04265	3.46884
0.0427	3.46982
0.04275	3.47079
0.0428	3.47176
0.04285	3.47306
0.0429	3.47339
0.04295	3.47468
0.043	3.47501
0.04305	3.47598
0.0431	3.47663
0.04315	3.47696
0.0432	3.47696
0.04325	3.47761
0.0433	3.47793
0.04335	3.47761
0.0434	3.47793
0.04345	3.47793
0.0435	3.47793
0.04355	3.47761
0.0436	3.47696
0.04365	3.47696
0.0437	3.47631
0.04375	3.47598
0.0438	3.47566
0.04385	3.47533
0.0439	3.47468
0.04395	3.47468
0.044	3.47371
0.04405	3.47339
0.0441	3.47371
0.04415	3.47274
0.0442	3.47306
0.04425	3.47274
0.0443	3.47306
0.04435	3.47339
0.0444	3.47339
0.04445	3.47371
0.0445	3.47436
0.04455	3.47436
0.0446	3.47533
0.04465	3.47533
0.0447	3.47663
0.04475	3.47696
0.0448	3.47696
0.04485	3.47728
0.0449	3.47825
0.04495	3.47858
0.045	3.47955
0.04505	3.47955
0.0451	3.4802
0.04515	3.48053
0.0452	3.48085
0.04525	3.4815
0.0453	3.48215
0.04535	3.4828
0.0454	3.4828
0.04545	3.48377
0.0455	3.48442
0.04555	3.48507
0.0456	3.48572
0.04565	3.48669
0.0457	3.48734
0.04575	3.48799
0.0458	3.48896
0.04585	3.48994
0.0459	3.49059
0.04595	3.49124
0.046	3.49188
0.04605	3.49253
0.0461	3.49286
0.04615	3.49351
0.0462	3.49448
0.04625	3.49513
0.0463	3.4961
0.04635	3.49708
0.0464	3.49773
0.04645	3.4987
0.0465	3.49967
0.04655	3.50097
0.0466	3.50162
0.04665	3.50259
0.0467	3.50357
0.04675	3.50454
0.0468	3.50584
0.04685	3.50681
0.0469	3.50779
0.04695	3.50811
0.047	3.50909
0.04705	3.50973
0.0471	3.51038
0.04715	3.51103
0.0472	3.51103
0.04725	3.51168
0.0473	3.51168
0.04735	3.51233
0.0474	3.51233
0.04745	3.51266
0.0475	3.51233
0.04755	3.51233
0.0476	3.51201
0.04765	3.51233
0.0477	3.51168
0.04775	3.51103
0.0478	3.51136
0.04785	3.51103
0.0479	3.51071
0.04795	3.51071
0.048	3.51038
0.04805	3.51038
0.0481	3.51006
0.04815	3.51038
0.0482	3.51038
0.04825	3.51071
0.0483	3.51103
0.04835	3.51071
0.0484	3.51168
0.04845	3.51168
0.0485	3.51233
0.04855	3.51266
0.0486	3.51298
0.04865	3.5133
0.0487	3.51363
0.04875	3.51428
0.0488	3.51395
0.04885	3.51428
0.0489	3.51525
0.04895	3.51493
0.049	3.51558
0.04905	3.51525
0.0491	3.51623
0.04915	3.51623
0.0492	3.51623
0.04925	3.51655
0.0493	3.5172
0.04935	3.51785
0.0494	3.51817
0.04945	3.5185
0.0495	3.51915
0.04955	3.5198
0.0496	3.52044
0.04965	3.52077
0.0497	3.52142
0.04975	3.52272
0.0498	3.52304
0.04985	3.52369
0.0499	3.52401
0.04995	3.52434
0.05	3.52499
0.05005	3.52564
0.0501	3.52629
0.05015	3.52694
0.0502	3.52726
0.05025	3.52758
0.0503	3.52791
0.05035	3.52856
0.0504	3.52921
0.05045	3.52986
0.0505	3.53018
0.05055	3.53083
0.0506	3.53115
0.05065	3.5318
0.0507	3.5331
0.05075	3.53343
0.0508	3.53408
0.05085	3.53505
0.0509	3.5357
0.05095	3.53635
0.051	3.537
0.05105	3.53765
0.0511	3.53829
0.05115	3.53927
0.0512	3.53959
0.05125	3.54024
0.0513	3.54122
0.05135	3.54122
0.0514	3.54251
0.05145	3.54284
0.0515	3.54349
0.05155	3.54414
0.0516	3.54479
0.05165	3.54543
0.0517	3.54608
0.05175	3.54706
0.0518	3.54738
0.05185	3.54771
0.0519	3.54836
0.05195	3.54836
0.052	3.54868
0.05205	3.549
0.0521	3.54868
0.05215	3.549
0.0522	3.54933
0.05225	3.54933
0.0523	3.549
0.05235	3.54868
0.0524	3.54836
0.05245	3.54836
0.0525	3.54803
0.05255	3.54803
0.0526	3.54738
0.05265	3.54706
0.0527	3.54673
0.05275	3.54641
0.0528	3.54608
0.05285	3.54608
0.0529	3.54543
0.05295	3.54576
0.053	3.54543
0.05305	3.54511
0.0531	3.54543
0.05315	3.54543
0.0532	3.54543
0.05325	3.54543
0.0533	3.54576
0.05335	3.54576
0.0534	3.54608
0.05345	3.54641
0.0535	3.54706
0.05355	3.54738
0.0536	3.54738
0.05365	3.54771
0.0537	3.54836
0.05375	3.54868
0.0538	3.549
0.05385	3.549
0.0539	3.54965
0.05395	3.54998
0.054	3.5503
0.05405	3.55063
0.0541	3.55128
0.05415	3.55128
0.0542	3.55128
0.05425	3.5516
0.0543	3.5516
0.05435	3.55225
0.0544	3.55257
0.05445	3.55225
0.0545	3.55225
0.05455	3.55257
0.0546	3.55257
0.05465	3.55322
0.0547	3.55322
0.05475	3.55355
0.0548	3.55355
0.05485	3.55387
0.0549	3.55387
0.05495	3.5542
0.055	3.55452
0.05505	3.55485
0.0551	3.55517
0.05515	3.5555
0.0552	3.55614
0.05525	3.55679
0.0553	3.55679
0.05535	3.55679
0.0554	3.55809
0.05545	3.55874
0.0555	3.55907
0.05555	3.56004
0.0556	3.56036
0.05565	3.56166
0.0557	3.56231
0.05575	3.56361
0.0558	3.56426
0.05585	3.56523
0.0559	3.56556
0.05595	3.56685
0.056	3.56815
0.05605	3.56913
0.0561	3.56978
0.05615	3.57107
0.0562	3.57172
0.05625	3.57237
0.0563	3.57399
0.05635	3.57432
0.0564	3.57529
0.05645	3.57627
0.0565	3.57692
0.05655	3.57789
0.0566	3.57886
0.05665	3.57951
0.0567	3.58016
0.05675	3.58113
0.0568	3.58146
0.05685	3.58243
0.0569	3.58341
0.05695	3.58406
0.057	3.58438
0.05705	3.5847
0.0571	3.58535
0.05715	3.586
0.0572	3.586
0.05725	3.58633
0.0573	3.58698
0.05735	3.58698
0.0574	3.5873
0.05745	3.5873
0.0575	3.5873
0.05755	3.58763
0.0576	3.58763
0.05765	3.5873
0.0577	3.58698
0.05775	3.58763
0.0578	3.58763
0.05785	3.58763
0.0579	3.58795
0.05795	3.58827
0.058	3.5886
0.05805	3.58892
0.0581	3.58957
0.05815	3.5899
0.0582	3.59055
0.05825	3.5912
0.0583	3.5912
0.05835	3.59184
0.0584	3.59184
0.05845	3.59282
0.0585	3.59314
0.05855	3.59347
0.0586	3.59444
0.05865	3.59477
0.0587	3.59509
0.05875	3.59574
0.0588	3.59671
0.05885	3.59704
0.0589	3.59736
0.05895	3.59769
0.059	3.59834
0.05905	3.59866
0.0591	3.59866
0.05915	3.59866
0.0592	3.59898
0.05925	3.59931
0.0593	3.59931
0.05935	3.59931
0.0594	3.59996
0.05945	3.59963
0.0595	3.60028
0.05955	3.59996
0.0596	3.59996
0.05965	3.60061
0.0597	3.60061
0.05975	3.60093
0.0598	3.60126
0.05985	3.60126
0.0599	3.60158
0.05995	3.60223
0.06	3.60255
0.06005	3.60288
0.0601	3.6032
0.06015	3.60385
0.0602	3.6045
0.06025	3.60483
0.0603	3.60515
0.06035	3.6058
0.0604	3.60645
0.06045	3.60645
0.0605	3.6071
0.06055	3.60742
0.0606	3.60807
0.06065	3.6084
0.0607	3.6084
0.06075	3.60937
0.0608	3.61002
0.06085	3.61002
0.0609	3.61067
0.06095	3.61099
0.061	3.61164
0.06105	3.61197
0.0611	3.61262
0.06115	3.61294
0.0612	3.61326
0.06125	3.61326
0.0613	3.61359
0.06135	3.61424
0.0614	3.61424
0.06145	3.61456
0.0615	3.61456
0.06155	3.61456
0.0616	3.61489
0.06165	3.61489
0.0617	3.61489
0.06175	3.61521
0.0618	3.61489
0.06185	3.61489
0.0619	3.61521
0.06195	3.61521
0.062	3.61521
0.06205	3.61554
0.0621	3.61554
0.06215	3.61554
0.0622	3.61554
0.06225	3.61554
0.0623	3.61586
0.06235	3.61619
0.0624	3.61586
0.06245	3.61651
0.0625	3.61683
0.06255	3.61716
0.0626	3.61748
0.06265	3.61748
0.0627	3.61878
0.06275	3.61878
0.0628	3.61911
0.06285	3.61976
0.0629	3.61976
0.06295	3.62073
0.063	3.62105
0.06305	3.6217
0.0631	3.62203
0.06315	3.62268
0.0632	3.623
0.06325	3.62365
0.0633	3.62397
0.06335	3.6243
0.0634	3.62462
0.06345	3.6256
0.0635	3.62625
0.06355	3.62657
0.0636	3.62722
0.06365	3.62787
0.0637	3.62787
0.06375	3.62884
0.0638	3.62852
0.06385	3.62949
0.0639	3.62949
0.06395	3.63014
0.064	3.63047
0.06405	3.63111
0.0641	3.63144
0.06415	3.63241
0.0642	3.63241
0.06425	3.63241
0.0643	3.63339
0.06435	3.63339
0.0644	3.63404
0.06445	3.63436
0.0645	3.63468
0.06455	3.63566
0.0646	3.63566
0.06465	3.63631
0.0647	3.63631
0.06475	3.63696
0.0648	3.63728
0.06485	3.63793
0.0649	3.63825
0.06495	3.63858
0.065	3.63923
0.06505	3.6389
0.0651	3.63955
0.06515	3.63988
0.0652	3.63988
0.06525	3.63988
0.0653	3.64053
0.06535	3.6402
0.0654	3.64085
0.06545	3.64118
0.0655	3.6415
0.06555	3.6415
0.0656	3.64182
0.06565	3.64215
0.0657	3.6428
0.06575	3.64312
0.0658	3.64377
0.06585	3.64377
0.0659	3.64377
0.06595	3.64442
0.066	3.64474
0.06605	3.64539
0.0661	3.64572
0.06615	3.64604
0.0662	3.64702
0.06625	3.64702
0.0663	3.64767
0.06635	3.64799
0.0664	3.64864
0.06645	3.64929
0.0665	3.64961
0.06655	3.64994
0.0666	3.64994
0.06665	3.65026
0.0667	3.65091
0.06675	3.65124
0.0668	3.65156
0.06685	3.65221
0.0669	3.65253
0.06695	3.65286
0.067	3.65318
0.06705	3.65383
0.0671	3.65416
0.06715	3.65448
0.0672	3.65513
0.06725	3.65578
0.0673	3.65675
0.06735	3.65675
0.0674	3.6574
0.06745	3.65838
0.0675	3.6587
0.06755	3.65902
0.0676	3.66
0.06765	3.66032
0.0677	3.6613
0.06775	3.66162
0.0678	3.66195
0.06785	3.66292
0.0679	3.66324
0.06795	3.66357
0.068	3.66454
0.06805	3.66552
0.0681	3.66552
0.06815	3.66616
0.0682	3.66714
0.06825	3.66746
0.0683	3.66811
0.06835	3.66909
0.0684	3.66973
0.06845	3.67006
0.0685	3.67071
0.06855	3.67136
0.0686	3.67168
0.06865	3.67233
0.0687	3.67298
0.06875	3.67363
0.0688	3.67428
0.06885	3.6746
0.0689	3.6759
0.06895	3.6759
0.069	3.67655
0.06905	3.67687
0.0691	3.67785
0.06915	3.67817
0.0692	3.6785
0.06925	3.67915
0.0693	3.67947
0.06935	3.6798
0.0694	3.6798
0.06945	3.68012
0.0695	3.68044
0.06955	3.68044
0.0696	3.68044
0.06965	3.68044
0.0697	3.68109
0.06975	3.68142
0.0698	3.68142
0.06985	3.68174
0.0699	3.68207
0.06995	3.68304
0.07	3.68337
0.07005	3.68434
0.0701	3.68499
0.07015	3.68531
0.0702	3.68629
0.07025	3.68694
0.0703	3.68758
0.07035	3.68823
0.0704	3.68888
0.07045	3.69018
0.0705	3.69083
0.07055	3.69148
0.0706	3.6918
0.07065	3.69278
0.0707	3.69375
0.07075	3.69408
0.0708	3.69505
0.07085	3.69537
0.0709	3.69537
0.07095	3.69537
0.071	3.69602
0.07105	3.69635
0.0711	3.69667
0.07115	3.69635
0.0712	3.697
0.07125	3.697
0.0713	3.697
0.07135	3.69732
0.0714	3.697
0.07145	3.69732
0.0715	3.69732
0.07155	3.69765
0.0716	3.69765
0.07165	3.69765
0.0717	3.69797
0.07175	3.69765
0.0718	3.69829
0.07185	3.69797
0.0719	3.69765
0.07195	3.69797
0.072	3.69829
0.07205	3.69797
0.0721	3.69797
0.07215	3.69797
0.0722	3.69765
0.07225	3.69765
0.0723	3.69732
0.07235	3.69765
0.0724	3.69765
0.07245	3.69765
0.0725	3.69765
0.07255	3.69765
0.0726	3.69797
0.07265	3.69797
0.0727	3.69797
0.07275	3.69829
0.0728	3.69829
0.07285	3.69797
0.0729	3.69829
0.07295	3.69862
0.073	3.69894
0.07305	3.69992
0.0731	3.70024
0.07315	3.70024
0.0732	3.70089
0.07325	3.70154
0.0733	3.70219
0.07335	3.70349
0.0734	3.70414
0.07345	3.70479
0.0735	3.70608
0.07355	3.70738
0.0736	3.70836
0.07365	3.70933
0.0737	3.7103
0.07375	3.7116
0.0738	3.71257
0.07385	3.71387
0.0739	3.71485
0.07395	3.71614
0.074	3.71712
0.07405	3.71777
0.0741	3.71874
0.07415	3.71907
0.0742	3.72004
0.07425	3.72036
0.0743	3.72101
0.07435	3.72101
0.0744	3.72199
0.07445	3.72264
0.0745	3.72264
0.07455	3.72296
0.0746	3.72328
0.07465	3.72361
0.0747	3.72426
0.07475	3.72458
0.0748	3.72491
0.07485	3.72556
0.0749	3.72556
0.07495	3.72621
0.075	3.72685
0.07505	3.72685
0.0751	3.7275
0.07515	3.72783
0.0752	3.72815
0.07525	3.72815
0.0753	3.7288
0.07535	3.7288
0.0754	3.72815
0.07545	3.7288
0.0755	3.7288
0.07555	3.72815
0.0756	3.72815
0.07565	3.72815
0.0757	3.7275
0.07575	3.72783
0.0758	3.72718
0.07585	3.72685
0.0759	3.72685
0.07595	3.72653
0.076	3.72685
0.07605	3.72621
0.0761	3.72653
0.07615	3.72621
0.0762	3.72588
0.07625	3.72621
0.0763	3.72653
0.07635	3.72685
0.0764	3.72653
0.07645	3.7275
0.0765	3.72783
0.07655	3.72783
0.0766	3.72848
0.07665	3.72913
0.0767	3.72945
0.07675	3.73075
0.0768	3.7314
0.07685	3.73237
0.0769	3.73335
0.07695	3.73432
0.077	3.73529
0.07705	3.73594
0.0771	3.73659
0.07715	3.73756
0.0772	3.73854
0.07725	3.73886
0.0773	3.73984
0.07735	3.74049
0.0774	3.74113
0.07745	3.74178
0.0775	3.74178
0.07755	3.74243
0.0776	3.74243
0.07765	3.74276
0.0777	3.74308
0.07775	3.74341
0.0778	3.74373
0.07785	3.74373
0.0779	3.74373
0.07795	3.74341
0.078	3.74373
0.07805	3.74406
0.0781	3.74373
0.07815	3.74406
0.0782	3.74406
0.07825	3.74406
0.0783	3.74438
0.07835	3.74438
0.0784	3.74438
0.07845	3.74503
0.0785	3.74503
0.07855	3.74535
0.0786	3.74568
0.07865	3.746
0.0787	3.74633
0.07875	3.74665
0.0788	3.74633
0.07885	3.74698
0.0789	3.74698
0.07895	3.74763
0.079	3.74795
0.07905	3.74827
0.0791	3.74827
0.07915	3.74892
0.0792	3.74892
0.07925	3.74925
0.0793	3.7499
0.07935	3.74957
0.0794	3.7499
0.07945	3.7499
0.0795	3.75055
0.07955	3.75087
0.0796	3.75087
0.07965	3.75184
0.0797	3.75184
0.07975	3.75249
0.0798	3.75282
0.07985	3.75347
0.0799	3.75379
0.07995	3.75412
0.08	3.75477
0.08005	3.75541
0.0801	3.75541
0.08015	3.75639
0.0802	3.75704
0.08025	3.75769
0.0803	3.75801
0.08035	3.75801
0.0804	3.75866
0.08045	3.75898
0.0805	3.75834
0.08055	3.75898
0.0806	3.75931
0.08065	3.75931
0.0807	3.75866
0.08075	3.75931
0.0808	3.75898
0.08085	3.75931
0.0809	3.75931
0.08095	3.75963
0.081	3.75963
0.08105	3.75963
0.0811	3.75996
0.08115	3.75996
0.0812	3.76061
0.08125	3.76061
0.0813	3.76093
0.08135	3.76126
0.0814	3.76158
0.08145	3.76223
0.0815	3.76288
0.08155	3.7632
0.0816	3.76353
0.08165	3.76385
0.0817	3.76483
0.08175	3.76515
0.0818	3.76548
0.08185	3.7658
0.0819	3.76612
0.08195	3.76645
0.082	3.76645
0.08205	3.76677
0.0821	3.76677
0.08215	3.76645
0.0822	3.76677
0.08225	3.7671
0.0823	3.76677
0.08235	3.76677
0.0824	3.76677
0.08245	3.7671
0.0825	3.7671
0.08255	3.76677
0.0826	3.76645
0.08265	3.76677
0.0827	3.76645
0.08275	3.76677
0.0828	3.7671
0.08285	3.7671
0.0829	3.7671
0.08295	3.7671
0.083	3.7671
0.08305	3.76742
0.0831	3.76742
0.08315	3.76807
0.0832	3.7684
0.08325	3.76872
0.0833	3.76905
0.08335	3.76969
0.0834	3.76969
0.08345	3.77067
0.0835	3.77099
0.08355	3.77197
0.0836	3.77262
0.08365	3.77326
0.0837	3.77359
0.08375	3.77424
0.0838	3.77554
0.08385	3.77619
0.0839	3.77651
0.08395	3.77716
0.084	3.77846
0.08405	3.77911
0.0841	3.77976
0.08415	3.78073
0.0842	3.78105
0.08425	3.78203
0.0843	3.78268
0.08435	3.78333
0.0844	3.78397
0.08445	3.7843
0.0845	3.78462
0.08455	3.78495
0.0846	3.78527
0.08465	3.78625
0.0847	3.78625
0.08475	3.78657
0.0848	3.7869
0.08485	3.78754
0.0849	3.78787
0.08495	3.78787
0.085	3.78787
0.08505	3.78819
0.0851	3.78819
0.08515	3.78884
0.0852	3.78917
0.08525	3.78884
0.0853	3.78917
0.08535	3.78982
0.0854	3.79014
0.08545	3.79014
0.0855	3.79014
0.08555	3.79014
0.0856	3.79047
0.08565	3.79047
0.0857	3.79079
0.08575	3.79047
0.0858	3.79111
0.08585	3.79111
0.0859	3.79176
0.08595	3.79176
0.086	3.79176
0.08605	3.79209
0.0861	3.79241
0.08615	3.79339
0.0862	3.79371
0.08625	3.79371
0.0863	3.79436
0.08635	3.79533
0.0864	3.79533
0.08645	3.79598
0.0865	3.79631
0.08655	3.79696
0.0866	3.79728
0.08665	3.79761
0.0867	3.79825
0.08675	3.79923
0.0868	3.8002
0.08685	3.80085
0.0869	3.80118
0.08695	3.80215
0.087	3.8028
0.08705	3.80345
0.0871	3.80442
0.08715	3.80475
0.0872	3.80572
0.08725	3.80637
0.0873	3.80734
0.08735	3.80864
0.0874	3.80994
0.08745	3.81091
0.0875	3.81189
0.08755	3.81253
0.0876	3.81351
0.08765	3.81448
0.0877	3.81481
0.08775	3.81546
0.0878	3.8161
0.08785	3.81675
0.0879	3.81643
0.08795	3.81675
0.088	3.81675
0.08805	3.81708
0.0881	3.81643
0.08815	3.81643
0.0882	3.8161
0.08825	3.81643
0.0883	3.81578
0.08835	3.81546
0.0884	3.81513
0.08845	3.81546
0.0885	3.81481
0.08855	3.81481
0.0886	3.81481
0.08865	3.81448
0.0887	3.81416
0.08875	3.81383
0.0888	3.81416
0.08885	3.81383
0.0889	3.81383
0.08895	3.81416
0.089	3.81383
0.08905	3.81416
0.0891	3.81448
0.08915	3.81448
0.0892	3.81416
0.08925	3.81481
0.0893	3.81481
0.08935	3.81546
0.0894	3.81513
0.08945	3.81546
0.0895	3.8161
0.08955	3.8161
0.0896	3.81708
0.08965	3.8174
0.0897	3.8174
0.08975	3.81708
0.0898	3.81805
0.08985	3.81838
0.0899	3.81838
0.08995	3.8187
0.09	3.81935
0.09005	3.81967
0.0901	3.82032
0.09015	3.82065
0.0902	3.8213
0.09025	3.82195
0.0903	3.82227
0.09035	3.82292
0.0904	3.82292
0.09045	3.82357
0.0905	3.82422
0.09055	3.82487
0.0906	3.82519
0.09065	3.82552
0.0907	3.82649
0.09075	3.82681
0.0908	3.82779
0.09085	3.82844
0.0909	3.82909
0.09095	3.82909
0.091	3.82973
0.09105	3.83038
0.0911	3.83038
0.09115	3.83071
0.0912	3.83136
0.09125	3.83136
0.0913	3.83136
0.09135	3.83136
0.0914	3.83168
0.09145	3.83136
0.0915	3.83168
0.09155	3.83136
0.0916	3.83201
0.09165	3.83201
0.0917	3.83233
0.09175	3.83298
0.0918	3.83363
0.09185	3.8333
0.0919	3.83428
0.09195	3.8346
0.092	3.83493
0.09205	3.8359
0.0921	3.8359
0.09215	3.83687
0.0922	3.83687
0.09225	3.83752
0.0923	3.83817
0.09235	3.83882
0.0924	3.83915
0.09245	3.8398
0.0925	3.84012
0.09255	3.84044
0.0926	3.84077
0.09265	3.84142
0.0927	3.84174
0.09275	3.84174
0.0928	3.84239
0.09285	3.84239
0.0929	3.84304
0.09295	3.84369
0.093	3.84337
0.09305	3.84369
0.0931	3.84401
0.09315	3.84401
0.0932	3.84434
0.09325	3.84466
0.0933	3.84466
0.09335	3.84466
0.0934	3.84466
0.09345	3.84499
0.0935	3.84499
0.09355	3.84531
0.0936	3.84499
0.09365	3.84531
0.0937	3.84564
0.09375	3.84531
0.0938	3.84531
0.09385	3.84531
0.0939	3.84564
0.09395	3.84564
0.094	3.84629
0.09405	3.84661
0.0941	3.84694
0.09415	3.84661
0.0942	3.84726
0.09425	3.84758
0.0943	3.84856
0.09435	3.84888
0.0944	3.84986
0.09445	3.84986
0.0945	3.85051
0.09455	3.85148
0.0946	3.85148
0.09465	3.85213
0.0947	3.85278
0.09475	3.8531
0.0948	3.8531
0.09485	3.85375
0.0949	3.85408
0.09495	3.85408
0.095	3.85505
0.09505	3.85505
0.0951	3.85505
0.09515	3.85505
0.0952	3.8557
0.09525	3.8557
0.0953	3.8557
0.09535	3.85667
0.0954	3.85667
0.09545	3.857
0.0955	3.85797
0.09555	3.85797
0.0956	3.85894
0.09565	3.85992
0.0957	3.86057
0.09575	3.86089
0.0958	3.86154
0.09585	3.86316
0.0959	3.86381
0.09595	3.86446
0.096	3.86511
0.09605	3.86576
0.0961	3.86706
0.09615	3.86738
0.0962	3.86803
0.09625	3.86868
0.0963	3.86933
0.09635	3.8703
0.0964	3.8703
0.09645	3.87095
0.0965	3.87095
0.09655	3.87095
0.0966	3.8716
0.09665	3.87095
0.0967	3.8716
0.09675	3.8716
0.0968	3.87128
0.09685	3.87128
0.0969	3.87095
0.09695	3.87063
0.097	3.87063
0.09705	3.87063
0.0971	3.86965
0.09715	3.86965
0.0972	3.86933
0.09725	3.869
0.0973	3.86803
0.09735	3.86803
0.0974	3.86738
0.09745	3.86706
0.0975	3.86673
0.09755	3.86673
0.0976	3.86641
0.09765	3.86608
0.0977	3.86641
0.09775	3.86641
0.0978	3.86608
0.09785	3.86608
0.0979	3.86608
0.09795	3.86641
0.098	3.86641
0.09805	3.86641
0.0981	3.86673
0.09815	3.86706
0.0982	3.86706
0.09825	3.86771
0.0983	3.86803
0.09835	3.86803
0.0984	3.86868
0.09845	3.86868
0.0985	3.86933
0.09855	3.86965
0.0986	3.86998
0.09865	3.87063
0.0987	3.87095
0.09875	3.87095
0.0988	3.8716
0.09885	3.87193
0.0989	3.87193
0.09895	3.87225
0.099	3.87225
0.09905	3.87257
[truncated: 5,812 more rows]
