# Supplementary material for: An evolutionarily conserved glycine-tyrosine motif forms a folding core in outer membrane proteins
Source: PLoS One. 2017 Aug 3;12(8):e0182016. doi: 10.1371/journal.pone.0182016 (PMC5542473; doi:10.1371/journal.pone.0182016)
Supplement: S1 File — (ZIP) [file pone.0182016.s001.zip › OmpX stopflow RAW data/OmpX WT 10/ompx_wt_ch1_019.bka]

BIO-KINE ASCII FILE
_COMMENT	External device
_COMMENT	Kinetics measurement
_COMMENT	Y Unit : Volt, X Unit : s
_COMMENT	Timebase 1 = .00005 s 5001 pts
_COMMENT	Timebase 2 = .001 s 2749 pts
_COMMENT	Timebase 3 = .5 s 44 pts
_SFM	SFM-300 /S Advanced mode
_SFM	Ratio : S1: 950, S2: 950, S3: 100
_SFM	Content : S1: , S2: , S3:
_SFM	Concentration : S1: , S2: , S3:
_SFM	Total volume : 422 �l Flow : 14 mL/s
_SFM	Acquisition start : 10 ms before stop
_SFM	cuve=FC-08, s1=10 ml , s2=10 ml , s3=1.9 ml
_UNITX	s
_UNITY	Volt
_DELTAX	0
_DATA
1e-300	2.42933
5e-5	2.43972
1e-4	2.45107
1.5e-4	2.46438
2e-4	2.47866
2.5e-4	2.49359
3e-4	2.51047
3.5e-4	2.52799
4e-4	2.54682
4.5e-4	2.56596
5e-4	2.58673
5.5e-4	2.6075
6e-4	2.62957
6.5e-4	2.65229
7e-4	2.67468
7.5e-4	2.69838
8e-4	2.72174
8.5e-4	2.74479
9e-4	2.76848
9.5e-4	2.7912
0.001	2.81424
0.00105	2.83696
0.0011	2.85903
0.00115	2.88045
0.0012	2.90122
0.00125	2.92199
0.0013	2.94146
0.00135	2.95996
0.0014	2.97813
0.00145	2.99501
0.0015	3.01059
0.00155	3.02487
0.0016	3.03882
0.00165	3.05148
0.0017	3.06251
0.00175	3.0729
0.0018	3.08199
0.00185	3.08978
0.0019	3.09659
0.00195	3.10211
0.002	3.10665
0.00205	3.1112
0.0021	3.11314
0.00215	3.11509
0.0022	3.11639
0.00225	3.11574
0.0023	3.11509
0.00235	3.11314
0.0024	3.11055
0.00245	3.10763
0.0025	3.10341
0.00255	3.09919
0.0026	3.09367
0.00265	3.08783
0.0027	3.08199
0.00275	3.07452
0.0028	3.06706
0.00285	3.05862
0.0029	3.05051
0.00295	3.04207
0.003	3.03233
0.00305	3.0226
0.0031	3.01286
0.00315	3.00182
0.0032	2.99014
0.00325	2.97911
0.0033	2.9671
0.00335	2.95541
0.0034	2.94211
0.00345	2.92945
0.0035	2.91615
0.00355	2.90219
0.0036	2.88791
0.00365	2.87298
0.0037	2.85838
0.00375	2.84215
0.0038	2.8269
0.00385	2.81067
0.0039	2.79477
0.00395	2.77821
0.004	2.76199
0.00405	2.74544
0.0041	2.72921
0.00415	2.71363
0.0042	2.6974
0.00425	2.68215
0.0043	2.66754
0.00435	2.65327
0.0044	2.63996
0.00445	2.6273
0.0045	2.61562
0.00455	2.60523
0.0046	2.5955
0.00465	2.58738
0.0047	2.58089
0.00475	2.5757
0.0048	2.57148
0.00485	2.56953
0.0049	2.56823
0.00495	2.56921
0.005	2.57116
0.00505	2.5744
0.0051	2.57927
0.00515	2.58544
0.0052	2.59225
0.00525	2.60036
0.0053	2.6101
0.00535	2.62049
0.0054	2.6312
0.00545	2.64288
0.0055	2.65619
0.00555	2.66949
0.0056	2.6828
0.00565	2.69675
0.0057	2.71168
0.00575	2.72661
0.0058	2.74122
0.00585	2.75679
0.0059	2.77172
0.00595	2.78763
0.006	2.80288
0.00605	2.81846
0.0061	2.83339
0.00615	2.84864
0.0062	2.86389
0.00625	2.87817
0.0063	2.89278
0.00635	2.90673
0.0064	2.92134
0.00645	2.93562
0.0065	2.94925
0.00655	2.96288
0.0066	2.97651
0.00665	2.98949
0.0067	3.0028
0.00675	3.01513
0.0068	3.02779
0.00685	3.04045
0.0069	3.0518
0.00695	3.06316
0.007	3.07485
0.00705	3.08556
0.0071	3.09659
0.00715	3.10633
0.0072	3.11639
0.00725	3.12515
0.0073	3.13456
0.00735	3.143
0.0074	3.15144
0.00745	3.15858
0.0075	3.16572
0.00755	3.17221
0.0076	3.17805
0.00765	3.18324
0.0077	3.18746
0.00775	3.19136
0.0078	3.19428
0.00785	3.19655
0.0079	3.19752
0.00795	3.1985
0.008	3.19817
0.00805	3.1972
0.0081	3.19558
0.00815	3.19298
0.0082	3.18941
0.00825	3.18552
0.0083	3.17967
0.00835	3.17318
0.0084	3.16604
0.00845	3.15793
0.0085	3.14852
0.00855	3.13878
0.0086	3.12742
0.00865	3.11509
0.0087	3.10211
0.00875	3.08815
0.0088	3.07387
0.00885	3.05829
0.0089	3.04207
0.00895	3.02519
0.009	3.00832
0.00905	2.99014
0.0091	2.97229
0.00915	2.95379
0.0092	2.93627
0.00925	2.91777
0.0093	2.89992
0.00935	2.88239
0.0094	2.86422
0.00945	2.84767
0.0095	2.83111
0.00955	2.81554
0.0096	2.80028
0.00965	2.786
0.0097	2.7727
0.00975	2.76069
0.0098	2.74901
0.00985	2.73927
0.0099	2.72986
0.00995	2.72174
0.01	2.71525
0.01005	2.70974
0.0101	2.70519
0.01015	2.7026
0.0102	2.70065
0.01025	2.70065
0.0103	2.7013
0.01035	2.70389
0.0104	2.70681
0.01045	2.71201
0.0105	2.71817
0.01055	2.72596
0.0106	2.7344
0.01065	2.74381
0.0107	2.7542
0.01075	2.76621
0.0108	2.77854
0.01085	2.79152
0.0109	2.80548
0.01095	2.82008
0.011	2.83468
0.01105	2.85059
0.0111	2.86714
0.01115	2.88337
0.0112	2.89992
0.01125	2.91712
0.0113	2.93432
0.01135	2.95184
0.0114	2.96969
0.01145	2.98754
0.0115	3.00539
0.01155	3.02422
0.0116	3.04239
0.01165	3.05992
0.0117	3.07842
0.01175	3.09659
0.0118	3.11412
0.01185	3.13197
0.0119	3.14917
0.01195	3.16702
0.012	3.18357
0.01205	3.1998
0.0121	3.21602
0.01215	3.2316
0.0122	3.24718
0.01225	3.26178
0.0123	3.27606
0.01235	3.28872
0.0124	3.30203
0.01245	3.31501
0.0125	3.32669
0.01255	3.3387
0.0126	3.34941
0.01265	3.35947
0.0127	3.36921
0.01275	3.37894
0.0128	3.38771
0.01285	3.3955
0.0129	3.40296
0.01295	3.40978
0.013	3.41659
0.01305	3.42276
0.0131	3.42795
0.01315	3.43282
0.0132	3.43736
0.01325	3.44126
0.0133	3.44548
0.01335	3.44872
0.0134	3.45132
0.01345	3.45359
0.0135	3.45554
0.01355	3.45716
0.0136	3.45943
0.01365	3.4604
0.0137	3.46138
0.01375	3.46203
0.0138	3.46333
0.01385	3.46397
0.0139	3.4643
0.01395	3.46397
0.014	3.4643
0.01405	3.46462
0.0141	3.46462
0.01415	3.46495
0.0142	3.46462
0.01425	3.46495
0.0143	3.46527
0.01435	3.46495
0.0144	3.46527
0.01445	3.46527
0.0145	3.4656
0.01455	3.46592
0.0146	3.46592
0.01465	3.46592
0.0147	3.46625
0.01475	3.4669
0.0148	3.46722
0.01485	3.46722
0.0149	3.46754
0.01495	3.46819
0.015	3.46819
0.01505	3.46852
0.0151	3.46884
0.01515	3.46917
0.0152	3.46949
0.01525	3.47047
0.0153	3.47014
0.01535	3.47111
0.0154	3.47144
0.01545	3.47241
0.0155	3.47241
0.01555	3.47274
0.0156	3.47339
0.01565	3.47371
0.0157	3.47468
0.01575	3.47533
0.0158	3.47598
0.01585	3.47663
0.0159	3.47728
0.01595	3.47728
0.016	3.47825
0.01605	3.4789
0.0161	3.47988
0.01615	3.48085
0.0162	3.4815
0.01625	3.48247
0.0163	3.48345
0.01635	3.48442
0.0164	3.48539
0.01645	3.48637
0.0165	3.48734
0.01655	3.48799
0.0166	3.48896
0.01665	3.48961
0.0167	3.48994
0.01675	3.49059
0.0168	3.49124
0.01685	3.49188
0.0169	3.49221
0.01695	3.49318
0.017	3.49351
0.01705	3.49383
0.0171	3.49448
0.01715	3.49513
0.0172	3.49578
0.01725	3.4961
0.0173	3.49675
0.01735	3.4974
0.0174	3.49773
0.01745	3.49838
0.0175	3.49935
0.01755	3.49935
0.0176	3.49967
0.01765	3.50065
0.0177	3.50097
0.01775	3.50162
0.0178	3.50195
0.01785	3.50227
0.0179	3.50292
0.01795	3.50292
0.018	3.50357
0.01805	3.50389
0.0181	3.50487
0.01815	3.50454
0.0182	3.50519
0.01825	3.50552
0.0183	3.50584
0.01835	3.50616
0.0184	3.50616
0.01845	3.50616
0.0185	3.50649
0.01855	3.50649
0.0186	3.50681
0.01865	3.50681
0.0187	3.50714
0.01875	3.50714
0.0188	3.50779
0.01885	3.50779
0.0189	3.50779
0.01895	3.50811
0.019	3.50844
0.01905	3.50876
0.0191	3.50909
0.01915	3.50941
0.0192	3.50973
0.01925	3.50973
0.0193	3.51071
0.01935	3.51103
0.0194	3.51168
0.01945	3.51233
0.0195	3.51266
0.01955	3.51363
0.0196	3.51395
0.01965	3.51493
0.0197	3.51623
0.01975	3.51687
0.0198	3.51785
0.01985	3.5185
0.0199	3.51915
0.01995	3.5198
0.02	3.52044
0.02005	3.52142
0.0201	3.52207
0.02015	3.52272
0.0202	3.52369
0.02025	3.52401
0.0203	3.52466
0.02035	3.52499
0.0204	3.52499
0.02045	3.52531
0.0205	3.52564
0.02055	3.52629
0.0206	3.52661
0.02065	3.52694
0.0207	3.52726
0.02075	3.52758
0.0208	3.52856
0.02085	3.52856
0.0209	3.52921
0.02095	3.52888
0.021	3.52986
0.02105	3.52986
0.0211	3.53051
0.02115	3.53115
0.0212	3.5318
0.02125	3.53213
0.0213	3.53245
0.02135	3.53343
0.0214	3.53375
0.02145	3.53408
0.0215	3.53472
0.02155	3.53537
0.0216	3.5357
0.02165	3.53667
0.0217	3.537
0.02175	3.53765
0.0218	3.53797
0.02185	3.53829
0.0219	3.53894
0.02195	3.54024
0.022	3.54024
0.02205	3.54089
0.0221	3.54122
0.02215	3.54219
0.0222	3.54251
0.02225	3.54349
0.0223	3.54414
0.02235	3.54479
0.0224	3.54543
0.02245	3.54576
0.0225	3.54673
0.02255	3.54706
0.0226	3.54738
0.02265	3.54771
0.0227	3.54836
0.02275	3.54836
0.0228	3.54868
0.02285	3.54836
0.0229	3.549
0.02295	3.549
0.023	3.549
0.02305	3.54933
0.0231	3.54965
0.02315	3.54998
0.0232	3.54965
0.02325	3.5503
0.0233	3.55063
0.02335	3.55095
0.0234	3.55128
0.02345	3.5516
0.0235	3.5516
0.02355	3.55225
0.0236	3.55225
0.02365	3.55225
0.0237	3.55225
0.02375	3.55257
0.0238	3.5529
0.02385	3.55257
0.0239	3.55322
0.02395	3.5529
0.024	3.55322
0.02405	3.5529
0.0241	3.5529
0.02415	3.55322
0.0242	3.5529
0.02425	3.5529
0.0243	3.55322
0.02435	3.55355
0.0244	3.55355
0.02445	3.55387
0.0245	3.55387
0.02455	3.5542
0.0246	3.55452
0.02465	3.55452
0.0247	3.5555
0.02475	3.5555
0.0248	3.55614
0.02485	3.55647
0.0249	3.55679
0.02495	3.55777
0.025	3.55842
0.02505	3.55971
0.0251	3.56036
0.02515	3.56199
0.0252	3.56296
0.02525	3.56458
0.0253	3.56523
0.02535	3.56653
0.0254	3.5675
0.02545	3.5688
0.0255	3.5701
0.02555	3.5714
0.0256	3.57237
0.02565	3.57367
0.0257	3.57464
0.02575	3.57529
0.0258	3.57627
0.02585	3.57692
0.0259	3.57789
0.02595	3.57854
0.026	3.57951
0.02605	3.58049
0.0261	3.58113
0.02615	3.58178
0.0262	3.58243
0.02625	3.58308
0.0263	3.58373
0.02635	3.5847
0.0264	3.58535
0.02645	3.586
0.0265	3.58665
0.02655	3.58763
0.0266	3.58827
0.02665	3.5886
0.0267	3.58925
0.02675	3.5899
0.0268	3.59022
0.02685	3.59055
0.0269	3.59152
0.02695	3.59152
0.027	3.59184
0.02705	3.59217
0.0271	3.59249
0.02715	3.59249
0.0272	3.59282
0.02725	3.59347
0.0273	3.59347
0.02735	3.59412
0.0274	3.59412
0.02745	3.59444
0.0275	3.59477
0.02755	3.59444
0.0276	3.59477
0.02765	3.59477
0.0277	3.59509
0.02775	3.59509
0.0278	3.59541
0.02785	3.59509
0.0279	3.59541
0.02795	3.59541
0.028	3.59541
0.02805	3.59541
0.0281	3.59541
0.02815	3.59574
0.0282	3.59606
0.02825	3.59574
0.0283	3.59606
0.02835	3.59606
0.0284	3.59574
0.02845	3.59639
0.0285	3.59639
0.02855	3.59639
0.0286	3.59704
0.02865	3.59704
0.0287	3.59704
0.02875	3.59736
0.0288	3.59769
0.02885	3.59801
0.0289	3.59834
0.02895	3.59834
0.029	3.59898
0.02905	3.59898
0.0291	3.59963
0.02915	3.60028
0.0292	3.60028
0.02925	3.60093
0.0293	3.60126
0.02935	3.60158
0.0294	3.60223
0.02945	3.6032
0.0295	3.60418
0.02955	3.60483
0.0296	3.60548
0.02965	3.60677
0.0297	3.60742
0.02975	3.60807
0.0298	3.60905
0.02985	3.61002
0.0299	3.61067
0.02995	3.61197
0.03	3.61294
0.03005	3.61359
0.0301	3.61489
0.03015	3.61554
0.0302	3.61619
0.03025	3.61651
0.0303	3.61716
0.03035	3.61781
0.0304	3.61813
0.03045	3.61846
0.0305	3.61846
0.03055	3.61911
0.0306	3.61943
0.03065	3.61976
0.0307	3.61976
0.03075	3.6204
0.0308	3.62073
0.03085	3.62073
0.0309	3.62138
0.03095	3.62105
0.031	3.62203
0.03105	3.62235
0.0311	3.62333
0.03115	3.62365
0.0312	3.6243
0.03125	3.62462
0.0313	3.62495
0.03135	3.62592
0.0314	3.62657
0.03145	3.6269
0.0315	3.62754
0.03155	3.62787
0.0316	3.62884
0.03165	3.62949
0.0317	3.62982
0.03175	3.63079
0.0318	3.63144
0.03185	3.63209
0.0319	3.63241
0.03195	3.63306
0.032	3.63371
0.03205	3.63436
0.0321	3.63468
0.03215	3.63533
0.0322	3.63598
0.03225	3.63631
0.0323	3.63761
0.03235	3.63761
0.0324	3.63825
0.03245	3.63923
0.0325	3.63988
0.03255	3.64053
0.0326	3.64085
0.03265	3.64118
0.0327	3.64182
0.03275	3.6428
0.0328	3.64345
0.03285	3.6441
0.0329	3.64442
0.03295	3.64507
0.033	3.64604
0.03305	3.64572
0.0331	3.64702
0.03315	3.64702
0.0332	3.64734
0.03325	3.64799
0.0333	3.64799
0.03335	3.64864
0.0334	3.64896
0.03345	3.64961
0.0335	3.64961
0.03355	3.65026
0.0336	3.65091
0.03365	3.65124
0.0337	3.65156
0.03375	3.65221
0.0338	3.65253
0.03385	3.65286
0.0339	3.65383
0.03395	3.65416
0.034	3.65448
0.03405	3.65481
0.0341	3.65513
0.03415	3.65545
0.0342	3.6561
0.03425	3.65643
0.0343	3.65708
0.03435	3.6574
0.0344	3.65805
0.03445	3.6587
0.0345	3.65902
0.03455	3.65902
0.0346	3.66
0.03465	3.66032
0.0347	3.66097
0.03475	3.6613
0.0348	3.66195
0.03485	3.66227
0.0349	3.66259
0.03495	3.66292
0.035	3.66389
0.03505	3.66389
0.0351	3.66454
0.03515	3.66487
0.0352	3.66519
0.03525	3.66487
0.0353	3.66584
0.03535	3.66584
0.0354	3.66584
0.03545	3.66616
0.0355	3.66649
0.03555	3.66649
0.0356	3.66649
0.03565	3.66649
0.0357	3.66649
0.03575	3.66616
0.0358	3.66649
0.03585	3.66649
0.0359	3.66649
0.03595	3.66649
0.036	3.66649
0.03605	3.66616
0.0361	3.66649
0.03615	3.66714
0.0362	3.66681
0.03625	3.66746
0.0363	3.66811
0.03635	3.66844
0.0364	3.66909
0.03645	3.66973
0.0365	3.67006
0.03655	3.67071
0.0366	3.67168
0.03665	3.67298
0.0367	3.67298
0.03675	3.67395
0.0368	3.67493
0.03685	3.6759
0.0369	3.67655
0.03695	3.6772
0.037	3.67817
0.03705	3.67882
0.0371	3.6798
0.03715	3.68077
0.0372	3.68174
0.03725	3.68272
0.0373	3.68337
0.03735	3.68401
0.0374	3.68531
0.03745	3.68596
0.0375	3.68661
0.03755	3.68726
0.0376	3.68791
0.03765	3.68856
0.0377	3.68953
0.03775	3.69018
0.0378	3.69083
0.03785	3.69115
0.0379	3.69148
0.03795	3.69213
0.038	3.6931
0.03805	3.69343
0.0381	3.6944
0.03815	3.69505
0.0382	3.69537
0.03825	3.69635
0.0383	3.69635
0.03835	3.69732
0.0384	3.69797
0.03845	3.69894
0.0385	3.69927
0.03855	3.69992
0.0386	3.70057
0.03865	3.70122
0.0387	3.70154
0.03875	3.70284
0.0388	3.70349
0.03885	3.70446
0.0389	3.70446
0.03895	3.70511
0.039	3.70576
0.03905	3.70673
0.0391	3.70673
0.03915	3.70706
0.0392	3.70771
0.03925	3.70803
0.0393	3.70868
0.03935	3.709
0.0394	3.709
0.03945	3.70998
0.0395	3.70965
0.03955	3.71063
0.0396	3.71095
0.03965	3.71128
0.0397	3.7116
0.03975	3.71225
0.0398	3.71257
0.03985	3.71322
0.0399	3.71452
0.03995	3.71485
0.04	3.71517
0.04005	3.71582
0.0401	3.71647
0.04015	3.71647
0.0402	3.71744
0.04025	3.71777
0.0403	3.71874
0.04035	3.71939
0.0404	3.72004
0.04045	3.72036
0.0405	3.72134
0.04055	3.72134
0.0406	3.72199
0.04065	3.72231
0.0407	3.72328
0.04075	3.72296
0.0408	3.72361
0.04085	3.72426
0.0409	3.72458
0.04095	3.72458
0.041	3.72523
0.04105	3.72556
0.0411	3.72621
0.04115	3.72621
0.0412	3.72685
0.04125	3.72685
0.0413	3.72783
0.04135	3.72783
0.0414	3.72815
0.04145	3.7288
0.0415	3.72945
0.04155	3.7301
0.0416	3.73075
0.04165	3.7314
0.0417	3.73205
0.04175	3.7327
0.0418	3.73335
0.04185	3.73432
0.0419	3.73464
0.04195	3.73562
0.042	3.73659
0.04205	3.73756
0.0421	3.73886
0.04215	3.73951
0.0422	3.74081
0.04225	3.74243
0.0423	3.74243
0.04235	3.74438
0.0424	3.74568
0.04245	3.74665
0.0425	3.74763
0.04255	3.74892
0.0426	3.7499
0.04265	3.75087
0.0427	3.75249
0.04275	3.75314
0.0428	3.75412
0.04285	3.75541
0.0429	3.75606
0.04295	3.75704
0.043	3.75769
0.04305	3.75866
0.0431	3.75898
0.04315	3.75931
0.0432	3.76028
0.04325	3.76126
0.0433	3.76158
0.04335	3.76191
0.0434	3.76288
0.04345	3.7632
0.0435	3.76418
0.04355	3.76515
0.0436	3.76548
0.04365	3.7658
0.0437	3.76645
0.04375	3.76677
0.0438	3.76742
0.04385	3.76807
0.0439	3.76775
0.04395	3.7684
0.044	3.7684
0.04405	3.76807
0.0441	3.76742
0.04415	3.76775
0.0442	3.76807
0.04425	3.76775
0.0443	3.7671
0.04435	3.76677
0.0444	3.76645
0.04445	3.76645
0.0445	3.76548
0.04455	3.76548
0.0446	3.76548
0.04465	3.76515
0.0447	3.7645
0.04475	3.76483
0.0448	3.76418
0.04485	3.76483
0.0449	3.76515
0.04495	3.76548
0.045	3.76612
0.04505	3.76677
0.0451	3.7671
0.04515	3.76775
0.0452	3.76872
0.04525	3.76969
0.0453	3.77067
0.04535	3.77164
0.0454	3.77326
0.04545	3.77424
0.0455	3.77554
0.04555	3.77651
0.0456	3.77781
0.04565	3.77911
0.0457	3.7804
0.04575	3.78138
0.0458	3.78268
0.04585	3.7843
0.0459	3.78495
0.04595	3.78625
0.046	3.78754
0.04605	3.78819
0.0461	3.78949
0.04615	3.79079
0.0462	3.79176
0.04625	3.79241
0.0463	3.79306
0.04635	3.79436
0.0464	3.79468
0.04645	3.79533
0.0465	3.79533
0.04655	3.79631
0.0466	3.79663
0.04665	3.79696
0.0467	3.79696
0.04675	3.79761
0.0468	3.79793
0.04685	3.79793
0.0469	3.79793
0.04695	3.79793
0.047	3.79793
0.04705	3.79825
0.0471	3.79825
0.04715	3.79858
0.0472	3.79858
0.04725	3.79858
0.0473	3.7989
0.04735	3.79923
0.0474	3.79955
0.04745	3.79955
0.0475	3.79988
0.04755	3.79988
0.0476	3.80053
0.04765	3.8002
0.0477	3.80085
0.04775	3.80118
0.0478	3.80118
0.04785	3.80118
0.0479	3.8015
0.04795	3.8015
0.048	3.8015
0.04805	3.80182
0.0481	3.80182
0.04815	3.80118
0.0482	3.80182
0.04825	3.8015
0.0483	3.8015
0.04835	3.80118
0.0484	3.8015
0.04845	3.8015
0.0485	3.80118
0.04855	3.80182
0.0486	3.8015
0.04865	3.80215
0.0487	3.80247
0.04875	3.80215
0.0488	3.80215
0.04885	3.8028
0.0489	3.80312
0.04895	3.80345
0.049	3.80345
0.04905	3.8041
0.0491	3.8041
0.04915	3.8041
0.0492	3.80475
0.04925	3.80507
0.0493	3.80539
0.04935	3.80539
0.0494	3.80539
0.04945	3.80539
0.0495	3.80604
0.04955	3.80637
0.0496	3.80669
0.04965	3.80637
0.0497	3.80702
0.04975	3.80734
0.0498	3.80734
0.04985	3.80799
0.0499	3.80832
0.04995	3.80896
0.05	3.80994
0.05005	3.80994
0.0501	3.81091
0.05015	3.81156
0.0502	3.81253
0.05025	3.81286
0.0503	3.81318
0.05035	3.81351
0.0504	3.81448
0.05045	3.81546
0.0505	3.81578
0.05055	3.81643
0.0506	3.81708
0.05065	3.81773
0.0507	3.81903
0.05075	3.81935
0.0508	3.81935
0.05085	3.82032
0.0509	3.82097
0.05095	3.82162
0.051	3.82162
0.05105	3.82259
0.0511	3.82292
0.05115	3.82292
0.0512	3.82389
0.05125	3.82454
0.0513	3.82454
0.05135	3.82487
0.0514	3.82552
0.05145	3.82616
0.0515	3.82616
0.05155	3.82746
0.0516	3.82779
0.05165	3.82876
0.0517	3.82876
0.05175	3.83006
0.0518	3.83038
0.05185	3.83136
0.0519	3.83201
0.05195	3.83266
0.052	3.83363
0.05205	3.83428
0.0521	3.83525
0.05215	3.83623
0.0522	3.8372
0.05225	3.83785
0.0523	3.83817
0.05235	3.83915
0.0524	3.8398
0.05245	3.84012
0.0525	3.84077
0.05255	3.84207
0.0526	3.84239
0.05265	3.84304
0.0527	3.84337
0.05275	3.84369
0.0528	3.84434
0.05285	3.84499
0.0529	3.84499
0.05295	3.84531
0.053	3.84531
0.05305	3.84564
0.0531	3.84531
0.05315	3.84564
0.0532	3.84564
0.05325	3.84531
0.0533	3.84531
0.05335	3.84531
0.0534	3.84499
0.05345	3.84531
0.0535	3.84466
0.05355	3.84499
0.0536	3.84531
0.05365	3.84499
0.0537	3.84596
0.05375	3.84629
0.0538	3.84661
0.05385	3.84694
0.0539	3.84758
0.05395	3.84791
0.054	3.84888
0.05405	3.84921
0.0541	3.85018
0.05415	3.85051
0.0542	3.85148
0.05425	3.85213
0.0543	3.85278
0.05435	3.8531
0.0544	3.8544
0.05445	3.85472
0.0545	3.85472
0.05455	3.85537
0.0546	3.85537
0.05465	3.85635
0.0547	3.85635
0.05475	3.85635
0.0548	3.857
0.05485	3.85732
0.0549	3.85765
0.05495	3.85765
0.055	3.85765
0.05505	3.85829
0.0551	3.85797
0.05515	3.85829
0.0552	3.85894
0.05525	3.85862
0.0553	3.85927
0.05535	3.85927
0.0554	3.85959
0.05545	3.86024
0.0555	3.86024
0.05555	3.86089
0.0556	3.86122
0.05565	3.86154
0.0557	3.86186
0.05575	3.86251
0.0558	3.86316
0.05585	3.86316
0.0559	3.86414
0.05595	3.86446
0.056	3.86479
0.05605	3.86511
0.0561	3.86608
0.05615	3.86706
0.0562	3.86771
0.05625	3.86836
0.0563	3.869
0.05635	3.86965
0.0564	3.87063
0.05645	3.8716
0.0565	3.87193
0.05655	3.87355
0.0566	3.87452
0.05665	3.8755
0.0567	3.87647
0.05675	3.87809
0.0568	3.87907
0.05685	3.88004
0.0569	3.88134
0.05695	3.88231
0.057	3.88328
0.05705	3.88458
0.0571	3.88523
0.05715	3.88653
0.0572	3.88685
0.05725	3.88783
0.0573	3.88848
0.05735	3.8888
0.0574	3.89042
0.05745	3.89107
0.0575	3.8914
0.05755	3.89172
0.0576	3.8927
0.05765	3.89302
0.0577	3.8927
0.05775	3.89367
0.0578	3.89367
0.05785	3.89399
0.0579	3.89497
0.05795	3.89497
0.058	3.89562
0.05805	3.89594
0.0581	3.89562
0.05815	3.89659
0.0582	3.89692
0.05825	3.89659
0.0583	3.89724
0.05835	3.89756
0.0584	3.89789
0.05845	3.89789
0.0585	3.89821
0.05855	3.89854
0.0586	3.89854
0.05865	3.89854
0.0587	3.89919
0.05875	3.89919
0.0588	3.89919
0.05885	3.89919
0.0589	3.89919
0.05895	3.89984
0.059	3.90016
0.05905	3.90016
0.0591	3.90049
0.05915	3.90081
0.0592	3.90146
0.05925	3.90146
0.0593	3.90178
0.05935	3.90243
0.0594	3.90276
0.05945	3.90341
0.0595	3.90373
0.05955	3.90438
0.0596	3.90503
0.05965	3.90535
0.0597	3.906
0.05975	3.90633
0.0598	3.90698
0.05985	3.90763
0.0599	3.90795
0.05995	3.90827
0.06	3.90892
0.06005	3.90957
0.0601	3.91055
0.06015	3.91087
0.0602	3.91152
0.06025	3.91282
0.0603	3.91347
0.06035	3.91477
0.0604	3.91606
0.06045	3.91671
0.0605	3.91801
0.06055	3.91963
0.0606	3.92028
0.06065	3.92158
0.0607	3.92255
0.06075	3.92418
0.0608	3.92483
0.06085	3.92548
0.0609	3.92677
0.06095	3.9271
0.061	3.92872
0.06105	3.92905
0.0611	3.92969
0.06115	3.93099
0.0612	3.93197
0.06125	3.93197
0.0613	3.93229
0.06135	3.93294
0.0614	3.93326
0.06145	3.93391
0.0615	3.93489
0.06155	3.93489
0.0616	3.93521
0.06165	3.93586
0.0617	3.93683
0.06175	3.93651
0.0618	3.93781
0.06185	3.93781
0.0619	3.93846
0.06195	3.93911
0.062	3.93976
0.06205	3.9404
0.0621	3.94105
0.06215	3.9417
0.0622	3.94235
0.06225	3.943
0.0623	3.9443
0.06235	3.94462
0.0624	3.94495
0.06245	3.94592
0.0625	3.9456
0.06255	3.94657
0.0626	3.94722
0.06265	3.94722
0.0627	3.94722
0.06275	3.94754
0.0628	3.94754
0.06285	3.94754
0.0629	3.94754
0.06295	3.94754
0.063	3.94787
0.06305	3.94722
0.0631	3.9469
0.06315	3.94657
0.0632	3.9469
0.06325	3.94657
0.0633	3.94592
0.06335	3.94592
0.0634	3.94592
0.06345	3.94527
0.0635	3.94495
0.06355	3.94495
0.0636	3.94462
0.06365	3.94495
0.0637	3.94462
0.06375	3.94495
0.0638	3.94462
0.06385	3.94495
0.0639	3.94495
0.06395	3.94592
0.064	3.94592
0.06405	3.94625
0.0641	3.9469
0.06415	3.94722
0.0642	3.94787
0.06425	3.94819
0.0643	3.94884
0.06435	3.94949
0.0644	3.94982
0.06445	3.95047
0.0645	3.95079
0.06455	3.95144
0.0646	3.95144
0.06465	3.95241
0.0647	3.95274
0.06475	3.95306
0.0648	3.95404
0.06485	3.95468
0.0649	3.95501
0.06495	3.95598
0.065	3.95631
0.06505	3.95663
0.0651	3.95728
0.06515	3.95793
0.0652	3.95858
0.06525	3.9589
0.0653	3.95923
0.06535	3.95988
0.0654	3.96053
0.06545	3.96053
0.0655	3.96085
0.06555	3.96118
0.0656	3.96182
0.06565	3.96247
0.0657	3.9628
0.06575	3.96345
0.0658	3.96345
0.06585	3.96377
0.0659	3.96377
0.06595	3.96507
0.066	3.96475
0.06605	3.96475
0.0661	3.96507
0.06615	3.96539
0.0662	3.96572
0.06625	3.96572
0.0663	3.96604
0.06635	3.96539
0.0664	3.96572
0.06645	3.96572
0.0665	3.96604
0.06655	3.96604
0.0666	3.96572
0.06665	3.96637
0.0667	3.96604
0.06675	3.96702
0.0668	3.96702
0.06685	3.96767
0.0669	3.96799
0.06695	3.96864
0.067	3.96929
0.06705	3.96929
0.0671	3.96994
0.06715	3.97059
0.0672	3.97124
0.06725	3.97189
0.0673	3.97221
0.06735	3.97318
0.0674	3.97416
0.06745	3.97513
0.0675	3.97546
0.06755	3.9761
0.0676	3.97675
0.06765	3.9774
0.0677	3.97805
0.06775	3.9787
0.0678	3.97935
0.06785	3.98
0.0679	3.98032
0.06795	3.98097
0.068	3.98162
0.06805	3.98227
0.0681	3.98292
0.06815	3.98357
0.0682	3.98324
0.06825	3.98422
0.0683	3.98422
0.06835	3.98454
0.0684	3.98454
0.06845	3.98454
0.0685	3.98454
0.06855	3.98454
0.0686	3.98422
0.06865	3.98389
0.0687	3.98324
0.06875	3.98292
0.0688	3.98292
0.06885	3.98292
0.0689	3.98227
0.06895	3.9813
0.069	3.9813
0.06905	3.98097
0.0691	3.98097
0.06915	3.98065
0.0692	3.98065
0.06925	3.98065
0.0693	3.98065
0.06935	3.98097
0.0694	3.9813
0.06945	3.98162
0.0695	3.98227
0.06955	3.9826
0.0696	3.98324
0.06965	3.98357
0.0697	3.98454
0.06975	3.98519
0.0698	3.98617
0.06985	3.98681
0.0699	3.98779
0.06995	3.98909
0.07	3.99038
0.07005	3.99071
0.0701	3.99233
0.07015	3.99363
0.0702	3.99493
0.07025	3.99623
0.0703	3.99752
0.07035	3.9985
0.0704	4.00012
0.07045	4.00077
0.0705	4.00142
0.07055	4.00239
0.0706	4.00337
0.07065	4.00337
0.0707	4.00402
0.07075	4.00434
0.0708	4.00499
0.07085	4.00564
0.0709	4.00499
0.07095	4.00564
0.071	4.00564
0.07105	4.00531
0.0711	4.00499
0.07115	4.00499
0.0712	4.00499
0.07125	4.00499
0.0713	4.00466
0.07135	4.00466
0.0714	4.00466
0.07145	4.00499
0.0715	4.00531
0.07155	4.00564
0.0716	4.00596
0.07165	4.00629
0.0717	4.00694
0.07175	4.00726
0.0718	4.00823
0.07185	4.00888
0.0719	4.00953
0.07195	4.01051
0.072	4.01083
0.07205	4.01245
0.0721	4.0131
0.07215	4.0144
0.0722	4.01505
0.07225	4.01602
0.0723	4.01635
0.07235	4.01765
0.0724	4.01765
0.07245	4.01894
0.0725	4.01992
0.07255	4.02057
0.0726	4.02122
0.07265	4.02154
0.0727	4.02219
0.07275	4.02284
0.0728	4.02284
0.07285	4.02381
0.0729	4.02414
0.07295	4.02414
0.073	4.02414
0.07305	4.02446
0.0731	4.02414
0.07315	4.02446
0.0732	4.02381
0.07325	4.02446
0.0733	4.02414
0.07335	4.02414
0.0734	4.02414
0.07345	4.02381
0.0735	4.02414
0.07355	4.02381
0.0736	4.02381
0.07365	4.02381
0.0737	4.02479
0.07375	4.02479
0.0738	4.02511
0.07385	4.02511
0.0739	4.02608
0.07395	4.02641
0.074	4.02706
0.07405	4.02738
0.0741	4.02803
0.07415	4.02868
0.0742	4.02933
0.07425	4.02998
0.0743	4.03063
0.07435	4.03095
0.0744	4.03193
0.07445	4.03257
0.0745	4.03322
0.07455	4.0342
0.0746	4.03485
0.07465	4.0355
0.0747	4.03647
0.07475	4.03712
0.0748	4.03744
0.07485	4.03842
0.0749	4.03842
0.07495	4.03971
0.075	4.03971
0.07505	4.03971
0.0751	4.04101
0.07515	4.04101
0.0752	4.04101
0.07525	4.04134
0.0753	4.04101
0.07535	4.04069
0.0754	4.04036
0.07545	4.04036
0.0755	4.04069
0.07555	4.04004
0.0756	4.04004
0.07565	4.04004
0.0757	4.03971
0.07575	4.03939
0.0758	4.03907
0.07585	4.03939
0.0759	4.03874
0.07595	4.03842
0.076	4.03874
0.07605	4.03939
0.0761	4.03907
0.07615	4.03971
0.0762	4.03971
0.07625	4.04004
0.0763	4.04069
0.07635	4.04101
0.0764	4.04166
0.07645	4.04296
0.0765	4.04361
0.07655	4.04426
0.0766	4.04556
0.07665	4.04685
0.0767	4.04848
0.07675	4.04945
0.0768	4.05075
0.07685	4.05205
0.0769	4.05367
0.07695	4.05497
0.077	4.05659
0.07705	4.05821
0.0771	4.05951
0.07715	4.06081
0.0772	4.06243
0.07725	4.06406
0.0773	4.06535
0.07735	4.06665
0.0774	4.06763
0.07745	4.06925
0.0775	4.0699
0.07755	4.07087
0.0776	4.07152
0.07765	4.07249
0.0777	4.07314
0.07775	4.07412
0.0778	4.07412
0.07785	4.07444
0.0779	4.07541
0.07795	4.07509
0.078	4.07574
0.07805	4.07574
0.0781	4.07639
0.07815	4.07606
0.0782	4.07606
0.07825	4.07639
0.0783	4.07639
0.07835	4.07639
0.0784	4.07574
0.07845	4.07541
0.0785	4.07541
0.07855	4.07509
0.0786	4.07541
0.07865	4.07477
0.0787	4.07412
0.07875	4.07412
0.0788	4.07412
0.07885	4.07379
0.0789	4.07412
0.07895	4.07379
0.079	4.07412
0.07905	4.07379
0.0791	4.07379
0.07915	4.07412
0.0792	4.07412
0.07925	4.07412
0.0793	4.07444
0.07935	4.07477
0.0794	4.07477
0.07945	4.07477
0.0795	4.07541
0.07955	4.07541
0.0796	4.07606
0.07965	4.07671
0.0797	4.07704
0.07975	4.07736
0.0798	4.07801
0.07985	4.07866
0.0799	4.07931
0.07995	4.07996
0.08	4.07996
0.08005	4.08093
0.0801	4.08158
0.08015	4.08191
0.0802	4.08255
0.08025	4.0832
0.0803	4.08385
0.08035	4.08385
0.0804	4.08515
0.08045	4.08548
0.0805	4.0858
0.08055	4.0858
0.0806	4.08677
0.08065	4.0871
0.0807	4.08742
0.08075	4.0884
0.0808	4.08872
0.08085	4.08937
0.0809	4.09034
0.08095	4.09099
0.081	4.09132
0.08105	4.09229
0.0811	4.09326
0.08115	4.09391
0.0812	4.09456
0.08125	4.09521
0.0813	4.09619
0.08135	4.09683
0.0814	4.09781
0.08145	4.09846
0.0815	4.09911
0.08155	4.09943
0.0816	4.09976
0.08165	4.1004
0.0817	4.1004
0.08175	4.10073
0.0818	4.10073
0.08185	4.10073
0.0819	4.10073
0.08195	4.10105
0.082	4.10073
0.08205	4.1004
0.0821	4.10073
0.08215	4.10008
0.0822	4.09943
0.08225	4.09943
0.0823	4.09911
0.08235	4.09846
0.0824	4.09813
0.08245	4.09813
0.0825	4.09748
0.08255	4.09716
0.0826	4.09716
0.08265	4.09683
0.0827	4.09651
0.08275	4.09619
0.0828	4.09586
0.08285	4.09619
0.0829	4.09586
0.08295	4.09554
0.083	4.09521
0.08305	4.09521
0.0831	4.09521
0.08315	4.09521
0.0832	4.09521
0.08325	4.09521
0.0833	4.09586
0.08335	4.09619
0.0834	4.09683
0.08345	4.09716
0.0835	4.09748
0.08355	4.09781
0.0836	4.09878
0.08365	4.09911
0.0837	4.09976
0.08375	4.10073
0.0838	4.10105
0.08385	4.10203
0.0839	4.103
0.08395	4.10365
0.084	4.10462
0.08405	4.10527
0.0841	4.1056
0.08415	4.10657
0.0842	4.10754
0.08425	4.10819
0.0843	4.10917
0.08435	4.11014
0.0844	4.11047
0.08445	4.11144
0.0845	4.11176
0.08455	4.11241
0.0846	4.11306
0.08465	4.11339
0.0847	4.11371
0.08475	4.11404
0.0848	4.11468
0.08485	4.11468
0.0849	4.11501
0.08495	4.11501
0.085	4.11533
0.08505	4.11468
0.0851	4.11533
0.08515	4.11501
0.0852	4.11501
0.08525	4.11533
0.0853	4.11533
0.08535	4.11566
0.0854	4.11566
0.08545	4.11566
0.0855	4.11598
0.08555	4.11598
0.0856	4.11631
0.08565	4.11663
0.0857	4.11663
0.08575	4.11696
0.0858	4.11761
0.08585	4.11793
0.0859	4.11858
0.08595	4.11858
0.086	4.11923
0.08605	4.11988
0.0861	4.1202
0.08615	4.12053
0.0862	4.12053
0.08625	4.12118
0.0863	4.1215
0.08635	4.12215
0.0864	4.12247
0.08645	4.1228
0.0865	4.1228
0.08655	4.12345
0.0866	4.12377
0.08665	4.12442
0.0867	4.1241
0.08675	4.12475
0.0868	4.12572
0.08685	4.12572
0.0869	4.12637
0.08695	4.12669
0.087	4.12767
0.08705	4.12799
0.0871	4.12864
0.08715	4.12896
0.0872	4.12961
0.08725	4.12994
0.0873	4.13026
0.08735	4.13124
0.0874	4.13189
0.08745	4.13253
0.0875	4.13286
0.08755	4.13383
0.0876	4.13416
0.08765	4.13448
0.0877	4.13578
0.08775	4.13578
0.0878	4.13643
0.08785	4.13675
0.0879	4.13773
0.08795	4.13805
0.088	4.13838
0.08805	4.13903
0.0881	4.13967
0.08815	4.13967
0.0882	4.13935
0.08825	4.14032
0.0883	4.14032
0.08835	4.14065
0.0884	4.1413
0.08845	4.14195
0.0885	4.14227
0.08855	4.1426
0.0886	4.14324
0.08865	4.14357
0.0887	4.14389
0.08875	4.14454
0.0888	4.14487
0.08885	4.14519
0.0889	4.14584
0.08895	4.14681
0.089	4.14714
0.08905	4.14811
0.0891	4.14876
0.08915	4.14941
0.0892	4.15038
0.08925	4.15103
0.0893	4.15233
0.08935	4.15298
0.0894	4.15395
0.08945	4.15525
0.0895	4.15623
0.08955	4.1572
0.0896	4.15817
0.08965	4.15915
0.0897	4.16012
0.08975	4.16174
0.0898	4.16239
0.08985	4.16337
0.0899	4.16337
0.08995	4.16466
0.09	4.16499
0.09005	4.16596
0.0901	4.16629
0.09015	4.16629
0.0902	4.16694
0.09025	4.16726
0.0903	4.16759
0.09035	4.16694
0.0904	4.16759
0.09045	4.16694
0.0905	4.16661
0.09055	4.16661
0.0906	4.16596
0.09065	4.16531
0.0907	4.16499
0.09075	4.16434
0.0908	4.16369
0.09085	4.16304
0.0909	4.16272
0.09095	4.16239
0.091	4.16174
0.09105	4.16142
0.0911	4.16077
0.09115	4.16045
0.0912	4.16012
0.09125	4.15915
0.0913	4.15915
0.09135	4.15882
0.0914	4.15882
0.09145	4.15882
0.0915	4.1585
0.09155	4.1585
0.0916	4.1585
0.09165	4.15785
0.0917	4.15817
0.09175	4.15817
0.0918	4.15785
0.09185	4.1585
0.0919	4.1585
0.09195	4.15915
0.092	4.15915
0.09205	4.1598
0.0921	4.16045
0.09215	4.16077
0.0922	4.16142
0.09225	4.16207
0.0923	4.16239
0.09235	4.16337
0.0924	4.16434
0.09245	4.16531
0.0925	4.16629
0.09255	4.16759
0.0926	4.16823
0.09265	4.16953
0.0927	4.17018
0.09275	4.17148
0.0928	4.17245
0.09285	4.1731
0.0929	4.17473
0.09295	4.1757
0.093	4.1757
0.09305	4.17667
0.0931	4.17732
0.09315	4.17797
0.0932	4.17862
0.09325	4.17894
0.0933	4.17959
0.09335	4.17959
0.0934	4.18024
0.09345	4.17992
0.0935	4.18024
0.09355	4.18024
0.0936	4.18024
0.09365	4.18024
0.0937	4.17992
0.09375	4.17959
0.0938	4.17894
0.09385	4.17927
0.0939	4.17894
0.09395	4.17862
0.094	4.17862
0.09405	4.17797
0.0941	4.17797
0.09415	4.17765
0.0942	4.17765
0.09425	4.17732
0.0943	4.177
0.09435	4.17732
0.0944	4.17667
0.09445	4.17667
0.0945	4.177
0.09455	4.17667
0.0946	4.17635
0.09465	4.17732
0.0947	4.177
0.09475	4.17765
0.0948	4.1783
0.09485	4.17862
0.0949	4.17894
0.09495	4.17992
0.095	4.18057
0.09505	4.18122
0.0951	4.18154
0.09515	4.18251
0.0952	4.18381
0.09525	4.18446
0.0953	4.18544
0.09535	4.18576
0.0954	4.18673
0.09545	4.18706
0.0955	4.18836
0.09555	4.18868
0.0956	4.18965
0.09565	4.1903
0.0957	4.19095
0.09575	4.19128
0.0958	4.19193
0.09585	4.1929
0.0959	4.19355
0.09595	4.1942
0.096	4.19517
0.09605	4.19582
0.0961	4.19647
0.09615	4.19679
0.0962	4.19777
0.09625	4.19809
0.0963	4.19907
0.09635	4.19907
0.0964	4.19939
0.09645	4.19972
0.0965	4.20004
0.09655	4.20036
0.0966	4.20069
0.09665	4.20036
0.0967	4.20069
0.09675	4.20069
0.0968	4.20036
0.09685	4.20069
0.0969	4.20069
0.09695	4.20036
0.097	4.20004
0.09705	4.20036
0.0971	4.20004
0.09715	4.20036
0.0972	4.20036
0.09725	4.20004
0.0973	4.20004
0.09735	4.20004
0.0974	4.20036
0.09745	4.20101
0.0975	4.20166
0.09755	4.20166
0.0976	4.20264
0.09765	4.20264
0.0977	4.20361
0.09775	4.20393
0.0978	4.20491
0.09785	4.20523
0.0979	4.20588
0.09795	4.20686
0.098	4.2075
0.09805	4.20783
0.0981	4.20815
0.09815	4.2088
0.0982	4.20913
0.09825	4.20945
0.0983	4.2101
0.09835	4.21043
0.0984	4.21075
0.09845	4.21075
0.0985	4.2114
0.09855	4.21172
0.0986	4.21205
0.09865	4.21237
0.0987	4.2127
0.09875	4.21302
0.0988	4.21367
0.09885	4.21367
0.0989	4.21432
0.09895	4.21464
0.099	4.21529
0.09905	4.21594
[truncated: 5,812 more rows]
