# Supplementary material for: An evolutionarily conserved glycine-tyrosine motif forms a folding core in outer membrane proteins
Source: PLoS One. 2017 Aug 3;12(8):e0182016. doi: 10.1371/journal.pone.0182016 (PMC5542473; doi:10.1371/journal.pone.0182016)
Supplement: S1 File — (ZIP) [file pone.0182016.s001.zip › OmpX stopflow RAW data/OmpX WT 10/ompx_wt_ch1_020.bka]

BIO-KINE ASCII FILE
_COMMENT	External device
_COMMENT	Kinetics measurement
_COMMENT	Y Unit : Volt, X Unit : s
_COMMENT	Timebase 1 = .00005 s 5001 pts
_COMMENT	Timebase 2 = .001 s 2749 pts
_COMMENT	Timebase 3 = .5 s 44 pts
_SFM	SFM-300 /S Advanced mode
_SFM	Ratio : S1: 950, S2: 950, S3: 100
_SFM	Content : S1: , S2: , S3:
_SFM	Concentration : S1: , S2: , S3:
_SFM	Total volume : 422 �l Flow : 14 mL/s
_SFM	Acquisition start : 10 ms before stop
_SFM	cuve=FC-08, s1=10 ml , s2=10 ml , s3=1.9 ml
_UNITX	s
_UNITY	Volt
_DELTAX	0
_DATA
1e-300	2.43193
5e-5	2.43972
1e-4	2.4488
1.5e-4	2.45886
2e-4	2.47055
2.5e-4	2.4832
3e-4	2.49684
3.5e-4	2.51112
4e-4	2.52702
4.5e-4	2.54325
5e-4	2.56012
5.5e-4	2.57862
6e-4	2.59679
6.5e-4	2.61562
7e-4	2.63542
7.5e-4	2.65554
8e-4	2.67566
8.5e-4	2.69578
9e-4	2.71688
9.5e-4	2.73765
0.001	2.75777
0.00105	2.77789
0.0011	2.79736
0.00115	2.81716
0.0012	2.83598
0.00125	2.85448
0.0013	2.87136
0.00135	2.88823
0.0014	2.90414
0.00145	2.91907
0.0015	2.93335
0.00155	2.94665
0.0016	2.95963
0.00165	2.97067
0.0017	2.98138
0.00175	2.99079
0.0018	2.99988
0.00185	3.00767
0.0019	3.01481
0.00195	3.02097
0.002	3.02584
0.00205	3.03136
0.0021	3.0346
0.00215	3.03752
0.0022	3.04012
0.00225	3.04142
0.0023	3.04207
0.00235	3.04207
0.0024	3.04174
0.00245	3.04012
0.0025	3.03785
0.00255	3.03493
0.0026	3.03201
0.00265	3.02746
0.0027	3.02227
0.00275	3.01643
0.0028	3.01026
0.00285	3.00312
0.0029	2.99533
0.00295	2.98722
0.003	2.97813
0.00305	2.96872
0.0031	2.95834
0.00315	2.94763
0.0032	2.93659
0.00325	2.92491
0.0033	2.91258
0.00335	2.90024
0.0034	2.88661
0.00345	2.87331
0.0035	2.85967
0.00355	2.84572
0.0036	2.83144
0.00365	2.81748
0.0037	2.8032
0.00375	2.7886
0.0038	2.77464
0.00385	2.76069
0.0039	2.74641
0.00395	2.73245
0.004	2.71882
0.00405	2.70552
0.0041	2.69286
0.00415	2.68085
0.0042	2.66917
0.00425	2.65813
0.0043	2.64807
0.00435	2.63866
0.0044	2.62957
0.00445	2.62178
0.0045	2.61529
0.00455	2.60913
0.0046	2.60458
0.00465	2.60036
0.0047	2.59744
0.00475	2.5955
0.0048	2.59452
0.00485	2.59452
0.0049	2.59582
0.00495	2.59744
0.005	2.60101
0.00505	2.60491
0.0051	2.60978
0.00515	2.61594
0.0052	2.62308
0.00525	2.63087
0.0053	2.63931
0.00535	2.64905
0.0054	2.65943
0.00545	2.67079
0.0055	2.68312
0.00555	2.69578
0.0056	2.70941
0.00565	2.72337
0.0057	2.73862
0.00575	2.75387
0.0058	2.76945
0.00585	2.78535
0.0059	2.80191
0.00595	2.81846
0.006	2.83533
0.00605	2.85221
0.0061	2.86941
0.00615	2.88596
0.0062	2.90284
0.00625	2.91907
0.0063	2.93529
0.00635	2.95055
0.0064	2.96677
0.00645	2.9817
0.0065	2.99663
0.00655	3.01059
0.0066	3.02487
0.00665	3.03817
0.0067	3.05148
0.00675	3.06381
0.0068	3.07614
0.00685	3.08815
0.0069	3.09951
0.00695	3.11055
0.007	3.12061
0.00705	3.13034
0.0071	3.13976
0.00715	3.14819
0.0072	3.15631
0.00725	3.16442
0.0073	3.17091
0.00735	3.17773
0.0074	3.18292
0.00745	3.18779
0.0075	3.19168
0.00755	3.19525
0.0076	3.19785
0.00765	3.19947
0.0077	3.20012
0.00775	3.20012
0.0078	3.19882
0.00785	3.1972
0.0079	3.19363
0.00795	3.19006
0.008	3.18519
0.00805	3.17903
0.0081	3.17253
0.00815	3.16507
0.0082	3.15598
0.00825	3.14722
0.0083	3.13683
0.00835	3.12548
0.0084	3.11412
0.00845	3.10081
0.0085	3.0875
0.00855	3.07355
0.0086	3.05862
0.00865	3.04369
0.0087	3.02811
0.00875	3.01221
0.0088	2.99501
0.00885	2.97846
0.0089	2.96126
0.00895	2.94438
0.009	2.9275
0.00905	2.91063
0.0091	2.89408
0.00915	2.87688
0.0092	2.86
0.00925	2.84377
0.0093	2.82819
0.00935	2.81229
0.0094	2.79671
0.00945	2.78276
0.0095	2.7688
0.00955	2.7555
0.0096	2.74284
0.00965	2.73083
0.0097	2.71915
0.00975	2.70844
0.0098	2.69805
0.00985	2.68896
0.0099	2.68053
0.00995	2.67339
0.01	2.66657
0.01005	2.66105
0.0101	2.65586
0.01015	2.65229
0.0102	2.6497
0.01025	2.64775
0.0103	2.64645
0.01035	2.64645
0.0104	2.64742
0.01045	2.6497
0.0105	2.65294
0.01055	2.65716
0.0106	2.66268
0.01065	2.66852
0.0107	2.67598
0.01075	2.6841
0.0108	2.69318
0.01085	2.70357
0.0109	2.71428
0.01095	2.72694
0.011	2.73959
0.01105	2.75322
0.0111	2.76686
0.01115	2.78211
0.0112	2.79704
0.01125	2.81359
0.0113	2.82949
0.01135	2.84604
0.0114	2.86324
0.01145	2.88045
0.0115	2.89732
0.01155	2.91485
0.0116	2.93237
0.01165	2.94925
0.0117	2.96645
0.01175	2.983
0.0118	2.99988
0.01185	3.01513
0.0119	3.03038
0.01195	3.04629
0.012	3.05992
0.01205	3.0742
0.0121	3.08718
0.01215	3.09951
0.0122	3.11152
0.01225	3.12255
0.0123	3.13294
0.01235	3.14268
0.0124	3.15209
0.01245	3.16118
0.0125	3.16832
0.01255	3.17513
0.0126	3.18227
0.01265	3.18876
0.0127	3.19428
0.01275	3.19915
0.0128	3.20369
0.01285	3.20791
0.0129	3.2118
0.01295	3.21505
0.013	3.21797
0.01305	3.22089
0.0131	3.22316
0.01315	3.22511
0.0132	3.22608
0.01325	3.22868
0.0133	3.22933
0.01335	3.23128
0.0134	3.23193
0.01345	3.23322
0.0135	3.2342
0.01355	3.23517
0.0136	3.23614
0.01365	3.23679
0.0137	3.23712
0.01375	3.23744
0.0138	3.23842
0.01385	3.23907
0.0139	3.23971
0.01395	3.24036
0.014	3.24166
0.01405	3.24199
0.0141	3.24264
0.01415	3.24296
0.0142	3.24361
0.01425	3.24426
0.0143	3.24491
0.01435	3.24556
0.0144	3.24588
0.01445	3.24653
0.0145	3.24685
0.01455	3.2475
0.0146	3.24783
0.01465	3.24815
0.0147	3.24848
0.01475	3.24848
0.0148	3.24848
0.01485	3.24913
0.0149	3.24913
0.01495	3.24913
0.015	3.24913
0.01505	3.24913
0.0151	3.24945
0.01515	3.24913
0.0152	3.2488
0.01525	3.2488
0.0153	3.24848
0.01535	3.2488
0.0154	3.24848
0.01545	3.24848
0.0155	3.24815
0.01555	3.24815
0.0156	3.24848
0.01565	3.24815
0.0157	3.24783
0.01575	3.24783
0.0158	3.2475
0.01585	3.24718
0.0159	3.24685
0.01595	3.2475
0.016	3.24718
0.01605	3.24718
0.0161	3.24718
0.01615	3.24718
0.0162	3.24718
0.01625	3.24685
0.0163	3.24718
0.01635	3.24685
0.0164	3.24718
0.01645	3.2475
0.0165	3.24718
0.01655	3.24685
0.0166	3.24718
0.01665	3.24685
0.0167	3.24718
0.01675	3.24685
0.0168	3.24718
0.01685	3.24685
0.0169	3.24653
0.01695	3.24685
0.017	3.24653
0.01705	3.24685
0.0171	3.24653
0.01715	3.24685
0.0172	3.24653
0.01725	3.24685
0.0173	3.24685
0.01735	3.24685
0.0174	3.24685
0.01745	3.24685
0.0175	3.24685
0.01755	3.24718
0.0176	3.24718
0.01765	3.24685
0.0177	3.24685
0.01775	3.24718
0.0178	3.24685
0.01785	3.24718
0.0179	3.2475
0.01795	3.2475
0.018	3.24815
0.01805	3.24848
0.0181	3.24913
0.01815	3.24945
0.0182	3.2501
0.01825	3.25075
0.0183	3.25172
0.01835	3.25205
0.0184	3.25335
0.01845	3.25432
0.0185	3.25497
0.01855	3.25562
0.0186	3.25659
0.01865	3.25789
0.0187	3.25919
0.01875	3.26016
0.0188	3.26178
0.01885	3.26243
0.0189	3.26341
0.01895	3.26438
0.019	3.26568
0.01905	3.26633
0.0191	3.26763
0.01915	3.2686
0.0192	3.26925
0.01925	3.27022
0.0193	3.2712
0.01935	3.27152
0.0194	3.27217
0.01945	3.27314
0.0195	3.27379
0.01955	3.27444
0.0196	3.27477
0.01965	3.27541
0.0197	3.27606
0.01975	3.27639
0.0198	3.27704
0.01985	3.27736
0.0199	3.27769
0.01995	3.27834
0.02	3.27898
0.02005	3.27866
0.0201	3.27931
0.02015	3.27963
0.0202	3.27996
0.02025	3.28061
0.0203	3.28093
0.02035	3.28061
0.0204	3.28126
0.02045	3.28126
0.0205	3.28093
0.02055	3.28158
0.0206	3.28158
0.02065	3.28191
0.0207	3.28158
0.02075	3.28158
0.0208	3.28223
0.02085	3.28191
0.0209	3.28223
0.02095	3.28158
0.021	3.28191
0.02105	3.28158
0.0211	3.28191
0.02115	3.28191
0.0212	3.28223
0.02125	3.28223
0.0213	3.28288
0.02135	3.28288
0.0214	3.28288
0.02145	3.2832
0.0215	3.28385
0.02155	3.28385
0.0216	3.28418
0.02165	3.28515
0.0217	3.28515
0.02175	3.28612
0.0218	3.2871
0.02185	3.2871
0.0219	3.28807
0.02195	3.2884
0.022	3.28937
0.02205	3.28937
0.0221	3.29002
0.02215	3.29034
0.0222	3.29099
0.02225	3.29132
0.0223	3.29229
0.02235	3.29229
0.0224	3.29262
0.02245	3.29294
0.0225	3.29294
0.02255	3.29326
0.0226	3.29294
0.02265	3.29359
0.0227	3.29326
0.02275	3.29359
0.0228	3.29326
0.02285	3.29391
0.0229	3.29424
0.02295	3.29424
0.023	3.29359
0.02305	3.29359
0.0231	3.29391
0.02315	3.29424
0.0232	3.29424
0.02325	3.29424
0.0233	3.29456
0.02335	3.29424
0.0234	3.29489
0.02345	3.29521
0.0235	3.29521
0.02355	3.29521
0.0236	3.29586
0.02365	3.29619
0.0237	3.29651
0.02375	3.29748
0.0238	3.29781
0.02385	3.29813
0.0239	3.29911
0.02395	3.29943
0.024	3.30008
0.02405	3.30073
0.0241	3.30138
0.02415	3.3017
0.0242	3.303
0.02425	3.30365
0.0243	3.30462
0.02435	3.30495
0.0244	3.3056
0.02445	3.30625
0.0245	3.30787
0.02455	3.30884
0.0246	3.30917
0.02465	3.31014
0.0247	3.31111
0.02475	3.31176
0.0248	3.31306
0.02485	3.31404
0.0249	3.31468
0.02495	3.31566
0.025	3.31696
0.02505	3.31825
0.0251	3.31858
0.02515	3.31988
0.0252	3.3202
0.02525	3.3215
0.0253	3.32215
0.02535	3.32312
0.0254	3.3241
0.02545	3.3241
0.0255	3.32475
0.02555	3.32539
0.0256	3.32572
0.02565	3.32604
0.0257	3.32669
0.02575	3.32702
0.0258	3.32702
0.02585	3.32702
0.0259	3.32734
0.02595	3.32702
0.026	3.32734
0.02605	3.32734
0.0261	3.32669
0.02615	3.32734
0.0262	3.32702
0.02625	3.32669
0.0263	3.32669
0.02635	3.32637
0.0264	3.32669
0.02645	3.32604
0.0265	3.32604
0.02655	3.32604
0.0266	3.32572
0.02665	3.32604
0.0267	3.32604
0.02675	3.32637
0.0268	3.32637
0.02685	3.32637
0.0269	3.32702
0.02695	3.32702
0.027	3.32702
0.02705	3.32767
0.0271	3.32864
0.02715	3.32864
0.0272	3.32929
0.02725	3.33026
0.0273	3.33124
0.02735	3.33188
0.0274	3.33286
0.02745	3.33383
0.0275	3.33481
0.02755	3.3361
0.0276	3.33708
0.02765	3.33805
0.0277	3.33902
0.02775	3.34032
0.0278	3.34162
0.02785	3.34227
0.0279	3.34292
0.02795	3.34422
0.028	3.34519
0.02805	3.34552
0.0281	3.34649
0.02815	3.34681
0.0282	3.34779
0.02825	3.34811
0.0283	3.34876
0.02835	3.34876
0.0284	3.34909
0.02845	3.34941
0.0285	3.34973
0.02855	3.35038
0.0286	3.35006
0.02865	3.35103
0.0287	3.35103
0.02875	3.35136
0.0288	3.35136
0.02885	3.35136
0.0289	3.35136
0.02895	3.35168
0.029	3.35168
0.02905	3.35201
0.0291	3.35233
0.02915	3.35266
0.0292	3.35266
0.02925	3.35266
0.0293	3.35298
0.02935	3.35298
0.0294	3.35298
0.02945	3.3533
0.0295	3.35363
0.02955	3.35395
0.0296	3.35363
0.02965	3.35395
0.0297	3.35428
0.02975	3.3546
0.0298	3.35428
0.02985	3.35395
0.0299	3.35428
0.02995	3.35428
0.03	3.3546
0.03005	3.3546
0.0301	3.35493
0.03015	3.35493
0.0302	3.35493
0.03025	3.35525
0.0303	3.35558
0.03035	3.35525
0.0304	3.35558
0.03045	3.3559
0.0305	3.35623
0.03055	3.35623
0.0306	3.35687
0.03065	3.35752
0.0307	3.3572
0.03075	3.35785
0.0308	3.35785
0.03085	3.35882
0.0309	3.35882
0.03095	3.3598
0.031	3.36044
0.03105	3.36077
0.0311	3.36174
0.03115	3.36207
0.0312	3.36239
0.03125	3.36369
0.0313	3.36369
0.03135	3.36499
0.0314	3.36531
0.03145	3.36564
0.0315	3.36661
0.03155	3.36694
0.0316	3.36791
0.03165	3.36856
0.0317	3.36953
0.03175	3.37051
0.0318	3.37115
0.03185	3.3718
0.0319	3.37245
0.03195	3.37278
0.032	3.37375
0.03205	3.37472
0.0321	3.37505
0.03215	3.3757
0.0322	3.37635
0.03225	3.377
0.0323	3.37732
0.03235	3.37765
0.0324	3.37797
0.03245	3.37829
0.0325	3.37829
0.03255	3.37894
0.0326	3.37927
0.03265	3.37959
0.0327	3.37959
0.03275	3.37959
0.0328	3.38024
0.03285	3.38057
0.0329	3.38089
0.03295	3.38154
0.033	3.38186
0.03305	3.38284
0.0331	3.38316
0.03315	3.38414
0.0332	3.38479
0.03325	3.38543
0.0333	3.38673
0.03335	3.38706
0.0334	3.38803
0.03345	3.38868
0.0335	3.38965
0.03355	3.39063
0.0336	3.39128
0.03365	3.39225
0.0337	3.39225
0.03375	3.3929
0.0338	3.39355
0.03385	3.39452
0.0339	3.39485
0.03395	3.39582
0.034	3.39647
0.03405	3.39647
0.0341	3.39647
0.03415	3.39744
0.0342	3.39744
0.03425	3.39777
0.0343	3.39842
0.03435	3.39874
0.0344	3.39907
0.03445	3.39907
0.0345	3.39939
0.03455	3.39907
0.0346	3.39971
0.03465	3.40004
0.0347	3.40004
0.03475	3.40036
0.0348	3.40069
0.03485	3.40069
0.0349	3.40101
0.03495	3.40101
0.035	3.40101
0.03505	3.40134
0.0351	3.40134
0.03515	3.40134
0.0352	3.40166
0.03525	3.40166
0.0353	3.40166
0.03535	3.40134
0.0354	3.40166
0.03545	3.40166
0.0355	3.40134
0.03555	3.40134
0.0356	3.40166
0.03565	3.40199
0.0357	3.40166
0.03575	3.40166
0.0358	3.40199
0.03585	3.40231
0.0359	3.40231
0.03595	3.40296
0.036	3.40361
0.03605	3.40361
0.0361	3.40426
0.03615	3.40523
0.0362	3.40556
0.03625	3.40621
0.0363	3.40685
0.03635	3.40783
0.0364	3.4088
0.03645	3.40978
0.0365	3.41042
0.03655	3.41107
0.0366	3.4114
0.03665	3.41172
0.0367	3.41237
0.03675	3.4127
0.0368	3.41335
0.03685	3.41399
0.0369	3.41432
0.03695	3.41497
0.037	3.41497
0.03705	3.41497
0.0371	3.41562
0.03715	3.41627
0.0372	3.41692
0.03725	3.41724
0.0373	3.41789
0.03735	3.41821
0.0374	3.41886
0.03745	3.41951
0.0375	3.41984
0.03755	3.42016
0.0376	3.42113
0.03765	3.42211
0.0377	3.42308
0.03775	3.42341
0.0378	3.42438
0.03785	3.42535
0.0379	3.426
0.03795	3.4273
0.038	3.42795
0.03805	3.42925
0.0381	3.4299
0.03815	3.4312
0.0382	3.43217
0.03825	3.43347
0.0383	3.43444
0.03835	3.43541
0.0384	3.43606
0.03845	3.43704
0.0385	3.43801
0.03855	3.43834
0.0386	3.43931
0.03865	3.43963
0.0387	3.44028
0.03875	3.44061
0.0388	3.44126
0.03885	3.44158
0.0389	3.44191
0.03895	3.44191
0.039	3.44223
0.03905	3.44223
0.0391	3.44255
0.03915	3.44288
0.0392	3.44255
0.03925	3.44255
0.0393	3.44223
0.03935	3.44288
0.0394	3.44191
0.03945	3.44191
0.0395	3.44191
0.03955	3.44158
0.0396	3.44126
0.03965	3.44126
0.0397	3.44061
0.03975	3.44061
0.0398	3.44028
0.03985	3.44028
0.0399	3.43996
0.03995	3.43996
0.04	3.43996
0.04005	3.43963
0.0401	3.44028
0.04015	3.44093
0.0402	3.44093
0.04025	3.44093
0.0403	3.44126
0.04035	3.44191
0.0404	3.44223
0.04045	3.44255
0.0405	3.4432
0.04055	3.44418
0.0406	3.44483
0.04065	3.4458
0.0407	3.44645
0.04075	3.4471
0.0408	3.4484
0.04085	3.44937
0.0409	3.45002
0.04095	3.45067
0.041	3.45132
0.04105	3.45262
0.0411	3.45294
0.04115	3.45359
0.0412	3.45424
0.04125	3.45489
0.0413	3.45521
0.04135	3.45554
0.0414	3.45651
0.04145	3.45683
0.0415	3.45748
0.04155	3.45781
0.0416	3.45846
0.04165	3.45878
0.0417	3.45943
0.04175	3.45943
0.0418	3.46073
0.04185	3.46105
0.0419	3.46138
0.04195	3.46235
0.042	3.463
0.04205	3.46333
0.0421	3.46365
0.04215	3.46397
0.0422	3.46495
0.04225	3.46527
0.0423	3.46592
0.04235	3.46657
0.0424	3.46722
0.04245	3.46754
0.0425	3.46819
0.04255	3.46852
0.0426	3.46917
0.04265	3.46917
0.0427	3.47047
0.04275	3.47079
0.0428	3.47144
0.04285	3.47209
0.0429	3.47274
0.04295	3.47371
0.043	3.47436
0.04305	3.47468
0.0431	3.47533
0.04315	3.47598
0.0432	3.47663
0.04325	3.47728
0.0433	3.47761
0.04335	3.47761
0.0434	3.47858
0.04345	3.47858
0.0435	3.47858
0.04355	3.47923
0.0436	3.47923
0.04365	3.47988
0.0437	3.47988
0.04375	3.47988
0.0438	3.47988
0.04385	3.47988
0.0439	3.4802
0.04395	3.4802
0.044	3.4802
0.04405	3.4802
0.0441	3.4802
0.04415	3.48053
0.0442	3.4802
0.04425	3.48053
0.0443	3.48085
0.04435	3.48085
0.0444	3.48118
0.04445	3.48215
0.0445	3.48215
0.04455	3.48247
0.0446	3.4828
0.04465	3.48312
0.0447	3.48312
0.04475	3.48345
0.0448	3.4841
0.04485	3.48442
0.0449	3.48442
0.04495	3.48507
0.045	3.48507
0.04505	3.48507
0.0451	3.48507
0.04515	3.48539
0.0452	3.48572
0.04525	3.48572
0.0453	3.48539
0.04535	3.48539
0.0454	3.48539
0.04545	3.48572
0.0455	3.48507
0.04555	3.48474
0.0456	3.48507
0.04565	3.48474
0.0457	3.48474
0.04575	3.48507
0.0458	3.48539
0.04585	3.48539
0.0459	3.48539
0.04595	3.48572
0.046	3.48604
0.04605	3.48637
0.0461	3.48734
0.04615	3.48767
0.0462	3.48799
0.04625	3.48864
0.0463	3.48994
0.04635	3.49091
0.0464	3.49156
0.04645	3.49253
0.0465	3.49286
0.04655	3.49416
0.0466	3.49448
0.04665	3.49545
0.0467	3.4961
0.04675	3.4974
0.0468	3.49838
0.04685	3.49902
0.0469	3.49967
0.04695	3.50065
0.047	3.50162
0.04705	3.50195
0.0471	3.50227
0.04715	3.50292
0.0472	3.50324
0.04725	3.50357
0.0473	3.50454
0.04735	3.50454
0.0474	3.50487
0.04745	3.50519
0.0475	3.50552
0.04755	3.50584
0.0476	3.50584
0.04765	3.50616
0.0477	3.50616
0.04775	3.50649
0.0478	3.50714
0.04785	3.50746
0.0479	3.50746
0.04795	3.50746
0.048	3.50844
0.04805	3.50844
0.0481	3.50909
0.04815	3.50876
0.0482	3.50973
0.04825	3.51006
0.0483	3.51038
0.04835	3.51103
0.0484	3.51168
0.04845	3.51233
0.0485	3.51266
0.04855	3.5133
0.0486	3.51395
0.04865	3.51493
0.0487	3.5159
0.04875	3.51623
0.0488	3.5172
0.04885	3.51817
0.0489	3.51882
0.04895	3.5198
0.049	3.52012
0.04905	3.52142
0.0491	3.52174
0.04915	3.52272
0.0492	3.52337
0.04925	3.52434
0.0493	3.52499
0.04935	3.52499
0.0494	3.52629
0.04945	3.52694
0.0495	3.52694
0.04955	3.52791
0.0496	3.52856
0.04965	3.52921
0.0497	3.52953
0.04975	3.52986
0.0498	3.53051
0.04985	3.5318
0.0499	3.5318
0.04995	3.5331
0.05	3.53375
0.05005	3.53408
0.0501	3.53472
0.05015	3.5357
0.0502	3.53635
0.05025	3.53635
0.0503	3.53765
0.05035	3.53829
0.0504	3.53894
0.05045	3.53927
0.0505	3.54024
0.05055	3.54057
0.0506	3.54122
0.05065	3.54186
0.0507	3.54219
0.05075	3.54284
0.0508	3.54284
0.05085	3.54349
0.0509	3.54446
0.05095	3.54446
0.051	3.54479
0.05105	3.54511
0.0511	3.54511
0.05115	3.54576
0.0512	3.54641
0.05125	3.54673
0.0513	3.54738
0.05135	3.54803
0.0514	3.54836
0.05145	3.54868
0.0515	3.549
0.05155	3.54965
0.0516	3.54933
0.05165	3.54998
0.0517	3.54965
0.05175	3.54998
0.0518	3.54998
0.05185	3.54998
0.0519	3.54998
0.05195	3.54998
0.052	3.54998
0.05205	3.54965
0.0521	3.54998
0.05215	3.5503
0.0522	3.5503
0.05225	3.55063
0.0523	3.55128
0.05235	3.5516
0.0524	3.55193
0.05245	3.55225
0.0525	3.5529
0.05255	3.55387
0.0526	3.5542
0.05265	3.55485
0.0527	3.55517
0.05275	3.55582
0.0528	3.55647
0.05285	3.55712
0.0529	3.55809
0.05295	3.55842
0.053	3.55907
0.05305	3.56004
0.0531	3.56004
0.05315	3.56069
0.0532	3.56134
0.05325	3.56199
0.0533	3.56199
0.05335	3.56264
0.0534	3.56328
0.05345	3.56361
0.0535	3.56393
0.05355	3.56426
0.0536	3.56426
0.05365	3.56458
0.0537	3.56523
0.05375	3.56556
0.0538	3.56523
0.05385	3.56556
0.0539	3.56556
0.05395	3.56556
0.054	3.56523
0.05405	3.56556
0.0541	3.56588
0.05415	3.56588
0.0542	3.56653
0.05425	3.56653
0.0543	3.5675
0.05435	3.5675
0.0544	3.56848
0.05445	3.56913
0.0545	3.5701
0.05455	3.57042
0.0546	3.57107
0.05465	3.57172
0.0547	3.57302
0.05475	3.57367
0.0548	3.57497
0.05485	3.57594
0.0549	3.57692
0.05495	3.57756
0.055	3.57854
0.05505	3.57919
0.0551	3.58081
0.05515	3.58146
0.0552	3.58243
0.05525	3.58308
0.0553	3.58373
0.05535	3.58438
0.0554	3.58568
0.05545	3.586
0.0555	3.58633
0.05555	3.58665
0.0556	3.58698
0.05565	3.58763
0.0557	3.58795
0.05575	3.5886
0.0558	3.58892
0.05585	3.58957
0.0559	3.58925
0.05595	3.58957
0.056	3.5899
0.05605	3.5899
0.0561	3.5899
0.05615	3.5899
0.0562	3.59022
0.05625	3.59022
0.0563	3.59055
0.05635	3.5899
0.0564	3.5899
0.05645	3.5899
0.0565	3.58957
0.05655	3.58892
0.0566	3.58892
0.05665	3.5886
0.0567	3.58795
0.05675	3.58795
0.0568	3.58763
0.05685	3.58763
0.0569	3.58763
0.05695	3.58827
0.057	3.58763
0.05705	3.58763
0.0571	3.58795
0.05715	3.58763
0.0572	3.58763
0.05725	3.58763
0.0573	3.58763
0.05735	3.58763
0.0574	3.58795
0.05745	3.58795
0.0575	3.5886
0.05755	3.5886
0.0576	3.5886
0.05765	3.5886
0.0577	3.5886
0.05775	3.58892
0.0578	3.58925
0.05785	3.58957
0.0579	3.58957
0.05795	3.5899
0.058	3.59022
0.05805	3.5912
0.0581	3.5912
0.05815	3.59152
0.0582	3.59152
0.05825	3.59249
0.0583	3.59314
0.05835	3.59347
0.0584	3.59379
0.05845	3.59412
0.0585	3.59477
0.05855	3.59509
0.0586	3.59574
0.05865	3.59639
0.0587	3.59704
0.05875	3.59769
0.0588	3.59866
0.05885	3.59963
0.0589	3.60061
0.05895	3.60093
0.059	3.60223
0.05905	3.60255
0.0591	3.60385
0.05915	3.60483
0.0592	3.60548
0.05925	3.60612
0.0593	3.60742
0.05935	3.60775
0.0594	3.60872
0.05945	3.61002
0.0595	3.61099
0.05955	3.61197
0.0596	3.61294
0.05965	3.61391
0.0597	3.61456
0.05975	3.61521
0.0598	3.61651
0.05985	3.61651
0.0599	3.61683
0.05995	3.61748
0.06	3.61813
0.06005	3.61846
0.0601	3.61878
0.06015	3.61878
0.0602	3.61878
0.06025	3.61911
0.0603	3.61911
0.06035	3.61878
0.0604	3.61846
0.06045	3.61846
0.0605	3.61813
0.06055	3.61748
0.0606	3.61716
0.06065	3.61683
0.0607	3.61619
0.06075	3.61521
0.0608	3.61489
0.06085	3.61456
0.0609	3.61391
0.06095	3.61326
0.061	3.61262
0.06105	3.61197
0.0611	3.61197
0.06115	3.61197
0.0612	3.61197
0.06125	3.61229
0.0613	3.61197
0.06135	3.61229
0.0614	3.61294
0.06145	3.61326
0.0615	3.61391
0.06155	3.61489
0.0616	3.61521
0.06165	3.61651
0.0617	3.61748
0.06175	3.61813
0.0618	3.61976
0.06185	3.62008
0.0619	3.62138
0.06195	3.62235
0.062	3.623
0.06205	3.6243
0.0621	3.6256
0.06215	3.62657
0.0622	3.62754
0.06225	3.62787
0.0623	3.62917
0.06235	3.62982
0.0624	3.63111
0.06245	3.63111
0.0625	3.63241
0.06255	3.63241
0.0626	3.63339
0.06265	3.63339
0.0627	3.63436
0.06275	3.63468
0.0628	3.63533
0.06285	3.63598
0.0629	3.63663
0.06295	3.63663
0.063	3.63728
0.06305	3.63761
0.0631	3.63825
0.06315	3.6389
0.0632	3.6389
0.06325	3.63923
0.0633	3.63988
0.06335	3.6402
0.0634	3.6402
0.06345	3.64053
0.0635	3.64085
0.06355	3.64118
0.0636	3.64215
0.06365	3.64247
0.0637	3.6428
0.06375	3.64345
0.0638	3.64345
0.06385	3.6441
0.0639	3.64507
0.06395	3.64572
0.064	3.64637
0.06405	3.64702
0.0641	3.64799
0.06415	3.64864
0.0642	3.64961
0.06425	3.64994
0.0643	3.65059
0.06435	3.65156
0.0644	3.65188
0.06445	3.65318
0.0645	3.65416
0.06455	3.65481
0.0646	3.65578
0.06465	3.65643
0.0647	3.65675
0.06475	3.65773
0.0648	3.65838
0.06485	3.65935
0.0649	3.65967
0.06495	3.66065
0.065	3.66097
0.06505	3.66162
0.0651	3.66227
0.06515	3.66324
0.0652	3.66422
0.06525	3.66487
0.0653	3.66519
0.06535	3.66552
0.0654	3.66681
0.06545	3.66714
0.0655	3.66746
0.06555	3.66811
0.0656	3.66811
0.06565	3.66811
0.0657	3.66844
0.06575	3.66844
0.0658	3.66876
0.06585	3.66844
0.0659	3.66876
0.06595	3.66844
0.066	3.66876
0.06605	3.66844
0.0661	3.66811
0.06615	3.66779
0.0662	3.66746
0.06625	3.66714
0.0663	3.66649
0.06635	3.66584
0.0664	3.66584
0.06645	3.66552
0.0665	3.66487
0.06655	3.66422
0.0666	3.66389
0.06665	3.66357
0.0667	3.66357
0.06675	3.66292
0.0668	3.66227
0.06685	3.66195
0.0669	3.66162
0.06695	3.66227
0.067	3.66162
0.06705	3.66195
0.0671	3.66162
0.06715	3.66195
0.0672	3.66195
0.06725	3.66227
0.0673	3.66227
0.06735	3.66292
0.0674	3.66324
0.06745	3.66389
0.0675	3.66422
0.06755	3.66487
0.0676	3.66584
0.06765	3.66681
0.0677	3.66779
0.06775	3.66909
0.0678	3.67006
0.06785	3.67103
0.0679	3.67266
0.06795	3.6733
0.068	3.67493
0.06805	3.6759
0.0681	3.6772
0.06815	3.6785
0.0682	3.67947
0.06825	3.68077
0.0683	3.68142
0.06835	3.68272
0.0684	3.68369
0.06845	3.68466
0.0685	3.68564
0.06855	3.68629
0.0686	3.68726
0.06865	3.68758
0.0687	3.68856
0.06875	3.68953
0.0688	3.68986
0.06885	3.69083
0.0689	3.69115
0.06895	3.69115
0.069	3.69213
0.06905	3.69245
0.0691	3.6931
0.06915	3.69343
0.0692	3.6931
0.06925	3.6931
0.0693	3.6931
0.06935	3.69343
0.0694	3.6931
0.06945	3.6931
0.0695	3.69245
0.06955	3.69245
0.0696	3.69213
0.06965	3.6918
0.0697	3.6918
0.06975	3.69115
0.0698	3.69148
0.06985	3.69148
0.0699	3.69148
0.06995	3.69115
0.07	3.6918
0.07005	3.69148
0.0701	3.69213
0.07015	3.69245
0.0702	3.6931
0.07025	3.69343
0.0703	3.69408
0.07035	3.69505
0.0704	3.69537
0.07045	3.69602
0.0705	3.69667
0.07055	3.69732
0.0706	3.69797
0.07065	3.69862
0.0707	3.69927
0.07075	3.70024
0.0708	3.70089
0.07085	3.70122
0.0709	3.70219
0.07095	3.70284
0.071	3.70316
0.07105	3.70349
0.0711	3.70446
0.07115	3.70446
0.0712	3.70576
0.07125	3.70608
0.0713	3.70673
0.07135	3.70738
0.0714	3.70771
0.07145	3.70836
0.0715	3.70868
0.07155	3.709
0.0716	3.70965
0.07165	3.70965
0.0717	3.70998
0.07175	3.70998
0.0718	3.7103
0.07185	3.71063
0.0719	3.7103
0.07195	3.71063
0.072	3.71095
0.07205	3.71095
0.0721	3.71095
0.07215	3.71128
0.0722	3.7116
0.07225	3.7116
0.0723	3.7116
0.07235	3.71193
0.0724	3.71193
0.07245	3.71257
0.0725	3.71257
0.07255	3.7129
0.0726	3.71355
0.07265	3.71387
0.0727	3.7142
0.07275	3.71452
0.0728	3.71517
0.07285	3.7155
0.0729	3.71614
0.07295	3.71647
0.073	3.71679
0.07305	3.71777
0.0731	3.71842
0.07315	3.71874
0.0732	3.71971
0.07325	3.72069
0.0733	3.72166
0.07335	3.72199
0.0734	3.72296
0.07345	3.72361
0.0735	3.72393
0.07355	3.72458
0.0736	3.72491
0.07365	3.72556
0.0737	3.72556
0.07375	3.72588
0.0738	3.72621
0.07385	3.72653
0.0739	3.72653
0.07395	3.72621
0.074	3.72653
0.07405	3.72556
0.0741	3.72653
0.07415	3.72588
0.0742	3.72621
0.07425	3.72588
0.0743	3.72588
0.07435	3.72588
0.0744	3.72523
0.07445	3.72588
0.0745	3.72556
0.07455	3.72621
0.0746	3.72653
0.07465	3.72718
0.0747	3.7275
0.07475	3.72783
0.0748	3.72848
0.07485	3.72913
0.0749	3.72945
0.07495	3.7301
0.075	3.73075
0.07505	3.73107
0.0751	3.73172
0.07515	3.73237
0.0752	3.73237
0.07525	3.73302
0.0753	3.73302
0.07535	3.73367
0.0754	3.73399
0.07545	3.73432
0.0755	3.73399
0.07555	3.73464
0.0756	3.73464
0.07565	3.73497
0.0757	3.73464
0.07575	3.73529
0.0758	3.73529
0.07585	3.73562
0.0759	3.73627
0.07595	3.73562
0.076	3.73562
0.07605	3.73627
0.0761	3.73627
0.07615	3.73627
0.0762	3.73627
0.07625	3.73594
0.0763	3.73594
0.07635	3.73562
0.0764	3.73562
0.07645	3.73529
0.0765	3.73432
0.07655	3.73399
0.0766	3.73335
0.07665	3.73302
0.0767	3.73237
0.07675	3.73205
0.0768	3.73107
0.07685	3.73107
0.0769	3.73075
0.07695	3.7301
0.077	3.72978
0.07705	3.7301
0.0771	3.72978
0.07715	3.72978
0.0772	3.72978
0.07725	3.73075
0.0773	3.73042
0.07735	3.73107
0.0774	3.73205
0.07745	3.73237
0.0775	3.73367
0.07755	3.73432
0.0776	3.73562
0.07765	3.73627
0.0777	3.73724
0.07775	3.73854
0.0778	3.73984
0.07785	3.74113
0.0779	3.74243
0.07795	3.74373
0.078	3.7447
0.07805	3.746
0.0781	3.7473
0.07815	3.74827
0.0782	3.74957
0.07825	3.75022
0.0783	3.7512
0.07835	3.75217
0.0784	3.75314
0.07845	3.75412
0.0785	3.75477
0.07855	3.75541
0.0786	3.75606
0.07865	3.75639
0.0787	3.75704
0.07875	3.75704
0.0788	3.75736
0.07885	3.75801
0.0789	3.75866
0.07895	3.75834
0.079	3.75866
0.07905	3.75898
0.0791	3.75866
0.07915	3.75866
0.0792	3.75834
0.07925	3.75898
0.0793	3.75898
0.07935	3.75834
0.0794	3.75898
0.07945	3.75834
0.0795	3.75866
0.07955	3.75834
0.0796	3.75866
0.07965	3.75834
0.0797	3.75866
0.07975	3.75834
0.0798	3.75801
0.07985	3.75866
0.0799	3.75866
0.07995	3.75898
0.08	3.75931
0.08005	3.75931
0.0801	3.75996
0.08015	3.75996
0.0802	3.76061
0.08025	3.76061
0.0803	3.76093
0.08035	3.76126
0.0804	3.76126
0.08045	3.76158
0.0805	3.76191
0.08055	3.76191
0.0806	3.76223
0.08065	3.76223
0.0807	3.76255
0.08075	3.76255
0.0808	3.76288
0.08085	3.76288
0.0809	3.76288
0.08095	3.76255
0.081	3.76288
0.08105	3.76255
0.0811	3.76255
0.08115	3.76191
0.0812	3.76191
0.08125	3.76191
0.0813	3.76126
0.08135	3.76093
0.0814	3.76061
0.08145	3.76126
0.0815	3.76028
0.08155	3.76028
0.0816	3.76061
0.08165	3.76061
0.0817	3.76061
0.08175	3.76093
0.0818	3.76191
0.08185	3.76223
0.0819	3.76255
0.08195	3.7632
0.082	3.76353
0.08205	3.76418
0.0821	3.76515
0.08215	3.7658
0.0822	3.76677
0.08225	3.76742
0.0823	3.76807
0.08235	3.76872
0.0824	3.76969
0.08245	3.77034
0.0825	3.77099
0.08255	3.77197
0.0826	3.77294
0.08265	3.77391
0.0827	3.77456
0.08275	3.77489
0.0828	3.77586
0.08285	3.77651
0.0829	3.77748
0.08295	3.77813
0.083	3.77813
0.08305	3.77911
0.0831	3.77943
0.08315	3.78008
0.0832	3.78105
0.08325	3.7817
0.0833	3.7817
0.08335	3.78268
0.0834	3.78333
0.08345	3.78365
0.0835	3.7843
0.08355	3.78462
0.0836	3.78495
0.08365	3.78527
0.0837	3.78625
0.08375	3.78625
0.0838	3.78592
0.08385	3.78625
0.0839	3.78592
0.08395	3.78625
0.084	3.78657
0.08405	3.78625
0.0841	3.78657
0.08415	3.7869
0.0842	3.7869
0.08425	3.78722
0.0843	3.78754
0.08435	3.78787
0.0844	3.78852
0.08445	3.78884
0.0845	3.78917
0.08455	3.79014
0.0846	3.79079
0.08465	3.79111
0.0847	3.79176
0.08475	3.79274
0.0848	3.79371
0.08485	3.79436
0.0849	3.79533
0.08495	3.79566
0.085	3.79663
0.08505	3.79793
0.0851	3.7989
0.08515	3.79988
0.0852	3.80085
0.08525	3.8015
0.0853	3.8028
0.08535	3.80377
0.0854	3.80539
0.08545	3.80604
0.0855	3.80734
0.08555	3.80864
0.0856	3.80929
0.08565	3.80994
0.0857	3.81059
0.08575	3.81124
0.0858	3.81156
0.08585	3.81189
0.0859	3.81253
0.08595	3.81253
0.086	3.81286
0.08605	3.81318
0.0861	3.81318
0.08615	3.81253
0.0862	3.81286
0.08625	3.81253
0.0863	3.81253
0.08635	3.81221
0.0864	3.81253
0.08645	3.81221
0.0865	3.81189
0.08655	3.81156
0.0866	3.81156
0.08665	3.81124
0.0867	3.81124
0.08675	3.81156
0.0868	3.81156
0.08685	3.81124
0.0869	3.81124
0.08695	3.81091
0.087	3.81124
0.08705	3.81124
0.0871	3.81091
0.08715	3.81156
0.0872	3.81124
0.08725	3.81221
0.0873	3.81189
0.08735	3.81253
0.0874	3.81318
0.08745	3.81416
0.0875	3.81481
0.08755	3.81513
0.0876	3.8161
0.08765	3.81675
0.0877	3.81773
0.08775	3.81838
0.0878	3.81935
0.08785	3.82032
0.0879	3.82065
0.08795	3.82195
0.088	3.82227
0.08805	3.82324
0.0881	3.82389
0.08815	3.82422
0.0882	3.82487
0.08825	3.82519
0.0883	3.82584
0.08835	3.82649
0.0884	3.82681
0.08845	3.82714
0.0885	3.82714
0.08855	3.82811
0.0886	3.82844
0.08865	3.82876
0.0887	3.82876
0.08875	3.82909
0.0888	3.82909
0.08885	3.82973
0.0889	3.83071
0.08895	3.83038
0.089	3.83071
0.08905	3.83168
0.0891	3.83103
0.08915	3.83168
0.0892	3.83201
0.08925	3.83201
0.0893	3.83201
0.08935	3.83201
0.0894	3.83233
0.08945	3.83266
0.0895	3.83233
0.08955	3.83266
0.0896	3.83266
0.08965	3.83266
0.0897	3.83233
0.08975	3.83201
0.0898	3.83201
0.08985	3.83201
0.0899	3.83136
0.08995	3.83071
0.09	3.83071
0.09005	3.83038
0.0901	3.83038
0.09015	3.83038
0.0902	3.82973
0.09025	3.82973
0.0903	3.82941
0.09035	3.82941
0.0904	3.82973
0.09045	3.82909
0.0905	3.82941
0.09055	3.83006
0.0906	3.83038
0.09065	3.83038
0.0907	3.83006
0.09075	3.83038
0.0908	3.83071
0.09085	3.83071
0.0909	3.83071
0.09095	3.83136
0.091	3.83103
0.09105	3.83168
0.0911	3.83168
0.09115	3.83266
0.0912	3.83233
0.09125	3.83266
0.0913	3.83298
0.09135	3.83298
0.0914	3.83363
0.09145	3.8333
0.0915	3.83395
0.09155	3.83395
0.0916	3.83395
0.09165	3.83395
0.0917	3.83395
0.09175	3.83428
0.0918	3.83428
0.09185	3.83428
0.0919	3.8346
0.09195	3.83493
0.092	3.83525
0.09205	3.83525
0.0921	3.83558
0.09215	3.83623
0.0922	3.83623
0.09225	3.83687
0.0923	3.83687
0.09235	3.8372
0.0924	3.83785
0.09245	3.83817
0.0925	3.8385
0.09255	3.83947
0.0926	3.83915
0.09265	3.83915
0.0927	3.84012
0.09275	3.8398
0.0928	3.84012
0.09285	3.84012
0.0929	3.84044
0.09295	3.84044
0.093	3.8398
0.09305	3.84012
0.0931	3.84044
0.09315	3.84044
0.0932	3.84012
0.09325	3.84012
0.0933	3.84012
0.09335	3.84012
0.0934	3.8398
0.09345	3.83947
0.0935	3.8398
0.09355	3.8398
0.0936	3.83947
0.09365	3.83915
0.0937	3.83947
0.09375	3.83947
0.0938	3.83947
0.09385	3.83947
0.0939	3.84012
0.09395	3.84012
0.094	3.84044
0.09405	3.84077
0.0941	3.84109
0.09415	3.84174
0.0942	3.84174
0.09425	3.84239
0.0943	3.84304
0.09435	3.84401
0.0944	3.84466
0.09445	3.84564
0.0945	3.84629
0.09455	3.84661
0.0946	3.84758
0.09465	3.84791
0.0947	3.84888
0.09475	3.84953
0.0948	3.85051
0.09485	3.85115
0.0949	3.8518
0.09495	3.85245
0.095	3.85278
0.09505	3.85343
0.0951	3.85375
0.09515	3.8544
0.0952	3.85472
0.09525	3.85537
0.0953	3.85537
0.09535	3.8557
0.0954	3.85602
0.09545	3.85635
0.0955	3.85667
0.09555	3.857
0.0956	3.857
0.09565	3.857
0.0957	3.85765
0.09575	3.85765
0.0958	3.85829
0.09585	3.85862
0.0959	3.85894
0.09595	3.85927
0.096	3.85992
0.09605	3.86024
0.0961	3.86122
0.09615	3.86154
0.0962	3.86219
0.09625	3.86284
0.0963	3.86349
0.09635	3.86414
0.0964	3.86511
0.09645	3.86543
0.0965	3.86576
0.09655	3.86673
0.0966	3.86706
0.09665	3.86738
0.0967	3.86803
0.09675	3.86868
0.0968	3.869
0.09685	3.86965
0.0969	3.86998
0.09695	3.8703
0.097	3.87128
0.09705	3.87128
0.0971	3.8716
0.09715	3.8716
0.0972	3.87193
0.09725	3.87193
0.0973	3.87225
0.09735	3.87257
0.0974	3.8729
0.09745	3.87355
0.0975	3.87322
0.09755	3.87355
0.0976	3.87355
0.09765	3.87452
0.0977	3.87485
0.09775	3.87485
0.0978	3.87582
0.09785	3.87614
0.0979	3.87679
0.09795	3.87712
0.098	3.87712
0.09805	3.87744
0.0981	3.87744
0.09815	3.87842
0.0982	3.87809
0.09825	3.87842
0.0983	3.87809
0.09835	3.87842
0.0984	3.87874
0.09845	3.87907
0.0985	3.87907
0.09855	3.87939
0.0986	3.87907
0.09865	3.87971
0.0987	3.87971
0.09875	3.88004
0.0988	3.88036
0.09885	3.88004
0.0989	3.88036
0.09895	3.88036
0.099	3.88069
0.09905	3.88069
[truncated: 5,812 more rows]
