# Supplementary material for: An evolutionarily conserved glycine-tyrosine motif forms a folding core in outer membrane proteins
Source: PLoS One. 2017 Aug 3;12(8):e0182016. doi: 10.1371/journal.pone.0182016 (PMC5542473; doi:10.1371/journal.pone.0182016)
Supplement: S1 File — (ZIP) [file pone.0182016.s001.zip › OmpX stopflow RAW data/OmpX WT 10/ompx_wt_ch1_021.bka]

BIO-KINE ASCII FILE
_COMMENT	External device
_COMMENT	Kinetics measurement
_COMMENT	Y Unit : Volt, X Unit : s
_COMMENT	Timebase 1 = .00005 s 5001 pts
_COMMENT	Timebase 2 = .001 s 2749 pts
_COMMENT	Timebase 3 = .5 s 44 pts
_SFM	SFM-300 /S Advanced mode
_SFM	Ratio : S1: 950, S2: 950, S3: 100
_SFM	Content : S1: , S2: , S3:
_SFM	Concentration : S1: , S2: , S3:
_SFM	Total volume : 422 �l Flow : 14 mL/s
_SFM	Acquisition start : 10 ms before stop
_SFM	cuve=FC-08, s1=10 ml , s2=10 ml , s3=1.9 ml
_UNITX	s
_UNITY	Volt
_DELTAX	0
_DATA
1e-300	2.4329
5e-5	2.4488
1e-4	2.46471
1.5e-4	2.48158
2e-4	2.49943
2.5e-4	2.5189
3e-4	2.53805
3.5e-4	2.55817
4e-4	2.57894
4.5e-4	2.60036
5e-4	2.62211
5.5e-4	2.64483
6e-4	2.66787
6.5e-4	2.69059
7e-4	2.7146
7.5e-4	2.7383
8e-4	2.76264
8.5e-4	2.78665
9e-4	2.81067
9.5e-4	2.83533
0.001	2.85967
0.00105	2.88369
0.0011	2.90771
0.00115	2.93107
0.0012	2.95444
0.00125	2.97781
0.0013	3.0002
0.00135	3.02292
0.0014	3.04434
0.00145	3.06543
0.0015	3.08588
0.00155	3.10535
0.0016	3.12385
0.00165	3.14105
0.0017	3.15858
0.00175	3.17351
0.0018	3.18779
0.00185	3.20044
0.0019	3.21213
0.00195	3.22284
0.002	3.23225
0.00205	3.23971
0.0021	3.24621
0.00215	3.25172
0.0022	3.25529
0.00225	3.25789
0.0023	3.25886
0.00235	3.25951
0.0024	3.25789
0.00245	3.25529
0.0025	3.25172
0.00255	3.24621
0.0026	3.24004
0.00265	3.23225
0.0027	3.22381
0.00275	3.21408
0.0028	3.20239
0.00285	3.19103
0.0029	3.17773
0.00295	3.16345
0.003	3.14852
0.00305	3.13262
0.0031	3.11541
0.00315	3.09821
0.0032	3.08004
0.00325	3.06089
0.0033	3.04142
0.00335	3.02162
0.0034	3.00085
0.00345	2.98008
0.0035	2.95801
0.00355	2.93692
0.0036	2.91452
0.00365	2.89245
0.0037	2.87071
0.00375	2.84929
0.0038	2.82722
0.00385	2.80515
0.0039	2.78373
0.00395	2.76264
0.004	2.74187
0.00405	2.72142
0.0041	2.70195
0.00415	2.68215
0.0042	2.66365
0.00425	2.6458
0.0043	2.62828
0.00435	2.61237
0.0044	2.59679
0.00445	2.58251
0.0045	2.56953
0.00455	2.55785
0.0046	2.54617
0.00465	2.53643
0.0047	2.52734
0.00475	2.5202
0.0048	2.51306
0.00485	2.50819
0.0049	2.5043
0.00495	2.50138
0.005	2.50041
0.00505	2.50008
0.0051	2.50138
0.00515	2.50398
0.0052	2.50819
0.00525	2.51339
0.0053	2.51988
0.00535	2.52799
0.0054	2.5374
0.00545	2.54811
0.0055	2.5598
0.00555	2.5731
0.0056	2.58771
0.00565	2.60329
0.0057	2.62016
0.00575	2.63834
0.0058	2.65781
0.00585	2.67761
0.0059	2.69903
0.00595	2.72077
0.006	2.74349
0.00605	2.76686
0.0061	2.7899
0.00615	2.81424
0.0062	2.8389
0.00625	2.86324
0.0063	2.88791
0.00635	2.91193
0.0064	2.93562
0.00645	2.95898
0.0065	2.98235
0.00655	3.00442
0.0066	3.02617
0.00665	3.04726
0.0067	3.06706
0.00675	3.08556
0.0068	3.10308
0.00685	3.11996
0.0069	3.13521
0.00695	3.14949
0.007	3.16247
0.00705	3.17448
0.0071	3.18519
0.00715	3.19493
0.0072	3.20272
0.00725	3.20953
0.0073	3.21505
0.00735	3.21959
0.0074	3.22316
0.00745	3.22543
0.0075	3.22673
0.00755	3.22738
0.0076	3.22608
0.00765	3.22511
0.0077	3.22219
0.00775	3.21894
0.0078	3.2144
0.00785	3.20953
0.0079	3.20337
0.00795	3.19623
0.008	3.18876
0.00805	3.18065
0.0081	3.17124
0.00815	3.16182
0.0082	3.15111
0.00825	3.14008
0.0083	3.12807
0.00835	3.11606
0.0084	3.10308
0.00845	3.08978
0.0085	3.07582
0.00855	3.06122
0.0086	3.04629
0.00865	3.03136
0.0087	3.01578
0.00875	2.99955
0.0088	2.98365
0.00885	2.96775
0.0089	2.95087
0.00895	2.93399
0.009	2.91777
0.00905	2.90122
0.0091	2.88434
0.00915	2.86811
0.0092	2.85221
0.00925	2.83663
0.0093	2.82105
0.00935	2.80677
0.0094	2.79249
0.00945	2.77951
0.0095	2.76653
0.00955	2.75452
0.0096	2.74316
0.00965	2.73278
0.0097	2.72337
0.00975	2.7146
0.0098	2.70681
0.00985	2.7
0.0099	2.69351
0.00995	2.68832
0.01	2.6841
0.01005	2.68053
0.0101	2.67793
0.01015	2.67598
0.0102	2.67533
0.01025	2.67533
0.0103	2.67566
0.01035	2.67825
0.0104	2.68085
0.01045	2.68507
0.0105	2.68961
0.01055	2.69513
0.0106	2.70195
0.01065	2.70909
0.0107	2.7172
0.01075	2.72596
0.0108	2.7357
0.01085	2.74608
0.0109	2.75679
0.01095	2.76848
0.011	2.78081
0.01105	2.79314
0.0111	2.80612
0.01115	2.81943
0.0112	2.83241
0.01125	2.84637
0.0113	2.86
0.01135	2.87428
0.0114	2.88888
0.01145	2.90349
0.0115	2.91777
0.01155	2.9327
0.0116	2.9473
0.01165	2.96158
0.0117	2.97651
0.01175	2.99111
0.0118	3.00572
0.01185	3.02032
0.0119	3.0346
0.01195	3.04888
0.012	3.06284
0.01205	3.07679
0.0121	3.08978
0.01215	3.10308
0.0122	3.11574
0.01225	3.1284
0.0123	3.14073
0.01235	3.15241
0.0124	3.1641
0.01245	3.17481
0.0125	3.18584
0.01255	3.19623
0.0126	3.20596
0.01265	3.21505
0.0127	3.22381
0.01275	3.23225
0.0128	3.24004
0.01285	3.2475
0.0129	3.25464
0.01295	3.26113
0.013	3.2673
0.01305	3.27282
0.0131	3.27866
0.01315	3.28385
0.0132	3.2884
0.01325	3.29294
0.0133	3.29683
0.01335	3.3004
0.0134	3.30365
0.01345	3.30657
0.0135	3.30949
0.01355	3.31241
0.0136	3.31436
0.01365	3.31598
0.0137	3.31793
0.01375	3.31923
0.0138	3.32053
0.01385	3.3215
0.0139	3.32215
0.01395	3.3228
0.014	3.32345
0.01405	3.3241
0.0141	3.32507
0.01415	3.32572
0.0142	3.32604
0.01425	3.32637
0.0143	3.32702
0.01435	3.32702
0.0144	3.32767
0.01445	3.32799
0.0145	3.32799
0.01455	3.32864
0.0146	3.32896
0.01465	3.32961
0.0147	3.32961
0.01475	3.32961
0.0148	3.32961
0.01485	3.32994
0.0149	3.32994
0.01495	3.32994
0.015	3.33026
0.01505	3.33026
0.0151	3.33059
0.01515	3.33059
0.0152	3.33091
0.01525	3.33091
0.0153	3.33124
0.01535	3.33156
0.0154	3.33124
0.01545	3.33188
0.0155	3.33221
0.01555	3.33221
0.0156	3.33286
0.01565	3.33318
0.0157	3.33286
0.01575	3.33286
0.0158	3.33318
0.01585	3.33383
0.0159	3.33416
0.01595	3.33416
0.016	3.33448
0.01605	3.33513
0.0161	3.33513
0.01615	3.33481
0.0162	3.33578
0.01625	3.33578
0.0163	3.33675
0.01635	3.33708
0.0164	3.3374
0.01645	3.33773
0.0165	3.33773
0.01655	3.33805
0.0166	3.33838
0.01665	3.3387
0.0167	3.3387
0.01675	3.33935
0.0168	3.33935
0.01685	3.33935
0.0169	3.33967
0.01695	3.34
0.017	3.33967
0.01705	3.34
0.0171	3.33967
0.01715	3.34
0.0172	3.33967
0.01725	3.33967
0.0173	3.34
0.01735	3.34032
0.0174	3.34
0.01745	3.34065
0.0175	3.34065
0.01755	3.34097
0.0176	3.34097
0.01765	3.34162
0.0177	3.34195
0.01775	3.34227
0.0178	3.34259
0.01785	3.34292
0.0179	3.34292
0.01795	3.34324
0.018	3.34422
0.01805	3.34454
0.0181	3.34487
0.01815	3.34552
0.0182	3.34552
0.01825	3.34552
0.0183	3.34616
0.01835	3.34649
0.0184	3.34681
0.01845	3.34746
0.0185	3.34746
0.01855	3.34779
0.0186	3.34844
0.01865	3.34876
0.0187	3.34973
0.01875	3.34941
0.0188	3.35006
0.01885	3.35071
0.0189	3.35071
0.01895	3.35136
0.019	3.35168
0.01905	3.35201
0.0191	3.35266
0.01915	3.35201
0.0192	3.35298
0.01925	3.3533
0.0193	3.3533
0.01935	3.35395
0.0194	3.35395
0.01945	3.35428
0.0195	3.3546
0.01955	3.35525
0.0196	3.35558
0.01965	3.35525
0.0197	3.3559
0.01975	3.35623
0.0198	3.35655
0.01985	3.3572
0.0199	3.3572
0.01995	3.35785
0.02	3.35785
0.02005	3.35882
0.0201	3.35882
0.02015	3.35947
0.0202	3.3598
0.02025	3.36044
0.0203	3.36077
0.02035	3.36142
0.0204	3.36174
0.02045	3.36207
0.0205	3.36304
0.02055	3.36337
0.0206	3.36401
0.02065	3.36434
0.0207	3.36499
0.02075	3.36531
0.0208	3.36629
0.02085	3.36661
0.0209	3.36694
0.02095	3.36791
0.021	3.36758
0.02105	3.36791
0.0211	3.36823
0.02115	3.36888
0.0212	3.36888
0.02125	3.36953
0.0213	3.36953
0.02135	3.36953
0.0214	3.36986
0.02145	3.37018
0.0215	3.37018
0.02155	3.37051
0.0216	3.37083
0.02165	3.37083
0.0217	3.37083
0.02175	3.37115
0.0218	3.37148
0.02185	3.37213
0.0219	3.37278
0.02195	3.37245
0.022	3.37343
0.02205	3.37343
0.0221	3.3744
0.02215	3.37408
0.0222	3.37537
0.02225	3.37635
0.0223	3.37667
0.02235	3.37797
0.0224	3.37862
0.02245	3.37959
0.0225	3.38024
0.02255	3.38122
0.0226	3.38219
0.02265	3.38316
0.0227	3.38414
0.02275	3.38479
0.0228	3.38543
0.02285	3.38673
0.0229	3.38738
0.02295	3.38836
0.023	3.38933
0.02305	3.38965
0.0231	3.38998
0.02315	3.39128
0.0232	3.39193
0.02325	3.39225
0.0233	3.3929
0.02335	3.3929
0.0234	3.39387
0.02345	3.3942
0.0235	3.39452
0.02355	3.39452
0.0236	3.3955
0.02365	3.3955
0.0237	3.39582
0.02375	3.39582
0.0238	3.39582
0.02385	3.39647
0.0239	3.39679
0.02395	3.39647
0.024	3.39647
0.02405	3.39712
0.0241	3.39744
0.02415	3.39777
0.0242	3.39777
0.02425	3.39777
0.0243	3.39842
0.02435	3.39874
0.0244	3.39907
0.02445	3.39939
0.0245	3.40036
0.02455	3.40069
0.0246	3.40101
0.02465	3.40134
0.0247	3.40199
0.02475	3.40231
0.0248	3.40296
0.02485	3.40296
0.0249	3.40328
0.02495	3.40393
0.025	3.40393
0.02505	3.40426
0.0251	3.40491
0.02515	3.40523
0.0252	3.40556
0.02525	3.40621
0.0253	3.40621
0.02535	3.40621
0.0254	3.40621
0.02545	3.40685
0.0255	3.40718
0.02555	3.4075
0.0256	3.40783
0.02565	3.40815
0.0257	3.40848
0.02575	3.4088
0.0258	3.40945
0.02585	3.40978
0.0259	3.40978
0.02595	3.41075
0.026	3.41075
0.02605	3.4114
0.0261	3.41237
0.02615	3.41302
0.0262	3.41399
0.02625	3.41432
0.0263	3.41529
0.02635	3.41627
0.0264	3.41756
0.02645	3.41854
0.0265	3.41951
0.02655	3.42016
0.0266	3.42146
0.02665	3.42276
0.0267	3.42406
0.02675	3.4247
0.0268	3.426
0.02685	3.4273
0.0269	3.4286
0.02695	3.42892
0.027	3.4299
0.02705	3.4312
0.0271	3.43249
0.02715	3.43314
0.0272	3.43444
0.02725	3.43574
0.0273	3.43704
0.02735	3.43801
0.0274	3.43898
0.02745	3.43996
0.0275	3.44126
0.02755	3.44191
0.0276	3.4432
0.02765	3.4445
0.0277	3.44548
0.02775	3.44677
0.0278	3.44742
0.02785	3.44807
0.0279	3.44937
0.02795	3.45002
0.028	3.45099
0.02805	3.45197
0.0281	3.45326
0.02815	3.45359
0.0282	3.45456
0.02825	3.45521
0.0283	3.45586
0.02835	3.45683
0.0284	3.45748
0.02845	3.45781
0.0285	3.45878
0.02855	3.45846
0.0286	3.45878
0.02865	3.45911
0.0287	3.45911
0.02875	3.45943
0.0288	3.45943
0.02885	3.45976
0.0289	3.4604
0.02895	3.4604
0.029	3.46105
0.02905	3.46105
0.0291	3.46105
0.02915	3.46138
0.0292	3.46138
0.02925	3.4617
0.0293	3.46203
0.02935	3.46235
0.0294	3.46268
0.02945	3.463
0.0295	3.46333
0.02955	3.46365
0.0296	3.46397
0.02965	3.4643
0.0297	3.4643
0.02975	3.46462
0.0298	3.46527
0.02985	3.46527
0.0299	3.46495
0.02995	3.4656
0.03	3.4656
0.03005	3.46527
0.0301	3.46527
0.03015	3.46527
0.0302	3.46527
0.03025	3.46495
0.0303	3.46495
0.03035	3.4656
0.0304	3.46495
0.03045	3.46495
0.0305	3.46527
0.03055	3.4656
0.0306	3.46625
0.03065	3.46592
0.0307	3.46625
0.03075	3.46657
0.0308	3.46754
0.03085	3.46787
0.0309	3.46787
0.03095	3.46884
0.031	3.46917
0.03105	3.46982
0.0311	3.47047
0.03115	3.47144
0.0312	3.47209
0.03125	3.47241
0.0313	3.47241
0.03135	3.47339
0.0314	3.47371
0.03145	3.47436
0.0315	3.47468
0.03155	3.47468
0.0316	3.47533
0.03165	3.47566
0.0317	3.47631
0.03175	3.47663
0.0318	3.47663
0.03185	3.47663
0.0319	3.47663
0.03195	3.47663
0.032	3.47696
0.03205	3.47696
0.0321	3.47696
0.03215	3.47696
0.0322	3.47696
0.03225	3.47696
0.0323	3.47696
0.03235	3.47728
0.0324	3.47728
0.03245	3.47696
0.0325	3.47728
0.03255	3.47761
0.0326	3.47793
0.03265	3.47825
0.0327	3.47858
0.03275	3.47858
0.0328	3.47923
0.03285	3.47923
0.0329	3.4802
0.03295	3.48053
0.033	3.4815
0.03305	3.48182
0.0331	3.48247
0.03315	3.4828
0.0332	3.48345
0.03325	3.4841
0.0333	3.48474
0.03335	3.48572
0.0334	3.48637
0.03345	3.48702
0.0335	3.48799
0.03355	3.48864
0.0336	3.48961
0.03365	3.49059
0.0337	3.49124
0.03375	3.49221
0.0338	3.49318
0.03385	3.49416
0.0339	3.49481
0.03395	3.4961
0.034	3.49643
0.03405	3.4974
0.0341	3.4987
0.03415	3.49935
0.0342	3.5
0.03425	3.50032
0.0343	3.50065
0.03435	3.50162
0.0344	3.50227
0.03445	3.50227
0.0345	3.50324
0.03455	3.50324
0.0346	3.50357
0.03465	3.50422
0.0347	3.50454
0.03475	3.50487
0.0348	3.50519
0.03485	3.50519
0.0349	3.50552
0.03495	3.50616
0.035	3.50552
0.03505	3.50584
0.0351	3.50616
0.03515	3.50584
0.0352	3.50616
0.03525	3.50519
0.0353	3.50519
0.03535	3.50519
0.0354	3.50487
0.03545	3.50454
0.0355	3.50454
0.03555	3.50389
0.0356	3.50389
0.03565	3.50389
0.0357	3.50357
0.03575	3.50357
0.0358	3.50324
0.03585	3.50357
0.0359	3.50292
0.03595	3.50324
0.036	3.50357
0.03605	3.50389
0.0361	3.50422
0.03615	3.50389
0.0362	3.50454
0.03625	3.50487
0.0363	3.50552
0.03635	3.50552
0.0364	3.50649
0.03645	3.50714
0.0365	3.50746
0.03655	3.50779
0.0366	3.50844
0.03665	3.50876
0.0367	3.50941
0.03675	3.50941
0.0368	3.51006
0.03685	3.51071
0.0369	3.51038
0.03695	3.51136
0.037	3.51168
0.03705	3.51233
0.0371	3.51266
0.03715	3.5133
0.0372	3.51395
0.03725	3.51395
0.0373	3.51428
0.03735	3.51493
0.0374	3.5159
0.03745	3.5159
0.0375	3.51655
0.03755	3.5172
0.0376	3.51785
0.03765	3.5185
0.0377	3.51915
0.03775	3.51947
0.0378	3.52012
0.03785	3.52077
0.0379	3.52142
0.03795	3.52174
0.038	3.52272
0.03805	3.52304
0.0381	3.52369
0.03815	3.52466
0.0382	3.52499
0.03825	3.52531
0.0383	3.52629
0.03835	3.52694
0.0384	3.52694
0.03845	3.52758
0.0385	3.52791
0.03855	3.52888
0.0386	3.52921
0.03865	3.53018
0.0387	3.53018
0.03875	3.53083
0.0388	3.53115
0.03885	3.5318
0.0389	3.5318
0.03895	3.53245
0.039	3.53278
0.03905	3.53278
0.0391	3.53375
0.03915	3.53408
0.0392	3.5344
0.03925	3.53505
0.0393	3.53602
0.03935	3.53635
0.0394	3.537
0.03945	3.53765
0.0395	3.53829
0.03955	3.53927
0.0396	3.53992
0.03965	3.54057
0.0397	3.54122
0.03975	3.54219
0.0398	3.54251
0.03985	3.54316
0.0399	3.54381
0.03995	3.54414
0.04	3.54446
0.04005	3.54479
0.0401	3.54543
0.04015	3.54543
0.0402	3.54641
0.04025	3.54641
0.0403	3.54641
0.04035	3.54706
0.0404	3.54706
0.04045	3.54738
0.0405	3.54771
0.04055	3.54803
0.0406	3.54836
0.04065	3.54868
0.0407	3.549
0.04075	3.54965
0.0408	3.54998
0.04085	3.55063
0.0409	3.5516
0.04095	3.55193
0.041	3.55257
0.04105	3.55322
0.0411	3.55355
0.04115	3.55452
0.0412	3.55517
0.04125	3.55614
0.0413	3.55679
0.04135	3.55777
0.0414	3.55809
0.04145	3.55874
0.0415	3.55971
0.04155	3.56069
0.0416	3.56101
0.04165	3.56231
0.0417	3.56264
0.04175	3.56361
0.0418	3.56393
0.04185	3.56458
0.0419	3.56523
0.04195	3.56588
0.042	3.56621
0.04205	3.56653
0.0421	3.56718
0.04215	3.56783
0.0422	3.56815
0.04225	3.5688
0.0423	3.5688
0.04235	3.56978
0.0424	3.57042
0.04245	3.57107
0.0425	3.57172
0.04255	3.57205
0.0426	3.5727
0.04265	3.57335
0.0427	3.57432
0.04275	3.57497
0.0428	3.57529
0.04285	3.57627
0.0429	3.57724
0.04295	3.57789
0.043	3.57854
0.04305	3.57951
0.0431	3.57984
0.04315	3.58081
0.0432	3.58146
0.04325	3.58211
0.0433	3.58276
0.04335	3.58308
0.0434	3.58341
0.04345	3.58438
0.0435	3.5847
0.04355	3.58503
0.0436	3.58568
0.04365	3.58665
0.0437	3.58633
0.04375	3.58665
0.0438	3.58698
0.04385	3.58633
0.0439	3.58665
0.04395	3.58665
0.044	3.586
0.04405	3.58633
0.0441	3.58535
0.04415	3.58535
0.0442	3.58503
0.04425	3.58503
0.0443	3.5847
0.04435	3.5847
0.0444	3.58503
0.04445	3.58438
0.0445	3.58438
0.04455	3.58503
0.0446	3.58503
0.04465	3.58535
0.0447	3.58633
0.04475	3.58633
0.0448	3.58698
0.04485	3.58827
0.0449	3.58892
0.04495	3.58957
0.045	3.59055
0.04505	3.59152
0.0451	3.59282
0.04515	3.59379
0.0452	3.59509
0.04525	3.59574
0.0453	3.59704
0.04535	3.59769
0.0454	3.59834
0.04545	3.59963
0.0455	3.60061
0.04555	3.60126
0.0456	3.60126
0.04565	3.60223
0.0457	3.60288
0.04575	3.60288
0.0458	3.6032
0.04585	3.60385
0.0459	3.60353
0.04595	3.60385
0.046	3.60418
0.04605	3.60385
0.0461	3.6045
0.04615	3.6045
0.0462	3.6045
0.04625	3.6045
0.0463	3.6045
0.04635	3.60418
0.0464	3.60418
0.04645	3.6045
0.0465	3.60483
0.04655	3.6045
0.0466	3.6045
0.04665	3.6045
0.0467	3.6045
0.04675	3.60515
0.0468	3.6058
0.04685	3.60612
0.0469	3.60612
0.04695	3.60677
0.047	3.60742
0.04705	3.60807
0.0471	3.60905
0.04715	3.60969
0.0472	3.61099
0.04725	3.61229
0.0473	3.61262
0.04735	3.61424
0.0474	3.61521
0.04745	3.61651
0.0475	3.61781
0.04755	3.61911
0.0476	3.62008
0.04765	3.62138
0.0477	3.623
0.04775	3.62397
0.0478	3.62527
0.04785	3.62625
0.0479	3.62722
0.04795	3.62819
0.048	3.62917
0.04805	3.63014
0.0481	3.63079
0.04815	3.63176
0.0482	3.63241
0.04825	3.63306
0.0483	3.63339
0.04835	3.63436
0.0484	3.63501
0.04845	3.63533
0.0485	3.63598
0.04855	3.63598
0.0486	3.63631
0.04865	3.63696
0.0487	3.63663
0.04875	3.63663
0.0488	3.63728
0.04885	3.63728
0.0489	3.63696
0.04895	3.63696
0.049	3.63696
0.04905	3.63663
0.0491	3.63696
0.04915	3.63631
0.0492	3.63566
0.04925	3.63566
0.0493	3.63598
0.04935	3.63566
0.0494	3.63533
0.04945	3.63501
0.0495	3.63501
0.04955	3.63501
0.0496	3.63468
0.04965	3.63468
0.0497	3.63436
0.04975	3.63468
0.0498	3.63436
0.04985	3.63436
0.0499	3.63436
0.04995	3.63468
0.05	3.63436
0.05005	3.63468
0.0501	3.63533
0.05015	3.63566
0.0502	3.63631
0.05025	3.63728
0.0503	3.63793
0.05035	3.63825
0.0504	3.63923
0.05045	3.63955
0.0505	3.64053
0.05055	3.64118
0.0506	3.64215
0.05065	3.6428
0.0507	3.64312
0.05075	3.6441
0.0508	3.64507
0.05085	3.64507
0.0509	3.64572
0.05095	3.64604
0.051	3.64637
0.05105	3.64702
0.0511	3.64734
0.05115	3.64734
0.0512	3.64767
0.05125	3.64831
0.0513	3.64831
0.05135	3.64864
0.0514	3.64896
0.05145	3.64864
0.0515	3.64929
0.05155	3.64929
0.0516	3.64961
0.05165	3.64994
0.0517	3.65026
0.05175	3.65026
0.0518	3.65091
0.05185	3.65124
0.0519	3.65188
0.05195	3.65221
0.052	3.65318
0.05205	3.65351
0.0521	3.65416
0.05215	3.65481
0.0522	3.65545
0.05225	3.65545
0.0523	3.65708
0.05235	3.6574
0.0524	3.65805
0.05245	3.65838
0.0525	3.65935
0.05255	3.66
0.0526	3.66032
0.05265	3.66097
0.0527	3.6613
0.05275	3.66162
0.0528	3.66195
0.05285	3.66227
0.0529	3.66292
0.05295	3.66324
0.053	3.66324
0.05305	3.66389
0.0531	3.66454
0.05315	3.66519
0.0532	3.66552
0.05325	3.66616
0.0533	3.66649
0.05335	3.66681
0.0534	3.66746
0.05345	3.66844
0.0535	3.66844
0.05355	3.66876
0.0536	3.66941
0.05365	3.66973
0.0537	3.67006
0.05375	3.67038
0.0538	3.67038
0.05385	3.67038
0.0539	3.67071
0.05395	3.67071
0.054	3.67103
0.05405	3.67103
0.0541	3.67103
0.05415	3.67103
0.0542	3.67168
0.05425	3.67136
0.0543	3.67168
0.05435	3.67201
0.0544	3.67201
0.05445	3.67233
0.0545	3.67298
0.05455	3.67298
0.0546	3.67395
0.05465	3.67395
0.0547	3.67428
0.05475	3.67493
0.0548	3.67558
0.05485	3.67623
0.0549	3.67655
0.05495	3.6772
0.055	3.67785
0.05505	3.67817
0.0551	3.67882
0.05515	3.6798
0.0552	3.6798
0.05525	3.68044
0.0553	3.68109
0.05535	3.68174
0.0554	3.68207
0.05545	3.68239
0.0555	3.68304
0.05555	3.68337
0.0556	3.68401
0.05565	3.68434
0.0557	3.68499
0.05575	3.68499
0.0558	3.68596
0.05585	3.68629
0.0559	3.68694
0.05595	3.68661
0.056	3.68694
0.05605	3.68726
0.0561	3.68726
0.05615	3.68791
0.0562	3.68823
0.05625	3.68823
0.0563	3.68888
0.05635	3.68856
0.0564	3.68856
0.05645	3.68888
0.0565	3.68921
0.05655	3.68921
0.0566	3.68953
0.05665	3.68953
0.0567	3.69018
0.05675	3.68986
0.0568	3.69051
0.05685	3.69051
0.0569	3.69083
0.05695	3.69148
0.057	3.6918
0.05705	3.6918
0.0571	3.69213
0.05715	3.69278
0.0572	3.6931
0.05725	3.69375
0.0573	3.69408
0.05735	3.69505
0.0574	3.6957
0.05745	3.69667
0.0575	3.69765
0.05755	3.69829
0.0576	3.69927
0.05765	3.70024
0.0577	3.70089
0.05775	3.70186
0.0578	3.70251
0.05785	3.70414
0.0579	3.70511
0.05795	3.70641
0.058	3.70706
0.05805	3.70771
0.0581	3.709
0.05815	3.70933
0.0582	3.70998
0.05825	3.71095
0.0583	3.71193
0.05835	3.71225
0.0584	3.71355
0.05845	3.71387
0.0585	3.71485
0.05855	3.71517
0.0586	3.71582
0.05865	3.71647
0.0587	3.71647
0.05875	3.71679
0.0588	3.71712
0.05885	3.71777
0.0589	3.71777
0.05895	3.71842
0.059	3.71842
0.05905	3.71842
0.0591	3.71842
0.05915	3.71809
0.0592	3.71874
0.05925	3.71874
0.0593	3.71907
0.05935	3.71907
0.0594	3.71939
0.05945	3.71874
0.0595	3.71971
0.05955	3.71971
0.0596	3.71971
0.05965	3.72004
0.0597	3.71971
0.05975	3.71939
0.0598	3.71971
0.05985	3.71971
0.0599	3.72004
0.05995	3.71971
0.06	3.71971
0.06005	3.72004
0.0601	3.72004
0.06015	3.72069
0.0602	3.72101
0.06025	3.72166
0.0603	3.72199
0.06035	3.72264
0.0604	3.72296
0.06045	3.72328
0.0605	3.72393
0.06055	3.72426
0.0606	3.72458
0.06065	3.72523
0.0607	3.72556
0.06075	3.72621
0.0608	3.72653
0.06085	3.72653
0.0609	3.7275
0.06095	3.7275
0.061	3.72783
0.06105	3.72848
0.0611	3.7288
0.06115	3.7288
0.0612	3.72978
0.06125	3.73042
0.0613	3.73042
0.06135	3.7314
0.0614	3.73172
0.06145	3.7327
0.0615	3.73302
0.06155	3.73335
0.0616	3.73432
0.06165	3.73497
0.0617	3.73562
0.06175	3.73659
0.0618	3.73692
0.06185	3.73756
0.0619	3.73821
0.06195	3.73919
0.062	3.74016
0.06205	3.74049
0.0621	3.74146
0.06215	3.74146
0.0622	3.74178
0.06225	3.74243
0.0623	3.74308
0.06235	3.74341
0.0624	3.74373
0.06245	3.74438
0.0625	3.74406
0.06255	3.7447
0.0626	3.74503
0.06265	3.74535
0.0627	3.74568
0.06275	3.74633
0.0628	3.746
0.06285	3.74633
0.0629	3.74633
0.06295	3.74698
0.063	3.74698
0.06305	3.74763
0.0631	3.74827
0.06315	3.7486
0.0632	3.74892
0.06325	3.74957
0.0633	3.7499
0.06335	3.75055
0.0634	3.75022
0.06345	3.7512
0.0635	3.75184
0.06355	3.75249
0.0636	3.75282
0.06365	3.75347
0.0637	3.75412
0.06375	3.75541
0.0638	3.75639
0.06385	3.75671
0.0639	3.75801
0.06395	3.75834
0.064	3.75996
0.06405	3.76061
0.0641	3.76158
0.06415	3.7632
0.0642	3.76385
0.06425	3.76483
0.0643	3.76612
0.06435	3.7671
0.0644	3.76775
0.06445	3.76937
0.0645	3.76969
0.06455	3.77099
0.0646	3.77132
0.06465	3.77197
0.0647	3.77294
0.06475	3.77359
0.0648	3.77424
0.06485	3.77456
0.0649	3.77489
0.06495	3.77554
0.065	3.77586
0.06505	3.77651
0.0651	3.77651
0.06515	3.77683
0.0652	3.77716
0.06525	3.77716
0.0653	3.77716
0.06535	3.77813
0.0654	3.77781
0.06545	3.77781
0.0655	3.77813
0.06555	3.77813
0.0656	3.77813
0.06565	3.77846
0.0657	3.77878
0.06575	3.77911
0.0658	3.77878
0.06585	3.77911
0.0659	3.77911
0.06595	3.77911
0.066	3.77943
0.06605	3.77976
0.0661	3.77976
0.06615	3.77976
0.0662	3.77976
0.06625	3.77976
0.0663	3.77976
0.06635	3.77976
0.0664	3.77943
0.06645	3.77943
0.0665	3.77943
0.06655	3.77911
0.0666	3.77846
0.06665	3.77878
0.0667	3.77846
0.06675	3.77781
0.0668	3.77813
0.06685	3.77781
0.0669	3.77781
0.06695	3.77813
0.067	3.77846
0.06705	3.77878
0.0671	3.77911
0.06715	3.77976
0.0672	3.77976
0.06725	3.78105
0.0673	3.78073
0.06735	3.78203
0.0674	3.78268
0.06745	3.78397
0.0675	3.78462
0.06755	3.78527
0.0676	3.78625
0.06765	3.78722
0.0677	3.78787
0.06775	3.78917
0.0678	3.78982
0.06785	3.79079
0.0679	3.79144
0.06795	3.79144
0.068	3.79209
0.06805	3.79306
0.0681	3.79404
0.06815	3.79404
0.0682	3.79533
0.06825	3.79533
0.0683	3.79663
0.06835	3.79728
0.0684	3.79793
0.06845	3.79858
0.0685	3.7989
0.06855	3.79955
0.0686	3.8002
0.06865	3.80085
0.0687	3.8015
0.06875	3.80215
0.0688	3.8028
0.06885	3.80345
0.0689	3.80377
0.06895	3.80442
0.069	3.80507
0.06905	3.80572
0.0691	3.80637
0.06915	3.80637
0.0692	3.80702
0.06925	3.80767
0.0693	3.80767
0.06935	3.80832
0.0694	3.80832
0.06945	3.80864
0.0695	3.80864
0.06955	3.80929
0.0696	3.80961
0.06965	3.80994
0.0697	3.80961
0.06975	3.80961
0.0698	3.80929
0.06985	3.80929
0.0699	3.80929
0.06995	3.80961
0.07	3.80994
0.07005	3.80961
0.0701	3.80961
0.07015	3.80961
0.0702	3.80961
0.07025	3.80994
0.0703	3.80994
0.07035	3.81026
0.0704	3.80994
0.07045	3.81026
0.0705	3.81026
0.07055	3.80994
0.0706	3.81026
0.07065	3.81059
0.0707	3.81059
0.07075	3.81091
0.0708	3.81091
0.07085	3.81124
0.0709	3.81124
0.07095	3.81189
0.071	3.81221
0.07105	3.81253
0.0711	3.81318
0.07115	3.81351
0.0712	3.81416
0.07125	3.81481
0.0713	3.81513
0.07135	3.81578
0.0714	3.81675
0.07145	3.81708
0.0715	3.81838
0.07155	3.81903
0.0716	3.81967
0.07165	3.82065
0.0717	3.8213
0.07175	3.82259
0.0718	3.82324
0.07185	3.82389
0.0719	3.82487
0.07195	3.82584
0.072	3.82714
0.07205	3.82746
0.0721	3.82811
0.07215	3.82909
0.0722	3.82973
0.07225	3.83006
0.0723	3.83071
0.07235	3.83136
0.0724	3.83168
0.07245	3.83233
0.0725	3.83266
0.07255	3.8333
0.0726	3.83363
0.07265	3.83363
0.0727	3.83395
0.07275	3.83428
0.0728	3.8346
0.07285	3.83428
0.0729	3.83525
0.07295	3.83493
0.073	3.83558
0.07305	3.8359
0.0731	3.8359
0.07315	3.83655
0.0732	3.8372
0.07325	3.83687
0.0733	3.83752
0.07335	3.8385
0.0734	3.83882
0.07345	3.83915
0.0735	3.83915
0.07355	3.83915
0.0736	3.8398
0.07365	3.8398
0.0737	3.84012
0.07375	3.84012
0.0738	3.84044
0.07385	3.84077
0.0739	3.84044
0.07395	3.84077
0.074	3.84044
0.07405	3.84044
0.0741	3.84077
0.07415	3.84012
0.0742	3.8398
0.07425	3.8398
0.0743	3.83947
0.07435	3.83915
0.0744	3.83882
0.07445	3.83915
0.0745	3.83882
0.07455	3.83882
0.0746	3.8385
0.07465	3.83882
0.0747	3.83882
0.07475	3.83882
0.0748	3.83882
0.07485	3.83882
0.0749	3.83947
0.07495	3.83947
0.075	3.8398
0.07505	3.84077
0.0751	3.84142
0.07515	3.84207
0.0752	3.84207
0.07525	3.84272
0.0753	3.84369
0.07535	3.84401
0.0754	3.84499
0.07545	3.84531
0.0755	3.84564
0.07555	3.84596
0.0756	3.84661
0.07565	3.84694
0.0757	3.84758
0.07575	3.84758
0.0758	3.84758
0.07585	3.84791
0.0759	3.84823
0.07595	3.84856
0.076	3.84921
0.07605	3.84953
0.0761	3.84986
0.07615	3.85051
0.0762	3.85115
0.07625	3.85213
0.0763	3.85213
0.07635	3.85278
0.0764	3.85375
0.07645	3.85408
0.0765	3.85472
0.07655	3.85537
0.0766	3.85537
0.07665	3.85635
0.0767	3.857
0.07675	3.85667
0.0768	3.85732
0.07685	3.85797
0.0769	3.85829
0.07695	3.85862
0.077	3.85862
0.07705	3.85927
0.0771	3.85927
0.07715	3.85959
0.0772	3.85959
0.07725	3.85959
0.0773	3.85959
0.07735	3.85927
0.0774	3.85927
0.07745	3.85894
0.0775	3.85862
0.07755	3.85894
0.0776	3.85829
0.07765	3.85797
0.0777	3.85797
0.07775	3.85732
0.0778	3.85667
0.07785	3.857
0.0779	3.85667
0.07795	3.85635
0.078	3.85667
0.07805	3.857
0.0781	3.857
0.07815	3.85765
0.0782	3.85797
0.07825	3.85797
0.0783	3.85862
0.07835	3.85927
0.0784	3.85992
0.07845	3.86024
0.0785	3.86089
0.07855	3.86154
0.0786	3.86251
0.07865	3.86316
0.0787	3.86381
0.07875	3.86479
0.0788	3.86576
0.07885	3.86641
0.0789	3.86738
0.07895	3.86803
0.079	3.86868
0.07905	3.86965
0.0791	3.87063
0.07915	3.87128
0.0792	3.8716
0.07925	3.8729
0.0793	3.87355
0.07935	3.8742
0.0794	3.87485
0.07945	3.87517
0.0795	3.87647
0.07955	3.87679
0.0796	3.87744
0.07965	3.87842
0.0797	3.87874
0.07975	3.88004
0.0798	3.88069
0.07985	3.88199
0.0799	3.88264
0.07995	3.88328
0.08	3.88426
0.08005	3.88556
0.0801	3.88621
0.08015	3.88685
0.0802	3.88815
0.08025	3.88848
0.0803	3.88945
0.08035	3.89042
0.0804	3.89107
0.08045	3.89107
0.0805	3.89172
0.08055	3.89205
0.0806	3.89237
0.08065	3.89237
0.0807	3.89302
0.08075	3.8927
0.0808	3.89302
0.08085	3.89302
0.0809	3.89302
0.08095	3.8927
0.081	3.89302
0.08105	3.89335
0.0811	3.89302
0.08115	3.89302
0.0812	3.89335
0.08125	3.89335
0.0813	3.89302
0.08135	3.89335
0.0814	3.89367
0.08145	3.89367
0.0815	3.89399
0.08155	3.89432
0.0816	3.89464
0.08165	3.89464
0.0817	3.89497
0.08175	3.89529
0.0818	3.89529
0.08185	3.89627
0.0819	3.89659
0.08195	3.89659
0.082	3.89724
0.08205	3.89724
0.0821	3.89821
0.08215	3.89854
0.0822	3.89886
0.08225	3.89951
0.0823	3.90016
0.08235	3.90113
0.0824	3.90211
0.08245	3.90243
0.0825	3.90341
0.08255	3.90406
0.0826	3.90535
0.08265	3.906
0.0827	3.90698
0.08275	3.90795
0.0828	3.90892
0.08285	3.9099
0.0829	3.9112
0.08295	3.91152
0.083	3.91282
0.08305	3.91347
0.0831	3.91412
0.08315	3.91477
0.0832	3.91541
0.08325	3.91574
0.0833	3.91639
0.08335	3.91704
0.0834	3.91671
0.08345	3.91704
0.0835	3.91704
0.08355	3.91736
0.0836	3.91736
0.08365	3.91736
0.0837	3.91671
0.08375	3.91704
0.0838	3.91639
0.08385	3.91639
0.0839	3.91639
0.08395	3.91639
0.084	3.91606
0.08405	3.91639
0.0841	3.91639
0.08415	3.91639
0.0842	3.91671
0.08425	3.91671
0.0843	3.91704
0.08435	3.91704
0.0844	3.91736
0.08445	3.91769
0.0845	3.91801
0.08455	3.91834
0.0846	3.91898
0.08465	3.91866
0.0847	3.91931
0.08475	3.91996
0.0848	3.91996
0.08485	3.92061
0.0849	3.92093
0.08495	3.92126
0.085	3.92126
0.08505	3.92158
0.0851	3.92191
0.08515	3.92255
0.0852	3.92255
0.08525	3.92288
0.0853	3.9232
0.08535	3.92353
0.0854	3.9232
0.08545	3.92385
0.0855	3.92385
0.08555	3.92418
0.0856	3.92483
0.08565	3.9245
0.0857	3.92483
0.08575	3.92483
0.0858	3.9245
0.08585	3.92483
0.0859	3.92483
0.08595	3.92483
0.086	3.92483
0.08605	3.92515
0.0861	3.92483
0.08615	3.92483
0.0862	3.92483
0.08625	3.9245
0.0863	3.92515
0.08635	3.9245
0.0864	3.92483
0.08645	3.92483
0.0865	3.92548
0.08655	3.92515
0.0866	3.9258
0.08665	3.92548
0.0867	3.92612
0.08675	3.92645
0.0868	3.9271
0.08685	3.92742
0.0869	3.92775
0.08695	3.9284
0.087	3.92872
0.08705	3.92969
0.0871	3.93002
0.08715	3.93099
0.0872	3.93164
0.08725	3.93229
0.0873	3.93326
0.08735	3.93391
0.0874	3.93456
0.08745	3.93456
0.0875	3.93586
0.08755	3.93651
0.0876	3.93683
0.08765	3.93716
0.0877	3.93813
0.08775	3.93878
0.0878	3.93911
0.08785	3.93943
0.0879	3.94008
0.08795	3.94008
0.088	3.94105
0.08805	3.94138
0.0881	3.9417
0.08815	3.94268
0.0882	3.943
0.08825	3.94333
0.0883	3.94333
0.08835	3.9443
0.0884	3.94495
0.08845	3.94495
0.0885	3.94527
0.08855	3.9456
0.0886	3.94625
0.08865	3.9469
0.0887	3.94722
0.08875	3.94722
0.0888	3.94819
0.08885	3.94819
0.0889	3.94852
0.08895	3.94884
0.089	3.94917
0.08905	3.94982
0.0891	3.94917
0.08915	3.95047
0.0892	3.95111
0.08925	3.95079
0.0893	3.95111
0.08935	3.95176
0.0894	3.95209
0.08945	3.95241
0.0895	3.95274
0.08955	3.95241
0.0896	3.95339
0.08965	3.95306
0.0897	3.95339
0.08975	3.95339
0.0898	3.95306
0.08985	3.95306
0.0899	3.95339
0.08995	3.95274
0.09	3.95306
0.09005	3.95274
0.0901	3.95241
0.09015	3.95209
0.0902	3.95176
0.09025	3.95144
0.0903	3.95144
0.09035	3.95111
0.0904	3.95111
0.09045	3.95111
0.0905	3.95111
0.09055	3.95111
0.0906	3.95144
0.09065	3.95144
0.0907	3.95176
0.09075	3.95209
0.0908	3.95241
0.09085	3.95274
0.0909	3.95371
0.09095	3.95404
0.091	3.95468
0.09105	3.95501
0.0911	3.95533
0.09115	3.95566
0.0912	3.95631
0.09125	3.95663
0.0913	3.95761
0.09135	3.95858
0.0914	3.95858
0.09145	3.95923
0.0915	3.95955
0.09155	3.96053
0.0916	3.96085
0.09165	3.9615
0.0917	3.96182
0.09175	3.9628
0.0918	3.96345
0.09185	3.96442
0.0919	3.96507
0.09195	3.96539
0.092	3.96637
0.09205	3.96669
0.0921	3.96702
0.09215	3.96734
0.0922	3.96832
0.09225	3.96896
0.0923	3.96929
0.09235	3.96994
0.0924	3.97059
0.09245	3.97059
0.0925	3.97059
0.09255	3.97124
0.0926	3.97124
0.09265	3.97124
0.0927	3.97156
0.09275	3.97156
0.0928	3.97124
0.09285	3.97156
0.0929	3.97189
0.09295	3.97124
0.093	3.97156
0.09305	3.97156
0.0931	3.97156
0.09315	3.97124
0.0932	3.97156
0.09325	3.97189
0.0933	3.97124
0.09335	3.97156
0.0934	3.97156
0.09345	3.97124
0.0935	3.97124
0.09355	3.97124
0.0936	3.97189
0.09365	3.97189
0.0937	3.97253
0.09375	3.97253
0.0938	3.97286
0.09385	3.97318
0.0939	3.97416
0.09395	3.97448
0.094	3.97481
0.09405	3.97513
0.0941	3.97546
0.09415	3.9761
0.0942	3.97643
0.09425	3.97675
0.0943	3.97773
0.09435	3.9774
0.0944	3.97773
0.09445	3.97805
0.0945	3.97805
0.09455	3.97903
0.0946	3.97903
0.09465	3.97935
0.0947	3.97967
0.09475	3.98
0.0948	3.98065
0.09485	3.98097
0.0949	3.98097
0.09495	3.9813
0.095	3.9813
0.09505	3.98195
0.0951	3.98162
0.09515	3.98195
0.0952	3.98227
0.09525	3.9826
0.0953	3.9826
0.09535	3.98227
0.0954	3.9826
0.09545	3.9826
0.0955	3.98292
0.09555	3.9826
0.0956	3.98324
0.09565	3.9826
0.0957	3.98227
0.09575	3.98162
0.0958	3.98162
0.09585	3.98097
0.0959	3.98
0.09595	3.9787
0.096	3.97838
0.09605	3.97773
0.0961	3.97675
0.09615	3.97578
0.0962	3.97546
0.09625	3.97448
0.0963	3.97383
0.09635	3.97318
0.0964	3.97286
0.09645	3.97221
0.0965	3.97189
0.09655	3.97189
0.0966	3.97189
0.09665	3.97189
0.0967	3.97189
0.09675	3.97221
0.0968	3.97253
0.09685	3.97351
0.0969	3.97351
0.09695	3.97383
0.097	3.97513
0.09705	3.97481
0.0971	3.97578
0.09715	3.97643
0.0972	3.9774
0.09725	3.97805
0.0973	3.97903
0.09735	3.97967
0.0974	3.98097
0.09745	3.98195
0.0975	3.98292
0.09755	3.98389
0.0976	3.98487
0.09765	3.98617
0.0977	3.98681
0.09775	3.98779
0.0978	3.98876
0.09785	3.99006
0.0979	3.99071
0.09795	3.99168
0.098	3.99266
0.09805	3.99331
0.0981	3.99428
0.09815	3.99493
0.0982	3.99558
0.09825	3.9959
0.0983	3.99655
0.09835	3.99752
0.0984	3.9972
0.09845	3.99785
0.0985	3.99817
0.09855	3.99817
0.0986	3.99882
0.09865	3.99915
0.0987	3.99947
0.09875	3.99947
0.0988	4.00012
0.09885	3.9998
0.0989	4.00045
0.09895	4.00012
0.099	4.00077
0.09905	4.00077
[truncated: 5,812 more rows]
