# Supplementary material for: An evolutionarily conserved glycine-tyrosine motif forms a folding core in outer membrane proteins
Source: PLoS One. 2017 Aug 3;12(8):e0182016. doi: 10.1371/journal.pone.0182016 (PMC5542473; doi:10.1371/journal.pone.0182016)
Supplement: S1 File — (ZIP) [file pone.0182016.s001.zip › OmpX stopflow RAW data/OmpX WT 10/ompx_wt_ch1_023.bka]

BIO-KINE ASCII FILE
_COMMENT	External device
_COMMENT	Kinetics measurement
_COMMENT	Y Unit : Volt, X Unit : s
_COMMENT	Timebase 1 = .00005 s 5001 pts
_COMMENT	Timebase 2 = .001 s 2749 pts
_COMMENT	Timebase 3 = .5 s 44 pts
_SFM	SFM-300 /S Advanced mode
_SFM	Ratio : S1: 950, S2: 950, S3: 100
_SFM	Content : S1: , S2: , S3:
_SFM	Concentration : S1: , S2: , S3:
_SFM	Total volume : 422 �l Flow : 14 mL/s
_SFM	Acquisition start : 10 ms before stop
_SFM	cuve=FC-08, s1=10 ml , s2=10 ml , s3=1.9 ml
_UNITX	s
_UNITY	Volt
_DELTAX	0
_DATA
1e-300	2.34917
5e-5	2.36377
1e-4	2.38065
1.5e-4	2.3985
2e-4	2.4183
2.5e-4	2.43939
3e-4	2.46178
3.5e-4	2.48548
4e-4	2.50982
4.5e-4	2.53546
5e-4	2.56239
5.5e-4	2.5903
6e-4	2.61789
6.5e-4	2.6471
7e-4	2.67598
7.5e-4	2.70584
8e-4	2.73537
8.5e-4	2.76491
9e-4	2.79444
9.5e-4	2.82333
0.001	2.85189
0.00105	2.8798
0.0011	2.90771
0.00115	2.93399
0.0012	2.95898
0.00125	2.98365
0.0013	3.00702
0.00135	3.02909
0.0014	3.04953
0.00145	3.06868
0.0015	3.08621
0.00155	3.10276
0.0016	3.11769
0.00165	3.13099
0.0017	3.14235
0.00175	3.15209
0.0018	3.16053
0.00185	3.16702
0.0019	3.17156
0.00195	3.17448
0.002	3.1761
0.00205	3.17643
0.0021	3.17416
0.00215	3.17091
0.0022	3.16637
0.00225	3.15988
0.0023	3.15209
0.00235	3.14268
0.0024	3.13197
0.00245	3.11996
0.0025	3.106
0.00255	3.0914
0.0026	3.07582
0.00265	3.05862
0.0027	3.04045
0.00275	3.02162
0.0028	3.00182
0.00285	2.98138
0.0029	2.96028
0.00295	2.93886
0.003	2.91712
0.00305	2.89537
0.0031	2.87331
0.00315	2.85124
0.0032	2.82917
0.00325	2.80742
0.0033	2.78633
0.00335	2.76556
0.0034	2.74479
0.00345	2.72564
0.0035	2.70584
0.00355	2.68734
0.0036	2.66884
0.00365	2.65197
0.0037	2.63542
0.00375	2.61951
0.0038	2.60393
0.00385	2.58933
0.0039	2.57537
0.00395	2.56207
0.004	2.54941
0.00405	2.5374
0.0041	2.52604
0.00415	2.51598
0.0042	2.50625
0.00425	2.49748
0.0043	2.4897
0.00435	2.4832
0.0044	2.47671
0.00445	2.47185
0.0045	2.46828
0.00455	2.46535
0.0046	2.46471
0.00465	2.46503
0.0047	2.466
0.00475	2.46925
0.0048	2.47347
0.00485	2.47963
0.0049	2.4871
0.00495	2.49554
0.005	2.50657
0.00505	2.51858
0.0051	2.53254
0.00515	2.54746
0.0052	2.56402
0.00525	2.58251
0.0053	2.60166
0.00535	2.62243
0.0054	2.64418
0.00545	2.66754
0.0055	2.69156
0.00555	2.71655
0.0056	2.74284
0.00565	2.76978
0.0057	2.79704
0.00575	2.82462
0.0058	2.85221
0.00585	2.88109
0.0059	2.90901
0.00595	2.93692
0.006	2.96515
0.00605	2.99274
0.0061	3.02
0.00615	3.04629
0.0062	3.07193
0.00625	3.09659
0.0063	3.11963
0.00635	3.14268
0.0064	3.16377
0.00645	3.18454
0.0065	3.20272
0.00655	3.22057
0.0066	3.23679
0.00665	3.2514
0.0067	3.26406
0.00675	3.27606
0.0068	3.2871
0.00685	3.29586
0.0069	3.3043
0.00695	3.31047
0.007	3.31631
0.00705	3.32085
0.0071	3.32442
0.00715	3.32637
0.0072	3.32799
0.00725	3.32832
0.0073	3.32799
0.00735	3.32572
0.0074	3.32345
0.00745	3.31988
0.0075	3.31533
0.00755	3.30917
0.0076	3.303
0.00765	3.29521
0.0077	3.28612
0.00775	3.27671
0.0078	3.26633
0.00785	3.25562
0.0079	3.24328
0.00795	3.2303
0.008	3.21667
0.00805	3.20207
0.0081	3.18714
0.00815	3.17156
0.0082	3.15566
0.00825	3.13846
0.0083	3.12191
0.00835	3.10373
0.0084	3.08588
0.00845	3.06803
0.0085	3.04921
0.00855	3.03103
0.0086	3.01156
0.00865	2.99306
0.0087	2.97424
0.00875	2.95574
0.0088	2.93724
0.00885	2.91907
0.0089	2.90089
0.00895	2.88272
0.009	2.86552
0.00905	2.84799
0.0091	2.83111
0.00915	2.81456
0.0092	2.79898
0.00925	2.78406
0.0093	2.76945
0.00935	2.7555
0.0094	2.74284
0.00945	2.73051
0.0095	2.71915
0.00955	2.70811
0.0096	2.6987
0.00965	2.68994
0.0097	2.6815
0.00975	2.67404
0.0098	2.66754
0.00985	2.66268
0.0099	2.65748
0.00995	2.65359
0.01	2.65034
0.01005	2.64807
0.0101	2.64645
0.01015	2.64548
0.0102	2.64613
0.01025	2.64677
0.0103	2.64872
0.01035	2.65164
0.0104	2.65489
0.01045	2.65943
0.0105	2.66527
0.01055	2.67144
0.0106	2.67923
0.01065	2.68767
0.0107	2.69643
0.01075	2.70681
0.0108	2.71752
0.01085	2.72856
0.0109	2.74057
0.01095	2.75355
0.011	2.76621
0.01105	2.77984
0.0111	2.79379
0.01115	2.80872
0.0112	2.82365
0.01125	2.83858
0.0113	2.85448
0.01135	2.87038
0.0114	2.88661
0.01145	2.90251
0.0115	2.91939
0.01155	2.93659
0.0116	2.95314
0.01165	2.97002
0.0117	2.9869
0.01175	3.00442
0.0118	3.02097
0.01185	3.0372
0.0119	3.05375
0.01195	3.06965
0.012	3.08556
0.01205	3.10016
0.0121	3.11477
0.01215	3.12937
0.0122	3.14235
0.01225	3.15566
0.0123	3.16799
0.01235	3.17967
0.0124	3.19071
0.01245	3.20109
0.0125	3.21115
0.01255	3.22024
0.0126	3.22868
0.01265	3.23679
0.0127	3.24426
0.01275	3.2514
0.0128	3.25789
0.01285	3.26438
0.0129	3.26957
0.01295	3.27509
0.013	3.27963
0.01305	3.2845
0.0131	3.28807
0.01315	3.29164
0.0132	3.29489
0.01325	3.29813
0.0133	3.30073
0.01335	3.303
0.0134	3.30495
0.01345	3.3069
0.0135	3.30852
0.01355	3.31047
0.0136	3.31176
0.01365	3.31306
0.0137	3.31404
0.01375	3.31501
0.0138	3.31598
0.01385	3.31663
0.0139	3.31696
0.01395	3.31793
0.014	3.31793
0.01405	3.31825
0.0141	3.31825
0.01415	3.31858
0.0142	3.31923
0.01425	3.31923
0.0143	3.31955
0.01435	3.31988
0.0144	3.31955
0.01445	3.32053
0.0145	3.32085
0.01455	3.32053
0.0146	3.32085
0.01465	3.3215
0.0147	3.3215
0.01475	3.32215
0.0148	3.32182
0.01485	3.3228
0.0149	3.32312
0.01495	3.32345
0.015	3.32377
0.01505	3.3241
0.0151	3.3241
0.01515	3.3241
0.0152	3.32475
0.01525	3.32539
0.0153	3.32507
0.01535	3.32572
0.0154	3.32604
0.01545	3.32637
0.0155	3.32637
0.01555	3.32637
0.0156	3.32702
0.01565	3.32734
0.0157	3.32734
0.01575	3.32799
0.0158	3.32832
0.01585	3.32864
0.0159	3.32864
0.01595	3.32896
0.016	3.32896
0.01605	3.32929
0.0161	3.32961
0.01615	3.33026
0.0162	3.33026
0.01625	3.32994
0.0163	3.33059
0.01635	3.33026
0.0164	3.33124
0.01645	3.33026
0.0165	3.33026
0.01655	3.33059
0.0166	3.33059
0.01665	3.32994
0.0167	3.33091
0.01675	3.33059
0.0168	3.33059
0.01685	3.33059
0.0169	3.33059
0.01695	3.33059
0.017	3.33124
0.01705	3.33124
0.0171	3.33221
0.01715	3.33221
0.0172	3.33286
0.01725	3.33351
0.0173	3.33351
0.01735	3.33448
0.0174	3.33545
0.01745	3.3361
0.0175	3.33708
0.01755	3.3374
0.0176	3.3387
0.01765	3.33967
0.0177	3.34
0.01775	3.34097
0.0178	3.34227
0.01785	3.34259
0.0179	3.34357
0.01795	3.34422
0.018	3.34454
0.01805	3.34552
0.0181	3.34584
0.01815	3.34681
0.0182	3.34746
0.01825	3.34811
0.0183	3.34779
0.01835	3.34811
0.0184	3.34844
0.01845	3.34941
0.0185	3.34941
0.01855	3.34941
0.0186	3.34973
0.01865	3.34973
0.0187	3.35006
0.01875	3.35038
0.0188	3.35006
0.01885	3.35071
0.0189	3.35071
0.01895	3.35103
0.019	3.35103
0.01905	3.35136
0.0191	3.35168
0.01915	3.35266
0.0192	3.35298
0.01925	3.3533
0.0193	3.35428
0.01935	3.3546
0.0194	3.35558
0.01945	3.3559
0.0195	3.35655
0.01955	3.35752
0.0196	3.3585
0.01965	3.35915
0.0197	3.36044
0.01975	3.36142
0.0198	3.36239
0.01985	3.36337
0.0199	3.36434
0.01995	3.36564
0.02	3.36661
0.02005	3.36856
0.0201	3.36888
0.02015	3.36986
0.0202	3.37051
0.02025	3.3718
0.0203	3.37278
0.02035	3.37375
0.0204	3.37472
0.02045	3.37537
0.0205	3.3757
0.02055	3.37635
0.0206	3.377
0.02065	3.377
0.0207	3.37732
0.02075	3.37765
0.0208	3.37797
0.02085	3.37797
0.0209	3.37797
0.02095	3.37765
0.021	3.37732
0.02105	3.377
0.0211	3.37667
0.02115	3.377
0.0212	3.37602
0.02125	3.3757
0.0213	3.37537
0.02135	3.37505
0.0214	3.3744
0.02145	3.37375
0.0215	3.37343
0.02155	3.3731
0.0216	3.3731
0.02165	3.37278
0.0217	3.37213
0.02175	3.37213
0.0218	3.37245
0.02185	3.37245
0.0219	3.37245
0.02195	3.3731
0.022	3.37343
0.02205	3.3744
0.0221	3.37472
0.02215	3.3757
0.0222	3.37602
0.02225	3.37667
0.0223	3.37765
0.02235	3.37862
0.0224	3.37927
0.02245	3.38057
0.0225	3.38089
0.02255	3.38186
0.0226	3.38284
0.02265	3.38349
0.0227	3.38446
0.02275	3.38511
0.0228	3.38576
0.02285	3.38706
0.0229	3.38738
0.02295	3.38803
0.023	3.389
0.02305	3.38933
0.0231	3.3903
0.02315	3.39095
0.0232	3.3916
0.02325	3.39225
0.0233	3.3929
0.02335	3.39355
0.0234	3.39452
0.02345	3.39517
0.0235	3.39517
0.02355	3.39582
0.0236	3.39582
0.02365	3.39647
0.0237	3.39679
0.02375	3.39744
0.0238	3.39744
0.02385	3.39777
0.0239	3.39809
0.02395	3.39809
0.024	3.39874
0.02405	3.39907
0.0241	3.39874
0.02415	3.39842
0.0242	3.39874
0.02425	3.39874
0.0243	3.39907
0.02435	3.39842
0.0244	3.39874
0.02445	3.39874
0.0245	3.39874
0.02455	3.39874
0.0246	3.39874
0.02465	3.39842
0.0247	3.39874
0.02475	3.39874
0.0248	3.39939
0.02485	3.39971
0.0249	3.40036
0.02495	3.40069
0.025	3.40069
0.02505	3.40134
0.0251	3.40199
0.02515	3.40231
0.0252	3.40328
0.02525	3.40426
0.0253	3.40491
0.02535	3.40588
0.0254	3.40653
0.02545	3.40783
0.0255	3.4088
0.02555	3.40913
0.0256	3.4101
0.02565	3.41107
0.0257	3.41172
0.02575	3.4127
0.0258	3.41367
0.02585	3.41432
0.0259	3.41464
0.02595	3.41529
0.026	3.41594
0.02605	3.41627
0.0261	3.41627
0.02615	3.41692
0.0262	3.41692
0.02625	3.41692
0.0263	3.41724
0.02635	3.41692
0.0264	3.41692
0.02645	3.41724
0.0265	3.41724
0.02655	3.41692
0.0266	3.41724
0.02665	3.41756
0.0267	3.41756
0.02675	3.41756
0.0268	3.41789
0.02685	3.41821
0.0269	3.41854
0.02695	3.41886
0.027	3.41951
0.02705	3.41951
0.0271	3.42016
0.02715	3.42049
0.0272	3.42113
0.02725	3.42178
0.0273	3.42211
0.02735	3.42308
0.0274	3.42308
0.02745	3.42373
0.0275	3.42406
0.02755	3.4247
0.0276	3.4247
0.02765	3.42535
0.0277	3.42568
0.02775	3.42665
0.0278	3.42698
0.02785	3.4273
0.0279	3.4273
0.02795	3.42795
0.028	3.4286
0.02805	3.4286
0.0281	3.42925
0.02815	3.42957
0.0282	3.43022
0.02825	3.43055
0.0283	3.43087
0.02835	3.4312
0.0284	3.43152
0.02845	3.43217
0.0285	3.43249
0.02855	3.43282
0.0286	3.43314
0.02865	3.43314
0.0287	3.43347
0.02875	3.43412
0.0288	3.43477
0.02885	3.43477
0.0289	3.43541
0.02895	3.43541
0.029	3.43639
0.02905	3.43704
0.0291	3.43736
0.02915	3.43769
0.0292	3.43834
0.02925	3.43931
0.0293	3.43963
0.02935	3.44028
0.0294	3.44093
0.02945	3.44061
0.0295	3.44158
0.02955	3.44191
0.0296	3.44191
0.02965	3.44255
0.0297	3.44255
0.02975	3.4432
0.0298	3.44353
0.02985	3.44385
0.0299	3.44418
0.02995	3.44515
0.03	3.44483
0.03005	3.44548
0.0301	3.4458
0.03015	3.4458
0.0302	3.44677
0.03025	3.4471
0.0303	3.44742
0.03035	3.4484
0.0304	3.4484
0.03045	3.44905
0.0305	3.44937
0.03055	3.45034
0.0306	3.45099
0.03065	3.45132
0.0307	3.45197
0.03075	3.45262
0.0308	3.45326
0.03085	3.45391
0.0309	3.45489
0.03095	3.45554
0.031	3.45586
0.03105	3.45716
0.0311	3.45781
0.03115	3.45878
0.0312	3.45976
0.03125	3.4604
0.0313	3.46138
0.03135	3.4617
0.0314	3.46235
0.03145	3.46333
0.0315	3.46365
0.03155	3.46397
0.0316	3.46462
0.03165	3.46495
0.0317	3.4656
0.03175	3.46592
0.0318	3.46625
0.03185	3.4669
0.0319	3.46722
0.03195	3.46754
0.032	3.46754
0.03205	3.46754
0.0321	3.46819
0.03215	3.46754
0.0322	3.46787
0.03225	3.46819
0.0323	3.46754
0.03235	3.46754
0.0324	3.46787
0.03245	3.46787
0.0325	3.46819
0.03255	3.46787
0.0326	3.46819
0.03265	3.46852
0.0327	3.46884
0.03275	3.46884
0.0328	3.46949
0.03285	3.46949
0.0329	3.46982
0.03295	3.47014
0.033	3.47144
0.03305	3.47176
0.0331	3.47209
0.03315	3.47339
0.0332	3.47404
0.03325	3.47468
0.0333	3.47566
0.03335	3.47631
0.0334	3.47728
0.03345	3.47761
0.0335	3.47858
0.03355	3.47955
0.0336	3.4802
0.03365	3.48118
0.0337	3.4815
0.03375	3.48215
0.0338	3.4828
0.03385	3.48345
0.0339	3.48442
0.03395	3.48474
0.034	3.48539
0.03405	3.48604
0.0341	3.48702
0.03415	3.48702
0.0342	3.48799
0.03425	3.48799
0.0343	3.48864
0.03435	3.48961
0.0344	3.49026
0.03445	3.49059
0.0345	3.49091
0.03455	3.49188
0.0346	3.49188
0.03465	3.49221
0.0347	3.49253
0.03475	3.49318
0.0348	3.49351
0.03485	3.49383
0.0349	3.49416
0.03495	3.49416
0.035	3.49448
0.03505	3.49448
0.0351	3.49513
0.03515	3.49513
0.0352	3.49545
0.03525	3.49578
0.0353	3.4961
0.03535	3.4961
0.0354	3.49643
0.03545	3.49675
0.0355	3.49643
0.03555	3.49708
0.0356	3.4974
0.03565	3.49773
0.0357	3.4974
0.03575	3.49773
0.0358	3.49805
0.03585	3.49838
0.0359	3.49902
0.03595	3.49902
0.036	3.5
0.03605	3.50032
0.0361	3.50065
0.03615	3.50097
0.0362	3.5013
0.03625	3.50195
0.0363	3.50259
0.03635	3.50324
0.0364	3.50357
0.03645	3.50389
0.0365	3.50519
0.03655	3.50584
0.0366	3.50616
0.03665	3.50714
0.0367	3.50746
0.03675	3.50811
0.0368	3.50876
0.03685	3.50941
0.0369	3.50973
0.03695	3.51103
0.037	3.51071
0.03705	3.51168
0.0371	3.51201
0.03715	3.51266
0.0372	3.51266
0.03725	3.51298
0.0373	3.51363
0.03735	3.51395
0.0374	3.51493
0.03745	3.51493
0.0375	3.51623
0.03755	3.51655
0.0376	3.51752
0.03765	3.51785
0.0377	3.51915
0.03775	3.51947
0.0378	3.5198
0.03785	3.52077
0.0379	3.52207
0.03795	3.52239
0.038	3.52337
0.03805	3.52401
0.0381	3.52466
0.03815	3.52564
0.0382	3.52629
0.03825	3.52726
0.0383	3.52791
0.03835	3.52856
0.0384	3.52953
0.03845	3.52986
0.0385	3.53051
0.03855	3.53083
0.0386	3.53115
0.03865	3.5318
0.0387	3.53213
0.03875	3.53278
0.0388	3.53245
0.03885	3.5331
0.0389	3.5331
0.03895	3.53343
0.039	3.53408
0.03905	3.53408
0.0391	3.5344
0.03915	3.5344
0.0392	3.53472
0.03925	3.53472
0.0393	3.53537
0.03935	3.5357
0.0394	3.5357
0.03945	3.53635
0.0395	3.53667
0.03955	3.53635
0.0396	3.53732
0.03965	3.53732
0.0397	3.53797
0.03975	3.53829
0.0398	3.53894
0.03985	3.53894
0.0399	3.53959
0.03995	3.54057
0.04	3.54057
0.04005	3.54122
0.0401	3.54154
0.04015	3.54219
0.0402	3.54316
0.04025	3.54349
0.0403	3.54414
0.04035	3.54479
0.0404	3.54543
0.04045	3.54608
0.0405	3.54641
0.04055	3.54738
0.0406	3.54803
0.04065	3.54868
0.0407	3.549
0.04075	3.54965
0.0408	3.54965
0.04085	3.5503
0.0409	3.55063
0.04095	3.55128
0.041	3.5516
0.04105	3.5516
0.0411	3.55257
0.04115	3.55257
0.0412	3.5529
0.04125	3.55322
0.0413	3.55355
0.04135	3.55387
0.0414	3.55355
0.04145	3.55387
0.0415	3.55387
0.04155	3.55355
0.0416	3.5529
0.04165	3.55355
0.0417	3.5529
0.04175	3.5529
0.0418	3.55257
0.04185	3.55193
0.0419	3.55257
0.04195	3.55193
0.042	3.55193
0.04205	3.5516
0.0421	3.5516
0.04215	3.55193
0.0422	3.55193
0.04225	3.55225
0.0423	3.55225
0.04235	3.55257
0.0424	3.55322
0.04245	3.55387
0.0425	3.55387
0.04255	3.55452
0.0426	3.55517
0.04265	3.55614
0.0427	3.55679
0.04275	3.55777
0.0428	3.55842
0.04285	3.55939
0.0429	3.56004
0.04295	3.56101
0.043	3.56199
0.04305	3.56328
0.0431	3.56426
0.04315	3.56556
0.0432	3.56685
0.04325	3.56783
0.0433	3.5688
0.04335	3.56978
0.0434	3.5714
0.04345	3.57237
0.0435	3.57335
0.04355	3.57432
0.0436	3.57432
0.04365	3.57562
0.0437	3.57594
0.04375	3.57659
0.0438	3.57692
0.04385	3.57756
0.0439	3.57756
0.04395	3.57821
0.044	3.57789
0.04405	3.57854
0.0441	3.57854
0.04415	3.57821
0.0442	3.57886
0.04425	3.57886
0.0443	3.57854
0.04435	3.57854
0.0444	3.57886
0.04445	3.57919
0.0445	3.57886
0.04455	3.57919
0.0446	3.57951
0.04465	3.57984
0.0447	3.58049
0.04475	3.58081
0.0448	3.58178
0.04485	3.58211
0.0449	3.58308
0.04495	3.58373
0.045	3.5847
0.04505	3.58568
0.0451	3.58665
0.04515	3.58795
0.0452	3.5886
0.04525	3.5899
0.0453	3.5912
0.04535	3.59217
0.0454	3.59314
0.04545	3.59412
0.0455	3.59509
0.04555	3.59606
0.0456	3.59704
0.04565	3.59769
0.0457	3.59866
0.04575	3.59996
0.0458	3.60061
0.04585	3.60093
0.0459	3.60191
0.04595	3.60191
0.046	3.60288
0.04605	3.60288
0.0461	3.6032
0.04615	3.60353
0.0462	3.60385
0.04625	3.60418
0.0463	3.60385
0.04635	3.60385
0.0464	3.60353
0.04645	3.6032
0.0465	3.60288
0.04655	3.60255
0.0466	3.60288
0.04665	3.60255
0.0467	3.60158
0.04675	3.60158
0.0468	3.60093
0.04685	3.60061
0.0469	3.60028
0.04695	3.59996
0.047	3.59963
0.04705	3.59898
0.0471	3.59898
0.04715	3.59834
0.0472	3.59801
0.04725	3.59801
0.0473	3.59801
0.04735	3.59801
0.0474	3.59736
0.04745	3.59769
0.0475	3.59736
0.04755	3.59769
0.0476	3.59834
0.04765	3.59866
0.0477	3.59898
0.04775	3.60028
0.0478	3.60061
0.04785	3.60158
0.0479	3.60191
0.04795	3.60288
0.048	3.60385
0.04805	3.6045
0.0481	3.6058
0.04815	3.60677
0.0482	3.60775
0.04825	3.60905
0.0483	3.61034
0.04835	3.61132
0.0484	3.61229
0.04845	3.61326
0.0485	3.61424
0.04855	3.61521
0.0486	3.61619
0.04865	3.61683
0.0487	3.61813
0.04875	3.61878
0.0488	3.61976
0.04885	3.62008
0.0489	3.62105
0.04895	3.62138
0.049	3.62203
0.04905	3.62268
0.0491	3.62235
0.04915	3.62333
0.0492	3.62333
0.04925	3.62333
0.0493	3.62365
0.04935	3.62365
0.0494	3.62365
0.04945	3.62365
0.0495	3.62365
0.04955	3.62462
0.0496	3.6243
0.04965	3.6243
0.0497	3.62462
0.04975	3.62462
0.0498	3.6256
0.04985	3.62592
0.0499	3.62592
0.04995	3.62592
0.05	3.62625
0.05005	3.62625
0.0501	3.62722
0.05015	3.62754
0.0502	3.62787
0.05025	3.62852
0.0503	3.62917
0.05035	3.62982
0.0504	3.62982
0.05045	3.63014
0.0505	3.63111
0.05055	3.63144
0.0506	3.63176
0.05065	3.63241
0.0507	3.63339
0.05075	3.63404
0.0508	3.63436
0.05085	3.63468
0.0509	3.63533
0.05095	3.63598
0.051	3.63663
0.05105	3.63696
0.0511	3.63793
0.05115	3.63858
0.0512	3.63955
0.05125	3.63955
0.0513	3.64053
0.05135	3.6415
0.0514	3.64182
0.05145	3.64247
0.0515	3.64345
0.05155	3.64442
0.0516	3.64474
0.05165	3.64539
0.0517	3.64604
0.05175	3.64637
0.0518	3.64734
0.05185	3.64767
0.0519	3.64831
0.05195	3.64864
0.052	3.64929
0.05205	3.65026
0.0521	3.65091
0.05215	3.65156
0.0522	3.65221
0.05225	3.65286
0.0523	3.65416
0.05235	3.65448
0.0524	3.65545
0.05245	3.6561
0.0525	3.65675
0.05255	3.6574
0.0526	3.65805
0.05265	3.65902
0.0527	3.65935
0.05275	3.66
0.0528	3.66032
0.05285	3.6613
0.0529	3.66195
0.05295	3.66259
0.053	3.66259
0.05305	3.66324
0.0531	3.66389
0.05315	3.66422
0.0532	3.66487
0.05325	3.66454
0.0533	3.66552
0.05335	3.66552
0.0534	3.66584
0.05345	3.66616
0.0535	3.66649
0.05355	3.66681
0.0536	3.66681
0.05365	3.66681
0.0537	3.66681
0.05375	3.66714
0.0538	3.66746
0.05385	3.66714
0.0539	3.66746
0.05395	3.66746
0.054	3.66714
0.05405	3.66746
0.0541	3.66746
0.05415	3.66779
0.0542	3.66811
0.05425	3.66844
0.0543	3.66779
0.05435	3.66811
0.0544	3.66876
0.05445	3.66876
0.0545	3.66909
0.05455	3.66941
0.0546	3.66909
0.05465	3.66973
0.0547	3.66941
0.05475	3.67006
0.0548	3.67038
0.05485	3.67038
0.0549	3.67071
0.05495	3.67103
0.055	3.67103
0.05505	3.67168
0.0551	3.67201
0.05515	3.67233
0.0552	3.67266
0.05525	3.67298
0.0553	3.6733
0.05535	3.67298
0.0554	3.6733
0.05545	3.6733
0.0555	3.6733
0.05555	3.67395
0.0556	3.67395
0.05565	3.6746
0.0557	3.67493
0.05575	3.67493
0.0558	3.67558
0.05585	3.67623
0.0559	3.67655
0.05595	3.67687
0.056	3.6772
0.05605	3.67817
0.0561	3.67785
0.05615	3.67817
0.0562	3.6785
0.05625	3.67882
0.0563	3.6785
0.05635	3.67882
0.0564	3.67915
0.05645	3.67947
0.0565	3.67947
0.05655	3.67947
0.0566	3.67947
0.05665	3.67947
0.0567	3.68012
0.05675	3.6798
0.0568	3.68012
0.05685	3.68012
0.0569	3.68044
0.05695	3.68142
0.057	3.68174
0.05705	3.68174
0.0571	3.68239
0.05715	3.68304
0.0572	3.68401
0.05725	3.68434
0.0573	3.68466
0.05735	3.68531
0.0574	3.68629
0.05745	3.68629
0.0575	3.68661
0.05755	3.68726
0.0576	3.68823
0.05765	3.68823
0.0577	3.68888
0.05775	3.68888
0.0578	3.68986
0.05785	3.68986
0.0579	3.69051
0.05795	3.69115
0.058	3.6918
0.05805	3.69245
0.0581	3.69343
0.05815	3.69343
0.0582	3.69472
0.05825	3.69505
0.0583	3.69602
0.05835	3.69635
0.0584	3.69732
0.05845	3.69765
0.0585	3.69829
0.05855	3.69894
0.0586	3.69992
0.05865	3.70057
0.0587	3.70122
0.05875	3.70186
0.0588	3.70251
0.05885	3.70316
0.0589	3.70446
0.05895	3.70543
0.059	3.70608
0.05905	3.70673
0.0591	3.70771
0.05915	3.70836
0.0592	3.70933
0.05925	3.70998
0.0593	3.71095
0.05935	3.71128
0.0594	3.71193
0.05945	3.7129
0.0595	3.71355
0.05955	3.7142
0.0596	3.71485
0.05965	3.71582
0.0597	3.71712
0.05975	3.71712
0.0598	3.71777
0.05985	3.71842
0.0599	3.71874
0.05995	3.72004
0.06	3.72036
0.06005	3.72134
0.0601	3.72134
0.06015	3.72199
0.0602	3.72296
0.06025	3.72328
0.0603	3.72393
0.06035	3.72426
0.0604	3.72458
0.06045	3.72588
0.0605	3.72556
0.06055	3.72588
0.0606	3.72653
0.06065	3.72653
0.0607	3.7275
0.06075	3.72718
0.0608	3.7275
0.06085	3.7275
0.0609	3.7275
0.06095	3.7275
0.061	3.72783
0.06105	3.7275
0.0611	3.7275
0.06115	3.72783
0.0612	3.72783
0.06125	3.72815
0.0613	3.72783
0.06135	3.72783
0.0614	3.72783
0.06145	3.72783
0.0615	3.7275
0.06155	3.7275
0.0616	3.7275
0.06165	3.7275
0.0617	3.72718
0.06175	3.7275
0.0618	3.72783
0.06185	3.72783
0.0619	3.72815
0.06195	3.72815
0.062	3.72848
0.06205	3.7288
0.0621	3.72913
0.06215	3.72945
0.0622	3.72945
0.06225	3.73042
0.0623	3.73107
0.06235	3.73107
0.0624	3.7314
0.06245	3.73205
0.0625	3.7327
0.06255	3.73367
0.0626	3.73432
0.06265	3.73529
0.0627	3.73594
0.06275	3.73627
0.0628	3.73756
0.06285	3.73821
0.0629	3.73886
0.06295	3.73984
0.063	3.74049
0.06305	3.74081
0.0631	3.74146
0.06315	3.74211
0.0632	3.74276
0.06325	3.74341
0.0633	3.74438
0.06335	3.7447
0.0634	3.74535
0.06345	3.74633
0.0635	3.7473
0.06355	3.74763
0.0636	3.74827
0.06365	3.74957
0.0637	3.7499
0.06375	3.7512
0.0638	3.75152
0.06385	3.75217
0.0639	3.75249
0.06395	3.75347
0.064	3.75379
0.06405	3.75477
0.0641	3.75477
0.06415	3.75541
0.0642	3.75574
0.06425	3.75606
0.0643	3.75639
0.06435	3.75639
0.0644	3.75639
0.06445	3.75671
0.0645	3.75671
0.06455	3.75704
0.0646	3.75704
0.06465	3.75736
0.0647	3.75736
0.06475	3.75769
0.0648	3.75834
0.06485	3.75801
0.0649	3.75866
0.06495	3.75866
0.065	3.75931
0.06505	3.75996
0.0651	3.76028
0.06515	3.76093
0.0652	3.76028
0.06525	3.76093
0.0653	3.76126
0.06535	3.76191
0.0654	3.76191
0.06545	3.76223
0.0655	3.76288
0.06555	3.7632
0.0656	3.76385
0.06565	3.76418
0.0657	3.76418
0.06575	3.76483
0.0658	3.76515
0.06585	3.76548
0.0659	3.76548
0.06595	3.76612
0.066	3.76612
0.06605	3.76677
0.0661	3.7671
0.06615	3.76742
0.0662	3.76742
0.06625	3.76807
0.0663	3.76807
0.06635	3.76775
0.0664	3.76872
0.06645	3.76872
0.0665	3.76937
0.06655	3.76937
0.0666	3.76969
0.06665	3.77002
0.0667	3.77034
0.06675	3.77067
0.0668	3.77067
0.06685	3.77099
0.0669	3.77164
0.06695	3.77164
0.067	3.77197
0.06705	3.77229
0.0671	3.77229
0.06715	3.77294
0.0672	3.77359
0.06725	3.77359
0.0673	3.77391
0.06735	3.77424
0.0674	3.77489
0.06745	3.77619
0.0675	3.77619
0.06755	3.77683
0.0676	3.77813
0.06765	3.77846
0.0677	3.77911
0.06775	3.78008
0.0678	3.7804
0.06785	3.78105
0.0679	3.78203
0.06795	3.78268
0.068	3.78333
0.06805	3.78365
0.0681	3.7843
0.06815	3.78527
0.0682	3.7856
0.06825	3.78657
0.0683	3.78722
0.06835	3.78787
0.0684	3.78819
0.06845	3.78917
0.0685	3.79014
0.06855	3.79079
0.0686	3.79144
0.06865	3.79176
0.0687	3.79241
0.06875	3.79339
0.0688	3.79371
0.06885	3.79436
0.0689	3.79468
0.06895	3.79566
0.069	3.79631
0.06905	3.79631
0.0691	3.79728
0.06915	3.79793
0.0692	3.79793
0.06925	3.79825
0.0693	3.7989
0.06935	3.79955
0.0694	3.8002
0.06945	3.8002
0.0695	3.80118
0.06955	3.80182
0.0696	3.80215
0.06965	3.80215
0.0697	3.80312
0.06975	3.80345
0.0698	3.80345
0.06985	3.80442
0.0699	3.80507
0.06995	3.80572
0.07	3.80637
0.07005	3.80637
0.0701	3.80702
0.07015	3.80734
0.0702	3.80767
0.07025	3.80832
0.0703	3.80832
0.07035	3.80896
0.0704	3.80929
0.07045	3.80994
0.0705	3.80994
0.07055	3.80994
0.0706	3.81026
0.07065	3.81091
0.0707	3.81156
0.07075	3.81124
0.0708	3.81189
0.07085	3.81189
0.0709	3.81189
0.07095	3.81221
0.071	3.81253
0.07105	3.81253
0.0711	3.81253
0.07115	3.81286
0.0712	3.81286
0.07125	3.81286
0.0713	3.81253
0.07135	3.81286
0.0714	3.81286
0.07145	3.81286
0.0715	3.81318
0.07155	3.81286
0.0716	3.81318
0.07165	3.81286
0.0717	3.81318
0.07175	3.81351
0.0718	3.81383
0.07185	3.81416
0.0719	3.81416
0.07195	3.81448
0.072	3.81513
0.07205	3.81513
0.0721	3.81578
0.07215	3.81578
0.0722	3.81643
0.07225	3.81675
0.0723	3.81675
0.07235	3.81708
0.0724	3.8174
0.07245	3.81773
0.0725	3.81838
0.07255	3.8187
0.0726	3.81903
0.07265	3.81935
0.0727	3.81967
0.07275	3.82
0.0728	3.82065
0.07285	3.8213
0.0729	3.82162
0.07295	3.82227
0.073	3.82227
0.07305	3.82292
0.0731	3.82389
0.07315	3.82422
0.0732	3.82487
0.07325	3.82552
0.0733	3.82584
0.07335	3.82649
0.0734	3.82649
0.07345	3.82681
0.0735	3.82714
0.07355	3.82779
0.0736	3.82811
0.07365	3.82811
0.0737	3.82876
0.07375	3.82876
0.0738	3.82909
0.07385	3.82941
0.0739	3.82941
0.07395	3.82941
0.074	3.82973
0.07405	3.82973
0.0741	3.82973
0.07415	3.82973
0.0742	3.83006
0.07425	3.82973
0.0743	3.82941
0.07435	3.83006
0.0744	3.82941
0.07445	3.82941
0.0745	3.82909
0.07455	3.82876
0.0746	3.82909
0.07465	3.82844
0.0747	3.82811
0.07475	3.82811
0.0748	3.82811
0.07485	3.82746
0.0749	3.82811
0.07495	3.82746
0.075	3.82779
0.07505	3.82714
0.0751	3.82714
0.07515	3.82714
0.0752	3.82746
0.07525	3.82746
0.0753	3.82746
0.07535	3.82779
0.0754	3.82844
0.07545	3.82876
0.0755	3.82909
0.07555	3.83006
0.0756	3.83103
0.07565	3.83168
0.0757	3.83233
0.07575	3.8333
0.0758	3.8346
0.07585	3.8359
0.0759	3.83687
0.07595	3.83752
0.076	3.83915
0.07605	3.84012
0.0761	3.84044
0.07615	3.84207
0.0762	3.84272
0.07625	3.84401
0.0763	3.84466
0.07635	3.84564
0.0764	3.84629
0.07645	3.84726
0.0765	3.84823
0.07655	3.84856
0.0766	3.84921
0.07665	3.84986
0.0767	3.85051
0.07675	3.85083
0.0768	3.85083
0.07685	3.8518
0.0769	3.8518
0.07695	3.85213
0.077	3.85245
0.07705	3.85245
0.0771	3.85278
0.07715	3.85278
0.0772	3.85278
0.07725	3.85278
0.0773	3.85278
0.07735	3.85278
0.0774	3.85278
0.07745	3.85278
0.0775	3.85278
0.07755	3.8531
0.0776	3.85245
0.07765	3.85278
0.0777	3.85278
0.07775	3.8531
0.0778	3.8531
0.07785	3.85343
0.0779	3.85375
0.07795	3.85343
0.078	3.85375
0.07805	3.85408
0.0781	3.8544
0.07815	3.8544
0.0782	3.8544
0.07825	3.85472
0.0783	3.85505
0.07835	3.85537
0.0784	3.85537
0.07845	3.85602
0.0785	3.8557
0.07855	3.85602
0.0786	3.85635
0.07865	3.85635
0.0787	3.85667
0.07875	3.85667
0.0788	3.857
0.07885	3.857
0.0789	3.85765
0.07895	3.85667
0.079	3.857
0.07905	3.85732
0.0791	3.85765
0.07915	3.85797
0.0792	3.85765
0.07925	3.85797
0.0793	3.85765
0.07935	3.85829
0.0794	3.85829
0.07945	3.85862
0.0795	3.85894
0.07955	3.85894
0.0796	3.85894
0.07965	3.85927
0.0797	3.85992
0.07975	3.85959
0.0798	3.86057
0.07985	3.86089
0.0799	3.86154
0.07995	3.86186
0.08	3.86251
0.08005	3.86284
0.0801	3.86381
0.08015	3.86414
0.0802	3.86511
0.08025	3.86608
0.0803	3.86706
0.08035	3.86803
0.0804	3.869
0.08045	3.86998
0.0805	3.87128
0.08055	3.87257
0.0806	3.87355
0.08065	3.87485
0.0807	3.87582
0.08075	3.87712
0.0808	3.87842
0.08085	3.87939
0.0809	3.88036
0.08095	3.88134
0.081	3.88264
0.08105	3.88361
0.0811	3.88426
0.08115	3.88556
0.0812	3.88653
0.08125	3.88783
0.0813	3.8888
0.08135	3.88978
0.0814	3.89042
0.08145	3.8914
0.0815	3.89205
0.08155	3.89302
0.0816	3.89335
0.08165	3.89399
0.0817	3.89432
0.08175	3.89497
0.0818	3.89497
0.08185	3.89497
0.0819	3.89529
0.08195	3.89497
0.082	3.89497
0.08205	3.89562
0.0821	3.89464
0.08215	3.89464
0.0822	3.89432
0.08225	3.89432
0.0823	3.89464
0.08235	3.89399
0.0824	3.89399
0.08245	3.89367
0.0825	3.89367
0.08255	3.89399
0.0826	3.89367
0.08265	3.89399
0.0827	3.89432
0.08275	3.89432
0.0828	3.89464
0.08285	3.89497
0.0829	3.89529
0.08295	3.89562
0.083	3.89594
0.08305	3.89627
0.0831	3.89659
0.08315	3.89692
0.0832	3.89756
0.08325	3.89789
0.0833	3.89854
0.08335	3.89886
0.0834	3.89854
0.08345	3.89919
0.0835	3.89951
0.08355	3.89919
0.0836	3.89951
0.08365	3.90016
0.0837	3.90049
0.08375	3.90081
0.0838	3.90081
0.08385	3.90081
0.0839	3.90113
0.08395	3.90113
0.084	3.90146
0.08405	3.90178
0.0841	3.90146
0.08415	3.90211
0.0842	3.90211
0.08425	3.90178
0.0843	3.90276
0.08435	3.90243
0.0844	3.90243
0.08445	3.90276
0.0845	3.90308
0.08455	3.90308
0.0846	3.90308
0.08465	3.90373
0.0847	3.90406
0.08475	3.90438
0.0848	3.90438
0.08485	3.90535
0.0849	3.90535
0.08495	3.906
0.085	3.90633
0.08505	3.90698
0.0851	3.90698
0.08515	3.9073
0.0852	3.90827
0.08525	3.90827
0.0853	3.9086
0.08535	3.90892
0.0854	3.90892
0.08545	3.90957
0.0855	3.90957
0.08555	3.90957
0.0856	3.9099
0.08565	3.9099
0.0857	3.9099
0.08575	3.9099
0.0858	3.9099
0.08585	3.9099
0.0859	3.9099
0.08595	3.90925
0.086	3.90925
0.08605	3.90957
0.0861	3.90925
0.08615	3.9086
0.0862	3.9086
0.08625	3.90827
0.0863	3.90763
0.08635	3.90795
0.0864	3.90763
0.08645	3.90698
0.0865	3.9073
0.08655	3.90698
0.0866	3.90763
0.08665	3.9073
0.0867	3.9073
0.08675	3.9073
0.0868	3.90763
0.08685	3.90795
0.0869	3.90795
0.08695	3.90827
0.087	3.90827
0.08705	3.90892
0.0871	3.90957
0.08715	3.90925
0.0872	3.9099
0.08725	3.91055
0.0873	3.91087
0.08735	3.91184
0.0874	3.91249
0.08745	3.91379
0.0875	3.91412
0.08755	3.91509
0.0876	3.91574
0.08765	3.91704
0.0877	3.91736
0.08775	3.91801
0.0878	3.91834
0.08785	3.91963
0.0879	3.91963
0.08795	3.92061
0.088	3.92093
0.08805	3.92126
0.0881	3.92126
0.08815	3.92126
0.0882	3.92191
0.08825	3.92158
0.0883	3.92223
0.08835	3.92223
0.0884	3.92288
0.08845	3.92288
0.0885	3.9232
0.08855	3.92385
0.0886	3.92418
0.08865	3.92418
0.0887	3.92483
0.08875	3.92515
0.0888	3.92548
0.08885	3.92612
0.0889	3.9271
0.08895	3.92742
0.089	3.92807
0.08905	3.9284
0.0891	3.92905
0.08915	3.93002
0.0892	3.93099
0.08925	3.93099
0.0893	3.93197
0.08935	3.93229
0.0894	3.93326
0.08945	3.93359
0.0895	3.93456
0.08955	3.93521
0.0896	3.93521
0.08965	3.93586
0.0897	3.93651
0.08975	3.93683
0.0898	3.93748
0.08985	3.93813
0.0899	3.93846
0.08995	3.93911
0.09	3.94008
0.09005	3.9404
0.0901	3.94138
0.09015	3.94268
0.0902	3.943
0.09025	3.94365
0.0903	3.9443
0.09035	3.94495
0.0904	3.94592
0.09045	3.94625
0.0905	3.94722
0.09055	3.94754
0.0906	3.94819
0.09065	3.94852
0.0907	3.94884
0.09075	3.94949
0.0908	3.94917
0.09085	3.94982
0.0909	3.95014
0.09095	3.95014
0.091	3.94982
0.09105	3.94982
0.0911	3.95014
0.09115	3.94982
0.0912	3.94949
0.09125	3.94949
0.0913	3.94949
0.09135	3.94982
0.0914	3.94917
0.09145	3.94884
0.0915	3.94884
0.09155	3.94884
0.0916	3.94819
0.09165	3.94852
0.0917	3.94884
0.09175	3.94884
0.0918	3.94852
0.09185	3.94852
0.0919	3.94884
0.09195	3.94852
0.092	3.94819
0.09205	3.94852
0.0921	3.94884
0.09215	3.94852
0.0922	3.94852
0.09225	3.94852
0.0923	3.94819
0.09235	3.94852
0.0924	3.94884
0.09245	3.94787
0.0925	3.94819
0.09255	3.94787
0.0926	3.94819
0.09265	3.94787
0.0927	3.94787
0.09275	3.94787
0.0928	3.94787
0.09285	3.94787
0.0929	3.94754
0.09295	3.94819
0.093	3.94819
0.09305	3.94852
0.0931	3.94917
0.09315	3.94917
0.0932	3.94884
0.09325	3.94949
0.0933	3.94917
0.09335	3.94949
0.0934	3.94982
0.09345	3.94982
0.0935	3.95014
0.09355	3.95047
0.0936	3.95111
0.09365	3.95111
0.0937	3.95176
0.09375	3.95209
0.0938	3.95274
0.09385	3.95306
0.0939	3.95404
0.09395	3.95468
0.094	3.95533
0.09405	3.95598
0.0941	3.95728
0.09415	3.95793
0.0942	3.9589
0.09425	3.95955
0.0943	3.96085
0.09435	3.96118
0.0944	3.96247
0.09445	3.96345
0.0945	3.96442
0.09455	3.96507
0.0946	3.96637
0.09465	3.96702
0.0947	3.96799
0.09475	3.96896
0.0948	3.96929
0.09485	3.97026
0.0949	3.97059
0.09495	3.97156
0.095	3.97253
0.09505	3.97286
0.0951	3.97318
0.09515	3.97318
0.0952	3.97383
0.09525	3.97383
0.0953	3.97448
0.09535	3.97448
0.0954	3.97513
0.09545	3.97481
0.0955	3.97448
0.09555	3.97513
0.0956	3.97481
0.09565	3.97546
0.0957	3.97481
0.09575	3.97513
0.0958	3.97546
0.09585	3.97546
0.0959	3.97578
0.09595	3.9761
0.096	3.97643
0.09605	3.9761
0.0961	3.97643
0.09615	3.97643
0.0962	3.97675
0.09625	3.9774
0.0963	3.97773
0.09635	3.97838
0.0964	3.97838
0.09645	3.97903
0.0965	3.98032
0.09655	3.98032
0.0966	3.9813
0.09665	3.98195
0.0967	3.98227
0.09675	3.98324
0.0968	3.98389
0.09685	3.98454
0.0969	3.98552
0.09695	3.98552
0.097	3.98617
0.09705	3.98681
0.0971	3.98714
0.09715	3.98714
0.0972	3.98779
0.09725	3.98811
0.0973	3.98811
0.09735	3.98811
0.0974	3.98844
0.09745	3.98844
0.0975	3.98811
0.09755	3.98876
0.0976	3.98876
0.09765	3.98844
0.0977	3.98811
0.09775	3.98876
0.0978	3.98876
0.09785	3.98876
0.0979	3.98909
0.09795	3.98909
0.098	3.98941
0.09805	3.98941
0.0981	3.98941
0.09815	3.98974
0.0982	3.98974
0.09825	3.98974
0.0983	3.99006
0.09835	3.98941
0.0984	3.99006
0.09845	3.99038
0.0985	3.99038
0.09855	3.99071
0.0986	3.99103
0.09865	3.99103
0.0987	3.99136
0.09875	3.99168
0.0988	3.99201
0.09885	3.99201
0.0989	3.99266
0.09895	3.99331
0.099	3.99395
0.09905	3.9946
[truncated: 5,812 more rows]
