# Supplementary material for: An evolutionarily conserved glycine-tyrosine motif forms a folding core in outer membrane proteins
Source: PLoS One. 2017 Aug 3;12(8):e0182016. doi: 10.1371/journal.pone.0182016 (PMC5542473; doi:10.1371/journal.pone.0182016)
Supplement: S1 File — (ZIP) [file pone.0182016.s001.zip › OmpX stopflow RAW data/OmpX WT 10/ompx_wt_ch1_024.bka]

BIO-KINE ASCII FILE
_COMMENT	External device
_COMMENT	Kinetics measurement
_COMMENT	Y Unit : Volt, X Unit : s
_COMMENT	Timebase 1 = .00005 s 5001 pts
_COMMENT	Timebase 2 = .001 s 2749 pts
_COMMENT	Timebase 3 = .5 s 44 pts
_SFM	SFM-300 /S Advanced mode
_SFM	Ratio : S1: 950, S2: 950, S3: 100
_SFM	Content : S1: , S2: , S3:
_SFM	Concentration : S1: , S2: , S3:
_SFM	Total volume : 422 �l Flow : 14 mL/s
_SFM	Acquisition start : 10 ms before stop
_SFM	cuve=FC-08, s1=10 ml , s2=10 ml , s3=1.9 ml
_UNITX	s
_UNITY	Volt
_DELTAX	0
_DATA
1e-300	2.47087
5e-5	2.48677
1e-4	2.50462
1.5e-4	2.52247
2e-4	2.5413
2.5e-4	2.56207
3e-4	2.58219
3.5e-4	2.60361
4e-4	2.62568
4.5e-4	2.64807
5e-4	2.67079
5.5e-4	2.69448
6e-4	2.71785
6.5e-4	2.74187
7e-4	2.76588
7.5e-4	2.78957
8e-4	2.81262
8.5e-4	2.83631
9e-4	2.85935
9.5e-4	2.88142
0.001	2.90381
0.00105	2.92556
0.0011	2.94568
0.00115	2.96645
0.0012	2.9856
0.00125	3.0041
0.0013	3.02195
0.00135	3.03882
0.0014	3.05408
0.00145	3.06933
0.0015	3.08296
0.00155	3.09594
0.0016	3.10698
0.00165	3.11736
0.0017	3.12645
0.00175	3.13424
0.0018	3.14105
0.00185	3.14625
0.0019	3.15014
0.00195	3.15306
0.002	3.15468
0.00205	3.15501
0.0021	3.15371
0.00215	3.15209
0.0022	3.14819
0.00225	3.14365
0.0023	3.13846
0.00235	3.13132
0.0024	3.12385
0.00245	3.11412
0.0025	3.1047
0.00255	3.09432
0.0026	3.08296
0.00265	3.0703
0.0027	3.05732
0.00275	3.04369
0.0028	3.02941
0.00285	3.01448
0.0029	2.99923
0.00295	2.98365
0.003	2.96775
0.00305	2.95184
0.0031	2.93594
0.00315	2.91939
0.0032	2.90316
0.00325	2.88661
0.0033	2.87038
0.00335	2.85416
0.0034	2.83825
0.00345	2.82235
0.0035	2.80612
0.00355	2.79087
0.0036	2.77529
0.00365	2.76069
0.0037	2.74511
0.00375	2.73018
0.0038	2.7159
0.00385	2.70162
0.0039	2.68799
0.00395	2.67436
0.004	2.66105
0.00405	2.64872
0.0041	2.63671
0.00415	2.62535
0.0042	2.61432
0.00425	2.60426
0.0043	2.59485
0.00435	2.58608
0.0044	2.57862
0.00445	2.5718
0.0045	2.56564
0.00455	2.56109
0.0046	2.55688
0.00465	2.55428
0.0047	2.55233
0.00475	2.55136
0.0048	2.55266
0.00485	2.55395
0.0049	2.55688
0.00495	2.56109
0.005	2.56629
0.00505	2.57278
0.0051	2.58024
0.00515	2.58933
0.0052	2.59939
0.00525	2.61107
0.0053	2.62341
0.00535	2.63736
0.0054	2.65262
0.00545	2.66787
0.0055	2.68475
0.00555	2.7026
0.0056	2.72142
0.00565	2.74089
0.0057	2.76069
0.00575	2.78114
0.0058	2.80288
0.00585	2.82462
0.0059	2.84572
0.00595	2.86779
0.006	2.89051
0.00605	2.91258
0.0061	2.93432
0.00615	2.95639
0.0062	2.97813
0.00625	2.99923
0.0063	3.02032
0.00635	3.04012
0.0064	3.05992
0.00645	3.07874
0.0065	3.09692
0.00655	3.11444
0.0066	3.13067
0.00665	3.14657
0.0067	3.16118
0.00675	3.17448
0.0068	3.18714
0.00685	3.19882
0.0069	3.20856
0.00695	3.21829
0.007	3.22543
0.00705	3.23257
0.0071	3.23842
0.00715	3.24296
0.0072	3.24621
0.00725	3.24848
0.0073	3.24913
0.00735	3.24945
0.0074	3.24848
0.00745	3.24621
0.0075	3.24328
0.00755	3.23939
0.0076	3.23452
0.00765	3.22868
0.0077	3.22154
0.00775	3.21408
0.0078	3.20596
0.00785	3.19687
0.0079	3.18746
0.00795	3.17708
0.008	3.16669
0.00805	3.15533
0.0081	3.14397
0.00815	3.13164
0.0082	3.11963
0.00825	3.10698
0.0083	3.09399
0.00835	3.08069
0.0084	3.06706
0.00845	3.05408
0.0085	3.04045
0.00855	3.02681
0.0086	3.01286
0.00865	2.99955
0.0087	2.98527
0.00875	2.97164
0.0088	2.95801
0.00885	2.94438
0.0089	2.93075
0.00895	2.91777
0.009	2.90446
0.00905	2.8918
0.0091	2.87882
0.00915	2.86649
0.0092	2.85416
0.00925	2.84247
0.0093	2.83111
0.00935	2.8204
0.0094	2.80969
0.00945	2.79963
0.0095	2.79055
0.00955	2.78211
0.0096	2.77367
0.00965	2.76621
0.0097	2.75939
0.00975	2.75355
0.0098	2.74836
0.00985	2.74381
0.0099	2.74024
0.00995	2.73732
0.01	2.73537
0.01005	2.7344
0.0101	2.73473
0.01015	2.73537
0.0102	2.73797
0.01025	2.74089
0.0103	2.74479
0.01035	2.75063
0.0104	2.75712
0.01045	2.76426
0.0105	2.77302
0.01055	2.78243
0.0106	2.79314
0.01065	2.80515
0.0107	2.81748
0.01075	2.83079
0.0108	2.84539
0.01085	2.86032
0.0109	2.87525
0.01095	2.89213
0.011	2.90836
0.01105	2.92523
0.0111	2.94276
0.01115	2.96028
0.0112	2.97781
0.01125	2.99566
0.0113	3.01383
0.01135	3.03168
0.0114	3.04986
0.01145	3.06771
0.0115	3.08458
0.01155	3.10178
0.0116	3.11866
0.01165	3.13521
0.0117	3.15111
0.01175	3.16669
0.0118	3.18097
0.01185	3.19558
0.0119	3.20888
0.01195	3.22186
0.012	3.23387
0.01205	3.24523
0.0121	3.25627
0.01215	3.26535
0.0122	3.27509
0.01225	3.2832
0.0123	3.29132
0.01235	3.29846
0.0124	3.30527
0.01245	3.31176
0.0125	3.31696
0.01255	3.32215
0.0126	3.32767
0.01265	3.33091
0.0127	3.33513
0.01275	3.3387
0.0128	3.34162
0.01285	3.34454
0.0129	3.34746
0.01295	3.34941
0.013	3.35136
0.01305	3.35363
0.0131	3.35493
0.01315	3.35655
0.0132	3.35752
0.01325	3.35817
0.0133	3.35947
0.01335	3.36044
0.0134	3.36077
0.01345	3.36142
0.0135	3.36174
0.01355	3.36207
0.0136	3.36239
0.01365	3.36207
0.0137	3.36174
0.01375	3.36207
0.0138	3.36174
0.01385	3.36207
0.0139	3.36142
0.01395	3.36142
0.014	3.36077
0.01405	3.36044
0.0141	3.36012
0.01415	3.3598
0.0142	3.3598
0.01425	3.35947
0.0143	3.35882
0.01435	3.35915
0.0144	3.35882
0.01445	3.3585
0.0145	3.35817
0.01455	3.35817
0.0146	3.35817
0.01465	3.35817
0.0147	3.3585
0.01475	3.35882
0.0148	3.35882
0.01485	3.35947
0.0149	3.36012
0.01495	3.3598
0.015	3.36077
0.01505	3.36109
0.0151	3.36174
0.01515	3.36272
0.0152	3.36337
0.01525	3.36434
0.0153	3.36434
0.01535	3.36499
0.0154	3.36596
0.01545	3.36661
0.0155	3.36726
0.01555	3.36791
0.0156	3.36823
0.01565	3.36888
0.0157	3.36921
0.01575	3.36953
0.0158	3.36986
0.01585	3.37018
0.0159	3.37051
0.01595	3.37051
0.016	3.37083
0.01605	3.37051
0.0161	3.37051
0.01615	3.37083
0.0162	3.37051
0.01625	3.37018
0.0163	3.37018
0.01635	3.37051
0.0164	3.37051
0.01645	3.37018
0.0165	3.37018
0.01655	3.36986
0.0166	3.36986
0.01665	3.36986
0.0167	3.36953
0.01675	3.36953
0.0168	3.36986
0.01685	3.37018
0.0169	3.37018
0.01695	3.37018
0.017	3.36953
0.01705	3.37051
0.0171	3.37051
0.01715	3.37051
0.0172	3.37115
0.01725	3.37148
0.0173	3.37213
0.01735	3.37278
0.0174	3.37343
0.01745	3.37343
0.0175	3.37408
0.01755	3.3744
0.0176	3.37537
0.01765	3.37602
0.0177	3.37667
0.01775	3.37732
0.0178	3.37829
0.01785	3.37862
0.0179	3.37959
0.01795	3.37992
0.018	3.37992
0.01805	3.38089
0.0181	3.38154
0.01815	3.38186
0.0182	3.38251
0.01825	3.38251
0.0183	3.38284
0.01835	3.38316
0.0184	3.38349
0.01845	3.38414
0.0185	3.38446
0.01855	3.38511
0.0186	3.38543
0.01865	3.38576
0.0187	3.38608
0.01875	3.38641
0.0188	3.38673
0.01885	3.38771
0.0189	3.38836
0.01895	3.389
0.019	3.38965
0.01905	3.38965
0.0191	3.3903
0.01915	3.39128
0.0192	3.39193
0.01925	3.39225
0.0193	3.39257
0.01935	3.39257
0.0194	3.39355
0.01945	3.39387
0.0195	3.3942
0.01955	3.39452
0.0196	3.39452
0.01965	3.39485
0.0197	3.39517
0.01975	3.39517
0.0198	3.39582
0.01985	3.3955
0.0199	3.3955
0.01995	3.3955
0.02	3.39614
0.02005	3.39614
0.0201	3.39614
0.02015	3.39647
0.0202	3.39647
0.02025	3.39647
0.0203	3.39679
0.02035	3.39647
0.0204	3.39679
0.02045	3.39712
0.0205	3.39712
0.02055	3.39744
0.0206	3.39809
0.02065	3.39777
0.0207	3.39842
0.02075	3.39907
0.0208	3.39874
0.02085	3.39971
0.0209	3.39971
0.02095	3.40004
0.021	3.40036
0.02105	3.40004
0.0211	3.40036
0.02115	3.40069
0.0212	3.40101
0.02125	3.40134
0.0213	3.40134
0.02135	3.40199
0.0214	3.40199
0.02145	3.40264
0.0215	3.40296
0.02155	3.40328
0.0216	3.40328
0.02165	3.40458
0.0217	3.40458
0.02175	3.40491
0.0218	3.40556
0.02185	3.40588
0.0219	3.40653
0.02195	3.40653
0.022	3.40718
0.02205	3.4075
0.0221	3.4075
0.02215	3.40848
0.0222	3.40848
0.02225	3.4088
0.0223	3.40913
0.02235	3.40945
0.0224	3.40978
0.02245	3.4101
0.0225	3.4101
0.02255	3.41075
0.0226	3.41042
0.02265	3.4114
0.0227	3.41107
0.02275	3.4114
0.0228	3.4114
0.02285	3.4114
0.0229	3.41205
0.02295	3.41237
0.023	3.4127
0.02305	3.41302
0.0231	3.41367
0.02315	3.41367
0.0232	3.41399
0.02325	3.41464
0.0233	3.41529
0.02335	3.41562
0.0234	3.41627
0.02345	3.41692
0.0235	3.41756
0.02355	3.41886
0.0236	3.41984
0.02365	3.42049
0.0237	3.42211
0.02375	3.42308
0.0238	3.42406
0.02385	3.42535
0.0239	3.42665
0.02395	3.42795
0.024	3.4286
0.02405	3.42925
0.0241	3.43087
0.02415	3.43217
0.0242	3.43314
0.02425	3.43412
0.0243	3.43574
0.02435	3.43671
0.0244	3.43769
0.02445	3.43866
0.0245	3.43931
0.02455	3.44061
0.0246	3.44093
0.02465	3.44191
0.0247	3.4432
0.02475	3.44385
0.0248	3.4445
0.02485	3.44515
0.0249	3.44548
0.02495	3.44645
0.025	3.44742
0.02505	3.44775
0.0251	3.44775
0.02515	3.44807
0.0252	3.4484
0.02525	3.44872
0.0253	3.44905
0.02535	3.44937
0.0254	3.44937
0.02545	3.44969
0.0255	3.45002
0.02555	3.45002
0.0256	3.45067
0.02565	3.45099
0.0257	3.45132
0.02575	3.45164
0.0258	3.45164
0.02585	3.45197
0.0259	3.45229
0.02595	3.45262
0.026	3.45262
0.02605	3.45326
0.0261	3.45326
0.02615	3.45326
0.0262	3.45391
0.02625	3.45391
0.0263	3.45391
0.02635	3.45424
0.0264	3.45456
0.02645	3.45489
0.0265	3.45521
0.02655	3.45554
0.0266	3.45521
0.02665	3.45586
0.0267	3.45521
0.02675	3.45554
0.0268	3.45586
0.02685	3.45619
0.0269	3.45586
0.02695	3.45619
0.027	3.45651
0.02705	3.45683
0.0271	3.45683
0.02715	3.45716
0.0272	3.45781
0.02725	3.45781
0.0273	3.45846
0.02735	3.45976
0.0274	3.46008
0.02745	3.4617
0.0275	3.4617
0.02755	3.46235
0.0276	3.46268
0.02765	3.46365
0.0277	3.46462
0.02775	3.46527
0.0278	3.4656
0.02785	3.46657
0.0279	3.46754
0.02795	3.46754
0.028	3.46852
0.02805	3.46917
0.0281	3.46949
0.02815	3.47014
0.0282	3.47144
0.02825	3.47144
0.0283	3.47241
0.02835	3.47241
0.0284	3.47371
0.02845	3.47436
0.0285	3.47566
0.02855	3.47598
0.0286	3.47663
0.02865	3.47761
0.0287	3.47825
0.02875	3.47955
0.0288	3.48053
0.02885	3.4815
0.0289	3.48247
0.02895	3.48312
0.029	3.4841
0.02905	3.48442
0.0291	3.48604
0.02915	3.48669
0.0292	3.48734
0.02925	3.48799
0.0293	3.48896
0.02935	3.48961
0.0294	3.49026
0.02945	3.49059
0.0295	3.49124
0.02955	3.49188
0.0296	3.49221
0.02965	3.49286
0.0297	3.49318
0.02975	3.49351
0.0298	3.49416
0.02985	3.49448
0.0299	3.49448
0.02995	3.49481
0.03	3.49513
0.03005	3.49513
0.0301	3.49545
0.03015	3.49545
0.0302	3.49545
0.03025	3.49578
0.0303	3.49643
0.03035	3.4961
0.0304	3.49708
0.03045	3.49708
0.0305	3.4974
0.03055	3.49805
0.0306	3.4987
0.03065	3.49935
0.0307	3.50032
0.03075	3.5013
0.0308	3.50162
0.03085	3.50259
0.0309	3.50292
0.03095	3.50389
0.031	3.50422
0.03105	3.50487
0.0311	3.50519
0.03115	3.50552
0.0312	3.50584
0.03125	3.50584
0.0313	3.50584
0.03135	3.50616
0.0314	3.50649
0.03145	3.50584
0.0315	3.50616
0.03155	3.50616
0.0316	3.50552
0.03165	3.50584
0.0317	3.50552
0.03175	3.50552
0.0318	3.50584
0.03185	3.50584
0.0319	3.50584
0.03195	3.50584
0.032	3.50649
0.03205	3.50681
0.0321	3.50746
0.03215	3.50779
0.0322	3.50876
0.03225	3.51006
0.0323	3.51038
0.03235	3.51136
0.0324	3.51233
0.03245	3.51266
0.0325	3.51363
0.03255	3.51395
0.0326	3.51493
0.03265	3.51558
0.0327	3.51558
0.03275	3.51687
0.0328	3.51687
0.03285	3.51752
0.0329	3.51817
0.03295	3.5185
0.033	3.51882
0.03305	3.51882
0.0331	3.51947
0.03315	3.51947
0.0332	3.5198
0.03325	3.52044
0.0333	3.52077
0.03335	3.52077
0.0334	3.52109
0.03345	3.52174
0.0335	3.52239
0.03355	3.52304
0.0336	3.52304
0.03365	3.52369
0.0337	3.52466
0.03375	3.52466
0.0338	3.52531
0.03385	3.52596
0.0339	3.52629
0.03395	3.52726
0.034	3.52758
0.03405	3.52791
0.0341	3.52856
0.03415	3.52921
0.0342	3.52953
0.03425	3.53018
0.0343	3.53051
0.03435	3.53083
0.0344	3.53115
0.03445	3.53115
0.0345	3.53148
0.03455	3.5318
0.0346	3.5318
0.03465	3.53213
0.0347	3.53213
0.03475	3.53213
0.0348	3.53213
0.03485	3.53213
0.0349	3.53213
0.03495	3.53213
0.035	3.53213
0.03505	3.5318
0.0351	3.53213
0.03515	3.53148
0.0352	3.5318
0.03525	3.5318
0.0353	3.5318
0.03535	3.5318
0.0354	3.53213
0.03545	3.5318
0.0355	3.53245
0.03555	3.53278
0.0356	3.5331
0.03565	3.53343
0.0357	3.53375
0.03575	3.53375
0.0358	3.53472
0.03585	3.53472
0.0359	3.53505
0.03595	3.53602
0.036	3.53667
0.03605	3.53732
0.0361	3.53829
0.03615	3.53829
0.0362	3.53894
0.03625	3.53894
0.0363	3.53959
0.03635	3.54024
0.0364	3.54122
0.03645	3.54154
0.0365	3.54251
0.03655	3.54316
0.0366	3.54349
0.03665	3.54446
0.0367	3.54479
0.03675	3.54576
0.0368	3.54641
0.03685	3.54706
0.0369	3.54803
0.03695	3.54868
0.037	3.54933
0.03705	3.54998
0.0371	3.55063
0.03715	3.55095
0.0372	3.55193
0.03725	3.5529
0.0373	3.55387
0.03735	3.5542
0.0374	3.55517
0.03745	3.55614
0.0375	3.55679
0.03755	3.55744
0.0376	3.55777
0.03765	3.55842
0.0377	3.55939
0.03775	3.56004
0.0378	3.56069
0.03785	3.56134
0.0379	3.56166
0.03795	3.56231
0.038	3.56264
0.03805	3.56328
0.0381	3.56328
0.03815	3.56426
0.0382	3.56393
0.03825	3.56426
0.0383	3.56491
0.03835	3.56556
0.0384	3.56523
0.03845	3.56588
0.0385	3.56588
0.03855	3.56653
0.0386	3.56685
0.03865	3.56653
0.0387	3.5675
0.03875	3.56783
0.0388	3.56848
0.03885	3.5688
0.0389	3.56913
0.03895	3.5701
0.039	3.56978
0.03905	3.57075
0.0391	3.57075
0.03915	3.5714
0.0392	3.57172
0.03925	3.57205
0.0393	3.57302
0.03935	3.5727
0.0394	3.57335
0.03945	3.57367
0.0395	3.57399
0.03955	3.57399
0.0396	3.57367
0.03965	3.57464
0.0397	3.57497
0.03975	3.57497
0.0398	3.57529
0.03985	3.57529
0.0399	3.57562
0.03995	3.57562
0.04	3.57627
0.04005	3.57659
0.0401	3.57724
0.04015	3.57724
0.0402	3.57789
0.04025	3.57854
0.0403	3.57886
0.04035	3.58016
0.0404	3.58081
0.04045	3.58146
0.0405	3.58243
0.04055	3.58308
0.0406	3.58373
0.04065	3.5847
0.0407	3.58568
0.04075	3.58665
0.0408	3.58795
0.04085	3.58827
0.0409	3.5899
0.04095	3.5912
0.041	3.59184
0.04105	3.59282
0.0411	3.59347
0.04115	3.59477
0.0412	3.59509
0.04125	3.59671
0.0413	3.59736
0.04135	3.59801
0.0414	3.59866
0.04145	3.59963
0.0415	3.59996
0.04155	3.60061
0.0416	3.60093
0.04165	3.60061
0.0417	3.60158
0.04175	3.60191
0.0418	3.60191
0.04185	3.60223
0.0419	3.60255
0.04195	3.6032
0.042	3.60288
0.04205	3.60288
0.0421	3.60288
0.04215	3.60353
0.0422	3.6032
0.04225	3.60353
0.0423	3.60385
0.04235	3.6045
0.0424	3.60418
0.04245	3.6045
0.0425	3.6045
0.04255	3.60483
0.0426	3.60515
0.04265	3.60548
0.0427	3.60612
0.04275	3.60612
0.0428	3.60645
0.04285	3.6071
0.0429	3.60742
0.04295	3.60775
0.043	3.6084
0.04305	3.60905
0.0431	3.60905
0.04315	3.61002
0.0432	3.61002
0.04325	3.61067
0.0433	3.61132
0.04335	3.61164
0.0434	3.61229
0.04345	3.61262
0.0435	3.61262
0.04355	3.61359
0.0436	3.61424
0.04365	3.61424
0.0437	3.61489
0.04375	3.61521
0.0438	3.61554
0.04385	3.61586
0.0439	3.61619
0.04395	3.61716
0.044	3.61748
0.04405	3.61748
0.0441	3.61846
0.04415	3.61878
0.0442	3.61976
0.04425	3.62008
0.0443	3.62105
0.04435	3.62138
0.0444	3.6217
0.04445	3.62235
0.0445	3.62333
0.04455	3.6243
0.0446	3.6243
0.04465	3.62527
0.0447	3.62592
0.04475	3.62625
0.0448	3.6269
0.04485	3.62754
0.0449	3.62787
0.04495	3.62787
0.045	3.62852
0.04505	3.62819
0.0451	3.62819
0.04515	3.62819
0.0452	3.62819
0.04525	3.62787
0.0453	3.62787
0.04535	3.62754
0.0454	3.62722
0.04545	3.62722
0.0455	3.62722
0.04555	3.62722
0.0456	3.6269
0.04565	3.6269
0.0457	3.62657
0.04575	3.62657
0.0458	3.6269
0.04585	3.6269
0.0459	3.62722
0.04595	3.6269
0.046	3.62754
0.04605	3.62787
0.0461	3.62787
0.04615	3.62884
0.0462	3.62917
0.04625	3.63014
0.0463	3.63047
0.04635	3.63111
0.0464	3.63144
0.04645	3.63241
0.0465	3.63339
0.04655	3.63404
0.0466	3.63468
0.04665	3.63598
0.0467	3.63663
0.04675	3.63761
0.0468	3.63858
0.04685	3.63858
0.0469	3.63923
0.04695	3.6402
0.047	3.6402
0.04705	3.64118
0.0471	3.64182
0.04715	3.64215
0.0472	3.64247
0.04725	3.64345
0.0473	3.6441
0.04735	3.6441
0.0474	3.64507
0.04745	3.64539
0.0475	3.64604
0.04755	3.64702
0.0476	3.64734
0.04765	3.64831
0.0477	3.64896
0.04775	3.65026
0.0478	3.65059
0.04785	3.65188
0.0479	3.65253
0.04795	3.65383
0.048	3.65481
0.04805	3.65578
0.0481	3.65708
0.04815	3.65773
0.0482	3.6587
0.04825	3.65935
0.0483	3.66032
0.04835	3.6613
0.0484	3.66162
0.04845	3.66227
0.0485	3.66259
0.04855	3.66357
0.0486	3.66454
0.04865	3.66454
0.0487	3.66454
0.04875	3.66487
0.0488	3.66519
0.04885	3.66552
0.0489	3.66552
0.04895	3.66519
0.049	3.66552
0.04905	3.66487
0.0491	3.66519
0.04915	3.66519
0.0492	3.66519
0.04925	3.66519
0.0493	3.66519
0.04935	3.66552
0.0494	3.66552
0.04945	3.66552
0.0495	3.66552
0.04955	3.66584
0.0496	3.66616
0.04965	3.66681
0.0497	3.66681
0.04975	3.66779
0.0498	3.66844
0.04985	3.66876
0.0499	3.66941
0.04995	3.66973
0.05	3.67071
0.05005	3.67103
0.0501	3.67136
0.05015	3.67201
0.0502	3.67168
0.05025	3.67266
0.0503	3.67266
0.05035	3.67266
0.0504	3.67298
0.05045	3.67363
0.0505	3.67395
0.05055	3.67428
0.0506	3.67428
0.05065	3.67428
0.0507	3.67525
0.05075	3.67558
0.0508	3.6759
0.05085	3.67623
0.0509	3.67687
0.05095	3.6772
0.051	3.67785
0.05105	3.6785
0.0511	3.6798
0.05115	3.68012
0.0512	3.68077
0.05125	3.68207
0.0513	3.68272
0.05135	3.68337
0.0514	3.68434
0.05145	3.68531
0.0515	3.68596
0.05155	3.68661
0.0516	3.68758
0.05165	3.68823
0.0517	3.68888
0.05175	3.68921
0.0518	3.68986
0.05185	3.69051
0.0519	3.69115
0.05195	3.69115
0.052	3.69213
0.05205	3.69245
0.0521	3.6931
0.05215	3.69278
0.0522	3.69343
0.05225	3.69375
0.0523	3.6944
0.05235	3.69505
0.0524	3.69537
0.05245	3.69537
0.0525	3.69635
0.05255	3.69667
0.0526	3.697
0.05265	3.69765
0.0527	3.69829
0.05275	3.69862
0.0528	3.69862
0.05285	3.69927
0.0529	3.69959
0.05295	3.69992
0.053	3.70057
0.05305	3.70024
0.0531	3.70089
0.05315	3.70057
0.0532	3.70057
0.05325	3.69992
0.0533	3.69992
0.05335	3.69992
0.0534	3.69992
0.05345	3.69992
0.0535	3.69992
0.05355	3.69959
0.0536	3.69959
0.05365	3.69959
0.0537	3.69927
0.05375	3.69959
0.0538	3.69927
0.05385	3.69959
0.0539	3.69992
0.05395	3.69959
0.054	3.70024
0.05405	3.69992
0.0541	3.70057
0.05415	3.70089
0.0542	3.70089
0.05425	3.70186
0.0543	3.70219
0.05435	3.70219
0.0544	3.70219
0.05445	3.70284
0.0545	3.70316
0.05455	3.70349
0.0546	3.70349
0.05465	3.70381
0.0547	3.70446
0.05475	3.70446
0.0548	3.70479
0.05485	3.70543
0.0549	3.70608
0.05495	3.70641
0.055	3.70738
0.05505	3.70803
0.0551	3.70803
0.05515	3.70965
0.0552	3.70998
0.05525	3.71095
0.0553	3.71193
0.05535	3.71322
0.0554	3.71387
0.05545	3.7155
0.0555	3.71582
0.05555	3.71647
0.0556	3.71777
0.05565	3.71874
0.0557	3.71971
0.05575	3.72036
0.0558	3.72134
0.05585	3.72231
0.0559	3.72264
0.05595	3.72296
0.056	3.72361
0.05605	3.72426
0.0561	3.72458
0.05615	3.72523
0.0562	3.72621
0.05625	3.72653
0.0563	3.72685
0.05635	3.72718
0.0564	3.7275
0.05645	3.72815
0.0565	3.72848
0.05655	3.72913
0.0566	3.72978
0.05665	3.72978
0.0567	3.7301
0.05675	3.73075
0.0568	3.73107
0.05685	3.73172
0.0569	3.73205
0.05695	3.73205
0.057	3.7327
0.05705	3.73335
0.0571	3.73367
0.05715	3.73367
0.0572	3.73464
0.05725	3.73464
0.0573	3.73529
0.05735	3.73562
0.0574	3.73594
0.05745	3.73627
0.0575	3.73659
0.05755	3.73724
0.0576	3.73692
0.05765	3.73789
0.0577	3.73789
0.05775	3.73789
0.0578	3.73854
0.05785	3.73886
0.0579	3.73919
0.05795	3.73984
0.058	3.74016
0.05805	3.74049
0.0581	3.74049
0.05815	3.74081
0.0582	3.74113
0.05825	3.74113
0.0583	3.74146
0.05835	3.74178
0.0584	3.74211
0.05845	3.74211
0.0585	3.74243
0.05855	3.74308
0.0586	3.74308
0.05865	3.74373
0.0587	3.74406
0.05875	3.7447
0.0588	3.7447
0.05885	3.74535
0.0589	3.74633
0.05895	3.74633
0.059	3.74698
0.05905	3.74763
0.0591	3.74795
0.05915	3.7486
0.0592	3.74892
0.05925	3.74892
0.0593	3.74957
0.05935	3.7499
0.0594	3.75055
0.05945	3.75055
0.0595	3.7512
0.05955	3.75152
0.0596	3.75184
0.05965	3.75282
0.0597	3.75282
0.05975	3.75314
0.0598	3.75412
0.05985	3.75509
0.0599	3.75541
0.05995	3.75574
0.06	3.75639
0.06005	3.75671
0.0601	3.75736
0.06015	3.75801
0.0602	3.75801
0.06025	3.75866
0.0603	3.75898
0.06035	3.75898
0.0604	3.75931
0.06045	3.75931
0.0605	3.75931
0.06055	3.75898
0.0606	3.75931
0.06065	3.75898
0.0607	3.75898
0.06075	3.75898
0.0608	3.75866
0.06085	3.75898
0.0609	3.75866
0.06095	3.75898
0.061	3.75866
0.06105	3.75931
0.0611	3.75931
0.06115	3.75963
0.0612	3.75996
0.06125	3.76061
0.0613	3.76126
0.06135	3.76191
0.0614	3.76223
0.06145	3.76288
0.0615	3.76385
0.06155	3.7645
0.0616	3.76515
0.06165	3.76612
0.0617	3.76612
0.06175	3.76742
0.0618	3.76775
0.06185	3.7684
0.0619	3.76905
0.06195	3.77002
0.062	3.77067
0.06205	3.77132
0.0621	3.77164
0.06215	3.77229
0.0622	3.77262
0.06225	3.77262
0.0623	3.77326
0.06235	3.77359
0.0624	3.77359
0.06245	3.77391
0.0625	3.77391
0.06255	3.77424
0.0626	3.77456
0.06265	3.77489
0.0627	3.77489
0.06275	3.77554
0.0628	3.77521
0.06285	3.77521
0.0629	3.77521
0.06295	3.77586
0.063	3.77554
0.06305	3.77619
0.0631	3.77586
0.06315	3.77554
0.0632	3.77586
0.06325	3.77651
0.0633	3.77683
0.06335	3.77683
0.0634	3.77716
0.06345	3.77716
0.0635	3.77813
0.06355	3.77846
0.0636	3.77943
0.06365	3.77976
0.0637	3.7804
0.06375	3.78138
0.0638	3.78235
0.06385	3.78268
0.0639	3.78397
0.06395	3.78462
0.064	3.7856
0.06405	3.78657
0.0641	3.78754
0.06415	3.78819
0.0642	3.78884
0.06425	3.79014
0.0643	3.79079
0.06435	3.79176
0.0644	3.79209
0.06445	3.79241
0.0645	3.79339
0.06455	3.79404
0.0646	3.79436
0.06465	3.79436
0.0647	3.79501
0.06475	3.79533
0.0648	3.79631
0.06485	3.79566
0.0649	3.79631
0.06495	3.79728
0.065	3.79728
0.06505	3.79761
0.0651	3.79761
0.06515	3.79825
0.0652	3.79923
0.06525	3.79988
0.0653	3.8002
0.06535	3.80085
0.0654	3.80215
0.06545	3.8028
0.0655	3.8041
0.06555	3.80507
0.0656	3.80604
0.06565	3.80669
0.0657	3.80799
0.06575	3.80896
0.0658	3.80961
0.06585	3.81091
0.0659	3.81156
0.06595	3.81253
0.066	3.81351
0.06605	3.81416
0.0661	3.81481
0.06615	3.81546
0.0662	3.81578
0.06625	3.81643
0.0663	3.81675
0.06635	3.8174
0.0664	3.81773
0.06645	3.81805
0.0665	3.8187
0.06655	3.8187
0.0666	3.81935
0.06665	3.81935
0.0667	3.81967
0.06675	3.81967
0.0668	3.82032
0.06685	3.82
0.0669	3.82032
0.06695	3.82032
0.067	3.82032
0.06705	3.82065
0.0671	3.82032
0.06715	3.82032
0.0672	3.82097
0.06725	3.82097
0.0673	3.8213
0.06735	3.8213
0.0674	3.82162
0.06745	3.82195
0.0675	3.82195
0.06755	3.82227
0.0676	3.82259
0.06765	3.82324
0.0677	3.82357
0.06775	3.82324
0.0678	3.82357
0.06785	3.82454
0.0679	3.82454
0.06795	3.82487
0.068	3.82552
0.06805	3.82552
0.0681	3.82616
0.06815	3.82649
0.0682	3.82714
0.06825	3.82714
0.0683	3.82746
0.06835	3.82844
0.0684	3.82941
0.06845	3.83006
0.0685	3.83071
0.06855	3.83136
0.0686	3.83201
0.06865	3.83298
0.0687	3.83363
0.06875	3.8346
0.0688	3.83558
0.06885	3.8359
0.0689	3.83655
0.06895	3.83687
0.069	3.8372
0.06905	3.83752
0.0691	3.83752
0.06915	3.83752
0.0692	3.83752
0.06925	3.8372
0.0693	3.83752
0.06935	3.8372
0.0694	3.8372
0.06945	3.83655
0.0695	3.83655
0.06955	3.83623
0.0696	3.83558
0.06965	3.83525
0.0697	3.83525
0.06975	3.8346
0.0698	3.8346
0.06985	3.83395
0.0699	3.83395
0.06995	3.83395
0.07	3.83395
0.07005	3.83395
0.0701	3.83395
0.07015	3.83428
0.0702	3.83395
0.07025	3.83493
0.0703	3.83493
0.07035	3.83558
0.0704	3.8359
0.07045	3.83687
0.0705	3.8372
0.07055	3.83752
0.0706	3.83752
0.07065	3.83817
0.0707	3.83817
0.07075	3.8385
0.0708	3.83882
0.07085	3.83915
0.0709	3.8398
0.07095	3.84012
0.071	3.84044
0.07105	3.84012
0.0711	3.84012
0.07115	3.84077
0.0712	3.84077
0.07125	3.84109
0.0713	3.84142
0.07135	3.84207
0.0714	3.84239
0.07145	3.84272
0.0715	3.84272
0.07155	3.84304
0.0716	3.84401
0.07165	3.84434
0.0717	3.84466
0.07175	3.84434
0.0718	3.84564
0.07185	3.84596
0.0719	3.84629
0.07195	3.84629
0.072	3.84661
0.07205	3.84661
0.0721	3.84726
0.07215	3.84791
0.0722	3.84758
0.07225	3.84856
0.0723	3.84856
0.07235	3.84953
0.0724	3.85018
0.07245	3.84986
0.0725	3.85018
0.07255	3.85051
0.0726	3.85148
0.07265	3.85213
0.0727	3.85245
0.07275	3.85278
0.0728	3.8531
0.07285	3.85343
0.0729	3.85472
0.07295	3.85472
0.073	3.8557
0.07305	3.85602
0.0731	3.85667
0.07315	3.85765
0.0732	3.85797
0.07325	3.85829
0.0733	3.85894
0.07335	3.85992
0.0734	3.85992
0.07345	3.86024
0.0735	3.86089
0.07355	3.86154
0.0736	3.86186
0.07365	3.86251
0.0737	3.86251
0.07375	3.86316
0.0738	3.86349
0.07385	3.86349
0.0739	3.86316
0.07395	3.86414
0.074	3.86446
0.07405	3.86414
0.0741	3.86479
0.07415	3.86511
0.0742	3.86511
0.07425	3.86511
0.0743	3.86576
0.07435	3.86641
0.0744	3.86641
0.07445	3.86738
0.0745	3.86771
0.07455	3.86803
0.0746	3.86836
0.07465	3.86933
0.0747	3.86998
0.07475	3.87063
0.0748	3.87095
0.07485	3.8716
0.0749	3.87225
0.07495	3.87257
0.075	3.8729
0.07505	3.87452
0.0751	3.87452
0.07515	3.8755
0.0752	3.87582
0.07525	3.87679
0.0753	3.87744
0.07535	3.87842
0.0754	3.87907
0.07545	3.88004
0.0755	3.88069
0.07555	3.88199
0.0756	3.88231
0.07565	3.88328
0.0757	3.88393
0.07575	3.88491
0.0758	3.88556
0.07585	3.88621
0.0759	3.88685
0.07595	3.88718
0.076	3.88783
0.07605	3.88815
0.0761	3.88815
0.07615	3.8888
0.0762	3.88913
0.07625	3.88978
0.0763	3.8901
0.07635	3.89042
0.0764	3.89042
0.07645	3.89107
0.0765	3.89107
0.07655	3.8914
0.0766	3.8914
0.07665	3.89205
0.0767	3.89205
0.07675	3.8927
0.0768	3.89302
0.07685	3.8927
0.0769	3.89302
0.07695	3.89335
0.077	3.89399
0.07705	3.89399
0.0771	3.89432
0.07715	3.89464
0.0772	3.89464
0.07725	3.89529
0.0773	3.89627
0.07735	3.89659
0.0774	3.89692
0.07745	3.89756
0.0775	3.89789
0.07755	3.89854
0.0776	3.89886
0.07765	3.89984
0.0777	3.90081
0.07775	3.90146
0.0778	3.90178
0.07785	3.90243
0.0779	3.90308
0.07795	3.90341
0.078	3.90406
0.07805	3.90406
0.0781	3.9047
0.07815	3.90503
0.0782	3.90503
0.07825	3.90503
0.0783	3.90535
0.07835	3.9047
0.0784	3.90438
0.07845	3.90406
0.0785	3.90373
0.07855	3.90373
0.0786	3.90341
0.07865	3.90276
0.0787	3.90308
0.07875	3.90243
0.0788	3.90243
0.07885	3.90146
0.0789	3.90178
0.07895	3.90178
0.079	3.90146
0.07905	3.90146
0.0791	3.90113
0.07915	3.90146
0.0792	3.90178
0.07925	3.90243
0.0793	3.90276
0.07935	3.90308
0.0794	3.90308
0.07945	3.90373
0.0795	3.90438
0.07955	3.90503
0.0796	3.906
0.07965	3.90698
0.0797	3.90763
0.07975	3.90795
0.0798	3.90892
0.07985	3.90957
0.0799	3.91022
0.07995	3.9112
0.08	3.91152
0.08005	3.91249
0.0801	3.91282
0.08015	3.91347
0.0802	3.91412
0.08025	3.91412
0.0803	3.91477
0.08035	3.91509
0.0804	3.91541
0.08045	3.91574
0.0805	3.91606
0.08055	3.91574
0.0806	3.91639
0.08065	3.91639
0.0807	3.91606
0.08075	3.91606
0.0808	3.91574
0.08085	3.91606
0.0809	3.91574
0.08095	3.91509
0.081	3.91509
0.08105	3.91444
0.0811	3.91412
0.08115	3.91412
0.0812	3.91379
0.08125	3.91347
0.0813	3.91314
0.08135	3.91282
0.0814	3.91217
0.08145	3.91249
0.0815	3.91152
0.08155	3.91152
0.0816	3.91087
0.08165	3.91055
0.0817	3.91022
0.08175	3.91055
0.0818	3.91022
0.08185	3.91022
0.0819	3.90957
0.08195	3.90957
0.082	3.90925
0.08205	3.90957
0.0821	3.90957
0.08215	3.90957
0.0822	3.90957
0.08225	3.91022
0.0823	3.91055
0.08235	3.9112
0.0824	3.91184
0.08245	3.91217
0.0825	3.91249
0.08255	3.91379
0.0826	3.91412
0.08265	3.91509
0.0827	3.91574
0.08275	3.91671
0.0828	3.91736
0.08285	3.91898
0.0829	3.92028
0.08295	3.92126
0.083	3.92255
0.08305	3.9232
0.0831	3.9245
0.08315	3.9258
0.0832	3.92645
0.08325	3.92742
0.0833	3.9284
0.08335	3.92937
0.0834	3.93034
0.08345	3.93099
0.0835	3.93197
0.08355	3.93262
0.0836	3.93326
0.08365	3.93391
0.0837	3.93424
0.08375	3.93489
0.0838	3.93554
0.08385	3.93619
0.0839	3.93683
0.08395	3.93683
0.084	3.93781
0.08405	3.93781
0.0841	3.93846
0.08415	3.93878
0.0842	3.93911
0.08425	3.93976
0.0843	3.94008
0.08435	3.9404
0.0844	3.94138
0.08445	3.94138
0.0845	3.94203
0.08455	3.94235
0.0846	3.943
0.08465	3.94333
0.0847	3.94397
0.08475	3.9443
0.0848	3.94462
0.08485	3.94592
0.0849	3.94592
0.08495	3.94625
0.085	3.94722
0.08505	3.94722
0.0851	3.94852
0.08515	3.94819
0.0852	3.94852
0.08525	3.94917
0.0853	3.95014
0.08535	3.95047
0.0854	3.95047
0.08545	3.95047
0.0855	3.95111
0.08555	3.95144
0.0856	3.95209
0.08565	3.95209
0.0857	3.95209
0.08575	3.95209
0.0858	3.95209
0.08585	3.95241
0.0859	3.95241
0.08595	3.95274
0.086	3.95274
0.08605	3.95306
0.0861	3.95274
0.08615	3.95339
0.0862	3.95306
0.08625	3.95371
0.0863	3.95404
0.08635	3.95371
0.0864	3.95436
0.08645	3.95436
0.0865	3.95436
0.08655	3.95436
0.0866	3.95468
0.08665	3.95501
0.0867	3.95501
0.08675	3.95501
0.0868	3.95501
0.08685	3.95533
0.0869	3.95598
0.08695	3.95663
0.087	3.95696
0.08705	3.95728
0.0871	3.95728
0.08715	3.95793
0.0872	3.9589
0.08725	3.9589
0.0873	3.9589
0.08735	3.95955
0.0874	3.95988
0.08745	3.95988
0.0875	3.96085
0.08755	3.96085
0.0876	3.96118
0.08765	3.96182
0.0877	3.96247
0.08775	3.96312
0.0878	3.96312
0.08785	3.96377
0.0879	3.96442
0.08795	3.96539
0.088	3.96604
0.08805	3.96669
0.0881	3.96734
0.08815	3.96767
0.0882	3.96832
0.08825	3.96896
0.0883	3.96929
0.08835	3.96994
0.0884	3.97059
0.08845	3.97124
0.0885	3.97189
0.08855	3.97189
0.0886	3.97253
0.08865	3.97286
0.0887	3.97318
0.08875	3.97383
0.0888	3.97383
0.08885	3.97448
0.0889	3.97481
0.08895	3.97513
0.089	3.97513
0.08905	3.97546
0.0891	3.97578
0.08915	3.97643
0.0892	3.97578
0.08925	3.97643
0.0893	3.97675
0.08935	3.97675
0.0894	3.97708
0.08945	3.9774
0.0895	3.97675
0.08955	3.97643
0.0896	3.97643
0.08965	3.97643
0.0897	3.97643
0.08975	3.9761
0.0898	3.97643
0.08985	3.9761
0.0899	3.9761
0.08995	3.97578
0.09	3.97546
0.09005	3.97546
0.0901	3.97481
0.09015	3.97513
0.0902	3.97481
0.09025	3.97513
0.0903	3.97481
0.09035	3.97513
0.0904	3.97578
0.09045	3.97513
0.0905	3.97546
0.09055	3.97643
0.0906	3.97675
0.09065	3.97675
0.0907	3.97773
0.09075	3.97838
0.0908	3.97935
0.09085	3.98
0.0909	3.9813
0.09095	3.98227
0.091	3.98324
0.09105	3.98389
0.0911	3.98487
0.09115	3.98617
0.0912	3.98746
0.09125	3.98811
0.0913	3.98876
0.09135	3.99006
0.0914	3.99136
0.09145	3.99233
0.0915	3.99266
0.09155	3.99331
0.0916	3.9946
0.09165	3.99525
0.0917	3.99558
0.09175	3.99655
0.0918	3.9972
0.09185	3.99817
0.0919	3.99882
0.09195	3.99947
0.092	3.99947
0.09205	4.00077
0.0921	4.00045
0.09215	4.00077
0.0922	4.00109
0.09225	4.00174
0.0923	4.00207
0.09235	4.00272
0.0924	4.00304
0.09245	4.00337
0.0925	4.00369
0.09255	4.00402
0.0926	4.00434
0.09265	4.00499
0.0927	4.00596
0.09275	4.00694
0.0928	4.00694
0.09285	4.00759
0.0929	4.00823
0.09295	4.00921
0.093	4.00953
0.09305	4.01051
0.0931	4.01148
0.09315	4.01245
0.0932	4.0131
0.09325	4.01408
0.0933	4.01505
0.09335	4.0157
0.0934	4.01667
0.09345	4.01732
0.0935	4.01797
0.09355	4.01862
0.0936	4.01927
0.09365	4.01992
0.0937	4.02057
0.09375	4.02122
0.0938	4.02186
0.09385	4.02186
0.0939	4.02251
0.09395	4.02251
0.094	4.02251
0.09405	4.02284
0.0941	4.02316
0.09415	4.02284
0.0942	4.02316
0.09425	4.02316
0.0943	4.02349
0.09435	4.02349
0.0944	4.02251
0.09445	4.02316
0.0945	4.02316
0.09455	4.02316
0.0946	4.02284
0.09465	4.02284
0.0947	4.02251
0.09475	4.02251
0.0948	4.02251
0.09485	4.02251
0.0949	4.02219
0.09495	4.02251
0.095	4.02219
0.09505	4.02186
0.0951	4.02186
0.09515	4.02186
0.0952	4.02154
0.09525	4.02122
0.0953	4.02122
0.09535	4.02057
0.0954	4.02089
0.09545	4.02057
0.0955	4.02057
0.09555	4.02057
0.0956	4.02057
0.09565	4.02057
0.0957	4.02089
0.09575	4.02024
0.0958	4.02057
0.09585	4.02089
0.0959	4.02057
0.09595	4.02089
0.096	4.02057
0.09605	4.02122
0.0961	4.02154
0.09615	4.02154
0.0962	4.02154
0.09625	4.02186
0.0963	4.02154
0.09635	4.02186
0.0964	4.02186
0.09645	4.02186
0.0965	4.02186
0.09655	4.02219
0.0966	4.02251
0.09665	4.02219
0.0967	4.02284
0.09675	4.02284
0.0968	4.02284
0.09685	4.02284
0.0969	4.02316
0.09695	4.02316
0.097	4.02316
0.09705	4.02349
0.0971	4.02381
0.09715	4.02381
0.0972	4.02414
0.09725	4.02479
0.0973	4.02511
0.09735	4.02543
0.0974	4.02576
0.09745	4.02608
0.0975	4.02608
0.09755	4.02673
0.0976	4.02738
0.09765	4.02771
0.0977	4.02836
0.09775	4.02836
0.0978	4.02868
0.09785	4.029
0.0979	4.02965
0.09795	4.02965
0.098	4.02998
0.09805	4.0303
0.0981	4.0303
0.09815	4.03063
0.0982	4.03095
0.09825	4.03128
0.0983	4.03128
0.09835	4.03128
0.0984	4.03193
0.09845	4.03257
0.0985	4.03257
0.09855	4.0329
0.0986	4.03355
0.09865	4.03355
0.0987	4.0342
0.09875	4.03485
0.0988	4.0355
0.09885	4.03614
0.0989	4.03647
0.09895	4.03679
0.099	4.03712
0.09905	4.03777
[truncated: 5,812 more rows]
