# Supplementary material for: An evolutionarily conserved glycine-tyrosine motif forms a folding core in outer membrane proteins
Source: PLoS One. 2017 Aug 3;12(8):e0182016. doi: 10.1371/journal.pone.0182016 (PMC5542473; doi:10.1371/journal.pone.0182016)
Supplement: S1 File — (ZIP) [file pone.0182016.s001.zip › OmpX stopflow RAW data/OmpX WT 10/ompx_wt_ch1_025.bka]

BIO-KINE ASCII FILE
_COMMENT	External device
_COMMENT	Kinetics measurement
_COMMENT	Y Unit : Volt, X Unit : s
_COMMENT	Timebase 1 = .00005 s 5001 pts
_COMMENT	Timebase 2 = .001 s 2749 pts
_COMMENT	Timebase 3 = .5 s 44 pts
_SFM	SFM-300 /S Advanced mode
_SFM	Ratio : S1: 950, S2: 950, S3: 100
_SFM	Content : S1: , S2: , S3:
_SFM	Concentration : S1: , S2: , S3:
_SFM	Total volume : 422 �l Flow : 14 mL/s
_SFM	Acquisition start : 10 ms before stop
_SFM	cuve=FC-08, s1=10 ml , s2=10 ml , s3=1.9 ml
_UNITX	s
_UNITY	Volt
_DELTAX	0
_DATA
1e-300	2.42511
5e-5	2.44231
1e-4	2.46016
1.5e-4	2.47931
2e-4	2.49846
2.5e-4	2.51858
3e-4	2.53935
3.5e-4	2.56045
4e-4	2.58187
4.5e-4	2.60361
5e-4	2.626
5.5e-4	2.6484
6e-4	2.67079
6.5e-4	2.69351
7e-4	2.71655
7.5e-4	2.73927
8e-4	2.76166
8.5e-4	2.78471
9e-4	2.80677
9.5e-4	2.82884
0.001	2.85091
0.00105	2.87233
0.0011	2.89375
0.00115	2.91387
0.0012	2.93432
0.00125	2.95347
0.0013	2.97229
0.00135	2.99079
0.0014	3.00767
0.00145	3.02422
0.0015	3.0398
0.00155	3.0544
0.0016	3.06738
0.00165	3.07939
0.0017	3.09042
0.00175	3.10016
0.0018	3.1086
0.00185	3.11574
0.0019	3.12223
0.00195	3.12645
0.002	3.12969
0.00205	3.13132
0.0021	3.13229
0.00215	3.13164
0.0022	3.12969
0.00225	3.12612
0.0023	3.12223
0.00235	3.11606
0.0024	3.10957
0.00245	3.10113
0.0025	3.0927
0.00255	3.08231
0.0026	3.07128
0.00265	3.05862
0.0027	3.04596
0.00275	3.03201
0.0028	3.01773
0.00285	3.00247
0.0029	2.98657
0.00295	2.96969
0.003	2.95282
0.00305	2.93432
0.0031	2.91679
0.00315	2.8983
0.0032	2.87915
0.00325	2.86065
0.0033	2.84118
0.00335	2.8217
0.0034	2.80191
0.00345	2.78308
0.0035	2.76426
0.00355	2.74544
0.0036	2.72726
0.00365	2.70974
0.0037	2.69253
0.00375	2.67533
0.0038	2.65911
0.00385	2.64418
0.0039	2.62957
0.00395	2.61594
0.004	2.60329
0.00405	2.59095
0.0041	2.58024
0.00415	2.57051
0.0042	2.56174
0.00425	2.55395
0.0043	2.54714
0.00435	2.54195
0.0044	2.5374
0.00445	2.53383
0.0045	2.53156
0.00455	2.53059
0.0046	2.53059
0.00465	2.53221
0.0047	2.53383
0.00475	2.5374
0.0048	2.54195
0.00485	2.54714
0.0049	2.55395
0.00495	2.56174
0.005	2.57018
0.00505	2.57992
0.0051	2.5903
0.00515	2.60134
0.0052	2.614
0.00525	2.6273
0.0053	2.64126
0.00535	2.65586
0.0054	2.67144
0.00545	2.68799
0.0055	2.70454
0.00555	2.72207
0.0056	2.73992
0.00565	2.75842
0.0057	2.77789
0.00575	2.79671
0.0058	2.81651
0.00585	2.83631
0.0059	2.85546
0.00595	2.87558
0.006	2.89537
0.00605	2.91517
0.0061	2.93464
0.00615	2.95412
0.0062	2.97262
0.00625	2.99176
0.0063	3.00994
0.00635	3.02746
0.0064	3.04499
0.00645	3.06186
0.0065	3.07842
0.00655	3.09464
0.0066	3.1099
0.00665	3.12548
0.0067	3.14073
0.00675	3.15436
0.0068	3.16799
0.00685	3.18097
0.0069	3.19363
0.00695	3.20499
0.007	3.2157
0.00705	3.22543
0.0071	3.23517
0.00715	3.24328
0.0072	3.24978
0.00725	3.25627
0.0073	3.26113
0.00735	3.2647
0.0074	3.2673
0.00745	3.26892
0.0075	3.26925
0.00755	3.26827
0.0076	3.266
0.00765	3.26243
0.0077	3.25724
0.00775	3.25205
0.0078	3.24458
0.00785	3.23679
0.0079	3.22738
0.00795	3.21732
0.008	3.20596
0.00805	3.19395
0.0081	3.18065
0.00815	3.16637
0.0082	3.15241
0.00825	3.13716
0.0083	3.12126
0.00835	3.10503
0.0084	3.0888
0.00845	3.0716
0.0085	3.05408
0.00855	3.03623
0.0086	3.01903
0.00865	3.00085
0.0087	2.98268
0.00875	2.96483
0.0088	2.94698
0.00885	2.92913
0.0089	2.91128
0.00895	2.89408
0.009	2.87623
0.00905	2.85935
0.0091	2.84247
0.00915	2.82527
0.0092	2.80905
0.00925	2.79314
0.0093	2.77724
0.00935	2.76166
0.0094	2.74706
0.00945	2.73278
0.0095	2.71915
0.00955	2.70584
0.0096	2.69351
0.00965	2.68247
0.0097	2.67144
0.00975	2.66138
0.0098	2.65262
0.00985	2.64483
0.0099	2.63801
0.00995	2.63249
0.01	2.6273
0.01005	2.62406
0.0101	2.62114
0.01015	2.61984
0.0102	2.61951
0.01025	2.61951
0.0103	2.62114
0.01035	2.62406
0.0104	2.62763
0.01045	2.63217
0.0105	2.63801
0.01055	2.64483
0.0106	2.65327
0.01065	2.66203
0.0107	2.67241
0.01075	2.68345
0.0108	2.69546
0.01085	2.70909
0.0109	2.72304
0.01095	2.73797
0.011	2.75355
0.01105	2.7701
0.0111	2.78763
0.01115	2.80548
0.0112	2.82365
0.01125	2.84247
0.0113	2.86195
0.01135	2.88142
0.0114	2.90122
0.01145	2.92101
0.0115	2.94049
0.01155	2.96061
0.0116	2.98073
0.01165	3.0002
0.0117	3.01935
0.01175	3.0385
0.0118	3.057
0.01185	3.0755
0.0119	3.09335
0.01195	3.11022
0.012	3.12677
0.01205	3.14235
0.0121	3.15761
0.01215	3.17156
0.0122	3.18519
0.01225	3.19752
0.0123	3.20921
0.01235	3.22024
0.0124	3.22998
0.01245	3.23971
0.0125	3.24848
0.01255	3.25594
0.0126	3.26308
0.01265	3.26925
0.0127	3.27444
0.01275	3.27931
0.0128	3.28385
0.01285	3.28807
0.0129	3.29164
0.01295	3.29489
0.013	3.29716
0.01305	3.30008
0.0131	3.30203
0.01315	3.30397
0.0132	3.30592
0.01325	3.30754
0.0133	3.30917
0.01335	3.31047
0.0134	3.31209
0.01345	3.31371
0.0135	3.31533
0.01355	3.31631
0.0136	3.31793
0.01365	3.3189
0.0137	3.32053
0.01375	3.32215
0.0138	3.32345
0.01385	3.32507
0.0139	3.32637
0.01395	3.32767
0.014	3.32929
0.01405	3.33091
0.0141	3.33188
0.01415	3.33383
0.0142	3.33545
0.01425	3.33675
0.0143	3.33838
0.01435	3.33935
0.0144	3.34097
0.01445	3.34259
0.0145	3.34389
0.01455	3.34519
0.0146	3.34681
0.01465	3.34811
0.0147	3.34909
0.01475	3.35071
0.0148	3.35168
0.01485	3.35233
0.0149	3.35363
0.01495	3.3546
0.015	3.3559
0.01505	3.35655
0.0151	3.35752
0.01515	3.35817
0.0152	3.35882
0.01525	3.35947
0.0153	3.36012
0.01535	3.36044
0.0154	3.36109
0.01545	3.36109
0.0155	3.36174
0.01555	3.36142
0.0156	3.36207
0.01565	3.36207
0.0157	3.36239
0.01575	3.36174
0.0158	3.36207
0.01585	3.36142
0.0159	3.36174
0.01595	3.36142
0.016	3.36044
0.01605	3.36077
0.0161	3.36044
0.01615	3.36012
0.0162	3.3598
0.01625	3.3598
0.0163	3.36012
0.01635	3.35947
0.0164	3.35947
0.01645	3.3598
0.0165	3.3598
0.01655	3.35947
0.0166	3.3598
0.01665	3.36012
0.0167	3.36077
0.01675	3.36044
0.0168	3.36077
0.01685	3.36142
0.0169	3.36142
0.01695	3.36174
0.017	3.36239
0.01705	3.36239
0.0171	3.36304
0.01715	3.36369
0.0172	3.36369
0.01725	3.36499
0.0173	3.36499
0.01735	3.36564
0.0174	3.36694
0.01745	3.36726
0.0175	3.36726
0.01755	3.36856
0.0176	3.36921
0.01765	3.37018
0.0177	3.37083
0.01775	3.3718
0.0178	3.37245
0.01785	3.37343
0.0179	3.37408
0.01795	3.37537
0.018	3.37537
0.01805	3.377
0.0181	3.37732
0.01815	3.37829
0.0182	3.37862
0.01825	3.37927
0.0183	3.37927
0.01835	3.38024
0.0184	3.38089
0.01845	3.38089
0.0185	3.38154
0.01855	3.38219
0.0186	3.38284
0.01865	3.38251
0.0187	3.38316
0.01875	3.38349
0.0188	3.38381
0.01885	3.38381
0.0189	3.38381
0.01895	3.38381
0.019	3.38446
0.01905	3.38446
0.0191	3.38479
0.01915	3.38511
0.0192	3.38576
0.01925	3.38608
0.0193	3.38608
0.01935	3.38706
0.0194	3.38706
0.01945	3.38771
0.0195	3.38836
0.01955	3.389
0.0196	3.38965
0.01965	3.3903
0.0197	3.39095
0.01975	3.39193
0.0198	3.39257
0.01985	3.39322
0.0199	3.3942
0.01995	3.39517
0.02	3.3955
0.02005	3.39582
0.0201	3.39712
0.02015	3.39744
0.0202	3.39777
0.02025	3.39809
0.0203	3.39907
0.02035	3.39939
0.0204	3.39971
0.02045	3.40004
0.0205	3.40004
0.02055	3.40004
0.0206	3.40036
0.02065	3.40036
0.0207	3.40069
0.02075	3.40069
0.0208	3.40101
0.02085	3.40101
0.0209	3.40134
0.02095	3.40134
0.021	3.40166
0.02105	3.40199
0.0211	3.40166
0.02115	3.40166
0.0212	3.40199
0.02125	3.40231
0.0213	3.40231
0.02135	3.40231
0.0214	3.40231
0.02145	3.40264
0.0215	3.40264
0.02155	3.40296
0.0216	3.40328
0.02165	3.40361
0.0217	3.40393
0.02175	3.40458
0.0218	3.40491
0.02185	3.40491
0.0219	3.40588
0.02195	3.40588
0.022	3.40653
0.02205	3.40718
0.0221	3.40815
0.02215	3.40913
0.0222	3.40978
0.02225	3.41042
0.0223	3.4114
0.02235	3.41237
0.0224	3.41335
0.02245	3.41399
0.0225	3.41497
0.02255	3.41627
0.0226	3.41692
0.02265	3.41789
0.0227	3.41821
0.02275	3.41951
0.0228	3.42016
0.02285	3.42081
0.0229	3.42178
0.02295	3.42276
0.023	3.42373
0.02305	3.4247
0.0231	3.42503
0.02315	3.42568
0.0232	3.42665
0.02325	3.42795
0.0233	3.4286
0.02335	3.42892
0.0234	3.42925
0.02345	3.43022
0.0235	3.43022
0.02355	3.43022
0.0236	3.43087
0.02365	3.43087
0.0237	3.43152
0.02375	3.43087
0.0238	3.4312
0.02385	3.43055
0.0239	3.43087
0.02395	3.43055
0.024	3.43022
0.02405	3.4299
0.0241	3.42957
0.02415	3.42925
0.0242	3.4286
0.02425	3.42827
0.0243	3.42827
0.02435	3.42763
0.0244	3.4273
0.02445	3.42698
0.0245	3.42665
0.02455	3.426
0.0246	3.426
0.02465	3.42568
0.0247	3.42568
0.02475	3.42568
0.0248	3.42568
0.02485	3.42633
0.0249	3.42633
0.02495	3.42665
0.025	3.42698
0.02505	3.4273
0.0251	3.42795
0.02515	3.4286
0.0252	3.42892
0.02525	3.4299
0.0253	3.43055
0.02535	3.43152
0.0254	3.43217
0.02545	3.43314
0.0255	3.43379
0.02555	3.43444
0.0256	3.43541
0.02565	3.43606
0.0257	3.43639
0.02575	3.43736
0.0258	3.43769
0.02585	3.43834
0.0259	3.43866
0.02595	3.43931
0.026	3.43963
0.02605	3.43996
0.0261	3.44061
0.02615	3.44093
0.0262	3.44093
0.02625	3.44126
0.0263	3.44126
0.02635	3.44191
0.0264	3.44191
0.02645	3.44158
0.0265	3.44223
0.02655	3.44255
0.0266	3.44255
0.02665	3.4432
0.0267	3.44385
0.02675	3.44385
0.0268	3.4445
0.02685	3.44483
0.0269	3.44515
0.02695	3.44515
0.027	3.44612
0.02705	3.44645
0.0271	3.4471
0.02715	3.44775
0.0272	3.4484
0.02725	3.44872
0.0273	3.44969
0.02735	3.45067
0.0274	3.45164
0.02745	3.45229
0.0275	3.45294
0.02755	3.45424
0.0276	3.45521
0.02765	3.45651
0.0277	3.45781
0.02775	3.45878
0.0278	3.46008
0.02785	3.46073
0.0279	3.46235
0.02795	3.46235
0.028	3.4643
0.02805	3.46527
0.0281	3.46657
0.02815	3.46754
0.0282	3.46884
0.02825	3.46949
0.0283	3.47111
0.02835	3.47176
0.0284	3.47339
0.02845	3.47404
0.0285	3.47501
0.02855	3.47598
0.0286	3.47728
0.02865	3.47825
0.0287	3.4789
0.02875	3.47955
0.0288	3.48053
0.02885	3.4815
0.0289	3.48182
0.02895	3.48215
0.029	3.48345
0.02905	3.48377
0.0291	3.4841
0.02915	3.48442
0.0292	3.48474
0.02925	3.48507
0.0293	3.48539
0.02935	3.48539
0.0294	3.48539
0.02945	3.48539
0.0295	3.48637
0.02955	3.48604
0.0296	3.48539
0.02965	3.48637
0.0297	3.48604
0.02975	3.48637
0.0298	3.48637
0.02985	3.48637
0.0299	3.48669
0.02995	3.48669
0.03	3.48702
0.03005	3.48669
0.0301	3.48734
0.03015	3.48702
0.0302	3.48702
0.03025	3.48734
0.0303	3.48734
0.03035	3.48734
0.0304	3.48734
0.03045	3.48734
0.0305	3.48767
0.03055	3.48767
0.0306	3.48767
0.03065	3.48767
0.0307	3.48799
0.03075	3.48831
0.0308	3.48831
0.03085	3.48864
0.0309	3.48896
0.03095	3.48929
0.031	3.48961
0.03105	3.48961
0.0311	3.49026
0.03115	3.48994
0.0312	3.49059
0.03125	3.49059
0.0313	3.49091
0.03135	3.49124
0.0314	3.49188
0.03145	3.49156
0.0315	3.49221
0.03155	3.49286
0.0316	3.49286
0.03165	3.49383
0.0317	3.49416
0.03175	3.49448
0.0318	3.49481
0.03185	3.49545
0.0319	3.49643
0.03195	3.49708
0.032	3.49805
0.03205	3.4987
0.0321	3.49935
0.03215	3.5
0.0322	3.5013
0.03225	3.50162
0.0323	3.50227
0.03235	3.50324
0.0324	3.50422
0.03245	3.50487
0.0325	3.50552
0.03255	3.50649
0.0326	3.50681
0.03265	3.50746
0.0327	3.50746
0.03275	3.50811
0.0328	3.50811
0.03285	3.50844
0.0329	3.50876
0.03295	3.50876
0.033	3.50876
0.03305	3.50844
0.0331	3.50844
0.03315	3.50811
0.0332	3.50811
0.03325	3.50811
0.0333	3.50811
0.03335	3.50811
0.0334	3.50811
0.03345	3.50811
0.0335	3.50746
0.03355	3.50746
0.0336	3.50811
0.03365	3.50779
0.0337	3.50746
0.03375	3.50779
0.0338	3.50779
0.03385	3.50811
0.0339	3.50811
0.03395	3.50811
0.034	3.50844
0.03405	3.50876
0.0341	3.50909
0.03415	3.50909
0.0342	3.50973
0.03425	3.51006
0.0343	3.51006
0.03435	3.51038
0.0344	3.51103
0.03445	3.51168
0.0345	3.51201
0.03455	3.51201
0.0346	3.51298
0.03465	3.51363
0.0347	3.51395
0.03475	3.5146
0.0348	3.51493
0.03485	3.51558
0.0349	3.51558
0.03495	3.51623
0.035	3.51623
0.03505	3.51655
0.0351	3.51785
0.03515	3.51882
0.0352	3.51882
0.03525	3.52012
0.0353	3.52044
0.03535	3.52109
0.0354	3.52174
0.03545	3.52239
0.0355	3.52337
0.03555	3.52369
0.0356	3.52466
0.03565	3.52531
0.0357	3.52629
0.03575	3.52694
0.0358	3.52758
0.03585	3.52791
0.0359	3.52856
0.03595	3.52921
0.036	3.52921
0.03605	3.53018
0.0361	3.53083
0.03615	3.53115
0.0362	3.5318
0.03625	3.53213
0.0363	3.53245
0.03635	3.53245
0.0364	3.53278
0.03645	3.53343
0.0365	3.53375
0.03655	3.5344
0.0366	3.53472
0.03665	3.53505
0.0367	3.5357
0.03675	3.53602
0.0368	3.53635
0.03685	3.53667
0.0369	3.53732
0.03695	3.53765
0.037	3.53829
0.03705	3.53894
0.0371	3.53894
0.03715	3.53959
0.0372	3.54024
0.03725	3.54057
0.0373	3.54089
0.03735	3.54154
0.0374	3.54219
0.03745	3.54219
0.0375	3.54284
0.03755	3.54349
0.0376	3.54381
0.03765	3.54414
0.0377	3.54446
0.03775	3.54511
0.0378	3.54543
0.03785	3.54543
0.0379	3.54576
0.03795	3.54641
0.038	3.54706
0.03805	3.54706
0.0381	3.54771
0.03815	3.54836
0.0382	3.54868
0.03825	3.54933
0.0383	3.5503
0.03835	3.55128
0.0384	3.55128
0.03845	3.5529
0.0385	3.55355
0.03855	3.55452
0.0386	3.55517
0.03865	3.55614
0.0387	3.55679
0.03875	3.55744
0.0388	3.55842
0.03885	3.55874
0.0389	3.55971
0.03895	3.56036
0.039	3.56069
0.03905	3.56134
0.0391	3.56134
0.03915	3.56199
0.0392	3.56264
0.03925	3.56296
0.0393	3.56393
0.03935	3.56458
0.0394	3.56491
0.03945	3.56556
0.0395	3.56621
0.03955	3.56685
0.0396	3.56783
0.03965	3.56815
0.0397	3.56913
0.03975	3.56978
0.0398	3.57042
0.03985	3.5714
0.0399	3.5727
0.03995	3.57367
0.04	3.57367
0.04005	3.57497
0.0401	3.57594
0.04015	3.57692
0.0402	3.57724
0.04025	3.57789
0.0403	3.57886
0.04035	3.57919
0.0404	3.57984
0.04045	3.58081
0.0405	3.58081
0.04055	3.58146
0.0406	3.58211
0.04065	3.58276
0.0407	3.58308
0.04075	3.58308
0.0408	3.58373
0.04085	3.58438
0.0409	3.5847
0.04095	3.58503
0.041	3.58568
0.04105	3.586
0.0411	3.58665
0.04115	3.58665
0.0412	3.5873
0.04125	3.58763
0.0413	3.58795
0.04135	3.5886
0.0414	3.58892
0.04145	3.58957
0.0415	3.58957
0.04155	3.59022
0.0416	3.59055
0.04165	3.59055
0.0417	3.5912
0.04175	3.59152
0.0418	3.59217
0.04185	3.59249
0.0419	3.59314
0.04195	3.59347
0.042	3.59347
0.04205	3.59412
0.0421	3.59477
0.04215	3.59477
0.0422	3.59541
0.04225	3.59606
0.0423	3.59639
0.04235	3.59736
0.0424	3.59736
0.04245	3.59769
0.0425	3.59898
0.04255	3.59866
0.0426	3.59996
0.04265	3.60028
0.0427	3.60028
0.04275	3.60093
0.0428	3.60158
0.04285	3.60191
0.0429	3.60223
0.04295	3.60255
0.043	3.6032
0.04305	3.60385
0.0431	3.60385
0.04315	3.60418
0.0432	3.60483
0.04325	3.60483
0.0433	3.60548
0.04335	3.60612
0.0434	3.60612
0.04345	3.60612
0.0435	3.6071
0.04355	3.6071
0.0436	3.60775
0.04365	3.60775
0.0437	3.6084
0.04375	3.6084
0.0438	3.60872
0.04385	3.60872
0.0439	3.60905
0.04395	3.60937
0.044	3.61002
0.04405	3.61002
0.0441	3.61034
0.04415	3.61067
0.0442	3.61067
0.04425	3.61164
0.0443	3.61229
0.04435	3.61262
0.0444	3.61326
0.04445	3.61359
0.0445	3.61359
0.04455	3.61424
0.0446	3.61456
0.04465	3.61554
0.0447	3.61586
0.04475	3.61651
0.0448	3.61683
0.04485	3.61781
0.0449	3.61781
0.04495	3.61813
0.045	3.61878
0.04505	3.61911
0.0451	3.61976
0.04515	3.62008
0.0452	3.6204
0.04525	3.62073
0.0453	3.6217
0.04535	3.62138
0.0454	3.6217
0.04545	3.62203
0.0455	3.62235
0.04555	3.62235
0.0456	3.62268
0.04565	3.623
0.0457	3.623
0.04575	3.62333
0.0458	3.62397
0.04585	3.62462
0.0459	3.62462
0.04595	3.62527
0.046	3.62592
0.04605	3.6269
0.0461	3.62722
0.04615	3.62787
0.0462	3.62819
0.04625	3.62852
0.0463	3.62917
0.04635	3.62982
0.0464	3.63014
0.04645	3.63014
0.0465	3.63047
0.04655	3.63111
0.0466	3.63144
0.04665	3.63209
0.0467	3.63209
0.04675	3.63241
0.0468	3.63274
0.04685	3.63241
0.0469	3.63241
0.04695	3.63241
0.047	3.63306
0.04705	3.63274
0.0471	3.63339
0.04715	3.63404
0.0472	3.63371
0.04725	3.63339
0.0473	3.63371
0.04735	3.63436
0.0474	3.63468
0.04745	3.63501
0.0475	3.63533
0.04755	3.63631
0.0476	3.63598
0.04765	3.63728
0.0477	3.63761
0.04775	3.63825
0.0478	3.63923
0.04785	3.6402
0.0479	3.64085
0.04795	3.64182
0.048	3.6428
0.04805	3.64377
0.0481	3.64507
0.04815	3.64604
0.0482	3.64702
0.04825	3.64799
0.0483	3.64896
0.04835	3.65026
0.0484	3.65124
0.04845	3.65221
0.0485	3.65318
0.04855	3.65448
0.0486	3.65513
0.04865	3.6561
0.0487	3.65643
0.04875	3.65805
0.0488	3.6587
0.04885	3.65935
0.0489	3.66032
0.04895	3.66065
0.049	3.66162
0.04905	3.66259
0.0491	3.66292
0.04915	3.66357
0.0492	3.66422
0.04925	3.66422
0.0493	3.66519
0.04935	3.66552
0.0494	3.66552
0.04945	3.66616
0.0495	3.66584
0.04955	3.66649
0.0496	3.66649
0.04965	3.66649
0.0497	3.66681
0.04975	3.66714
0.0498	3.66681
0.04985	3.66714
0.0499	3.66714
0.04995	3.66746
0.05	3.66746
0.05005	3.66746
0.0501	3.66811
0.05015	3.66811
0.0502	3.66811
0.05025	3.66844
0.0503	3.66909
0.05035	3.66876
0.0504	3.66941
0.05045	3.66941
0.0505	3.66941
0.05055	3.67038
0.0506	3.67006
0.05065	3.67071
0.0507	3.67103
0.05075	3.67136
0.0508	3.67136
0.05085	3.67201
0.0509	3.67201
0.05095	3.67266
0.051	3.67266
0.05105	3.67266
0.0511	3.6733
0.05115	3.6733
0.0512	3.67363
0.05125	3.67395
0.0513	3.67428
0.05135	3.67493
0.0514	3.67493
0.05145	3.67525
0.0515	3.6759
0.05155	3.67623
0.0516	3.67655
0.05165	3.67655
0.0517	3.67655
0.05175	3.67687
0.0518	3.6772
0.05185	3.67687
0.0519	3.6772
0.05195	3.6772
0.052	3.6772
0.05205	3.6772
0.0521	3.6772
0.05215	3.67687
0.0522	3.67687
0.05225	3.67687
0.0523	3.67655
0.05235	3.67687
0.0524	3.67687
0.05245	3.67655
0.0525	3.67655
0.05255	3.67687
0.0526	3.67687
0.05265	3.67687
0.0527	3.6772
0.05275	3.67752
0.0528	3.67785
0.05285	3.6785
0.0529	3.67915
0.05295	3.67947
0.053	3.68012
0.05305	3.68077
0.0531	3.68174
0.05315	3.68207
0.0532	3.68337
0.05325	3.68401
0.0533	3.68499
0.05335	3.68629
0.0534	3.68629
0.05345	3.68726
0.0535	3.68856
0.05355	3.68921
0.0536	3.69051
0.05365	3.69115
0.0537	3.69245
0.05375	3.6931
0.0538	3.69408
0.05385	3.6944
0.0539	3.6957
0.05395	3.69667
0.054	3.69765
0.05405	3.69797
0.0541	3.69927
0.05415	3.69959
0.0542	3.70057
0.05425	3.70089
0.0543	3.70154
0.05435	3.70251
0.0544	3.70316
0.05445	3.70381
0.0545	3.70414
0.05455	3.70479
0.0546	3.70446
0.05465	3.70543
0.0547	3.70576
0.05475	3.70576
0.0548	3.70608
0.05485	3.70673
0.0549	3.70706
0.05495	3.70771
0.055	3.70771
0.05505	3.70803
0.0551	3.70738
0.05515	3.70803
0.0552	3.70803
0.05525	3.70771
0.0553	3.70771
0.05535	3.70771
0.0554	3.70836
0.05545	3.70803
0.0555	3.70771
0.05555	3.70868
0.0556	3.70803
0.05565	3.70836
0.0557	3.709
0.05575	3.70965
0.0558	3.7103
0.05585	3.71063
0.0559	3.71128
0.05595	3.71225
0.056	3.7129
0.05605	3.71387
0.0561	3.71485
0.05615	3.7155
0.0562	3.71647
0.05625	3.71777
0.0563	3.71842
0.05635	3.71907
0.0564	3.72004
0.05645	3.72101
0.0565	3.72166
0.05655	3.72264
0.0566	3.72328
0.05665	3.72393
0.0567	3.72458
0.05675	3.72491
0.0568	3.72523
0.05685	3.72621
0.0569	3.72653
0.05695	3.72685
0.057	3.72685
0.05705	3.72718
0.0571	3.7275
0.05715	3.72718
0.0572	3.72783
0.05725	3.7275
0.0573	3.72718
0.05735	3.7275
0.0574	3.7275
0.05745	3.7275
0.0575	3.72783
0.05755	3.7275
0.0576	3.72815
0.05765	3.72783
0.0577	3.72783
0.05775	3.72783
0.0578	3.72783
0.05785	3.72848
0.0579	3.7288
0.05795	3.7288
0.058	3.72913
0.05805	3.72978
0.0581	3.7301
0.05815	3.73075
0.0582	3.73107
0.05825	3.7314
0.0583	3.73237
0.05835	3.73302
0.0584	3.73335
0.05845	3.73464
0.0585	3.73529
0.05855	3.73562
0.0586	3.73659
0.05865	3.73724
0.0587	3.73789
0.05875	3.73919
0.0588	3.73984
0.05885	3.74113
0.0589	3.74178
0.05895	3.74276
0.059	3.74406
0.05905	3.7447
0.0591	3.746
0.05915	3.74698
0.0592	3.74763
0.05925	3.74892
0.0593	3.75022
0.05935	3.75087
0.0594	3.75184
0.05945	3.75282
0.0595	3.75347
0.05955	3.75444
0.0596	3.75541
0.05965	3.75606
0.0597	3.75671
0.05975	3.75736
0.0598	3.75801
0.05985	3.75834
0.0599	3.75898
0.05995	3.75931
0.06	3.75996
0.06005	3.76061
0.0601	3.76093
0.06015	3.76158
0.0602	3.76223
0.06025	3.76255
0.0603	3.76288
0.06035	3.76288
0.0604	3.7632
0.06045	3.7632
0.0605	3.76418
0.06055	3.76418
0.0606	3.76515
0.06065	3.76515
0.0607	3.76515
0.06075	3.76612
0.0608	3.76645
0.06085	3.7671
0.0609	3.76742
0.06095	3.7684
0.061	3.76905
0.06105	3.77002
0.0611	3.77067
0.06115	3.77164
0.0612	3.77229
0.06125	3.77294
0.0613	3.77391
0.06135	3.77456
0.0614	3.77521
0.06145	3.77554
0.0615	3.77619
0.06155	3.77683
0.0616	3.77748
0.06165	3.77813
0.0617	3.77846
0.06175	3.77878
0.0618	3.77911
0.06185	3.77943
0.0619	3.77943
0.06195	3.77976
0.062	3.7804
0.06205	3.7804
0.0621	3.7804
0.06215	3.78073
0.0622	3.78073
0.06225	3.78105
0.0623	3.78073
0.06235	3.7804
0.0624	3.78105
0.06245	3.78073
0.0625	3.7804
0.06255	3.7804
0.0626	3.78008
0.06265	3.77976
0.0627	3.77976
0.06275	3.77943
0.0628	3.77878
0.06285	3.77846
0.0629	3.77813
0.06295	3.77813
0.063	3.77748
0.06305	3.77748
0.0631	3.77683
0.06315	3.77683
0.0632	3.77651
0.06325	3.77651
0.0633	3.77651
0.06335	3.77619
0.0634	3.77683
0.06345	3.77651
0.0635	3.77716
0.06355	3.77748
0.0636	3.77781
0.06365	3.77813
0.0637	3.77813
0.06375	3.77878
0.0638	3.77943
0.06385	3.78008
0.0639	3.78073
0.06395	3.7817
0.064	3.78203
0.06405	3.783
0.0641	3.78397
0.06415	3.7843
0.0642	3.7856
0.06425	3.78657
0.0643	3.78754
0.06435	3.78819
0.0644	3.78949
0.06445	3.79047
0.0645	3.79144
0.06455	3.79209
0.0646	3.79339
0.06465	3.79371
0.0647	3.79436
0.06475	3.79566
0.0648	3.79631
0.06485	3.79728
0.0649	3.79761
0.06495	3.79858
0.065	3.79858
0.06505	3.7989
0.0651	3.79923
0.06515	3.79988
0.0652	3.79988
0.06525	3.79988
0.0653	3.79988
0.06535	3.8002
0.0654	3.8002
0.06545	3.8002
0.0655	3.8002
0.06555	3.8002
0.0656	3.8002
0.06565	3.79988
0.0657	3.8002
0.06575	3.80053
0.0658	3.80085
0.06585	3.80085
0.0659	3.80118
0.06595	3.80118
0.066	3.80182
0.06605	3.80215
0.0661	3.80182
0.06615	3.80215
0.0662	3.80247
0.06625	3.80312
0.0663	3.80312
0.06635	3.80312
0.0664	3.80345
0.06645	3.80377
0.0665	3.8041
0.06655	3.80442
0.0666	3.80507
0.06665	3.80539
0.0667	3.80572
0.06675	3.80572
0.0668	3.80637
0.06685	3.80637
0.0669	3.80702
0.06695	3.80767
0.067	3.80799
0.06705	3.80799
0.0671	3.80864
0.06715	3.80864
0.0672	3.80961
0.06725	3.80994
0.0673	3.81059
0.06735	3.81026
0.0674	3.81124
0.06745	3.81124
0.0675	3.81156
0.06755	3.81221
0.0676	3.81221
0.06765	3.81286
0.0677	3.81286
0.06775	3.81318
0.0678	3.81351
0.06785	3.81416
0.0679	3.81481
0.06795	3.81481
0.068	3.81546
0.06805	3.81513
0.0681	3.81578
0.06815	3.81578
0.0682	3.81643
0.06825	3.81675
0.0683	3.81708
0.06835	3.81708
0.0684	3.81773
0.06845	3.81773
0.0685	3.81838
0.06855	3.8187
0.0686	3.8187
0.06865	3.81935
0.0687	3.81967
0.06875	3.82032
0.0688	3.82065
0.06885	3.82065
0.0689	3.8213
0.06895	3.8213
0.069	3.82162
0.06905	3.82162
0.0691	3.82227
0.06915	3.82227
0.0692	3.82259
0.06925	3.82292
0.0693	3.82389
0.06935	3.82389
0.0694	3.82389
0.06945	3.82454
0.0695	3.82552
0.06955	3.82584
0.0696	3.82649
0.06965	3.82714
0.0697	3.82779
0.06975	3.82876
0.0698	3.82941
0.06985	3.83071
0.0699	3.83136
0.06995	3.83233
0.07	3.8333
0.07005	3.83428
0.0701	3.83493
0.07015	3.8359
0.0702	3.83655
0.07025	3.8372
0.0703	3.83817
0.07035	3.8385
0.0704	3.83915
0.07045	3.8398
0.0705	3.84012
0.07055	3.84077
0.0706	3.84077
0.07065	3.84109
0.0707	3.84109
0.07075	3.84109
0.0708	3.84109
0.07085	3.84109
0.0709	3.84109
0.07095	3.84077
0.071	3.84044
0.07105	3.84077
0.0711	3.84077
0.07115	3.84044
0.0712	3.84044
0.07125	3.84012
0.0713	3.8398
0.07135	3.8398
0.0714	3.8398
0.07145	3.8398
0.0715	3.8398
0.07155	3.8398
0.0716	3.83947
0.07165	3.83915
0.0717	3.8398
0.07175	3.8398
0.0718	3.83947
0.07185	3.8398
0.0719	3.8398
0.07195	3.8398
0.072	3.84044
0.07205	3.84012
0.0721	3.84109
0.07215	3.84077
0.0722	3.84174
0.07225	3.84174
0.0723	3.84272
0.07235	3.84304
0.0724	3.84337
0.07245	3.84434
0.0725	3.84531
0.07255	3.84531
0.0726	3.84629
0.07265	3.84661
0.0727	3.84758
0.07275	3.84823
0.0728	3.84888
0.07285	3.85018
0.0729	3.85083
0.07295	3.85148
0.073	3.85245
0.07305	3.8531
0.0731	3.85375
0.07315	3.85472
0.0732	3.85537
0.07325	3.85602
0.0733	3.85667
0.07335	3.85732
0.0734	3.85765
0.07345	3.85862
0.0735	3.85894
0.07355	3.85927
0.0736	3.85959
0.07365	3.85992
0.0737	3.86024
0.07375	3.86057
0.0738	3.86057
0.07385	3.86089
0.0739	3.86122
0.07395	3.86154
0.074	3.86154
0.07405	3.86186
0.0741	3.86186
0.07415	3.86186
0.0742	3.86251
0.07425	3.86219
0.0743	3.86251
0.07435	3.86251
0.0744	3.86284
0.07445	3.86284
0.0745	3.86316
0.07455	3.86316
0.0746	3.86316
0.07465	3.86381
0.0747	3.86381
0.07475	3.86414
0.0748	3.86414
0.07485	3.86446
0.0749	3.86511
0.07495	3.86543
0.075	3.86576
0.07505	3.86576
0.0751	3.86673
0.07515	3.86706
0.0752	3.86771
0.07525	3.86836
0.0753	3.86933
0.07535	3.86998
0.0754	3.8703
0.07545	3.8716
0.0755	3.87225
0.07555	3.87355
0.0756	3.8742
0.07565	3.87452
0.0757	3.87517
0.07575	3.87582
0.0758	3.87712
0.07585	3.87777
0.0759	3.87777
0.07595	3.87842
0.076	3.87874
0.07605	3.87874
0.0761	3.87874
0.07615	3.87907
0.0762	3.87939
0.07625	3.87939
0.0763	3.87971
0.07635	3.88004
0.0764	3.87939
0.07645	3.87907
0.0765	3.87907
0.07655	3.87874
0.0766	3.87874
0.07665	3.87809
0.0767	3.87809
0.07675	3.87842
0.0768	3.87777
0.07685	3.87777
0.0769	3.87679
0.07695	3.87712
0.077	3.87712
0.07705	3.87647
0.0771	3.87679
0.07715	3.87647
0.0772	3.87679
0.07725	3.87712
0.0773	3.87744
0.07735	3.87679
0.0774	3.87744
0.07745	3.87777
0.0775	3.87809
0.07755	3.87842
0.0776	3.87907
0.07765	3.87971
0.0777	3.88004
0.07775	3.88134
0.0778	3.88166
0.07785	3.88231
0.0779	3.88361
0.07795	3.88491
0.078	3.88556
0.07805	3.88653
0.0781	3.8875
0.07815	3.88848
0.0782	3.88978
0.07825	3.89042
0.0783	3.89172
0.07835	3.8927
0.0784	3.89432
0.07845	3.89529
0.0785	3.89594
0.07855	3.89692
0.0786	3.89821
0.07865	3.89886
0.0787	3.89951
0.07875	3.90016
0.0788	3.90081
0.07885	3.90178
0.0789	3.90211
0.07895	3.90243
0.079	3.90276
0.07905	3.90341
0.0791	3.90341
0.07915	3.90373
0.0792	3.9047
0.07925	3.9047
0.0793	3.90503
0.07935	3.90503
0.0794	3.90568
0.07945	3.90568
0.0795	3.90633
0.07955	3.90665
0.0796	3.90665
0.07965	3.90665
0.0797	3.90763
0.07975	3.90763
0.0798	3.90827
0.07985	3.9086
0.0799	3.90925
0.07995	3.90957
0.08	3.91055
0.08005	3.91087
0.0801	3.91152
0.08015	3.91184
0.0802	3.91282
0.08025	3.91314
0.0803	3.91379
0.08035	3.91477
0.0804	3.91541
0.08045	3.91606
0.0805	3.91671
0.08055	3.91704
0.0806	3.91769
0.08065	3.91834
0.0807	3.91834
0.08075	3.91898
0.0808	3.91963
0.08085	3.91931
0.0809	3.91963
0.08095	3.92028
0.081	3.91996
0.08105	3.92028
0.0811	3.92028
0.08115	3.91963
0.0812	3.91996
0.08125	3.91963
0.0813	3.91898
0.08135	3.91931
0.0814	3.91866
0.08145	3.91801
0.0815	3.91769
0.08155	3.91736
0.0816	3.91704
0.08165	3.91639
0.0817	3.91639
0.08175	3.91541
0.0818	3.91574
0.08185	3.91541
0.0819	3.91541
0.08195	3.91574
0.082	3.91541
0.08205	3.91606
0.0821	3.91606
0.08215	3.91639
0.0822	3.91704
0.08225	3.91801
0.0823	3.91866
0.08235	3.91963
0.0824	3.92028
0.08245	3.92093
0.0825	3.92191
0.08255	3.92223
0.0826	3.92353
0.08265	3.9245
0.0827	3.92612
0.08275	3.92645
0.0828	3.9271
0.08285	3.92807
0.0829	3.92905
0.08295	3.92969
0.083	3.93067
0.08305	3.93132
0.0831	3.93262
0.08315	3.93359
0.0832	3.93391
0.08325	3.93521
0.0833	3.93586
0.08335	3.93716
0.0834	3.93813
0.08345	3.93846
0.0835	3.94008
0.08355	3.9404
0.0836	3.94203
0.08365	3.9417
0.0837	3.943
0.08375	3.94333
0.0838	3.94397
0.08385	3.9443
0.0839	3.94462
0.08395	3.94527
0.084	3.9456
0.08405	3.9456
0.0841	3.94625
0.08415	3.94625
0.0842	3.94592
0.08425	3.94657
0.0843	3.94657
0.08435	3.9469
0.0844	3.94754
0.08445	3.94722
0.0845	3.94754
0.08455	3.94754
0.0846	3.94787
0.08465	3.94787
0.0847	3.94722
0.08475	3.94754
0.0848	3.94722
0.08485	3.94722
0.0849	3.94722
0.08495	3.94787
0.085	3.94754
0.08505	3.94722
0.0851	3.94754
0.08515	3.9469
0.0852	3.94754
0.08525	3.94754
0.0853	3.94722
0.08535	3.9469
0.0854	3.94722
0.08545	3.94722
0.0855	3.94754
0.08555	3.94754
0.0856	3.94819
0.08565	3.94852
0.0857	3.94852
0.08575	3.94852
0.0858	3.94852
0.08585	3.94917
0.0859	3.94949
0.08595	3.95014
0.086	3.94982
0.08605	3.95079
0.0861	3.95111
0.08615	3.95144
0.0862	3.95241
0.08625	3.95209
0.0863	3.95306
0.08635	3.95371
0.0864	3.95404
0.08645	3.95468
0.0865	3.95468
0.08655	3.95566
0.0866	3.95598
0.08665	3.95631
0.0867	3.95631
0.08675	3.95663
0.0868	3.95728
0.08685	3.95696
0.0869	3.95696
0.08695	3.95663
0.087	3.95696
0.08705	3.95696
0.0871	3.95728
0.08715	3.95696
0.0872	3.95663
0.08725	3.95696
0.0873	3.95663
0.08735	3.95696
0.0874	3.95728
0.08745	3.95728
0.0875	3.95728
0.08755	3.95761
0.0876	3.95825
0.08765	3.95793
0.0877	3.95825
0.08775	3.95825
0.0878	3.95923
0.08785	3.95923
0.0879	3.95923
0.08795	3.95988
0.088	3.9602
0.08805	3.9602
0.0881	3.96053
0.08815	3.96085
0.0882	3.96085
0.08825	3.96118
0.0883	3.9615
0.08835	3.96182
0.0884	3.96215
0.08845	3.9628
0.0885	3.96312
0.08855	3.96377
0.0886	3.96377
0.08865	3.9641
0.0887	3.96475
0.08875	3.96507
0.0888	3.96572
0.08885	3.96669
0.0889	3.96734
0.08895	3.96799
0.089	3.96864
0.08905	3.96929
0.0891	3.97026
0.08915	3.97091
0.0892	3.97124
0.08925	3.97189
0.0893	3.97253
0.08935	3.97318
0.0894	3.97318
0.08945	3.97448
0.0895	3.97481
0.08955	3.97513
0.0896	3.97546
0.08965	3.9761
0.0897	3.97675
0.08975	3.97708
0.0898	3.97708
0.08985	3.9774
0.0899	3.97805
0.08995	3.97805
0.09	3.97838
0.09005	3.97903
0.0901	3.97903
0.09015	3.97935
0.0902	3.97935
0.09025	3.97967
0.0903	3.97967
0.09035	3.98
0.0904	3.97967
0.09045	3.98
0.0905	3.98
0.09055	3.97967
0.0906	3.98065
0.09065	3.98065
0.0907	3.98097
0.09075	3.9813
0.0908	3.9813
0.09085	3.9813
0.0909	3.98195
0.09095	3.98227
0.091	3.98292
0.09105	3.98292
0.0911	3.98292
0.09115	3.98389
0.0912	3.98422
0.09125	3.98454
0.0913	3.98487
0.09135	3.98487
0.0914	3.98552
0.09145	3.98584
0.0915	3.98617
0.09155	3.98681
0.0916	3.98681
0.09165	3.98714
0.0917	3.98746
0.09175	3.98746
0.0918	3.98779
0.09185	3.98779
0.0919	3.98844
0.09195	3.98876
0.092	3.98941
0.09205	3.98974
0.0921	3.98974
0.09215	3.99006
0.0922	3.99038
0.09225	3.99103
0.0923	3.99136
0.09235	3.99201
0.0924	3.99298
0.09245	3.99298
0.0925	3.99363
0.09255	3.9946
0.0926	3.99525
0.09265	3.99655
0.0927	3.99752
0.09275	3.99817
0.0928	3.99882
0.09285	3.9998
0.0929	4.00045
0.09295	4.00142
0.093	4.00174
0.09305	4.00239
0.0931	4.00304
0.09315	4.00337
0.0932	4.00369
0.09325	4.00402
0.0933	4.00402
0.09335	4.00499
0.0934	4.00499
0.09345	4.00531
0.0935	4.00531
0.09355	4.00531
0.0936	4.00499
0.09365	4.00596
0.0937	4.00531
0.09375	4.00564
0.0938	4.00596
0.09385	4.00596
0.0939	4.00629
0.09395	4.00596
0.094	4.00661
0.09405	4.00694
0.0941	4.00759
0.09415	4.00759
0.0942	4.00823
0.09425	4.00791
0.0943	4.00823
0.09435	4.00823
0.0944	4.00856
0.09445	4.00856
0.0945	4.00823
0.09455	4.00888
0.0946	4.00856
0.09465	4.00856
0.0947	4.00888
0.09475	4.00856
0.0948	4.00888
0.09485	4.00856
0.0949	4.00888
0.09495	4.00888
0.095	4.00856
0.09505	4.00888
0.0951	4.00921
0.09515	4.00953
0.0952	4.00986
0.09525	4.00986
0.0953	4.01018
0.09535	4.01083
0.0954	4.01148
0.09545	4.0118
0.0955	4.01213
0.09555	4.0131
0.0956	4.01343
0.09565	4.01472
0.0957	4.01505
0.09575	4.0157
0.0958	4.01635
0.09585	4.017
0.0959	4.01732
0.09595	4.01765
0.096	4.01829
0.09605	4.01862
0.0961	4.01927
0.09615	4.01927
0.0962	4.01992
0.09625	4.01992
0.0963	4.02057
0.09635	4.02122
0.0964	4.02154
0.09645	4.02186
0.0965	4.02186
0.09655	4.02219
0.0966	4.02284
0.09665	4.02284
0.0967	4.02349
0.09675	4.02316
0.0968	4.02414
0.09685	4.02381
0.0969	4.02446
0.09695	4.02511
0.097	4.02511
0.09705	4.02576
0.0971	4.02608
0.09715	4.02608
0.0972	4.02641
0.09725	4.02673
0.0973	4.02706
0.09735	4.02706
0.0974	4.02803
0.09745	4.02803
0.0975	4.02803
0.09755	4.02836
0.0976	4.02868
0.09765	4.029
0.0977	4.02933
0.09775	4.02933
0.0978	4.02998
0.09785	4.02998
0.0979	4.03063
0.09795	4.03063
0.098	4.03128
0.09805	4.03063
0.0981	4.03095
0.09815	4.0316
0.0982	4.03128
0.09825	4.03225
0.0983	4.03193
0.09835	4.03225
0.0984	4.03257
0.09845	4.0329
0.0985	4.0329
0.09855	4.0329
0.0986	4.0329
0.09865	4.03322
0.0987	4.03355
0.09875	4.03355
0.0988	4.03322
0.09885	4.03355
0.0989	4.03355
0.09895	4.03387
0.099	4.0342
0.09905	4.03355
[truncated: 5,812 more rows]
