# Supplementary material for: An evolutionarily conserved glycine-tyrosine motif forms a folding core in outer membrane proteins
Source: PLoS One. 2017 Aug 3;12(8):e0182016. doi: 10.1371/journal.pone.0182016 (PMC5542473; doi:10.1371/journal.pone.0182016)
Supplement: S1 File — (ZIP) [file pone.0182016.s001.zip › OmpX stopflow RAW data/OmpX WT 10/ompx_wt_ch1_026.bka]

BIO-KINE ASCII FILE
_COMMENT	External device
_COMMENT	Kinetics measurement
_COMMENT	Y Unit : Volt, X Unit : s
_COMMENT	Timebase 1 = .00005 s 5001 pts
_COMMENT	Timebase 2 = .001 s 2749 pts
_COMMENT	Timebase 3 = .5 s 44 pts
_SFM	SFM-300 /S Advanced mode
_SFM	Ratio : S1: 950, S2: 950, S3: 100
_SFM	Content : S1: , S2: , S3:
_SFM	Concentration : S1: , S2: , S3:
_SFM	Total volume : 422 �l Flow : 14 mL/s
_SFM	Acquisition start : 10 ms before stop
_SFM	cuve=FC-08, s1=10 ml , s2=10 ml , s3=1.9 ml
_UNITX	s
_UNITY	Volt
_DELTAX	0
_DATA
1e-300	2.42316
5e-5	2.43972
1e-4	2.45886
1.5e-4	2.47834
2e-4	2.49878
2.5e-4	2.52085
3e-4	2.54454
3.5e-4	2.56856
4e-4	2.5942
4.5e-4	2.61886
5e-4	2.6458
5.5e-4	2.67274
6e-4	2.7
6.5e-4	2.72759
7e-4	2.75517
7.5e-4	2.78308
8e-4	2.81132
8.5e-4	2.8389
9e-4	2.86649
9.5e-4	2.89343
0.001	2.92004
0.00105	2.94568
0.0011	2.97099
0.00115	2.99533
0.0012	3.01838
0.00125	3.04077
0.0013	3.06219
0.00135	3.08166
0.0014	3.10049
0.00145	3.11769
0.0015	3.13326
0.00155	3.14819
0.0016	3.16118
0.00165	3.17253
0.0017	3.18162
0.00175	3.19038
0.0018	3.1972
0.00185	3.20239
0.0019	3.20596
0.00195	3.20726
0.002	3.20726
0.00205	3.20564
0.0021	3.20304
0.00215	3.19785
0.0022	3.19266
0.00225	3.18552
0.0023	3.17708
0.00235	3.16734
0.0024	3.15696
0.00245	3.14495
0.0025	3.13262
0.00255	3.11931
0.0026	3.10503
0.00265	3.09042
0.0027	3.07485
0.00275	3.05862
0.0028	3.04207
0.00285	3.02552
0.0029	3.00799
0.00295	2.99014
0.003	2.97229
0.00305	2.95541
0.0031	2.93756
0.00315	2.92036
0.0032	2.90187
0.00325	2.88434
0.0033	2.86714
0.00335	2.84994
0.0034	2.83306
0.00345	2.81586
0.0035	2.79866
0.00355	2.78276
0.0036	2.76621
0.00365	2.74965
0.0037	2.73375
0.00375	2.71817
0.0038	2.7026
0.00385	2.68734
0.0039	2.67241
0.00395	2.65748
0.004	2.64288
0.00405	2.62957
0.0041	2.61594
0.00415	2.60296
0.0042	2.59128
0.00425	2.57927
0.0043	2.56823
0.00435	2.55817
0.0044	2.54844
0.00445	2.53935
0.0045	2.53221
0.00455	2.52507
0.0046	2.51955
0.00465	2.51436
0.0047	2.51112
0.00475	2.50884
0.0048	2.50755
0.00485	2.50787
0.0049	2.50917
0.00495	2.51176
0.005	2.51663
0.00505	2.52183
0.0051	2.52929
0.00515	2.53838
0.0052	2.54811
0.00525	2.55947
0.0053	2.57245
0.00535	2.58641
0.0054	2.60166
0.00545	2.61789
0.0055	2.63542
0.00555	2.65359
0.0056	2.67306
0.00565	2.69286
0.0057	2.71395
0.00575	2.7344
0.0058	2.75712
0.00585	2.77854
0.0059	2.80126
0.00595	2.82397
0.006	2.84702
0.00605	2.86941
0.0061	2.89213
0.00615	2.91485
0.0062	2.93692
0.00625	2.95898
0.0063	2.98073
0.00635	3.00182
0.0064	3.0226
0.00645	3.04239
0.0065	3.06186
0.00655	3.08036
0.0066	3.09789
0.00665	3.11477
0.0067	3.13067
0.00675	3.1456
0.0068	3.15955
0.00685	3.17253
0.0069	3.18422
0.00695	3.19525
0.007	3.20499
0.00705	3.21375
0.0071	3.22122
0.00715	3.22706
0.0072	3.23193
0.00725	3.2355
0.0073	3.23744
0.00735	3.23907
0.0074	3.23874
0.00745	3.23809
0.0075	3.23485
0.00755	3.23095
0.0076	3.22608
0.00765	3.22057
0.0077	3.21343
0.00775	3.20596
0.0078	3.19687
0.00785	3.18746
0.0079	3.17708
0.00795	3.16637
0.008	3.15533
0.00805	3.14268
0.0081	3.13067
0.00815	3.11736
0.0082	3.10373
0.00825	3.0901
0.0083	3.07614
0.00835	3.06154
0.0084	3.04694
0.00845	3.03136
0.0085	3.01578
0.00855	2.99955
0.0086	2.98333
0.00865	2.9671
0.0087	2.95055
0.00875	2.93367
0.0088	2.91712
0.00885	2.90024
0.0089	2.88304
0.00895	2.86584
0.009	2.84864
0.00905	2.83176
0.0091	2.81554
0.00915	2.79898
0.0092	2.78308
0.00925	2.76718
0.0093	2.75258
0.00935	2.73765
0.0094	2.72369
0.00945	2.71006
0.0095	2.6974
0.00955	2.68507
0.0096	2.67371
0.00965	2.66333
0.0097	2.65391
0.00975	2.64515
0.0098	2.63769
0.00985	2.6312
0.0099	2.62568
0.00995	2.62146
0.01	2.61886
0.01005	2.61659
0.0101	2.61562
0.01015	2.61627
0.0102	2.61789
0.01025	2.62081
0.0103	2.62535
0.01035	2.63022
0.0104	2.63736
0.01045	2.64515
0.0105	2.65424
0.01055	2.66462
0.0106	2.67533
0.01065	2.68799
0.0107	2.70097
0.01075	2.71558
0.0108	2.73018
0.01085	2.74673
0.0109	2.76296
0.01095	2.78049
0.011	2.79769
0.01105	2.81586
0.0111	2.83468
0.01115	2.85318
0.0112	2.87233
0.01125	2.89116
0.0113	2.91095
0.01135	2.92978
0.0114	2.94892
0.01145	2.96775
0.0115	2.98657
0.01155	3.00539
0.0116	3.02292
0.01165	3.04045
0.0117	3.05797
0.01175	3.07452
0.0118	3.09075
0.01185	3.10633
0.0119	3.12126
0.01195	3.13554
0.012	3.14917
0.01205	3.16182
0.0121	3.17383
0.01215	3.18487
0.0122	3.19623
0.01225	3.20531
0.0123	3.21472
0.01235	3.22349
0.0124	3.23095
0.01245	3.23842
0.0125	3.24491
0.01255	3.25042
0.0126	3.25627
0.01265	3.26081
0.0127	3.2647
0.01275	3.26892
0.0128	3.27217
0.01285	3.27509
0.0129	3.27769
0.01295	3.27963
0.013	3.28191
0.01305	3.28385
0.0131	3.28515
0.01315	3.28645
0.0132	3.28742
0.01325	3.28872
0.0133	3.28969
0.01335	3.29034
0.0134	3.29164
0.01345	3.29229
0.0135	3.29294
0.01355	3.29359
0.0136	3.29424
0.01365	3.29489
0.0137	3.29586
0.01375	3.29651
0.0138	3.29683
0.01385	3.29846
0.0139	3.29911
0.01395	3.30008
0.014	3.30105
0.01405	3.3017
0.0141	3.30333
0.01415	3.3043
0.0142	3.30527
0.01425	3.30657
0.0143	3.30754
0.01435	3.30884
0.0144	3.30982
0.01445	3.31111
0.0145	3.31209
0.01455	3.31306
0.0146	3.31436
0.01465	3.31566
0.0147	3.31663
0.01475	3.31728
0.0148	3.31923
0.01485	3.3202
0.0149	3.3215
0.01495	3.32247
0.015	3.32345
0.01505	3.32475
0.0151	3.32572
0.01515	3.32702
0.0152	3.32767
0.01525	3.32864
0.0153	3.32961
0.01535	3.33059
0.0154	3.33124
0.01545	3.33188
0.0155	3.33253
0.01555	3.33351
0.0156	3.33383
0.01565	3.33383
0.0157	3.33448
0.01575	3.33481
0.0158	3.33448
0.01585	3.33448
0.0159	3.33481
0.01595	3.33481
0.016	3.33481
0.01605	3.33448
0.0161	3.33383
0.01615	3.33383
0.0162	3.33383
0.01625	3.33351
0.0163	3.33351
0.01635	3.33286
0.0164	3.33318
0.01645	3.33286
0.0165	3.33286
0.01655	3.33286
0.0166	3.33286
0.01665	3.33253
0.0167	3.33286
0.01675	3.33253
0.0168	3.33253
0.01685	3.33188
0.0169	3.33221
0.01695	3.33156
0.017	3.33156
0.01705	3.33156
0.0171	3.33124
0.01715	3.33124
0.0172	3.33124
0.01725	3.33124
0.0173	3.33124
0.01735	3.33091
0.0174	3.33124
0.01745	3.33091
0.0175	3.33124
0.01755	3.33124
0.0176	3.33188
0.01765	3.33188
0.0177	3.33188
0.01775	3.33221
0.0178	3.33286
0.01785	3.33286
0.0179	3.33286
0.01795	3.33351
0.018	3.33416
0.01805	3.33416
0.0181	3.33481
0.01815	3.33545
0.0182	3.3361
0.01825	3.33675
0.0183	3.3374
0.01835	3.33805
0.0184	3.3387
0.01845	3.3387
0.0185	3.33935
0.01855	3.34
0.0186	3.34065
0.01865	3.34097
0.0187	3.34097
0.01875	3.3413
0.0188	3.34162
0.01885	3.34162
0.0189	3.34162
0.01895	3.34227
0.019	3.34227
0.01905	3.34227
0.0191	3.34227
0.01915	3.34227
0.0192	3.34259
0.01925	3.34195
0.0193	3.34259
0.01935	3.34227
0.0194	3.34259
0.01945	3.34259
0.0195	3.34292
0.01955	3.34259
0.0196	3.34292
0.01965	3.34292
0.0197	3.34357
0.01975	3.34422
0.0198	3.34487
0.01985	3.34519
0.0199	3.34584
0.01995	3.34649
0.02	3.34746
0.02005	3.34746
0.0201	3.34844
0.02015	3.34876
0.0202	3.34973
0.02025	3.35038
0.0203	3.35103
0.02035	3.35136
0.0204	3.35201
0.02045	3.35201
0.0205	3.35266
0.02055	3.35298
0.0206	3.3533
0.02065	3.35363
0.0207	3.35395
0.02075	3.3546
0.0208	3.35493
0.02085	3.35558
0.0209	3.3559
0.02095	3.35623
0.021	3.35655
0.02105	3.35687
0.0211	3.35655
0.02115	3.35752
0.0212	3.35785
0.02125	3.3585
0.0213	3.35882
0.02135	3.35882
0.0214	3.3598
0.02145	3.3598
0.0215	3.36012
0.02155	3.36077
0.0216	3.36109
0.02165	3.36174
0.0217	3.36207
0.02175	3.36239
0.0218	3.36304
0.02185	3.36304
0.0219	3.36337
0.02195	3.36369
0.022	3.36337
0.02205	3.36369
0.0221	3.36434
0.02215	3.36434
0.0222	3.36466
0.02225	3.36466
0.0223	3.36466
0.02235	3.36466
0.0224	3.36531
0.02245	3.36531
0.0225	3.36596
0.02255	3.36596
0.0226	3.36629
0.02265	3.36661
0.0227	3.36694
0.02275	3.36758
0.0228	3.36791
0.02285	3.36823
0.0229	3.36888
0.02295	3.36953
0.023	3.37018
0.02305	3.37051
0.0231	3.37115
0.02315	3.3718
0.0232	3.37245
0.02325	3.3731
0.0233	3.3731
0.02335	3.37408
0.0234	3.37472
0.02345	3.37537
0.0235	3.3757
0.02355	3.37602
0.0236	3.377
0.02365	3.37765
0.0237	3.37829
0.02375	3.37862
0.0238	3.37927
0.02385	3.37992
0.0239	3.38024
0.02395	3.38122
0.024	3.38122
0.02405	3.38186
0.0241	3.38316
0.02415	3.38316
0.0242	3.38414
0.02425	3.38479
0.0243	3.38543
0.02435	3.38608
0.0244	3.38608
0.02445	3.38738
0.0245	3.38771
0.02455	3.38868
0.0246	3.389
0.02465	3.38998
0.0247	3.38998
0.02475	3.39063
0.0248	3.39095
0.02485	3.39095
0.0249	3.39193
0.02495	3.3916
0.025	3.39225
0.02505	3.39225
0.0251	3.3929
0.02515	3.3929
0.0252	3.39355
0.02525	3.39322
0.0253	3.39355
0.02535	3.39387
0.0254	3.39387
0.02545	3.3942
0.0255	3.39452
0.02555	3.39485
0.0256	3.39517
0.02565	3.39517
0.0257	3.39582
0.02575	3.39582
0.0258	3.39679
0.02585	3.39712
0.0259	3.39809
0.02595	3.39809
0.026	3.39842
0.02605	3.39939
0.0261	3.40004
0.02615	3.40101
0.0262	3.40166
0.02625	3.40231
0.0263	3.40361
0.02635	3.40361
0.0264	3.40426
0.02645	3.40588
0.0265	3.40653
0.02655	3.40718
0.0266	3.40815
0.02665	3.40848
0.0267	3.4088
0.02675	3.4101
0.0268	3.41042
0.02685	3.41075
0.0269	3.4114
0.02695	3.41172
0.027	3.41205
0.02705	3.41302
0.0271	3.4127
0.02715	3.41335
0.0272	3.41335
0.02725	3.41335
0.0273	3.41367
0.02735	3.41367
0.0274	3.41399
0.02745	3.41432
0.0275	3.41464
0.02755	3.41529
0.0276	3.41497
0.02765	3.41562
0.0277	3.41562
0.02775	3.41627
0.0278	3.41692
0.02785	3.41756
0.0279	3.41756
0.02795	3.41886
0.028	3.41919
0.02805	3.41984
0.0281	3.42049
0.02815	3.42113
0.0282	3.42211
0.02825	3.42276
0.0283	3.42341
0.02835	3.42438
0.0284	3.4247
0.02845	3.42535
0.0285	3.42665
0.02855	3.42698
0.0286	3.42763
0.02865	3.42795
0.0287	3.42827
0.02875	3.4286
0.0288	3.42925
0.02885	3.4299
0.0289	3.43022
0.02895	3.43022
0.029	3.43087
0.02905	3.4312
0.0291	3.43184
0.02915	3.43217
0.0292	3.43249
0.02925	3.43314
0.0293	3.43314
0.02935	3.43412
0.0294	3.43412
0.02945	3.43444
0.0295	3.43477
0.02955	3.43509
0.0296	3.43509
0.02965	3.43574
0.0297	3.43606
0.02975	3.43606
0.0298	3.43639
0.02985	3.43606
0.0299	3.43606
0.02995	3.43606
0.03	3.43639
0.03005	3.43639
0.0301	3.43639
0.03015	3.43606
0.0302	3.43639
0.03025	3.43606
0.0303	3.43606
0.03035	3.43606
0.0304	3.43639
0.03045	3.43606
0.0305	3.43671
0.03055	3.43671
0.0306	3.43704
0.03065	3.43769
0.0307	3.43801
0.03075	3.43834
0.0308	3.43931
0.03085	3.43963
0.0309	3.44061
0.03095	3.44126
0.031	3.44191
0.03105	3.44288
0.0311	3.44385
0.03115	3.44385
0.0312	3.4445
0.03125	3.44515
0.0313	3.44612
0.03135	3.44645
0.0314	3.44677
0.03145	3.44742
0.0315	3.44775
0.03155	3.44872
0.0316	3.44872
0.03165	3.44905
0.0317	3.45002
0.03175	3.45002
0.0318	3.45067
0.03185	3.45067
0.0319	3.45197
0.03195	3.45197
0.032	3.45262
0.03205	3.45294
0.0321	3.45391
0.03215	3.45424
0.0322	3.45521
0.03225	3.45619
0.0323	3.45683
0.03235	3.45781
0.0324	3.45878
0.03245	3.45943
0.0325	3.4604
0.03255	3.4617
0.0326	3.46235
0.03265	3.46333
0.0327	3.46397
0.03275	3.46462
0.0328	3.46527
0.03285	3.46625
0.0329	3.4669
0.03295	3.46722
0.033	3.46754
0.03305	3.46754
0.0331	3.46819
0.03315	3.46819
0.0332	3.46819
0.03325	3.46852
0.0333	3.46917
0.03335	3.46852
0.0334	3.46884
0.03345	3.46852
0.0335	3.46852
0.03355	3.46852
0.0336	3.46852
0.03365	3.46852
0.0337	3.46819
0.03375	3.46819
0.0338	3.46852
0.03385	3.46852
0.0339	3.46884
0.03395	3.46884
0.034	3.46884
0.03405	3.46917
0.0341	3.46982
0.03415	3.47014
0.0342	3.47047
0.03425	3.47079
0.0343	3.47079
0.03435	3.47144
0.0344	3.47176
0.03445	3.47209
0.0345	3.47274
0.03455	3.47306
0.0346	3.47371
0.03465	3.47371
0.0347	3.47468
0.03475	3.47468
0.0348	3.47501
0.03485	3.47598
0.0349	3.47663
0.03495	3.47728
0.035	3.47825
0.03505	3.47858
0.0351	3.47988
0.03515	3.4802
0.0352	3.48085
0.03525	3.48182
0.0353	3.48312
0.03535	3.48377
0.0354	3.48474
0.03545	3.48507
0.0355	3.48604
0.03555	3.48669
0.0356	3.48734
0.03565	3.48767
0.0357	3.48831
0.03575	3.48896
0.0358	3.48961
0.03585	3.48994
0.0359	3.49026
0.03595	3.49091
0.036	3.49124
0.03605	3.49156
0.0361	3.49188
0.03615	3.49221
0.0362	3.49286
0.03625	3.49351
0.0363	3.49383
0.03635	3.49416
0.0364	3.49481
0.03645	3.49513
0.0365	3.49545
0.03655	3.49675
0.0366	3.4974
0.03665	3.49805
0.0367	3.49902
0.03675	3.49967
0.0368	3.50032
0.03685	3.5013
0.0369	3.50227
0.03695	3.50292
0.037	3.50422
0.03705	3.50487
0.0371	3.50584
0.03715	3.50616
0.0372	3.50714
0.03725	3.50746
0.0373	3.50811
0.03735	3.50844
0.0374	3.50844
0.03745	3.50811
0.0375	3.50844
0.03755	3.50844
0.0376	3.50844
0.03765	3.50844
0.0377	3.50844
0.03775	3.50811
0.0378	3.50779
0.03785	3.50746
0.0379	3.50681
0.03795	3.50681
0.038	3.50616
0.03805	3.50552
0.0381	3.50519
0.03815	3.50422
0.0382	3.50422
0.03825	3.50389
0.0383	3.50357
0.03835	3.50292
0.0384	3.50324
0.03845	3.50324
0.0385	3.50324
0.03855	3.50324
0.0386	3.50357
0.03865	3.50422
0.0387	3.50487
0.03875	3.50519
0.0388	3.50584
0.03885	3.50681
0.0389	3.50746
0.03895	3.50844
0.039	3.50941
0.03905	3.51006
0.0391	3.51136
0.03915	3.51233
0.0392	3.51363
0.03925	3.5146
0.0393	3.5159
0.03935	3.51687
0.0394	3.5185
0.03945	3.51947
0.0395	3.52077
0.03955	3.52207
0.0396	3.52369
0.03965	3.52499
0.0397	3.52629
0.03975	3.52726
0.0398	3.52823
0.03985	3.52953
0.0399	3.53018
0.03995	3.53148
0.04	3.53278
0.04005	3.5331
0.0401	3.53408
0.04015	3.53537
0.0402	3.53602
0.04025	3.53667
0.0403	3.537
0.04035	3.53765
0.0404	3.53829
0.04045	3.53862
0.0405	3.53927
0.04055	3.53959
0.0406	3.53992
0.04065	3.54057
0.0407	3.54057
0.04075	3.54089
0.0408	3.54122
0.04085	3.54154
0.0409	3.54154
0.04095	3.54154
0.041	3.54186
0.04105	3.54219
0.0411	3.54219
0.04115	3.54251
0.0412	3.54251
0.04125	3.54284
0.0413	3.54316
0.04135	3.54381
0.0414	3.54381
0.04145	3.54381
0.0415	3.54414
0.04155	3.54446
0.0416	3.54479
0.04165	3.54479
0.0417	3.54543
0.04175	3.54608
0.0418	3.54673
0.04185	3.54706
0.0419	3.54738
0.04195	3.54803
0.042	3.54868
0.04205	3.54933
0.0421	3.54998
0.04215	3.55063
0.0422	3.55128
0.04225	3.5516
0.0423	3.55257
0.04235	3.5529
0.0424	3.5529
0.04245	3.55387
0.0425	3.5542
0.04255	3.55517
0.0426	3.55582
0.04265	3.55647
0.0427	3.55679
0.04275	3.55744
0.0428	3.55777
0.04285	3.55874
0.0429	3.55907
0.04295	3.55971
0.043	3.56036
0.04305	3.56101
0.0431	3.56199
0.04315	3.56231
0.0432	3.56296
0.04325	3.56361
0.0433	3.56393
0.04335	3.56458
0.0434	3.56556
0.04345	3.56653
0.0435	3.56685
0.04355	3.5675
0.0436	3.56783
0.04365	3.5688
0.0437	3.56945
0.04375	3.56913
0.0438	3.56978
0.04385	3.57042
0.0439	3.57107
0.04395	3.57107
0.044	3.57107
0.04405	3.5714
0.0441	3.57172
0.04415	3.57172
0.0442	3.57172
0.04425	3.57237
0.0443	3.57205
0.04435	3.57205
0.0444	3.57237
0.04445	3.57172
0.0445	3.57107
0.04455	3.57107
0.0446	3.57042
0.04465	3.57075
0.0447	3.57042
0.04475	3.5701
0.0448	3.57042
0.04485	3.5701
0.0449	3.57042
0.04495	3.5701
0.045	3.57042
0.04505	3.57107
0.0451	3.5714
0.04515	3.5714
0.0452	3.5714
0.04525	3.57237
0.0453	3.5727
0.04535	3.57335
0.0454	3.57399
0.04545	3.57432
0.0455	3.57464
0.04555	3.57562
0.0456	3.57627
0.04565	3.57627
0.0457	3.57692
0.04575	3.57724
0.0458	3.57789
0.04585	3.57854
0.0459	3.57919
0.04595	3.57984
0.046	3.58049
0.04605	3.58081
0.0461	3.58113
0.04615	3.58178
0.0462	3.58276
0.04625	3.58276
0.0463	3.58373
0.04635	3.58373
0.0464	3.5847
0.04645	3.58535
0.0465	3.58503
0.04655	3.58535
0.0466	3.58535
0.04665	3.58568
0.0467	3.58568
0.04675	3.58568
0.0468	3.58535
0.04685	3.58535
0.0469	3.586
0.04695	3.58568
0.047	3.58568
0.04705	3.58568
0.0471	3.586
0.04715	3.58568
0.0472	3.586
0.04725	3.586
0.0473	3.58665
0.04735	3.58698
0.0474	3.5873
0.04745	3.58795
0.0475	3.58795
0.04755	3.58827
0.0476	3.58925
0.04765	3.5899
0.0477	3.5899
0.04775	3.59055
0.0478	3.59087
0.04785	3.5912
0.0479	3.59217
0.04795	3.59249
0.048	3.59314
0.04805	3.59379
0.0481	3.59444
0.04815	3.59509
0.0482	3.59541
0.04825	3.59704
0.0483	3.59736
0.04835	3.59834
0.0484	3.59931
0.04845	3.59996
0.0485	3.60093
0.04855	3.60191
0.0486	3.60223
0.04865	3.6032
0.0487	3.60385
0.04875	3.6045
0.0488	3.60515
0.04885	3.60612
0.0489	3.60677
0.04895	3.60742
0.049	3.60807
0.04905	3.60807
0.0491	3.60969
0.04915	3.61002
0.0492	3.61034
0.04925	3.61132
0.0493	3.61229
0.04935	3.61262
0.0494	3.61359
0.04945	3.61424
0.0495	3.61456
0.04955	3.61554
0.0496	3.61619
0.04965	3.61619
0.0497	3.61716
0.04975	3.61748
0.0498	3.61813
0.04985	3.61813
0.0499	3.61878
0.04995	3.61878
0.05	3.61911
0.05005	3.61943
0.0501	3.61943
0.05015	3.61943
0.0502	3.61943
0.05025	3.61911
0.0503	3.61911
0.05035	3.61911
0.0504	3.61911
0.05045	3.61878
0.0505	3.61846
0.05055	3.61846
0.0506	3.61846
0.05065	3.61846
0.0507	3.61846
0.05075	3.61846
0.0508	3.61878
0.05085	3.61911
0.0509	3.61943
0.05095	3.61911
0.051	3.62008
0.05105	3.62008
0.0511	3.6204
0.05115	3.62105
0.0512	3.62138
0.05125	3.62203
0.0513	3.62268
0.05135	3.62365
0.0514	3.62365
0.05145	3.6243
0.0515	3.62527
0.05155	3.62592
0.0516	3.62625
0.05165	3.62722
0.0517	3.62787
0.05175	3.62819
0.0518	3.62949
0.05185	3.62982
0.0519	3.63014
0.05195	3.63047
0.052	3.63144
0.05205	3.63209
0.0521	3.63306
0.05215	3.63371
0.0522	3.63436
0.05225	3.63533
0.0523	3.63566
0.05235	3.63663
0.0524	3.63728
0.05245	3.63825
0.0525	3.63858
0.05255	3.63923
0.0526	3.63988
0.05265	3.64053
0.0527	3.64118
0.05275	3.64182
0.0528	3.64182
0.05285	3.64247
0.0529	3.64312
0.05295	3.64345
0.053	3.64345
0.05305	3.64377
0.0531	3.64377
0.05315	3.64442
0.0532	3.64442
0.05325	3.64442
0.0533	3.64442
0.05335	3.64474
0.0534	3.64507
0.05345	3.64507
0.0535	3.64507
0.05355	3.64507
0.0536	3.64539
0.05365	3.64572
0.0537	3.64572
0.05375	3.64572
0.0538	3.64572
0.05385	3.64637
0.0539	3.64637
0.05395	3.64637
0.054	3.64637
0.05405	3.64669
0.0541	3.64669
0.05415	3.64702
0.0542	3.64767
0.05425	3.64734
0.0543	3.64734
0.05435	3.64799
0.0544	3.64831
0.05445	3.64864
0.0545	3.64961
0.05455	3.64994
0.0546	3.65059
0.05465	3.65059
0.0547	3.65156
0.05475	3.65188
0.0548	3.65253
0.05485	3.65286
0.0549	3.65351
0.05495	3.65416
0.055	3.65513
0.05505	3.65545
0.0551	3.6561
0.05515	3.65708
0.0552	3.65675
0.05525	3.6574
0.0553	3.65805
0.05535	3.65902
0.0554	3.65967
0.05545	3.66065
0.0555	3.66162
0.05555	3.66195
0.0556	3.66324
0.05565	3.66389
0.0557	3.66454
0.05575	3.66519
0.0558	3.66584
0.05585	3.66714
0.0559	3.66746
0.05595	3.66844
0.056	3.66876
0.05605	3.66941
0.0561	3.66973
0.05615	3.67071
0.0562	3.67103
0.05625	3.67136
0.0563	3.67168
0.05635	3.67233
0.0564	3.67298
0.05645	3.67233
0.0565	3.67298
0.05655	3.6733
0.0566	3.6733
0.05665	3.6733
0.0567	3.6733
0.05675	3.67395
0.0568	3.67363
0.05685	3.67395
0.0569	3.67395
0.05695	3.6746
0.057	3.6746
0.05705	3.67493
0.0571	3.6746
0.05715	3.67558
0.0572	3.67623
0.05725	3.67655
0.0573	3.6772
0.05735	3.67785
0.0574	3.67882
0.05745	3.6798
0.0575	3.68077
0.05755	3.68174
0.0576	3.68239
0.05765	3.68272
0.0577	3.68369
0.05775	3.68401
0.0578	3.68531
0.05785	3.68564
0.0579	3.68596
0.05795	3.68694
0.058	3.68726
0.05805	3.68823
0.0581	3.68888
0.05815	3.68888
0.0582	3.68953
0.05825	3.69051
0.0583	3.69083
0.05835	3.69148
0.0584	3.69148
0.05845	3.69245
0.0585	3.69278
0.05855	3.6931
0.0586	3.69408
0.05865	3.69408
0.0587	3.69505
0.05875	3.69505
0.0588	3.6957
0.05885	3.69602
0.0589	3.69732
0.05895	3.69797
0.059	3.69862
0.05905	3.69927
0.0591	3.69959
0.05915	3.70024
0.0592	3.70057
0.05925	3.70089
0.0593	3.70186
0.05935	3.70186
0.0594	3.70284
0.05945	3.70251
0.0595	3.70284
0.05955	3.70349
0.0596	3.70316
0.05965	3.70349
0.0597	3.70414
0.05975	3.70414
0.0598	3.70446
0.05985	3.70446
0.0599	3.70479
0.05995	3.70511
0.06	3.70511
0.06005	3.70576
0.0601	3.70576
0.06015	3.70608
0.0602	3.70641
0.06025	3.70673
0.0603	3.70706
0.06035	3.70738
0.0604	3.70803
0.06045	3.70803
0.0605	3.70836
0.06055	3.70868
0.0606	3.709
0.06065	3.70933
0.0607	3.70965
0.06075	3.70965
0.0608	3.70998
0.06085	3.71063
0.0609	3.71063
0.06095	3.71095
0.061	3.71095
0.06105	3.71193
0.0611	3.7116
0.06115	3.71193
0.0612	3.71193
0.06125	3.71257
0.0613	3.71257
0.06135	3.71355
0.0614	3.71322
0.06145	3.71355
0.0615	3.71387
0.06155	3.71387
0.0616	3.71387
0.06165	3.71452
0.0617	3.71485
0.06175	3.71485
0.0618	3.7155
0.06185	3.71582
0.0619	3.71582
0.06195	3.7155
0.062	3.71614
0.06205	3.71614
0.0621	3.71679
0.06215	3.71712
0.0622	3.71712
0.06225	3.71809
0.0623	3.71842
0.06235	3.71939
0.0624	3.71971
0.06245	3.72036
0.0625	3.72101
0.06255	3.72231
0.0626	3.72296
0.06265	3.72361
0.0627	3.72491
0.06275	3.72556
0.0628	3.72718
0.06285	3.72815
0.0629	3.72913
0.06295	3.7301
0.063	3.73107
0.06305	3.73205
0.0631	3.73302
0.06315	3.73432
0.0632	3.73497
0.06325	3.73594
0.0633	3.73659
0.06335	3.73789
0.0634	3.73854
0.06345	3.73886
0.0635	3.74016
0.06355	3.74049
0.0636	3.74146
0.06365	3.74211
0.0637	3.74243
0.06375	3.74276
0.0638	3.74341
0.06385	3.74373
0.0639	3.74373
0.06395	3.74406
0.064	3.74503
0.06405	3.74503
0.0641	3.74535
0.06415	3.74535
0.0642	3.74633
0.06425	3.74633
0.0643	3.74633
0.06435	3.74665
0.0644	3.74698
0.06445	3.74763
0.0645	3.7473
0.06455	3.74763
0.0646	3.74795
0.06465	3.7486
0.0647	3.74827
0.06475	3.7486
0.0648	3.74925
0.06485	3.74925
0.0649	3.74892
0.06495	3.74925
0.065	3.74957
0.06505	3.74925
0.0651	3.7499
0.06515	3.74957
0.0652	3.75087
0.06525	3.75022
0.0653	3.75055
0.06535	3.75055
0.0654	3.75055
0.06545	3.75087
0.0655	3.75152
0.06555	3.75152
0.0656	3.75152
0.06565	3.75152
0.0657	3.75184
0.06575	3.7512
0.0658	3.75184
0.06585	3.7512
0.0659	3.75152
0.06595	3.75152
0.066	3.7512
0.06605	3.75152
0.0661	3.75152
0.06615	3.75184
0.0662	3.75184
0.06625	3.75217
0.0663	3.75249
0.06635	3.75282
0.0664	3.75347
0.06645	3.75347
0.0665	3.75444
0.06655	3.75444
0.0666	3.75541
0.06665	3.75574
0.0667	3.75671
0.06675	3.75671
0.0668	3.75704
0.06685	3.75801
0.0669	3.75801
0.06695	3.75898
0.067	3.75866
0.06705	3.75963
0.0671	3.75996
0.06715	3.76028
0.0672	3.76061
0.06725	3.76061
0.0673	3.76093
0.06735	3.76158
0.0674	3.76191
0.06745	3.76223
0.0675	3.76288
0.06755	3.7632
0.0676	3.76385
0.06765	3.76385
0.0677	3.7645
0.06775	3.76483
0.0678	3.76515
0.06785	3.76548
0.0679	3.76548
0.06795	3.7658
0.068	3.76612
0.06805	3.76612
0.0681	3.76612
0.06815	3.76677
0.0682	3.76677
0.06825	3.76677
0.0683	3.76677
0.06835	3.76742
0.0684	3.76742
0.06845	3.76742
0.0685	3.76775
0.06855	3.76775
0.0686	3.76742
0.06865	3.76775
0.0687	3.7671
0.06875	3.7671
0.0688	3.7671
0.06885	3.76742
0.0689	3.7671
0.06895	3.7671
0.069	3.76775
0.06905	3.76775
0.0691	3.76807
0.06915	3.7684
0.0692	3.7684
0.06925	3.76905
0.0693	3.76937
0.06935	3.76969
0.0694	3.77067
0.06945	3.77099
0.0695	3.77164
0.06955	3.77262
0.0696	3.77326
0.06965	3.77391
0.0697	3.77456
0.06975	3.77554
0.0698	3.77619
0.06985	3.77683
0.0699	3.77748
0.06995	3.77813
0.07	3.77878
0.07005	3.77943
0.0701	3.77976
0.07015	3.78073
0.0702	3.78138
0.07025	3.78138
0.0703	3.78203
0.07035	3.78235
0.0704	3.783
0.07045	3.78333
0.0705	3.78397
0.07055	3.7843
0.0706	3.78495
0.07065	3.78527
0.0707	3.7856
0.07075	3.78625
0.0708	3.78657
0.07085	3.78754
0.0709	3.78884
0.07095	3.78917
0.071	3.78982
0.07105	3.79079
0.0711	3.79111
0.07115	3.79209
0.0712	3.79274
0.07125	3.79371
0.0713	3.79371
0.07135	3.79436
0.0714	3.79468
0.07145	3.79501
0.0715	3.79501
0.07155	3.79533
0.0716	3.79533
0.07165	3.79533
0.0717	3.79533
0.07175	3.79533
0.0718	3.79566
0.07185	3.79533
0.0719	3.79501
0.07195	3.79566
0.072	3.79566
0.07205	3.79566
0.0721	3.79631
0.07215	3.79631
0.0722	3.79566
0.07225	3.79566
0.0723	3.79598
0.07235	3.79663
0.0724	3.79728
0.07245	3.79761
0.0725	3.79793
0.07255	3.7989
0.0726	3.79923
0.07265	3.79923
0.0727	3.79988
0.07275	3.80053
0.0728	3.80053
0.07285	3.80118
0.0729	3.8015
0.07295	3.80182
0.073	3.80182
0.07305	3.80215
0.0731	3.8028
0.07315	3.8028
0.0732	3.80345
0.07325	3.80377
0.0733	3.80377
0.07335	3.80507
0.0734	3.80572
0.07345	3.80604
0.0735	3.80669
0.07355	3.80702
0.0736	3.80734
0.07365	3.80799
0.0737	3.80832
0.07375	3.80864
0.0738	3.80896
0.07385	3.80961
0.0739	3.80994
0.07395	3.81026
0.074	3.81091
0.07405	3.81156
0.0741	3.81156
0.07415	3.81189
0.0742	3.81253
0.07425	3.81253
0.0743	3.81351
0.07435	3.81383
0.0744	3.81383
0.07445	3.81383
0.0745	3.81448
0.07455	3.81448
0.0746	3.81448
0.07465	3.81481
0.0747	3.81448
0.07475	3.81481
0.0748	3.81481
0.07485	3.81481
0.0749	3.81546
0.07495	3.81578
0.075	3.81675
0.07505	3.81643
0.0751	3.81708
0.07515	3.81773
0.0752	3.81838
0.07525	3.81903
0.0753	3.82
0.07535	3.82032
0.0754	3.8213
0.07545	3.82227
0.0755	3.82292
0.07555	3.82324
0.0756	3.82389
0.07565	3.82519
0.0757	3.82584
0.07575	3.82681
0.0758	3.82746
0.07585	3.82811
0.0759	3.82844
0.07595	3.82876
0.076	3.82973
0.07605	3.83006
0.0761	3.83006
0.07615	3.83071
0.0762	3.83071
0.07625	3.83071
0.0763	3.83136
0.07635	3.83136
0.0764	3.83168
0.07645	3.83168
0.0765	3.83168
0.07655	3.83201
0.0766	3.83233
0.07665	3.83201
0.0767	3.83266
0.07675	3.83298
0.0768	3.83266
0.07685	3.83298
0.0769	3.8333
0.07695	3.83363
0.077	3.83395
0.07705	3.83395
0.0771	3.83428
0.07715	3.83525
0.0772	3.83525
0.07725	3.83558
0.0773	3.83558
0.07735	3.83623
0.0774	3.83655
0.07745	3.83687
0.0775	3.8372
0.07755	3.83785
0.0776	3.83817
0.07765	3.83817
0.0777	3.83882
0.07775	3.8398
0.0778	3.8398
0.07785	3.84012
0.0779	3.84077
0.07795	3.84109
0.078	3.84174
0.07805	3.84272
0.0781	3.84304
0.07815	3.84369
0.0782	3.84401
0.07825	3.84466
0.0783	3.84596
0.07835	3.84661
0.0784	3.84726
0.07845	3.84791
0.0785	3.84856
0.07855	3.84953
0.0786	3.84986
0.07865	3.85051
0.0787	3.85115
0.07875	3.8518
0.0788	3.85148
0.07885	3.85278
0.0789	3.8531
0.07895	3.85278
0.079	3.85343
0.07905	3.85375
0.0791	3.8544
0.07915	3.85472
0.0792	3.85505
0.07925	3.85537
0.0793	3.85537
0.07935	3.85602
0.0794	3.85635
0.07945	3.85667
0.0795	3.85667
0.07955	3.857
0.0796	3.857
0.07965	3.857
0.0797	3.85765
0.07975	3.85765
0.0798	3.85732
0.07985	3.85765
0.0799	3.85797
0.07995	3.85765
0.08	3.85797
0.08005	3.85829
0.0801	3.85862
0.08015	3.85862
0.0802	3.85862
0.08025	3.85927
0.0803	3.85927
0.08035	3.85927
0.0804	3.86024
0.08045	3.86057
0.0805	3.86122
0.08055	3.86186
0.0806	3.86251
0.08065	3.86349
0.0807	3.86381
0.08075	3.86446
0.0808	3.86511
0.08085	3.86543
0.0809	3.86576
0.08095	3.86673
0.081	3.86738
0.08105	3.86771
0.0811	3.86836
0.08115	3.86868
0.0812	3.86868
0.08125	3.86965
0.0813	3.86965
0.08135	3.87063
0.0814	3.87063
0.08145	3.8716
0.0815	3.8716
0.08155	3.8716
0.0816	3.87225
0.08165	3.8729
0.0817	3.8729
0.08175	3.87322
0.0818	3.87355
0.08185	3.87355
0.0819	3.8742
0.08195	3.8742
0.082	3.8742
0.08205	3.87452
0.0821	3.87485
0.08215	3.87452
0.0822	3.87485
0.08225	3.8742
0.0823	3.87485
0.08235	3.87485
0.0824	3.87452
0.08245	3.87517
0.0825	3.87485
0.08255	3.87485
0.0826	3.8755
0.08265	3.87517
0.0827	3.87517
0.08275	3.8755
0.0828	3.8755
0.08285	3.87647
0.0829	3.87679
0.08295	3.87679
0.083	3.87712
0.08305	3.87777
0.0831	3.87809
0.08315	3.87842
0.0832	3.87971
0.08325	3.88004
0.0833	3.88069
0.08335	3.88101
0.0834	3.88101
0.08345	3.88199
0.0835	3.88296
0.08355	3.88361
0.0836	3.88426
0.08365	3.88491
0.0837	3.88588
0.08375	3.88621
0.0838	3.88718
0.08385	3.88783
0.0839	3.8888
0.08395	3.88913
0.084	3.89042
0.08405	3.89107
0.0841	3.89172
0.08415	3.8927
0.0842	3.89335
0.08425	3.89399
0.0843	3.89497
0.08435	3.89562
0.0844	3.89594
0.08445	3.89724
0.0845	3.89821
0.08455	3.89886
0.0846	3.89984
0.08465	3.90081
0.0847	3.90146
0.08475	3.90276
0.0848	3.90341
0.08485	3.90438
0.0849	3.9047
0.08495	3.90568
0.085	3.906
0.08505	3.90665
0.0851	3.90665
0.08515	3.90763
0.0852	3.90763
0.08525	3.9086
0.0853	3.9086
0.08535	3.90892
0.0854	3.90957
0.08545	3.90957
0.0855	3.90957
0.08555	3.9099
0.0856	3.91022
0.08565	3.91022
0.0857	3.91022
0.08575	3.91055
0.0858	3.91087
0.08585	3.91087
0.0859	3.9112
0.08595	3.91152
0.086	3.91152
0.08605	3.91184
0.0861	3.91217
0.08615	3.91249
0.0862	3.91249
0.08625	3.91314
0.0863	3.91314
0.08635	3.91282
0.0864	3.91314
0.08645	3.91282
0.0865	3.91282
0.08655	3.91282
0.0866	3.91249
0.08665	3.91217
0.0867	3.91217
0.08675	3.91152
0.0868	3.91152
0.08685	3.91087
0.0869	3.91022
0.08695	3.9099
0.087	3.91022
0.08705	3.90957
0.0871	3.90957
0.08715	3.90925
0.0872	3.90892
0.08725	3.90892
0.0873	3.90925
0.08735	3.90892
0.0874	3.90925
0.08745	3.90957
0.0875	3.9099
0.08755	3.91055
0.0876	3.9099
0.08765	3.91055
0.0877	3.9112
0.08775	3.91152
0.0878	3.9112
0.08785	3.91152
0.0879	3.91152
0.08795	3.91087
0.088	3.9112
0.08805	3.9112
0.0881	3.91087
0.08815	3.9112
0.0882	3.91087
0.08825	3.9112
0.0883	3.91087
0.08835	3.91055
0.0884	3.91055
0.08845	3.91055
0.0885	3.9112
0.08855	3.91087
0.0886	3.9112
0.08865	3.9112
0.0887	3.9112
0.08875	3.91184
0.0888	3.91217
0.08885	3.91249
0.0889	3.91314
0.08895	3.91347
0.089	3.91412
0.08905	3.91444
0.0891	3.91509
0.08915	3.91574
0.0892	3.91639
0.08925	3.91736
0.0893	3.91769
0.08935	3.91801
0.0894	3.91834
0.08945	3.91931
0.0895	3.91996
0.08955	3.92028
0.0896	3.92093
0.08965	3.92093
0.0897	3.92126
0.08975	3.92191
0.0898	3.92191
0.08985	3.92288
0.0899	3.9232
0.08995	3.92288
0.09	3.9232
0.09005	3.92385
0.0901	3.9245
0.09015	3.92418
0.0902	3.9245
0.09025	3.92483
0.0903	3.92515
0.09035	3.92548
0.0904	3.92612
0.09045	3.92612
0.0905	3.92612
0.09055	3.92677
0.0906	3.9271
0.09065	3.92742
0.0907	3.92775
0.09075	3.92807
0.0908	3.92872
0.09085	3.92937
0.0909	3.92969
0.09095	3.92969
0.091	3.93002
0.09105	3.93002
0.0911	3.93034
0.09115	3.93034
0.0912	3.93034
0.09125	3.93034
0.0913	3.93034
0.09135	3.93034
0.0914	3.93034
0.09145	3.93002
0.0915	3.92969
0.09155	3.92937
0.0916	3.92905
0.09165	3.92905
0.0917	3.92872
0.09175	3.9284
0.0918	3.92807
0.09185	3.92872
0.0919	3.9284
0.09195	3.92872
0.092	3.92872
0.09205	3.92937
0.0921	3.92905
0.09215	3.93002
0.0922	3.93034
0.09225	3.93132
0.0923	3.93229
0.09235	3.93294
0.0924	3.93359
0.09245	3.93424
0.0925	3.93521
0.09255	3.93619
0.0926	3.93651
0.09265	3.93748
0.0927	3.93846
0.09275	3.93911
0.0928	3.94073
0.09285	3.94138
0.0929	3.9417
0.09295	3.94235
0.093	3.94333
0.09305	3.94397
0.0931	3.94462
0.09315	3.94527
0.0932	3.94592
0.09325	3.94625
0.0933	3.94657
0.09335	3.94722
0.0934	3.94754
0.09345	3.94787
0.0935	3.94852
0.09355	3.94852
0.0936	3.94852
0.09365	3.94917
0.0937	3.94949
0.09375	3.94917
0.0938	3.94982
0.09385	3.94982
0.0939	3.94982
0.09395	3.95014
0.094	3.95014
0.09405	3.95079
0.0941	3.95111
0.09415	3.95144
0.0942	3.95176
0.09425	3.95176
0.0943	3.95176
0.09435	3.95209
0.0944	3.95241
0.09445	3.95241
0.0945	3.95241
0.09455	3.95274
0.0946	3.95241
0.09465	3.95306
0.0947	3.95274
0.09475	3.95274
0.0948	3.95241
0.09485	3.95241
0.0949	3.95209
0.09495	3.95176
0.095	3.95111
0.09505	3.95111
0.0951	3.95111
0.09515	3.95047
0.0952	3.95047
0.09525	3.95047
0.0953	3.95014
0.09535	3.95014
0.0954	3.95014
0.09545	3.95014
0.0955	3.95047
0.09555	3.95014
0.0956	3.95014
0.09565	3.95014
0.0957	3.94982
0.09575	3.95047
0.0958	3.95014
0.09585	3.95014
0.0959	3.95014
0.09595	3.95014
0.096	3.95014
0.09605	3.95014
0.0961	3.95014
0.09615	3.95014
0.0962	3.95014
0.09625	3.94949
0.0963	3.94917
0.09635	3.94917
0.0964	3.94884
0.09645	3.94852
0.0965	3.94884
0.09655	3.94852
0.0966	3.94884
0.09665	3.94852
0.0967	3.94884
0.09675	3.94949
0.0968	3.95014
0.09685	3.95079
0.0969	3.95144
0.09695	3.95209
0.097	3.95306
0.09705	3.95404
0.0971	3.95501
0.09715	3.95631
0.0972	3.95728
0.09725	3.95825
0.0973	3.95955
0.09735	3.96053
0.0974	3.96247
0.09745	3.96377
0.0975	3.96475
0.09755	3.96637
0.0976	3.96734
0.09765	3.96864
0.0977	3.96994
0.09775	3.97091
0.0978	3.97189
0.09785	3.97318
0.0979	3.97383
0.09795	3.97481
0.098	3.97546
0.09805	3.9761
0.0981	3.97773
0.09815	3.97773
0.0982	3.9787
0.09825	3.97903
0.0983	3.97935
0.09835	3.97967
0.0984	3.98
0.09845	3.97967
0.0985	3.98
0.09855	3.98
0.0986	3.98
0.09865	3.98065
0.0987	3.98065
0.09875	3.98032
0.0988	3.98032
0.09885	3.98065
0.0989	3.98032
0.09895	3.98065
0.099	3.98032
0.09905	3.98032
[truncated: 5,812 more rows]
