# Supplementary material for: An evolutionarily conserved glycine-tyrosine motif forms a folding core in outer membrane proteins
Source: PLoS One. 2017 Aug 3;12(8):e0182016. doi: 10.1371/journal.pone.0182016 (PMC5542473; doi:10.1371/journal.pone.0182016)
Supplement: S1 File — (ZIP) [file pone.0182016.s001.zip › OmpX stopflow RAW data/OmpX WT 10/ompx_wt_ch1_027.bka]

BIO-KINE ASCII FILE
_COMMENT	External device
_COMMENT	Kinetics measurement
_COMMENT	Y Unit : Volt, X Unit : s
_COMMENT	Timebase 1 = .00005 s 5001 pts
_COMMENT	Timebase 2 = .001 s 2749 pts
_COMMENT	Timebase 3 = .5 s 44 pts
_SFM	SFM-300 /S Advanced mode
_SFM	Ratio : S1: 950, S2: 950, S3: 100
_SFM	Content : S1: , S2: , S3:
_SFM	Concentration : S1: , S2: , S3:
_SFM	Total volume : 422 �l Flow : 14 mL/s
_SFM	Acquisition start : 10 ms before stop
_SFM	cuve=FC-08, s1=10 ml , s2=10 ml , s3=1.9 ml
_UNITX	s
_UNITY	Volt
_DELTAX	0
_DATA
1e-300	2.42089
5e-5	2.43387
1e-4	2.44815
1.5e-4	2.46308
2e-4	2.47931
2.5e-4	2.49554
3e-4	2.51339
3.5e-4	2.53221
4e-4	2.55103
4.5e-4	2.57116
5e-4	2.5916
5.5e-4	2.61237
6e-4	2.63314
6.5e-4	2.65554
7e-4	2.67696
7.5e-4	2.69935
8e-4	2.72142
8.5e-4	2.74381
9e-4	2.76588
9.5e-4	2.78795
0.001	2.80969
0.00105	2.83111
0.0011	2.85253
0.00115	2.87331
0.0012	2.89343
0.00125	2.91258
0.0013	2.93107
0.00135	2.94957
0.0014	2.96677
0.00145	2.983
0.0015	2.9989
0.00155	3.01351
0.0016	3.02714
0.00165	3.0398
0.0017	3.0518
0.00175	3.06251
0.0018	3.07193
0.00185	3.08101
0.0019	3.08848
0.00195	3.09497
0.002	3.10049
0.00205	3.10503
0.0021	3.10827
0.00215	3.11022
0.0022	3.11152
0.00225	3.11087
0.0023	3.11022
0.00235	3.10795
0.0024	3.10438
0.00245	3.10016
0.0025	3.09464
0.00255	3.08815
0.0026	3.08036
0.00265	3.07257
0.0027	3.06284
0.00275	3.05213
0.0028	3.04174
0.00285	3.02974
0.0029	3.01708
0.00295	3.00345
0.003	2.98949
0.00305	2.97489
0.0031	2.95963
0.00315	2.94373
0.0032	2.9275
0.00325	2.91063
0.0033	2.89375
0.00335	2.87688
0.0034	2.85935
0.00345	2.84085
0.0035	2.823
0.00355	2.80515
0.0036	2.786
0.00365	2.76848
0.0037	2.74933
0.00375	2.73083
0.0038	2.71266
0.00385	2.69448
0.0039	2.67631
0.00395	2.65846
0.004	2.64093
0.00405	2.62373
0.0041	2.60686
0.00415	2.59063
0.0042	2.57505
0.00425	2.55947
0.0043	2.54552
0.00435	2.53156
0.0044	2.5189
0.00445	2.50755
0.0045	2.49619
0.00455	2.48645
0.0046	2.47769
0.00465	2.4699
0.0047	2.46341
0.00475	2.45854
0.0048	2.45464
0.00485	2.45237
0.0049	2.45075
0.00495	2.45043
0.005	2.4514
0.00505	2.454
0.0051	2.45757
0.00515	2.46276
0.0052	2.46925
0.00525	2.47736
0.0053	2.48645
0.00535	2.49684
0.0054	2.50819
0.00545	2.5215
0.0055	2.53546
0.00555	2.55071
0.0056	2.56726
0.00565	2.58446
0.0057	2.60231
0.00575	2.62178
0.0058	2.64158
0.00585	2.66203
0.0059	2.68345
0.00595	2.70487
0.006	2.72694
0.00605	2.74933
0.0061	2.77205
0.00615	2.79444
0.0062	2.81781
0.00625	2.83988
0.0063	2.8626
0.00635	2.88466
0.0064	2.90641
0.00645	2.92783
0.0065	2.94827
0.00655	2.9684
0.0066	2.98787
0.00665	3.00669
0.0067	3.02487
0.00675	3.04174
0.0068	3.05765
0.00685	3.07355
0.0069	3.0875
0.00695	3.10049
0.007	3.11314
0.00705	3.12418
0.0071	3.13424
0.00715	3.143
0.0072	3.15047
0.00725	3.15728
0.0073	3.16247
0.00735	3.16669
0.0074	3.16961
0.00745	3.17124
0.0075	3.17221
0.00755	3.17156
0.0076	3.17026
0.00765	3.16799
0.0077	3.16475
0.00775	3.16053
0.0078	3.15533
0.00785	3.14949
0.0079	3.14333
0.00795	3.13619
0.008	3.1284
0.00805	3.12061
0.0081	3.11249
0.00815	3.10373
0.0082	3.09432
0.00825	3.08491
0.0083	3.0755
0.00835	3.06543
0.0084	3.0557
0.00845	3.04564
0.0085	3.03493
0.00855	3.02389
0.0086	3.01286
0.00865	3.00215
0.0087	2.99079
0.00875	2.97911
0.0088	2.9671
0.00885	2.95574
0.0089	2.94373
0.00895	2.9314
0.009	2.91971
0.00905	2.90673
0.0091	2.8944
0.00915	2.88174
0.0092	2.86909
0.00925	2.85643
0.0093	2.84377
0.00935	2.83176
0.0094	2.81878
0.00945	2.8071
0.0095	2.79477
0.00955	2.78308
0.0096	2.77172
0.00965	2.76069
0.0097	2.74998
0.00975	2.73992
0.0098	2.72986
0.00985	2.72077
0.0099	2.71201
0.00995	2.70389
0.01	2.69708
0.01005	2.68961
0.0101	2.68345
0.01015	2.67793
0.0102	2.67339
0.01025	2.66917
0.0103	2.66592
0.01035	2.66365
0.0104	2.66268
0.01045	2.66203
0.0105	2.66235
0.01055	2.6643
0.0106	2.66722
0.01065	2.67047
0.0107	2.67533
0.01075	2.68118
0.0108	2.68832
0.01085	2.69578
0.0109	2.70487
0.01095	2.7146
0.011	2.72531
0.01105	2.737
0.0111	2.74965
0.01115	2.76329
0.0112	2.77724
0.01125	2.79249
0.0113	2.80807
0.01135	2.82462
0.0114	2.8415
0.01145	2.85967
0.0115	2.8785
0.01155	2.897
0.0116	2.91679
0.01165	2.93594
0.0117	2.95671
0.01175	2.97716
0.0118	2.99793
0.01185	3.01838
0.0119	3.0398
0.01195	3.06024
0.012	3.08101
0.01205	3.10146
0.0121	3.12126
0.01215	3.14105
0.0122	3.16053
0.01225	3.1787
0.0123	3.19655
0.01235	3.21408
0.0124	3.2303
0.01245	3.24653
0.0125	3.26178
0.01255	3.27606
0.0126	3.29002
0.01265	3.303
0.0127	3.31501
0.01275	3.32604
0.0128	3.33708
0.01285	3.34746
0.0129	3.35655
0.01295	3.36531
0.013	3.3731
0.01305	3.38057
0.0131	3.38771
0.01315	3.39452
0.0132	3.40004
0.01325	3.40556
0.0133	3.4101
0.01335	3.41464
0.0134	3.41886
0.01345	3.42211
0.0135	3.426
0.01355	3.4286
0.0136	3.43217
0.01365	3.43477
0.0137	3.43671
0.01375	3.43931
0.0138	3.44191
0.01385	3.44385
0.0139	3.4458
0.01395	3.44742
0.014	3.44937
0.01405	3.45132
0.0141	3.45294
0.01415	3.45456
0.0142	3.45586
0.01425	3.45781
0.0143	3.45911
0.01435	3.4604
0.0144	3.4617
0.01445	3.463
0.0145	3.46397
0.01455	3.46462
0.0146	3.4656
0.01465	3.46625
0.0147	3.46657
0.01475	3.46787
0.0148	3.46852
0.01485	3.46852
0.0149	3.46884
0.01495	3.46884
0.015	3.46917
0.01505	3.46949
0.0151	3.46982
0.01515	3.46949
0.0152	3.46982
0.01525	3.46982
0.0153	3.47014
0.01535	3.47014
0.0154	3.47079
0.01545	3.47079
0.0155	3.47079
0.01555	3.47111
0.0156	3.47144
0.01565	3.47144
0.0157	3.47176
0.01575	3.47176
0.0158	3.47209
0.01585	3.47274
0.0159	3.47306
0.01595	3.47339
0.016	3.47306
0.01605	3.47371
0.0161	3.47371
0.01615	3.47436
0.0162	3.47468
0.01625	3.47468
0.0163	3.47566
0.01635	3.47598
0.0164	3.47663
0.01645	3.47663
0.0165	3.47728
0.01655	3.47825
0.0166	3.47858
0.01665	3.4789
0.0167	3.48053
0.01675	3.48118
0.0168	3.48182
0.01685	3.48215
0.0169	3.4841
0.01695	3.48442
0.017	3.48539
0.01705	3.48637
0.0171	3.48734
0.01715	3.48767
0.0172	3.48864
0.01725	3.48929
0.0173	3.49026
0.01735	3.49091
0.0174	3.49156
0.01745	3.49188
0.0175	3.49253
0.01755	3.49351
0.0176	3.49416
0.01765	3.49481
0.0177	3.49513
0.01775	3.49643
0.0178	3.49675
0.01785	3.4974
0.0179	3.49805
0.01795	3.4987
0.018	3.49967
0.01805	3.50032
0.0181	3.50097
0.01815	3.50097
0.0182	3.50195
0.01825	3.50292
0.0183	3.50357
0.01835	3.50454
0.0184	3.50454
0.01845	3.50552
0.0185	3.50616
0.01855	3.50649
0.0186	3.50746
0.01865	3.50811
0.0187	3.50844
0.01875	3.50909
0.0188	3.50909
0.01885	3.51006
0.0189	3.51006
0.01895	3.51071
0.019	3.51103
0.01905	3.51103
0.0191	3.51103
0.01915	3.51136
0.0192	3.51168
0.01925	3.51136
0.0193	3.51136
0.01935	3.51103
0.0194	3.51071
0.01945	3.51071
0.0195	3.51071
0.01955	3.51006
0.0196	3.51071
0.01965	3.51038
0.0197	3.51006
0.01975	3.51006
0.0198	3.51038
0.01985	3.50973
0.0199	3.50973
0.01995	3.51071
0.02	3.51071
0.02005	3.51168
0.0201	3.51201
0.02015	3.51266
0.0202	3.51298
0.02025	3.51395
0.0203	3.51493
0.02035	3.51558
0.0204	3.51687
0.02045	3.51785
0.0205	3.51882
0.02055	3.51947
0.0206	3.52044
0.02065	3.52142
0.0207	3.52272
0.02075	3.52337
0.0208	3.52499
0.02085	3.52596
0.0209	3.52726
0.02095	3.52791
0.021	3.52888
0.02105	3.52953
0.0211	3.53083
0.02115	3.53148
0.0212	3.53245
0.02125	3.53278
0.0213	3.53343
0.02135	3.53408
0.0214	3.5344
0.02145	3.53472
0.0215	3.53537
0.02155	3.53602
0.0216	3.53602
0.02165	3.53635
0.0217	3.53667
0.02175	3.53667
0.0218	3.53732
0.02185	3.53732
0.0219	3.53829
0.02195	3.53829
0.022	3.53862
0.02205	3.53927
0.0221	3.53927
0.02215	3.53992
0.0222	3.54057
0.02225	3.54122
0.0223	3.54089
0.02235	3.54154
0.0224	3.54122
0.02245	3.54154
0.0225	3.54251
0.02255	3.54186
0.0226	3.54219
0.02265	3.54251
0.0227	3.54284
0.02275	3.54284
0.0228	3.54316
0.02285	3.54349
0.0229	3.54349
0.02295	3.54349
0.023	3.54446
0.02305	3.54414
0.0231	3.54511
0.02315	3.54446
0.0232	3.54479
0.02325	3.54446
0.0233	3.54479
0.02335	3.54511
0.0234	3.54511
0.02345	3.54543
0.0235	3.54479
0.02355	3.54543
0.0236	3.54543
0.02365	3.54511
0.0237	3.54576
0.02375	3.54576
0.0238	3.54576
0.02385	3.54641
0.0239	3.54641
0.02395	3.54673
0.024	3.54706
0.02405	3.54738
0.0241	3.54803
0.02415	3.54868
0.0242	3.549
0.02425	3.54965
0.0243	3.54965
0.02435	3.5503
0.0244	3.55128
0.02445	3.55128
0.0245	3.5516
0.02455	3.55193
0.0246	3.55193
0.02465	3.55193
0.0247	3.55225
0.02475	3.55257
0.0248	3.5529
0.02485	3.55322
0.0249	3.55355
0.02495	3.55355
0.025	3.55387
0.02505	3.5542
0.0251	3.55485
0.02515	3.55517
0.0252	3.55614
0.02525	3.55582
0.0253	3.55679
0.02535	3.55712
0.0254	3.55842
0.02545	3.55907
0.0255	3.55939
0.02555	3.56004
0.0256	3.56036
0.02565	3.56134
0.0257	3.56199
0.02575	3.56231
0.0258	3.56264
0.02585	3.56296
0.0259	3.56328
0.02595	3.56328
0.026	3.56393
0.02605	3.56393
0.0261	3.56393
0.02615	3.56393
0.0262	3.56426
0.02625	3.56426
0.0263	3.56426
0.02635	3.56426
0.0264	3.56491
0.02645	3.56426
0.0265	3.56491
0.02655	3.56523
0.0266	3.56556
0.02665	3.56621
0.0267	3.56653
0.02675	3.56718
0.0268	3.56783
0.02685	3.56848
0.0269	3.5688
0.02695	3.5701
0.027	3.57042
0.02705	3.57205
0.0271	3.57237
0.02715	3.57302
0.0272	3.57399
0.02725	3.57464
0.0273	3.57562
0.02735	3.57562
0.0274	3.57659
0.02745	3.57724
0.0275	3.57756
0.02755	3.57854
0.0276	3.57886
0.02765	3.57919
0.0277	3.57984
0.02775	3.58081
0.0278	3.58178
0.02785	3.58211
0.0279	3.58341
0.02795	3.58406
0.028	3.58535
0.02805	3.58665
0.0281	3.58763
0.02815	3.5886
0.0282	3.59022
0.02825	3.5912
0.0283	3.59249
0.02835	3.59412
0.0284	3.59509
0.02845	3.59606
0.0285	3.59736
0.02855	3.59834
0.0286	3.59996
0.02865	3.60061
0.0287	3.60158
0.02875	3.60191
0.0288	3.6032
0.02885	3.60418
0.0289	3.6045
0.02895	3.60548
0.029	3.60612
0.02905	3.60612
0.0291	3.60677
0.02915	3.60742
0.0292	3.60742
0.02925	3.60775
0.0293	3.6084
0.02935	3.60872
0.0294	3.60905
0.02945	3.60937
0.0295	3.60937
0.02955	3.60905
0.0296	3.61002
0.02965	3.60969
0.0297	3.60937
0.02975	3.61002
0.0298	3.60969
0.02985	3.61002
0.0299	3.61002
0.02995	3.61034
0.03	3.61034
0.03005	3.61067
0.0301	3.61099
0.03015	3.61132
0.0302	3.61099
0.03025	3.61099
0.0303	3.61132
0.03035	3.61132
0.0304	3.61164
0.03045	3.61132
0.0305	3.61197
0.03055	3.61164
0.0306	3.61197
0.03065	3.61164
0.0307	3.61197
0.03075	3.61229
0.0308	3.61262
0.03085	3.61326
0.0309	3.61294
0.03095	3.61326
0.031	3.61424
0.03105	3.61424
0.0311	3.61456
0.03115	3.61521
0.0312	3.61586
0.03125	3.61651
0.0313	3.61748
0.03135	3.61813
0.0314	3.61911
0.03145	3.62008
0.0315	3.62105
0.03155	3.62105
0.0316	3.62203
0.03165	3.623
0.0317	3.62365
0.03175	3.6243
0.0318	3.62495
0.03185	3.62625
0.0319	3.62657
0.03195	3.62787
0.032	3.62852
0.03205	3.62884
0.0321	3.62949
0.03215	3.63079
0.0322	3.63144
0.03225	3.63176
0.0323	3.63274
0.03235	3.63306
0.0324	3.63371
0.03245	3.63404
0.0325	3.63501
0.03255	3.63533
0.0326	3.63598
0.03265	3.63696
0.0327	3.63761
0.03275	3.63728
0.0328	3.63793
0.03285	3.63858
0.0329	3.63858
0.03295	3.63923
0.033	3.63955
0.03305	3.6402
0.0331	3.64053
0.03315	3.64118
0.0332	3.64118
0.03325	3.64118
0.0333	3.64215
0.03335	3.64182
0.0334	3.64215
0.03345	3.64215
0.0335	3.64247
0.03355	3.64312
0.0336	3.64312
0.03365	3.6428
0.0337	3.64312
0.03375	3.6428
0.0338	3.64312
0.03385	3.64312
0.0339	3.64312
0.03395	3.64377
0.034	3.64377
0.03405	3.64377
0.0341	3.64345
0.03415	3.6441
0.0342	3.6441
0.03425	3.64442
0.0343	3.64474
0.03435	3.64474
0.0344	3.64539
0.03445	3.64572
0.0345	3.64604
0.03455	3.64637
0.0346	3.64702
0.03465	3.64767
0.0347	3.64831
0.03475	3.64896
0.0348	3.64961
0.03485	3.65059
0.0349	3.65091
0.03495	3.65221
0.035	3.65318
0.03505	3.65416
0.0351	3.65513
0.03515	3.65578
0.0352	3.65708
0.03525	3.65773
0.0353	3.65902
0.03535	3.66
0.0354	3.66097
0.03545	3.66162
0.0355	3.66259
0.03555	3.66292
0.0356	3.66389
0.03565	3.66454
0.0357	3.66487
0.03575	3.66552
0.0358	3.66649
0.03585	3.66681
0.0359	3.66746
0.03595	3.66779
0.036	3.66844
0.03605	3.66876
0.0361	3.66909
0.03615	3.67006
0.0362	3.67103
0.03625	3.67136
0.0363	3.67201
0.03635	3.67298
0.0364	3.67428
0.03645	3.67493
0.0365	3.67558
0.03655	3.67623
0.0366	3.67687
0.03665	3.67752
0.0367	3.6785
0.03675	3.67882
0.0368	3.67947
0.03685	3.67947
0.0369	3.6798
0.03695	3.68012
0.037	3.68044
0.03705	3.68044
0.0371	3.68109
0.03715	3.68142
0.0372	3.68207
0.03725	3.68239
0.0373	3.68207
0.03735	3.68239
0.0374	3.68272
0.03745	3.68272
0.0375	3.68337
0.03755	3.68369
0.0376	3.68401
0.03765	3.68466
0.0377	3.68531
0.03775	3.68564
0.0378	3.68629
0.03785	3.68694
0.0379	3.68726
0.03795	3.68791
0.038	3.68856
0.03805	3.68888
0.0381	3.68921
0.03815	3.68953
0.0382	3.68986
0.03825	3.69018
0.0383	3.69051
0.03835	3.69083
0.0384	3.69148
0.03845	3.69148
0.0385	3.6918
0.03855	3.69213
0.0386	3.69278
0.03865	3.69245
0.0387	3.69278
0.03875	3.69343
0.0388	3.69408
0.03885	3.69408
0.0389	3.69505
0.03895	3.69472
0.039	3.6957
0.03905	3.69602
0.0391	3.69635
0.03915	3.69635
0.0392	3.697
0.03925	3.69732
0.0393	3.69732
0.03935	3.69797
0.0394	3.69829
0.03945	3.69829
0.0395	3.69829
0.03955	3.69829
0.0396	3.69829
0.03965	3.69829
0.0397	3.69862
0.03975	3.69894
0.0398	3.69927
0.03985	3.69927
0.0399	3.69927
0.03995	3.69927
0.04	3.69992
0.04005	3.70024
0.0401	3.70057
0.04015	3.70089
0.0402	3.70122
0.04025	3.70186
0.0403	3.70219
0.04035	3.70284
0.0404	3.70316
0.04045	3.70414
0.0405	3.70479
0.04055	3.70576
0.0406	3.70641
0.04065	3.70771
0.0407	3.70836
0.04075	3.709
0.0408	3.70998
0.04085	3.71095
0.0409	3.71193
0.04095	3.71225
0.041	3.7129
0.04105	3.71452
0.0411	3.71452
0.04115	3.71582
0.0412	3.71647
0.04125	3.71744
0.0413	3.71809
0.04135	3.71874
0.0414	3.71939
0.04145	3.72004
0.0415	3.72101
0.04155	3.72134
0.0416	3.72199
0.04165	3.72264
0.0417	3.72393
0.04175	3.72426
0.0418	3.72491
0.04185	3.72556
0.0419	3.72685
0.04195	3.7275
0.042	3.72783
0.04205	3.72913
0.0421	3.72978
0.04215	3.73042
0.0422	3.73075
0.04225	3.73172
0.0423	3.73205
0.04235	3.73302
0.0424	3.73302
0.04245	3.73432
0.0425	3.73464
0.04255	3.73497
0.0426	3.73594
0.04265	3.73627
0.0427	3.73724
0.04275	3.73724
0.0428	3.73756
0.04285	3.73756
0.0429	3.73854
0.04295	3.73854
0.043	3.73951
0.04305	3.73951
0.0431	3.74016
0.04315	3.74081
0.0432	3.74113
0.04325	3.74178
0.0433	3.74211
0.04335	3.74276
0.0434	3.74308
0.04345	3.74438
0.0435	3.7447
0.04355	3.74535
0.0436	3.74633
0.04365	3.74665
0.0437	3.74698
0.04375	3.7473
0.0438	3.74795
0.04385	3.7486
0.0439	3.74957
0.04395	3.74957
0.044	3.75055
0.04405	3.75152
0.0441	3.75152
0.04415	3.75217
0.0442	3.75282
0.04425	3.75412
0.0443	3.75444
0.04435	3.75541
0.0444	3.75671
0.04445	3.75736
0.0445	3.75769
0.04455	3.75898
0.0446	3.75996
0.04465	3.76093
0.0447	3.76191
0.04475	3.76288
0.0448	3.76385
0.04485	3.76483
0.0449	3.7658
0.04495	3.7671
0.045	3.76742
0.04505	3.7684
0.0451	3.76937
0.04515	3.76937
0.0452	3.77067
0.04525	3.77132
0.0453	3.77099
0.04535	3.77197
0.0454	3.77197
0.04545	3.77229
0.0455	3.77229
0.04555	3.77262
0.0456	3.77294
0.04565	3.77229
0.0457	3.77262
0.04575	3.77262
0.0458	3.77262
0.04585	3.77326
0.0459	3.77262
0.04595	3.77326
0.046	3.77326
0.04605	3.77359
0.0461	3.77391
0.04615	3.77424
0.0462	3.77424
0.04625	3.77521
0.0463	3.77521
0.04635	3.77554
0.0464	3.77586
0.04645	3.77651
0.0465	3.77651
0.04655	3.77716
0.0466	3.77781
0.04665	3.77846
0.0467	3.77878
0.04675	3.77943
0.0468	3.77976
0.04685	3.78008
0.0469	3.78073
0.04695	3.78138
0.047	3.7817
0.04705	3.78235
0.0471	3.78268
0.04715	3.78333
0.0472	3.78365
0.04725	3.78365
0.0473	3.7843
0.04735	3.7843
0.0474	3.7843
0.04745	3.78495
0.0475	3.78462
0.04755	3.78462
0.0476	3.78495
0.04765	3.78462
0.0477	3.78495
0.04775	3.78527
0.0478	3.78495
0.04785	3.78495
0.0479	3.78462
0.04795	3.78527
0.048	3.78462
0.04805	3.78527
0.0481	3.78527
0.04815	3.78495
0.0482	3.78527
0.04825	3.7856
0.0483	3.7856
0.04835	3.78592
0.0484	3.78592
0.04845	3.78592
0.0485	3.78657
0.04855	3.78625
0.0486	3.7869
0.04865	3.78754
0.0487	3.78754
0.04875	3.78819
0.0488	3.78884
0.04885	3.78917
0.0489	3.79014
0.04895	3.79047
0.049	3.79111
0.04905	3.79144
0.0491	3.79209
0.04915	3.79274
0.0492	3.79339
0.04925	3.79371
0.0493	3.79501
0.04935	3.79533
0.0494	3.79598
0.04945	3.79663
0.0495	3.79728
0.04955	3.79858
0.0496	3.79923
0.04965	3.79988
0.0497	3.80053
0.04975	3.80182
0.0498	3.8028
0.04985	3.80377
0.0499	3.80475
0.04995	3.80604
0.05	3.80669
0.05005	3.80734
0.0501	3.80832
0.05015	3.80929
0.0502	3.81026
0.05025	3.81124
0.0503	3.81221
0.05035	3.81318
0.0504	3.81383
0.05045	3.81481
0.0505	3.8161
0.05055	3.81675
0.0506	3.8174
0.05065	3.81838
0.0507	3.81903
0.05075	3.82032
0.0508	3.82097
0.05085	3.82162
0.0509	3.82259
0.05095	3.82357
0.051	3.82422
0.05105	3.82487
0.0511	3.82616
0.05115	3.82649
0.0512	3.82779
0.05125	3.82779
0.0513	3.82844
0.05135	3.82941
0.0514	3.82973
0.05145	3.83071
0.0515	3.83103
0.05155	3.83168
0.0516	3.83168
0.05165	3.83201
0.0517	3.83266
0.05175	3.83266
0.0518	3.8333
0.05185	3.83298
0.0519	3.83363
0.05195	3.83428
0.052	3.83395
0.05205	3.83395
0.0521	3.83428
0.05215	3.83395
0.0522	3.83395
0.05225	3.83395
0.0523	3.83363
0.05235	3.83363
0.0524	3.83298
0.05245	3.83298
0.0525	3.83266
0.05255	3.83168
0.0526	3.83201
0.05265	3.83136
0.0527	3.83103
0.05275	3.83071
0.0528	3.83006
0.05285	3.82941
0.0529	3.82909
0.05295	3.82876
0.053	3.82844
0.05305	3.82811
0.0531	3.82746
0.05315	3.82714
0.0532	3.82714
0.05325	3.82681
0.0533	3.82681
0.05335	3.82681
0.0534	3.82681
0.05345	3.82649
0.0535	3.82681
0.05355	3.82714
0.0536	3.82714
0.05365	3.82746
0.0537	3.82811
0.05375	3.82811
0.0538	3.82909
0.05385	3.82941
0.0539	3.83038
0.05395	3.83071
0.054	3.83136
0.05405	3.83201
0.0541	3.83266
0.05415	3.8333
0.0542	3.8346
0.05425	3.83493
0.0543	3.83623
0.05435	3.83687
0.0544	3.83785
0.05445	3.8385
0.0545	3.83947
0.05455	3.84012
0.0546	3.84044
0.05465	3.84142
0.0547	3.84207
0.05475	3.84272
0.0548	3.84304
0.05485	3.84369
0.0549	3.84401
0.05495	3.84499
0.055	3.84499
0.05505	3.84564
0.0551	3.84596
0.05515	3.84661
0.0552	3.84726
0.05525	3.84758
0.0553	3.84823
0.05535	3.84888
0.0554	3.84921
0.05545	3.84986
0.0555	3.85083
0.05555	3.85148
0.0556	3.85213
0.05565	3.85278
0.0557	3.8531
0.05575	3.85408
0.0558	3.85505
0.05585	3.8557
0.0559	3.8557
0.05595	3.85667
0.056	3.85765
0.05605	3.85732
0.0561	3.85829
0.05615	3.85862
0.0562	3.85894
0.05625	3.85959
0.0563	3.86057
0.05635	3.86089
0.0564	3.86122
0.05645	3.86154
0.0565	3.86219
0.05655	3.86251
0.0566	3.86349
0.05665	3.86414
0.0567	3.86479
0.05675	3.86543
0.0568	3.86576
0.05685	3.86706
0.0569	3.86738
0.05695	3.86836
0.057	3.869
0.05705	3.86965
0.0571	3.8703
0.05715	3.87095
0.0572	3.87193
0.05725	3.87225
0.0573	3.87322
0.05735	3.87355
0.0574	3.8742
0.05745	3.87485
0.0575	3.87517
0.05755	3.8755
0.0576	3.8755
0.05765	3.87582
0.0577	3.87614
0.05775	3.87647
0.0578	3.87679
0.05785	3.87679
0.0579	3.87712
0.05795	3.87777
0.058	3.87777
0.05805	3.87809
0.0581	3.87809
0.05815	3.87842
0.0582	3.87842
0.05825	3.87842
0.0583	3.87907
0.05835	3.87971
0.0584	3.87971
0.05845	3.88004
0.0585	3.88134
0.05855	3.88134
0.0586	3.88199
0.05865	3.88231
0.0587	3.88296
0.05875	3.88328
0.0588	3.88426
0.05885	3.88491
0.0589	3.88556
0.05895	3.88621
0.059	3.88653
0.05905	3.8875
0.0591	3.88815
0.05915	3.88848
0.0592	3.88913
0.05925	3.8901
0.0593	3.89042
0.05935	3.89172
0.0594	3.89237
0.05945	3.89335
0.0595	3.89432
0.05955	3.89529
0.0596	3.89594
0.05965	3.89659
0.0597	3.89756
0.05975	3.89854
0.0598	3.89951
0.05985	3.90049
0.0599	3.90049
0.05995	3.90113
0.06	3.90178
0.06005	3.90211
0.0601	3.90211
0.06015	3.90276
0.0602	3.90276
0.06025	3.90276
0.0603	3.90341
0.06035	3.90341
0.0604	3.90373
0.06045	3.90438
0.0605	3.90438
0.06055	3.9047
0.0606	3.90535
0.06065	3.90535
0.0607	3.90568
0.06075	3.90633
0.0608	3.90633
0.06085	3.90665
0.0609	3.90763
0.06095	3.90763
0.061	3.90827
0.06105	3.90892
0.0611	3.90925
0.06115	3.91022
0.0612	3.91022
0.06125	3.91087
0.0613	3.91152
0.06135	3.91217
0.0614	3.91249
0.06145	3.91282
0.0615	3.91314
0.06155	3.91379
0.0616	3.91412
0.06165	3.91444
0.0617	3.91509
0.06175	3.91509
0.0618	3.91574
0.06185	3.91574
0.0619	3.91639
0.06195	3.91704
0.062	3.91769
0.06205	3.91801
0.0621	3.91898
0.06215	3.91898
0.0622	3.91931
0.06225	3.91963
0.0623	3.92028
0.06235	3.92093
0.0624	3.92126
0.06245	3.92191
0.0625	3.92255
0.06255	3.9232
0.0626	3.92385
0.06265	3.92418
0.0627	3.92548
0.06275	3.92645
0.0628	3.9271
0.06285	3.9271
0.0629	3.92807
0.06295	3.92872
0.063	3.92969
0.06305	3.93099
0.0631	3.93132
0.06315	3.93262
0.0632	3.93326
0.06325	3.93359
0.0633	3.93424
0.06335	3.93521
0.0634	3.93554
0.06345	3.93651
0.0635	3.93683
0.06355	3.93716
0.0636	3.93813
0.06365	3.93911
0.0637	3.93911
0.06375	3.93943
0.0638	3.93976
0.06385	3.94008
0.0639	3.94073
0.06395	3.94138
0.064	3.94138
0.06405	3.94138
0.0641	3.94235
0.06415	3.94235
0.0642	3.94235
0.06425	3.94268
0.0643	3.943
0.06435	3.94333
0.0644	3.943
0.06445	3.94268
0.0645	3.94333
0.06455	3.943
0.0646	3.943
0.06465	3.943
0.0647	3.94268
0.06475	3.94268
0.0648	3.94203
0.06485	3.9417
0.0649	3.9417
0.06495	3.9417
0.065	3.94105
0.06505	3.94105
0.0651	3.94105
0.06515	3.94105
0.0652	3.94105
0.06525	3.94105
0.0653	3.94105
0.06535	3.94138
0.0654	3.94138
0.06545	3.94138
0.0655	3.94203
0.06555	3.94268
0.0656	3.943
0.06565	3.94333
0.0657	3.94365
0.06575	3.9443
0.0658	3.94495
0.06585	3.9456
0.0659	3.94625
0.06595	3.9469
0.066	3.94787
0.06605	3.94852
0.0661	3.94917
0.06615	3.94982
0.0662	3.95014
0.06625	3.95144
0.0663	3.95176
0.06635	3.95274
0.0664	3.95306
0.06645	3.95339
0.0665	3.95404
0.06655	3.95501
0.0666	3.95566
0.06665	3.95631
0.0667	3.95696
0.06675	3.95728
0.0668	3.95858
0.06685	3.95955
0.0669	3.9602
0.06695	3.96118
0.067	3.96182
0.06705	3.9628
0.0671	3.96377
0.06715	3.96442
0.0672	3.96539
0.06725	3.96637
0.0673	3.96734
0.06735	3.96767
0.0674	3.96799
0.06745	3.96896
0.0675	3.96929
0.06755	3.96961
0.0676	3.97026
0.06765	3.97059
0.0677	3.97091
0.06775	3.97156
0.0678	3.97124
0.06785	3.97124
0.0679	3.97189
0.06795	3.97189
0.068	3.97189
0.06805	3.97221
0.0681	3.97221
0.06815	3.97221
0.0682	3.97253
0.06825	3.97253
0.0683	3.97286
0.06835	3.97286
0.0684	3.97286
0.06845	3.97318
0.0685	3.97351
0.06855	3.97383
0.0686	3.97351
0.06865	3.97416
0.0687	3.97416
0.06875	3.97383
0.0688	3.97416
0.06885	3.97448
0.0689	3.97448
0.06895	3.97481
0.069	3.97481
0.06905	3.97546
0.0691	3.97546
0.06915	3.97578
0.0692	3.9761
0.06925	3.9761
0.0693	3.9774
0.06935	3.9774
0.0694	3.97805
0.06945	3.97903
0.0695	3.97903
0.06955	3.97935
0.0696	3.98
0.06965	3.98097
0.0697	3.98195
0.06975	3.98292
0.0698	3.98389
0.06985	3.98454
0.0699	3.98584
0.06995	3.98649
0.07	3.98746
0.07005	3.98811
0.0701	3.98941
0.07015	3.99038
0.0702	3.99103
0.07025	3.99233
0.0703	3.99266
0.07035	3.99395
0.0704	3.99428
0.07045	3.99493
0.0705	3.99558
0.07055	3.99655
0.0706	3.99688
0.07065	3.99752
0.0707	3.99785
0.07075	3.99817
0.0708	3.99882
0.07085	3.99915
0.0709	3.9998
0.07095	4.00012
0.071	4.00012
0.07105	4.00077
0.0711	4.00109
0.07115	4.00142
0.0712	4.00207
0.07125	4.00174
0.0713	4.00239
0.07135	4.00272
0.0714	4.00304
0.07145	4.00337
0.0715	4.00402
0.07155	4.00434
0.0716	4.00434
0.07165	4.00434
0.0717	4.00499
0.07175	4.00531
0.0718	4.00596
0.07185	4.00629
0.0719	4.00661
0.07195	4.00694
0.072	4.00726
0.07205	4.00759
0.0721	4.00791
0.07215	4.00823
0.0722	4.00888
0.07225	4.00921
0.0723	4.00986
0.07235	4.01018
0.0724	4.01051
0.07245	4.01018
0.0725	4.01148
0.07255	4.01213
0.0726	4.01245
0.07265	4.0131
0.0727	4.01408
0.07275	4.01472
0.0728	4.01537
0.07285	4.01635
0.0729	4.017
0.07295	4.01829
0.073	4.01862
0.07305	4.01992
0.0731	4.02024
0.07315	4.02122
0.0732	4.02186
0.07325	4.02316
0.0733	4.02349
0.07335	4.02446
0.0734	4.02479
0.07345	4.02511
0.0735	4.02576
0.07355	4.02608
0.0736	4.02608
0.07365	4.02641
0.0737	4.02706
0.07375	4.02673
0.0738	4.02673
0.07385	4.02608
0.0739	4.02641
0.07395	4.02673
0.074	4.02641
0.07405	4.02641
0.0741	4.02608
0.07415	4.02543
0.0742	4.02479
0.07425	4.02479
0.0743	4.02446
0.07435	4.02414
0.0744	4.02381
0.07445	4.02349
0.0745	4.02316
0.07455	4.02284
0.0746	4.02219
0.07465	4.02219
0.0747	4.02219
0.07475	4.02186
0.0748	4.02122
0.07485	4.02122
0.0749	4.02089
0.07495	4.02089
0.075	4.02089
0.07505	4.02057
0.0751	4.02122
0.07515	4.02024
0.0752	4.02154
0.07525	4.02154
0.0753	4.02122
0.07535	4.02219
0.0754	4.02219
0.07545	4.02284
0.0755	4.02316
0.07555	4.02349
0.0756	4.02414
0.07565	4.02446
0.0757	4.02511
0.07575	4.02543
0.0758	4.02576
0.07585	4.02673
0.0759	4.02706
0.07595	4.02738
0.076	4.02771
0.07605	4.02803
0.0761	4.02868
0.07615	4.02836
0.0762	4.02868
0.07625	4.02868
0.0763	4.029
0.07635	4.02965
0.0764	4.02933
0.07645	4.02965
0.0765	4.02965
0.07655	4.02998
0.0766	4.03063
0.07665	4.03063
0.0767	4.03095
0.07675	4.03095
0.0768	4.03128
0.07685	4.03193
0.0769	4.03193
0.07695	4.03193
0.077	4.0329
0.07705	4.03355
0.0771	4.03387
0.07715	4.03452
0.0772	4.03517
0.07725	4.03614
0.0773	4.03712
0.07735	4.03777
0.0774	4.03939
0.07745	4.04069
0.0775	4.04134
0.07755	4.04264
0.0776	4.04361
0.07765	4.04491
0.0777	4.04685
0.07775	4.04815
0.0778	4.04945
0.07785	4.05042
0.0779	4.05172
0.07795	4.0527
0.078	4.05367
0.07805	4.05464
0.0781	4.05529
0.07815	4.05594
0.0782	4.05659
0.07825	4.05692
0.0783	4.05692
0.07835	4.05724
0.0784	4.05724
0.07845	4.05756
0.0785	4.05821
0.07855	4.05854
0.0786	4.05789
0.07865	4.05821
0.0787	4.05821
0.07875	4.05821
0.0788	4.05821
0.07885	4.05821
0.0789	4.05821
0.07895	4.05821
0.079	4.05821
0.07905	4.05854
0.0791	4.05854
0.07915	4.05886
0.0792	4.05919
0.07925	4.05951
0.0793	4.05984
0.07935	4.06049
0.0794	4.06081
0.07945	4.06178
0.0795	4.06146
0.07955	4.06211
0.0796	4.06243
0.07965	4.06276
0.0797	4.06341
0.07975	4.06406
0.0798	4.0647
0.07985	4.06503
0.0799	4.06503
0.07995	4.06568
0.08	4.06633
0.08005	4.06665
0.0801	4.06665
0.08015	4.0673
0.0802	4.0673
0.08025	4.06763
0.0803	4.0673
0.08035	4.0673
0.0804	4.06795
0.08045	4.06763
0.0805	4.06763
0.08055	4.06763
0.0806	4.06763
0.08065	4.06763
0.0807	4.06698
0.08075	4.0673
0.0808	4.06665
0.08085	4.06633
0.0809	4.06633
0.08095	4.06665
0.081	4.06633
0.08105	4.06665
0.0811	4.0673
0.08115	4.0673
0.0812	4.06763
0.08125	4.06795
0.0813	4.0686
0.08135	4.06925
0.0814	4.06957
0.08145	4.07055
0.0815	4.0712
0.08155	4.07217
0.0816	4.07282
0.08165	4.07379
0.0817	4.07444
0.08175	4.07541
0.0818	4.07606
0.08185	4.07704
0.0819	4.07769
0.08195	4.07801
0.082	4.07898
0.08205	4.08028
0.0821	4.08126
0.08215	4.08158
0.0822	4.08255
0.08225	4.0832
0.0823	4.08385
0.08235	4.08483
0.0824	4.08515
0.08245	4.08548
0.0825	4.08645
0.08255	4.0871
0.0826	4.0871
0.08265	4.08742
0.0827	4.08775
0.08275	4.08775
0.0828	4.08742
0.08285	4.08775
0.0829	4.08742
0.08295	4.08742
0.083	4.0871
0.08305	4.08775
0.0831	4.08742
0.08315	4.0871
0.0832	4.0871
0.08325	4.08742
0.0833	4.0871
0.08335	4.08742
0.0834	4.08742
0.08345	4.08742
0.0835	4.08742
0.08355	4.08807
0.0836	4.0884
0.08365	4.08872
0.0837	4.08905
0.08375	4.08969
0.0838	4.09034
0.08385	4.09099
0.0839	4.09132
0.08395	4.09229
0.084	4.09294
0.08405	4.09424
0.0841	4.09521
0.08415	4.09619
0.0842	4.09716
0.08425	4.09781
0.0843	4.09943
0.08435	4.1004
0.0844	4.10138
0.08445	4.10268
0.0845	4.10365
0.08455	4.10462
0.0846	4.10527
0.08465	4.10625
0.0847	4.10722
0.08475	4.10754
0.0848	4.10819
0.08485	4.10852
0.0849	4.10917
0.08495	4.10949
0.085	4.11014
0.08505	4.11079
0.0851	4.11079
0.08515	4.11111
0.0852	4.11176
0.08525	4.11209
0.0853	4.11209
0.08535	4.11241
0.0854	4.11274
0.08545	4.11306
0.0855	4.11371
0.08555	4.11339
0.0856	4.11371
0.08565	4.11371
0.0857	4.11404
0.08575	4.11371
0.0858	4.11404
0.08585	4.11404
0.0859	4.11404
0.08595	4.11404
0.086	4.11404
0.08605	4.11371
0.0861	4.11371
0.08615	4.11371
0.0862	4.11371
0.08625	4.11339
0.0863	4.11339
0.08635	4.11339
0.0864	4.11339
0.08645	4.11306
0.0865	4.11274
0.08655	4.11274
0.0866	4.11274
0.08665	4.11241
0.0867	4.11241
0.08675	4.11274
0.0868	4.11274
0.08685	4.11274
0.0869	4.11306
0.08695	4.11339
0.087	4.11404
0.08705	4.11436
0.0871	4.11501
0.08715	4.11598
0.0872	4.11663
0.08725	4.11761
0.0873	4.11825
0.08735	4.11923
0.0874	4.1202
0.08745	4.12085
0.0875	4.1215
0.08755	4.1228
0.0876	4.12377
0.08765	4.1241
0.0877	4.12507
0.08775	4.12572
0.0878	4.12669
0.08785	4.12767
0.0879	4.12832
0.08795	4.12929
0.088	4.12994
0.08805	4.13026
0.0881	4.13091
0.08815	4.13189
0.0882	4.13253
0.08825	4.13286
0.0883	4.13351
0.08835	4.13416
0.0884	4.13481
0.08845	4.13481
0.0885	4.13546
0.08855	4.13546
0.0886	4.13546
0.08865	4.13578
0.0887	4.1361
0.08875	4.13643
0.0888	4.13643
0.08885	4.13675
0.0889	4.13643
0.08895	4.13643
0.089	4.13643
0.08905	4.13643
0.0891	4.13578
0.08915	4.13546
0.0892	4.13578
0.08925	4.13578
0.0893	4.13578
0.08935	4.13578
0.0894	4.13578
0.08945	4.13578
0.0895	4.1361
0.08955	4.1361
0.0896	4.13578
0.08965	4.13643
0.0897	4.13708
0.08975	4.13708
0.0898	4.13773
0.08985	4.13805
0.0899	4.13838
0.08995	4.13903
0.09	4.13935
0.09005	4.13935
0.0901	4.13935
0.09015	4.13967
0.0902	4.13935
0.09025	4.13967
0.0903	4.13935
0.09035	4.13967
0.0904	4.14
0.09045	4.13967
0.0905	4.13935
0.09055	4.13935
0.0906	4.13967
0.09065	4.13967
0.0907	4.14
0.09075	4.14
0.0908	4.14032
0.09085	4.14065
0.0909	4.14032
0.09095	4.14032
0.091	4.14065
0.09105	4.14065
0.0911	4.14097
0.09115	4.14097
0.0912	4.14162
0.09125	4.1413
0.0913	4.1413
0.09135	4.14195
0.0914	4.14195
0.09145	4.14195
0.0915	4.14227
0.09155	4.14227
0.0916	4.14292
0.09165	4.14357
0.0917	4.14357
0.09175	4.14357
0.0918	4.14422
0.09185	4.14487
0.0919	4.14552
0.09195	4.14584
0.092	4.14681
0.09205	4.14746
0.0921	4.14779
0.09215	4.14844
0.0922	4.14876
0.09225	4.14974
0.0923	4.14974
0.09235	4.15071
0.0924	4.15103
0.09245	4.15201
0.0925	4.15266
0.09255	4.15266
0.0926	4.15331
0.09265	4.15395
0.0927	4.1546
0.09275	4.15525
0.0928	4.15623
0.09285	4.15688
0.0929	4.15752
0.09295	4.15785
0.093	4.15882
0.09305	4.15947
0.0931	4.1598
0.09315	4.16045
0.0932	4.16109
0.09325	4.16142
0.0933	4.16174
0.09335	4.16272
0.0934	4.16337
0.09345	4.16402
0.0935	4.16466
0.09355	4.16499
0.0936	4.16564
0.09365	4.16661
0.0937	4.16694
0.09375	4.16759
0.0938	4.16823
0.09385	4.16888
0.0939	4.16953
0.09395	4.16953
0.094	4.17051
0.09405	4.17083
0.0941	4.17148
0.09415	4.1718
0.0942	4.1718
0.09425	4.17213
0.0943	4.17245
0.09435	4.17213
0.0944	4.17278
0.09445	4.17245
0.0945	4.17278
0.09455	4.17278
0.0946	4.1731
0.09465	4.17343
0.0947	4.17343
0.09475	4.17408
0.0948	4.1744
0.09485	4.1744
0.0949	4.17505
0.09495	4.1744
0.095	4.17473
0.09505	4.17505
0.0951	4.17537
0.09515	4.17537
0.0952	4.1757
0.09525	4.17537
0.0953	4.17537
0.09535	4.17505
0.0954	4.17505
0.09545	4.17537
0.0955	4.17537
0.09555	4.17602
0.0956	4.1757
0.09565	4.17635
0.0957	4.17667
0.09575	4.17635
0.0958	4.17732
0.09585	4.17732
0.0959	4.1783
0.09595	4.17862
0.096	4.17927
0.09605	4.17959
0.0961	4.18057
0.09615	4.18089
0.0962	4.18187
0.09625	4.18219
0.0963	4.18316
0.09635	4.18414
0.0964	4.18414
0.09645	4.18479
0.0965	4.18511
0.09655	4.18608
0.0966	4.18641
0.09665	4.18706
0.0967	4.18738
0.09675	4.18771
0.0968	4.18868
0.09685	4.18901
0.0969	4.18933
0.09695	4.18965
0.097	4.1903
0.09705	4.19063
0.0971	4.19128
0.09715	4.19128
0.0972	4.19193
0.09725	4.19225
0.0973	4.1929
0.09735	4.1929
0.0974	4.1929
0.09745	4.19355
0.0975	4.19387
0.09755	4.1942
0.0976	4.1942
0.09765	4.19452
0.0977	4.19485
0.09775	4.19485
0.0978	4.19517
0.09785	4.19517
0.0979	4.19485
0.09795	4.1955
0.098	4.19485
0.09805	4.19485
0.0981	4.1942
0.09815	4.1942
0.0982	4.1942
0.09825	4.19355
0.0983	4.19322
0.09835	4.1929
0.0984	4.19258
0.09845	4.19258
0.0985	4.1916
0.09855	4.1916
0.0986	4.1916
0.09865	4.19128
0.0987	4.19128
0.09875	4.19095
0.0988	4.19095
0.09885	4.19095
0.0989	4.19128
0.09895	4.1916
0.099	4.19128
0.09905	4.1916
[truncated: 5,812 more rows]
