# Supplementary material for: An evolutionarily conserved glycine-tyrosine motif forms a folding core in outer membrane proteins
Source: PLoS One. 2017 Aug 3;12(8):e0182016. doi: 10.1371/journal.pone.0182016 (PMC5542473; doi:10.1371/journal.pone.0182016)
Supplement: S1 File — (ZIP) [file pone.0182016.s001.zip › OmpX stopflow RAW data/OmpX WT 10/ompx_wt_ch1_028.bka]

BIO-KINE ASCII FILE
_COMMENT	External device
_COMMENT	Kinetics measurement
_COMMENT	Y Unit : Volt, X Unit : s
_COMMENT	Timebase 1 = .00005 s 5001 pts
_COMMENT	Timebase 2 = .001 s 2749 pts
_COMMENT	Timebase 3 = .5 s 44 pts
_SFM	SFM-300 /S Advanced mode
_SFM	Ratio : S1: 950, S2: 950, S3: 100
_SFM	Content : S1: , S2: , S3:
_SFM	Concentration : S1: , S2: , S3:
_SFM	Total volume : 422 �l Flow : 14 mL/s
_SFM	Acquisition start : 10 ms before stop
_SFM	cuve=FC-08, s1=10 ml , s2=10 ml , s3=1.9 ml
_UNITX	s
_UNITY	Volt
_DELTAX	0
_DATA
1e-300	2.45075
5e-5	2.46633
1e-4	2.48288
1.5e-4	2.50041
2e-4	2.51826
2.5e-4	2.5374
3e-4	2.55688
3.5e-4	2.577
4e-4	2.59744
4.5e-4	2.61854
5e-4	2.63963
5.5e-4	2.66138
6e-4	2.6828
6.5e-4	2.70389
7e-4	2.72531
7.5e-4	2.74641
8e-4	2.76783
8.5e-4	2.78828
9e-4	2.80905
9.5e-4	2.82884
0.001	2.84767
0.00105	2.86746
0.0011	2.88564
0.00115	2.90349
0.0012	2.92036
0.00125	2.93659
0.0013	2.95282
0.00135	2.96807
0.0014	2.98203
0.00145	2.99598
0.0015	3.00832
0.00155	3.02065
0.0016	3.03168
0.00165	3.04207
0.0017	3.05115
0.00175	3.05927
0.0018	3.06673
0.00185	3.0729
0.0019	3.07809
0.00195	3.08264
0.002	3.08621
0.00205	3.0875
0.0021	3.0888
0.00215	3.0888
0.0022	3.08815
0.00225	3.08588
0.0023	3.08264
0.00235	3.07874
0.0024	3.07355
0.00245	3.06706
0.0025	3.05959
0.00255	3.0518
0.0026	3.04239
0.00265	3.03266
0.0027	3.02195
0.00275	3.01026
0.0028	2.99728
0.00285	2.98333
0.0029	2.96937
0.00295	2.95412
0.003	2.93886
0.00305	2.92296
0.0031	2.90608
0.00315	2.88856
0.0032	2.87103
0.00325	2.85286
0.0033	2.83501
0.00335	2.81683
0.0034	2.79898
0.00345	2.78049
0.0035	2.76199
0.00355	2.74414
0.0036	2.72661
0.00365	2.70941
0.0037	2.69286
0.00375	2.67631
0.0038	2.66073
0.00385	2.64548
0.0039	2.63087
0.00395	2.61724
0.004	2.60458
0.00405	2.5929
0.0041	2.58154
0.00415	2.57116
0.0042	2.56207
0.00425	2.55331
0.0043	2.54617
0.00435	2.53968
0.0044	2.53383
0.00445	2.52961
0.0045	2.52604
0.00455	2.52377
0.0046	2.52247
0.00465	2.52183
0.0047	2.52312
0.00475	2.52475
0.0048	2.52734
0.00485	2.53156
0.0049	2.53643
0.00495	2.54292
0.005	2.55038
0.00505	2.5585
0.0051	2.56791
0.00515	2.5783
0.0052	2.58998
0.00525	2.60199
0.0053	2.61529
0.00535	2.62957
0.0054	2.64418
0.00545	2.65976
0.0055	2.67598
0.00555	2.69253
0.0056	2.70941
0.00565	2.72661
0.0057	2.74381
0.00575	2.76166
0.0058	2.77919
0.00585	2.79606
0.0059	2.81359
0.00595	2.83047
0.006	2.84702
0.00605	2.86357
0.0061	2.87947
0.00615	2.89505
0.0062	2.90998
0.00625	2.92393
0.0063	2.93756
0.00635	2.95055
0.0064	2.9632
0.00645	2.97521
0.0065	2.98657
0.00655	2.99728
0.0066	3.00767
0.00665	3.0174
0.0067	3.02649
0.00675	3.03525
0.0068	3.04369
0.00685	3.05148
0.0069	3.05927
0.00695	3.06576
0.007	3.07322
0.00705	3.07939
0.0071	3.08556
0.00715	3.0914
0.0072	3.09692
0.00725	3.10211
0.0073	3.10665
0.00735	3.11152
0.0074	3.11606
0.00745	3.12028
0.0075	3.12353
0.00755	3.1271
0.0076	3.12969
0.00765	3.13262
0.0077	3.13391
0.00775	3.13521
0.0078	3.13651
0.00785	3.13683
0.0079	3.13651
0.00795	3.13554
0.008	3.13391
0.00805	3.13132
0.0081	3.12872
0.00815	3.12385
0.0082	3.11996
0.00825	3.11444
0.0083	3.1086
0.00835	3.10178
0.0084	3.09432
0.00845	3.08556
0.0085	3.07614
0.00855	3.06608
0.0086	3.05505
0.00865	3.04369
0.0087	3.03168
0.00875	3.0187
0.0088	3.00539
0.00885	2.99176
0.0089	2.97781
0.00895	2.96353
0.009	2.94892
0.00905	2.93432
0.0091	2.92004
0.00915	2.90511
0.0092	2.88986
0.00925	2.87525
0.0093	2.86097
0.00935	2.84669
0.0094	2.83274
0.00945	2.81911
0.0095	2.80645
0.00955	2.79379
0.0096	2.78211
0.00965	2.7714
0.0097	2.76134
0.00975	2.75225
0.0098	2.74414
0.00985	2.73667
0.0099	2.73018
0.00995	2.72499
0.01	2.72142
0.01005	2.71882
0.0101	2.71655
0.01015	2.71655
0.0102	2.71785
0.01025	2.7198
0.0103	2.72337
0.01035	2.72791
0.0104	2.7331
0.01045	2.74057
0.0105	2.74836
0.01055	2.75712
0.0106	2.7675
0.01065	2.77886
0.0107	2.79055
0.01075	2.8032
0.0108	2.81683
0.01085	2.83176
0.0109	2.84702
0.01095	2.86292
0.011	2.87947
0.01105	2.89667
0.0111	2.9142
0.01115	2.93205
0.0112	2.9499
0.01125	2.96775
0.0113	2.98592
0.01135	3.00442
0.0114	3.02292
0.01145	3.04045
0.0115	3.05829
0.01155	3.07582
0.0116	3.0927
0.01165	3.10925
0.0117	3.12515
0.01175	3.1417
0.0118	3.15663
0.01185	3.17124
0.0119	3.18519
0.01195	3.19817
0.012	3.21051
0.01205	3.22251
0.0121	3.23355
0.01215	3.24328
0.0122	3.2527
0.01225	3.26146
0.0123	3.26925
0.01235	3.27606
0.0124	3.28255
0.01245	3.28872
0.0125	3.29359
0.01255	3.29846
0.0126	3.30235
0.01265	3.30592
0.0127	3.30917
0.01275	3.31176
0.0128	3.31468
0.01285	3.31696
0.0129	3.31858
0.01295	3.32118
0.013	3.3228
0.01305	3.32475
0.0131	3.32702
0.01315	3.32896
0.0132	3.33124
0.01325	3.33351
0.0133	3.3361
0.01335	3.33838
0.0134	3.34162
0.01345	3.34487
0.0135	3.34844
0.01355	3.35233
0.0136	3.35655
0.01365	3.36142
0.0137	3.36629
0.01375	3.37115
0.0138	3.37667
0.01385	3.38251
0.0139	3.38836
0.01395	3.39485
0.014	3.40036
0.01405	3.4075
0.0141	3.41432
0.01415	3.42113
0.0142	3.42795
0.01425	3.43477
0.0143	3.44191
0.01435	3.44905
0.0144	3.45586
0.01445	3.46235
0.0145	3.46884
0.01455	3.47566
0.0146	3.48118
0.01465	3.48637
0.0147	3.49124
0.01475	3.49545
0.0148	3.49902
0.01485	3.50227
0.0149	3.50519
0.01495	3.50714
0.015	3.50876
0.01505	3.50973
0.0151	3.51071
0.01515	3.51103
0.0152	3.51103
0.01525	3.51071
0.0153	3.50973
0.01535	3.50909
0.0154	3.50779
0.01545	3.50616
0.0155	3.50389
0.01555	3.50259
0.0156	3.50032
0.01565	3.49805
0.0157	3.49545
0.01575	3.49351
0.0158	3.49026
0.01585	3.48767
0.0159	3.48539
0.01595	3.4828
0.016	3.48053
0.01605	3.47825
0.0161	3.47533
0.01615	3.47274
0.0162	3.47047
0.01625	3.46787
0.0163	3.46527
0.01635	3.46268
0.0164	3.4604
0.01645	3.45781
0.0165	3.45619
0.01655	3.45391
0.0166	3.45164
0.01665	3.44905
0.0167	3.44742
0.01675	3.44548
0.0168	3.44353
0.01685	3.44223
0.0169	3.43931
0.01695	3.43834
0.017	3.43639
0.01705	3.43477
0.0171	3.43282
0.01715	3.43184
0.0172	3.43022
0.01725	3.42892
0.0173	3.42698
0.01735	3.42633
0.0174	3.4247
0.01745	3.42373
0.0175	3.42276
0.01755	3.42146
0.0176	3.41984
0.01765	3.41919
0.0177	3.41821
0.01775	3.41724
0.0178	3.41659
0.01785	3.41594
0.0179	3.41529
0.01795	3.41464
0.018	3.41399
0.01805	3.41302
0.0181	3.41302
0.01815	3.41237
0.0182	3.41205
0.01825	3.41172
0.0183	3.41205
0.01835	3.4114
0.0184	3.41172
0.01845	3.41205
0.0185	3.41172
0.01855	3.41205
0.0186	3.41205
0.01865	3.41205
0.0187	3.4127
0.01875	3.41335
0.0188	3.41367
0.01885	3.41399
0.0189	3.41432
0.01895	3.41497
0.019	3.41562
0.01905	3.41659
0.0191	3.41692
0.01915	3.41756
0.0192	3.41886
0.01925	3.41984
0.0193	3.42016
0.01935	3.42081
0.0194	3.42178
0.01945	3.42243
0.0195	3.42308
0.01955	3.42438
0.0196	3.4247
0.01965	3.42568
0.0197	3.42633
0.01975	3.42665
0.0198	3.42698
0.01985	3.42763
0.0199	3.42795
0.01995	3.42827
0.02	3.42827
0.02005	3.42892
0.0201	3.42925
0.02015	3.42957
0.0202	3.42957
0.02025	3.43022
0.0203	3.43087
0.02035	3.43152
0.0204	3.43217
0.02045	3.43249
0.0205	3.43347
0.02055	3.43444
0.0206	3.43541
0.02065	3.43671
0.0207	3.43801
0.02075	3.43866
0.0208	3.44061
0.02085	3.44223
0.0209	3.44385
0.02095	3.44548
0.021	3.44677
0.02105	3.44872
0.0211	3.45034
0.02115	3.45229
0.0212	3.45359
0.02125	3.45489
0.0213	3.45683
0.02135	3.45813
0.0214	3.45943
0.02145	3.4604
0.0215	3.4617
0.02155	3.46268
0.0216	3.46333
0.02165	3.46365
0.0217	3.46397
0.02175	3.46462
0.0218	3.46495
0.02185	3.46462
0.0219	3.46462
0.02195	3.4643
0.022	3.4643
0.02205	3.46365
0.0221	3.46365
0.02215	3.463
0.0222	3.46235
0.02225	3.46235
0.0223	3.4617
0.02235	3.46138
0.0224	3.46073
0.02245	3.4604
0.0225	3.45943
0.02255	3.45976
0.0226	3.45911
0.02265	3.45813
0.0227	3.45781
0.02275	3.45716
0.0228	3.45651
0.02285	3.45619
0.0229	3.45554
0.02295	3.45521
0.023	3.45456
0.02305	3.45391
0.0231	3.45391
0.02315	3.45359
0.0232	3.45294
0.02325	3.45294
0.0233	3.45262
0.02335	3.45262
0.0234	3.45294
0.02345	3.45262
0.0235	3.45294
0.02355	3.45326
0.0236	3.45424
0.02365	3.45456
0.0237	3.45554
0.02375	3.45586
0.0238	3.45683
0.02385	3.45748
0.0239	3.45846
0.02395	3.45943
0.024	3.46073
0.02405	3.4617
0.0241	3.46235
0.02415	3.46365
0.0242	3.46462
0.02425	3.46592
0.0243	3.4669
0.02435	3.46754
0.0244	3.46917
0.02445	3.47014
0.0245	3.47144
0.02455	3.47241
0.0246	3.47371
0.02465	3.47501
0.0247	3.47663
0.02475	3.47793
0.0248	3.47955
0.02485	3.48085
0.0249	3.4828
0.02495	3.48442
0.025	3.48637
0.02505	3.48831
0.0251	3.49026
0.02515	3.49253
0.0252	3.49481
0.02525	3.4974
0.0253	3.5
0.02535	3.50292
0.0254	3.50519
0.02545	3.50844
0.0255	3.51201
0.02555	3.5146
0.0256	3.51785
0.02565	3.52142
0.0257	3.52466
0.02575	3.52823
0.0258	3.5318
0.02585	3.53472
0.0259	3.53829
0.02595	3.54154
0.026	3.54479
0.02605	3.54771
0.0261	3.55063
0.02615	3.55322
0.0262	3.55647
0.02625	3.55874
0.0263	3.56101
0.02635	3.56328
0.0264	3.56523
0.02645	3.56685
0.0265	3.56913
0.02655	3.57042
0.0266	3.5714
0.02665	3.57237
0.0267	3.57367
0.02675	3.57399
0.0268	3.57464
0.02685	3.57529
0.0269	3.57562
0.02695	3.57594
0.027	3.57627
0.02705	3.57627
0.0271	3.57659
0.02715	3.57659
0.0272	3.57692
0.02725	3.57692
0.0273	3.57756
0.02735	3.57756
0.0274	3.57789
0.02745	3.57821
0.0275	3.57951
0.02755	3.58049
0.0276	3.58146
0.02765	3.58243
0.0277	3.58341
0.02775	3.58535
0.0278	3.58698
0.02785	3.58827
0.0279	3.5899
0.02795	3.59184
0.028	3.59379
0.02805	3.59509
0.0281	3.59769
0.02815	3.59963
0.0282	3.60191
0.02825	3.60418
0.0283	3.60612
0.02835	3.60905
0.0284	3.61132
0.02845	3.61359
0.0285	3.61586
0.02855	3.61813
0.0286	3.6204
0.02865	3.623
0.0287	3.62527
0.02875	3.62754
0.0288	3.63014
0.02885	3.63241
0.0289	3.63468
0.02895	3.63696
0.029	3.63923
0.02905	3.64085
0.0291	3.6428
0.02915	3.64474
0.0292	3.64637
0.02925	3.64831
0.0293	3.64994
0.02935	3.65156
0.0294	3.65318
0.02945	3.65383
0.0295	3.65545
0.02955	3.65675
0.0296	3.65773
0.02965	3.65902
0.0297	3.66
0.02975	3.66065
0.0298	3.6613
0.02985	3.66227
0.0299	3.66259
0.02995	3.66324
0.03	3.66357
0.03005	3.66357
0.0301	3.66389
0.03015	3.66454
0.0302	3.66422
0.03025	3.66454
0.0303	3.66422
0.03035	3.66454
0.0304	3.66454
0.03045	3.66454
0.0305	3.66487
0.03055	3.66552
0.0306	3.66552
0.03065	3.66519
0.0307	3.66552
0.03075	3.66552
0.0308	3.66584
0.03085	3.66649
0.0309	3.66681
0.03095	3.66714
0.031	3.66779
0.03105	3.66779
0.0311	3.66844
0.03115	3.66909
0.0312	3.66941
0.03125	3.67038
0.0313	3.67038
0.03135	3.67103
0.0314	3.67168
0.03145	3.67233
0.0315	3.67298
0.03155	3.67363
0.0316	3.6746
0.03165	3.67525
0.0317	3.67623
0.03175	3.6772
0.0318	3.67817
0.03185	3.67915
0.0319	3.68012
0.03195	3.68174
0.032	3.68239
0.03205	3.68401
0.0321	3.68531
0.03215	3.68661
0.0322	3.68758
0.03225	3.68856
0.0323	3.68986
0.03235	3.69115
0.0324	3.69245
0.03245	3.6931
0.0325	3.6944
0.03255	3.69537
0.0326	3.69635
0.03265	3.69732
0.0327	3.69797
0.03275	3.69927
0.0328	3.69927
0.03285	3.70024
0.0329	3.70089
0.03295	3.70186
0.033	3.70219
0.03305	3.70284
0.0331	3.70349
0.03315	3.70446
0.0332	3.70511
0.03325	3.70543
0.0333	3.70608
0.03335	3.70673
0.0334	3.70771
0.03345	3.70868
0.0335	3.70933
0.03355	3.70998
0.0336	3.71128
0.03365	3.71193
0.0337	3.71355
0.03375	3.71485
0.0338	3.71582
0.03385	3.71679
0.0339	3.71809
0.03395	3.71971
0.034	3.72134
0.03405	3.72231
0.0341	3.72328
0.03415	3.72523
0.0342	3.72653
0.03425	3.72815
0.0343	3.72978
0.03435	3.73075
0.0344	3.73302
0.03445	3.73464
0.0345	3.73594
0.03455	3.73756
0.0346	3.73951
0.03465	3.74113
0.0347	3.74243
0.03475	3.74438
0.0348	3.74633
0.03485	3.7473
0.0349	3.74957
0.03495	3.75087
0.035	3.75314
0.03505	3.75477
0.0351	3.75606
0.03515	3.75769
0.0352	3.75866
0.03525	3.75996
0.0353	3.76158
0.03535	3.76255
0.0354	3.76353
0.03545	3.76418
0.0355	3.76515
0.03555	3.76645
0.0356	3.76677
0.03565	3.76742
0.0357	3.76807
0.03575	3.76872
0.0358	3.76905
0.03585	3.76969
0.0359	3.77002
0.03595	3.77002
0.036	3.77002
0.03605	3.77034
0.0361	3.77034
0.03615	3.77034
0.0362	3.77067
0.03625	3.77034
0.0363	3.77002
0.03635	3.76969
0.0364	3.76937
0.03645	3.76872
0.0365	3.76872
0.03655	3.7684
0.0366	3.76775
0.03665	3.7671
0.0367	3.76677
0.03675	3.76612
0.0368	3.76515
0.03685	3.76483
0.0369	3.76418
0.03695	3.76353
0.037	3.7632
0.03705	3.76288
0.0371	3.76255
0.03715	3.76158
0.0372	3.76093
0.03725	3.76093
0.0373	3.76061
0.03735	3.75996
0.0374	3.75963
0.03745	3.75866
0.0375	3.75834
0.03755	3.75834
0.0376	3.75769
0.03765	3.75769
0.0377	3.75671
0.03775	3.75671
0.0378	3.75639
0.03785	3.75671
0.0379	3.75639
0.03795	3.75639
0.038	3.75639
0.03805	3.75639
0.0381	3.75671
0.03815	3.75671
0.0382	3.75671
0.03825	3.75736
0.0383	3.75736
0.03835	3.75736
0.0384	3.75801
0.03845	3.75801
0.0385	3.75834
0.03855	3.75834
0.0386	3.75834
0.03865	3.75866
0.0387	3.75898
0.03875	3.75931
0.0388	3.75963
0.03885	3.75996
0.0389	3.76061
0.03895	3.76126
0.039	3.76191
0.03905	3.76223
0.0391	3.76353
0.03915	3.76385
0.0392	3.76483
0.03925	3.76612
0.0393	3.76677
0.03935	3.76775
0.0394	3.76905
0.03945	3.77002
0.0395	3.77132
0.03955	3.77229
0.0396	3.77359
0.03965	3.77424
0.0397	3.77586
0.03975	3.77651
0.0398	3.77781
0.03985	3.77846
0.0399	3.77943
0.03995	3.78073
0.04	3.78105
0.04005	3.78203
0.0401	3.78235
0.04015	3.783
0.0402	3.78397
0.04025	3.7843
0.0403	3.78527
0.04035	3.78592
0.0404	3.78625
0.04045	3.78657
0.0405	3.78787
0.04055	3.78787
0.0406	3.78917
0.04065	3.78982
0.0407	3.79014
0.04075	3.79111
0.0408	3.79176
0.04085	3.79241
0.0409	3.79306
0.04095	3.79306
0.041	3.79371
0.04105	3.79371
0.0411	3.79404
0.04115	3.79404
0.0412	3.79404
0.04125	3.79404
0.0413	3.79371
0.04135	3.79371
0.0414	3.79339
0.04145	3.79274
0.0415	3.79241
0.04155	3.79241
0.0416	3.79144
0.04165	3.79079
0.0417	3.79047
0.04175	3.78982
0.0418	3.78917
0.04185	3.78819
0.0419	3.78754
0.04195	3.7869
0.042	3.7856
0.04205	3.7856
0.0421	3.78462
0.04215	3.78397
0.0422	3.78365
0.04225	3.78235
0.0423	3.78203
0.04235	3.7817
0.0424	3.78105
0.04245	3.78008
0.0425	3.77943
0.04255	3.77911
0.0426	3.77813
0.04265	3.77748
0.0427	3.77716
0.04275	3.77586
0.0428	3.77554
0.04285	3.77489
0.0429	3.77424
0.04295	3.77326
0.043	3.77294
0.04305	3.77262
0.0431	3.77229
0.04315	3.77164
0.0432	3.77099
0.04325	3.77099
0.0433	3.77034
0.04335	3.77034
0.0434	3.77034
0.04345	3.77034
0.0435	3.77034
0.04355	3.77067
0.0436	3.77099
0.04365	3.77197
0.0437	3.77229
0.04375	3.77294
0.0438	3.77294
0.04385	3.77424
0.0439	3.77554
0.04395	3.77651
0.044	3.77683
0.04405	3.77716
0.0441	3.77846
0.04415	3.77943
0.0442	3.7804
0.04425	3.78073
0.0443	3.7817
0.04435	3.78268
0.0444	3.78365
0.04445	3.7843
0.0445	3.78495
0.04455	3.78592
0.0446	3.78657
0.04465	3.78657
0.0447	3.78754
0.04475	3.78819
0.0448	3.78884
0.04485	3.78884
0.0449	3.78917
0.04495	3.79014
0.045	3.79047
0.04505	3.79047
0.0451	3.79079
0.04515	3.79079
0.0452	3.79079
0.04525	3.79079
0.0453	3.79111
0.04535	3.79079
0.0454	3.79111
0.04545	3.79111
0.0455	3.79111
0.04555	3.79111
0.0456	3.79079
0.04565	3.79079
0.0457	3.79079
0.04575	3.79079
0.0458	3.79111
0.04585	3.79111
0.0459	3.79144
0.04595	3.79209
0.046	3.79209
0.04605	3.79209
0.0461	3.79274
0.04615	3.79339
0.0462	3.79436
0.04625	3.79501
0.0463	3.79566
0.04635	3.79663
0.0464	3.79761
0.04645	3.79825
0.0465	3.79955
0.04655	3.80053
0.0466	3.8015
0.04665	3.80247
0.0467	3.8041
0.04675	3.80507
0.0468	3.80604
0.04685	3.80734
0.0469	3.80864
0.04695	3.80929
0.047	3.81026
0.04705	3.81156
0.0471	3.81189
0.04715	3.81286
0.0472	3.81351
0.04725	3.81383
0.0473	3.81448
0.04735	3.81481
0.0474	3.81513
0.04745	3.81546
0.0475	3.81546
0.04755	3.81546
0.0476	3.81513
0.04765	3.81513
0.0477	3.81448
0.04775	3.81383
0.0478	3.81318
0.04785	3.81221
0.0479	3.81156
0.04795	3.81091
0.048	3.81059
0.04805	3.80961
0.0481	3.80896
0.04815	3.80832
0.0482	3.80799
0.04825	3.80734
0.0483	3.80734
0.04835	3.80734
0.0484	3.80669
0.04845	3.80702
0.0485	3.80702
0.04855	3.80734
0.0486	3.80767
0.04865	3.80767
0.0487	3.80832
0.04875	3.80929
0.0488	3.80961
0.04885	3.81026
0.0489	3.81059
0.04895	3.81156
0.049	3.81221
0.04905	3.81253
0.0491	3.81318
0.04915	3.81416
0.0492	3.81448
0.04925	3.81481
0.0493	3.81513
0.04935	3.81643
0.0494	3.81675
0.04945	3.8174
0.0495	3.81773
0.04955	3.81805
0.0496	3.8187
0.04965	3.81903
0.0497	3.82
0.04975	3.82032
0.0498	3.8213
0.04985	3.82195
0.0499	3.82292
0.04995	3.82357
0.05	3.82422
0.05005	3.82552
0.0501	3.82616
0.05015	3.82714
0.0502	3.82844
0.05025	3.82909
0.0503	3.82973
0.05035	3.83136
0.0504	3.83233
0.05045	3.8333
0.0505	3.83428
0.05055	3.83525
0.0506	3.83687
0.05065	3.8372
0.0507	3.83817
0.05075	3.83915
0.0508	3.84012
0.05085	3.84077
0.0509	3.84142
0.05095	3.84207
0.051	3.84239
0.05105	3.84272
0.0511	3.84304
0.05115	3.84337
0.0512	3.84401
0.05125	3.84466
0.0513	3.84434
0.05135	3.84434
0.0514	3.84531
0.05145	3.84596
0.0515	3.84596
0.05155	3.84596
0.0516	3.84661
0.05165	3.84694
0.0517	3.84758
0.05175	3.84791
0.0518	3.84856
0.05185	3.84888
0.0519	3.84986
0.05195	3.85083
0.052	3.85083
0.05205	3.8518
0.0521	3.85213
0.05215	3.85278
0.0522	3.8531
0.05225	3.85408
0.0523	3.85505
0.05235	3.85537
0.0524	3.85602
0.05245	3.85667
0.0525	3.857
0.05255	3.857
0.0526	3.85862
0.05265	3.85927
0.0527	3.85992
0.05275	3.86057
0.0528	3.86122
0.05285	3.86154
0.0529	3.86251
0.05295	3.86349
0.053	3.86381
0.05305	3.86479
0.0531	3.86576
0.05315	3.86641
0.0532	3.86673
0.05325	3.86738
0.0533	3.86803
0.05335	3.86836
0.0534	3.869
0.05345	3.86998
0.0535	3.86998
0.05355	3.87063
0.0536	3.8716
0.05365	3.87193
0.0537	3.87225
0.05375	3.87257
0.0538	3.87355
0.05385	3.87355
0.0539	3.8742
0.05395	3.87485
0.054	3.87485
0.05405	3.87517
0.0541	3.8755
0.05415	3.8755
0.0542	3.87647
0.05425	3.87679
0.0543	3.87647
0.05435	3.87647
0.0544	3.87712
0.05445	3.87712
0.0545	3.87712
0.05455	3.87679
0.0546	3.87614
0.05465	3.87614
0.0547	3.87614
0.05475	3.8755
0.0548	3.87517
0.05485	3.8742
0.0549	3.87387
0.05495	3.87387
0.055	3.8729
0.05505	3.8729
0.0551	3.87193
0.05515	3.8716
0.0552	3.87095
0.05525	3.87063
0.0553	3.8703
0.05535	3.86998
0.0554	3.86965
0.05545	3.86933
0.0555	3.869
0.05555	3.869
0.0556	3.86836
0.05565	3.86803
0.0557	3.86803
0.05575	3.86803
0.0558	3.86803
0.05585	3.86738
0.0559	3.86771
0.05595	3.86803
0.056	3.86836
0.05605	3.86771
0.0561	3.86836
0.05615	3.86868
0.0562	3.869
0.05625	3.86933
0.0563	3.8703
0.05635	3.87095
0.0564	3.87193
0.05645	3.8729
0.0565	3.87355
0.05655	3.87452
0.0566	3.87582
0.05665	3.87679
0.0567	3.87809
0.05675	3.87939
0.0568	3.88036
0.05685	3.88166
0.0569	3.88264
0.05695	3.88426
0.057	3.88523
0.05705	3.88653
0.0571	3.8875
0.05715	3.88913
0.0572	3.8901
0.05725	3.89042
0.0573	3.89172
0.05735	3.89237
0.0574	3.89335
0.05745	3.89432
0.0575	3.89464
0.05755	3.89529
0.0576	3.89594
0.05765	3.89692
0.0577	3.89756
0.05775	3.89756
0.0578	3.89886
0.05785	3.89919
0.0579	3.89984
0.05795	3.89984
0.058	3.90016
0.05805	3.90081
0.0581	3.90146
0.05815	3.90146
0.0582	3.90178
0.05825	3.90211
0.0583	3.90276
0.05835	3.90308
0.0584	3.90373
0.05845	3.90406
0.0585	3.9047
0.05855	3.90535
0.0586	3.90568
0.05865	3.90633
0.0587	3.90698
0.05875	3.90763
0.0588	3.90827
0.05885	3.90925
0.0589	3.91022
0.05895	3.91087
0.059	3.91184
0.05905	3.91314
0.0591	3.91379
0.05915	3.91477
0.0592	3.91574
0.05925	3.91671
0.0593	3.91736
0.05935	3.91834
0.0594	3.91898
0.05945	3.91996
0.0595	3.92028
0.05955	3.92126
0.0596	3.92191
0.05965	3.92255
0.0597	3.92255
0.05975	3.9232
0.0598	3.92353
0.05985	3.92418
0.0599	3.92418
0.05995	3.92418
0.06	3.9245
0.06005	3.92515
0.0601	3.92483
0.06015	3.92483
0.0602	3.92483
0.06025	3.9245
0.0603	3.92483
0.06035	3.92515
0.0604	3.9245
0.06045	3.9245
0.0605	3.9245
0.06055	3.92418
0.0606	3.9245
0.06065	3.92385
0.0607	3.92418
0.06075	3.92385
0.0608	3.92353
0.06085	3.9232
0.0609	3.92353
0.06095	3.92385
0.061	3.92418
0.06105	3.92385
0.0611	3.9245
0.06115	3.9245
0.0612	3.92483
0.06125	3.92548
0.0613	3.92548
0.06135	3.9258
0.0614	3.92677
0.06145	3.9271
0.0615	3.92742
0.06155	3.92872
0.0616	3.92872
0.06165	3.92937
0.0617	3.93002
0.06175	3.93132
0.0618	3.93197
0.06185	3.93294
0.0619	3.93359
0.06195	3.93489
0.062	3.93586
0.06205	3.93651
0.0621	3.93781
0.06215	3.93911
0.0622	3.93943
0.06225	3.9404
0.0623	3.94138
0.06235	3.94235
0.0624	3.94333
0.06245	3.9443
0.0625	3.94495
0.06255	3.94592
0.0626	3.9469
0.06265	3.94722
0.0627	3.94787
0.06275	3.94852
0.0628	3.94917
0.06285	3.94852
0.0629	3.94917
0.06295	3.94917
0.063	3.94884
0.06305	3.94852
0.0631	3.94884
0.06315	3.94852
0.0632	3.94852
0.06325	3.94819
0.0633	3.94819
0.06335	3.94787
0.0634	3.94819
0.06345	3.94787
0.0635	3.94787
0.06355	3.94787
0.0636	3.94819
0.06365	3.94819
0.0637	3.94852
0.06375	3.94884
0.0638	3.94917
0.06385	3.94982
0.0639	3.95014
0.06395	3.95079
0.064	3.95176
0.06405	3.95241
0.0641	3.95241
0.06415	3.95371
0.0642	3.95436
0.06425	3.95533
0.0643	3.95663
0.06435	3.95728
0.0644	3.95761
0.06445	3.9589
0.0645	3.95955
0.06455	3.96053
0.0646	3.9615
0.06465	3.96247
0.0647	3.96345
0.06475	3.96442
0.0648	3.96539
0.06485	3.96572
0.0649	3.96637
0.06495	3.96702
0.065	3.96767
0.06505	3.96767
0.0651	3.96864
0.06515	3.96864
0.0652	3.96896
0.06525	3.96896
0.0653	3.96864
0.06535	3.96864
0.0654	3.96896
0.06545	3.96864
0.0655	3.96864
0.06555	3.96799
0.0656	3.96864
0.06565	3.96832
0.0657	3.96799
0.06575	3.96799
0.0658	3.96799
0.06585	3.96799
0.0659	3.96734
0.06595	3.96734
0.066	3.96734
0.06605	3.96734
0.0661	3.96767
0.06615	3.96799
0.0662	3.96832
0.06625	3.96864
0.0663	3.96929
0.06635	3.96961
0.0664	3.97026
0.06645	3.97091
0.0665	3.97156
0.06655	3.97253
0.0666	3.97383
0.06665	3.97448
0.0667	3.97578
0.06675	3.97675
0.0668	3.9774
0.06685	3.9787
0.0669	3.98
0.06695	3.98097
0.067	3.98097
0.06705	3.98227
0.0671	3.98292
0.06715	3.98357
0.0672	3.98454
0.06725	3.98487
0.0673	3.98552
0.06735	3.98584
0.0674	3.98617
0.06745	3.98649
0.0675	3.98681
0.06755	3.98714
0.0676	3.98714
0.06765	3.98779
0.0677	3.98779
0.06775	3.98779
0.0678	3.98779
0.06785	3.98811
0.0679	3.98811
0.06795	3.98876
0.068	3.98844
0.06805	3.98876
0.0681	3.98844
0.06815	3.98876
0.0682	3.98844
0.06825	3.98844
0.0683	3.98811
0.06835	3.98811
0.0684	3.98811
0.06845	3.98779
0.0685	3.98811
0.06855	3.98779
0.0686	3.98779
0.06865	3.98811
0.0687	3.98811
0.06875	3.98844
0.0688	3.98811
0.06885	3.98844
0.0689	3.98876
0.06895	3.98909
0.069	3.98941
0.06905	3.99006
0.0691	3.99006
0.06915	3.98974
0.0692	3.99071
0.06925	3.99136
0.0693	3.99136
0.06935	3.99168
0.0694	3.99233
0.06945	3.99266
0.0695	3.99298
0.06955	3.99363
0.0696	3.99363
0.06965	3.99493
0.0697	3.99525
0.06975	3.9959
0.0698	3.99655
0.06985	3.99688
0.0699	3.99785
0.06995	3.99817
0.07	3.9985
0.07005	3.99947
0.0701	3.9998
0.07015	4.00045
0.0702	4.00109
0.07025	4.00142
0.0703	4.00207
0.07035	4.00239
0.0704	4.00272
0.07045	4.00337
0.0705	4.00402
0.07055	4.00434
0.0706	4.00499
0.07065	4.00596
0.0707	4.00629
0.07075	4.00694
0.0708	4.00726
0.07085	4.00759
0.0709	4.00791
0.07095	4.00791
0.071	4.00856
0.07105	4.00921
0.0711	4.00953
0.07115	4.00953
0.0712	4.00986
0.07125	4.00986
0.0713	4.00986
0.07135	4.01018
0.0714	4.00986
0.07145	4.00953
0.0715	4.00921
0.07155	4.00921
0.0716	4.00856
0.07165	4.00791
0.0717	4.00791
0.07175	4.00759
0.0718	4.00726
0.07185	4.00694
0.0719	4.00694
0.07195	4.00629
0.072	4.00661
0.07205	4.00694
0.0721	4.00661
0.07215	4.00661
0.0722	4.00694
0.07225	4.00759
0.0723	4.00759
0.07235	4.00791
0.0724	4.00856
0.07245	4.00921
0.0725	4.00986
0.07255	4.01051
0.0726	4.01148
0.07265	4.01213
0.0727	4.01278
0.07275	4.01408
0.0728	4.01472
0.07285	4.01602
0.0729	4.01635
0.07295	4.01797
0.073	4.01862
0.07305	4.01992
0.0731	4.02089
0.07315	4.02219
0.0732	4.02316
0.07325	4.02414
0.0733	4.02543
0.07335	4.02673
0.0734	4.02771
0.07345	4.029
0.0735	4.02998
0.07355	4.03095
0.0736	4.0316
0.07365	4.03257
0.0737	4.03322
0.07375	4.03355
0.0738	4.03452
0.07385	4.03517
0.0739	4.0355
0.07395	4.03614
0.074	4.03647
0.07405	4.03679
0.0741	4.03712
0.07415	4.03744
0.0742	4.03744
0.07425	4.03712
0.0743	4.03777
0.07435	4.03777
0.0744	4.03777
0.07445	4.03777
0.0745	4.03744
0.07455	4.03744
0.0746	4.03744
0.07465	4.03744
0.0747	4.03679
0.07475	4.03712
0.0748	4.03679
0.07485	4.03712
0.0749	4.03712
0.07495	4.03712
0.075	4.03712
0.07505	4.03744
0.0751	4.03744
0.07515	4.03809
0.0752	4.03842
0.07525	4.03874
0.0753	4.03939
0.07535	4.03971
0.0754	4.04036
0.07545	4.04069
0.0755	4.04166
0.07555	4.04264
0.0756	4.04361
0.07565	4.04361
0.0757	4.04458
0.07575	4.04523
0.0758	4.04621
0.07585	4.04653
0.0759	4.04718
0.07595	4.04718
0.076	4.04815
0.07605	4.04848
0.0761	4.04945
0.07615	4.04978
0.0762	4.05042
0.07625	4.05042
0.0763	4.0514
0.07635	4.05172
0.0764	4.05205
0.07645	4.05335
0.0765	4.05367
0.07655	4.05464
0.0766	4.05529
0.07665	4.05659
0.0767	4.05724
0.07675	4.05789
0.0768	4.05919
0.07685	4.05984
0.0769	4.06113
0.07695	4.06211
0.077	4.06308
0.07705	4.06438
0.0771	4.06503
0.07715	4.06698
0.0772	4.0673
0.07725	4.06827
0.0773	4.06892
0.07735	4.0699
0.0774	4.07022
0.07745	4.0712
0.0775	4.07152
0.07755	4.07152
0.0776	4.07249
0.07765	4.07282
0.0777	4.07282
0.07775	4.07347
0.0778	4.07379
0.07785	4.07412
0.0779	4.07444
0.07795	4.07477
0.078	4.07509
0.07805	4.07509
0.0781	4.07541
0.07815	4.07541
0.0782	4.07606
0.07825	4.07606
0.0783	4.07574
0.07835	4.07606
0.0784	4.07606
0.07845	4.07574
0.0785	4.07574
0.07855	4.07541
0.0786	4.07574
0.07865	4.07477
0.0787	4.07509
0.07875	4.07444
0.0788	4.07412
0.07885	4.07412
0.0789	4.07347
0.07895	4.07347
0.079	4.07314
0.07905	4.07282
0.0791	4.07282
0.07915	4.07282
0.0792	4.07217
0.07925	4.07249
0.0793	4.07249
0.07935	4.07249
0.0794	4.07282
0.07945	4.07249
0.0795	4.07282
0.07955	4.07282
0.0796	4.07282
0.07965	4.07314
0.0797	4.07379
0.07975	4.07412
0.0798	4.07444
0.07985	4.07509
0.0799	4.07541
0.07995	4.07606
0.08	4.07671
0.08005	4.07769
0.0801	4.07834
0.08015	4.07931
0.0802	4.07963
0.08025	4.08028
0.0803	4.08126
0.08035	4.08191
0.0804	4.08255
0.08045	4.08288
0.0805	4.0832
0.08055	4.08353
0.0806	4.08418
0.08065	4.08418
0.0807	4.0845
0.08075	4.08483
0.0808	4.08483
0.08085	4.08515
0.0809	4.08515
0.08095	4.08548
0.081	4.08548
0.08105	4.08548
0.0811	4.0858
0.08115	4.0858
0.0812	4.08645
0.08125	4.08645
0.0813	4.08677
0.08135	4.0871
0.0814	4.0871
0.08145	4.08742
0.0815	4.08742
0.08155	4.0884
0.0816	4.0884
0.08165	4.08872
0.0817	4.08937
0.08175	4.09034
0.0818	4.09034
0.08185	4.09067
0.0819	4.09197
0.08195	4.09197
0.082	4.09294
0.08205	4.09359
0.0821	4.09391
0.08215	4.09489
0.0822	4.09521
0.08225	4.09619
0.0823	4.09748
0.08235	4.09748
0.0824	4.09846
0.08245	4.09878
0.0825	4.09976
0.08255	4.1004
0.0826	4.10105
0.08265	4.1017
0.0827	4.10235
0.08275	4.10333
0.0828	4.10333
0.08285	4.10397
0.0829	4.10397
0.08295	4.10462
0.083	4.10527
0.08305	4.10527
0.0831	4.10527
0.08315	4.10625
0.0832	4.10657
0.08325	4.10657
0.0833	4.10722
0.08335	4.10754
0.0834	4.10787
0.08345	4.10819
0.0835	4.10884
0.08355	4.10917
0.0836	4.10949
0.08365	4.10982
0.0837	4.11014
0.08375	4.11047
0.0838	4.11111
0.08385	4.11209
0.0839	4.11274
0.08395	4.11274
0.084	4.11306
0.08405	4.11339
0.0841	4.11339
0.08415	4.11339
0.0842	4.11404
0.08425	4.11436
0.0843	4.11404
0.08435	4.11404
0.0844	4.11404
0.08445	4.11404
0.0845	4.11404
0.08455	4.11404
0.0846	4.11404
0.08465	4.11404
0.0847	4.11468
0.08475	4.11468
0.0848	4.11468
0.08485	4.11468
0.0849	4.11533
0.08495	4.11501
0.085	4.11566
0.08505	4.11598
0.0851	4.11663
0.08515	4.11728
0.0852	4.11761
0.08525	4.11825
0.0853	4.11923
0.08535	4.11988
0.0854	4.12085
0.08545	4.1215
0.0855	4.12247
0.08555	4.12312
0.0856	4.12377
0.08565	4.12475
0.0857	4.12539
0.08575	4.12604
0.0858	4.12669
0.08585	4.12702
0.0859	4.12799
0.08595	4.12832
0.086	4.12929
0.08605	4.12961
0.0861	4.13059
0.08615	4.13059
0.0862	4.13124
0.08625	4.13156
0.0863	4.13221
0.08635	4.13221
0.0864	4.13221
0.08645	4.13221
0.0865	4.13253
0.08655	4.13253
0.0866	4.13253
0.08665	4.13286
0.0867	4.13286
0.08675	4.13286
0.0868	4.13286
0.08685	4.13286
0.0869	4.13286
0.08695	4.13318
0.087	4.13351
0.08705	4.13351
0.0871	4.13351
0.08715	4.13383
0.0872	4.13448
0.08725	4.13448
0.0873	4.13481
0.08735	4.13513
0.0874	4.13513
0.08745	4.13513
0.0875	4.13448
0.08755	4.13481
0.0876	4.13448
0.08765	4.13481
0.0877	4.13448
0.08775	4.13416
0.0878	4.13416
0.08785	4.13448
0.0879	4.13416
0.08795	4.13416
0.088	4.13448
0.08805	4.13416
0.0881	4.13448
0.08815	4.13481
0.0882	4.13546
0.08825	4.13481
0.0883	4.13546
0.08835	4.1361
0.0884	4.13675
0.08845	4.13708
0.0885	4.13805
0.08855	4.13838
0.0886	4.13903
0.08865	4.14
0.0887	4.14097
0.08875	4.14162
0.0888	4.14195
0.08885	4.14292
0.0889	4.14324
0.08895	4.14389
0.089	4.14454
0.08905	4.14487
0.0891	4.14519
0.08915	4.14584
0.0892	4.14617
0.08925	4.14617
0.0893	4.14681
0.08935	4.14681
0.0894	4.14714
0.08945	4.14714
0.0895	4.14714
0.08955	4.14714
0.0896	4.14746
0.08965	4.14746
0.0897	4.14746
0.08975	4.14714
0.0898	4.14681
0.08985	4.14714
0.0899	4.14681
0.08995	4.14649
0.09	4.14584
0.09005	4.14552
0.0901	4.14487
0.09015	4.14454
0.0902	4.14357
0.09025	4.14357
0.0903	4.14324
0.09035	4.14292
0.0904	4.14195
0.09045	4.14162
0.0905	4.14097
0.09055	4.14065
0.0906	4.14032
0.09065	4.14032
0.0907	4.14
0.09075	4.14032
0.0908	4.14
0.09085	4.13967
0.0909	4.13967
0.09095	4.14
0.091	4.14
0.09105	4.14032
0.0911	4.14065
0.09115	4.14097
0.0912	4.1413
0.09125	4.14195
0.0913	4.14324
0.09135	4.14357
0.0914	4.14422
0.09145	4.14487
0.0915	4.14584
0.09155	4.14649
0.0916	4.14779
0.09165	4.14876
0.0917	4.14974
0.09175	4.15038
0.0918	4.15071
0.09185	4.15168
0.0919	4.15201
0.09195	4.15233
0.092	4.15331
0.09205	4.15395
0.0921	4.15363
0.09215	4.15428
0.0922	4.1546
0.09225	4.15493
0.0923	4.15525
0.09235	4.1559
0.0924	4.15655
0.09245	4.15655
0.0925	4.15752
0.09255	4.15785
0.0926	4.1585
0.09265	4.15915
0.0927	4.1598
0.09275	4.1598
0.0928	4.16109
0.09285	4.16142
0.0929	4.16207
0.09295	4.16272
0.093	4.16337
0.09305	4.16369
0.0931	4.16402
0.09315	4.16499
0.0932	4.16499
0.09325	4.16564
0.0933	4.16596
0.09335	4.16661
0.0934	4.16661
0.09345	4.16694
0.0935	4.16759
0.09355	4.16726
0.0936	4.16791
0.09365	4.16856
0.0937	4.16856
0.09375	4.16888
0.0938	4.16888
0.09385	4.16888
0.0939	4.16888
0.09395	4.16921
0.094	4.16888
0.09405	4.16921
0.0941	4.16888
0.09415	4.16921
0.0942	4.16921
0.09425	4.16953
0.0943	4.16986
0.09435	4.17018
0.0944	4.17051
0.09445	4.17083
0.0945	4.17116
0.09455	4.1718
0.0946	4.17213
0.09465	4.17278
0.0947	4.17343
0.09475	4.17375
0.0948	4.17408
0.09485	4.17537
0.0949	4.17537
0.09495	4.17635
0.095	4.17635
0.09505	4.17732
0.0951	4.17732
0.09515	4.17765
0.0952	4.17862
0.09525	4.17862
0.0953	4.17894
0.09535	4.17927
0.0954	4.17959
0.09545	4.17992
0.0955	4.17992
0.09555	4.18057
0.0956	4.18057
0.09565	4.18089
0.0957	4.18122
0.09575	4.18122
0.0958	4.18154
0.09585	4.18187
0.0959	4.18187
0.09595	4.18219
0.096	4.18251
0.09605	4.18219
0.0961	4.18251
0.09615	4.18284
0.0962	4.18251
0.09625	4.18219
0.0963	4.18251
0.09635	4.18219
0.0964	4.18284
0.09645	4.18284
0.0965	4.18316
0.09655	4.18349
0.0966	4.18349
0.09665	4.18381
0.0967	4.18446
0.09675	4.18479
0.0968	4.18544
0.09685	4.18641
0.0969	4.18738
0.09695	4.18803
0.097	4.18901
0.09705	4.18998
0.0971	4.19063
0.09715	4.19225
0.0972	4.19322
0.09725	4.19387
0.0973	4.19517
0.09735	4.19615
0.0974	4.19679
0.09745	4.19777
0.0975	4.19777
0.09755	4.19874
0.0976	4.19907
0.09765	4.19972
0.0977	4.20069
0.09775	4.20101
0.0978	4.20134
0.09785	4.20166
0.0979	4.20199
0.09795	4.20231
0.098	4.20264
0.09805	4.20264
0.0981	4.20231
0.09815	4.20264
0.0982	4.20296
0.09825	4.20329
0.0983	4.20329
0.09835	4.20361
0.0984	4.20361
0.09845	4.20361
0.0985	4.20393
0.09855	4.20426
0.0986	4.20393
0.09865	4.20393
0.0987	4.20458
0.09875	4.20426
0.0988	4.20426
0.09885	4.20458
0.0989	4.20458
0.09895	4.20458
0.099	4.20458
0.09905	4.20458
[truncated: 5,812 more rows]
