# Supplementary material for: An evolutionarily conserved glycine-tyrosine motif forms a folding core in outer membrane proteins
Source: PLoS One. 2017 Aug 3;12(8):e0182016. doi: 10.1371/journal.pone.0182016 (PMC5542473; doi:10.1371/journal.pone.0182016)
Supplement: S1 File — (ZIP) [file pone.0182016.s001.zip › OmpX stopflow RAW data/OmpX WT 10/ompx_wt_ch1_031.bka]

BIO-KINE ASCII FILE
_COMMENT	External device
_COMMENT	Kinetics measurement
_COMMENT	Y Unit : Volt, X Unit : s
_COMMENT	Timebase 1 = .00005 s 5001 pts
_COMMENT	Timebase 2 = .001 s 2749 pts
_COMMENT	Timebase 3 = .5 s 44 pts
_SFM	SFM-300 /S Advanced mode
_SFM	Ratio : S1: 950, S2: 950, S3: 100
_SFM	Content : S1: , S2: , S3:
_SFM	Concentration : S1: , S2: , S3:
_SFM	Total volume : 422 �l Flow : 14 mL/s
_SFM	Acquisition start : 10 ms before stop
_SFM	cuve=FC-08, s1=10 ml , s2=10 ml , s3=1.9 ml
_UNITX	s
_UNITY	Volt
_DELTAX	0
_DATA
1e-300	2.47249
5e-5	2.48256
1e-4	2.49359
1.5e-4	2.50527
2e-4	2.51826
2.5e-4	2.53189
3e-4	2.54617
3.5e-4	2.56077
4e-4	2.57667
4.5e-4	2.5929
5e-4	2.60945
5.5e-4	2.62698
6e-4	2.6445
6.5e-4	2.66203
7e-4	2.68053
7.5e-4	2.69838
8e-4	2.7159
8.5e-4	2.73473
9e-4	2.7529
9.5e-4	2.77043
0.001	2.78892
0.00105	2.80612
0.0011	2.82365
0.00115	2.84118
0.0012	2.85805
0.00125	2.87395
0.0013	2.88953
0.00135	2.90511
0.0014	2.92004
0.00145	2.93399
0.0015	2.9473
0.00155	2.96093
0.0016	2.97326
0.00165	2.98462
0.0017	2.99566
0.00175	3.00604
0.0018	3.01513
0.00185	3.02389
0.0019	3.03201
0.00195	3.0385
0.002	3.04466
0.00205	3.05051
0.0021	3.05408
0.00215	3.05765
0.0022	3.06057
0.00225	3.06186
0.0023	3.06219
0.00235	3.06219
0.0024	3.06024
0.00245	3.05829
0.0025	3.05537
0.00255	3.05115
0.0026	3.04531
0.00265	3.0398
0.0027	3.03298
0.00275	3.02552
0.0028	3.01675
0.00285	3.00702
0.0029	2.99696
0.00295	2.98657
0.003	2.97489
0.00305	2.96255
0.0031	2.9499
0.00315	2.93659
0.0032	2.92264
0.00325	2.90836
0.0033	2.89375
0.00335	2.87882
0.0034	2.86292
0.00345	2.84702
0.0035	2.83111
0.00355	2.81391
0.0036	2.79736
0.00365	2.78049
0.0037	2.76296
0.00375	2.74608
0.0038	2.72953
0.00385	2.71201
0.0039	2.69546
0.00395	2.67793
0.004	2.66203
0.00405	2.64548
0.0041	2.6299
0.00415	2.61497
0.0042	2.59972
0.00425	2.58576
0.0043	2.5731
0.00435	2.56012
0.0044	2.54876
0.00445	2.53838
0.0045	2.52864
0.00455	2.52053
0.0046	2.51306
0.00465	2.50755
0.0047	2.503
0.00475	2.49976
0.0048	2.49846
0.00485	2.49878
0.0049	2.50041
0.00495	2.50398
0.005	2.50884
0.00505	2.51631
0.0051	2.52442
0.00515	2.53546
0.0052	2.54746
0.00525	2.56012
0.0053	2.5757
0.00535	2.59225
0.0054	2.6101
0.00545	2.62925
0.0055	2.65002
0.00555	2.67111
0.0056	2.69416
0.00565	2.7172
0.0057	2.74089
0.00575	2.76556
0.0058	2.79022
0.00585	2.81489
0.0059	2.84053
0.00595	2.86584
0.006	2.89083
0.00605	2.9155
0.0061	2.93951
0.00615	2.96353
0.0062	2.98625
0.00625	3.00961
0.0063	3.03103
0.00635	3.05245
0.0064	3.0729
0.00645	3.09237
0.0065	3.11087
0.00655	3.12905
0.0066	3.14527
0.00665	3.16118
0.0067	3.17675
0.00675	3.19071
0.0068	3.20434
0.00685	3.21667
0.0069	3.22771
0.00695	3.23874
0.007	3.2488
0.00705	3.25724
0.0071	3.26503
0.00715	3.27152
0.0072	3.27736
0.00725	3.28191
0.0073	3.28612
0.00735	3.28807
0.0074	3.29002
0.00745	3.29034
0.0075	3.29034
0.00755	3.28905
0.0076	3.2871
0.00765	3.28353
0.0077	3.27996
0.00775	3.27509
0.0078	3.2699
0.00785	3.26406
0.0079	3.25724
0.00795	3.24978
0.008	3.24199
0.00805	3.23355
0.0081	3.22479
0.00815	3.2157
0.0082	3.20564
0.00825	3.19525
0.0083	3.18454
0.00835	3.17318
0.0084	3.16118
0.00845	3.14884
0.0085	3.13619
0.00855	3.1232
0.0086	3.1099
0.00865	3.09594
0.0087	3.08134
0.00875	3.06641
0.0088	3.05148
0.00885	3.03493
0.0089	3.01935
0.00895	3.0028
0.009	2.98625
0.00905	2.97002
0.0091	2.95282
0.00915	2.93659
0.0092	2.91907
0.00925	2.90349
0.0093	2.88661
0.00935	2.87071
0.0094	2.85448
0.00945	2.8389
0.0095	2.82365
0.00955	2.80937
0.0096	2.79541
0.00965	2.78146
0.0097	2.7688
0.00975	2.75647
0.0098	2.74511
0.00985	2.7344
0.0099	2.72434
0.00995	2.71558
0.01	2.70681
0.01005	2.69935
0.0101	2.69286
0.01015	2.68734
0.0102	2.68247
0.01025	2.67858
0.0103	2.67598
0.01035	2.67404
0.0104	2.67371
0.01045	2.67436
0.0105	2.67631
0.01055	2.67955
0.0106	2.68377
0.01065	2.68896
0.0107	2.69643
0.01075	2.70454
0.0108	2.71428
0.01085	2.72466
0.0109	2.73635
0.01095	2.74965
0.011	2.76426
0.01105	2.77919
0.0111	2.79574
0.01115	2.81326
0.0112	2.83176
0.01125	2.85059
0.0113	2.87038
0.01135	2.89083
0.0114	2.91095
0.01145	2.93107
0.0115	2.95152
0.01155	2.97229
0.0116	2.99241
0.01165	3.01253
0.0117	3.03201
0.01175	3.05148
0.0118	3.0703
0.01185	3.08783
0.0119	3.1047
0.01195	3.12126
0.012	3.13683
0.01205	3.15144
0.0121	3.16637
0.01215	3.17935
0.0122	3.19136
0.01225	3.20272
0.0123	3.2131
0.01235	3.22284
0.0124	3.23193
0.01245	3.23939
0.0125	3.24653
0.01255	3.25302
0.0126	3.25854
0.01265	3.26341
0.0127	3.26763
0.01275	3.2712
0.0128	3.27444
0.01285	3.27769
0.0129	3.27996
0.01295	3.28158
0.013	3.28353
0.01305	3.28515
0.0131	3.28645
0.01315	3.28742
0.0132	3.28872
0.01325	3.29002
0.0133	3.29067
0.01335	3.29164
0.0134	3.29262
0.01345	3.29262
0.0135	3.29359
0.01355	3.29424
0.0136	3.29521
0.01365	3.29586
0.0137	3.29651
0.01375	3.29716
0.0138	3.29781
0.01385	3.29878
0.0139	3.29943
0.01395	3.30008
0.014	3.30105
0.01405	3.30138
0.0141	3.30235
0.01415	3.30235
0.0142	3.30333
0.01425	3.30462
0.0143	3.3043
0.01435	3.3056
0.0144	3.30527
0.01445	3.30592
0.0145	3.30592
0.01455	3.30625
0.0146	3.30625
0.01465	3.30722
0.0147	3.30754
0.01475	3.30754
0.0148	3.30754
0.01485	3.30787
0.0149	3.30819
0.01495	3.30787
0.015	3.30787
0.01505	3.30852
0.0151	3.30884
0.01515	3.30917
0.0152	3.30917
0.01525	3.31014
0.0153	3.31014
0.01535	3.31079
0.0154	3.31111
0.01545	3.31176
0.0155	3.31209
0.01555	3.31274
0.0156	3.31339
0.01565	3.31371
0.0157	3.31404
0.01575	3.31468
0.0158	3.31533
0.01585	3.31566
0.0159	3.31631
0.01595	3.31663
0.016	3.31696
0.01605	3.31663
0.0161	3.31696
0.01615	3.31728
0.0162	3.31728
0.01625	3.31793
0.0163	3.31761
0.01635	3.31793
0.0164	3.31825
0.01645	3.3189
0.0165	3.3189
0.01655	3.31923
0.0166	3.31955
0.01665	3.3202
0.0167	3.32085
0.01675	3.3215
0.0168	3.3215
0.01685	3.32247
0.0169	3.3228
0.01695	3.3241
0.017	3.32475
0.01705	3.32572
0.0171	3.32669
0.01715	3.32799
0.0172	3.32896
0.01725	3.33059
0.0173	3.33156
0.01735	3.33286
0.0174	3.33416
0.01745	3.33545
0.0175	3.33675
0.01755	3.33805
0.0176	3.33935
0.01765	3.34032
0.0177	3.3413
0.01775	3.34195
0.0178	3.34259
0.01785	3.34357
0.0179	3.34454
0.01795	3.34552
0.018	3.34584
0.01805	3.34681
0.0181	3.34779
0.01815	3.34746
0.0182	3.34811
0.01825	3.34844
0.0183	3.34909
0.01835	3.34909
0.0184	3.34909
0.01845	3.34909
0.0185	3.34876
0.01855	3.34941
0.0186	3.34909
0.01865	3.34941
0.0187	3.34909
0.01875	3.34909
0.0188	3.34941
0.01885	3.34876
0.0189	3.34844
0.01895	3.34779
0.019	3.34811
0.01905	3.34779
0.0191	3.34746
0.01915	3.34811
0.0192	3.34714
0.01925	3.34714
0.0193	3.34681
0.01935	3.34584
0.0194	3.34616
0.01945	3.34616
0.0195	3.34584
0.01955	3.34616
0.0196	3.34649
0.01965	3.34714
0.0197	3.34746
0.01975	3.34779
0.0198	3.34811
0.01985	3.34876
0.0199	3.34941
0.01995	3.35071
0.02	3.35136
0.02005	3.35201
0.0201	3.35298
0.02015	3.35395
0.0202	3.3546
0.02025	3.35525
0.0203	3.35655
0.02035	3.35623
0.0204	3.35752
0.02045	3.35785
0.0205	3.35817
0.02055	3.35882
0.0206	3.35915
0.02065	3.35947
0.0207	3.3598
0.02075	3.36044
0.0208	3.36044
0.02085	3.36109
0.0209	3.36142
0.02095	3.36142
0.021	3.36142
0.02105	3.36207
0.0211	3.36174
0.02115	3.36174
0.0212	3.36174
0.02125	3.36174
0.0213	3.36207
0.02135	3.36207
0.0214	3.36174
0.02145	3.36142
0.0215	3.36174
0.02155	3.36174
0.0216	3.36142
0.02165	3.36174
0.0217	3.36174
0.02175	3.36207
0.0218	3.36207
0.02185	3.36207
0.0219	3.36239
0.02195	3.36272
0.022	3.36304
0.02205	3.36337
0.0221	3.36401
0.02215	3.36401
0.0222	3.36466
0.02225	3.36531
0.0223	3.36596
0.02235	3.36596
0.0224	3.36694
0.02245	3.36791
0.0225	3.36888
0.02255	3.36921
0.0226	3.37018
0.02265	3.37083
0.0227	3.3718
0.02275	3.37245
0.0228	3.37343
0.02285	3.3744
0.0229	3.37472
0.02295	3.3757
0.023	3.37667
0.02305	3.37765
0.0231	3.37862
0.02315	3.37927
0.0232	3.38057
0.02325	3.38122
0.0233	3.38154
0.02335	3.38251
0.0234	3.38349
0.02345	3.38446
0.0235	3.38479
0.02355	3.38608
0.0236	3.38673
0.02365	3.38738
0.0237	3.38836
0.02375	3.38965
0.0238	3.38998
0.02385	3.39063
0.0239	3.3916
0.02395	3.39225
0.024	3.3929
0.02405	3.3942
0.0241	3.3942
0.02415	3.39485
0.0242	3.3955
0.02425	3.39582
0.0243	3.39614
0.02435	3.39614
0.0244	3.39647
0.02445	3.39647
0.0245	3.39679
0.02455	3.39712
0.0246	3.39712
0.02465	3.39744
0.0247	3.39809
0.02475	3.39744
0.0248	3.39744
0.02485	3.39744
0.0249	3.39809
0.02495	3.39777
0.025	3.39842
0.02505	3.39874
0.0251	3.39809
0.02515	3.39809
0.0252	3.39809
0.02525	3.39809
0.0253	3.39809
0.02535	3.39777
0.0254	3.39744
0.02545	3.39744
0.0255	3.39777
0.02555	3.39744
0.0256	3.39712
0.02565	3.39744
0.0257	3.39777
0.02575	3.39809
0.0258	3.39809
0.02585	3.39842
0.0259	3.39874
0.02595	3.39907
0.026	3.40004
0.02605	3.40036
0.0261	3.40134
0.02615	3.40166
0.0262	3.40199
0.02625	3.40296
0.0263	3.40361
0.02635	3.40458
0.0264	3.40491
0.02645	3.40556
0.0265	3.40653
0.02655	3.40718
0.0266	3.40815
0.02665	3.4088
0.0267	3.40978
0.02675	3.41042
0.0268	3.41107
0.02685	3.41107
0.0269	3.4127
0.02695	3.41335
0.027	3.41432
0.02705	3.41432
0.0271	3.41529
0.02715	3.41627
0.0272	3.41659
0.02725	3.41756
0.0273	3.41789
0.02735	3.41821
0.0274	3.41854
0.02745	3.41919
0.0275	3.41951
0.02755	3.42016
0.0276	3.42081
0.02765	3.42113
0.0277	3.42146
0.02775	3.42178
0.0278	3.42211
0.02785	3.42276
0.0279	3.42276
0.02795	3.42406
0.028	3.42406
0.02805	3.4247
0.0281	3.4247
0.02815	3.42535
0.0282	3.426
0.02825	3.42665
0.0283	3.4273
0.02835	3.4273
0.0284	3.4286
0.02845	3.4286
0.0285	3.42925
0.02855	3.4299
0.0286	3.43022
0.02865	3.43055
0.0287	3.43087
0.02875	3.43087
0.0288	3.43152
0.02885	3.43184
0.0289	3.43217
0.02895	3.43249
0.029	3.43314
0.02905	3.43282
0.0291	3.43314
0.02915	3.43314
0.0292	3.43347
0.02925	3.43379
0.0293	3.43412
0.02935	3.43444
0.0294	3.43412
0.02945	3.43477
0.0295	3.43477
0.02955	3.43477
0.0296	3.43444
0.02965	3.43541
0.0297	3.43477
0.02975	3.43541
0.0298	3.43509
0.02985	3.43541
0.0299	3.43574
0.02995	3.43574
0.03	3.43606
0.03005	3.43671
0.0301	3.43671
0.03015	3.43704
0.0302	3.43736
0.03025	3.43736
0.0303	3.43801
0.03035	3.43834
0.0304	3.43963
0.03045	3.43963
0.0305	3.43996
0.03055	3.44061
0.0306	3.44126
0.03065	3.44191
0.0307	3.44255
0.03075	3.44288
0.0308	3.4432
0.03085	3.44418
0.0309	3.4445
0.03095	3.44515
0.031	3.44548
0.03105	3.44645
0.0311	3.4471
0.03115	3.4471
0.0312	3.4471
0.03125	3.44807
0.0313	3.44807
0.03135	3.4484
0.0314	3.44905
0.03145	3.44905
0.0315	3.44937
0.03155	3.44969
0.0316	3.44969
0.03165	3.45002
0.0317	3.45067
0.03175	3.45099
0.0318	3.45132
0.03185	3.45164
0.0319	3.45229
0.03195	3.45294
0.032	3.45391
0.03205	3.45456
0.0321	3.45521
0.03215	3.45586
0.0322	3.45683
0.03225	3.45748
0.0323	3.45846
0.03235	3.45911
0.0324	3.4604
0.03245	3.46105
0.0325	3.46203
0.03255	3.46268
0.0326	3.46397
0.03265	3.46462
0.0327	3.46592
0.03275	3.46722
0.0328	3.46787
0.03285	3.46852
0.0329	3.46982
0.03295	3.47079
0.033	3.47111
0.03305	3.47241
0.0331	3.47274
0.03315	3.47404
0.0332	3.47468
0.03325	3.47468
0.0333	3.47598
0.03335	3.47631
0.0334	3.47696
0.03345	3.47728
0.0335	3.47793
0.03355	3.47825
0.0336	3.4789
0.03365	3.4789
0.0337	3.4789
0.03375	3.4789
0.0338	3.47923
0.03385	3.47955
0.0339	3.47955
0.03395	3.47923
0.034	3.47923
0.03405	3.47923
0.0341	3.47955
0.03415	3.47955
0.0342	3.47923
0.03425	3.47955
0.0343	3.47923
0.03435	3.47955
0.0344	3.47923
0.03445	3.47955
0.0345	3.4802
0.03455	3.48053
0.0346	3.4802
0.03465	3.48085
0.0347	3.4815
0.03475	3.48182
0.0348	3.48215
0.03485	3.4828
0.0349	3.48345
0.03495	3.4841
0.035	3.48442
0.03505	3.48507
0.0351	3.48604
0.03515	3.48637
0.0352	3.48637
0.03525	3.48734
0.0353	3.48831
0.03535	3.48864
0.0354	3.48929
0.03545	3.48994
0.0355	3.49091
0.03555	3.49124
0.0356	3.49188
0.03565	3.49253
0.0357	3.49318
0.03575	3.49383
0.0358	3.49448
0.03585	3.49513
0.0359	3.4961
0.03595	3.4961
0.036	3.49643
0.03605	3.49708
0.0361	3.49805
0.03615	3.49838
0.0362	3.49902
0.03625	3.49935
0.0363	3.5
0.03635	3.50032
0.0364	3.50097
0.03645	3.50162
0.0365	3.50227
0.03655	3.50259
0.0366	3.50324
0.03665	3.50389
0.0367	3.50487
0.03675	3.50552
0.0368	3.50616
0.03685	3.50714
0.0369	3.50779
0.03695	3.50876
0.037	3.50973
0.03705	3.51006
0.0371	3.51103
0.03715	3.51233
0.0372	3.51298
0.03725	3.51363
0.0373	3.51428
0.03735	3.51493
0.0374	3.51525
0.03745	3.51623
0.0375	3.51655
0.03755	3.5172
0.0376	3.51785
0.03765	3.51817
0.0377	3.5185
0.03775	3.51915
0.0378	3.51915
0.03785	3.5198
0.0379	3.52012
0.03795	3.52044
0.038	3.52077
0.03805	3.52109
0.0381	3.52142
0.03815	3.52174
0.0382	3.52207
0.03825	3.52239
0.0383	3.52239
0.03835	3.52304
0.0384	3.52304
0.03845	3.52401
0.0385	3.52401
0.03855	3.52466
0.0386	3.52499
0.03865	3.52499
0.0387	3.52531
0.03875	3.52596
0.0388	3.52596
0.03885	3.52629
0.0389	3.52661
0.03895	3.52726
0.039	3.52694
0.03905	3.52726
0.0391	3.52726
0.03915	3.52758
0.0392	3.52726
0.03925	3.52726
0.0393	3.52726
0.03935	3.52694
0.0394	3.52661
0.03945	3.52629
0.0395	3.52629
0.03955	3.52596
0.0396	3.52564
0.03965	3.52564
0.0397	3.52531
0.03975	3.52531
0.0398	3.52499
0.03985	3.52499
0.0399	3.52499
0.03995	3.52499
0.04	3.52499
0.04005	3.52466
0.0401	3.52531
0.04015	3.52466
0.0402	3.52466
0.04025	3.52531
0.0403	3.52531
0.04035	3.52531
0.0404	3.52564
0.04045	3.52596
0.0405	3.52629
0.04055	3.52661
0.0406	3.52661
0.04065	3.52661
0.0407	3.52726
0.04075	3.52694
0.0408	3.52758
0.04085	3.52758
0.0409	3.52791
0.04095	3.52856
0.041	3.52888
0.04105	3.52921
0.0411	3.52953
0.04115	3.53018
0.0412	3.53018
0.04125	3.53115
0.0413	3.53148
0.04135	3.53213
0.0414	3.53245
0.04145	3.5331
0.0415	3.53375
0.04155	3.5344
0.0416	3.53505
0.04165	3.5357
0.0417	3.53635
0.04175	3.53732
0.0418	3.53829
0.04185	3.53927
0.0419	3.53927
0.04195	3.54089
0.042	3.54154
0.04205	3.54251
0.0421	3.54349
0.04215	3.54414
0.0422	3.54543
0.04225	3.54576
0.0423	3.54608
0.04235	3.54641
0.0424	3.54738
0.04245	3.54836
0.0425	3.54868
0.04255	3.54933
0.0426	3.54933
0.04265	3.54998
0.0427	3.54998
0.04275	3.5503
0.0428	3.55063
0.04285	3.55128
0.0429	3.5516
0.04295	3.55193
0.043	3.55257
0.04305	3.55355
0.0431	3.55387
0.04315	3.55485
0.0432	3.55517
0.04325	3.55582
0.0433	3.55614
0.04335	3.55647
0.0434	3.55679
0.04345	3.55744
0.0435	3.55679
0.04355	3.55777
0.0436	3.55777
0.04365	3.55809
0.0437	3.55809
0.04375	3.55842
0.0438	3.55842
0.04385	3.55809
0.0439	3.55777
0.04395	3.55809
0.044	3.55809
0.04405	3.55809
0.0441	3.55874
0.04415	3.55842
0.0442	3.55907
0.04425	3.55971
0.0443	3.56004
0.04435	3.56069
0.0444	3.56134
0.04445	3.56166
0.0445	3.56264
0.04455	3.56361
0.0446	3.56426
0.04465	3.56556
0.0447	3.56653
0.04475	3.56718
0.0448	3.56848
0.04485	3.56978
0.0449	3.57042
0.04495	3.57172
0.045	3.5727
0.04505	3.57335
0.0451	3.57464
0.04515	3.57562
0.0452	3.57659
0.04525	3.57724
0.0453	3.57789
0.04535	3.57821
0.0454	3.57919
0.04545	3.57951
0.0455	3.58016
0.04555	3.58016
0.0456	3.58146
0.04565	3.58146
0.0457	3.58146
0.04575	3.58211
0.0458	3.58178
0.04585	3.58211
0.0459	3.58243
0.04595	3.58243
0.046	3.58308
0.04605	3.58276
0.0461	3.58341
0.04615	3.58373
0.0462	3.58406
0.04625	3.58438
0.0463	3.5847
0.04635	3.58503
0.0464	3.58568
0.04645	3.586
0.0465	3.58665
0.04655	3.58665
0.0466	3.5873
0.04665	3.5873
0.0467	3.58763
0.04675	3.58827
0.0468	3.58827
0.04685	3.58892
0.0469	3.58892
0.04695	3.58925
0.047	3.59022
0.04705	3.59022
0.0471	3.59087
0.04715	3.59087
0.0472	3.59087
0.04725	3.5912
0.0473	3.5912
0.04735	3.59184
0.0474	3.59184
0.04745	3.59152
0.0475	3.59184
0.04755	3.59249
0.0476	3.59282
0.04765	3.59282
0.0477	3.59347
0.04775	3.59379
0.0478	3.59412
0.04785	3.59444
0.0479	3.59477
0.04795	3.59477
0.048	3.59509
0.04805	3.59639
0.0481	3.59671
0.04815	3.59671
0.0482	3.59704
0.04825	3.59834
0.0483	3.59866
0.04835	3.59963
0.0484	3.59996
0.04845	3.60061
0.0485	3.60061
0.04855	3.60126
0.0486	3.60191
0.04865	3.60223
0.0487	3.6032
0.04875	3.60353
0.0488	3.60353
0.04885	3.60353
0.0489	3.60385
0.04895	3.6045
0.049	3.60418
0.04905	3.6045
0.0491	3.60418
0.04915	3.60418
0.0492	3.6045
0.04925	3.60418
0.0493	3.6045
0.04935	3.6045
0.0494	3.6045
0.04945	3.60483
0.0495	3.60515
0.04955	3.60515
0.0496	3.60515
0.04965	3.60612
0.0497	3.60612
0.04975	3.60677
0.0498	3.6071
0.04985	3.60775
0.0499	3.60872
0.04995	3.60969
0.05	3.61067
0.05005	3.61164
0.0501	3.61294
0.05015	3.61359
0.0502	3.61489
0.05025	3.61586
0.0503	3.61651
0.05035	3.61813
0.0504	3.61911
0.05045	3.62008
0.0505	3.62105
0.05055	3.62203
0.0506	3.623
0.05065	3.62365
0.0507	3.62397
0.05075	3.62527
0.0508	3.62527
0.05085	3.62592
0.0509	3.62625
0.05095	3.62625
0.051	3.62657
0.05105	3.62657
0.0511	3.62625
0.05115	3.62625
0.0512	3.6269
0.05125	3.62657
0.0513	3.62657
0.05135	3.62722
0.0514	3.6269
0.05145	3.6269
0.0515	3.62754
0.05155	3.62787
0.0516	3.62884
0.05165	3.62819
0.0517	3.62884
0.05175	3.62917
0.0518	3.62982
0.05185	3.63111
0.0519	3.63144
0.05195	3.63241
0.052	3.63306
0.05205	3.63371
0.0521	3.63468
0.05215	3.63533
0.0522	3.63566
0.05225	3.63696
0.0523	3.63761
0.05235	3.63825
0.0524	3.6389
0.05245	3.63988
0.0525	3.64085
0.05255	3.64118
0.0526	3.64182
0.05265	3.6428
0.0527	3.64312
0.05275	3.6441
0.0528	3.64507
0.05285	3.64539
0.0529	3.64572
0.05295	3.64734
0.053	3.64734
0.05305	3.64799
0.0531	3.64864
0.05315	3.64929
0.0532	3.64961
0.05325	3.64994
0.0533	3.65091
0.05335	3.65091
0.0534	3.65156
0.05345	3.65188
0.0535	3.65221
0.05355	3.65221
0.0536	3.65318
0.05365	3.65351
0.0537	3.65383
0.05375	3.65448
0.0538	3.65383
0.05385	3.65513
0.0539	3.65481
0.05395	3.65545
0.054	3.65513
0.05405	3.65545
0.0541	3.65545
0.05415	3.65545
0.0542	3.6561
0.05425	3.65643
0.0543	3.65675
0.05435	3.65708
0.0544	3.65643
0.05445	3.65675
0.0545	3.65773
0.05455	3.65805
0.0546	3.65838
0.05465	3.6587
0.0547	3.65902
0.05475	3.65967
0.0548	3.66
0.05485	3.66032
0.0549	3.6613
0.05495	3.66162
0.055	3.66195
0.05505	3.66227
0.0551	3.66324
0.05515	3.66422
0.0552	3.66454
0.05525	3.66519
0.0553	3.66584
0.05535	3.66714
0.0554	3.66746
0.05545	3.66811
0.0555	3.66876
0.05555	3.66973
0.0556	3.67071
0.05565	3.67136
0.0557	3.67266
0.05575	3.6733
0.0558	3.67363
0.05585	3.67395
0.0559	3.67493
0.05595	3.67493
0.056	3.6759
0.05605	3.67623
0.0561	3.67623
0.05615	3.67655
0.0562	3.6772
0.05625	3.67752
0.0563	3.67752
0.05635	3.67817
0.0564	3.67785
0.05645	3.67817
0.0565	3.6785
0.05655	3.6785
0.0566	3.6785
0.05665	3.67882
0.0567	3.67882
0.05675	3.67882
0.0568	3.67882
0.05685	3.67882
0.0569	3.67882
0.05695	3.67947
0.057	3.67915
0.05705	3.6798
0.0571	3.68012
0.05715	3.68012
0.0572	3.68044
0.05725	3.68109
0.0573	3.68174
0.05735	3.68239
0.0574	3.68337
0.05745	3.68434
0.0575	3.68564
0.05755	3.68661
0.0576	3.68758
0.05765	3.68856
0.0577	3.68953
0.05775	3.69083
0.0578	3.6918
0.05785	3.69278
0.0579	3.69375
0.05795	3.6944
0.058	3.6957
0.05805	3.69635
0.0581	3.697
0.05815	3.697
0.0582	3.69765
0.05825	3.69829
0.0583	3.69862
0.05835	3.69894
0.0584	3.69927
0.05845	3.69927
0.0585	3.69894
0.05855	3.69927
0.0586	3.69862
0.05865	3.69927
0.0587	3.69927
0.05875	3.69894
0.0588	3.69927
0.05885	3.69862
0.0589	3.69862
0.05895	3.69829
0.059	3.69829
0.05905	3.69797
0.0591	3.69797
0.05915	3.69797
0.0592	3.69797
0.05925	3.69797
0.0593	3.69797
0.05935	3.69797
0.0594	3.69829
0.05945	3.69894
0.0595	3.69959
0.05955	3.69992
0.0596	3.69992
0.05965	3.70024
0.0597	3.70057
0.05975	3.70122
0.0598	3.70219
0.05985	3.70251
0.0599	3.70316
0.05995	3.70381
0.06	3.70479
0.06005	3.70511
0.0601	3.70576
0.06015	3.70641
0.0602	3.70738
0.06025	3.70771
0.0603	3.70836
0.06035	3.70933
0.0604	3.70965
0.06045	3.7103
0.0605	3.71095
0.06055	3.7116
0.0606	3.71257
0.06065	3.7129
0.0607	3.71355
0.06075	3.71452
0.0608	3.71485
0.06085	3.71582
0.0609	3.71647
0.06095	3.71712
0.061	3.71777
0.06105	3.71809
0.0611	3.71842
0.06115	3.71971
0.0612	3.72004
0.06125	3.72069
0.0613	3.72101
0.06135	3.72101
0.0614	3.72199
0.06145	3.72199
0.0615	3.72231
0.06155	3.72231
0.0616	3.72296
0.06165	3.72264
0.0617	3.72296
0.06175	3.72231
0.0618	3.72296
0.06185	3.72231
0.0619	3.72296
0.06195	3.72296
0.062	3.72264
0.06205	3.72328
0.0621	3.72328
0.06215	3.72328
0.0622	3.72328
0.06225	3.72328
0.0623	3.72296
0.06235	3.72328
0.0624	3.72361
0.06245	3.72328
0.0625	3.72328
0.06255	3.72328
0.0626	3.72296
0.06265	3.72361
0.0627	3.72361
0.06275	3.72361
0.0628	3.72426
0.06285	3.72426
0.0629	3.72426
0.06295	3.72458
0.063	3.72491
0.06305	3.72556
0.0631	3.72523
0.06315	3.72588
0.0632	3.72653
0.06325	3.72653
0.0633	3.72718
0.06335	3.72718
0.0634	3.72783
0.06345	3.72848
0.0635	3.7288
0.06355	3.72913
0.0636	3.72978
0.06365	3.73042
0.0637	3.73107
0.06375	3.73172
0.0638	3.73205
0.06385	3.73302
0.0639	3.73335
0.06395	3.73464
0.064	3.73529
0.06405	3.73594
0.0641	3.73692
0.06415	3.73789
0.0642	3.73886
0.06425	3.73984
0.0643	3.74081
0.06435	3.74146
0.0644	3.74243
0.06445	3.74341
0.0645	3.74438
0.06455	3.74503
0.0646	3.74535
0.06465	3.74633
0.0647	3.74698
0.06475	3.74795
0.0648	3.7486
0.06485	3.74925
0.0649	3.7499
0.06495	3.75055
0.065	3.7512
0.06505	3.75184
0.0651	3.75249
0.06515	3.75314
0.0652	3.75412
0.06525	3.75444
0.0653	3.75541
0.06535	3.75606
0.0654	3.75704
0.06545	3.75769
0.0655	3.75834
0.06555	3.75898
0.0656	3.75963
0.06565	3.76028
0.0657	3.76126
0.06575	3.76126
0.0658	3.76255
0.06585	3.7632
0.0659	3.76288
0.06595	3.76353
0.066	3.76418
0.06605	3.76483
0.0661	3.76483
0.06615	3.76515
0.0662	3.7658
0.06625	3.7658
0.0663	3.76612
0.06635	3.76645
0.0664	3.76645
0.06645	3.76612
0.0665	3.76677
0.06655	3.7658
0.0666	3.76612
0.06665	3.76645
0.0667	3.76645
0.06675	3.76612
0.0668	3.76612
0.06685	3.7658
0.0669	3.7658
0.06695	3.7658
0.067	3.7658
0.06705	3.7658
0.0671	3.76645
0.06715	3.76612
0.0672	3.76612
0.06725	3.76612
0.0673	3.76677
0.06735	3.76677
0.0674	3.7671
0.06745	3.7671
0.0675	3.76775
0.06755	3.76807
0.0676	3.7684
0.06765	3.76872
0.0677	3.76937
0.06775	3.77002
0.0678	3.77067
0.06785	3.77132
0.0679	3.77197
0.06795	3.77229
0.068	3.77326
0.06805	3.77391
0.0681	3.77456
0.06815	3.77521
0.0682	3.77586
0.06825	3.77651
0.0683	3.77781
0.06835	3.77813
0.0684	3.77846
0.06845	3.77911
0.0685	3.77976
0.06855	3.77943
0.0686	3.78008
0.06865	3.7804
0.0687	3.78073
0.06875	3.78105
0.0688	3.7817
0.06885	3.78138
0.0689	3.7817
0.06895	3.78203
0.069	3.78203
0.06905	3.78203
0.0691	3.78235
0.06915	3.78235
0.0692	3.783
0.06925	3.78268
0.0693	3.783
0.06935	3.78333
0.0694	3.78333
0.06945	3.78397
0.0695	3.78365
0.06955	3.78462
0.0696	3.78397
0.06965	3.7843
0.0697	3.78462
0.06975	3.78495
0.0698	3.78527
0.06985	3.78527
0.0699	3.78527
0.06995	3.7856
0.07	3.7856
0.07005	3.78592
0.0701	3.78592
0.07015	3.78592
0.0702	3.78625
0.07025	3.78722
0.0703	3.7869
0.07035	3.78754
0.0704	3.78754
0.07045	3.78787
0.0705	3.78819
0.07055	3.78852
0.0706	3.78917
0.07065	3.78917
0.0707	3.79014
0.07075	3.78982
0.0708	3.79079
0.07085	3.79144
0.0709	3.79209
0.07095	3.79274
0.071	3.79371
0.07105	3.79404
0.0711	3.79501
0.07115	3.79566
0.0712	3.79631
0.07125	3.79728
0.0713	3.79858
0.07135	3.79858
0.0714	3.79955
0.07145	3.80053
0.0715	3.80085
0.07155	3.80182
0.0716	3.80247
0.07165	3.80312
0.0717	3.8041
0.07175	3.80475
0.0718	3.80572
0.07185	3.80669
0.0719	3.80734
0.07195	3.80832
0.072	3.80864
0.07205	3.80929
0.0721	3.81059
0.07215	3.81091
0.0722	3.81124
0.07225	3.81189
0.0723	3.81286
0.07235	3.81318
0.0724	3.81383
0.07245	3.81416
0.0725	3.81448
0.07255	3.81481
0.0726	3.81513
0.07265	3.81578
0.0727	3.81643
0.07275	3.81708
0.0728	3.81773
0.07285	3.81805
0.0729	3.8187
0.07295	3.81903
0.073	3.81967
0.07305	3.82
0.0731	3.82065
0.07315	3.82097
0.0732	3.8213
0.07325	3.8213
0.0733	3.82195
0.07335	3.82227
0.0734	3.82227
0.07345	3.82227
0.0735	3.82259
0.07355	3.82227
0.0736	3.82292
0.07365	3.82324
0.0737	3.82324
0.07375	3.82357
0.0738	3.82357
0.07385	3.82357
0.0739	3.82422
0.07395	3.82454
0.074	3.82487
0.07405	3.82552
0.0741	3.82584
0.07415	3.82649
0.0742	3.82681
0.07425	3.82746
0.0743	3.82844
0.07435	3.82811
0.0744	3.82876
0.07445	3.82909
0.0745	3.82909
0.07455	3.82973
0.0746	3.82973
0.07465	3.82973
0.0747	3.82973
0.07475	3.82973
0.0748	3.82973
0.07485	3.82941
0.0749	3.83006
0.07495	3.83006
0.075	3.83038
0.07505	3.83071
0.0751	3.83038
0.07515	3.83071
0.0752	3.83071
0.07525	3.83136
0.0753	3.83168
0.07535	3.83136
0.0754	3.83168
0.07545	3.83168
0.0755	3.83233
0.07555	3.83201
0.0756	3.83168
0.07565	3.83201
0.0757	3.83136
0.07575	3.83168
0.0758	3.83168
0.07585	3.83103
0.0759	3.83136
0.07595	3.83071
0.076	3.83038
0.07605	3.83006
0.0761	3.82973
0.07615	3.82909
0.0762	3.82844
0.07625	3.82811
0.0763	3.82746
0.07635	3.82714
0.0764	3.82681
0.07645	3.82616
0.0765	3.82552
0.07655	3.82487
0.0766	3.82487
0.07665	3.82454
0.0767	3.82422
0.07675	3.82422
0.0768	3.82357
0.07685	3.82422
0.0769	3.82389
0.07695	3.82389
0.077	3.82389
0.07705	3.82454
0.0771	3.82454
0.07715	3.82487
0.0772	3.82519
0.07725	3.82552
0.0773	3.82616
0.07735	3.82681
0.0774	3.82681
0.07745	3.82811
0.0775	3.82909
0.07755	3.82941
0.0776	3.83038
0.07765	3.83103
0.0777	3.83201
0.07775	3.83266
0.0778	3.83395
0.07785	3.83428
0.0779	3.83493
0.07795	3.8359
0.078	3.83687
0.07805	3.8372
0.0781	3.83785
0.07815	3.83882
0.0782	3.8398
0.07825	3.84012
0.0783	3.84109
0.07835	3.84174
0.0784	3.84207
0.07845	3.84272
0.0785	3.84369
0.07855	3.84434
0.0786	3.84499
0.07865	3.84531
0.0787	3.84596
0.07875	3.84661
0.0788	3.84694
0.07885	3.84758
0.0789	3.84823
0.07895	3.84791
0.079	3.84921
0.07905	3.84953
0.0791	3.85018
0.07915	3.85083
0.0792	3.8518
0.07925	3.8518
0.0793	3.85278
0.07935	3.85343
0.0794	3.85343
0.07945	3.85408
0.0795	3.85472
0.07955	3.85505
0.0796	3.8557
0.07965	3.85635
0.0797	3.85635
0.07975	3.857
0.0798	3.857
0.07985	3.85765
0.0799	3.85797
0.07995	3.85862
0.08	3.85927
0.08005	3.85959
0.0801	3.85992
0.08015	3.86024
0.0802	3.86089
0.08025	3.86122
0.0803	3.86186
0.08035	3.86219
0.0804	3.86284
0.08045	3.86284
0.0805	3.86349
0.08055	3.86381
0.0806	3.86414
0.08065	3.86511
0.0807	3.86479
0.08075	3.86543
0.0808	3.86576
0.08085	3.86608
0.0809	3.86641
0.08095	3.86641
0.081	3.86673
0.08105	3.86706
0.0811	3.86706
0.08115	3.86706
0.0812	3.86738
0.08125	3.86771
0.0813	3.86706
0.08135	3.86673
0.0814	3.86673
0.08145	3.86641
0.0815	3.86641
0.08155	3.86576
0.0816	3.86608
0.08165	3.86543
0.0817	3.86543
0.08175	3.86543
0.0818	3.86543
0.08185	3.86479
0.0819	3.86543
0.08195	3.86511
0.082	3.86511
0.08205	3.86576
0.0821	3.86576
0.08215	3.86641
0.0822	3.86673
0.08225	3.86771
0.0823	3.86836
0.08235	3.86868
0.0824	3.86965
0.08245	3.8703
0.0825	3.87128
0.08255	3.87193
0.0826	3.8729
0.08265	3.8742
0.0827	3.87485
0.08275	3.87582
0.0828	3.87712
0.08285	3.87777
0.0829	3.87874
0.08295	3.88004
0.083	3.88101
0.08305	3.88166
0.0831	3.88296
0.08315	3.88393
0.0832	3.88426
0.08325	3.88556
0.0833	3.88621
0.08335	3.88621
0.0834	3.88783
0.08345	3.88815
0.0835	3.88848
0.08355	3.8888
0.0836	3.88913
0.08365	3.88913
0.0837	3.88978
0.08375	3.88945
0.0838	3.88945
0.08385	3.88945
0.0839	3.88913
0.08395	3.88945
0.084	3.8888
0.08405	3.88913
0.0841	3.88913
0.08415	3.88913
0.0842	3.88848
0.08425	3.8888
0.0843	3.88815
0.08435	3.8888
0.0844	3.88848
0.08445	3.88848
0.0845	3.88913
0.08455	3.8888
0.0846	3.8888
0.08465	3.88913
0.0847	3.88945
0.08475	3.88978
0.0848	3.8901
0.08485	3.8901
0.0849	3.89075
0.08495	3.89107
0.085	3.8914
0.08505	3.89172
0.0851	3.89205
0.08515	3.89205
0.0852	3.89237
0.08525	3.8927
0.0853	3.89302
0.08535	3.8927
0.0854	3.89302
0.08545	3.8927
0.0855	3.8927
0.08555	3.89302
0.0856	3.89237
0.08565	3.8927
0.0857	3.89302
0.08575	3.8927
0.0858	3.89237
0.08585	3.89237
0.0859	3.8927
0.08595	3.8927
0.086	3.8927
0.08605	3.8927
0.0861	3.89237
0.08615	3.89335
0.0862	3.89335
0.08625	3.89367
0.0863	3.89335
0.08635	3.89399
0.0864	3.89399
0.08645	3.89464
0.0865	3.89497
0.08655	3.89529
0.0866	3.89594
0.08665	3.89627
0.0867	3.89692
0.08675	3.89724
0.0868	3.89789
0.08685	3.89854
0.0869	3.89951
0.08695	3.89951
0.087	3.90049
0.08705	3.90113
0.0871	3.90178
0.08715	3.90243
0.0872	3.90308
0.08725	3.90373
0.0873	3.90503
0.08735	3.90568
0.0874	3.90568
0.08745	3.90633
0.0875	3.90665
0.08755	3.90698
0.0876	3.90763
0.08765	3.90795
0.0877	3.90763
0.08775	3.90795
0.0878	3.90795
0.08785	3.90795
0.0879	3.90827
0.08795	3.9086
0.088	3.9086
0.08805	3.9086
0.0881	3.9086
0.08815	3.9086
0.0882	3.90892
0.08825	3.90892
0.0883	3.90925
0.08835	3.90957
0.0884	3.9099
0.08845	3.9099
0.0885	3.91055
0.08855	3.91087
0.0886	3.9112
0.08865	3.91217
0.0887	3.91282
0.08875	3.91347
0.0888	3.91444
0.08885	3.91477
0.0889	3.91606
0.08895	3.91671
0.089	3.91769
0.08905	3.91866
0.0891	3.91931
0.08915	3.91963
0.0892	3.92028
0.08925	3.92158
0.0893	3.92191
0.08935	3.9232
0.0894	3.92353
0.08945	3.92418
0.0895	3.92515
0.08955	3.92548
0.0896	3.9258
0.08965	3.92645
0.0897	3.92677
0.08975	3.9271
0.0898	3.92775
0.08985	3.9284
0.0899	3.9284
0.08995	3.92905
0.09	3.92905
0.09005	3.92937
0.0901	3.92937
0.09015	3.92969
0.0902	3.93034
0.09025	3.93132
0.0903	3.93132
0.09035	3.93197
0.0904	3.93229
0.09045	3.93262
0.0905	3.93294
0.09055	3.93359
0.0906	3.93424
0.09065	3.93456
0.0907	3.93489
0.09075	3.93554
0.0908	3.93586
0.09085	3.93683
0.0909	3.93683
0.09095	3.93748
0.091	3.93813
0.09105	3.93846
0.0911	3.93878
0.09115	3.93878
0.0912	3.93878
0.09125	3.93878
0.0913	3.93911
0.09135	3.93911
0.0914	3.93846
0.09145	3.93813
0.0915	3.93781
0.09155	3.93748
0.0916	3.93683
0.09165	3.93716
0.0917	3.93619
0.09175	3.93586
0.0918	3.93554
0.09185	3.93521
0.0919	3.93456
0.09195	3.93489
0.092	3.93456
0.09205	3.93456
0.0921	3.93424
0.09215	3.93391
0.0922	3.93391
0.09225	3.93391
0.0923	3.93424
0.09235	3.93456
0.0924	3.93456
0.09245	3.93521
0.0925	3.93554
0.09255	3.93619
0.0926	3.93683
0.09265	3.93716
0.0927	3.93781
0.09275	3.93846
0.0928	3.93878
0.09285	3.93976
0.0929	3.93976
0.09295	3.9404
0.093	3.94073
0.09305	3.94138
0.0931	3.94203
0.09315	3.94268
0.0932	3.94268
0.09325	3.94365
0.0933	3.94365
0.09335	3.9443
0.0934	3.94495
0.09345	3.94592
0.0935	3.94592
0.09355	3.94657
0.0936	3.9469
0.09365	3.94722
0.0937	3.94787
0.09375	3.94819
0.0938	3.94852
0.09385	3.94917
0.0939	3.94982
0.09395	3.95014
0.094	3.95047
0.09405	3.95079
0.0941	3.95144
0.09415	3.95176
0.0942	3.95209
0.09425	3.95241
0.0943	3.95306
0.09435	3.95371
0.0944	3.95339
0.09445	3.95371
0.0945	3.95468
0.09455	3.95468
0.0946	3.95533
0.09465	3.95631
0.0947	3.95631
0.09475	3.95696
0.0948	3.95696
0.09485	3.95793
0.0949	3.95858
0.09495	3.95858
0.095	3.95923
0.09505	3.95955
0.0951	3.95988
0.09515	3.95988
0.0952	3.96053
0.09525	3.96053
0.0953	3.96053
0.09535	3.96053
0.0954	3.96085
0.09545	3.96118
0.0955	3.96118
0.09555	3.9615
0.0956	3.96118
0.09565	3.96118
0.0957	3.9615
0.09575	3.9615
0.0958	3.96215
0.09585	3.96182
0.0959	3.96182
0.09595	3.96215
0.096	3.96215
0.09605	3.9628
0.0961	3.9628
0.09615	3.9628
0.0962	3.96312
0.09625	3.96377
0.0963	3.96442
0.09635	3.96475
0.0964	3.96539
0.09645	3.96572
0.0965	3.96637
0.09655	3.96702
0.0966	3.96767
0.09665	3.96734
0.0967	3.96832
0.09675	3.96896
0.0968	3.96929
0.09685	3.96994
0.0969	3.97091
0.09695	3.97091
0.097	3.97221
0.09705	3.97253
0.0971	3.97351
0.09715	3.97351
0.0972	3.97448
0.09725	3.97546
0.0973	3.97578
0.09735	3.97675
0.0974	3.97675
0.09745	3.97773
0.0975	3.97773
0.09755	3.9787
0.0976	3.97935
0.09765	3.97967
0.0977	3.98
0.09775	3.98065
0.0978	3.98097
0.09785	3.9813
0.0979	3.98195
0.09795	3.98227
0.098	3.98324
0.09805	3.98324
0.0981	3.98389
0.09815	3.98389
0.0982	3.98454
0.09825	3.98454
0.0983	3.98454
0.09835	3.98552
0.0984	3.98552
0.09845	3.98552
0.0985	3.98617
0.09855	3.98584
0.0986	3.98617
0.09865	3.98617
0.0987	3.98617
0.09875	3.98584
0.0988	3.98584
0.09885	3.98552
0.0989	3.98519
0.09895	3.98519
0.099	3.98487
0.09905	3.98487
[truncated: 5,812 more rows]
