# Supplementary material for: An evolutionarily conserved glycine-tyrosine motif forms a folding core in outer membrane proteins
Source: PLoS One. 2017 Aug 3;12(8):e0182016. doi: 10.1371/journal.pone.0182016 (PMC5542473; doi:10.1371/journal.pone.0182016)
Supplement: S1 File — (ZIP) [file pone.0182016.s001.zip › OmpX stopflow RAW data/OmpX WT 10/ompx_wt_ch1_033.bka]

BIO-KINE ASCII FILE
_COMMENT	External device
_COMMENT	Kinetics measurement
_COMMENT	Y Unit : Volt, X Unit : s
_COMMENT	Timebase 1 = .00005 s 5001 pts
_COMMENT	Timebase 2 = .001 s 2749 pts
_COMMENT	Timebase 3 = .5 s 44 pts
_SFM	SFM-300 /S Advanced mode
_SFM	Ratio : S1: 950, S2: 950, S3: 100
_SFM	Content : S1: , S2: , S3:
_SFM	Concentration : S1: , S2: , S3:
_SFM	Total volume : 422 �l Flow : 14 mL/s
_SFM	Acquisition start : 10 ms before stop
_SFM	cuve=FC-08, s1=10 ml , s2=10 ml , s3=1.9 ml
_UNITX	s
_UNITY	Volt
_DELTAX	0
_DATA
1e-300	2.43647
5e-5	2.45172
1e-4	2.4673
1.5e-4	2.48483
2e-4	2.50333
2.5e-4	2.52215
3e-4	2.54227
3.5e-4	2.56369
4e-4	2.58576
4.5e-4	2.60913
5e-4	2.63185
5.5e-4	2.65586
6e-4	2.68053
6.5e-4	2.70519
7e-4	2.73051
7.5e-4	2.75517
8e-4	2.78081
8.5e-4	2.8058
9e-4	2.83111
9.5e-4	2.85513
0.001	2.8798
0.00105	2.90349
0.0011	2.92685
0.00115	2.9499
0.0012	2.97229
0.00125	2.99339
0.0013	3.01318
0.00135	3.03298
0.0014	3.05148
0.00145	3.06836
0.0015	3.08426
0.00155	3.09919
0.0016	3.11217
0.00165	3.12418
0.0017	3.13489
0.00175	3.14397
0.0018	3.15176
0.00185	3.15761
0.0019	3.1628
0.00195	3.16604
0.002	3.16832
0.00205	3.16929
0.0021	3.16799
0.00215	3.16669
0.0022	3.16312
0.00225	3.15923
0.0023	3.15339
0.00235	3.1469
0.0024	3.13943
0.00245	3.13067
0.0025	3.12191
0.00255	3.11184
0.0026	3.10113
0.00265	3.08978
0.0027	3.07777
0.00275	3.06511
0.0028	3.05213
0.00285	3.0385
0.0029	3.02487
0.00295	3.01091
0.003	2.99631
0.00305	2.98105
0.0031	2.96612
0.00315	2.95087
0.0032	2.93562
0.00325	2.92004
0.0033	2.90381
0.00335	2.88791
0.0034	2.87201
0.00345	2.8561
0.0035	2.84053
0.00355	2.8243
0.0036	2.80872
0.00365	2.79282
0.0037	2.77757
0.00375	2.76231
0.0038	2.74771
0.00385	2.73343
0.0039	2.71915
0.00395	2.70552
0.004	2.69221
0.00405	2.67923
0.0041	2.66722
0.00415	2.65521
0.0042	2.6445
0.00425	2.63379
0.0043	2.62471
0.00435	2.61627
0.0044	2.60783
0.00445	2.60101
0.0045	2.59485
0.00455	2.58933
0.0046	2.58511
0.00465	2.58154
0.0047	2.57894
0.00475	2.57732
0.0048	2.57667
0.00485	2.57765
0.0049	2.57894
0.00495	2.58251
0.005	2.58576
0.00505	2.59063
0.0051	2.59615
0.00515	2.60296
0.0052	2.61107
0.00525	2.61984
0.0053	2.62957
0.00535	2.64028
0.0054	2.65197
0.00545	2.66462
0.0055	2.67761
0.00555	2.69221
0.0056	2.70681
0.00565	2.72272
0.0057	2.73927
0.00575	2.75615
0.0058	2.77335
0.00585	2.79152
0.0059	2.81034
0.00595	2.82884
0.006	2.84767
0.00605	2.86681
0.0061	2.88661
0.00615	2.90576
0.0062	2.92588
0.00625	2.94535
0.0063	2.9645
0.00635	2.98365
0.0064	3.00247
0.00645	3.02097
0.0065	3.03817
0.00655	3.0557
0.0066	3.07225
0.00665	3.08815
0.0067	3.10308
0.00675	3.11671
0.0068	3.12937
0.00685	3.14138
0.0069	3.15176
0.00695	3.16118
0.007	3.16929
0.00705	3.1761
0.0071	3.18162
0.00715	3.18617
0.0072	3.18844
0.00725	3.18973
0.0073	3.18973
0.00735	3.18811
0.0074	3.18617
0.00745	3.18227
0.0075	3.17708
0.00755	3.17091
0.0076	3.16442
0.00765	3.15663
0.0077	3.14787
0.00775	3.13781
0.0078	3.1284
0.00785	3.11769
0.0079	3.10698
0.00795	3.09529
0.008	3.08361
0.00805	3.07128
0.0081	3.05894
0.00815	3.04596
0.0082	3.03298
0.00825	3.02
0.0083	3.00637
0.00835	2.99274
0.0084	2.97878
0.00845	2.96418
0.0085	2.9499
0.00855	2.93497
0.0086	2.91971
0.00865	2.90511
0.0087	2.88953
0.00875	2.87395
0.0088	2.85838
0.00885	2.84345
0.0089	2.82787
0.00895	2.81262
0.009	2.79736
0.00905	2.78308
0.0091	2.76848
0.00915	2.75452
0.0092	2.74122
0.00925	2.72856
0.0093	2.7159
0.00935	2.70422
0.0094	2.69318
0.00945	2.68312
0.0095	2.67371
0.00955	2.66527
0.0096	2.65716
0.00965	2.65067
0.0097	2.64483
0.00975	2.63963
0.0098	2.63606
0.00985	2.63314
0.0099	2.63185
0.00995	2.6312
0.01	2.63152
0.01005	2.63314
0.0101	2.63606
0.01015	2.63931
0.0102	2.64385
0.01025	2.6497
0.0103	2.65619
0.01035	2.66333
0.0104	2.67176
0.01045	2.68118
0.0105	2.69124
0.01055	2.70227
0.0106	2.71331
0.01065	2.72596
0.0107	2.73927
0.01075	2.7529
0.0108	2.76686
0.01085	2.78178
0.0109	2.79671
0.01095	2.81229
0.011	2.82852
0.01105	2.8441
0.0111	2.86
0.01115	2.87623
0.0112	2.89213
0.01125	2.90836
0.0113	2.92393
0.01135	2.93951
0.0114	2.95541
0.01145	2.97034
0.0115	2.98527
0.01155	2.99955
0.0116	3.01351
0.01165	3.02681
0.0117	3.04012
0.01175	3.05245
0.0118	3.06381
0.01185	3.07485
0.0119	3.08458
0.01195	3.09464
0.012	3.10341
0.01205	3.11152
0.0121	3.11866
0.01215	3.12483
0.0122	3.13067
0.01225	3.13521
0.0123	3.13976
0.01235	3.14333
0.0124	3.14657
0.01245	3.14819
0.0125	3.15014
0.01255	3.15144
0.0126	3.15241
0.01265	3.15306
0.0127	3.15306
0.01275	3.15274
0.0128	3.15274
0.01285	3.15209
0.0129	3.15144
0.01295	3.15079
0.013	3.14982
0.01305	3.14949
0.0131	3.14819
0.01315	3.14787
0.0132	3.14754
0.01325	3.14722
0.0133	3.1469
0.01335	3.14657
0.0134	3.14657
0.01345	3.14722
0.0135	3.14722
0.01355	3.14787
0.0136	3.14852
0.01365	3.14982
0.0137	3.15079
0.01375	3.15209
0.0138	3.15306
0.01385	3.15436
0.0139	3.15533
0.01395	3.15696
0.014	3.15825
0.01405	3.15988
0.0141	3.16118
0.01415	3.16247
0.0142	3.16345
0.01425	3.16507
0.0143	3.16572
0.01435	3.16702
0.0144	3.16864
0.01445	3.16994
0.0145	3.17091
0.01455	3.17221
0.0146	3.17318
0.01465	3.17416
0.0147	3.17578
0.01475	3.17643
0.0148	3.17773
0.01485	3.1787
0.0149	3.17967
0.01495	3.18065
0.015	3.1813
0.01505	3.1826
0.0151	3.18292
0.01515	3.18389
0.0152	3.18487
0.01525	3.18552
0.0153	3.18584
0.01535	3.18617
0.0154	3.18681
0.01545	3.18746
0.0155	3.18811
0.01555	3.18746
0.0156	3.18779
0.01565	3.18811
0.0157	3.18779
0.01575	3.18746
0.0158	3.18746
0.01585	3.18714
0.0159	3.18714
0.01595	3.18649
0.016	3.18649
0.01605	3.18617
0.0161	3.18552
0.01615	3.18519
0.0162	3.18519
0.01625	3.18454
0.0163	3.18487
0.01635	3.18454
0.0164	3.18454
0.01645	3.18454
0.0165	3.18454
0.01655	3.18519
0.0166	3.18519
0.01665	3.18552
0.0167	3.18584
0.01675	3.18649
0.0168	3.18681
0.01685	3.18746
0.0169	3.18779
0.01695	3.18844
0.017	3.18876
0.01705	3.18941
0.0171	3.19006
0.01715	3.19038
0.0172	3.19071
0.01725	3.19103
0.0173	3.19136
0.01735	3.19136
0.0174	3.19168
0.01745	3.19168
0.0175	3.19201
0.01755	3.19201
0.0176	3.19201
0.01765	3.19168
0.0177	3.19233
0.01775	3.19233
0.0178	3.19233
0.01785	3.19266
0.0179	3.19233
0.01795	3.19298
0.018	3.19298
0.01805	3.19363
0.0181	3.1946
0.01815	3.19493
0.0182	3.19493
0.01825	3.19525
0.0183	3.1959
0.01835	3.19687
0.0184	3.19752
0.01845	3.19817
0.0185	3.19785
0.01855	3.19785
0.0186	3.19817
0.01865	3.19882
0.0187	3.19915
0.01875	3.1998
0.0188	3.19947
0.01885	3.1998
0.0189	3.1998
0.01895	3.20012
0.019	3.20012
0.01905	3.20077
0.0191	3.20109
0.01915	3.20142
0.0192	3.20174
0.01925	3.20174
0.0193	3.20239
0.01935	3.20207
0.0194	3.20304
0.01945	3.20337
0.0195	3.20434
0.01955	3.20434
0.0196	3.20499
0.01965	3.20629
0.0197	3.20661
0.01975	3.20726
0.0198	3.20758
0.01985	3.20888
0.0199	3.20921
0.01995	3.20986
0.02	3.21018
0.02005	3.21115
0.0201	3.21148
0.02015	3.21245
0.0202	3.21245
0.02025	3.21278
0.0203	3.21278
0.02035	3.21343
0.0204	3.21375
0.02045	3.21408
0.0205	3.21472
0.02055	3.21505
0.0206	3.21537
0.02065	3.2157
0.0207	3.21635
0.02075	3.217
0.0208	3.21732
0.02085	3.21797
0.0209	3.21862
0.02095	3.21894
0.021	3.21894
0.02105	3.21959
0.0211	3.21992
0.02115	3.22057
0.0212	3.22089
0.02125	3.22089
0.0213	3.22122
0.02135	3.22154
0.0214	3.22219
0.02145	3.22219
0.0215	3.22284
0.02155	3.22316
0.0216	3.22316
0.02165	3.22349
0.0217	3.22381
0.02175	3.22414
0.0218	3.22479
0.02185	3.22479
0.0219	3.22446
0.02195	3.22511
0.022	3.22576
0.02205	3.22576
0.0221	3.22576
0.02215	3.22641
0.0222	3.22641
0.02225	3.22641
0.0223	3.22641
0.02235	3.22706
0.0224	3.22706
0.02245	3.22738
0.0225	3.22706
0.02255	3.22738
0.0226	3.22771
0.02265	3.22771
0.0227	3.22803
0.02275	3.22803
0.0228	3.22836
0.02285	3.22868
0.0229	3.22933
0.02295	3.22998
0.023	3.2303
0.02305	3.23095
0.0231	3.23193
0.02315	3.2329
0.0232	3.23322
0.02325	3.2342
0.0233	3.23517
0.02335	3.23614
0.0234	3.23744
0.02345	3.23842
0.0235	3.23939
0.02355	3.24004
0.0236	3.24101
0.02365	3.24231
0.0237	3.24296
0.02375	3.24361
0.0238	3.24458
0.02385	3.24556
0.0239	3.24621
0.02395	3.24653
0.024	3.2475
0.02405	3.24815
0.0241	3.24848
0.02415	3.24913
0.0242	3.24978
0.02425	3.25042
0.0243	3.25075
0.02435	3.25075
0.0244	3.2514
0.02445	3.25172
0.0245	3.25237
0.02455	3.25237
0.0246	3.2527
0.02465	3.25335
0.0247	3.25335
0.02475	3.25367
0.0248	3.25335
0.02485	3.25399
0.0249	3.25464
0.02495	3.25464
0.025	3.25497
0.02505	3.25497
0.0251	3.25529
0.02515	3.25562
0.0252	3.25594
0.02525	3.25627
0.0253	3.25692
0.02535	3.25692
0.0254	3.25692
0.02545	3.25724
0.0255	3.25756
0.02555	3.25854
0.0256	3.25821
0.02565	3.25821
0.0257	3.25854
0.02575	3.25919
0.0258	3.25951
0.02585	3.25951
0.0259	3.25984
0.02595	3.26016
0.026	3.25984
0.02605	3.26049
0.0261	3.26016
0.02615	3.26049
0.0262	3.26049
0.02625	3.26081
0.0263	3.26081
0.02635	3.26081
0.0264	3.26081
0.02645	3.26113
0.0265	3.26113
0.02655	3.26146
0.0266	3.26146
0.02665	3.26178
0.0267	3.26178
0.02675	3.26211
0.0268	3.26243
0.02685	3.26243
0.0269	3.26276
0.02695	3.26341
0.027	3.26406
0.02705	3.2647
0.0271	3.26503
0.02715	3.266
0.0272	3.26665
0.02725	3.26763
0.0273	3.2686
0.02735	3.26957
0.0274	3.27087
0.02745	3.27152
0.0275	3.27249
0.02755	3.27314
0.0276	3.27379
0.02765	3.27444
0.0277	3.27509
0.02775	3.27574
0.0278	3.27639
0.02785	3.27671
0.0279	3.27704
0.02795	3.27704
0.028	3.27736
0.02805	3.27801
0.0281	3.27769
0.02815	3.27834
0.0282	3.27801
0.02825	3.27834
0.0283	3.27801
0.02835	3.27866
0.0284	3.27866
0.02845	3.27898
0.0285	3.27898
0.02855	3.27931
0.0286	3.27931
0.02865	3.27996
0.0287	3.28061
0.02875	3.28126
0.0288	3.28093
0.02885	3.28158
0.0289	3.28158
0.02895	3.28255
0.029	3.28288
0.02905	3.28288
0.0291	3.2832
0.02915	3.28353
0.0292	3.28353
0.02925	3.2845
0.0293	3.2845
0.02935	3.28515
0.0294	3.28548
0.02945	3.2858
0.0295	3.28645
0.02955	3.28677
0.0296	3.28645
0.02965	3.2871
0.0297	3.28742
0.02975	3.28775
0.0298	3.28807
0.02985	3.28807
0.0299	3.2884
0.02995	3.2884
0.03	3.28905
0.03005	3.28872
0.0301	3.28872
0.03015	3.28905
0.0302	3.28905
0.03025	3.28905
0.0303	3.28937
0.03035	3.28905
0.0304	3.28937
0.03045	3.28905
0.0305	3.28937
0.03055	3.28969
0.0306	3.28969
0.03065	3.29002
0.0307	3.29002
0.03075	3.29099
0.0308	3.29067
0.03085	3.29132
0.0309	3.29164
0.03095	3.29197
0.031	3.29294
0.03105	3.29326
0.0311	3.29359
0.03115	3.29489
0.0312	3.29554
0.03125	3.29586
0.0313	3.29683
0.03135	3.29781
0.0314	3.29846
0.03145	3.29911
0.0315	3.29976
0.03155	3.30073
0.0316	3.3017
0.03165	3.30235
0.0317	3.30268
0.03175	3.30397
0.0318	3.30462
0.03185	3.30495
0.0319	3.3056
0.03195	3.30625
0.032	3.30657
0.03205	3.3069
0.0321	3.30722
0.03215	3.30787
0.0322	3.30819
0.03225	3.30852
0.0323	3.30819
0.03235	3.30852
0.0324	3.30917
0.03245	3.30949
0.0325	3.30982
0.03255	3.30982
0.0326	3.30982
0.03265	3.31079
0.0327	3.31111
0.03275	3.31111
0.0328	3.31111
0.03285	3.31176
0.0329	3.31209
0.03295	3.31209
0.033	3.31209
0.03305	3.31209
0.0331	3.31209
0.03315	3.31176
0.0332	3.31144
0.03325	3.31144
0.0333	3.31144
0.03335	3.31111
0.0334	3.31047
0.03345	3.30949
0.0335	3.30982
0.03355	3.30852
0.0336	3.30852
0.03365	3.30787
0.0337	3.30754
0.03375	3.30722
0.0338	3.3069
0.03385	3.30657
0.0339	3.30592
0.03395	3.30625
0.034	3.30625
0.03405	3.30592
0.0341	3.30625
0.03415	3.3069
0.0342	3.3069
0.03425	3.30657
0.0343	3.30754
0.03435	3.30819
0.0344	3.30819
0.03445	3.30917
0.0345	3.31014
0.03455	3.31111
0.0346	3.31176
0.03465	3.31274
0.0347	3.31371
0.03475	3.31436
0.0348	3.31533
0.03485	3.31631
0.0349	3.31728
0.03495	3.31825
0.035	3.31923
0.03505	3.3202
0.0351	3.32118
0.03515	3.32215
0.0352	3.32345
0.03525	3.32442
0.0353	3.32539
0.03535	3.32637
0.0354	3.32734
0.03545	3.32832
0.0355	3.32994
0.03555	3.33059
0.0356	3.33156
0.03565	3.33221
0.0357	3.33351
0.03575	3.33351
0.0358	3.33448
0.03585	3.33545
0.0359	3.3361
0.03595	3.33675
0.036	3.33708
0.03605	3.33805
0.0361	3.33805
0.03615	3.33838
0.0362	3.3387
0.03625	3.33902
0.0363	3.33967
0.03635	3.34
0.0364	3.34032
0.03645	3.34065
0.0365	3.34162
0.03655	3.34227
0.0366	3.34227
0.03665	3.34357
0.0367	3.34422
0.03675	3.34487
0.0368	3.34616
0.03685	3.34714
0.0369	3.34779
0.03695	3.34844
0.037	3.34973
0.03705	3.35038
0.0371	3.35136
0.03715	3.35201
0.0372	3.35201
0.03725	3.3533
0.0373	3.35428
0.03735	3.35428
0.0374	3.35525
0.03745	3.35623
0.0375	3.35655
0.03755	3.35687
0.0376	3.3572
0.03765	3.35785
0.0377	3.3585
0.03775	3.3585
0.0378	3.35882
0.03785	3.35947
0.0379	3.35947
0.03795	3.3598
0.038	3.36012
0.03805	3.36044
0.0381	3.36012
0.03815	3.36077
0.0382	3.36077
0.03825	3.36109
0.0383	3.36142
0.03835	3.36174
0.0384	3.36174
0.03845	3.36207
0.0385	3.36239
0.03855	3.36272
0.0386	3.36304
0.03865	3.36304
0.0387	3.36369
0.03875	3.36369
0.0388	3.36401
0.03885	3.36401
0.0389	3.36434
0.03895	3.36466
0.039	3.36434
0.03905	3.36466
0.0391	3.36466
0.03915	3.36434
0.0392	3.36466
0.03925	3.36434
0.0393	3.36466
0.03935	3.36564
0.0394	3.36499
0.03945	3.36564
0.0395	3.36564
0.03955	3.36596
0.0396	3.36629
0.03965	3.36661
0.0397	3.36694
0.03975	3.36823
0.0398	3.36791
0.03985	3.36888
0.0399	3.36953
0.03995	3.36986
0.04	3.37083
0.04005	3.37115
0.0401	3.37213
0.04015	3.37245
0.0402	3.37343
0.04025	3.37408
0.0403	3.3744
0.04035	3.37505
0.0404	3.37602
0.04045	3.37635
0.0405	3.37667
0.04055	3.377
0.0406	3.37765
0.04065	3.37797
0.0407	3.37829
0.04075	3.37862
0.0408	3.37894
0.04085	3.37862
0.0409	3.37894
0.04095	3.37927
0.041	3.37894
0.04105	3.37894
0.0411	3.37862
0.04115	3.37862
0.0412	3.37862
0.04125	3.37829
0.0413	3.37829
0.04135	3.37829
0.0414	3.37765
0.04145	3.37765
0.0415	3.37732
0.04155	3.377
0.0416	3.37732
0.04165	3.377
0.0417	3.377
0.04175	3.377
0.0418	3.37667
0.04185	3.37667
0.0419	3.37667
0.04195	3.377
0.042	3.37732
0.04205	3.37732
0.0421	3.37732
0.04215	3.37765
0.0422	3.37765
0.04225	3.37797
0.0423	3.37862
0.04235	3.37894
0.0424	3.37927
0.04245	3.37992
0.0425	3.38024
0.04255	3.38024
0.0426	3.38122
0.04265	3.38186
0.0427	3.38219
0.04275	3.38284
0.0428	3.38251
0.04285	3.38349
0.0429	3.38381
0.04295	3.38414
0.043	3.38446
0.04305	3.38511
0.0431	3.38576
0.04315	3.38673
0.0432	3.38673
0.04325	3.38771
0.0433	3.38803
0.04335	3.38868
0.0434	3.38998
0.04345	3.38998
0.0435	3.39095
0.04355	3.3916
0.0436	3.39225
0.04365	3.3929
0.0437	3.39355
0.04375	3.39387
0.0438	3.39452
0.04385	3.39517
0.0439	3.39614
0.04395	3.39647
0.044	3.39679
0.04405	3.39777
0.0441	3.39842
0.04415	3.39907
0.0442	3.39971
0.04425	3.40069
0.0443	3.40166
0.04435	3.40231
0.0444	3.40361
0.04445	3.40458
0.0445	3.40588
0.04455	3.40718
0.0446	3.40815
0.04465	3.40913
0.0447	3.41107
0.04475	3.41172
0.0448	3.41302
0.04485	3.41432
0.0449	3.41497
0.04495	3.41627
0.045	3.41756
0.04505	3.41821
0.0451	3.41919
0.04515	3.42016
0.0452	3.42049
0.04525	3.42146
0.0453	3.42178
0.04535	3.42243
0.0454	3.42276
0.04545	3.42308
0.0455	3.42341
0.04555	3.42373
0.0456	3.42373
0.04565	3.42341
0.0457	3.42373
0.04575	3.42341
0.0458	3.42373
0.04585	3.42276
0.0459	3.42308
0.04595	3.42243
0.046	3.42211
0.04605	3.42243
0.0461	3.42146
0.04615	3.42146
0.0462	3.42146
0.04625	3.42081
0.0463	3.42049
0.04635	3.42081
0.0464	3.42049
0.04645	3.41984
0.0465	3.42016
0.04655	3.41984
0.0466	3.41951
0.04665	3.41951
0.0467	3.41951
0.04675	3.41984
0.0468	3.41951
0.04685	3.41984
0.0469	3.42016
0.04695	3.42016
0.047	3.42016
0.04705	3.42081
0.0471	3.42113
0.04715	3.42113
0.0472	3.42113
0.04725	3.42178
0.0473	3.42211
0.04735	3.42243
0.0474	3.42276
0.04745	3.42308
0.0475	3.42373
0.04755	3.42406
0.0476	3.4247
0.04765	3.42503
0.0477	3.426
0.04775	3.42633
0.0478	3.4273
0.04785	3.42763
0.0479	3.42795
0.04795	3.4286
0.048	3.42925
0.04805	3.42957
0.0481	3.4299
0.04815	3.43022
0.0482	3.4312
0.04825	3.4312
0.0483	3.4312
0.04835	3.43184
0.0484	3.4312
0.04845	3.4312
0.0485	3.43152
0.04855	3.43217
0.0486	3.43217
0.04865	3.43184
0.0487	3.43249
0.04875	3.43249
0.0488	3.43249
0.04885	3.43314
0.0489	3.43314
0.04895	3.43347
0.049	3.43347
0.04905	3.43412
0.0491	3.43477
0.04915	3.43541
0.0492	3.43606
0.04925	3.43671
0.0493	3.43736
0.04935	3.43769
0.0494	3.43834
0.04945	3.43866
0.0495	3.43931
0.04955	3.43931
0.0496	3.43996
0.04965	3.43996
0.0497	3.44093
0.04975	3.44093
0.0498	3.44093
0.04985	3.44093
0.0499	3.44093
0.04995	3.44093
0.05	3.44093
0.05005	3.44093
0.0501	3.44093
0.05015	3.44061
0.0502	3.44093
0.05025	3.44061
0.0503	3.44061
0.05035	3.44093
0.0504	3.44126
0.05045	3.44158
0.0505	3.44191
0.05055	3.44191
0.0506	3.44191
0.05065	3.44288
0.0507	3.4432
0.05075	3.44418
0.0508	3.44483
0.05085	3.44548
0.0509	3.44645
0.05095	3.4471
0.051	3.44775
0.05105	3.44872
0.0511	3.44969
0.05115	3.45002
0.0512	3.45099
0.05125	3.45197
0.0513	3.45294
0.05135	3.45326
0.0514	3.45456
0.05145	3.45521
0.0515	3.45651
0.05155	3.45716
0.0516	3.45781
0.05165	3.45878
0.0517	3.46008
0.05175	3.46073
0.0518	3.4617
0.05185	3.46235
0.0519	3.46365
0.05195	3.46397
0.052	3.46495
0.05205	3.46625
0.0521	3.46625
0.05215	3.46722
0.0522	3.46787
0.05225	3.46884
0.0523	3.46949
0.05235	3.46982
0.0524	3.46982
0.05245	3.47079
0.0525	3.47111
0.05255	3.47111
0.0526	3.47144
0.05265	3.47144
0.0527	3.47111
0.05275	3.47176
0.0528	3.47144
0.05285	3.47079
0.0529	3.47111
0.05295	3.47079
0.053	3.47047
0.05305	3.47079
0.0531	3.47079
0.05315	3.47047
0.0532	3.47079
0.05325	3.47079
0.0533	3.47014
0.05335	3.47079
0.0534	3.47079
0.05345	3.47111
0.0535	3.47111
0.05355	3.47111
0.0536	3.47176
0.05365	3.47209
0.0537	3.47209
0.05375	3.47306
0.0538	3.47339
0.05385	3.47306
0.0539	3.47436
0.05395	3.47436
0.054	3.47533
0.05405	3.47598
0.0541	3.47631
0.05415	3.47663
0.0542	3.47761
0.05425	3.47793
0.0543	3.4789
0.05435	3.47955
0.0544	3.4802
0.05445	3.48085
0.0545	3.48182
0.05455	3.48215
0.0546	3.4828
0.05465	3.48345
0.0547	3.48442
0.05475	3.48507
0.0548	3.48539
0.05485	3.48637
0.0549	3.48767
0.05495	3.48831
0.055	3.48864
0.05505	3.48961
0.0551	3.49026
0.05515	3.49091
0.0552	3.49156
0.05525	3.49221
0.0553	3.49286
0.05535	3.49318
0.0554	3.49416
0.05545	3.49481
0.0555	3.49513
0.05555	3.49545
0.0556	3.4961
0.05565	3.4961
0.0557	3.4961
0.05575	3.49643
0.0558	3.49643
0.05585	3.49643
0.0559	3.49643
0.05595	3.49578
0.056	3.4961
0.05605	3.49545
0.0561	3.49545
0.05615	3.49481
0.0562	3.49481
0.05625	3.49448
0.0563	3.49448
0.05635	3.49448
0.0564	3.49383
0.05645	3.49416
0.0565	3.49416
0.05655	3.49448
0.0566	3.49416
0.05665	3.49481
0.0567	3.49481
0.05675	3.49513
0.0568	3.49545
0.05685	3.4961
0.0569	3.49675
0.05695	3.49708
0.057	3.49773
0.05705	3.4987
0.0571	3.49902
0.05715	3.49935
0.0572	3.49967
0.05725	3.50065
0.0573	3.5013
0.05735	3.50195
0.0574	3.50259
0.05745	3.50324
0.0575	3.50389
0.05755	3.50422
0.0576	3.50487
0.05765	3.50487
0.0577	3.50552
0.05775	3.50584
0.0578	3.50616
0.05785	3.50681
0.0579	3.50681
0.05795	3.50681
0.058	3.50681
0.05805	3.50714
0.0581	3.50714
0.05815	3.50746
0.0582	3.50746
0.05825	3.50746
0.0583	3.50779
0.05835	3.50779
0.0584	3.50746
0.05845	3.50811
0.0585	3.50811
0.05855	3.50844
0.0586	3.50844
0.05865	3.50844
0.0587	3.50844
0.05875	3.50876
0.0588	3.50876
0.05885	3.50844
0.0589	3.50844
0.05895	3.50876
0.059	3.50876
0.05905	3.50909
0.0591	3.50909
0.05915	3.50941
0.0592	3.50973
0.05925	3.51038
0.0593	3.51038
0.05935	3.51071
0.0594	3.51136
0.05945	3.51201
0.0595	3.51266
0.05955	3.51298
0.0596	3.51363
0.05965	3.51395
0.0597	3.51493
0.05975	3.51558
0.0598	3.51623
0.05985	3.51687
0.0599	3.51785
0.05995	3.51817
0.06	3.51915
0.06005	3.51947
0.0601	3.52044
0.06015	3.52142
0.0602	3.52207
0.06025	3.52272
0.0603	3.52304
0.06035	3.52401
0.0604	3.52466
0.06045	3.52531
0.0605	3.52629
0.06055	3.52661
0.0606	3.52726
0.06065	3.52823
0.0607	3.52856
0.06075	3.52953
0.0608	3.53018
0.06085	3.53083
0.0609	3.5318
0.06095	3.53213
0.061	3.53245
0.06105	3.53343
0.0611	3.53408
0.06115	3.5344
0.0612	3.53505
0.06125	3.5357
0.0613	3.53635
0.06135	3.537
0.0614	3.53797
0.06145	3.53829
0.0615	3.53829
0.06155	3.53927
0.0616	3.53992
0.06165	3.54089
0.0617	3.54089
0.06175	3.54186
0.0618	3.54316
0.06185	3.54381
0.0619	3.54446
0.06195	3.54576
0.062	3.54608
0.06205	3.54738
0.0621	3.54738
0.06215	3.54868
0.0622	3.54933
0.06225	3.5503
0.0623	3.55095
0.06235	3.55128
0.0624	3.5516
0.06245	3.55193
0.0625	3.55257
0.06255	3.5529
0.0626	3.5529
0.06265	3.55322
0.0627	3.5529
0.06275	3.55257
0.0628	3.5529
0.06285	3.55257
0.0629	3.55193
0.06295	3.55225
0.063	3.5516
0.06305	3.5516
0.0631	3.55193
0.06315	3.5516
0.0632	3.5516
0.06325	3.55095
0.0633	3.55095
0.06335	3.55128
0.0634	3.55128
0.06345	3.5516
0.0635	3.55128
0.06355	3.5516
0.0636	3.55193
0.06365	3.55193
0.0637	3.55225
0.06375	3.55257
0.0638	3.55257
0.06385	3.5529
0.0639	3.5529
0.06395	3.55355
0.064	3.55322
0.06405	3.55322
0.0641	3.55387
0.06415	3.55387
0.0642	3.5542
0.06425	3.55387
0.0643	3.55387
0.06435	3.5542
0.0644	3.55452
0.06445	3.55452
0.0645	3.55485
0.06455	3.55452
0.0646	3.55452
0.06465	3.55485
0.0647	3.55517
0.06475	3.5555
0.0648	3.55582
0.06485	3.55614
0.0649	3.55647
0.06495	3.55679
0.065	3.55679
0.06505	3.55744
0.0651	3.55777
0.06515	3.55842
0.0652	3.55874
0.06525	3.55939
0.0653	3.56004
0.06535	3.56036
0.0654	3.56101
0.06545	3.56166
0.0655	3.56199
0.06555	3.56264
0.0656	3.56361
0.06565	3.56393
0.0657	3.56458
0.06575	3.56491
0.0658	3.56556
0.06585	3.56621
0.0659	3.56685
0.06595	3.5675
0.066	3.56815
0.06605	3.5688
0.0661	3.56945
0.06615	3.5701
0.0662	3.57075
0.06625	3.57107
0.0663	3.57172
0.06635	3.57205
0.0664	3.5727
0.06645	3.57335
0.0665	3.57399
0.06655	3.57432
0.0666	3.57464
0.06665	3.57497
0.0667	3.57594
0.06675	3.57594
0.0668	3.57562
0.06685	3.57594
0.0669	3.57659
0.06695	3.57659
0.067	3.57659
0.06705	3.57692
0.0671	3.57659
0.06715	3.57659
0.0672	3.57627
0.06725	3.57659
0.0673	3.57659
0.06735	3.57627
0.0674	3.57659
0.06745	3.57627
0.0675	3.57627
0.06755	3.57594
0.0676	3.57627
0.06765	3.57529
0.0677	3.57497
0.06775	3.57497
0.0678	3.57432
0.06785	3.57432
0.0679	3.57367
0.06795	3.57367
0.068	3.57335
0.06805	3.5727
0.0681	3.57237
0.06815	3.57237
0.0682	3.57205
0.06825	3.57172
0.0683	3.57172
0.06835	3.57205
0.0684	3.57172
0.06845	3.57205
0.0685	3.57205
0.06855	3.5727
0.0686	3.57237
0.06865	3.57302
0.0687	3.57302
0.06875	3.57302
0.0688	3.57367
0.06885	3.57432
0.0689	3.57432
0.06895	3.57497
0.069	3.57529
0.06905	3.57594
0.0691	3.57627
0.06915	3.57627
0.0692	3.57692
0.06925	3.57692
0.0693	3.57724
0.06935	3.57789
0.0694	3.57821
0.06945	3.57854
0.0695	3.57886
0.06955	3.57951
0.0696	3.58016
0.06965	3.58081
0.0697	3.58081
0.06975	3.58178
0.0698	3.58178
0.06985	3.58243
0.0699	3.58243
0.06995	3.58308
0.07	3.58341
0.07005	3.58341
0.0701	3.58341
0.07015	3.58373
0.0702	3.58438
0.07025	3.58438
0.0703	3.58406
0.07035	3.5847
0.0704	3.58535
0.07045	3.58568
0.0705	3.58535
0.07055	3.586
0.0706	3.58665
0.07065	3.58698
0.0707	3.58763
0.07075	3.5886
0.0708	3.58892
0.07085	3.58957
0.0709	3.59087
0.07095	3.59152
0.071	3.59217
0.07105	3.59314
0.0711	3.59477
0.07115	3.59509
0.0712	3.59574
0.07125	3.59671
0.0713	3.59736
0.07135	3.59866
0.0714	3.59898
0.07145	3.59931
0.0715	3.59996
0.07155	3.60093
0.0716	3.60158
0.07165	3.60223
0.0717	3.60255
0.07175	3.60288
0.0718	3.6032
0.07185	3.60385
0.0719	3.60418
0.07195	3.6045
0.072	3.60483
0.07205	3.60515
0.0721	3.6058
0.07215	3.60612
0.0722	3.60677
0.07225	3.6071
0.0723	3.6071
0.07235	3.60775
0.0724	3.60807
0.07245	3.6084
0.0725	3.60872
0.07255	3.60937
0.0726	3.60969
0.07265	3.61002
0.0727	3.61067
0.07275	3.61067
0.0728	3.61099
0.07285	3.61164
0.0729	3.61197
0.07295	3.61229
0.073	3.61262
0.07305	3.61294
0.0731	3.61326
0.07315	3.61424
0.0732	3.61424
0.07325	3.61489
0.0733	3.61554
0.07335	3.61586
0.0734	3.61619
0.07345	3.61651
0.0735	3.61651
0.07355	3.61716
0.0736	3.61748
0.07365	3.61813
0.0737	3.61878
0.07375	3.61846
0.0738	3.61911
0.07385	3.61943
0.0739	3.62008
0.07395	3.62073
0.074	3.62138
0.07405	3.6217
0.0741	3.6217
0.07415	3.62235
0.0742	3.62268
0.07425	3.62333
0.0743	3.62365
0.07435	3.62397
0.0744	3.62462
0.07445	3.6256
0.0745	3.62625
0.07455	3.6269
0.0746	3.62722
0.07465	3.62819
0.0747	3.62819
0.07475	3.62917
0.0748	3.62949
0.07485	3.62982
0.0749	3.63014
0.07495	3.63014
0.075	3.63047
0.07505	3.63079
0.0751	3.63079
0.07515	3.63111
0.0752	3.63144
0.07525	3.63144
0.0753	3.63144
0.07535	3.63144
0.0754	3.63209
0.07545	3.63209
0.0755	3.63209
0.07555	3.63241
0.0756	3.63241
0.07565	3.63274
0.0757	3.63371
0.07575	3.63371
0.0758	3.63404
0.07585	3.63468
0.0759	3.63533
0.07595	3.63598
0.076	3.63696
0.07605	3.63761
0.0761	3.63825
0.07615	3.6389
0.0762	3.63988
0.07625	3.64053
0.0763	3.6415
0.07635	3.64215
0.0764	3.6428
0.07645	3.64377
0.0765	3.64474
0.07655	3.64539
0.0766	3.64539
0.07665	3.64572
0.0767	3.64604
0.07675	3.64669
0.0768	3.64702
0.07685	3.64734
0.0769	3.64702
0.07695	3.64734
0.077	3.64734
0.07705	3.64799
0.0771	3.64799
0.07715	3.64799
0.0772	3.64799
0.07725	3.64831
0.0773	3.64831
0.07735	3.64831
0.0774	3.64864
0.07745	3.64896
0.0775	3.64896
0.07755	3.64896
0.0776	3.64896
0.07765	3.64896
0.0777	3.64896
0.07775	3.64896
0.0778	3.64929
0.07785	3.64864
0.0779	3.64896
0.07795	3.64896
0.078	3.64929
0.07805	3.64896
0.0781	3.64929
0.07815	3.64961
0.0782	3.64961
0.07825	3.64994
0.0783	3.65059
0.07835	3.65059
0.0784	3.65124
0.07845	3.65091
0.0785	3.65156
0.07855	3.65156
0.0786	3.65253
0.07865	3.65286
0.0787	3.65318
0.07875	3.65351
0.0788	3.65416
0.07885	3.65448
0.0789	3.65481
0.07895	3.65513
0.079	3.65545
0.07905	3.65545
0.0791	3.6561
0.07915	3.6561
0.0792	3.65643
0.07925	3.65643
0.0793	3.65675
0.07935	3.65708
0.0794	3.6574
0.07945	3.65773
0.0795	3.6574
0.07955	3.65805
0.0796	3.65805
0.07965	3.65805
0.0797	3.65838
0.07975	3.6587
0.0798	3.65902
0.07985	3.65935
0.0799	3.65967
0.07995	3.66
0.08	3.66
0.08005	3.66065
0.0801	3.66032
0.08015	3.66097
0.0802	3.6613
0.08025	3.66162
0.0803	3.66227
0.08035	3.66195
0.0804	3.66195
0.08045	3.66259
0.0805	3.66259
0.08055	3.66324
0.0806	3.66324
0.08065	3.66389
0.0807	3.66422
0.08075	3.66454
0.0808	3.66454
0.08085	3.66519
0.0809	3.66552
0.08095	3.66584
0.081	3.66616
0.08105	3.66649
0.0811	3.66681
0.08115	3.66714
0.0812	3.66746
0.08125	3.66746
0.0813	3.66746
0.08135	3.66779
0.0814	3.66811
0.08145	3.66844
0.0815	3.66909
0.08155	3.66876
0.0816	3.66909
0.08165	3.66973
0.0817	3.66973
0.08175	3.67038
0.0818	3.67071
0.08185	3.67136
0.0819	3.67233
0.08195	3.67266
0.082	3.67298
0.08205	3.67395
0.0821	3.6746
0.08215	3.67558
0.0822	3.67655
0.08225	3.6772
0.0823	3.67817
0.08235	3.67915
0.0824	3.68044
0.08245	3.68077
0.0825	3.68142
0.08255	3.68174
0.0826	3.68272
0.08265	3.68369
0.0827	3.68434
0.08275	3.68499
0.0828	3.68564
0.08285	3.68661
0.0829	3.68694
0.08295	3.68694
0.083	3.68823
0.08305	3.68856
0.0831	3.68888
0.08315	3.68921
0.0832	3.68986
0.08325	3.69051
0.0833	3.69051
0.08335	3.69148
0.0834	3.69148
0.08345	3.6918
0.0835	3.69213
0.08355	3.69245
0.0836	3.69213
0.08365	3.69278
0.0837	3.6931
0.08375	3.69245
0.0838	3.6931
0.08385	3.69245
0.0839	3.69245
0.08395	3.6918
0.084	3.6918
0.08405	3.69148
0.0841	3.69083
0.08415	3.69018
0.0842	3.69018
0.08425	3.68953
0.0843	3.68921
0.08435	3.68856
0.0844	3.68823
0.08445	3.68791
0.0845	3.68758
0.08455	3.68758
0.0846	3.68726
0.08465	3.68726
0.0847	3.68694
0.08475	3.68694
0.0848	3.68694
0.08485	3.68726
0.0849	3.68791
0.08495	3.68758
0.085	3.68823
0.08505	3.68888
0.0851	3.68953
0.08515	3.69018
0.0852	3.69018
0.08525	3.69115
0.0853	3.69213
0.08535	3.6931
0.0854	3.69375
0.08545	3.69472
0.0855	3.6957
0.08555	3.69635
0.0856	3.69732
0.08565	3.69862
0.0857	3.69927
0.08575	3.69992
0.0858	3.70024
0.08585	3.70122
0.0859	3.70154
0.08595	3.70284
0.086	3.70316
0.08605	3.70381
0.0861	3.70414
0.08615	3.70511
0.0862	3.70576
0.08625	3.70641
0.0863	3.70608
0.08635	3.70673
0.0864	3.70673
0.08645	3.70706
0.0865	3.70738
0.08655	3.70771
0.0866	3.70771
0.08665	3.70803
0.0867	3.70803
0.08675	3.70771
0.0868	3.70803
0.08685	3.70836
0.0869	3.70803
0.08695	3.70836
0.087	3.70836
0.08705	3.70836
0.0871	3.70868
0.08715	3.70868
0.0872	3.70868
0.08725	3.70965
0.0873	3.70933
0.08735	3.70998
0.0874	3.70998
0.08745	3.70998
0.0875	3.71063
0.08755	3.71128
0.0876	3.71128
0.08765	3.7116
0.0877	3.71225
0.08775	3.71257
0.0878	3.71322
0.08785	3.71387
0.0879	3.71387
0.08795	3.71452
0.088	3.71517
0.08805	3.71582
0.0881	3.71582
0.08815	3.71744
0.0882	3.71777
0.08825	3.71907
0.0883	3.71939
0.08835	3.72004
0.0884	3.72101
0.08845	3.72101
0.0885	3.72199
0.08855	3.72264
0.0886	3.72328
0.08865	3.72393
0.0887	3.72458
0.08875	3.72491
0.0888	3.72523
0.08885	3.72556
0.0889	3.72588
0.08895	3.72588
0.089	3.72685
0.08905	3.72621
0.0891	3.72653
0.08915	3.72685
0.0892	3.72653
0.08925	3.72653
0.0893	3.72653
0.08935	3.72653
0.0894	3.72588
0.08945	3.72588
0.0895	3.72588
0.08955	3.72491
0.0896	3.72491
0.08965	3.72458
0.0897	3.72426
0.08975	3.72393
0.0898	3.72393
0.08985	3.72328
0.0899	3.72296
0.08995	3.72296
0.09	3.72199
0.09005	3.72231
0.0901	3.72199
0.09015	3.72134
0.0902	3.72134
0.09025	3.72101
0.0903	3.72101
0.09035	3.72101
0.0904	3.72101
0.09045	3.72069
0.0905	3.72069
0.09055	3.72101
0.0906	3.72134
0.09065	3.72166
0.0907	3.72166
0.09075	3.72231
0.0908	3.72296
0.09085	3.72393
0.0909	3.72458
0.09095	3.72556
0.091	3.72588
0.09105	3.72718
0.0911	3.72815
0.09115	3.7288
0.0912	3.73075
0.09125	3.7314
0.0913	3.73237
0.09135	3.73302
0.0914	3.73432
0.09145	3.73497
0.0915	3.73594
0.09155	3.73692
0.0916	3.73756
0.09165	3.73821
0.0917	3.73919
0.09175	3.73951
0.0918	3.74016
0.09185	3.74049
0.0919	3.74081
0.09195	3.74113
0.092	3.74178
0.09205	3.74211
0.0921	3.74243
0.09215	3.74276
0.0922	3.74308
0.09225	3.74341
0.0923	3.74373
0.09235	3.74373
0.0924	3.74406
0.09245	3.74438
0.0925	3.7447
0.09255	3.74503
0.0926	3.74503
0.09265	3.74503
0.0927	3.74535
0.09275	3.74568
0.0928	3.74568
0.09285	3.74568
0.0929	3.74568
0.09295	3.74535
0.093	3.74503
0.09305	3.7447
0.0931	3.74438
0.09315	3.74406
0.0932	3.74373
0.09325	3.74308
0.0933	3.74308
0.09335	3.74276
0.0934	3.74243
0.09345	3.74211
0.0935	3.74178
0.09355	3.74146
0.0936	3.74211
0.09365	3.74211
0.0937	3.74276
0.09375	3.74276
0.0938	3.74341
0.09385	3.74341
0.0939	3.74406
0.09395	3.7447
0.094	3.74535
0.09405	3.74568
0.0941	3.74665
0.09415	3.74698
0.0942	3.7473
0.09425	3.74763
0.0943	3.74827
0.09435	3.74795
0.0944	3.7486
0.09445	3.74892
0.0945	3.7486
0.09455	3.7486
0.0946	3.74827
0.09465	3.74795
0.0947	3.74795
0.09475	3.74763
0.0948	3.74763
0.09485	3.7473
0.0949	3.74698
0.09495	3.74665
0.095	3.74665
0.09505	3.74633
0.0951	3.746
0.09515	3.746
0.0952	3.746
0.09525	3.746
0.0953	3.74633
0.09535	3.74633
0.0954	3.74633
0.09545	3.74633
0.0955	3.74665
0.09555	3.74665
0.0956	3.74698
0.09565	3.7473
0.0957	3.7473
0.09575	3.74763
0.0958	3.74795
0.09585	3.74827
0.0959	3.74892
0.09595	3.74957
0.096	3.7499
0.09605	3.75055
0.0961	3.75152
0.09615	3.75217
0.0962	3.75282
0.09625	3.75379
0.0963	3.75477
0.09635	3.75574
0.0964	3.75671
0.09645	3.75736
0.0965	3.75866
0.09655	3.75931
0.0966	3.75996
0.09665	3.76126
0.0967	3.76158
0.09675	3.76223
0.0968	3.7632
0.09685	3.76418
0.0969	3.7645
0.09695	3.76548
0.097	3.76612
0.09705	3.76677
0.0971	3.76677
0.09715	3.76775
0.0972	3.7684
0.09725	3.7684
0.0973	3.76872
0.09735	3.76905
0.0974	3.76937
0.09745	3.76937
0.0975	3.76937
0.09755	3.76937
0.0976	3.76937
0.09765	3.76969
0.0977	3.76969
0.09775	3.76969
0.0978	3.76969
0.09785	3.76969
0.0979	3.77002
0.09795	3.76969
0.098	3.77002
0.09805	3.77034
0.0981	3.77034
0.09815	3.77099
0.0982	3.77099
0.09825	3.77164
0.0983	3.77229
0.09835	3.77262
0.0984	3.77294
0.09845	3.77326
0.0985	3.77391
0.09855	3.77456
0.0986	3.77489
0.09865	3.77619
0.0987	3.77651
0.09875	3.77716
0.0988	3.77781
0.09885	3.77846
0.0989	3.77911
0.09895	3.77976
0.099	3.7804
0.09905	3.78073
[truncated: 5,812 more rows]
