# Supplementary material for: An evolutionarily conserved glycine-tyrosine motif forms a folding core in outer membrane proteins
Source: PLoS One. 2017 Aug 3;12(8):e0182016. doi: 10.1371/journal.pone.0182016 (PMC5542473; doi:10.1371/journal.pone.0182016)
Supplement: S1 File — (ZIP) [file pone.0182016.s001.zip › OmpX stopflow RAW data/OmpX WT 10/ompx_wt_ch1_038.bka]

BIO-KINE ASCII FILE
_COMMENT	External device
_COMMENT	Kinetics measurement
_COMMENT	Y Unit : Volt, X Unit : s
_COMMENT	Timebase 1 = .00005 s 5001 pts
_COMMENT	Timebase 2 = .001 s 2749 pts
_COMMENT	Timebase 3 = .5 s 44 pts
_SFM	SFM-300 /S Advanced mode
_SFM	Ratio : S1: 950, S2: 950, S3: 100
_SFM	Content : S1: , S2: , S3:
_SFM	Concentration : S1: , S2: , S3:
_SFM	Total volume : 422 �l Flow : 14 mL/s
_SFM	Acquisition start : 10 ms before stop
_SFM	cuve=FC-08, s1=10 ml , s2=10 ml , s3=1.9 ml
_UNITX	s
_UNITY	Volt
_DELTAX	0
_DATA
1e-300	2.55071
5e-5	2.56369
1e-4	2.57732
1.5e-4	2.59225
2e-4	2.6075
2.5e-4	2.62406
3e-4	2.64093
3.5e-4	2.65911
4e-4	2.67761
4.5e-4	2.69675
5e-4	2.71655
5.5e-4	2.73667
6e-4	2.75712
6.5e-4	2.77757
7e-4	2.79834
7.5e-4	2.81911
8e-4	2.8402
8.5e-4	2.8613
9e-4	2.88239
9.5e-4	2.90251
0.001	2.92328
0.00105	2.94341
0.0011	2.96288
0.00115	2.9817
0.0012	3.0002
0.00125	3.01838
0.0013	3.03525
0.00135	3.0518
0.0014	3.06738
0.00145	3.08231
0.0015	3.09692
0.00155	3.10925
0.0016	3.12158
0.00165	3.13294
0.0017	3.14333
0.00175	3.15241
0.0018	3.16053
0.00185	3.16734
0.0019	3.17318
0.00195	3.17805
0.002	3.1813
0.00205	3.18357
0.0021	3.18454
0.00215	3.18454
0.0022	3.18292
0.00225	3.18032
0.0023	3.17643
0.00235	3.17156
0.0024	3.16572
0.00245	3.15858
0.0025	3.15014
0.00255	3.14073
0.0026	3.13002
0.00265	3.11931
0.0027	3.10698
0.00275	3.09432
0.0028	3.08036
0.00285	3.06608
0.0029	3.05083
0.00295	3.03493
0.003	3.0187
0.00305	3.00182
0.0031	2.98495
0.00315	2.96742
0.0032	2.94925
0.00325	2.9314
0.0033	2.91322
0.00335	2.8944
0.0034	2.8759
0.00345	2.85708
0.0035	2.83858
0.00355	2.81976
0.0036	2.80093
0.00365	2.78243
0.0037	2.76426
0.00375	2.74608
0.0038	2.72856
0.00385	2.71103
0.0039	2.69416
0.00395	2.67793
0.004	2.6617
0.00405	2.64645
0.0041	2.63152
0.00415	2.61724
0.0042	2.60426
0.00425	2.59128
0.0043	2.57927
0.00435	2.56791
0.0044	2.55752
0.00445	2.54746
0.0045	2.5387
0.00455	2.53059
0.0046	2.52377
0.00465	2.51826
0.0047	2.51306
0.00475	2.50917
0.0048	2.50755
0.00485	2.5056
0.0049	2.50625
0.00495	2.50755
0.005	2.51047
0.00505	2.51533
0.0051	2.52118
0.00515	2.52897
0.0052	2.53805
0.00525	2.54811
0.0053	2.56045
0.00535	2.57408
0.0054	2.58901
0.00545	2.60491
0.0055	2.62276
0.00555	2.64191
0.0056	2.6617
0.00565	2.68312
0.0057	2.70552
0.00575	2.72823
0.0058	2.75225
0.00585	2.77692
0.0059	2.80191
0.00595	2.82754
0.006	2.85286
0.00605	2.8785
0.0061	2.90381
0.00615	2.92945
0.0062	2.95477
0.00625	2.97976
0.0063	3.00345
0.00635	3.02714
0.0064	3.05018
0.00645	3.07225
0.0065	3.09237
0.00655	3.11282
0.0066	3.13099
0.00665	3.14852
0.0067	3.16507
0.00675	3.18032
0.0068	3.1946
0.00685	3.20791
0.0069	3.21959
0.00695	3.22965
0.007	3.23939
0.00705	3.24783
0.0071	3.25464
0.00715	3.26081
0.0072	3.26535
0.00725	3.26925
0.0073	3.27184
0.00735	3.27379
0.0074	3.27412
0.00745	3.27347
0.0075	3.27184
0.00755	3.26925
0.0076	3.26503
0.00765	3.26049
0.0077	3.25497
0.00775	3.24848
0.0078	3.24134
0.00785	3.23322
0.0079	3.22349
0.00795	3.21375
0.008	3.20369
0.00805	3.19266
0.0081	3.18032
0.00815	3.16832
0.0082	3.15566
0.00825	3.14268
0.0083	3.12905
0.00835	3.11509
0.0084	3.10081
0.00845	3.08621
0.0085	3.0716
0.00855	3.057
0.0086	3.04207
0.00865	3.02714
0.0087	3.01156
0.00875	2.99728
0.0088	2.98268
0.00885	2.96775
0.0089	2.95314
0.00895	2.93854
0.009	2.92523
0.00905	2.9116
0.0091	2.89862
0.00915	2.88531
0.0092	2.87331
0.00925	2.86195
0.0093	2.85059
0.00935	2.83988
0.0094	2.83047
0.00945	2.82105
0.0095	2.81262
0.00955	2.80548
0.0096	2.79834
0.00965	2.79217
0.0097	2.78665
0.00975	2.78146
0.0098	2.77757
0.00985	2.77432
0.0099	2.77205
0.00995	2.7701
0.01	2.7688
0.01005	2.76848
0.0101	2.7688
0.01015	2.76978
0.0102	2.7714
0.01025	2.77367
0.0103	2.77724
0.01035	2.78146
0.0104	2.78665
0.01045	2.79217
0.0105	2.79898
0.01055	2.80645
0.0106	2.81521
0.01065	2.82462
0.0107	2.83501
0.01075	2.84637
0.0108	2.85838
0.01085	2.87168
0.0109	2.88564
0.01095	2.90057
0.011	2.91615
0.01105	2.93172
0.0111	2.9486
0.01115	2.96548
0.0112	2.98365
0.01125	3.00118
0.0113	3.02
0.01135	3.0385
0.0114	3.05732
0.01145	3.07582
0.0115	3.09399
0.01155	3.11249
0.0116	3.13034
0.01165	3.14852
0.0117	3.16539
0.01175	3.18195
0.0118	3.19817
0.01185	3.2131
0.0119	3.22706
0.01195	3.24069
0.012	3.2527
0.01205	3.2647
0.0121	3.27541
0.01215	3.28515
0.0122	3.29456
0.01225	3.30235
0.0123	3.31014
0.01235	3.31598
0.0124	3.32182
0.01245	3.32734
0.0125	3.33156
0.01255	3.33513
0.0126	3.3387
0.01265	3.34195
0.0127	3.34389
0.01275	3.34552
0.0128	3.34746
0.01285	3.34779
0.0129	3.34844
0.01295	3.34909
0.013	3.34909
0.01305	3.34876
0.0131	3.34876
0.01315	3.34876
0.0132	3.34844
0.01325	3.34811
0.0133	3.34811
0.01335	3.34746
0.0134	3.34746
0.01345	3.34779
0.0135	3.34714
0.01355	3.34746
0.0136	3.34779
0.01365	3.34844
0.0137	3.34876
0.01375	3.34941
0.0138	3.35071
0.01385	3.35136
0.0139	3.35233
0.01395	3.3533
0.014	3.3546
0.01405	3.35623
0.0141	3.35752
0.01415	3.35915
0.0142	3.36077
0.01425	3.36207
0.0143	3.36369
0.01435	3.36466
0.0144	3.36629
0.01445	3.36758
0.0145	3.36921
0.01455	3.37051
0.0146	3.3718
0.01465	3.37343
0.0147	3.37505
0.01475	3.37602
0.0148	3.37732
0.01485	3.37829
0.0149	3.37927
0.01495	3.38089
0.015	3.38186
0.01505	3.38251
0.0151	3.38381
0.01515	3.38446
0.0152	3.38511
0.01525	3.38511
0.0153	3.38608
0.01535	3.38641
0.0154	3.38641
0.01545	3.38641
0.0155	3.38673
0.01555	3.38641
0.0156	3.38608
0.01565	3.38608
0.0157	3.38543
0.01575	3.38543
0.0158	3.38479
0.01585	3.38511
0.0159	3.38414
0.01595	3.38414
0.016	3.38316
0.01605	3.38316
0.0161	3.38284
0.01615	3.38284
0.0162	3.38251
0.01625	3.38251
0.0163	3.38251
0.01635	3.38219
0.0164	3.38251
0.01645	3.38186
0.0165	3.38251
0.01655	3.38186
0.0166	3.38251
0.01665	3.38219
0.0167	3.38251
0.01675	3.38284
0.0168	3.38251
0.01685	3.38316
0.0169	3.38316
0.01695	3.38316
0.017	3.38316
0.01705	3.38381
0.0171	3.38349
0.01715	3.38381
0.0172	3.38414
0.01725	3.38381
0.0173	3.38414
0.01735	3.38414
0.0174	3.38414
0.01745	3.38381
0.0175	3.38414
0.01755	3.38381
0.0176	3.38414
0.01765	3.38446
0.0177	3.38479
0.01775	3.38511
0.0178	3.38479
0.01785	3.38511
0.0179	3.38543
0.01795	3.38576
0.018	3.38641
0.01805	3.38673
0.0181	3.38771
0.01815	3.38836
0.0182	3.389
0.01825	3.38965
0.0183	3.39063
0.01835	3.39095
0.0184	3.39225
0.01845	3.39322
0.0185	3.39387
0.01855	3.39485
0.0186	3.3955
0.01865	3.39647
0.0187	3.39744
0.01875	3.39809
0.0188	3.39874
0.01885	3.39971
0.0189	3.40004
0.01895	3.40101
0.019	3.40166
0.01905	3.40199
0.0191	3.40264
0.01915	3.40328
0.0192	3.40361
0.01925	3.40393
0.0193	3.40458
0.01935	3.40523
0.0194	3.40588
0.01945	3.40621
0.0195	3.40685
0.01955	3.4075
0.0196	3.40815
0.01965	3.40913
0.0197	3.40978
0.01975	3.41042
0.0198	3.41075
0.01985	3.4114
0.0199	3.41205
0.01995	3.41237
0.02	3.4127
0.02005	3.4127
0.0201	3.41302
0.02015	3.41335
0.0202	3.41367
0.02025	3.41335
0.0203	3.41399
0.02035	3.41367
0.0204	3.41399
0.02045	3.41399
0.0205	3.41432
0.02055	3.41432
0.0206	3.41432
0.02065	3.41464
0.0207	3.41529
0.02075	3.41529
0.0208	3.41594
0.02085	3.41627
0.0209	3.41724
0.02095	3.41756
0.021	3.41854
0.02105	3.41919
0.0211	3.41951
0.02115	3.42081
0.0212	3.42081
0.02125	3.42276
0.0213	3.42308
0.02135	3.42406
0.0214	3.4247
0.02145	3.42633
0.0215	3.42763
0.02155	3.42827
0.0216	3.42925
0.02165	3.42957
0.0217	3.43055
0.02175	3.4312
0.0218	3.43217
0.02185	3.43249
0.0219	3.43314
0.02195	3.43347
0.022	3.43347
0.02205	3.43314
0.0221	3.43347
0.02215	3.43314
0.0222	3.43282
0.02225	3.43249
0.0223	3.43184
0.02235	3.43152
0.0224	3.4312
0.02245	3.42957
0.0225	3.42925
0.02255	3.4286
0.0226	3.4286
0.02265	3.42763
0.0227	3.42698
0.02275	3.42698
0.0228	3.42698
0.02285	3.42633
0.0229	3.426
0.02295	3.426
0.023	3.426
0.02305	3.426
0.0231	3.42633
0.02315	3.426
0.0232	3.42633
0.02325	3.426
0.0233	3.42633
0.02335	3.42665
0.0234	3.42665
0.02345	3.42698
0.0235	3.42763
0.02355	3.42698
0.0236	3.42763
0.02365	3.42795
0.0237	3.4286
0.02375	3.4286
0.0238	3.42892
0.02385	3.42892
0.0239	3.42925
0.02395	3.4299
0.024	3.43087
0.02405	3.43055
0.0241	3.4312
0.02415	3.43184
0.0242	3.43249
0.02425	3.43282
0.0243	3.43347
0.02435	3.43379
0.0244	3.43444
0.02445	3.43509
0.0245	3.43574
0.02455	3.43671
0.0246	3.43736
0.02465	3.43801
0.0247	3.43866
0.02475	3.43963
0.0248	3.44061
0.02485	3.44158
0.0249	3.44223
0.02495	3.4432
0.025	3.44418
0.02505	3.44483
0.0251	3.44548
0.02515	3.44677
0.0252	3.44742
0.02525	3.4484
0.0253	3.44905
0.02535	3.44969
0.0254	3.45132
0.02545	3.45132
0.0255	3.45262
0.02555	3.45359
0.0256	3.45391
0.02565	3.45489
0.0257	3.45554
0.02575	3.45619
0.0258	3.45683
0.02585	3.45813
0.0259	3.45813
0.02595	3.45813
0.026	3.45878
0.02605	3.45911
0.0261	3.45943
0.02615	3.45976
0.0262	3.45976
0.02625	3.45943
0.0263	3.45943
0.02635	3.45976
0.0264	3.45943
0.02645	3.45943
0.0265	3.45911
0.02655	3.45878
0.0266	3.45878
0.02665	3.45846
0.0267	3.45846
0.02675	3.45878
0.0268	3.45911
0.02685	3.45878
0.0269	3.45943
0.02695	3.45911
0.027	3.45943
0.02705	3.45976
0.0271	3.46008
0.02715	3.4604
0.0272	3.46105
0.02725	3.46138
0.0273	3.46203
0.02735	3.463
0.0274	3.46365
0.02745	3.46462
0.0275	3.46527
0.02755	3.46625
0.0276	3.4669
0.02765	3.46754
0.0277	3.46787
0.02775	3.46884
0.0278	3.46982
0.02785	3.47014
0.0279	3.47047
0.02795	3.47111
0.028	3.47176
0.02805	3.47176
0.0281	3.47241
0.02815	3.47274
0.0282	3.47339
0.02825	3.47339
0.0283	3.47404
0.02835	3.47404
0.0284	3.47468
0.02845	3.47533
0.0285	3.47566
0.02855	3.47598
0.0286	3.47598
0.02865	3.47598
0.0287	3.47631
0.02875	3.47663
0.0288	3.47728
0.02885	3.47696
0.0289	3.47728
0.02895	3.47761
0.029	3.47825
0.02905	3.47858
0.0291	3.4789
0.02915	3.47923
0.0292	3.47923
0.02925	3.47955
0.0293	3.4802
0.02935	3.48053
0.0294	3.48085
0.02945	3.48085
0.0295	3.4815
0.02955	3.48118
0.0296	3.4815
0.02965	3.48182
0.0297	3.48182
0.02975	3.48215
0.0298	3.48182
0.02985	3.48215
0.0299	3.4828
0.02995	3.48247
0.03	3.4828
0.03005	3.4828
0.0301	3.48247
0.03015	3.48247
0.0302	3.48247
0.03025	3.4828
0.0303	3.4828
0.03035	3.48247
0.0304	3.48247
0.03045	3.48247
0.0305	3.4828
0.03055	3.48312
0.0306	3.48312
0.03065	3.48345
0.0307	3.48345
0.03075	3.4841
0.0308	3.4841
0.03085	3.48507
0.0309	3.48507
0.03095	3.48637
0.031	3.48669
0.03105	3.48799
0.0311	3.48896
0.03115	3.48994
0.0312	3.49059
0.03125	3.49091
0.0313	3.49156
0.03135	3.49286
0.0314	3.49351
0.03145	3.49448
0.0315	3.49513
0.03155	3.49643
0.0316	3.49675
0.03165	3.49773
0.0317	3.49838
0.03175	3.49902
0.0318	3.49967
0.03185	3.50032
0.0319	3.50032
0.03195	3.50162
0.032	3.50195
0.03205	3.50227
0.0321	3.50259
0.03215	3.50292
0.0322	3.50324
0.03225	3.50324
0.0323	3.50357
0.03235	3.50357
0.0324	3.50389
0.03245	3.50422
0.0325	3.50487
0.03255	3.50422
0.0326	3.50454
0.03265	3.50552
0.0327	3.50519
0.03275	3.50487
0.0328	3.50519
0.03285	3.50552
0.0329	3.50584
0.03295	3.50552
0.033	3.50584
0.03305	3.50616
0.0331	3.50649
0.03315	3.50616
0.0332	3.50649
0.03325	3.50681
0.0333	3.50681
0.03335	3.50746
0.0334	3.50811
0.03345	3.50811
0.0335	3.50909
0.03355	3.50909
0.0336	3.50941
0.03365	3.51006
0.0337	3.51071
0.03375	3.51136
0.0338	3.51136
0.03385	3.51266
0.0339	3.51363
0.03395	3.51428
0.034	3.51493
0.03405	3.5159
0.0341	3.51687
0.03415	3.51785
0.0342	3.51882
0.03425	3.5198
0.0343	3.52142
0.03435	3.52239
0.0344	3.52369
0.03445	3.52466
0.0345	3.52629
0.03455	3.52791
0.0346	3.52921
0.03465	3.52986
0.0347	3.53115
0.03475	3.53278
0.0348	3.53408
0.03485	3.5357
0.0349	3.53667
0.03495	3.53765
0.035	3.53894
0.03505	3.53992
0.0351	3.54057
0.03515	3.54251
0.0352	3.54349
0.03525	3.54381
0.0353	3.54446
0.03535	3.54608
0.0354	3.54706
0.03545	3.54771
0.0355	3.549
0.03555	3.54965
0.0356	3.55063
0.03565	3.5516
0.0357	3.55193
0.03575	3.5529
0.0358	3.5529
0.03585	3.55355
0.0359	3.55387
0.03595	3.5542
0.036	3.5542
0.03605	3.55452
0.0361	3.5542
0.03615	3.5542
0.0362	3.55387
0.03625	3.55322
0.0363	3.5529
0.03635	3.5529
0.0364	3.55257
0.03645	3.55225
0.0365	3.55225
0.03655	3.55193
0.0366	3.55128
0.03665	3.5516
0.0367	3.5516
0.03675	3.55128
0.0368	3.55095
0.03685	3.55128
0.0369	3.55063
0.03695	3.55095
0.037	3.55063
0.03705	3.55063
0.0371	3.5503
0.03715	3.5503
0.0372	3.5503
0.03725	3.55063
0.0373	3.55128
0.03735	3.55095
0.0374	3.5516
0.03745	3.55193
0.0375	3.5529
0.03755	3.55322
0.0376	3.55387
0.03765	3.55517
0.0377	3.55485
0.03775	3.55614
0.0378	3.55647
0.03785	3.55712
0.0379	3.55744
0.03795	3.55842
0.038	3.55939
0.03805	3.56004
0.0381	3.56069
0.03815	3.56166
0.0382	3.56231
0.03825	3.56264
0.0383	3.56361
0.03835	3.56393
0.0384	3.56491
0.03845	3.56556
0.0385	3.56621
0.03855	3.56685
0.0386	3.56783
0.03865	3.56848
0.0387	3.56945
0.03875	3.56978
0.0388	3.57042
0.03885	3.57107
0.0389	3.5714
0.03895	3.5727
0.039	3.57335
0.03905	3.57367
0.0391	3.57464
0.03915	3.57529
0.0392	3.57562
0.03925	3.57627
0.0393	3.57659
0.03935	3.57692
0.0394	3.57756
0.03945	3.57789
0.0395	3.57886
0.03955	3.57919
0.0396	3.57951
0.03965	3.58016
0.0397	3.58113
0.03975	3.58146
0.0398	3.58243
0.03985	3.58276
0.0399	3.58308
0.03995	3.58341
0.04	3.58406
0.04005	3.58503
0.0401	3.58503
0.04015	3.586
0.0402	3.58633
0.04025	3.58665
0.0403	3.58763
0.04035	3.58795
0.0404	3.58827
0.04045	3.5886
0.0405	3.58892
0.04055	3.58957
0.0406	3.58957
0.04065	3.5899
0.0407	3.5899
0.04075	3.59055
0.0408	3.59022
0.04085	3.59087
0.0409	3.59152
0.04095	3.5912
0.041	3.59152
0.04105	3.59184
0.0411	3.59217
0.04115	3.59184
0.0412	3.59282
0.04125	3.59282
0.0413	3.59314
0.04135	3.59379
0.0414	3.59412
0.04145	3.59477
0.0415	3.59509
0.04155	3.59541
0.0416	3.59606
0.04165	3.59639
0.0417	3.59704
0.04175	3.59736
0.0418	3.59769
0.04185	3.59801
0.0419	3.59834
0.04195	3.59866
0.042	3.59866
0.04205	3.59898
0.0421	3.59898
0.04215	3.59898
0.0422	3.59834
0.04225	3.59898
0.0423	3.59866
0.04235	3.59898
0.0424	3.59898
0.04245	3.59931
0.0425	3.59866
0.04255	3.59898
0.0426	3.59931
0.04265	3.59931
0.0427	3.59996
0.04275	3.59996
0.0428	3.59996
0.04285	3.60028
0.0429	3.60093
0.04295	3.60093
0.043	3.60158
0.04305	3.60223
0.0431	3.60255
0.04315	3.6032
0.0432	3.60353
0.04325	3.60483
0.0433	3.60483
0.04335	3.60612
0.0434	3.6071
0.04345	3.60742
0.0435	3.60872
0.04355	3.60969
0.0436	3.61034
0.04365	3.61164
0.0437	3.61262
0.04375	3.61391
0.0438	3.61489
0.04385	3.61521
0.0439	3.61683
0.04395	3.61781
0.044	3.61878
0.04405	3.62008
0.0441	3.62073
0.04415	3.62138
0.0442	3.62203
0.04425	3.623
0.0443	3.62333
0.04435	3.6243
0.0444	3.62495
0.04445	3.6256
0.0445	3.62592
0.04455	3.6269
0.0446	3.62754
0.04465	3.62754
0.0447	3.62754
0.04475	3.62852
0.0448	3.62884
0.04485	3.62917
0.0449	3.62949
0.04495	3.62949
0.045	3.62982
0.04505	3.63014
0.0451	3.63014
0.04515	3.63014
0.0452	3.63047
0.04525	3.63047
0.0453	3.63047
0.04535	3.63047
0.0454	3.63047
0.04545	3.63047
0.0455	3.63047
0.04555	3.63047
0.0456	3.63079
0.04565	3.63111
0.0457	3.63111
0.04575	3.63079
0.0458	3.63111
0.04585	3.63144
0.0459	3.63176
0.04595	3.63176
0.046	3.63241
0.04605	3.63306
0.0461	3.63306
0.04615	3.63339
0.0462	3.63371
0.04625	3.63436
0.0463	3.63501
0.04635	3.63501
0.0464	3.63533
0.04645	3.63631
0.0465	3.63696
0.04655	3.63728
0.0466	3.63761
0.04665	3.63793
0.0467	3.6389
0.04675	3.63923
0.0468	3.6389
0.04685	3.63988
0.0469	3.63988
0.04695	3.64053
0.047	3.64085
0.04705	3.64118
0.0471	3.6415
0.04715	3.6415
0.0472	3.64182
0.04725	3.64247
0.0473	3.64312
0.04735	3.64312
0.0474	3.64312
0.04745	3.64377
0.0475	3.6441
0.04755	3.6441
0.0476	3.64442
0.04765	3.64539
0.0477	3.64572
0.04775	3.64604
0.0478	3.64637
0.04785	3.64637
0.0479	3.64702
0.04795	3.64702
0.048	3.64799
0.04805	3.64831
0.0481	3.64864
0.04815	3.64929
0.0482	3.64961
0.04825	3.65026
0.0483	3.65091
0.04835	3.65156
0.0484	3.65188
0.04845	3.65253
0.0485	3.65286
0.04855	3.65351
0.0486	3.65383
0.04865	3.65448
0.0487	3.65481
0.04875	3.65513
0.0488	3.65578
0.04885	3.65643
0.0489	3.65643
0.04895	3.65708
0.049	3.65708
0.04905	3.65773
0.0491	3.65805
0.04915	3.65805
0.0492	3.65805
0.04925	3.6587
0.0493	3.65838
0.04935	3.65838
0.0494	3.65838
0.04945	3.65805
0.0495	3.65838
0.04955	3.65773
0.0496	3.65773
0.04965	3.65773
0.0497	3.65708
0.04975	3.6574
0.0498	3.65675
0.04985	3.65643
0.0499	3.65643
0.04995	3.65643
0.05	3.65643
0.05005	3.65578
0.0501	3.6561
0.05015	3.65578
0.0502	3.6561
0.05025	3.6561
0.0503	3.6561
0.05035	3.65675
0.0504	3.65708
0.05045	3.6574
0.0505	3.6587
0.05055	3.6587
0.0506	3.65967
0.05065	3.66065
0.0507	3.66162
0.05075	3.66292
0.0508	3.66422
0.05085	3.66454
0.0509	3.66584
0.05095	3.66746
0.051	3.66779
0.05105	3.66973
0.0511	3.67006
0.05115	3.67103
0.0512	3.67201
0.05125	3.67266
0.0513	3.67395
0.05135	3.67428
0.0514	3.67558
0.05145	3.6759
0.0515	3.67655
0.05155	3.67785
0.0516	3.6785
0.05165	3.67915
0.0517	3.6798
0.05175	3.68012
0.0518	3.68044
0.05185	3.68142
0.0519	3.68174
0.05195	3.68239
0.052	3.68304
0.05205	3.68369
0.0521	3.68434
0.05215	3.68531
0.0522	3.68564
0.05225	3.68629
0.0523	3.68694
0.05235	3.68758
0.0524	3.68856
0.05245	3.68921
0.0525	3.68986
0.05255	3.69051
0.0526	3.69148
0.05265	3.69245
0.0527	3.69278
0.05275	3.69343
0.0528	3.69375
0.05285	3.6944
0.0529	3.69505
0.05295	3.69537
0.053	3.6957
0.05305	3.69635
0.0531	3.69635
0.05315	3.69667
0.0532	3.697
0.05325	3.69732
0.0533	3.69732
0.05335	3.69765
0.0534	3.69765
0.05345	3.69765
0.0535	3.69765
0.05355	3.69797
0.0536	3.69797
0.05365	3.69862
0.0537	3.69894
0.05375	3.69927
0.0538	3.69959
0.05385	3.69992
0.0539	3.70024
0.05395	3.70024
0.054	3.70057
0.05405	3.70089
0.0541	3.70154
0.05415	3.70186
0.0542	3.70219
0.05425	3.70251
0.0543	3.70284
0.05435	3.70349
0.0544	3.70381
0.05445	3.70446
0.0545	3.70511
0.05455	3.70511
0.0546	3.70608
0.05465	3.70673
0.0547	3.70706
0.05475	3.70771
0.0548	3.70868
0.05485	3.70965
0.0549	3.71063
0.05495	3.71128
0.055	3.71257
0.05505	3.71322
0.0551	3.71452
0.05515	3.71517
0.0552	3.71647
0.05525	3.71744
0.0553	3.71874
0.05535	3.72004
0.0554	3.72069
0.05545	3.72199
0.0555	3.72264
0.05555	3.72393
0.0556	3.72491
0.05565	3.72556
0.0557	3.72685
0.05575	3.72685
0.0558	3.72783
0.05585	3.7288
0.0559	3.72913
0.05595	3.72978
0.056	3.72978
0.05605	3.73042
0.0561	3.73042
0.05615	3.73075
0.0562	3.73042
0.05625	3.73075
0.0563	3.73042
0.05635	3.73075
0.0564	3.73042
0.05645	3.73075
0.0565	3.73042
0.05655	3.73042
0.0566	3.7301
0.05665	3.7301
0.0567	3.7301
0.05675	3.7301
0.0568	3.73042
0.05685	3.73075
0.0569	3.73042
0.05695	3.73075
0.057	3.73075
0.05705	3.73075
0.0571	3.73107
0.05715	3.7314
0.0572	3.73205
0.05725	3.73237
0.0573	3.7327
0.05735	3.73335
0.0574	3.73367
0.05745	3.73464
0.0575	3.73497
0.05755	3.73594
0.0576	3.73692
0.05765	3.73756
0.0577	3.73789
0.05775	3.73886
0.0578	3.73919
0.05785	3.73984
0.0579	3.74016
0.05795	3.74081
0.058	3.74113
0.05805	3.74178
0.0581	3.74243
0.05815	3.74276
0.0582	3.74341
0.05825	3.74373
0.0583	3.7447
0.05835	3.74503
0.0584	3.74535
0.05845	3.746
0.0585	3.746
0.05855	3.74665
0.0586	3.74698
0.05865	3.74763
0.0587	3.74763
0.05875	3.74827
0.0588	3.74827
0.05885	3.7486
0.0589	3.74925
0.05895	3.74925
0.059	3.75022
0.05905	3.75055
0.0591	3.7512
0.05915	3.75152
0.0592	3.75217
0.05925	3.75249
0.0593	3.75282
0.05935	3.75347
0.0594	3.75412
0.05945	3.75477
0.0595	3.75477
0.05955	3.75541
0.0596	3.75606
0.05965	3.75671
0.0597	3.75671
0.05975	3.75769
0.0598	3.75834
0.05985	3.75898
0.0599	3.76028
0.05995	3.76093
0.06	3.76126
0.06005	3.76223
0.0601	3.7632
0.06015	3.76385
0.0602	3.7645
0.06025	3.76548
0.0603	3.76612
0.06035	3.76677
0.0604	3.76677
0.06045	3.76775
0.0605	3.76742
0.06055	3.76807
0.0606	3.76775
0.06065	3.76807
0.0607	3.76742
0.06075	3.76775
0.0608	3.76742
0.06085	3.7671
0.0609	3.7671
0.06095	3.76645
0.061	3.76645
0.06105	3.76548
0.0611	3.76515
0.06115	3.76515
0.0612	3.76483
0.06125	3.76515
0.0613	3.76483
0.06135	3.76515
0.0614	3.76515
0.06145	3.76515
0.0615	3.76515
0.06155	3.76515
0.0616	3.76548
0.06165	3.76548
0.0617	3.76612
0.06175	3.76645
0.0618	3.76645
0.06185	3.76677
0.0619	3.7671
0.06195	3.76742
0.062	3.7684
0.06205	3.76905
0.0621	3.76969
0.06215	3.77002
0.0622	3.77034
0.06225	3.77132
0.0623	3.77197
0.06235	3.77262
0.0624	3.77359
0.06245	3.77391
0.0625	3.77456
0.06255	3.77554
0.0626	3.77619
0.06265	3.77683
0.0627	3.77651
0.06275	3.77683
0.0628	3.77748
0.06285	3.77781
0.0629	3.77781
0.06295	3.77781
0.063	3.77813
0.06305	3.77813
0.0631	3.77813
0.06315	3.77846
0.0632	3.77813
0.06325	3.77781
0.0633	3.77781
0.06335	3.77813
0.0634	3.77781
0.06345	3.77781
0.0635	3.77748
0.06355	3.77813
0.0636	3.77781
0.06365	3.77846
0.0637	3.77813
0.06375	3.77846
0.0638	3.77911
0.06385	3.77976
0.0639	3.7804
0.06395	3.78073
0.064	3.78138
0.06405	3.78235
0.0641	3.783
0.06415	3.78397
0.0642	3.78495
0.06425	3.78592
0.0643	3.78657
0.06435	3.78754
0.0644	3.78819
0.06445	3.78884
0.0645	3.79014
0.06455	3.79111
0.0646	3.79176
0.06465	3.79306
0.0647	3.79404
0.06475	3.79501
0.0648	3.79566
0.06485	3.79696
0.0649	3.79793
0.06495	3.7989
0.065	3.79955
0.06505	3.8002
0.0651	3.8015
0.06515	3.80215
0.0652	3.80345
0.06525	3.8041
0.0653	3.80507
0.06535	3.80637
0.0654	3.80702
0.06545	3.80734
0.0655	3.80864
0.06555	3.80896
0.0656	3.80961
0.06565	3.81026
0.0657	3.81124
0.06575	3.81189
0.0658	3.81253
0.06585	3.81318
0.0659	3.81383
0.06595	3.81481
0.066	3.81513
0.06605	3.81513
0.0661	3.8161
0.06615	3.81675
0.0662	3.8174
0.06625	3.81773
0.0663	3.8187
0.06635	3.81903
0.0664	3.81967
0.06645	3.82032
0.0665	3.82065
0.06655	3.8213
0.0666	3.82195
0.06665	3.82227
0.0667	3.82292
0.06675	3.82324
0.0668	3.82422
0.06685	3.82454
0.0669	3.82519
0.06695	3.82552
0.067	3.82552
0.06705	3.82681
0.0671	3.82681
0.06715	3.82746
0.0672	3.82779
0.06725	3.82779
0.0673	3.82811
0.06735	3.82811
0.0674	3.82844
0.06745	3.82844
0.0675	3.82811
0.06755	3.82811
0.0676	3.82811
0.06765	3.82746
0.0677	3.82746
0.06775	3.82746
0.0678	3.82746
0.06785	3.82714
0.0679	3.82681
0.06795	3.82649
0.068	3.82681
0.06805	3.82714
0.0681	3.82681
0.06815	3.82681
0.0682	3.82681
0.06825	3.82714
0.0683	3.82714
0.06835	3.82681
0.0684	3.82779
0.06845	3.82714
0.0685	3.82746
0.06855	3.82779
0.0686	3.82779
0.06865	3.82811
0.0687	3.82844
0.06875	3.82844
0.0688	3.82811
0.06885	3.82844
0.0689	3.82844
0.06895	3.82876
0.069	3.82876
0.06905	3.82876
0.0691	3.82811
0.06915	3.82811
0.0692	3.82779
0.06925	3.82811
0.0693	3.82811
0.06935	3.82779
0.0694	3.82779
0.06945	3.82811
0.0695	3.82811
0.06955	3.82779
0.0696	3.82779
0.06965	3.82779
0.0697	3.82811
0.06975	3.82779
0.0698	3.82779
0.06985	3.82779
0.0699	3.82779
0.06995	3.82811
0.07	3.82811
0.07005	3.82909
0.0701	3.82876
0.07015	3.82941
0.0702	3.82941
0.07025	3.82973
0.0703	3.83006
0.07035	3.83071
0.0704	3.83071
0.07045	3.83168
0.0705	3.83168
0.07055	3.83233
0.0706	3.8333
0.07065	3.83363
0.0707	3.8346
0.07075	3.8346
0.0708	3.83525
0.07085	3.8359
0.0709	3.83655
0.07095	3.8372
0.071	3.8372
0.07105	3.8385
0.0711	3.83882
0.07115	3.83947
0.0712	3.84012
0.07125	3.84109
0.0713	3.84142
0.07135	3.84207
0.0714	3.84272
0.07145	3.84337
0.0715	3.84369
0.07155	3.84434
0.0716	3.84466
0.07165	3.84499
0.0717	3.84564
0.07175	3.84629
0.0718	3.84694
0.07185	3.84694
0.0719	3.84758
0.07195	3.84823
0.072	3.84888
0.07205	3.84888
0.0721	3.84953
0.07215	3.84953
0.0722	3.84986
0.07225	3.85018
0.0723	3.85083
0.07235	3.85083
0.0724	3.85083
0.07245	3.85115
0.0725	3.85115
0.07255	3.85115
0.0726	3.85148
0.07265	3.85148
0.0727	3.8518
0.07275	3.85213
0.0728	3.8518
0.07285	3.85213
0.0729	3.8518
0.07295	3.85245
0.073	3.85245
0.07305	3.8531
0.0731	3.85278
0.07315	3.85343
0.0732	3.85375
0.07325	3.8544
0.0733	3.85537
0.07335	3.85602
0.0734	3.85667
0.07345	3.85765
0.0735	3.85862
0.07355	3.85927
0.0736	3.86024
0.07365	3.86089
0.0737	3.86219
0.07375	3.86284
0.0738	3.86381
0.07385	3.86446
0.0739	3.86576
0.07395	3.86673
0.074	3.86738
0.07405	3.86836
0.0741	3.869
0.07415	3.86965
0.0742	3.8703
0.07425	3.87095
0.0743	3.87128
0.07435	3.8716
0.0744	3.87193
0.07445	3.87193
0.0745	3.87193
0.07455	3.87225
0.0746	3.87193
0.07465	3.8716
0.0747	3.87225
0.07475	3.87225
0.0748	3.8716
0.07485	3.87128
0.0749	3.8716
0.07495	3.87128
0.075	3.87095
0.07505	3.87095
0.0751	3.87095
0.07515	3.87128
0.0752	3.87095
0.07525	3.87128
0.0753	3.87128
0.07535	3.8716
0.0754	3.8716
0.07545	3.87225
0.0755	3.87225
0.07555	3.8729
0.0756	3.87355
0.07565	3.87355
0.0757	3.8742
0.07575	3.8742
0.0758	3.87452
0.07585	3.87517
0.0759	3.8755
0.07595	3.87582
0.076	3.87614
0.07605	3.87582
0.0761	3.87582
0.07615	3.87614
0.0762	3.87647
0.07625	3.87647
0.0763	3.87679
0.07635	3.87647
0.0764	3.87679
0.07645	3.87744
0.0765	3.87809
0.07655	3.87809
0.0766	3.87907
0.07665	3.88004
0.0767	3.88069
0.07675	3.88166
0.0768	3.88231
0.07685	3.88361
0.0769	3.88491
0.07695	3.88588
0.077	3.88685
0.07705	3.88783
0.0771	3.88913
0.07715	3.8901
0.0772	3.89075
0.07725	3.89205
0.0773	3.89237
0.07735	3.89399
0.0774	3.89399
0.07745	3.89464
0.0775	3.89562
0.07755	3.89594
0.0776	3.89627
0.07765	3.89724
0.0777	3.89756
0.07775	3.89756
0.0778	3.89789
0.07785	3.89821
0.0779	3.89854
0.07795	3.89886
0.078	3.89919
0.07805	3.89919
0.0781	3.89984
0.07815	3.90016
0.0782	3.90016
0.07825	3.90049
0.0783	3.90016
0.07835	3.90049
0.0784	3.90049
0.07845	3.90113
0.0785	3.90113
0.07855	3.90113
0.0786	3.90146
0.07865	3.90146
0.0787	3.90146
0.07875	3.90178
0.0788	3.90178
0.07885	3.90211
0.0789	3.90211
0.07895	3.90211
0.079	3.90243
0.07905	3.90276
0.0791	3.90308
0.07915	3.90341
0.0792	3.90406
0.07925	3.90406
0.0793	3.90438
0.07935	3.90535
0.0794	3.90535
0.07945	3.90568
0.0795	3.90633
0.07955	3.90698
0.0796	3.9073
0.07965	3.90795
0.0797	3.90827
0.07975	3.90892
0.0798	3.90957
0.07985	3.91022
0.0799	3.91087
0.07995	3.91152
0.08	3.91217
0.08005	3.91282
0.0801	3.91347
0.08015	3.91412
0.0802	3.91444
0.08025	3.91541
0.0803	3.91606
0.08035	3.91639
0.0804	3.91704
0.08045	3.91769
0.0805	3.91801
0.08055	3.91931
0.0806	3.91996
0.08065	3.91996
0.0807	3.91996
0.08075	3.92028
0.0808	3.92093
0.08085	3.92093
0.0809	3.92061
0.08095	3.92061
0.081	3.92093
0.08105	3.92061
0.0811	3.92093
0.08115	3.92061
0.0812	3.92061
0.08125	3.92028
0.0813	3.92028
0.08135	3.92061
0.0814	3.92093
0.08145	3.92028
0.0815	3.92028
0.08155	3.92126
0.0816	3.92126
0.08165	3.92126
0.0817	3.92158
0.08175	3.92223
0.0818	3.92223
0.08185	3.92288
0.0819	3.9232
0.08195	3.9232
0.082	3.92385
0.08205	3.92418
0.0821	3.9245
0.08215	3.92483
0.0822	3.9258
0.08225	3.9258
0.0823	3.9258
0.08235	3.92612
0.0824	3.92645
0.08245	3.92677
0.0825	3.92677
0.08255	3.9271
0.0826	3.9271
0.08265	3.92645
0.0827	3.9271
0.08275	3.9271
0.0828	3.9271
0.08285	3.9271
0.0829	3.92742
0.08295	3.9271
0.083	3.92677
0.08305	3.92677
0.0831	3.9271
0.08315	3.92645
0.0832	3.92645
0.08325	3.92645
0.0833	3.92612
0.08335	3.9258
0.0834	3.9258
0.08345	3.92612
0.0835	3.9258
0.08355	3.92612
0.0836	3.92677
0.08365	3.92645
0.0837	3.9271
0.08375	3.92742
0.0838	3.92775
0.08385	3.9284
0.0839	3.92937
0.08395	3.93002
0.084	3.93067
0.08405	3.93132
0.0841	3.93262
0.08415	3.93359
0.0842	3.93489
0.08425	3.93586
0.0843	3.93716
0.08435	3.93846
0.0844	3.93943
0.08445	3.94073
0.0845	3.9417
0.08455	3.943
0.0846	3.94397
0.08465	3.9456
0.0847	3.94625
0.08475	3.9469
0.0848	3.94819
0.08485	3.94852
0.0849	3.94982
0.08495	3.95047
0.085	3.95144
0.08505	3.95144
0.0851	3.95176
0.08515	3.95209
0.0852	3.95209
0.08525	3.95274
0.0853	3.95306
0.08535	3.95306
0.0854	3.95306
0.08545	3.95306
0.0855	3.95274
0.08555	3.95339
0.0856	3.95306
0.08565	3.95306
0.0857	3.95339
0.08575	3.95306
0.0858	3.95306
0.08585	3.95306
0.0859	3.95339
0.08595	3.95339
0.086	3.95339
0.08605	3.95339
0.0861	3.95404
0.08615	3.95404
0.0862	3.95468
0.08625	3.95436
0.0863	3.95501
0.08635	3.95566
0.0864	3.95631
0.08645	3.95631
0.0865	3.95663
0.08655	3.95696
0.0866	3.95728
0.08665	3.95825
0.0867	3.95825
0.08675	3.95858
0.0868	3.95923
0.08685	3.95955
0.0869	3.96053
0.08695	3.96053
0.087	3.96118
0.08705	3.9615
0.0871	3.9615
0.08715	3.96215
0.0872	3.9628
0.08725	3.96312
0.0873	3.96345
0.08735	3.96377
0.0874	3.9641
0.08745	3.96442
0.0875	3.96507
0.08755	3.96507
0.0876	3.96572
0.08765	3.96539
0.0877	3.96572
0.08775	3.96572
0.0878	3.96604
0.08785	3.96637
0.0879	3.96637
0.08795	3.96702
0.088	3.96669
0.08805	3.96637
0.0881	3.96637
0.08815	3.96669
0.0882	3.96734
0.08825	3.96702
0.0883	3.96734
0.08835	3.96734
0.0884	3.96767
0.08845	3.96832
0.0885	3.96864
0.08855	3.96929
0.0886	3.96961
0.08865	3.97026
0.0887	3.97059
0.08875	3.97156
0.0888	3.97189
0.08885	3.97253
0.0889	3.97318
0.08895	3.97416
0.089	3.97481
0.08905	3.97578
0.0891	3.9761
0.08915	3.97675
0.0892	3.97708
0.08925	3.97805
0.0893	3.97838
0.08935	3.97903
0.0894	3.97935
0.08945	3.98
0.0895	3.98065
0.08955	3.98065
0.0896	3.9813
0.08965	3.98162
0.0897	3.98227
0.08975	3.98195
0.0898	3.98227
0.08985	3.98292
0.0899	3.9826
0.08995	3.9826
0.09	3.98324
0.09005	3.98324
0.0901	3.9826
0.09015	3.98324
0.0902	3.98357
0.09025	3.98324
0.0903	3.98357
0.09035	3.98324
0.0904	3.98324
0.09045	3.98357
0.0905	3.98357
0.09055	3.98389
0.0906	3.98422
0.09065	3.98487
0.0907	3.98454
0.09075	3.98487
0.0908	3.98519
0.09085	3.98584
0.0909	3.98649
0.09095	3.98681
0.091	3.98714
0.09105	3.98811
0.0911	3.98876
0.09115	3.98876
0.0912	3.98941
0.09125	3.99006
0.0913	3.99038
0.09135	3.99071
0.0914	3.99136
0.09145	3.99136
0.0915	3.99168
0.09155	3.99233
0.0916	3.99266
0.09165	3.99266
0.0917	3.99331
0.09175	3.99331
0.0918	3.99363
0.09185	3.99428
0.0919	3.9946
0.09195	3.99493
0.092	3.99558
0.09205	3.99558
0.0921	3.99558
0.09215	3.9959
0.0922	3.99558
0.09225	3.9959
0.0923	3.9959
0.09235	3.99525
0.0924	3.99558
0.09245	3.9959
0.0925	3.99525
0.09255	3.99525
0.0926	3.99493
0.09265	3.99493
0.0927	3.99493
0.09275	3.99493
0.0928	3.9946
0.09285	3.99493
0.0929	3.9946
0.09295	3.99493
0.093	3.99525
0.09305	3.99525
0.0931	3.9959
0.09315	3.9959
0.0932	3.99655
0.09325	3.99688
0.0933	3.9972
0.09335	3.99817
0.0934	3.99882
0.09345	3.99947
0.0935	4.00012
0.09355	4.00077
0.0936	4.00174
0.09365	4.00239
0.0937	4.00337
0.09375	4.00369
0.0938	4.00466
0.09385	4.00531
0.0939	4.00596
0.09395	4.00661
0.094	4.00726
0.09405	4.00759
0.0941	4.00823
0.09415	4.00921
0.0942	4.00986
0.09425	4.01051
0.0943	4.01083
0.09435	4.01083
0.0944	4.01148
0.09445	4.01213
0.0945	4.0118
0.09455	4.01245
0.0946	4.01278
0.09465	4.01375
0.0947	4.01375
0.09475	4.0144
0.0948	4.01472
0.09485	4.01537
0.0949	4.01602
0.09495	4.01667
0.095	4.01667
0.09505	4.01765
0.0951	4.01797
0.09515	4.01862
0.0952	4.01959
0.09525	4.02024
0.0953	4.02057
0.09535	4.02089
0.0954	4.02122
0.09545	4.02186
0.0955	4.02251
0.09555	4.02251
0.0956	4.02284
0.09565	4.02284
0.0957	4.02284
0.09575	4.02316
0.0958	4.02316
0.09585	4.02284
0.0959	4.02251
0.09595	4.02251
0.096	4.02251
0.09605	4.02251
0.0961	4.02251
0.09615	4.02219
0.0962	4.02186
0.09625	4.02219
0.0963	4.02186
0.09635	4.02219
0.0964	4.02219
0.09645	4.02219
0.0965	4.02284
0.09655	4.02284
0.0966	4.02316
0.09665	4.02349
0.0967	4.02414
0.09675	4.02414
0.0968	4.02446
0.09685	4.02511
0.0969	4.02543
0.09695	4.02576
0.097	4.02641
0.09705	4.02706
0.0971	4.02771
0.09715	4.02771
0.0972	4.02868
0.09725	4.02933
0.0973	4.02998
0.09735	4.03063
0.0974	4.03095
0.09745	4.03095
0.0975	4.03193
0.09755	4.03225
0.0976	4.03225
0.09765	4.0329
0.0977	4.03322
0.09775	4.0329
0.0978	4.03355
0.09785	4.03387
0.0979	4.03387
0.09795	4.03452
0.098	4.03485
0.09805	4.03485
0.0981	4.03582
0.09815	4.03582
0.0982	4.03614
0.09825	4.03679
0.0983	4.03712
0.09835	4.03744
0.0984	4.03809
0.09845	4.03809
0.0985	4.03874
0.09855	4.03907
0.0986	4.03939
0.09865	4.04004
0.0987	4.04069
0.09875	4.04069
0.0988	4.04101
0.09885	4.04199
0.0989	4.04199
0.09895	4.04231
0.099	4.04231
0.09905	4.04296
[truncated: 5,812 more rows]
