# Supplementary material for: An evolutionarily conserved glycine-tyrosine motif forms a folding core in outer membrane proteins
Source: PLoS One. 2017 Aug 3;12(8):e0182016. doi: 10.1371/journal.pone.0182016 (PMC5542473; doi:10.1371/journal.pone.0182016)
Supplement: S1 File — (ZIP) [file pone.0182016.s001.zip › OmpX stopflow RAW data/OmpX WT 10/ompx_wt_ch1_039.bka]

BIO-KINE ASCII FILE
_COMMENT	External device
_COMMENT	Kinetics measurement
_COMMENT	Y Unit : Volt, X Unit : s
_COMMENT	Timebase 1 = .00005 s 5001 pts
_COMMENT	Timebase 2 = .001 s 2749 pts
_COMMENT	Timebase 3 = .5 s 44 pts
_SFM	SFM-300 /S Advanced mode
_SFM	Ratio : S1: 950, S2: 950, S3: 100
_SFM	Content : S1: , S2: , S3:
_SFM	Concentration : S1: , S2: , S3:
_SFM	Total volume : 422 �l Flow : 14 mL/s
_SFM	Acquisition start : 10 ms before stop
_SFM	cuve=FC-08, s1=10 ml , s2=10 ml , s3=1.9 ml
_UNITX	s
_UNITY	Volt
_DELTAX	0
_DATA
1e-300	2.49878
5e-5	2.51728
1e-4	2.5374
1.5e-4	2.55915
2e-4	2.58089
2.5e-4	2.60329
3e-4	2.62665
3.5e-4	2.65034
4e-4	2.67501
4.5e-4	2.69967
5e-4	2.72531
5.5e-4	2.75128
6e-4	2.77692
6.5e-4	2.80255
7e-4	2.82917
7.5e-4	2.85513
8e-4	2.88109
8.5e-4	2.90673
9e-4	2.93205
9.5e-4	2.95736
0.001	2.9817
0.00105	3.00637
0.0011	3.03038
0.00115	3.05343
0.0012	3.07647
0.00125	3.09789
0.0013	3.11801
0.00135	3.13878
0.0014	3.15793
0.00145	3.17578
0.0015	3.19298
0.00155	3.20953
0.0016	3.22479
0.00165	3.23907
0.0017	3.2527
0.00175	3.26535
0.0018	3.27704
0.00185	3.28807
0.0019	3.29781
0.00195	3.30592
0.002	3.31371
0.00205	3.31923
0.0021	3.32377
0.00215	3.32669
0.0022	3.32832
0.00225	3.32767
0.0023	3.32604
0.00235	3.32247
0.0024	3.31728
0.00245	3.31047
0.0025	3.30203
0.00255	3.29229
0.0026	3.27996
0.00265	3.26795
0.0027	3.25399
0.00275	3.23842
0.0028	3.22154
0.00285	3.20369
0.0029	3.18552
0.00295	3.16604
0.003	3.14592
0.00305	3.12483
0.0031	3.10406
0.00315	3.08231
0.0032	3.05992
0.00325	3.03817
0.0033	3.01546
0.00335	2.99339
0.0034	2.97099
0.00345	2.94892
0.0035	2.9275
0.00355	2.90641
0.0036	2.88531
0.00365	2.86454
0.0037	2.84475
0.00375	2.8256
0.0038	2.80742
0.00385	2.79022
0.0039	2.774
0.00395	2.75939
0.004	2.74608
0.00405	2.73375
0.0041	2.72304
0.00415	2.71363
0.0042	2.70519
0.00425	2.6987
0.0043	2.69286
0.00435	2.68896
0.0044	2.68572
0.00445	2.68345
0.0045	2.68312
0.00455	2.68377
0.0046	2.68507
0.00465	2.68734
0.0047	2.69091
0.00475	2.69578
0.0048	2.7013
0.00485	2.70714
0.0049	2.71428
0.00495	2.72174
0.005	2.72986
0.00505	2.73862
0.0051	2.74836
0.00515	2.75809
0.0052	2.76848
0.00525	2.77919
0.0053	2.79055
0.00535	2.80255
0.0054	2.81489
0.00545	2.82754
0.0055	2.84118
0.00555	2.85448
0.0056	2.86811
0.00565	2.88304
0.0057	2.89765
0.00575	2.91225
0.0058	2.92783
0.00585	2.94276
0.0059	2.95801
0.00595	2.97326
0.006	2.98787
0.00605	3.00377
0.0061	3.01805
0.00615	3.03233
0.0062	3.04661
0.00625	3.06057
0.0063	3.07387
0.00635	3.08718
0.0064	3.09886
0.00645	3.11152
0.0065	3.12288
0.00655	3.13359
0.0066	3.143
0.00665	3.15306
0.0067	3.1615
0.00675	3.16994
0.0068	3.17675
0.00685	3.18357
0.0069	3.18941
0.00695	3.1946
0.007	3.1985
0.00705	3.20207
0.0071	3.20466
0.00715	3.20726
0.0072	3.20888
0.00725	3.21018
0.0073	3.21148
0.00735	3.21213
0.0074	3.2131
0.00745	3.21408
0.0075	3.21537
0.00755	3.21602
0.0076	3.217
0.00765	3.21829
0.0077	3.21894
0.00775	3.22024
0.0078	3.22122
0.00785	3.22154
0.0079	3.22154
0.00795	3.22154
0.008	3.22122
0.00805	3.22024
0.0081	3.21862
0.00815	3.21635
0.0082	3.21375
0.00825	3.21018
0.0083	3.20629
0.00835	3.20142
0.0084	3.19655
0.00845	3.19136
0.0085	3.18552
0.00855	3.17903
0.0086	3.17221
0.00865	3.16539
0.0087	3.15793
0.00875	3.14982
0.0088	3.14138
0.00885	3.13294
0.0089	3.12353
0.00895	3.11412
0.009	3.10373
0.00905	3.09302
0.0091	3.08134
0.00915	3.06933
0.0092	3.05732
0.00925	3.04531
0.0093	3.03266
0.00935	3.01967
0.0094	3.00702
0.00945	2.99404
0.0095	2.98105
0.00955	2.96807
0.0096	2.95574
0.00965	2.94308
0.0097	2.93107
0.00975	2.91939
0.0098	2.90771
0.00985	2.89667
0.0099	2.88596
0.00995	2.8759
0.01	2.86681
0.01005	2.85805
0.0101	2.85091
0.01015	2.84377
0.0102	2.83761
0.01025	2.83306
0.0103	2.82949
0.01035	2.8269
0.0104	2.82592
0.01045	2.82592
0.0105	2.82754
0.01055	2.83014
0.0106	2.83436
0.01065	2.8402
0.0107	2.84734
0.01075	2.85546
0.0108	2.86454
0.01085	2.87493
0.0109	2.88596
0.01095	2.8983
0.011	2.91193
0.01105	2.92588
0.0111	2.93984
0.01115	2.95509
0.0112	2.97067
0.01125	2.9869
0.0113	3.00345
0.01135	3.02
0.0114	3.03655
0.01145	3.0531
0.0115	3.06998
0.01155	3.08653
0.0116	3.10341
0.01165	3.11996
0.0117	3.13586
0.01175	3.15144
0.0118	3.16702
0.01185	3.18227
0.0119	3.19687
0.01195	3.21083
0.012	3.22511
0.01205	3.23809
0.0121	3.25075
0.01215	3.26276
0.0122	3.27477
0.01225	3.28612
0.0123	3.29651
0.01235	3.30657
0.0124	3.31631
0.01245	3.32507
0.0125	3.33351
0.01255	3.34162
0.0126	3.34876
0.01265	3.35623
0.0127	3.36304
0.01275	3.36921
0.0128	3.3744
0.01285	3.37927
0.0129	3.38446
0.01295	3.389
0.013	3.3929
0.01305	3.39647
0.0131	3.40004
0.01315	3.40264
0.0132	3.40556
0.01325	3.40815
0.0133	3.41042
0.01335	3.4127
0.0134	3.41399
0.01345	3.41659
0.0135	3.41756
0.01355	3.41951
0.0136	3.42081
0.01365	3.42243
0.0137	3.42373
0.01375	3.4247
0.0138	3.42633
0.01385	3.4273
0.0139	3.42827
0.01395	3.42892
0.014	3.4299
0.01405	3.43087
0.0141	3.43184
0.01415	3.43282
0.0142	3.43314
0.01425	3.43444
0.0143	3.43509
0.01435	3.43574
0.0144	3.43671
0.01445	3.43704
0.0145	3.43801
0.01455	3.43866
0.0146	3.43931
0.01465	3.43996
0.0147	3.44061
0.01475	3.44158
0.0148	3.44191
0.01485	3.4432
0.0149	3.44353
0.01495	3.4445
0.015	3.44515
0.01505	3.4458
0.0151	3.44677
0.01515	3.44775
0.0152	3.4484
0.01525	3.44905
0.0153	3.45002
0.01535	3.45002
0.0154	3.45067
0.01545	3.45132
0.0155	3.45197
0.01555	3.45262
0.0156	3.45294
0.01565	3.45359
0.0157	3.45424
0.01575	3.45424
0.0158	3.45456
0.01585	3.45489
0.0159	3.45456
0.01595	3.45554
0.016	3.45554
0.01605	3.45554
0.0161	3.45489
0.01615	3.45554
0.0162	3.45586
0.01625	3.45521
0.0163	3.45554
0.01635	3.45554
0.0164	3.45586
0.01645	3.45586
0.0165	3.45586
0.01655	3.45619
0.0166	3.45651
0.01665	3.45683
0.0167	3.45683
0.01675	3.45748
0.0168	3.45781
0.01685	3.45813
0.0169	3.45911
0.01695	3.45911
0.017	3.45976
0.01705	3.46008
0.0171	3.46138
0.01715	3.46138
0.0172	3.46268
0.01725	3.46333
0.0173	3.46397
0.01735	3.46462
0.0174	3.46495
0.01745	3.46592
0.0175	3.46657
0.01755	3.4669
0.0176	3.46787
0.01765	3.46819
0.0177	3.46852
0.01775	3.46852
0.0178	3.46852
0.01785	3.46917
0.0179	3.46949
0.01795	3.47047
0.018	3.47014
0.01805	3.47111
0.0181	3.47111
0.01815	3.47209
0.0182	3.47241
0.01825	3.47274
0.0183	3.47371
0.01835	3.47404
0.0184	3.47436
0.01845	3.47566
0.0185	3.47631
0.01855	3.47663
0.0186	3.47728
0.01865	3.47793
0.0187	3.47858
0.01875	3.47923
0.0188	3.4802
0.01885	3.4802
0.0189	3.48118
0.01895	3.48182
0.019	3.48247
0.01905	3.48345
0.0191	3.48377
0.01915	3.48474
0.0192	3.48474
0.01925	3.48539
0.0193	3.48604
0.01935	3.48669
0.0194	3.48734
0.01945	3.48734
0.0195	3.48799
0.01955	3.48896
0.0196	3.48929
0.01965	3.48994
0.0197	3.49026
0.01975	3.49059
0.0198	3.49156
0.01985	3.49253
0.0199	3.49318
0.01995	3.49416
0.02	3.49481
0.02005	3.4961
0.0201	3.49708
0.02015	3.4974
0.0202	3.4987
0.02025	3.49967
0.0203	3.50032
0.02035	3.50097
0.0204	3.50195
0.02045	3.50324
0.0205	3.50357
0.02055	3.50454
0.0206	3.50487
0.02065	3.50519
0.0207	3.50519
0.02075	3.50584
0.0208	3.50584
0.02085	3.50584
0.0209	3.50584
0.02095	3.50584
0.021	3.50584
0.02105	3.50552
0.0211	3.50487
0.02115	3.50454
0.0212	3.50357
0.02125	3.50324
0.0213	3.50259
0.02135	3.50195
0.0214	3.50097
0.02145	3.5
0.0215	3.5
0.02155	3.49902
0.0216	3.49902
0.02165	3.49805
0.0217	3.49773
0.02175	3.49773
0.0218	3.49708
0.02185	3.49708
0.0219	3.49675
0.02195	3.49675
0.022	3.49643
0.02205	3.49675
0.0221	3.49708
0.02215	3.49675
0.0222	3.49708
0.02225	3.4974
0.0223	3.49805
0.02235	3.49838
0.0224	3.49838
0.02245	3.4987
0.0225	3.49935
0.02255	3.49935
0.0226	3.5
0.02265	3.50032
0.0227	3.50097
0.02275	3.5013
0.0228	3.50227
0.02285	3.50259
0.0229	3.50324
0.02295	3.50389
0.023	3.50454
0.02305	3.50552
0.0231	3.50616
0.02315	3.50714
0.0232	3.50746
0.02325	3.50779
0.0233	3.50909
0.02335	3.50973
0.0234	3.51038
0.02345	3.51103
0.0235	3.51168
0.02355	3.51233
0.0236	3.51266
0.02365	3.51363
0.0237	3.51395
0.02375	3.51428
0.0238	3.51493
0.02385	3.51558
0.0239	3.5159
0.02395	3.51623
0.024	3.51623
0.02405	3.5172
0.0241	3.51785
0.02415	3.51817
0.0242	3.51882
0.02425	3.51915
0.0243	3.52012
0.02435	3.52044
0.0244	3.52142
0.02445	3.52174
0.0245	3.52239
0.02455	3.52272
0.0246	3.52337
0.02465	3.52401
0.0247	3.52466
0.02475	3.52531
0.0248	3.52564
0.02485	3.52629
0.0249	3.52694
0.02495	3.52791
0.025	3.52823
0.02505	3.52921
0.0251	3.52986
0.02515	3.53051
0.0252	3.53148
0.02525	3.53213
0.0253	3.53245
0.02535	3.53343
0.0254	3.53408
0.02545	3.53505
0.0255	3.5357
0.02555	3.53667
0.0256	3.53765
0.02565	3.53829
0.0257	3.53894
0.02575	3.53992
0.0258	3.54057
0.02585	3.54154
0.0259	3.54186
0.02595	3.54284
0.026	3.54349
0.02605	3.54381
0.0261	3.54381
0.02615	3.54446
0.0262	3.54479
0.02625	3.54479
0.0263	3.54511
0.02635	3.54511
0.0264	3.54543
0.02645	3.54576
0.0265	3.54576
0.02655	3.54608
0.0266	3.54608
0.02665	3.54641
0.0267	3.54641
0.02675	3.54706
0.0268	3.54803
0.02685	3.54836
0.0269	3.54868
0.02695	3.54933
0.027	3.5503
0.02705	3.55063
0.0271	3.55128
0.02715	3.55193
0.0272	3.5529
0.02725	3.55355
0.0273	3.55452
0.02735	3.55485
0.0274	3.55517
0.02745	3.55582
0.0275	3.55679
0.02755	3.55744
0.0276	3.55777
0.02765	3.55809
0.0277	3.55874
0.02775	3.55907
0.0278	3.55907
0.02785	3.55939
0.0279	3.55907
0.02795	3.55907
0.028	3.55939
0.02805	3.55907
0.0281	3.55907
0.02815	3.55874
0.0282	3.55809
0.02825	3.55842
0.0283	3.55809
0.02835	3.55809
0.0284	3.55809
0.02845	3.55777
0.0285	3.55744
0.02855	3.55744
0.0286	3.55777
0.02865	3.55712
0.0287	3.55744
0.02875	3.55777
0.0288	3.55809
0.02885	3.55809
0.0289	3.55842
0.02895	3.55874
0.029	3.55907
0.02905	3.56004
0.0291	3.56036
0.02915	3.56069
0.0292	3.56134
0.02925	3.56199
0.0293	3.56231
0.02935	3.56296
0.0294	3.56393
0.02945	3.56458
0.0295	3.56491
0.02955	3.56556
0.0296	3.56621
0.02965	3.56685
0.0297	3.56783
0.02975	3.56848
0.0298	3.56913
0.02985	3.56945
0.0299	3.57042
0.02995	3.5714
0.03	3.57205
0.03005	3.57302
0.0301	3.57399
0.03015	3.57464
0.0302	3.57529
0.03025	3.57627
0.0303	3.57724
0.03035	3.57821
0.0304	3.57919
0.03045	3.58016
0.0305	3.58113
0.03055	3.58243
0.0306	3.58373
0.03065	3.58438
0.0307	3.58535
0.03075	3.586
0.0308	3.5873
0.03085	3.58763
0.0309	3.58892
0.03095	3.5899
0.031	3.59055
0.03105	3.5912
0.0311	3.59184
0.03115	3.59249
0.0312	3.59379
0.03125	3.59379
0.0313	3.59477
0.03135	3.59477
0.0314	3.59477
0.03145	3.59509
0.0315	3.59541
0.03155	3.59574
0.0316	3.59574
0.03165	3.59574
0.0317	3.59574
0.03175	3.59606
0.0318	3.59574
0.03185	3.59574
0.0319	3.59606
0.03195	3.59606
0.032	3.59606
0.03205	3.59606
0.0321	3.59606
0.03215	3.59606
0.0322	3.59606
0.03225	3.59606
0.0323	3.59639
0.03235	3.59606
0.0324	3.59606
0.03245	3.59606
0.0325	3.59639
0.03255	3.59671
0.0326	3.59671
0.03265	3.59704
0.0327	3.59736
0.03275	3.59801
0.0328	3.59801
0.03285	3.59866
0.0329	3.59931
0.03295	3.59963
0.033	3.60028
0.03305	3.60093
0.0331	3.60191
0.03315	3.60255
0.0332	3.6032
0.03325	3.60385
0.0333	3.6045
0.03335	3.60515
0.0334	3.60612
0.03345	3.60677
0.0335	3.60775
0.03355	3.6084
0.0336	3.60872
0.03365	3.60969
0.0337	3.61002
0.03375	3.61099
0.0338	3.61197
0.03385	3.61229
0.0339	3.61262
0.03395	3.61326
0.034	3.61391
0.03405	3.61456
0.0341	3.61456
0.03415	3.61554
0.0342	3.61554
0.03425	3.61619
0.0343	3.61619
0.03435	3.61651
0.0344	3.61683
0.03445	3.61781
0.0345	3.61748
0.03455	3.61813
0.0346	3.61781
0.03465	3.61781
0.0347	3.61748
0.03475	3.61748
0.0348	3.61813
0.03485	3.61716
0.0349	3.61748
0.03495	3.61748
0.035	3.61716
0.03505	3.61683
0.0351	3.61748
0.03515	3.61716
0.0352	3.61748
0.03525	3.61748
0.0353	3.61813
0.03535	3.61846
0.0354	3.61846
0.03545	3.62008
0.0355	3.6204
0.03555	3.62138
0.0356	3.62268
0.03565	3.62333
0.0357	3.62462
0.03575	3.6256
0.0358	3.62657
0.03585	3.62787
0.0359	3.62917
0.03595	3.62982
0.036	3.63144
0.03605	3.63274
0.0361	3.63404
0.03615	3.63501
0.0362	3.63598
0.03625	3.63696
0.0363	3.63793
0.03635	3.63858
0.0364	3.63923
0.03645	3.63988
0.0365	3.64053
0.03655	3.64118
0.0366	3.64182
0.03665	3.6428
0.0367	3.64312
0.03675	3.64377
0.0368	3.64377
0.03685	3.64442
0.0369	3.64539
0.03695	3.64539
0.037	3.64572
0.03705	3.64604
0.0371	3.64604
0.03715	3.64669
0.0372	3.64669
0.03725	3.64734
0.0373	3.64734
0.03735	3.64799
0.0374	3.64767
0.03745	3.64799
0.0375	3.64864
0.03755	3.64929
0.0376	3.64929
0.03765	3.64961
0.0377	3.64961
0.03775	3.65026
0.0378	3.65059
0.03785	3.65059
0.0379	3.65026
0.03795	3.65059
0.038	3.65124
0.03805	3.65091
0.0381	3.65091
0.03815	3.65091
0.0382	3.65059
0.03825	3.65091
0.0383	3.65124
0.03835	3.65156
0.0384	3.65156
0.03845	3.65156
0.0385	3.65156
0.03855	3.65188
0.0386	3.65156
0.03865	3.65188
0.0387	3.65253
0.03875	3.65318
0.0388	3.65383
0.03885	3.65481
0.0389	3.65545
0.03895	3.65578
0.039	3.65708
0.03905	3.65805
0.0391	3.65838
0.03915	3.65967
0.0392	3.66065
0.03925	3.6613
0.0393	3.66227
0.03935	3.66357
0.0394	3.66487
0.03945	3.66552
0.0395	3.66616
0.03955	3.66714
0.0396	3.66876
0.03965	3.66941
0.0397	3.67006
0.03975	3.67103
0.0398	3.67136
0.03985	3.67201
0.0399	3.67266
0.03995	3.67363
0.04	3.6746
0.04005	3.67493
0.0401	3.67525
0.04015	3.67623
0.0402	3.67687
0.04025	3.6772
0.0403	3.67752
0.04035	3.67817
0.0404	3.67882
0.04045	3.67915
0.0405	3.67947
0.04055	3.68012
0.0406	3.68044
0.04065	3.68044
0.0407	3.68077
0.04075	3.68077
0.0408	3.68109
0.04085	3.68142
0.0409	3.68142
0.04095	3.68174
0.041	3.68142
0.04105	3.68207
0.0411	3.68207
0.04115	3.68239
0.0412	3.68239
0.04125	3.68272
0.0413	3.68272
0.04135	3.68304
0.0414	3.68337
0.04145	3.68337
0.0415	3.68337
0.04155	3.68401
0.0416	3.68466
0.04165	3.68531
0.0417	3.68564
0.04175	3.68629
0.0418	3.68661
0.04185	3.68726
0.0419	3.68726
0.04195	3.68856
0.042	3.68921
0.04205	3.68986
0.0421	3.69083
0.04215	3.69115
0.0422	3.69213
0.04225	3.69278
0.0423	3.69343
0.04235	3.69408
0.0424	3.69472
0.04245	3.6957
0.0425	3.69635
0.04255	3.697
0.0426	3.69797
0.04265	3.69829
0.0427	3.69894
0.04275	3.69959
0.0428	3.70024
0.04285	3.70122
0.0429	3.70186
0.04295	3.70251
0.043	3.70316
0.04305	3.70381
0.0431	3.70479
0.04315	3.70543
0.0432	3.70608
0.04325	3.70641
0.0433	3.70673
0.04335	3.70738
0.0434	3.70771
0.04345	3.70771
0.0435	3.70836
0.04355	3.70868
0.0436	3.70965
0.04365	3.70965
0.0437	3.70965
0.04375	3.70998
0.0438	3.70998
0.04385	3.7103
0.0439	3.71095
0.04395	3.71095
0.044	3.71095
0.04405	3.71128
0.0441	3.7116
0.04415	3.7116
0.0442	3.7116
0.04425	3.71193
0.0443	3.71225
0.04435	3.71257
0.0444	3.71257
0.04445	3.7129
0.0445	3.71355
0.04455	3.71387
0.0446	3.71387
0.04465	3.71452
0.0447	3.71387
0.04475	3.71485
0.0448	3.71485
0.04485	3.71517
0.0449	3.7155
0.04495	3.71614
0.045	3.71582
0.04505	3.71614
0.0451	3.71647
0.04515	3.71647
0.0452	3.71679
0.04525	3.71744
0.0453	3.71777
0.04535	3.71809
0.0454	3.71842
0.04545	3.71907
0.0455	3.71939
0.04555	3.72004
0.0456	3.72101
0.04565	3.72134
0.0457	3.72166
0.04575	3.72231
0.0458	3.72296
0.04585	3.72361
0.0459	3.72393
0.04595	3.72426
0.046	3.72491
0.04605	3.72523
0.0461	3.72523
0.04615	3.72621
0.0462	3.72653
0.04625	3.72685
0.0463	3.7275
0.04635	3.72783
0.0464	3.72848
0.04645	3.7288
0.0465	3.72945
0.04655	3.7301
0.0466	3.73075
0.04665	3.7314
0.0467	3.73172
0.04675	3.73237
0.0468	3.73335
0.04685	3.73432
0.0469	3.73432
0.04695	3.73529
0.047	3.73627
0.04705	3.73659
0.0471	3.73756
0.04715	3.73789
0.0472	3.73886
0.04725	3.73951
0.0473	3.73984
0.04735	3.74049
0.0474	3.74113
0.04745	3.74178
0.0475	3.74243
0.04755	3.74276
0.0476	3.74308
0.04765	3.74373
0.0477	3.74406
0.04775	3.74406
0.0478	3.74503
0.04785	3.74568
0.0479	3.74633
0.04795	3.74633
0.048	3.74698
0.04805	3.74763
0.0481	3.74763
0.04815	3.74795
0.0482	3.7486
0.04825	3.74892
0.0483	3.74957
0.04835	3.75022
0.0484	3.75087
0.04845	3.75087
0.0485	3.75152
0.04855	3.75184
0.0486	3.75217
0.04865	3.75249
0.0487	3.75282
0.04875	3.75379
0.0488	3.75379
0.04885	3.75412
0.0489	3.75444
0.04895	3.75477
0.049	3.75477
0.04905	3.75541
0.0491	3.75574
0.04915	3.75574
0.0492	3.75671
0.04925	3.75639
0.0493	3.75704
0.04935	3.75736
0.0494	3.75801
0.04945	3.75801
0.0495	3.75834
0.04955	3.75866
0.0496	3.75898
0.04965	3.75898
0.0497	3.75931
0.04975	3.75963
0.0498	3.76028
0.04985	3.76028
0.0499	3.76061
0.04995	3.76093
0.05	3.76126
0.05005	3.76191
0.0501	3.76158
0.05015	3.76223
0.0502	3.76255
0.05025	3.7632
0.0503	3.76385
0.05035	3.7645
0.0504	3.76483
0.05045	3.76548
0.0505	3.76645
0.05055	3.76677
0.0506	3.76775
0.05065	3.76775
0.0507	3.7684
0.05075	3.76905
0.0508	3.76969
0.05085	3.77034
0.0509	3.77132
0.05095	3.77197
0.051	3.77229
0.05105	3.77294
0.0511	3.77359
0.05115	3.77424
0.0512	3.77424
0.05125	3.77489
0.0513	3.77521
0.05135	3.77619
0.0514	3.77586
0.05145	3.77619
0.0515	3.77651
0.05155	3.77683
0.0516	3.77716
0.05165	3.77716
0.0517	3.77781
0.05175	3.77813
0.0518	3.77878
0.05185	3.77878
0.0519	3.77976
0.05195	3.78008
0.052	3.7804
0.05205	3.78073
0.0521	3.78138
0.05215	3.78235
0.0522	3.78268
0.05225	3.78397
0.0523	3.78462
0.05235	3.78527
0.0524	3.78592
0.05245	3.78722
0.0525	3.78787
0.05255	3.78852
0.0526	3.78917
0.05265	3.79014
0.0527	3.79079
0.05275	3.79144
0.0528	3.79209
0.05285	3.79209
0.0529	3.79274
0.05295	3.79306
0.053	3.79371
0.05305	3.79371
0.0531	3.79436
0.05315	3.79436
0.0532	3.79468
0.05325	3.79501
0.0533	3.79501
0.05335	3.79501
0.0534	3.79566
0.05345	3.79566
0.0535	3.79631
0.05355	3.79663
0.0536	3.79761
0.05365	3.79761
0.0537	3.79825
0.05375	3.79923
0.0538	3.79955
0.05385	3.79988
0.0539	3.80085
0.05395	3.8015
0.054	3.80247
0.05405	3.80377
0.0541	3.8041
0.05415	3.80507
0.0542	3.80604
0.05425	3.80734
0.0543	3.80767
0.05435	3.80864
0.0544	3.80961
0.05445	3.80994
0.0545	3.81091
0.05455	3.81189
0.0546	3.81189
0.05465	3.81286
0.0547	3.81351
0.05475	3.81383
0.0548	3.81416
0.05485	3.81448
0.0549	3.81513
0.05495	3.81578
0.055	3.81546
0.05505	3.81578
0.0551	3.8161
0.05515	3.8161
0.0552	3.81643
0.05525	3.8161
0.0553	3.81643
0.05535	3.81643
0.0554	3.81578
0.05545	3.81578
0.0555	3.81578
0.05555	3.81546
0.0556	3.81578
0.05565	3.81546
0.0557	3.81546
0.05575	3.81578
0.0558	3.81578
0.05585	3.8161
0.0559	3.81643
0.05595	3.81643
0.056	3.81708
0.05605	3.8174
0.0561	3.81773
0.05615	3.81805
0.0562	3.8187
0.05625	3.81903
0.0563	3.81903
0.05635	3.82
0.0564	3.82
0.05645	3.82097
0.0565	3.8213
0.05655	3.82195
0.0566	3.82227
0.05665	3.82292
0.0567	3.82389
0.05675	3.82454
0.0568	3.82519
0.05685	3.82552
0.0569	3.82616
0.05695	3.82649
0.057	3.82714
0.05705	3.82811
0.0571	3.82844
0.05715	3.82909
0.0572	3.82973
0.05725	3.83038
0.0573	3.83136
0.05735	3.83266
0.0574	3.83298
0.05745	3.83428
0.0575	3.83428
0.05755	3.83558
0.0576	3.83623
0.05765	3.8372
0.0577	3.83752
0.05775	3.83785
0.0578	3.83915
0.05785	3.83915
0.0579	3.8398
0.05795	3.84012
0.058	3.84012
0.05805	3.84077
0.0581	3.84174
0.05815	3.84109
0.0582	3.84109
0.05825	3.84174
0.0583	3.84174
0.05835	3.84142
0.0584	3.84174
0.05845	3.84174
0.0585	3.84142
0.05855	3.84174
0.0586	3.84174
0.05865	3.84142
0.0587	3.84142
0.05875	3.84142
0.0588	3.84142
0.05885	3.84109
0.0589	3.84109
0.05895	3.84142
0.059	3.84142
0.05905	3.84174
0.0591	3.84142
0.05915	3.84142
0.0592	3.84142
0.05925	3.84174
0.0593	3.84142
0.05935	3.84207
0.0594	3.84207
0.05945	3.84239
0.0595	3.84239
0.05955	3.84272
0.0596	3.84304
0.05965	3.84337
0.0597	3.84369
0.05975	3.84401
0.0598	3.84434
0.05985	3.84434
0.0599	3.84499
0.05995	3.84564
0.06	3.84661
0.06005	3.84726
0.0601	3.84726
0.06015	3.84856
0.0602	3.84986
0.06025	3.85051
0.0603	3.85115
0.06035	3.85213
0.0604	3.85278
0.06045	3.85375
0.0605	3.85537
0.06055	3.85537
0.0606	3.85667
0.06065	3.85797
0.0607	3.85862
0.06075	3.85959
0.0608	3.86057
0.06085	3.86122
0.0609	3.86219
0.06095	3.86316
0.061	3.86381
0.06105	3.86414
0.0611	3.86479
0.06115	3.86543
0.0612	3.86608
0.06125	3.86641
0.0613	3.86641
0.06135	3.86641
0.0614	3.86673
0.06145	3.86673
0.0615	3.86673
0.06155	3.86673
0.0616	3.86641
0.06165	3.86608
0.0617	3.86576
0.06175	3.86511
0.0618	3.86511
0.06185	3.86446
0.0619	3.86414
0.06195	3.86414
0.062	3.86349
0.06205	3.86316
0.0621	3.86316
0.06215	3.86316
0.0622	3.86316
0.06225	3.86316
0.0623	3.86349
0.06235	3.86381
0.0624	3.86414
0.06245	3.86446
0.0625	3.86479
0.06255	3.86543
0.0626	3.86641
0.06265	3.86706
0.0627	3.86771
0.06275	3.869
0.0628	3.86965
0.06285	3.8703
0.0629	3.8716
0.06295	3.87225
0.063	3.8729
0.06305	3.87387
0.0631	3.87485
0.06315	3.8755
0.0632	3.87614
0.06325	3.87679
0.0633	3.87712
0.06335	3.87809
0.0634	3.87777
0.06345	3.87842
0.0635	3.87842
0.06355	3.87874
0.0636	3.87874
0.06365	3.87874
0.0637	3.87907
0.06375	3.87874
0.0638	3.87971
0.06385	3.87939
0.0639	3.88004
0.06395	3.88036
0.064	3.88069
0.06405	3.88134
0.0641	3.88166
0.06415	3.88199
0.0642	3.88296
0.06425	3.88361
0.0643	3.88458
0.06435	3.88491
0.0644	3.88556
0.06445	3.88653
0.0645	3.88783
0.06455	3.88783
0.0646	3.88848
0.06465	3.88913
0.0647	3.8901
0.06475	3.89075
0.0648	3.89172
0.06485	3.89237
0.0649	3.89302
0.06495	3.89367
0.065	3.89464
0.06505	3.89497
0.0651	3.89562
0.06515	3.89627
0.0652	3.89659
0.06525	3.89724
0.0653	3.89789
0.06535	3.89854
0.0654	3.89854
0.06545	3.89984
0.0655	3.90016
0.06555	3.90113
0.0656	3.90146
0.06565	3.90178
0.0657	3.90276
0.06575	3.90341
0.0658	3.90438
0.06585	3.90503
0.0659	3.906
0.06595	3.90665
0.066	3.90763
0.06605	3.90827
0.0661	3.90892
0.06615	3.90957
0.0662	3.91022
0.06625	3.91087
0.0663	3.91152
0.06635	3.91217
0.0664	3.91249
0.06645	3.91249
0.0665	3.91249
0.06655	3.91282
0.0666	3.91314
0.06665	3.91282
0.0667	3.91314
0.06675	3.91249
0.0668	3.91282
0.06685	3.91282
0.0669	3.91249
0.06695	3.91249
0.067	3.91282
0.06705	3.91249
0.0671	3.91249
0.06715	3.91249
0.0672	3.91249
0.06725	3.91282
0.0673	3.91314
0.06735	3.91347
0.0674	3.91347
0.06745	3.91347
0.0675	3.91379
0.06755	3.91412
0.0676	3.91444
0.06765	3.91444
0.0677	3.91444
0.06775	3.91509
0.0678	3.91509
0.06785	3.91541
0.0679	3.91606
0.06795	3.91639
0.068	3.91606
0.06805	3.91671
0.0681	3.91671
0.06815	3.91704
0.0682	3.91801
0.06825	3.91801
0.0683	3.91898
0.06835	3.91963
0.0684	3.92028
0.06845	3.92093
0.0685	3.92158
0.06855	3.92223
0.0686	3.9232
0.06865	3.92353
0.0687	3.92483
0.06875	3.92548
0.0688	3.92645
0.06885	3.92645
0.0689	3.92775
0.06895	3.9284
0.069	3.92905
0.06905	3.93002
0.0691	3.93034
0.06915	3.93197
0.0692	3.93229
0.06925	3.93294
0.0693	3.93359
0.06935	3.93424
0.0694	3.93554
0.06945	3.93554
0.0695	3.93619
0.06955	3.93683
0.0696	3.93683
0.06965	3.93716
0.0697	3.93781
0.06975	3.93813
0.0698	3.93846
0.06985	3.93911
0.0699	3.93943
0.06995	3.93976
0.07	3.9404
0.07005	3.94073
0.0701	3.94105
0.07015	3.9417
0.0702	3.94235
0.07025	3.94268
0.0703	3.94333
0.07035	3.94397
0.0704	3.94495
0.07045	3.94527
0.0705	3.94592
0.07055	3.94625
0.0706	3.94657
0.07065	3.9469
0.0707	3.94754
0.07075	3.94787
0.0708	3.94787
0.07085	3.94819
0.0709	3.94884
0.07095	3.94917
0.071	3.94884
0.07105	3.94917
0.0711	3.94917
0.07115	3.94949
0.0712	3.94917
0.07125	3.94949
0.0713	3.94982
0.07135	3.95014
0.0714	3.94982
0.07145	3.95014
0.0715	3.95079
0.07155	3.95111
0.0716	3.95144
0.07165	3.95176
0.0717	3.95209
0.07175	3.95274
0.0718	3.95274
0.07185	3.95339
0.0719	3.95371
0.07195	3.95436
0.072	3.95468
0.07205	3.95468
0.0721	3.95468
0.07215	3.95501
0.0722	3.95468
0.07225	3.95436
0.0723	3.95436
0.07235	3.95404
0.0724	3.95339
0.07245	3.95274
0.0725	3.95176
0.07255	3.95176
0.0726	3.95111
0.07265	3.95047
0.0727	3.95014
0.07275	3.94982
0.0728	3.94949
0.07285	3.94884
0.0729	3.94884
0.07295	3.94917
0.073	3.94884
0.07305	3.94917
0.0731	3.94917
0.07315	3.94982
0.0732	3.94949
0.07325	3.95014
0.0733	3.95079
0.07335	3.95111
0.0734	3.95176
0.07345	3.95241
0.0735	3.95274
0.07355	3.95339
0.0736	3.95436
0.07365	3.95468
0.0737	3.95566
0.07375	3.95631
0.0738	3.95728
0.07385	3.95793
0.0739	3.95858
0.07395	3.95923
0.074	3.95988
0.07405	3.96053
0.0741	3.9615
0.07415	3.96215
0.0742	3.9628
0.07425	3.96345
0.0743	3.9641
0.07435	3.96475
0.0744	3.96604
0.07445	3.96669
0.0745	3.96767
0.07455	3.96864
0.0746	3.96929
0.07465	3.97059
0.0747	3.97124
0.07475	3.97253
0.0748	3.97318
0.07485	3.97416
0.0749	3.97481
0.07495	3.97578
0.075	3.97643
0.07505	3.97773
0.0751	3.97838
0.07515	3.97935
0.0752	3.98
0.07525	3.98097
0.0753	3.98162
0.07535	3.98227
0.0754	3.98292
0.07545	3.98389
0.0755	3.98422
0.07555	3.98487
0.0756	3.98552
0.07565	3.98584
0.0757	3.98649
0.07575	3.98681
0.0758	3.98746
0.07585	3.98844
0.0759	3.98844
0.07595	3.98974
0.076	3.98941
0.07605	3.99006
0.0761	3.99006
0.07615	3.99038
0.0762	3.99103
0.07625	3.99168
0.0763	3.99168
0.07635	3.99201
0.0764	3.99201
0.07645	3.99233
0.0765	3.99266
0.07655	3.99266
0.0766	3.99266
0.07665	3.99298
0.0767	3.99298
0.07675	3.99298
0.0768	3.99298
0.07685	3.99331
0.0769	3.99298
0.07695	3.99331
0.077	3.99331
0.07705	3.99363
0.0771	3.99363
0.07715	3.99395
0.0772	3.99395
0.07725	3.99428
0.0773	3.9946
0.07735	3.99395
0.0774	3.99428
0.07745	3.99493
0.0775	3.99428
0.07755	3.99493
0.0776	3.99525
0.07765	3.99525
0.0777	3.99558
0.07775	3.99558
0.0778	3.9959
0.07785	3.99623
0.0779	3.9959
0.07795	3.99655
0.078	3.99655
0.07805	3.99688
0.0781	3.9972
0.07815	3.99785
0.0782	3.99817
0.07825	3.9985
0.0783	3.99915
0.07835	3.99915
0.0784	4.00012
0.07845	4.00012
0.0785	4.00077
0.07855	4.00142
0.0786	4.00174
0.07865	4.00239
0.0787	4.00304
0.07875	4.00337
0.0788	4.00434
0.07885	4.00466
0.0789	4.00531
0.07895	4.00564
0.079	4.00629
0.07905	4.00694
0.0791	4.00759
0.07915	4.00759
0.0792	4.00759
0.07925	4.00823
0.0793	4.00888
0.07935	4.00888
0.0794	4.00921
0.07945	4.00953
0.0795	4.00953
0.07955	4.00986
0.0796	4.01018
0.07965	4.01018
0.0797	4.01083
0.07975	4.01116
0.0798	4.01148
0.07985	4.01213
0.0799	4.0118
0.07995	4.01278
0.08	4.0131
0.08005	4.01375
0.0801	4.01408
0.08015	4.01505
0.0802	4.0157
0.08025	4.0157
0.0803	4.01635
0.08035	4.017
0.0804	4.01765
0.08045	4.01797
0.0805	4.01894
0.08055	4.01959
0.0806	4.02089
0.08065	4.02089
0.0807	4.02186
0.08075	4.02251
0.0808	4.02381
0.08085	4.02414
0.0809	4.02511
0.08095	4.02576
0.081	4.02608
0.08105	4.02706
0.0811	4.02803
0.08115	4.02803
0.0812	4.02868
0.08125	4.02868
0.0813	4.02933
0.08135	4.02965
0.0814	4.02965
0.08145	4.02998
0.0815	4.02998
0.08155	4.02998
0.0816	4.02998
0.08165	4.02998
0.0817	4.02998
0.08175	4.02965
0.0818	4.02998
0.08185	4.02965
0.0819	4.02998
0.08195	4.02933
0.082	4.02933
0.08205	4.029
0.0821	4.02933
0.08215	4.029
0.0822	4.029
0.08225	4.029
0.0823	4.029
0.08235	4.029
0.0824	4.02868
0.08245	4.029
0.0825	4.02868
0.08255	4.029
0.0826	4.02933
0.08265	4.029
0.0827	4.02933
0.08275	4.02933
0.0828	4.0303
0.08285	4.02998
0.0829	4.0303
0.08295	4.0303
0.083	4.03063
0.08305	4.03095
0.0831	4.03063
0.08315	4.03128
0.0832	4.03128
0.08325	4.03128
0.0833	4.0316
0.08335	4.03128
0.0834	4.0316
0.08345	4.03193
0.0835	4.03225
0.08355	4.03225
0.0836	4.03225
0.08365	4.03257
0.0837	4.03322
0.08375	4.03355
0.0838	4.03387
0.08385	4.03485
0.0839	4.0355
0.08395	4.03614
0.084	4.03647
0.08405	4.03777
0.0841	4.03809
0.08415	4.03939
0.0842	4.04004
0.08425	4.04134
0.0843	4.04199
0.08435	4.04296
0.0844	4.04393
0.08445	4.04556
0.0845	4.04621
0.08455	4.04685
0.0846	4.04815
0.08465	4.04913
0.0847	4.05075
0.08475	4.0514
0.0848	4.0527
0.08485	4.05367
0.0849	4.05464
0.08495	4.05529
0.085	4.05627
0.08505	4.05756
0.0851	4.05854
0.08515	4.05951
0.0852	4.05984
0.08525	4.06081
0.0853	4.06113
0.08535	4.06178
0.0854	4.06243
0.08545	4.06276
0.0855	4.06341
0.08555	4.06406
0.0856	4.06373
0.08565	4.06438
0.0857	4.06406
0.08575	4.06438
0.0858	4.0647
0.08585	4.06503
0.0859	4.0647
0.08595	4.0647
0.086	4.0647
0.08605	4.0647
0.0861	4.06503
0.08615	4.0647
0.0862	4.06438
0.08625	4.06406
0.0863	4.06406
0.08635	4.06406
0.0864	4.06406
0.08645	4.06406
0.0865	4.06406
0.08655	4.06373
0.0866	4.06438
0.08665	4.0647
0.0867	4.0647
0.08675	4.06503
0.0868	4.06535
0.08685	4.066
0.0869	4.06665
0.08695	4.0673
0.087	4.06827
0.08705	4.0686
0.0871	4.06957
0.08715	4.07055
0.0872	4.07184
0.08725	4.07282
0.0873	4.07379
0.08735	4.07412
0.0874	4.07509
0.08745	4.07574
0.0875	4.07704
0.08755	4.07736
0.0876	4.07801
0.08765	4.07801
0.0877	4.07898
0.08775	4.07866
0.0878	4.07898
0.08785	4.07931
0.0879	4.07866
0.08795	4.07898
0.088	4.07866
0.08805	4.07866
0.0881	4.07866
0.08815	4.07801
0.0882	4.07769
0.08825	4.07769
0.0883	4.07704
0.08835	4.07639
0.0884	4.07606
0.08845	4.07541
0.0885	4.07541
0.08855	4.07444
0.0886	4.07444
0.08865	4.07379
0.0887	4.07282
0.08875	4.07249
0.0888	4.07217
0.08885	4.07184
0.0889	4.07152
0.08895	4.07087
0.089	4.07087
0.08905	4.0712
0.0891	4.0712
0.08915	4.07055
0.0892	4.0712
0.08925	4.0712
0.0893	4.07152
0.08935	4.07184
0.0894	4.07184
0.08945	4.07249
0.0895	4.07314
0.08955	4.07379
0.0896	4.07444
0.08965	4.07444
0.0897	4.07541
0.08975	4.07606
0.0898	4.07639
0.08985	4.07671
0.0899	4.07704
0.08995	4.07801
0.09	4.07866
0.09005	4.07866
0.0901	4.07898
0.09015	4.07931
0.0902	4.08028
0.09025	4.08061
0.0903	4.08126
0.09035	4.08191
0.0904	4.08223
0.09045	4.08288
0.0905	4.08418
0.09055	4.0845
0.0906	4.0845
0.09065	4.08515
0.0907	4.08548
0.09075	4.08645
0.0908	4.08645
0.09085	4.08677
0.0909	4.0871
0.09095	4.08742
0.091	4.08775
0.09105	4.08775
0.0911	4.08742
0.09115	4.08775
0.0912	4.08775
0.09125	4.08775
0.0913	4.08807
0.09135	4.08807
0.0914	4.08872
0.09145	4.08872
0.0915	4.08872
0.09155	4.08905
0.0916	4.08905
0.09165	4.08969
0.0917	4.08969
0.09175	4.09034
0.0918	4.09067
0.09185	4.09132
0.0919	4.09164
0.09195	4.09197
0.092	4.09262
0.09205	4.09326
0.0921	4.09326
0.09215	4.09326
0.0922	4.09424
0.09225	4.09391
0.0923	4.09424
0.09235	4.09424
0.0924	4.09424
0.09245	4.09489
0.0925	4.09489
0.09255	4.09456
0.0926	4.09489
0.09265	4.09489
0.0927	4.09456
0.09275	4.09456
0.0928	4.09489
0.09285	4.09489
0.0929	4.09489
0.09295	4.09489
0.093	4.09489
0.09305	4.09489
0.0931	4.09554
0.09315	4.09554
0.0932	4.09619
0.09325	4.09651
0.0933	4.09683
0.09335	4.09651
0.0934	4.09716
0.09345	4.09781
0.0935	4.09813
0.09355	4.09878
0.0936	4.09911
0.09365	4.09976
0.0937	4.1004
0.09375	4.10073
0.0938	4.10138
0.09385	4.10138
0.0939	4.10235
0.09395	4.103
0.094	4.10333
0.09405	4.10397
0.0941	4.10462
0.09415	4.10527
0.0942	4.1056
0.09425	4.10625
0.0943	4.10722
0.09435	4.10787
0.0944	4.10819
0.09445	4.10949
0.0945	4.11014
0.09455	4.11047
0.0946	4.11079
0.09465	4.11111
0.0947	4.11209
0.09475	4.11274
0.0948	4.11274
0.09485	4.11339
0.0949	4.11371
0.09495	4.11468
0.095	4.11468
0.09505	4.11468
0.0951	4.11533
0.09515	4.11533
0.0952	4.11566
0.09525	4.11566
0.0953	4.11598
0.09535	4.11598
0.0954	4.11598
0.09545	4.11598
0.0955	4.11631
0.09555	4.11598
0.0956	4.11598
0.09565	4.11598
0.0957	4.11533
0.09575	4.11566
0.0958	4.11566
0.09585	4.11533
0.0959	4.11533
0.09595	4.11468
0.096	4.11501
0.09605	4.11501
0.0961	4.11533
0.09615	4.11533
0.0962	4.11598
0.09625	4.11598
0.0963	4.11631
0.09635	4.11631
0.0964	4.11631
0.09645	4.11663
0.0965	4.11761
0.09655	4.11793
0.0966	4.11825
0.09665	4.11858
0.0967	4.1189
0.09675	4.11955
0.0968	4.11955
0.09685	4.1202
0.0969	4.1202
0.09695	4.12053
0.097	4.12053
0.09705	4.12085
0.0971	4.12118
0.09715	4.1215
0.0972	4.1215
0.09725	4.12182
0.0973	4.1228
0.09735	4.12247
0.0974	4.12312
0.09745	4.12312
0.0975	4.12345
0.09755	4.12377
0.0976	4.12442
0.09765	4.1241
0.0977	4.12442
0.09775	4.12507
0.0978	4.12539
0.09785	4.12539
0.0979	4.12604
0.09795	4.12604
0.098	4.12637
0.09805	4.12702
0.0981	4.12734
0.09815	4.12734
0.0982	4.12799
0.09825	4.12832
0.0983	4.12896
0.09835	4.12929
0.0984	4.12961
0.09845	4.13059
0.0985	4.13091
0.09855	4.13156
0.0986	4.13221
0.09865	4.13286
0.0987	4.13351
0.09875	4.13448
0.0988	4.13448
0.09885	4.13546
0.0989	4.1361
0.09895	4.13643
0.099	4.13708
0.09905	4.1374
[truncated: 5,812 more rows]
