# Supplementary material for: An evolutionarily conserved glycine-tyrosine motif forms a folding core in outer membrane proteins
Source: PLoS One. 2017 Aug 3;12(8):e0182016. doi: 10.1371/journal.pone.0182016 (PMC5542473; doi:10.1371/journal.pone.0182016)
Supplement: S1 File — (ZIP) [file pone.0182016.s001.zip › OmpX stopflow RAW data/OmpX WT 10/ompx_wt_ch1_040.bka]

BIO-KINE ASCII FILE
_COMMENT	External device
_COMMENT	Kinetics measurement
_COMMENT	Y Unit : Volt, X Unit : s
_COMMENT	Timebase 1 = .00005 s 5001 pts
_COMMENT	Timebase 2 = .001 s 2749 pts
_COMMENT	Timebase 3 = .5 s 44 pts
_SFM	SFM-300 /S Advanced mode
_SFM	Ratio : S1: 950, S2: 950, S3: 100
_SFM	Content : S1: , S2: , S3:
_SFM	Concentration : S1: , S2: , S3:
_SFM	Total volume : 422 �l Flow : 14 mL/s
_SFM	Acquisition start : 10 ms before stop
_SFM	cuve=FC-08, s1=10 ml , s2=10 ml , s3=1.9 ml
_UNITX	s
_UNITY	Volt
_DELTAX	0
_DATA
1e-300	2.58251
5e-5	2.60199
1e-4	2.62243
1.5e-4	2.64353
2e-4	2.66527
2.5e-4	2.68734
3e-4	2.70941
3.5e-4	2.73245
4e-4	2.75517
4.5e-4	2.77789
5e-4	2.80061
5.5e-4	2.82268
6e-4	2.84539
6.5e-4	2.86746
7e-4	2.88888
7.5e-4	2.90998
8e-4	2.9301
8.5e-4	2.95022
9e-4	2.96969
9.5e-4	2.98852
0.001	3.00637
0.00105	3.02389
0.0011	3.04045
0.00115	3.05635
0.0012	3.07128
0.00125	3.08491
0.0013	3.09821
0.00135	3.11022
0.0014	3.12093
0.00145	3.13164
0.0015	3.1404
0.00155	3.14787
0.0016	3.15501
0.00165	3.16085
0.0017	3.16604
0.00175	3.16961
0.0018	3.17253
0.00185	3.17448
0.0019	3.17513
0.00195	3.17546
0.002	3.17416
0.00205	3.17221
0.0021	3.16961
0.00215	3.16604
0.0022	3.16182
0.00225	3.15696
0.0023	3.15144
0.00235	3.1443
0.0024	3.13748
0.00245	3.12969
0.0025	3.12061
0.00255	3.11184
0.0026	3.10178
0.00265	3.09172
0.0027	3.08069
0.00275	3.069
0.0028	3.05732
0.00285	3.04466
0.0029	3.03201
0.00295	3.01903
0.003	3.00475
0.00305	2.99079
0.0031	2.97651
0.00315	2.96191
0.0032	2.94665
0.00325	2.93205
0.0033	2.91679
0.00335	2.90122
0.0034	2.88564
0.00345	2.86974
0.0035	2.85448
0.00355	2.8389
0.0036	2.82397
0.00365	2.80969
0.0037	2.79477
0.00375	2.78081
0.0038	2.76718
0.00385	2.75387
0.0039	2.74057
0.00395	2.72888
0.004	2.7172
0.00405	2.70552
0.0041	2.69416
0.00415	2.68442
0.0042	2.67404
0.00425	2.66527
0.0043	2.65619
0.00435	2.64775
0.0044	2.64093
0.00445	2.63477
0.0045	2.6286
0.00455	2.62406
0.0046	2.62016
0.00465	2.61724
0.0047	2.61529
0.00475	2.61464
0.0048	2.61497
0.00485	2.61692
0.0049	2.61919
0.00495	2.62308
0.005	2.62828
0.00505	2.63444
0.0051	2.64158
0.00515	2.6497
0.0052	2.65878
0.00525	2.66917
0.0053	2.6802
0.00535	2.69253
0.0054	2.70519
0.00545	2.71882
0.0055	2.7331
0.00555	2.74836
0.0056	2.76393
0.00565	2.78016
0.0057	2.79671
0.00575	2.81326
0.0058	2.83079
0.00585	2.84832
0.0059	2.86617
0.00595	2.88304
0.006	2.90122
0.00605	2.91809
0.0061	2.93562
0.00615	2.95249
0.0062	2.96937
0.00625	2.9856
0.0063	3.0015
0.00635	3.01643
0.0064	3.03136
0.00645	3.04564
0.0065	3.05927
0.00655	3.07193
0.0066	3.08393
0.00665	3.09594
0.0067	3.10698
0.00675	3.11704
0.0068	3.12612
0.00685	3.13521
0.0069	3.143
0.00695	3.15047
0.007	3.15696
0.00705	3.1628
0.0071	3.16832
0.00715	3.17286
0.0072	3.17675
0.00725	3.18032
0.0073	3.1826
0.00735	3.18487
0.0074	3.18584
0.00745	3.18681
0.0075	3.18681
0.00755	3.18617
0.0076	3.18519
0.00765	3.18357
0.0077	3.18162
0.00775	3.17838
0.0078	3.17546
0.00785	3.17124
0.0079	3.16702
0.00795	3.16247
0.008	3.15663
0.00805	3.15014
0.0081	3.14365
0.00815	3.13683
0.0082	3.12872
0.00825	3.12028
0.0083	3.1112
0.00835	3.10146
0.0084	3.09075
0.00845	3.07971
0.0085	3.06836
0.00855	3.05635
0.0086	3.04337
0.00865	3.03006
0.0087	3.01578
0.00875	3.00215
0.0088	2.98754
0.00885	2.97294
0.0089	2.95801
0.00895	2.94373
0.009	2.9288
0.00905	2.91485
0.0091	2.90024
0.00915	2.88726
0.0092	2.87363
0.00925	2.86097
0.0093	2.84929
0.00935	2.83793
0.0094	2.82787
0.00945	2.81813
0.0095	2.80969
0.00955	2.80223
0.0096	2.79574
0.00965	2.7899
0.0097	2.78535
0.00975	2.78243
0.0098	2.77984
0.00985	2.77821
0.0099	2.77789
0.00995	2.77854
0.01	2.77984
0.01005	2.78211
0.0101	2.78535
0.01015	2.78925
0.0102	2.79379
0.01025	2.79898
0.0103	2.80548
0.01035	2.81164
0.0104	2.81846
0.01045	2.82527
0.0105	2.83339
0.01055	2.84247
0.0106	2.85026
0.01065	2.86
0.0107	2.86941
0.01075	2.87947
0.0108	2.88986
0.01085	2.90057
0.0109	2.91128
0.01095	2.92264
0.011	2.93399
0.01105	2.946
0.0111	2.95736
0.01115	2.96905
0.0112	2.9817
0.01125	2.99339
0.0113	3.00572
0.01135	3.01675
0.0114	3.02844
0.01145	3.04077
0.0115	3.05148
0.01155	3.06316
0.0116	3.07387
0.01165	3.08458
0.0117	3.09497
0.01175	3.1047
0.0118	3.11412
0.01185	3.1232
0.0119	3.13132
0.01195	3.13911
0.012	3.1469
0.01205	3.15404
0.0121	3.15988
0.01215	3.16572
0.0122	3.17091
0.01225	3.17578
0.0123	3.18
0.01235	3.18357
0.0124	3.18681
0.01245	3.18973
0.0125	3.19201
0.01255	3.19363
0.0126	3.19558
0.01265	3.19655
0.0127	3.1972
0.01275	3.19785
0.0128	3.19752
0.01285	3.19785
0.0129	3.19752
0.01295	3.1972
0.013	3.19655
0.01305	3.19655
0.0131	3.1959
0.01315	3.1959
0.0132	3.19493
0.01325	3.19493
0.0133	3.19428
0.01335	3.19395
0.0134	3.19395
0.01345	3.19363
0.0135	3.19363
0.01355	3.19395
0.0136	3.1946
0.01365	3.19493
0.0137	3.19525
0.01375	3.19558
0.0138	3.19655
0.01385	3.19655
0.0139	3.19785
0.01395	3.1985
0.014	3.19947
0.01405	3.20044
0.0141	3.20174
0.01415	3.20174
0.0142	3.20337
0.01425	3.20369
0.0143	3.20564
0.01435	3.20629
0.0144	3.20758
0.01445	3.20888
0.0145	3.21018
0.01455	3.21115
0.0146	3.21278
0.01465	3.21408
0.0147	3.21505
0.01475	3.21667
0.0148	3.21765
0.01485	3.21894
0.0149	3.21992
0.01495	3.22154
0.015	3.22284
0.01505	3.22414
0.0151	3.22479
0.01515	3.22608
0.0152	3.22673
0.01525	3.22771
0.0153	3.22803
0.01535	3.22868
0.0154	3.22933
0.01545	3.22998
0.0155	3.2303
0.01555	3.2303
0.0156	3.2303
0.01565	3.2303
0.0157	3.2303
0.01575	3.2303
0.0158	3.2303
0.01585	3.2303
0.0159	3.22998
0.01595	3.22965
0.016	3.22965
0.01605	3.229
0.0161	3.22836
0.01615	3.22803
0.0162	3.22771
0.01625	3.22706
0.0163	3.22673
0.01635	3.22641
0.0164	3.22608
0.01645	3.22543
0.0165	3.22511
0.01655	3.22479
0.0166	3.22446
0.01665	3.22414
0.0167	3.22381
0.01675	3.22381
0.0168	3.22316
0.01685	3.22316
0.0169	3.22316
0.01695	3.22316
0.017	3.22316
0.01705	3.22316
0.0171	3.22316
0.01715	3.22316
0.0172	3.22381
0.01725	3.22381
0.0173	3.22414
0.01735	3.22446
0.0174	3.22479
0.01745	3.22543
0.0175	3.22576
0.01755	3.22576
0.0176	3.22641
0.01765	3.22673
0.0177	3.22738
0.01775	3.22771
0.0178	3.22836
0.01785	3.229
0.0179	3.22998
0.01795	3.23095
0.018	3.23095
0.01805	3.2316
0.0181	3.23193
0.01815	3.2329
0.0182	3.23355
0.01825	3.2342
0.0183	3.23485
0.01835	3.2355
0.0184	3.23582
0.01845	3.23679
0.0185	3.23744
0.01855	3.23842
0.0186	3.23939
0.01865	3.23939
0.0187	3.24036
0.01875	3.24134
0.0188	3.24199
0.01885	3.24264
0.0189	3.24361
0.01895	3.24426
0.019	3.24523
0.01905	3.24588
0.0191	3.24621
0.01915	3.24653
0.0192	3.2475
0.01925	3.24815
0.0193	3.2488
0.01935	3.2488
0.0194	3.24978
0.01945	3.25042
0.0195	3.25042
0.01955	3.25107
0.0196	3.2514
0.01965	3.2514
0.0197	3.25172
0.01975	3.25205
0.0198	3.25237
0.01985	3.25237
0.0199	3.2527
0.01995	3.2527
0.02	3.2527
0.02005	3.25302
0.0201	3.25335
0.02015	3.25367
0.0202	3.25367
0.02025	3.25399
0.0203	3.25432
0.02035	3.25432
0.0204	3.25497
0.02045	3.25464
0.0205	3.25562
0.02055	3.25562
0.0206	3.25659
0.02065	3.25692
0.0207	3.25724
0.02075	3.25756
0.0208	3.25789
0.02085	3.25919
0.0209	3.25854
0.02095	3.25951
0.021	3.25984
0.02105	3.26016
0.0211	3.26081
0.02115	3.26081
0.0212	3.26113
0.02125	3.26211
0.0213	3.26211
0.02135	3.26243
0.0214	3.26308
0.02145	3.26373
0.0215	3.26438
0.02155	3.26438
0.0216	3.2647
0.02165	3.26535
0.0217	3.26535
0.02175	3.266
0.0218	3.266
0.02185	3.26665
0.0219	3.26633
0.02195	3.26633
0.022	3.26633
0.02205	3.26633
0.0221	3.26665
0.02215	3.26665
0.0222	3.266
0.02225	3.26633
0.0223	3.26633
0.02235	3.26568
0.0224	3.26568
0.02245	3.26568
0.0225	3.26568
0.02255	3.26535
0.0226	3.26503
0.02265	3.26503
0.0227	3.26568
0.02275	3.26568
0.0228	3.26503
0.02285	3.26568
0.0229	3.26535
0.02295	3.26568
0.023	3.266
0.02305	3.266
0.0231	3.266
0.02315	3.26665
0.0232	3.2673
0.02325	3.2673
0.0233	3.26795
0.02335	3.2686
0.0234	3.26925
0.02345	3.26957
0.0235	3.2699
0.02355	3.27087
0.0236	3.2712
0.02365	3.27184
0.0237	3.27249
0.02375	3.27314
0.0238	3.27379
0.02385	3.27444
0.0239	3.27509
0.02395	3.27509
0.024	3.27606
0.02405	3.27671
0.0241	3.27671
0.02415	3.27801
0.0242	3.27898
0.02425	3.27931
0.0243	3.27996
0.02435	3.28061
0.0244	3.28191
0.02445	3.28223
0.0245	3.28353
0.02455	3.28418
0.0246	3.28483
0.02465	3.28548
0.0247	3.28677
0.02475	3.28742
0.0248	3.28742
0.02485	3.28807
0.0249	3.28872
0.02495	3.28937
0.025	3.29034
0.02505	3.29034
0.0251	3.29067
0.02515	3.29132
0.0252	3.29197
0.02525	3.29229
0.0253	3.29229
0.02535	3.29262
0.0254	3.29326
0.02545	3.29359
0.0255	3.29391
0.02555	3.29456
0.0256	3.29456
0.02565	3.29554
0.0257	3.29554
0.02575	3.29586
0.0258	3.29586
0.02585	3.29651
0.0259	3.29683
0.02595	3.29748
0.026	3.29813
0.02605	3.29878
0.0261	3.29911
0.02615	3.29943
0.0262	3.30008
0.02625	3.30138
0.0263	3.3017
0.02635	3.30268
0.0264	3.30333
0.02645	3.30365
0.0265	3.3043
0.02655	3.30495
0.0266	3.30527
0.02665	3.30657
0.0267	3.30625
0.02675	3.3069
0.0268	3.30754
0.02685	3.30787
0.0269	3.30884
0.02695	3.30884
0.027	3.30917
0.02705	3.30982
0.0271	3.30982
0.02715	3.31047
0.0272	3.31079
0.02725	3.31144
0.0273	3.31176
0.02735	3.31241
0.0274	3.31241
0.02745	3.31306
0.0275	3.31371
0.02755	3.31371
0.0276	3.31436
0.02765	3.31468
0.0277	3.31533
0.02775	3.31566
0.0278	3.31598
0.02785	3.31696
0.0279	3.31728
0.02795	3.31793
0.028	3.31793
0.02805	3.31825
0.0281	3.31858
0.02815	3.3189
0.0282	3.31955
0.02825	3.31955
0.0283	3.32053
0.02835	3.3202
0.0284	3.32053
0.02845	3.32053
0.0285	3.32118
0.02855	3.32118
0.0286	3.32118
0.02865	3.32182
0.0287	3.32247
0.02875	3.3228
0.0288	3.32247
0.02885	3.3228
0.0289	3.3228
0.02895	3.32345
0.029	3.32312
0.02905	3.32312
0.0291	3.32312
0.02915	3.32312
0.0292	3.3228
0.02925	3.32312
0.0293	3.32312
0.02935	3.3228
0.0294	3.32247
0.02945	3.32215
0.0295	3.32215
0.02955	3.32182
0.0296	3.32182
0.02965	3.3215
0.0297	3.32182
0.02975	3.3215
0.0298	3.3215
0.02985	3.32182
0.0299	3.3215
0.02995	3.3215
0.03	3.3215
0.03005	3.32215
0.0301	3.32182
0.03015	3.3215
0.0302	3.32215
0.03025	3.32215
0.0303	3.32215
0.03035	3.32215
0.0304	3.32247
0.03045	3.3228
0.0305	3.32312
0.03055	3.32345
0.0306	3.3241
0.03065	3.32442
0.0307	3.32539
0.03075	3.32572
0.0308	3.32637
0.03085	3.32669
0.0309	3.32767
0.03095	3.32896
0.031	3.32961
0.03105	3.33026
0.0311	3.33156
0.03115	3.33253
0.0312	3.33351
0.03125	3.33416
0.0313	3.33513
0.03135	3.33578
0.0314	3.33675
0.03145	3.3374
0.0315	3.33805
0.03155	3.33902
0.0316	3.33902
0.03165	3.33967
0.0317	3.34
0.03175	3.34
0.0318	3.34065
0.03185	3.34097
0.0319	3.3413
0.03195	3.34065
0.032	3.34097
0.03205	3.3413
0.0321	3.3413
0.03215	3.34162
0.0322	3.3413
0.03225	3.3413
0.0323	3.34195
0.03235	3.34195
0.0324	3.34227
0.03245	3.34259
0.0325	3.34259
0.03255	3.34292
0.0326	3.34389
0.03265	3.34454
0.0327	3.34519
0.03275	3.34584
0.0328	3.34714
0.03285	3.34779
0.0329	3.34844
0.03295	3.34973
0.033	3.35071
0.03305	3.35168
0.0331	3.35201
0.03315	3.3533
0.0332	3.35395
0.03325	3.35525
0.0333	3.3559
0.03335	3.35623
0.0334	3.3572
0.03345	3.3585
0.0335	3.35915
0.03355	3.35915
0.0336	3.36012
0.03365	3.36109
0.0337	3.36142
0.03375	3.36207
0.0338	3.36207
0.03385	3.36239
0.0339	3.36337
0.03395	3.36337
0.034	3.36434
0.03405	3.36466
0.0341	3.36499
0.03415	3.36564
0.0342	3.36596
0.03425	3.36629
0.0343	3.36661
0.03435	3.36661
0.0344	3.36694
0.03445	3.36726
0.0345	3.36694
0.03455	3.36726
0.0346	3.36726
0.03465	3.36726
0.0347	3.36694
0.03475	3.36726
0.0348	3.36758
0.03485	3.36694
0.0349	3.36694
0.03495	3.36726
0.035	3.36726
0.03505	3.36726
0.0351	3.36758
0.03515	3.36758
0.0352	3.36758
0.03525	3.36823
0.0353	3.36856
0.03535	3.36888
0.0354	3.36921
0.03545	3.36986
0.0355	3.36986
0.03555	3.36986
0.0356	3.37051
0.03565	3.37115
0.0357	3.37148
0.03575	3.3718
0.0358	3.37213
0.03585	3.37245
0.0359	3.37245
0.03595	3.3731
0.036	3.37343
0.03605	3.37375
0.0361	3.37408
0.03615	3.37472
0.0362	3.37537
0.03625	3.37602
0.0363	3.37635
0.03635	3.37667
0.0364	3.37765
0.03645	3.37829
0.0365	3.37829
0.03655	3.37894
0.0366	3.37992
0.03665	3.38024
0.0367	3.38089
0.03675	3.38154
0.0368	3.38186
0.03685	3.38284
0.0369	3.38316
0.03695	3.38349
0.037	3.38479
0.03705	3.38511
0.0371	3.38543
0.03715	3.38608
0.0372	3.38641
0.03725	3.38706
0.0373	3.38738
0.03735	3.38803
0.0374	3.38836
0.03745	3.389
0.0375	3.38965
0.03755	3.38998
0.0376	3.3903
0.03765	3.39128
0.0377	3.39193
0.03775	3.39193
0.0378	3.3929
0.03785	3.39355
0.0379	3.39387
0.03795	3.39485
0.038	3.3955
0.03805	3.39582
0.0381	3.39679
0.03815	3.39744
0.0382	3.39809
0.03825	3.39874
0.0383	3.39907
0.03835	3.39939
0.0384	3.39971
0.03845	3.40004
0.0385	3.40036
0.03855	3.40069
0.0386	3.40036
0.03865	3.40069
0.0387	3.40069
0.03875	3.40004
0.0388	3.40004
0.03885	3.40004
0.0389	3.40036
0.03895	3.40004
0.039	3.40004
0.03905	3.39971
0.0391	3.39971
0.03915	3.40004
0.0392	3.40036
0.03925	3.40036
0.0393	3.40004
0.03935	3.40069
0.0394	3.40134
0.03945	3.40101
0.0395	3.40166
0.03955	3.40199
0.0396	3.40199
0.03965	3.40296
0.0397	3.40296
0.03975	3.40393
0.0398	3.40458
0.03985	3.40491
0.0399	3.40556
0.03995	3.40621
0.04	3.40653
0.04005	3.40718
0.0401	3.4075
0.04015	3.40848
0.0402	3.4088
0.04025	3.40945
0.0403	3.4101
0.04035	3.40978
0.0404	3.41075
0.04045	3.41107
0.0405	3.41107
0.04055	3.41205
0.0406	3.41205
0.04065	3.4127
0.0407	3.41335
0.04075	3.41399
0.0408	3.41432
0.04085	3.41464
0.0409	3.41562
0.04095	3.41562
0.041	3.41627
0.04105	3.41692
0.0411	3.41756
0.04115	3.41789
0.0412	3.41854
0.04125	3.41886
0.0413	3.41951
0.04135	3.42016
0.0414	3.41984
0.04145	3.42016
0.0415	3.42146
0.04155	3.42146
0.0416	3.42178
0.04165	3.42178
0.0417	3.42243
0.04175	3.42276
0.0418	3.42341
0.04185	3.42373
0.0419	3.42373
0.04195	3.4247
0.042	3.42503
0.04205	3.42535
0.0421	3.426
0.04215	3.42633
0.0422	3.42698
0.04225	3.4273
0.0423	3.42827
0.04235	3.4286
0.0424	3.42892
0.04245	3.42957
0.0425	3.4299
0.04255	3.43022
0.0426	3.43087
0.04265	3.43152
0.0427	3.43217
0.04275	3.43249
0.0428	3.43314
0.04285	3.43314
0.0429	3.43412
0.04295	3.43477
0.043	3.43509
0.04305	3.43606
0.0431	3.43639
0.04315	3.43639
0.0432	3.43704
0.04325	3.43769
0.0433	3.43801
0.04335	3.43834
0.0434	3.43898
0.04345	3.43898
0.0435	3.43963
0.04355	3.44061
0.0436	3.44061
0.04365	3.44093
0.0437	3.44126
0.04375	3.44191
0.0438	3.44223
0.04385	3.44255
0.0439	3.44385
0.04395	3.44418
0.044	3.4445
0.04405	3.44515
0.0441	3.44548
0.04415	3.44612
0.0442	3.44742
0.04425	3.44807
0.0443	3.44872
0.04435	3.44969
0.0444	3.45002
0.04445	3.45067
0.0445	3.45132
0.04455	3.45229
0.0446	3.45262
0.04465	3.45326
0.0447	3.45391
0.04475	3.45456
0.0448	3.45521
0.04485	3.45554
0.0449	3.45554
0.04495	3.45619
0.045	3.45683
0.04505	3.45683
0.0451	3.45716
0.04515	3.45716
0.0452	3.45781
0.04525	3.45781
0.0453	3.45781
0.04535	3.45781
0.0454	3.45813
0.04545	3.45878
0.0455	3.45813
0.04555	3.45878
0.0456	3.45846
0.04565	3.45781
0.0457	3.45781
0.04575	3.45748
0.0458	3.45716
0.04585	3.45683
0.0459	3.45651
0.04595	3.45683
0.046	3.45619
0.04605	3.45554
0.0461	3.45489
0.04615	3.45489
0.0462	3.45456
0.04625	3.45489
0.0463	3.45489
0.04635	3.45456
0.0464	3.45456
0.04645	3.45489
0.0465	3.45521
0.04655	3.45554
0.0466	3.45619
0.04665	3.45683
0.0467	3.45748
0.04675	3.45748
0.0468	3.45846
0.04685	3.45878
0.0469	3.45976
0.04695	3.46008
0.047	3.46073
0.04705	3.46105
0.0471	3.46203
0.04715	3.46268
0.0472	3.46333
0.04725	3.46397
0.0473	3.46462
0.04735	3.46527
0.0474	3.46625
0.04745	3.46657
0.0475	3.4669
0.04755	3.46754
0.0476	3.46852
0.04765	3.46852
0.0477	3.46949
0.04775	3.46949
0.0478	3.46982
0.04785	3.47014
0.0479	3.47111
0.04795	3.47111
0.048	3.47144
0.04805	3.47111
0.0481	3.47144
0.04815	3.47209
0.0482	3.47209
0.04825	3.47209
0.0483	3.47274
0.04835	3.47241
0.0484	3.47306
0.04845	3.47339
0.0485	3.47371
0.04855	3.47404
0.0486	3.47501
0.04865	3.47533
0.0487	3.47533
0.04875	3.47598
0.0488	3.47631
0.04885	3.47696
0.0489	3.47761
0.04895	3.47793
0.049	3.47858
0.04905	3.47923
0.0491	3.47955
0.04915	3.4802
0.0492	3.48085
0.04925	3.4815
0.0493	3.48182
0.04935	3.48247
0.0494	3.48345
0.04945	3.48442
0.0495	3.48539
0.04955	3.48604
0.0496	3.48734
0.04965	3.48799
0.0497	3.48896
0.04975	3.48994
0.0498	3.49091
0.04985	3.49253
0.0499	3.49351
0.04995	3.49448
0.05	3.49545
0.05005	3.49675
0.0501	3.4974
0.05015	3.4987
0.0502	3.49967
0.05025	3.50065
0.0503	3.50162
0.05035	3.50259
0.0504	3.50324
0.05045	3.50389
0.0505	3.50487
0.05055	3.50552
0.0506	3.50616
0.05065	3.50649
0.0507	3.50714
0.05075	3.50746
0.0508	3.50779
0.05085	3.50876
0.0509	3.50844
0.05095	3.50909
0.051	3.50973
0.05105	3.50973
0.0511	3.51006
0.05115	3.51071
0.0512	3.51103
0.05125	3.51136
0.0513	3.51136
0.05135	3.51136
0.0514	3.51168
0.05145	3.51168
0.0515	3.51201
0.05155	3.51233
0.0516	3.51233
0.05165	3.51266
0.0517	3.51266
0.05175	3.51266
0.0518	3.51266
0.05185	3.5133
0.0519	3.51363
0.05195	3.51363
0.052	3.51395
0.05205	3.5146
0.0521	3.51493
0.05215	3.51525
0.0522	3.51525
0.05225	3.5159
0.0523	3.51623
0.05235	3.51623
0.0524	3.51655
0.05245	3.51655
0.0525	3.51655
0.05255	3.51687
0.0526	3.51623
0.05265	3.51623
0.0527	3.5159
0.05275	3.5159
0.0528	3.5159
0.05285	3.51558
0.0529	3.51493
0.05295	3.51493
0.053	3.5146
0.05305	3.5146
0.0531	3.51395
0.05315	3.51395
0.0532	3.51395
0.05325	3.51428
0.0533	3.5146
0.05335	3.5146
0.0534	3.51493
0.05345	3.51493
0.0535	3.51558
0.05355	3.51655
0.0536	3.51655
0.05365	3.51817
0.0537	3.51817
0.05375	3.51915
0.0538	3.52012
0.05385	3.52077
0.0539	3.52142
0.05395	3.52239
0.054	3.52239
0.05405	3.52369
0.0541	3.52434
0.05415	3.52466
0.0542	3.52531
0.05425	3.52564
0.0543	3.52629
0.05435	3.52661
0.0544	3.52726
0.05445	3.52758
0.0545	3.52823
0.05455	3.52823
0.0546	3.52888
0.05465	3.52888
0.0547	3.52921
0.05475	3.52986
0.0548	3.53018
0.05485	3.53083
0.0549	3.53115
0.05495	3.53115
0.055	3.53148
0.05505	3.5318
0.0551	3.53245
0.05515	3.53245
0.0552	3.5331
0.05525	3.53375
0.0553	3.53408
0.05535	3.5344
0.0554	3.53472
0.05545	3.53505
0.0555	3.53537
0.05555	3.53537
0.0556	3.53602
0.05565	3.53667
0.0557	3.537
0.05575	3.53732
0.0558	3.53765
0.05585	3.53797
0.0559	3.53862
0.05595	3.53927
0.056	3.53959
0.05605	3.53992
0.0561	3.54057
0.05615	3.54122
0.0562	3.54186
0.05625	3.54219
0.0563	3.54251
0.05635	3.54284
0.0564	3.54316
0.05645	3.54381
0.0565	3.54414
0.05655	3.54414
0.0566	3.54479
0.05665	3.54511
0.0567	3.54608
0.05675	3.54641
0.0568	3.54608
0.05685	3.54706
0.0569	3.54738
0.05695	3.54803
0.057	3.54803
0.05705	3.54868
0.0571	3.54868
0.05715	3.549
0.0572	3.54933
0.05725	3.54933
0.0573	3.54965
0.05735	3.54965
0.0574	3.54965
0.05745	3.54998
0.0575	3.5503
0.05755	3.54965
0.0576	3.54965
0.05765	3.5503
0.0577	3.5503
0.05775	3.5503
0.0578	3.5503
0.05785	3.55063
0.0579	3.5503
0.05795	3.55063
0.058	3.55095
0.05805	3.55095
0.0581	3.55128
0.05815	3.5516
0.0582	3.55193
0.05825	3.55193
0.0583	3.55225
0.05835	3.55257
0.0584	3.55257
0.05845	3.5529
0.0585	3.5529
0.05855	3.55322
0.0586	3.55452
0.05865	3.55452
0.0587	3.55485
0.05875	3.55582
0.0588	3.55614
0.05885	3.55647
0.0589	3.55777
0.05895	3.55809
0.059	3.55874
0.05905	3.55907
0.0591	3.56004
0.05915	3.56004
0.0592	3.56069
0.05925	3.56101
0.0593	3.56134
0.05935	3.56166
0.0594	3.56199
0.05945	3.56231
0.0595	3.56328
0.05955	3.56296
0.0596	3.56328
0.05965	3.56361
0.0597	3.56361
0.05975	3.56458
0.0598	3.56491
0.05985	3.56523
0.0599	3.56588
0.05995	3.56523
0.06	3.56621
0.06005	3.56653
0.0601	3.56718
0.06015	3.56815
0.0602	3.5688
0.06025	3.56913
0.0603	3.56978
0.06035	3.57042
0.0604	3.57107
0.06045	3.57172
0.0605	3.57205
0.06055	3.5727
0.0606	3.57302
0.06065	3.57367
0.0607	3.57497
0.06075	3.57562
0.0608	3.57627
0.06085	3.57724
0.0609	3.57724
0.06095	3.57821
0.061	3.57886
0.06105	3.57951
0.0611	3.58016
0.06115	3.58081
0.0612	3.58049
0.06125	3.58146
0.0613	3.58146
0.06135	3.58178
0.0614	3.58211
0.06145	3.58211
0.0615	3.58178
0.06155	3.58178
0.0616	3.58178
0.06165	3.58146
0.0617	3.58081
0.06175	3.58113
0.0618	3.58081
0.06185	3.58113
0.0619	3.58049
0.06195	3.58016
0.062	3.57984
0.06205	3.57951
0.0621	3.57886
0.06215	3.57886
0.0622	3.57854
0.06225	3.57821
0.0623	3.57821
0.06235	3.57821
0.0624	3.57821
0.06245	3.57789
0.0625	3.57789
0.06255	3.57821
0.0626	3.57854
0.06265	3.57886
0.0627	3.57886
0.06275	3.57919
0.0628	3.57919
0.06285	3.57984
0.0629	3.58049
0.06295	3.58113
0.063	3.58146
0.06305	3.58243
0.0631	3.58276
0.06315	3.58341
0.0632	3.58406
0.06325	3.5847
0.0633	3.58535
0.06335	3.58665
0.0634	3.58665
0.06345	3.58795
0.0635	3.5886
0.06355	3.58957
0.0636	3.59087
0.06365	3.59152
0.0637	3.59314
0.06375	3.59379
0.0638	3.59541
0.06385	3.59639
0.0639	3.59736
0.06395	3.59866
0.064	3.59996
0.06405	3.60126
0.0641	3.60223
0.06415	3.6032
0.0642	3.60515
0.06425	3.6058
0.0643	3.60677
0.06435	3.60807
0.0644	3.60905
0.06445	3.61002
0.0645	3.61099
0.06455	3.61164
0.0646	3.61229
0.06465	3.61294
0.0647	3.61359
0.06475	3.61456
0.0648	3.61489
0.06485	3.61489
0.0649	3.61554
0.06495	3.61586
0.065	3.61619
0.06505	3.61619
0.0651	3.61683
0.06515	3.61716
0.0652	3.61683
0.06525	3.61716
0.0653	3.61716
0.06535	3.61781
0.0654	3.61813
0.06545	3.61846
0.0655	3.61846
0.06555	3.61846
0.0656	3.61878
0.06565	3.61878
0.0657	3.61878
0.06575	3.61846
0.0658	3.61911
0.06585	3.61911
0.0659	3.61878
0.06595	3.61911
0.066	3.61878
0.06605	3.61878
0.0661	3.61878
0.06615	3.61813
0.0662	3.61846
0.06625	3.61813
0.0663	3.61781
0.06635	3.61781
0.0664	3.61748
0.06645	3.61748
0.0665	3.61716
0.06655	3.61683
0.0666	3.61683
0.06665	3.61619
0.0667	3.61683
0.06675	3.61619
0.0668	3.61586
0.06685	3.61619
0.0669	3.61586
0.06695	3.61586
0.067	3.61586
0.06705	3.61619
0.0671	3.61651
0.06715	3.61619
0.0672	3.61683
0.06725	3.61683
0.0673	3.61651
0.06735	3.61683
0.0674	3.61748
0.06745	3.61781
0.0675	3.61781
0.06755	3.61846
0.0676	3.61878
0.06765	3.61943
0.0677	3.62008
0.06775	3.6204
0.0678	3.62105
0.06785	3.6217
0.0679	3.62203
0.06795	3.62268
0.068	3.62333
0.06805	3.62397
0.0681	3.62495
0.06815	3.62527
0.0682	3.62657
0.06825	3.6269
0.0683	3.62787
0.06835	3.62819
0.0684	3.62917
0.06845	3.63014
0.0685	3.63047
0.06855	3.63144
0.0686	3.63209
0.06865	3.63274
0.0687	3.63306
0.06875	3.63371
0.0688	3.63371
0.06885	3.63436
0.0689	3.63371
0.06895	3.63436
0.069	3.63404
0.06905	3.63404
0.0691	3.63371
0.06915	3.63404
0.0692	3.63339
0.06925	3.63339
0.0693	3.63339
0.06935	3.63306
0.0694	3.63306
0.06945	3.63274
0.0695	3.63274
0.06955	3.63241
0.0696	3.63176
0.06965	3.63241
0.0697	3.63176
0.06975	3.63209
0.0698	3.63241
0.06985	3.63241
0.0699	3.63274
0.06995	3.63339
0.07	3.63371
0.07005	3.63404
0.0701	3.63468
0.07015	3.63533
0.0702	3.63598
0.07025	3.63696
0.0703	3.63728
0.07035	3.63858
0.0704	3.63988
0.07045	3.64053
0.0705	3.64118
0.07055	3.64247
0.0706	3.64345
0.07065	3.64442
0.0707	3.64539
0.07075	3.64604
0.0708	3.64669
0.07085	3.64767
0.0709	3.64831
0.07095	3.64961
0.071	3.65026
0.07105	3.65059
0.0711	3.65124
0.07115	3.65188
0.0712	3.65253
0.07125	3.65253
0.0713	3.65318
0.07135	3.65318
0.0714	3.65351
0.07145	3.65383
0.0715	3.65416
0.07155	3.65448
0.0716	3.65448
0.07165	3.65481
0.0717	3.65448
0.07175	3.65481
0.0718	3.65481
0.07185	3.65481
0.0719	3.65481
0.07195	3.65481
0.072	3.65448
0.07205	3.65448
0.0721	3.65448
0.07215	3.65481
0.0722	3.65513
0.07225	3.65481
0.0723	3.65545
0.07235	3.65545
0.0724	3.65513
0.07245	3.65545
0.0725	3.65578
0.07255	3.65643
0.0726	3.65675
0.07265	3.6574
0.0727	3.65805
0.07275	3.65838
0.0728	3.65935
0.07285	3.65967
0.0729	3.66097
0.07295	3.66162
0.073	3.66227
0.07305	3.66292
0.0731	3.66389
0.07315	3.66454
0.0732	3.66552
0.07325	3.66649
0.0733	3.66746
0.07335	3.66811
0.0734	3.66909
0.07345	3.67006
0.0735	3.67071
0.07355	3.67103
0.0736	3.67168
0.07365	3.67201
0.0737	3.67266
0.07375	3.67298
0.0738	3.67363
0.07385	3.67363
0.0739	3.67428
0.07395	3.67493
0.074	3.6746
0.07405	3.67558
0.0741	3.67558
0.07415	3.67623
0.0742	3.6759
0.07425	3.67655
0.0743	3.67687
0.07435	3.67752
0.0744	3.67752
0.07445	3.67785
0.0745	3.67817
0.07455	3.67882
0.0746	3.67915
0.07465	3.67915
0.0747	3.67947
0.07475	3.68044
0.0748	3.68077
0.07485	3.68109
0.0749	3.68142
0.07495	3.68142
0.075	3.68174
0.07505	3.68142
0.0751	3.68142
0.07515	3.68142
0.0752	3.68142
0.07525	3.68044
0.0753	3.68044
0.07535	3.6798
0.0754	3.67947
0.07545	3.67915
0.0755	3.67882
0.07555	3.67817
0.0756	3.67817
0.07565	3.67785
0.0757	3.67752
0.07575	3.6772
0.0758	3.6772
0.07585	3.67752
0.0759	3.67785
0.07595	3.67817
0.076	3.67785
0.07605	3.67882
0.0761	3.67915
0.07615	3.67947
0.0762	3.68012
0.07625	3.68077
0.0763	3.68142
0.07635	3.68207
0.0764	3.68304
0.07645	3.68337
0.0765	3.68466
0.07655	3.68564
0.0766	3.68596
0.07665	3.68694
0.0767	3.68758
0.07675	3.68823
0.0768	3.68921
0.07685	3.68986
0.0769	3.69051
0.07695	3.69148
0.077	3.69245
0.07705	3.69278
0.0771	3.69343
0.07715	3.69408
0.0772	3.6944
0.07725	3.69537
0.0773	3.69602
0.07735	3.69667
0.0774	3.697
0.07745	3.69732
0.0775	3.69797
0.07755	3.69862
0.0776	3.69927
0.07765	3.69992
0.0777	3.69992
0.07775	3.69959
0.0778	3.70024
0.07785	3.70089
0.0779	3.70089
0.07795	3.70154
0.078	3.70186
0.07805	3.70251
0.0781	3.70284
0.07815	3.70284
0.0782	3.70349
0.07825	3.70349
0.0783	3.70414
0.07835	3.70446
0.0784	3.70511
0.07845	3.70511
0.0785	3.70543
0.07855	3.70576
0.0786	3.70608
0.07865	3.70673
0.0787	3.70673
0.07875	3.70673
0.0788	3.70641
0.07885	3.70706
0.0789	3.70738
0.07895	3.70771
0.079	3.70771
0.07905	3.70803
0.0791	3.70836
0.07915	3.70868
0.0792	3.70933
0.07925	3.70965
0.0793	3.70998
0.07935	3.7103
0.0794	3.71095
0.07945	3.7116
0.0795	3.71193
0.07955	3.71257
0.0796	3.71355
0.07965	3.7142
0.0797	3.71452
0.07975	3.71582
0.0798	3.71647
0.07985	3.71712
0.0799	3.71777
0.07995	3.71874
0.08	3.71907
0.08005	3.71971
0.0801	3.72036
0.08015	3.72069
0.0802	3.72134
0.08025	3.72199
0.0803	3.72231
0.08035	3.72199
0.0804	3.72264
0.08045	3.72264
0.0805	3.72296
0.08055	3.72328
0.0806	3.72264
0.08065	3.72296
0.0807	3.72328
0.08075	3.72361
0.0808	3.72393
0.08085	3.72361
0.0809	3.72393
0.08095	3.72361
0.081	3.72426
0.08105	3.72426
0.0811	3.72458
0.08115	3.72458
0.0812	3.72491
0.08125	3.72458
0.0813	3.72523
0.08135	3.72491
0.0814	3.72523
0.08145	3.72588
0.0815	3.72588
0.08155	3.72556
0.0816	3.72621
0.08165	3.72685
0.0817	3.72685
0.08175	3.72718
0.0818	3.72815
0.08185	3.72783
0.0819	3.72848
0.08195	3.7288
0.082	3.7288
0.08205	3.72913
0.0821	3.72945
0.08215	3.72978
0.0822	3.72978
0.08225	3.7301
0.0823	3.7301
0.08235	3.7301
0.0824	3.73075
0.08245	3.73075
0.0825	3.7314
0.08255	3.73107
0.0826	3.7314
0.08265	3.7314
0.0827	3.73172
0.08275	3.73205
0.0828	3.73172
0.08285	3.73205
0.0829	3.7314
0.08295	3.73205
0.083	3.73205
0.08305	3.73172
0.0831	3.73107
0.08315	3.73075
0.0832	3.73042
0.08325	3.7301
0.0833	3.72978
0.08335	3.72913
0.0834	3.7288
0.08345	3.72815
0.0835	3.72815
0.08355	3.72783
0.0836	3.72783
0.08365	3.72685
0.0837	3.72718
0.08375	3.72685
0.0838	3.72718
0.08385	3.72783
0.0839	3.72783
0.08395	3.72848
0.084	3.7288
0.08405	3.72978
0.0841	3.73075
0.08415	3.73205
0.0842	3.7327
0.08425	3.73367
0.0843	3.73529
0.08435	3.73627
0.0844	3.73756
0.08445	3.73919
0.0845	3.74016
0.08455	3.74146
0.0846	3.74276
0.08465	3.74341
0.0847	3.7447
0.08475	3.746
0.0848	3.74698
0.08485	3.74763
0.0849	3.74892
0.08495	3.74957
0.085	3.75022
0.08505	3.75055
0.0851	3.7512
0.08515	3.75184
0.0852	3.75249
0.08525	3.75282
0.0853	3.75314
0.08535	3.75314
0.0854	3.75347
0.08545	3.75347
0.0855	3.75379
0.08555	3.75412
0.0856	3.75412
0.08565	3.75509
0.0857	3.75541
0.08575	3.75541
0.0858	3.75541
0.08585	3.75639
0.0859	3.75639
0.08595	3.75704
0.086	3.75736
0.08605	3.75736
0.0861	3.75769
0.08615	3.75866
0.0862	3.75898
0.08625	3.75931
0.0863	3.75931
0.08635	3.75898
0.0864	3.75963
0.08645	3.75931
0.0865	3.75963
0.08655	3.75996
0.0866	3.76028
0.08665	3.76028
0.0867	3.75996
0.08675	3.75996
0.0868	3.76028
0.08685	3.75996
0.0869	3.75996
0.08695	3.75963
0.087	3.76028
0.08705	3.75996
0.0871	3.75996
0.08715	3.76061
0.0872	3.76061
0.08725	3.76093
0.0873	3.76158
0.08735	3.76191
0.0874	3.76223
0.08745	3.76223
0.0875	3.76255
0.08755	3.76288
0.0876	3.76288
0.08765	3.76353
0.0877	3.76418
0.08775	3.76385
0.0878	3.7645
0.08785	3.76418
0.0879	3.76483
0.08795	3.76418
0.088	3.76483
0.08805	3.76483
0.0881	3.76515
0.08815	3.76548
0.0882	3.7658
0.08825	3.76612
0.0883	3.76677
0.08835	3.76677
0.0884	3.76742
0.08845	3.7671
0.0885	3.76775
0.08855	3.76807
0.0886	3.7684
0.08865	3.76905
0.0887	3.76969
0.08875	3.77034
0.0888	3.77067
0.08885	3.77132
0.0889	3.77197
0.08895	3.77262
0.089	3.77326
0.08905	3.77391
0.0891	3.77424
0.08915	3.77456
0.0892	3.77489
0.08925	3.77586
0.0893	3.77586
0.08935	3.77651
0.0894	3.77651
0.08945	3.77716
0.0895	3.77748
0.08955	3.77748
0.0896	3.77781
0.08965	3.77748
0.0897	3.77748
0.08975	3.77683
0.0898	3.77716
0.08985	3.77716
0.0899	3.77651
0.08995	3.77683
0.09	3.77651
0.09005	3.77651
0.0901	3.77619
0.09015	3.77554
0.0902	3.77554
0.09025	3.77521
0.0903	3.77521
0.09035	3.77521
0.0904	3.77521
0.09045	3.77521
0.0905	3.77521
0.09055	3.77554
0.0906	3.77521
0.09065	3.77554
0.0907	3.77554
0.09075	3.77554
0.0908	3.77554
0.09085	3.77586
0.0909	3.77586
0.09095	3.77586
0.091	3.77619
0.09105	3.77586
0.0911	3.77619
0.09115	3.77683
0.0912	3.77716
0.09125	3.77781
0.0913	3.77781
0.09135	3.77878
0.0914	3.77911
0.09145	3.77976
0.0915	3.78073
0.09155	3.78138
0.0916	3.78268
0.09165	3.783
0.0917	3.7843
0.09175	3.78495
0.0918	3.7856
0.09185	3.78625
0.0919	3.7869
0.09195	3.78754
0.092	3.78819
0.09205	3.78884
0.0921	3.78884
0.09215	3.78949
0.0922	3.78949
0.09225	3.79047
0.0923	3.79079
0.09235	3.79079
0.0924	3.79111
0.09245	3.79176
0.0925	3.79176
0.09255	3.79241
0.0926	3.79274
0.09265	3.79306
0.0927	3.79371
0.09275	3.79436
0.0928	3.79436
0.09285	3.79501
0.0929	3.79501
0.09295	3.79566
0.093	3.79533
0.09305	3.79631
0.0931	3.79598
0.09315	3.79663
0.0932	3.79696
0.09325	3.79728
0.0933	3.79761
0.09335	3.79793
0.0934	3.79793
0.09345	3.79825
0.0935	3.79825
0.09355	3.79858
0.0936	3.79858
0.09365	3.7989
0.0937	3.7989
0.09375	3.7989
0.0938	3.79923
0.09385	3.7989
0.0939	3.7989
0.09395	3.79923
0.094	3.7989
0.09405	3.7989
0.0941	3.7989
0.09415	3.7989
0.0942	3.79858
0.09425	3.7989
0.0943	3.7989
0.09435	3.7989
0.0944	3.7989
0.09445	3.79955
0.0945	3.79955
0.09455	3.79988
0.0946	3.79988
0.09465	3.80053
0.0947	3.80085
0.09475	3.8015
0.0948	3.80215
0.09485	3.80312
0.0949	3.80345
0.09495	3.8041
0.095	3.80507
0.09505	3.80572
0.0951	3.80637
0.09515	3.80669
0.0952	3.80767
0.09525	3.80799
0.0953	3.80864
0.09535	3.80961
0.0954	3.81026
0.09545	3.81026
0.0955	3.81091
0.09555	3.81091
0.0956	3.81156
0.09565	3.81189
0.0957	3.81221
0.09575	3.81221
0.0958	3.81253
0.09585	3.81253
0.0959	3.81286
0.09595	3.81253
0.096	3.81286
0.09605	3.81286
0.0961	3.81318
0.09615	3.81286
0.0962	3.81286
0.09625	3.81286
0.0963	3.81286
0.09635	3.81286
0.0964	3.81286
0.09645	3.81286
0.0965	3.81318
0.09655	3.81318
0.0966	3.81286
0.09665	3.81286
0.0967	3.81318
0.09675	3.81318
0.0968	3.81318
0.09685	3.81318
0.0969	3.81383
0.09695	3.81383
0.097	3.81351
0.09705	3.81351
0.0971	3.81383
0.09715	3.81318
0.0972	3.81351
0.09725	3.81318
0.0973	3.81383
0.09735	3.81318
0.0974	3.81318
0.09745	3.81286
0.0975	3.81351
0.09755	3.81318
0.0976	3.81286
0.09765	3.81351
0.0977	3.81286
0.09775	3.81253
0.0978	3.81221
0.09785	3.81253
0.0979	3.81253
0.09795	3.81253
0.098	3.81221
0.09805	3.81253
0.0981	3.81253
0.09815	3.81253
0.0982	3.81318
0.09825	3.81286
0.0983	3.81318
0.09835	3.81383
0.0984	3.81383
0.09845	3.81481
0.0985	3.81513
0.09855	3.8161
0.0986	3.81643
0.09865	3.81708
0.0987	3.81773
0.09875	3.81838
0.0988	3.8187
0.09885	3.81903
0.0989	3.81967
0.09895	3.82032
0.099	3.82065
0.09905	3.82097
[truncated: 5,812 more rows]
