# Supplementary material for: An evolutionarily conserved glycine-tyrosine motif forms a folding core in outer membrane proteins
Source: PLoS One. 2017 Aug 3;12(8):e0182016. doi: 10.1371/journal.pone.0182016 (PMC5542473; doi:10.1371/journal.pone.0182016)
Supplement: S1 File — (ZIP) [file pone.0182016.s001.zip › OmpX stopflow RAW data/OmpX WT 10/ompx_wt_ch1_042.bka]

BIO-KINE ASCII FILE
_COMMENT	External device
_COMMENT	Kinetics measurement
_COMMENT	Y Unit : Volt, X Unit : s
_COMMENT	Timebase 1 = .00005 s 5001 pts
_COMMENT	Timebase 2 = .001 s 2749 pts
_COMMENT	Timebase 3 = .5 s 44 pts
_SFM	SFM-300 /S Advanced mode
_SFM	Ratio : S1: 950, S2: 950, S3: 100
_SFM	Content : S1: , S2: , S3:
_SFM	Concentration : S1: , S2: , S3:
_SFM	Total volume : 422 �l Flow : 14 mL/s
_SFM	Acquisition start : 10 ms before stop
_SFM	cuve=FC-08, s1=10 ml , s2=10 ml , s3=1.9 ml
_UNITX	s
_UNITY	Volt
_DELTAX	0
_DATA
1e-300	2.55655
5e-5	2.57083
1e-4	2.58641
1.5e-4	2.60231
2e-4	2.61951
2.5e-4	2.63736
3e-4	2.65651
3.5e-4	2.67598
4e-4	2.69675
4.5e-4	2.7172
5e-4	2.7383
5.5e-4	2.76036
6e-4	2.78243
6.5e-4	2.8045
7e-4	2.8269
7.5e-4	2.84961
8e-4	2.87201
8.5e-4	2.89408
9e-4	2.91582
9.5e-4	2.93659
0.001	2.95736
0.00105	2.97716
0.0011	2.99663
0.00115	3.01448
0.0012	3.03233
0.00125	3.04791
0.0013	3.06349
0.00135	3.07679
0.0014	3.08945
0.00145	3.10049
0.0015	3.11055
0.00155	3.11931
0.0016	3.12645
0.00165	3.13262
0.0017	3.13781
0.00175	3.14105
0.0018	3.14365
0.00185	3.14397
0.0019	3.14365
0.00195	3.14203
0.002	3.13911
0.00205	3.13554
0.0021	3.13034
0.00215	3.1245
0.0022	3.11704
0.00225	3.10957
0.0023	3.10081
0.00235	3.09107
0.0024	3.08069
0.00245	3.06998
0.0025	3.05829
0.00255	3.04694
0.0026	3.03395
0.00265	3.0213
0.0027	3.00799
0.00275	2.99468
0.0028	2.98073
0.00285	2.96677
0.0029	2.95282
0.00295	2.93854
0.003	2.92426
0.00305	2.9103
0.0031	2.89635
0.00315	2.88174
0.0032	2.86746
0.00325	2.85351
0.0033	2.83923
0.00335	2.82592
0.0034	2.81164
0.00345	2.79801
0.0035	2.78471
0.00355	2.77172
0.0036	2.75842
0.00365	2.74544
0.0037	2.73278
0.00375	2.72077
0.0038	2.70844
0.00385	2.6974
0.0039	2.68604
0.00395	2.67468
0.004	2.66398
0.00405	2.65424
0.0041	2.6445
0.00415	2.63574
0.0042	2.62698
0.00425	2.61951
0.0043	2.61237
0.00435	2.60621
0.0044	2.60036
0.00445	2.59582
0.0045	2.59193
0.00455	2.58901
0.0046	2.58673
0.00465	2.58576
0.0047	2.58608
0.00475	2.58738
0.0048	2.58965
0.00485	2.59322
0.0049	2.59777
0.00495	2.60296
0.005	2.6101
0.00505	2.61886
0.0051	2.6286
0.00515	2.63931
0.0052	2.65164
0.00525	2.66495
0.0053	2.67923
0.00535	2.69513
0.0054	2.71136
0.00545	2.72888
0.0055	2.74641
0.00555	2.76556
0.0056	2.78438
0.00565	2.80483
0.0057	2.82462
0.00575	2.84507
0.0058	2.86617
0.00585	2.88661
0.0059	2.90706
0.00595	2.9275
0.006	2.9473
0.00605	2.96742
0.0061	2.98657
0.00615	3.00507
0.0062	3.02324
0.00625	3.04012
0.0063	3.05667
0.00635	3.0729
0.0064	3.08815
0.00645	3.10243
0.0065	3.11574
0.00655	3.1284
0.0066	3.14008
0.00665	3.15111
0.0067	3.16118
0.00675	3.17059
0.0068	3.17903
0.00685	3.18681
0.0069	3.19363
0.00695	3.19947
0.007	3.20499
0.00705	3.20921
0.0071	3.21245
0.00715	3.21537
0.0072	3.217
0.00725	3.21829
0.0073	3.21829
0.00735	3.21797
0.0074	3.217
0.00745	3.21537
0.0075	3.21278
0.00755	3.20921
0.0076	3.20564
0.00765	3.20109
0.0077	3.19623
0.00775	3.19038
0.0078	3.18487
0.00785	3.17838
0.0079	3.17124
0.00795	3.16475
0.008	3.15728
0.00805	3.14982
0.0081	3.1417
0.00815	3.13359
0.0082	3.1245
0.00825	3.11606
0.0083	3.10698
0.00835	3.09789
0.0084	3.0888
0.00845	3.07907
0.0085	3.06965
0.00855	3.05959
0.0086	3.04953
0.00865	3.03915
0.0087	3.02844
0.00875	3.01773
0.0088	3.00669
0.00885	2.99533
0.0089	2.98397
0.00895	2.97229
0.009	2.96061
0.00905	2.94892
0.0091	2.93627
0.00915	2.92426
0.0092	2.91225
0.00925	2.90057
0.0093	2.88856
0.00935	2.87688
0.0094	2.86584
0.00945	2.85481
0.0095	2.84377
0.00955	2.83306
0.0096	2.82365
0.00965	2.81456
0.0097	2.8058
0.00975	2.79801
0.0098	2.7912
0.00985	2.78438
0.0099	2.77951
0.00995	2.77529
0.01	2.7714
0.01005	2.76945
0.0101	2.76815
0.01015	2.76815
0.0102	2.7688
0.01025	2.77107
0.0103	2.77432
0.01035	2.77821
0.0104	2.78373
0.01045	2.78957
0.0105	2.79704
0.01055	2.80548
0.0106	2.81424
0.01065	2.82462
0.0107	2.83598
0.01075	2.84799
0.0108	2.86065
0.01085	2.87331
0.0109	2.88759
0.01095	2.90187
0.011	2.91712
0.01105	2.93302
0.0111	2.94892
0.01115	2.9658
0.0112	2.98268
0.01125	2.99988
0.0113	3.01805
0.01135	3.03558
0.0114	3.05278
0.01145	3.07128
0.0115	3.08848
0.01155	3.106
0.0116	3.1232
0.01165	3.14073
0.0117	3.15728
0.01175	3.17383
0.0118	3.18941
0.01185	3.20499
0.0119	3.21992
0.01195	3.23387
0.012	3.2475
0.01205	3.26081
0.0121	3.27314
0.01215	3.28483
0.0122	3.29619
0.01225	3.3069
0.0123	3.31663
0.01235	3.32572
0.0124	3.33448
0.01245	3.34292
0.0125	3.35006
0.01255	3.35785
0.0126	3.36401
0.01265	3.36986
0.0127	3.37537
0.01275	3.38057
0.0128	3.38511
0.01285	3.38933
0.0129	3.39322
0.01295	3.39679
0.013	3.40036
0.01305	3.40296
0.0131	3.40556
0.01315	3.40783
0.0132	3.41107
0.01325	3.4127
0.0133	3.41432
0.01335	3.41594
0.0134	3.41756
0.01345	3.41886
0.0135	3.41951
0.01355	3.42049
0.0136	3.42146
0.01365	3.42211
0.0137	3.42308
0.01375	3.42373
0.0138	3.42406
0.01385	3.4247
0.0139	3.42503
0.01395	3.42568
0.014	3.42665
0.01405	3.4273
0.0141	3.42795
0.01415	3.4286
0.0142	3.42925
0.01425	3.4299
0.0143	3.43055
0.01435	3.43152
0.0144	3.43217
0.01445	3.43347
0.0145	3.43412
0.01455	3.43541
0.0146	3.43606
0.01465	3.43736
0.0147	3.43769
0.01475	3.43834
0.0148	3.43931
0.01485	3.44028
0.0149	3.44126
0.01495	3.44191
0.015	3.44191
0.01505	3.44288
0.0151	3.4432
0.01515	3.4432
0.0152	3.44418
0.01525	3.4445
0.0153	3.44483
0.01535	3.4445
0.0154	3.44483
0.01545	3.44483
0.0155	3.44515
0.01555	3.44515
0.0156	3.44483
0.01565	3.44548
0.0157	3.4458
0.01575	3.44612
0.0158	3.44645
0.01585	3.44742
0.0159	3.44742
0.01595	3.44775
0.016	3.4484
0.01605	3.44905
0.0161	3.44937
0.01615	3.45002
0.0162	3.45099
0.01625	3.45164
0.0163	3.45197
0.01635	3.45262
0.0164	3.45294
0.01645	3.45391
0.0165	3.45424
0.01655	3.45489
0.0166	3.45521
0.01665	3.45586
0.0167	3.45651
0.01675	3.45716
0.0168	3.45683
0.01685	3.45781
0.0169	3.45781
0.01695	3.45813
0.017	3.45846
0.01705	3.45878
0.0171	3.45911
0.01715	3.45943
0.0172	3.45976
0.01725	3.46008
0.0173	3.4604
0.01735	3.46073
0.0174	3.46008
0.01745	3.46073
0.0175	3.46138
0.01755	3.46138
0.0176	3.46203
0.01765	3.4617
0.0177	3.46235
0.01775	3.46235
0.0178	3.46268
0.01785	3.463
0.0179	3.46268
0.01795	3.46365
0.018	3.46365
0.01805	3.4643
0.0181	3.46462
0.01815	3.46462
0.0182	3.46495
0.01825	3.46592
0.0183	3.46625
0.01835	3.46625
0.0184	3.4669
0.01845	3.4669
0.0185	3.46754
0.01855	3.46819
0.0186	3.46884
0.01865	3.46884
0.0187	3.46949
0.01875	3.47014
0.0188	3.47047
0.01885	3.47111
0.0189	3.47176
0.01895	3.47209
0.019	3.47274
0.01905	3.47371
0.0191	3.47404
0.01915	3.47501
0.0192	3.47533
0.01925	3.47663
0.0193	3.47696
0.01935	3.47761
0.0194	3.47858
0.01945	3.47923
0.0195	3.4802
0.01955	3.48085
0.0196	3.48182
0.01965	3.48247
0.0197	3.48312
0.01975	3.48345
0.0198	3.48377
0.01985	3.48442
0.0199	3.48507
0.01995	3.48507
0.02	3.48637
0.02005	3.48637
0.0201	3.48669
0.02015	3.48669
0.0202	3.48734
0.02025	3.48734
0.0203	3.48767
0.02035	3.48702
0.0204	3.48767
0.02045	3.48831
0.0205	3.48831
0.02055	3.48896
0.0206	3.48929
0.02065	3.49026
0.0207	3.49059
0.02075	3.49091
0.0208	3.49124
0.02085	3.49221
0.0209	3.49286
0.02095	3.49383
0.021	3.49545
0.02105	3.49578
0.0211	3.49708
0.02115	3.49773
0.0212	3.49902
0.02125	3.50065
0.0213	3.50162
0.02135	3.50259
0.0214	3.50357
0.02145	3.50487
0.0215	3.50584
0.02155	3.50649
0.0216	3.50746
0.02165	3.50844
0.0217	3.50909
0.02175	3.50941
0.0218	3.50973
0.02185	3.50973
0.0219	3.51071
0.02195	3.51038
0.022	3.51103
0.02205	3.51136
0.0221	3.51103
0.02215	3.51136
0.0222	3.51136
0.02225	3.51136
0.0223	3.51136
0.02235	3.51136
0.0224	3.51103
0.02245	3.51136
0.0225	3.51103
0.02255	3.51103
0.0226	3.51136
0.02265	3.51103
0.0227	3.51071
0.02275	3.51168
0.0228	3.51201
0.02285	3.51233
0.0229	3.51266
0.02295	3.51298
0.023	3.51363
0.02305	3.5146
0.0231	3.51558
0.02315	3.5159
0.0232	3.5172
0.02325	3.51785
0.0233	3.51882
0.02335	3.5198
0.0234	3.52044
0.02345	3.52174
0.0235	3.52272
0.02355	3.52337
0.0236	3.52401
0.02365	3.52466
0.0237	3.52499
0.02375	3.52596
0.0238	3.52661
0.02385	3.52694
0.0239	3.52758
0.02395	3.52791
0.024	3.52856
0.02405	3.52921
0.0241	3.52953
0.02415	3.53018
0.0242	3.53051
0.02425	3.53115
0.0243	3.53115
0.02435	3.5318
0.0244	3.53245
0.02445	3.53278
0.0245	3.53343
0.02455	3.53375
0.0246	3.53375
0.02465	3.5344
0.0247	3.53472
0.02475	3.53505
0.0248	3.53537
0.02485	3.53537
0.0249	3.5357
0.02495	3.5357
0.025	3.53667
0.02505	3.537
0.0251	3.53732
0.02515	3.53732
0.0252	3.53797
0.02525	3.53829
0.0253	3.53862
0.02535	3.53894
0.0254	3.53894
0.02545	3.53959
0.0255	3.53992
0.02555	3.54024
0.0256	3.54089
0.02565	3.54186
0.0257	3.54219
0.02575	3.54251
0.0258	3.54284
0.02585	3.54251
0.0259	3.54316
0.02595	3.54414
0.026	3.54414
0.02605	3.54414
0.0261	3.54446
0.02615	3.54446
0.0262	3.54414
0.02625	3.54446
0.0263	3.54479
0.02635	3.54479
0.0264	3.54511
0.02645	3.54446
0.0265	3.54479
0.02655	3.54479
0.0266	3.54511
0.02665	3.54511
0.0267	3.54543
0.02675	3.54511
0.0268	3.54543
0.02685	3.54576
0.0269	3.54576
0.02695	3.54608
0.027	3.54608
0.02705	3.54576
0.0271	3.54576
0.02715	3.54608
0.0272	3.54608
0.02725	3.54608
0.0273	3.54576
0.02735	3.54641
0.0274	3.54673
0.02745	3.54641
0.0275	3.54706
0.02755	3.54706
0.0276	3.54738
0.02765	3.54771
0.0277	3.54771
0.02775	3.54836
0.0278	3.54868
0.02785	3.54933
0.0279	3.54998
0.02795	3.5503
0.028	3.55063
0.02805	3.5516
0.0281	3.55193
0.02815	3.55225
0.0282	3.55257
0.02825	3.5529
0.0283	3.5529
0.02835	3.55355
0.0284	3.55355
0.02845	3.55387
0.0285	3.5542
0.02855	3.55485
0.0286	3.55517
0.02865	3.5555
0.0287	3.55582
0.02875	3.55647
0.0288	3.55679
0.02885	3.55744
0.0289	3.55777
0.02895	3.55842
0.029	3.55939
0.02905	3.55971
0.0291	3.56069
0.02915	3.56166
0.0292	3.56231
0.02925	3.56328
0.0293	3.56426
0.02935	3.56556
0.0294	3.56621
0.02945	3.56718
0.0295	3.56815
0.02955	3.56913
0.0296	3.5701
0.02965	3.57075
0.0297	3.57205
0.02975	3.5727
0.0298	3.57367
0.02985	3.57464
0.0299	3.57497
0.02995	3.57594
0.03	3.57659
0.03005	3.57692
0.0301	3.57789
0.03015	3.57821
0.0302	3.57854
0.03025	3.57886
0.0303	3.57951
0.03035	3.57919
0.0304	3.57951
0.03045	3.57984
0.0305	3.57984
0.03055	3.57951
0.0306	3.58016
0.03065	3.58049
0.0307	3.58113
0.03075	3.58081
0.0308	3.58146
0.03085	3.58146
0.0309	3.58211
0.03095	3.58276
0.031	3.58341
0.03105	3.58373
0.0311	3.58503
0.03115	3.58568
0.0312	3.58633
0.03125	3.5873
0.0313	3.58827
0.03135	3.58925
0.0314	3.58957
0.03145	3.59087
0.0315	3.59152
0.03155	3.59249
0.0316	3.59314
0.03165	3.59444
0.0317	3.59477
0.03175	3.59574
0.0318	3.59671
0.03185	3.59736
0.0319	3.59801
0.03195	3.59801
0.032	3.59898
0.03205	3.59963
0.0321	3.59996
0.03215	3.60028
0.0322	3.60061
0.03225	3.60093
0.0323	3.60158
0.03235	3.60158
0.0324	3.60191
0.03245	3.60223
0.0325	3.60255
0.03255	3.60288
0.0326	3.60288
0.03265	3.6032
0.0327	3.60353
0.03275	3.60353
0.0328	3.60353
0.03285	3.60385
0.0329	3.6045
0.03295	3.60385
0.033	3.60418
0.03305	3.6045
0.0331	3.60483
0.03315	3.6045
0.0332	3.60483
0.03325	3.60515
0.0333	3.60515
0.03335	3.60548
0.0334	3.60612
0.03345	3.60612
0.0335	3.60645
0.03355	3.6071
0.0336	3.60742
0.03365	3.60775
0.0337	3.6084
0.03375	3.60905
0.0338	3.61002
0.03385	3.61034
0.0339	3.61099
0.03395	3.61197
0.034	3.61262
0.03405	3.61326
0.0341	3.61424
0.03415	3.61489
0.0342	3.61586
0.03425	3.61651
0.0343	3.61716
0.03435	3.61813
0.0344	3.61943
0.03445	3.61976
0.0345	3.6204
0.03455	3.62105
0.0346	3.62203
0.03465	3.62235
0.0347	3.62268
0.03475	3.623
0.0348	3.623
0.03485	3.62365
0.0349	3.62333
0.03495	3.62365
0.035	3.62333
0.03505	3.62333
0.0351	3.62333
0.03515	3.62333
0.0352	3.62333
0.03525	3.62268
0.0353	3.62235
0.03535	3.62268
0.0354	3.62235
0.03545	3.62203
0.0355	3.6217
0.03555	3.6217
0.0356	3.6217
0.03565	3.62138
0.0357	3.6217
0.03575	3.6217
0.0358	3.6217
0.03585	3.62235
0.0359	3.62203
0.03595	3.62268
0.036	3.62333
0.03605	3.62365
0.0361	3.6243
0.03615	3.6243
0.0362	3.62527
0.03625	3.62625
0.0363	3.62657
0.03635	3.62754
0.0364	3.62852
0.03645	3.62884
0.0365	3.62982
0.03655	3.63079
0.0366	3.63176
0.03665	3.63209
0.0367	3.63306
0.03675	3.63371
0.0368	3.63468
0.03685	3.63501
0.0369	3.63533
0.03695	3.63631
0.037	3.63631
0.03705	3.63696
0.0371	3.63696
0.03715	3.63728
0.0372	3.63761
0.03725	3.63793
0.0373	3.63825
0.03735	3.63858
0.0374	3.63858
0.03745	3.63923
0.0375	3.63955
0.03755	3.63988
0.0376	3.6402
0.03765	3.64053
0.0377	3.64053
0.03775	3.64118
0.0378	3.64118
0.03785	3.64182
0.0379	3.64247
0.03795	3.64247
0.038	3.64312
0.03805	3.64377
0.0381	3.6441
0.03815	3.64474
0.0382	3.64507
0.03825	3.64604
0.0383	3.64702
0.03835	3.64767
0.0384	3.64831
0.03845	3.64896
0.0385	3.64961
0.03855	3.65059
0.0386	3.65156
0.03865	3.65221
0.0387	3.65351
0.03875	3.65416
0.0388	3.65545
0.03885	3.6561
0.0389	3.65708
0.03895	3.65805
0.039	3.65902
0.03905	3.66
0.0391	3.66032
0.03915	3.66097
0.0392	3.66162
0.03925	3.66259
0.0393	3.66324
0.03935	3.66324
0.0394	3.66422
0.03945	3.66422
0.0395	3.66454
0.03955	3.66454
0.0396	3.66454
0.03965	3.66454
0.0397	3.66487
0.03975	3.66519
0.0398	3.66454
0.03985	3.66487
0.0399	3.66422
0.03995	3.66422
0.04	3.66389
0.04005	3.66357
0.0401	3.66357
0.04015	3.66357
0.0402	3.66324
0.04025	3.66324
0.0403	3.66357
0.04035	3.66324
0.0404	3.66357
0.04045	3.66357
0.0405	3.66389
0.04055	3.66389
0.0406	3.66487
0.04065	3.66487
0.0407	3.66616
0.04075	3.66681
0.0408	3.66746
0.04085	3.66876
0.0409	3.66973
0.04095	3.67071
0.041	3.67201
0.04105	3.6733
0.0411	3.67493
0.04115	3.6759
0.0412	3.67752
0.04125	3.67882
0.0413	3.68012
0.04135	3.68142
0.0414	3.68304
0.04145	3.68434
0.0415	3.68596
0.04155	3.68726
0.0416	3.68823
0.04165	3.68986
0.0417	3.69115
0.04175	3.69213
0.0418	3.69278
0.04185	3.69408
0.0419	3.69472
0.04195	3.6957
0.042	3.69667
0.04205	3.69732
0.0421	3.69797
0.04215	3.69862
0.0422	3.69927
0.04225	3.69992
0.0423	3.70024
0.04235	3.70057
0.0424	3.70089
0.04245	3.70089
0.0425	3.70154
0.04255	3.70186
0.0426	3.70284
0.04265	3.70251
0.0427	3.70251
0.04275	3.70284
0.0428	3.70284
0.04285	3.70349
0.0429	3.70316
0.04295	3.70316
0.043	3.70349
0.04305	3.70349
0.0431	3.70349
0.04315	3.70316
0.0432	3.70316
0.04325	3.70284
0.0433	3.70219
0.04335	3.70251
0.0434	3.70219
0.04345	3.70219
0.0435	3.70186
0.04355	3.70219
0.0436	3.70186
0.04365	3.70219
0.0437	3.70219
0.04375	3.70154
0.0438	3.70186
0.04385	3.70186
0.0439	3.70219
0.04395	3.70186
0.044	3.70219
0.04405	3.70219
0.0441	3.70251
0.04415	3.70251
0.0442	3.70284
0.04425	3.70316
0.0443	3.70316
0.04435	3.70349
0.0444	3.70349
0.04445	3.70349
0.0445	3.70446
0.04455	3.70479
0.0446	3.70479
0.04465	3.70511
0.0447	3.70576
0.04475	3.70608
0.0448	3.70706
0.04485	3.70771
0.0449	3.70836
0.04495	3.70933
0.045	3.70998
0.04505	3.7103
0.0451	3.7116
0.04515	3.7129
0.0452	3.71322
0.04525	3.71452
0.0453	3.71485
0.04535	3.71582
0.0454	3.71647
0.04545	3.71744
0.0455	3.71809
0.04555	3.71939
0.0456	3.71939
0.04565	3.72036
0.0457	3.72134
0.04575	3.72199
0.0458	3.72264
0.04585	3.72361
0.0459	3.72426
0.04595	3.72491
0.046	3.72556
0.04605	3.72653
0.0461	3.72685
0.04615	3.72815
0.0462	3.7288
0.04625	3.72945
0.0463	3.73042
0.04635	3.7314
0.0464	3.73205
0.04645	3.73335
0.0465	3.73399
0.04655	3.73464
0.0466	3.73562
0.04665	3.73627
0.0467	3.73724
0.04675	3.73756
0.0468	3.73789
0.04685	3.73886
0.0469	3.73886
0.04695	3.73919
0.047	3.73951
0.04705	3.73951
0.0471	3.73984
0.04715	3.73984
0.0472	3.73984
0.04725	3.73984
0.0473	3.73919
0.04735	3.73886
0.0474	3.73854
0.04745	3.73789
0.0475	3.73756
0.04755	3.73724
0.0476	3.73627
0.04765	3.73659
0.0477	3.73627
0.04775	3.73594
0.0478	3.73529
0.04785	3.73529
0.0479	3.73562
0.04795	3.73529
0.048	3.73497
0.04805	3.73529
0.0481	3.73529
0.04815	3.73529
0.0482	3.73529
0.04825	3.73594
0.0483	3.73627
0.04835	3.73627
0.0484	3.73659
0.04845	3.73692
0.0485	3.73724
0.04855	3.73756
0.0486	3.73724
0.04865	3.73789
0.0487	3.73789
0.04875	3.73951
0.0488	3.73984
0.04885	3.74081
0.0489	3.74178
0.04895	3.74243
0.049	3.74406
0.04905	3.7447
0.0491	3.746
0.04915	3.7473
0.0492	3.74892
0.04925	3.7499
0.0493	3.7512
0.04935	3.75282
0.0494	3.75412
0.04945	3.75574
0.0495	3.75639
0.04955	3.75769
0.0496	3.75866
0.04965	3.75931
0.0497	3.76028
0.04975	3.76158
0.0498	3.76255
0.04985	3.7632
0.0499	3.76353
0.04995	3.76418
0.05	3.7645
0.05005	3.76515
0.0501	3.76548
0.05015	3.76612
0.0502	3.76645
0.05025	3.76645
0.0503	3.76677
0.05035	3.7671
0.0504	3.76742
0.05045	3.76742
0.0505	3.76742
0.05055	3.76775
0.0506	3.76807
0.05065	3.76775
0.0507	3.7684
0.05075	3.7684
0.0508	3.76872
0.05085	3.7684
0.0509	3.76872
0.05095	3.76905
0.051	3.76905
0.05105	3.76937
0.0511	3.76937
0.05115	3.76969
0.0512	3.77002
0.05125	3.77034
0.0513	3.77034
0.05135	3.77067
0.0514	3.77067
0.05145	3.77197
0.0515	3.77197
0.05155	3.77197
0.0516	3.77294
0.05165	3.77391
0.0517	3.77456
0.05175	3.77521
0.0518	3.77651
0.05185	3.77716
0.0519	3.77813
0.05195	3.77878
0.052	3.77976
0.05205	3.7804
0.0521	3.78105
0.05215	3.7817
0.0522	3.78235
0.05225	3.78333
0.0523	3.78397
0.05235	3.78462
0.0524	3.78495
0.05245	3.7856
0.0525	3.78592
0.05255	3.7869
0.0526	3.78657
0.05265	3.7869
0.0527	3.78722
0.05275	3.78722
0.0528	3.78754
0.05285	3.78754
0.0529	3.78754
0.05295	3.78787
0.053	3.78754
0.05305	3.78754
0.0531	3.78787
0.05315	3.78754
0.0532	3.78754
0.05325	3.78787
0.0533	3.78754
0.05335	3.78722
0.0534	3.78722
0.05345	3.78722
0.0535	3.78754
0.05355	3.78787
0.0536	3.78819
0.05365	3.78787
0.0537	3.78884
0.05375	3.78917
0.0538	3.78982
0.05385	3.79047
0.0539	3.79176
0.05395	3.79209
0.054	3.79274
0.05405	3.79371
0.0541	3.79468
0.05415	3.79533
0.0542	3.79631
0.05425	3.79761
0.0543	3.79858
0.05435	3.79955
0.0544	3.80053
0.05445	3.80182
0.0545	3.80247
0.05455	3.80377
0.0546	3.80442
0.05465	3.80507
0.0547	3.80637
0.05475	3.80767
0.0548	3.80799
0.05485	3.80896
0.0549	3.80994
0.05495	3.81124
0.055	3.81221
0.05505	3.81318
0.0551	3.81351
0.05515	3.81448
0.0552	3.81481
0.05525	3.81578
0.0553	3.81675
0.05535	3.81708
0.0554	3.81805
0.05545	3.81903
0.0555	3.81903
0.05555	3.82
0.0556	3.82032
0.05565	3.82097
0.0557	3.8213
0.05575	3.82195
0.0558	3.82195
0.05585	3.82292
0.0559	3.82292
0.05595	3.82324
0.056	3.82389
0.05605	3.82422
0.0561	3.82454
0.05615	3.82422
0.0562	3.82454
0.05625	3.82454
0.0563	3.82519
0.05635	3.82519
0.0564	3.82584
0.05645	3.82552
0.0565	3.82584
0.05655	3.82616
0.0566	3.82616
0.05665	3.82681
0.0567	3.82681
0.05675	3.82714
0.0568	3.82746
0.05685	3.82714
0.0569	3.82746
0.05695	3.82746
0.057	3.82779
0.05705	3.82746
0.0571	3.82746
0.05715	3.82746
0.0572	3.82779
0.05725	3.82811
0.0573	3.82779
0.05735	3.82746
0.0574	3.82811
0.05745	3.82811
0.0575	3.82876
0.05755	3.82909
0.0576	3.82973
0.05765	3.82973
0.0577	3.83071
0.05775	3.83136
0.0578	3.83201
0.05785	3.83298
0.0579	3.83395
0.05795	3.8346
0.058	3.83525
0.05805	3.8359
0.0581	3.8372
0.05815	3.83752
0.0582	3.83817
0.05825	3.83882
0.0583	3.83915
0.05835	3.83915
0.0584	3.8398
0.05845	3.8398
0.0585	3.84012
0.05855	3.84012
0.0586	3.84012
0.05865	3.84044
0.0587	3.84012
0.05875	3.84044
0.0588	3.84012
0.05885	3.84044
0.0589	3.84044
0.05895	3.84012
0.059	3.84012
0.05905	3.8398
0.0591	3.84044
0.05915	3.84044
0.0592	3.84077
0.05925	3.84077
0.0593	3.84109
0.05935	3.84174
0.0594	3.84174
0.05945	3.84272
0.0595	3.84272
0.05955	3.84369
0.0596	3.84369
0.05965	3.84401
0.0597	3.84499
0.05975	3.84531
0.0598	3.84629
0.05985	3.84694
0.0599	3.84726
0.05995	3.84791
0.06	3.84823
0.06005	3.84953
0.0601	3.84986
0.06015	3.85051
0.0602	3.85115
0.06025	3.85148
0.0603	3.85278
0.06035	3.85343
0.0604	3.85408
0.06045	3.85505
0.0605	3.85602
0.06055	3.857
0.0606	3.85829
0.06065	3.85862
0.0607	3.85992
0.06075	3.86089
0.0608	3.86186
0.06085	3.86316
0.0609	3.86446
0.06095	3.86543
0.061	3.86673
0.06105	3.86771
0.0611	3.869
0.06115	3.87063
0.0612	3.8716
0.06125	3.8729
0.0613	3.8742
0.06135	3.8755
0.0614	3.87679
0.06145	3.87777
0.0615	3.87971
0.06155	3.88069
0.0616	3.88166
0.06165	3.88231
0.0617	3.88393
0.06175	3.88458
0.0618	3.88556
0.06185	3.88621
0.0619	3.8875
0.06195	3.88815
0.062	3.8888
0.06205	3.8888
0.0621	3.88945
0.06215	3.88978
0.0622	3.89042
0.06225	3.8901
0.0623	3.89075
0.06235	3.8901
0.0624	3.89042
0.06245	3.8901
0.0625	3.89042
0.06255	3.8901
0.0626	3.89042
0.06265	3.89075
0.0627	3.89075
0.06275	3.89075
0.0628	3.89042
0.06285	3.89107
0.0629	3.89107
0.06295	3.89205
0.063	3.89205
0.06305	3.89237
0.0631	3.89237
0.06315	3.89302
0.0632	3.89367
0.06325	3.89367
0.0633	3.89367
0.06335	3.89432
0.0634	3.89399
0.06345	3.89464
0.0635	3.89464
0.06355	3.89432
0.0636	3.89464
0.06365	3.89497
0.0637	3.89529
0.06375	3.89464
0.0638	3.89464
0.06385	3.89464
0.0639	3.89432
0.06395	3.89464
0.064	3.89464
0.06405	3.89497
0.0641	3.89529
0.06415	3.89529
0.0642	3.89562
0.06425	3.89562
0.0643	3.89562
0.06435	3.89627
0.0644	3.89659
0.06445	3.89659
0.0645	3.89756
0.06455	3.89724
0.0646	3.89789
0.06465	3.89789
0.0647	3.89854
0.06475	3.89886
0.0648	3.89951
0.06485	3.89984
0.0649	3.90016
0.06495	3.90016
0.065	3.90016
0.06505	3.90049
0.0651	3.90081
0.06515	3.90113
0.0652	3.90081
0.06525	3.90113
0.0653	3.90146
0.06535	3.90178
0.0654	3.90178
0.06545	3.90211
0.0655	3.90243
0.06555	3.90243
0.0656	3.90308
0.06565	3.90308
0.0657	3.90406
0.06575	3.90438
0.0658	3.9047
0.06585	3.906
0.0659	3.906
0.06595	3.90665
0.066	3.90763
0.06605	3.90795
0.0661	3.90925
0.06615	3.90957
0.0662	3.91022
0.06625	3.91087
0.0663	3.91152
0.06635	3.91217
0.0664	3.91314
0.06645	3.91314
0.0665	3.91379
0.06655	3.91412
0.0666	3.91444
0.06665	3.91477
0.0667	3.91477
0.06675	3.91509
0.0668	3.91477
0.06685	3.91541
0.0669	3.91541
0.06695	3.91574
0.067	3.91606
0.06705	3.91639
0.0671	3.91639
0.06715	3.91671
0.0672	3.91704
0.06725	3.91769
0.0673	3.91736
0.06735	3.91769
0.0674	3.91801
0.06745	3.91834
0.0675	3.91866
0.06755	3.91963
0.0676	3.91931
0.06765	3.91996
0.0677	3.92028
0.06775	3.92061
0.0678	3.92126
0.06785	3.92191
0.0679	3.92223
0.06795	3.92288
0.068	3.92353
0.06805	3.92385
0.0681	3.9245
0.06815	3.92483
0.0682	3.92515
0.06825	3.92548
0.0683	3.92612
0.06835	3.92677
0.0684	3.9271
0.06845	3.92742
0.0685	3.92807
0.06855	3.92937
0.0686	3.93002
0.06865	3.93067
0.0687	3.93132
0.06875	3.93229
0.0688	3.93326
0.06885	3.93359
0.0689	3.93456
0.06895	3.93554
0.069	3.93619
0.06905	3.93683
0.0691	3.93748
0.06915	3.93846
0.0692	3.93878
0.06925	3.93911
0.0693	3.93943
0.06935	3.93976
0.0694	3.94073
0.06945	3.94073
0.0695	3.94105
0.06955	3.94138
0.0696	3.94138
0.06965	3.94138
0.0697	3.9417
0.06975	3.94138
0.0698	3.94138
0.06985	3.94138
0.0699	3.9417
0.06995	3.94138
0.07	3.94138
0.07005	3.94105
0.0701	3.94105
0.07015	3.94105
0.0702	3.94105
0.07025	3.94073
0.0703	3.94073
0.07035	3.94105
0.0704	3.94105
0.07045	3.94073
0.0705	3.9404
0.07055	3.9404
0.0706	3.94073
0.07065	3.9404
0.0707	3.9404
0.07075	3.94008
0.0708	3.94073
0.07085	3.9404
0.0709	3.94073
0.07095	3.94073
0.071	3.94138
0.07105	3.94203
0.0711	3.94235
0.07115	3.94333
0.0712	3.94397
0.07125	3.9443
0.0713	3.9456
0.07135	3.94657
0.0714	3.94754
0.07145	3.94884
0.0715	3.94949
0.07155	3.95079
0.0716	3.95209
0.07165	3.95274
0.0717	3.95404
0.07175	3.95533
0.0718	3.95598
0.07185	3.95696
0.0719	3.95761
0.07195	3.95858
0.072	3.95923
0.07205	3.95988
0.0721	3.9602
0.07215	3.96118
0.0722	3.9615
0.07225	3.96215
0.0723	3.96247
0.07235	3.9628
0.0724	3.96345
0.07245	3.96377
0.0725	3.9641
0.07255	3.96507
0.0726	3.96572
0.07265	3.96604
0.0727	3.96637
0.07275	3.96702
0.0728	3.96767
0.07285	3.96864
0.0729	3.96929
0.07295	3.96929
0.073	3.96994
0.07305	3.97059
0.0731	3.97124
0.07315	3.97124
0.0732	3.97189
0.07325	3.97221
0.0733	3.97318
0.07335	3.97286
0.0734	3.97351
0.07345	3.97351
0.0735	3.97383
0.07355	3.97383
0.0736	3.97383
0.07365	3.97416
0.0737	3.97448
0.07375	3.97481
0.0738	3.97416
0.07385	3.97416
0.0739	3.97448
0.07395	3.97448
0.074	3.97383
0.07405	3.97416
0.0741	3.97383
0.07415	3.97383
0.0742	3.97383
0.07425	3.97416
0.0743	3.97383
0.07435	3.97416
0.0744	3.97351
0.07445	3.97383
0.0745	3.97383
0.07455	3.97416
0.0746	3.97383
0.07465	3.97416
0.0747	3.97416
0.07475	3.97448
0.0748	3.97416
0.07485	3.97448
0.0749	3.97448
0.07495	3.97448
0.075	3.97416
0.07505	3.97448
0.0751	3.97416
0.07515	3.97481
0.0752	3.97513
0.07525	3.97513
0.0753	3.97546
0.07535	3.9761
0.0754	3.97675
0.07545	3.97708
0.0755	3.97773
0.07555	3.97773
0.0756	3.97838
0.07565	3.97903
0.0757	3.97967
0.07575	3.98
0.0758	3.98065
0.07585	3.9813
0.0759	3.98195
0.07595	3.98227
0.076	3.98292
0.07605	3.98357
0.0761	3.98422
0.07615	3.98487
0.0762	3.98519
0.07625	3.98584
0.0763	3.98681
0.07635	3.98681
0.0764	3.98779
0.07645	3.98844
0.0765	3.98909
0.07655	3.98909
0.0766	3.98974
0.07665	3.98974
0.0767	3.99038
0.07675	3.99071
0.0768	3.99103
0.07685	3.99168
0.0769	3.99201
0.07695	3.99201
0.077	3.99233
0.07705	3.99266
0.0771	3.99331
0.07715	3.99363
0.0772	3.9946
0.07725	3.99525
0.0773	3.9959
0.07735	3.99655
0.0774	3.99817
0.07745	3.99882
0.0775	4.00012
0.07755	4.00142
0.0776	4.00239
0.07765	4.00337
0.0777	4.00466
0.07775	4.00564
0.0778	4.00694
0.07785	4.00759
0.0779	4.00856
0.07795	4.00986
0.078	4.01083
0.07805	4.01116
0.0781	4.01213
0.07815	4.01278
0.0782	4.01343
0.07825	4.01343
0.0783	4.0144
0.07835	4.01472
0.0784	4.01472
0.07845	4.01505
0.0785	4.01505
0.07855	4.0157
0.0786	4.01537
0.07865	4.01505
0.0787	4.0157
0.07875	4.0157
0.0788	4.01602
0.07885	4.0157
0.0789	4.01635
0.07895	4.01635
0.079	4.01635
0.07905	4.01667
0.0791	4.017
0.07915	4.017
0.0792	4.01732
0.07925	4.01765
0.0793	4.01765
0.07935	4.01829
0.0794	4.01829
0.07945	4.01927
0.0795	4.01959
0.07955	4.01992
0.0796	4.02057
0.07965	4.02122
0.0797	4.02122
0.07975	4.02251
0.0798	4.02251
0.07985	4.02316
0.0799	4.02414
0.07995	4.02414
0.08	4.02511
0.08005	4.02576
0.0801	4.02673
0.08015	4.02641
0.0802	4.02738
0.08025	4.02738
0.0803	4.02803
0.08035	4.02868
0.0804	4.02868
0.08045	4.02933
0.0805	4.02933
0.08055	4.02965
0.0806	4.02933
0.08065	4.0303
0.0807	4.03063
0.08075	4.03063
0.0808	4.03095
0.08085	4.03128
0.0809	4.0316
0.08095	4.03193
0.081	4.03225
0.08105	4.03257
0.0811	4.03322
0.08115	4.03387
0.0812	4.03452
0.08125	4.03517
0.0813	4.03614
0.08135	4.03679
0.0814	4.03744
0.08145	4.03874
0.0815	4.03971
0.08155	4.04036
0.0816	4.04101
0.08165	4.04199
0.0817	4.04361
0.08175	4.04393
0.0818	4.04458
0.08185	4.04588
0.0819	4.04653
0.08195	4.0475
0.082	4.04815
0.08205	4.04848
0.0821	4.04913
0.08215	4.04945
0.0822	4.0501
0.08225	4.05042
0.0823	4.05107
0.08235	4.0514
0.0824	4.05172
0.08245	4.05172
0.0825	4.05172
0.08255	4.05172
0.0826	4.0514
0.08265	4.0514
0.0827	4.05107
0.08275	4.05075
0.0828	4.0501
0.08285	4.04978
0.0829	4.04945
0.08295	4.0488
0.083	4.04848
0.08305	4.04783
0.0831	4.0475
0.08315	4.04718
0.0832	4.04653
0.08325	4.04621
0.0833	4.04621
0.08335	4.04588
0.0834	4.04653
0.08345	4.04588
0.0835	4.04588
0.08355	4.04685
0.0836	4.04653
0.08365	4.04685
0.0837	4.04815
0.08375	4.0488
0.0838	4.04945
0.08385	4.0501
0.0839	4.0514
0.08395	4.05237
0.084	4.05367
0.08405	4.05529
0.0841	4.05627
0.08415	4.05821
0.0842	4.05951
0.08425	4.06081
0.0843	4.06211
0.08435	4.06406
0.0844	4.06535
0.08445	4.06633
0.0845	4.0673
0.08455	4.06892
0.0846	4.06957
0.08465	4.07087
0.0847	4.07184
0.08475	4.07249
0.0848	4.07282
0.08485	4.07412
0.0849	4.07412
0.08495	4.07477
0.085	4.07509
0.08505	4.07574
0.0851	4.07606
0.08515	4.07606
0.0852	4.07671
0.08525	4.07671
0.0853	4.07704
0.08535	4.07704
0.0854	4.07704
0.08545	4.07704
0.0855	4.07736
0.08555	4.07736
0.0856	4.07736
0.08565	4.07704
0.0857	4.07736
0.08575	4.07704
0.0858	4.07671
0.08585	4.07671
0.0859	4.07704
0.08595	4.07671
0.086	4.07704
0.08605	4.07671
0.0861	4.07606
0.08615	4.07639
0.0862	4.07574
0.08625	4.07574
0.0863	4.07541
0.08635	4.07477
0.0864	4.07444
0.08645	4.07379
0.0865	4.07347
0.08655	4.07282
0.0866	4.07282
0.08665	4.07184
0.0867	4.07152
0.08675	4.0712
0.0868	4.07087
0.08685	4.07055
0.0869	4.07022
0.08695	4.07022
0.087	4.0699
0.08705	4.07055
0.0871	4.0699
0.08715	4.07022
0.0872	4.07087
0.08725	4.07087
0.0873	4.07184
0.08735	4.07152
0.0874	4.07249
0.08745	4.07314
0.0875	4.07314
0.08755	4.07412
0.0876	4.07477
0.08765	4.07509
0.0877	4.07606
0.08775	4.07639
0.0878	4.07671
0.08785	4.07736
0.0879	4.07801
0.08795	4.07834
0.088	4.07834
0.08805	4.07866
0.0881	4.07931
0.08815	4.07898
0.0882	4.07898
0.08825	4.07963
0.0883	4.07963
0.08835	4.07963
0.0884	4.07996
0.08845	4.07996
0.0885	4.08028
0.08855	4.07996
0.0886	4.08028
0.08865	4.08028
0.0887	4.08061
0.08875	4.08061
0.0888	4.08061
0.08885	4.08093
0.0889	4.08061
0.08895	4.08093
0.089	4.08093
0.08905	4.08126
0.0891	4.08158
0.08915	4.08191
0.0892	4.08288
0.08925	4.0832
0.0893	4.08418
0.08935	4.08483
0.0894	4.08548
0.08945	4.08612
0.0895	4.08645
0.08955	4.08775
0.0896	4.0884
0.08965	4.08905
0.0897	4.08969
0.08975	4.09067
0.0898	4.09132
0.08985	4.09197
0.0899	4.09262
0.08995	4.09326
0.09	4.09391
0.09005	4.09456
0.0901	4.09554
0.09015	4.09651
0.0902	4.09716
0.09025	4.09781
0.0903	4.09846
0.09035	4.09911
0.0904	4.09943
0.09045	4.10008
0.0905	4.10073
0.09055	4.10105
0.0906	4.10203
0.09065	4.10235
0.0907	4.10235
0.09075	4.103
0.0908	4.10365
0.09085	4.10333
0.0909	4.10333
0.09095	4.103
0.091	4.10333
0.09105	4.10333
0.0911	4.103
0.09115	4.103
0.0912	4.10268
0.09125	4.103
0.0913	4.10333
0.09135	4.10268
0.0914	4.10268
0.09145	4.10268
0.0915	4.103
0.09155	4.10333
0.0916	4.10333
0.09165	4.10397
0.0917	4.10397
0.09175	4.10462
0.0918	4.10527
0.09185	4.1056
0.0919	4.10625
0.09195	4.1069
0.092	4.10722
0.09205	4.10722
0.0921	4.10787
0.09215	4.10819
0.0922	4.10819
0.09225	4.10917
0.0923	4.10949
0.09235	4.10949
0.0924	4.11014
0.09245	4.11079
0.0925	4.11079
0.09255	4.11111
0.0926	4.11144
0.09265	4.11176
0.0927	4.11176
0.09275	4.11241
0.0928	4.11274
0.09285	4.11306
0.0929	4.11339
0.09295	4.11371
0.093	4.11404
0.09305	4.11404
0.0931	4.11468
0.09315	4.11501
0.0932	4.11566
0.09325	4.11598
0.0933	4.11598
0.09335	4.11696
0.0934	4.11761
0.09345	4.11793
0.0935	4.1189
0.09355	4.11955
0.0936	4.11988
0.09365	4.1202
0.0937	4.12053
0.09375	4.12118
0.0938	4.1215
0.09385	4.12247
0.0939	4.12215
0.09395	4.12312
0.094	4.1228
0.09405	4.12345
0.0941	4.12377
0.09415	4.12312
0.0942	4.12312
0.09425	4.12312
0.0943	4.1228
0.09435	4.12312
0.0944	4.12247
0.09445	4.12247
0.0945	4.12215
0.09455	4.12215
0.0946	4.1215
0.09465	4.12118
0.0947	4.12053
0.09475	4.12053
0.0948	4.11955
0.09485	4.1189
0.0949	4.11858
0.09495	4.11793
0.095	4.11728
0.09505	4.11728
0.0951	4.11663
0.09515	4.11663
0.0952	4.11631
0.09525	4.11663
0.0953	4.11663
0.09535	4.11663
0.0954	4.11728
0.09545	4.11761
0.0955	4.11825
0.09555	4.1189
0.0956	4.11955
0.09565	4.1202
0.0957	4.12085
0.09575	4.12215
0.0958	4.1228
0.09585	4.12377
0.0959	4.1241
0.09595	4.12539
0.096	4.12604
0.09605	4.12702
0.0961	4.12767
0.09615	4.12832
0.0962	4.12896
0.09625	4.12896
0.0963	4.12961
0.09635	4.12994
0.0964	4.13026
0.09645	4.13059
0.0965	4.13091
0.09655	4.13124
0.0966	4.13124
0.09665	4.13156
0.0967	4.13189
0.09675	4.13253
0.0968	4.13318
0.09685	4.13351
0.0969	4.13318
0.09695	4.13383
0.097	4.13416
0.09705	4.13513
0.0971	4.13513
0.09715	4.13546
0.0972	4.13578
0.09725	4.13643
0.0973	4.1374
0.09735	4.13773
0.0974	4.13805
0.09745	4.1387
0.0975	4.13967
0.09755	4.14032
0.0976	4.14097
0.09765	4.1413
0.0977	4.14195
0.09775	4.1426
0.0978	4.14324
0.09785	4.14357
0.0979	4.14422
0.09795	4.14487
0.098	4.14487
0.09805	4.14617
0.0981	4.14649
0.09815	4.14649
0.0982	4.14714
0.09825	4.14714
0.0983	4.14811
0.09835	4.14844
0.0984	4.14876
0.09845	4.14941
0.0985	4.14941
0.09855	4.14974
0.0986	4.15006
0.09865	4.15071
0.0987	4.15168
0.09875	4.15201
0.0988	4.15233
0.09885	4.15266
0.0989	4.15331
0.09895	4.15395
0.099	4.15428
0.09905	4.15525
[truncated: 5,812 more rows]
