# Supplementary material for: An evolutionarily conserved glycine-tyrosine motif forms a folding core in outer membrane proteins
Source: PLoS One. 2017 Aug 3;12(8):e0182016. doi: 10.1371/journal.pone.0182016 (PMC5542473; doi:10.1371/journal.pone.0182016)
Supplement: S1 File — (ZIP) [file pone.0182016.s001.zip › OmpX stopflow RAW data/OmpX WT 10/ompx_wt_ch1_043.bka]

BIO-KINE ASCII FILE
_COMMENT	External device
_COMMENT	Kinetics measurement
_COMMENT	Y Unit : Volt, X Unit : s
_COMMENT	Timebase 1 = .00005 s 5001 pts
_COMMENT	Timebase 2 = .001 s 2749 pts
_COMMENT	Timebase 3 = .5 s 44 pts
_SFM	SFM-300 /S Advanced mode
_SFM	Ratio : S1: 950, S2: 950, S3: 100
_SFM	Content : S1: , S2: , S3:
_SFM	Concentration : S1: , S2: , S3:
_SFM	Total volume : 422 �l Flow : 14 mL/s
_SFM	Acquisition start : 10 ms before stop
_SFM	cuve=FC-08, s1=10 ml , s2=10 ml , s3=1.9 ml
_UNITX	s
_UNITY	Volt
_DELTAX	0
_DATA
1e-300	2.50527
5e-5	2.52312
1e-4	2.5413
1.5e-4	2.56077
2e-4	2.58122
2.5e-4	2.60264
3e-4	2.62471
3.5e-4	2.64807
4e-4	2.67209
4.5e-4	2.69643
5e-4	2.72142
5.5e-4	2.74738
6e-4	2.77367
6.5e-4	2.79931
7e-4	2.82625
7.5e-4	2.85286
8e-4	2.8798
8.5e-4	2.90641
9e-4	2.93237
9.5e-4	2.95931
0.001	2.98495
0.00105	3.00994
0.0011	3.03525
0.00115	3.05894
0.0012	3.08328
0.00125	3.10568
0.0013	3.12807
0.00135	3.14884
0.0014	3.16864
0.00145	3.18779
0.0015	3.20499
0.00155	3.22057
0.0016	3.23582
0.00165	3.24848
0.0017	3.25984
0.00175	3.26957
0.0018	3.27801
0.00185	3.2845
0.0019	3.28937
0.00195	3.29229
0.002	3.29359
0.00205	3.29326
0.0021	3.29099
0.00215	3.28742
0.0022	3.28223
0.00225	3.27574
0.0023	3.26795
0.00235	3.25821
0.0024	3.2475
0.00245	3.23517
0.0025	3.22251
0.00255	3.20791
0.0026	3.19266
0.00265	3.17643
0.0027	3.15988
0.00275	3.1417
0.0028	3.12353
0.00285	3.10503
0.0029	3.08556
0.00295	3.06543
0.003	3.04531
0.00305	3.02454
0.0031	3.00377
0.00315	2.98235
0.0032	2.96093
0.00325	2.93984
0.0033	2.91907
0.00335	2.89797
0.0034	2.87688
0.00345	2.8561
0.0035	2.83533
0.00355	2.81554
0.0036	2.79639
0.00365	2.77692
0.0037	2.75874
0.00375	2.74057
0.0038	2.72369
0.00385	2.70649
0.0039	2.69091
0.00395	2.67566
0.004	2.66105
0.00405	2.64742
0.0041	2.63444
0.00415	2.62243
0.0042	2.6114
0.00425	2.60134
0.0043	2.59258
0.00435	2.58381
0.0044	2.577
0.00445	2.57083
0.0045	2.56596
0.00455	2.56142
0.0046	2.5585
0.00465	2.5559
0.0047	2.5546
0.00475	2.5546
0.0048	2.5559
0.00485	2.55785
0.0049	2.56109
0.00495	2.56564
0.005	2.57148
0.00505	2.5783
0.0051	2.58641
0.00515	2.5955
0.0052	2.60556
0.00525	2.61692
0.0053	2.62957
0.00535	2.6432
0.0054	2.65813
0.00545	2.67371
0.0055	2.69091
0.00555	2.70844
0.0056	2.72694
0.00565	2.74641
0.0057	2.76686
0.00575	2.7873
0.0058	2.80872
0.00585	2.83047
0.0059	2.85318
0.00595	2.87558
0.006	2.8983
0.00605	2.92101
0.0061	2.94341
0.00615	2.9658
0.0062	2.98787
0.00625	3.00994
0.0063	3.03071
0.00635	3.0518
0.0064	3.0716
0.00645	3.09075
0.0065	3.1086
0.00655	3.1258
0.0066	3.14203
0.00665	3.15696
0.0067	3.17124
0.00675	3.18422
0.0068	3.1959
0.00685	3.20596
0.0069	3.21505
0.00695	3.22284
0.007	3.229
0.00705	3.23452
0.0071	3.23842
0.00715	3.24069
0.0072	3.24166
0.00725	3.24166
0.0073	3.24036
0.00735	3.23809
0.0074	3.23387
0.00745	3.22933
0.0075	3.22381
0.00755	3.217
0.0076	3.20953
0.00765	3.20109
0.0077	3.19233
0.00775	3.1826
0.0078	3.17221
0.00785	3.1615
0.0079	3.15079
0.00795	3.13911
0.008	3.12742
0.00805	3.11541
0.0081	3.10406
0.00815	3.0914
0.0082	3.07907
0.00825	3.06673
0.0083	3.05472
0.00835	3.04272
0.0084	3.03103
0.00845	3.0187
0.0085	3.00702
0.00855	2.99533
0.0086	2.98397
0.00865	2.97294
0.0087	2.96255
0.00875	2.95184
0.0088	2.94178
0.00885	2.93205
0.0089	2.92264
0.00895	2.91322
0.009	2.90414
0.00905	2.89505
0.0091	2.88596
0.00915	2.87752
0.0092	2.86909
0.00925	2.86065
0.0093	2.85189
0.00935	2.84377
0.0094	2.83598
0.00945	2.82787
0.0095	2.82008
0.00955	2.81294
0.0096	2.8058
0.00965	2.79931
0.0097	2.79249
0.00975	2.78665
0.0098	2.78146
0.00985	2.77659
0.0099	2.7727
0.00995	2.7688
0.01	2.76588
0.01005	2.76361
0.0101	2.76166
0.01015	2.76134
0.0102	2.76101
0.01025	2.76264
0.0103	2.76393
0.01035	2.76653
0.0104	2.7701
0.01045	2.77464
0.0105	2.77984
0.01055	2.78535
0.0106	2.79249
0.01065	2.80093
0.0107	2.80969
0.01075	2.81943
0.0108	2.83047
0.01085	2.84247
0.0109	2.85546
0.01095	2.86844
0.011	2.88337
0.01105	2.89797
0.0111	2.9142
0.01115	2.9301
0.0112	2.9473
0.01125	2.96418
0.0113	2.9817
0.01135	2.99923
0.0114	3.01708
0.01145	3.03493
0.0115	3.0531
0.01155	3.0703
0.0116	3.08815
0.01165	3.1047
0.0117	3.12158
0.01175	3.13748
0.0118	3.15371
0.01185	3.16929
0.0119	3.18422
0.01195	3.19817
0.012	3.21245
0.01205	3.22479
0.0121	3.23744
0.01215	3.2488
0.0122	3.25984
0.01225	3.26925
0.0123	3.27866
0.01235	3.2871
0.0124	3.29456
0.01245	3.3017
0.0125	3.30754
0.01255	3.31306
0.0126	3.31825
0.01265	3.32247
0.0127	3.32669
0.01275	3.33059
0.0128	3.33351
0.01285	3.33675
0.0129	3.33902
0.01295	3.34097
0.013	3.34357
0.01305	3.34552
0.0131	3.34714
0.01315	3.34941
0.0132	3.35071
0.01325	3.35233
0.0133	3.35395
0.01335	3.35493
0.0134	3.35687
0.01345	3.3585
0.0135	3.35947
0.01355	3.36142
0.0136	3.36239
0.01365	3.36401
0.0137	3.36564
0.01375	3.36661
0.0138	3.36823
0.01385	3.36953
0.0139	3.37115
0.01395	3.37245
0.014	3.37375
0.01405	3.37472
0.0141	3.37602
0.01415	3.37765
0.0142	3.37862
0.01425	3.37992
0.0143	3.38122
0.01435	3.38186
0.0144	3.38381
0.01445	3.38479
0.0145	3.38576
0.01455	3.38673
0.0146	3.38803
0.01465	3.389
0.0147	3.38965
0.01475	3.39095
0.0148	3.39193
0.01485	3.39225
0.0149	3.3929
0.01495	3.39355
0.015	3.39387
0.01505	3.39485
0.0151	3.39517
0.01515	3.39582
0.0152	3.39614
0.01525	3.39647
0.0153	3.39679
0.01535	3.39679
0.0154	3.39712
0.01545	3.39744
0.0155	3.39777
0.01555	3.39744
0.0156	3.39777
0.01565	3.39777
0.0157	3.39809
0.01575	3.39842
0.0158	3.39777
0.01585	3.39809
0.0159	3.39809
0.01595	3.39809
0.016	3.39777
0.01605	3.39809
0.0161	3.39777
0.01615	3.39777
0.0162	3.39777
0.01625	3.39744
0.0163	3.39777
0.01635	3.39744
0.0164	3.39744
0.01645	3.39744
0.0165	3.39679
0.01655	3.39679
0.0166	3.39679
0.01665	3.39647
0.0167	3.39614
0.01675	3.39582
0.0168	3.39582
0.01685	3.39582
0.0169	3.39517
0.01695	3.39517
0.017	3.39485
0.01705	3.39485
0.0171	3.39485
0.01715	3.39517
0.0172	3.39485
0.01725	3.39517
0.0173	3.39517
0.01735	3.39582
0.0174	3.39647
0.01745	3.39647
0.0175	3.39712
0.01755	3.39744
0.0176	3.39712
0.01765	3.39842
0.0177	3.39874
0.01775	3.39939
0.0178	3.40004
0.01785	3.40069
0.0179	3.40134
0.01795	3.40231
0.018	3.40264
0.01805	3.40296
0.0181	3.40361
0.01815	3.40426
0.0182	3.40426
0.01825	3.40491
0.0183	3.40523
0.01835	3.40523
0.0184	3.40556
0.01845	3.40588
0.0185	3.40588
0.01855	3.40588
0.0186	3.40653
0.01865	3.40685
0.0187	3.40685
0.01875	3.40685
0.0188	3.40685
0.01885	3.40685
0.0189	3.40718
0.01895	3.40815
0.019	3.40815
0.01905	3.40815
0.0191	3.4088
0.01915	3.40913
0.0192	3.40913
0.01925	3.40945
0.0193	3.4101
0.01935	3.41042
0.0194	3.41042
0.01945	3.41107
0.0195	3.41172
0.01955	3.41205
0.0196	3.41237
0.01965	3.41302
0.0197	3.41367
0.01975	3.41399
0.0198	3.41464
0.01985	3.41497
0.0199	3.41594
0.01995	3.41692
0.02	3.41724
0.02005	3.41821
0.0201	3.41886
0.02015	3.41951
0.0202	3.42081
0.02025	3.42146
0.0203	3.42211
0.02035	3.42341
0.0204	3.42373
0.02045	3.42535
0.0205	3.426
0.02055	3.4273
0.0206	3.4286
0.02065	3.42925
0.0207	3.43022
0.02075	3.43152
0.0208	3.43282
0.02085	3.43412
0.0209	3.43541
0.02095	3.43704
0.021	3.43769
0.02105	3.43898
0.0211	3.44061
0.02115	3.44126
0.0212	3.44255
0.02125	3.44353
0.0213	3.44418
0.02135	3.44515
0.0214	3.44612
0.02145	3.44645
0.0215	3.4471
0.02155	3.44775
0.0216	3.4484
0.02165	3.44905
0.0217	3.44969
0.02175	3.45034
0.0218	3.45034
0.02185	3.45067
0.0219	3.45099
0.02195	3.45164
0.022	3.45132
0.02205	3.45197
0.0221	3.45197
0.02215	3.45229
0.0222	3.45262
0.02225	3.45294
0.0223	3.45294
0.02235	3.45294
0.0224	3.45359
0.02245	3.45391
0.0225	3.45424
0.02255	3.45456
0.0226	3.45521
0.02265	3.45554
0.0227	3.45619
0.02275	3.45651
0.0228	3.45683
0.02285	3.45716
0.0229	3.45716
0.02295	3.45813
0.023	3.45781
0.02305	3.45878
0.0231	3.45878
0.02315	3.45943
0.0232	3.45943
0.02325	3.45943
0.0233	3.46008
0.02335	3.46008
0.0234	3.4604
0.02345	3.46073
0.0235	3.46073
0.02355	3.46105
0.0236	3.46105
0.02365	3.46105
0.0237	3.46105
0.02375	3.4617
0.0238	3.4617
0.02385	3.46203
0.0239	3.46268
0.02395	3.46333
0.024	3.46333
0.02405	3.46397
0.0241	3.4643
0.02415	3.46495
0.0242	3.46592
0.02425	3.46625
0.0243	3.4669
0.02435	3.46787
0.0244	3.46819
0.02445	3.46917
0.0245	3.46982
0.02455	3.47047
0.0246	3.47144
0.02465	3.47176
0.0247	3.47241
0.02475	3.47371
0.0248	3.47404
0.02485	3.47436
0.0249	3.47501
0.02495	3.47566
0.025	3.47631
0.02505	3.47631
0.0251	3.47663
0.02515	3.47728
0.0252	3.47728
0.02525	3.47761
0.0253	3.47825
0.02535	3.47825
0.0254	3.4789
0.02545	3.47923
0.0255	3.47923
0.02555	3.47955
0.0256	3.47988
0.02565	3.4802
0.0257	3.48085
0.02575	3.48118
0.0258	3.48215
0.02585	3.48215
0.0259	3.48247
0.02595	3.4828
0.026	3.48312
0.02605	3.4841
0.0261	3.4841
0.02615	3.4841
0.0262	3.48507
0.02625	3.48572
0.0263	3.48539
0.02635	3.48604
0.0264	3.48702
0.02645	3.48734
0.0265	3.48767
0.02655	3.48831
0.0266	3.48864
0.02665	3.48961
0.0267	3.49026
0.02675	3.49059
0.0268	3.49124
0.02685	3.49221
0.0269	3.49286
0.02695	3.49383
0.027	3.49416
0.02705	3.49481
0.0271	3.4961
0.02715	3.49578
0.0272	3.49708
0.02725	3.4974
0.0273	3.49838
0.02735	3.49902
0.0274	3.49935
0.02745	3.5
0.0275	3.5
0.02755	3.5
0.0276	3.50032
0.02765	3.5013
0.0277	3.50162
0.02775	3.50195
0.0278	3.50259
0.02785	3.50227
0.0279	3.50292
0.02795	3.50357
0.028	3.50389
0.02805	3.50422
0.0281	3.50454
0.02815	3.50487
0.0282	3.50519
0.02825	3.50584
0.0283	3.50616
0.02835	3.50681
0.0284	3.50681
0.02845	3.50779
0.0285	3.50779
0.02855	3.50844
0.0286	3.50876
0.02865	3.50941
0.0287	3.50941
0.02875	3.51038
0.0288	3.51038
0.02885	3.51103
0.0289	3.51168
0.02895	3.51233
0.029	3.51233
0.02905	3.51298
0.0291	3.5133
0.02915	3.51395
0.0292	3.51395
0.02925	3.51525
0.0293	3.51525
0.02935	3.51623
0.0294	3.51623
0.02945	3.51752
0.0295	3.51817
0.02955	3.51882
0.0296	3.5198
0.02965	3.52012
0.0297	3.52077
0.02975	3.52174
0.0298	3.52174
0.02985	3.52272
0.0299	3.52337
0.02995	3.52337
0.03	3.52401
0.03005	3.52434
0.0301	3.52466
0.03015	3.52466
0.0302	3.52466
0.03025	3.52466
0.0303	3.52466
0.03035	3.52466
0.0304	3.52499
0.03045	3.52499
0.0305	3.52466
0.03055	3.52434
0.0306	3.52499
0.03065	3.52499
0.0307	3.52499
0.03075	3.52466
0.0308	3.52531
0.03085	3.52564
0.0309	3.52596
0.03095	3.52629
0.031	3.52531
0.03105	3.52499
0.0311	3.52596
0.03115	3.52596
0.0312	3.52596
0.03125	3.52629
0.0313	3.52629
0.03135	3.52661
0.0314	3.52694
0.03145	3.52726
0.0315	3.52791
0.03155	3.52823
0.0316	3.52888
0.03165	3.52953
0.0317	3.53018
0.03175	3.53083
0.0318	3.5318
0.03185	3.53245
0.0319	3.53278
0.03195	3.53375
0.032	3.53472
0.03205	3.53537
0.0321	3.53602
0.03215	3.53667
0.0322	3.537
0.03225	3.53829
0.0323	3.53862
0.03235	3.53959
0.0324	3.53992
0.03245	3.54089
0.0325	3.54186
0.03255	3.54219
0.0326	3.54284
0.03265	3.54349
0.0327	3.54414
0.03275	3.54479
0.0328	3.54543
0.03285	3.54608
0.0329	3.54673
0.03295	3.54738
0.033	3.54803
0.03305	3.54868
0.0331	3.54933
0.03315	3.54998
0.0332	3.55095
0.03325	3.55128
0.0333	3.55193
0.03335	3.55225
0.0334	3.55322
0.03345	3.55387
0.0335	3.55452
0.03355	3.5555
0.0336	3.55614
0.03365	3.55679
0.0337	3.55712
0.03375	3.55809
0.0338	3.55874
0.03385	3.55939
0.0339	3.56004
0.03395	3.56036
0.034	3.56101
0.03405	3.56134
0.0341	3.56199
0.03415	3.56264
0.0342	3.56296
0.03425	3.56393
0.0343	3.56393
0.03435	3.56458
0.0344	3.56491
0.03445	3.56556
0.0345	3.56621
0.03455	3.56653
0.0346	3.56718
0.03465	3.56783
0.0347	3.56783
0.03475	3.56848
0.0348	3.5688
0.03485	3.56945
0.0349	3.5701
0.03495	3.57075
0.035	3.5714
0.03505	3.57205
0.0351	3.57205
0.03515	3.5727
0.0352	3.57302
0.03525	3.57335
0.0353	3.57432
0.03535	3.57432
0.0354	3.57497
0.03545	3.57529
0.0355	3.57529
0.03555	3.57594
0.0356	3.57594
0.03565	3.57659
0.0357	3.57692
0.03575	3.57692
0.0358	3.57756
0.03585	3.57789
0.0359	3.57756
0.03595	3.57789
0.036	3.57821
0.03605	3.57854
0.0361	3.57854
0.03615	3.57919
0.0362	3.57886
0.03625	3.57886
0.0363	3.57886
0.03635	3.57854
0.0364	3.57886
0.03645	3.57886
0.0365	3.57854
0.03655	3.57854
0.0366	3.57854
0.03665	3.57886
0.0367	3.57919
0.03675	3.57919
0.0368	3.57951
0.03685	3.57886
0.0369	3.57886
0.03695	3.57886
0.037	3.57919
0.03705	3.57951
0.0371	3.57886
0.03715	3.57984
0.0372	3.57919
0.03725	3.57984
0.0373	3.57984
0.03735	3.58016
0.0374	3.58016
0.03745	3.58049
0.0375	3.58081
0.03755	3.58113
0.0376	3.58146
0.03765	3.58178
0.0377	3.58211
0.03775	3.58211
0.0378	3.58243
0.03785	3.58308
0.0379	3.58341
0.03795	3.58438
0.038	3.58406
0.03805	3.58438
0.0381	3.5847
0.03815	3.5847
0.0382	3.5847
0.03825	3.58503
0.0383	3.58535
0.03835	3.58568
0.0384	3.58535
0.03845	3.58568
0.0385	3.58568
0.03855	3.586
0.0386	3.58633
0.03865	3.58665
0.0387	3.58698
0.03875	3.5873
0.0388	3.5873
0.03885	3.5873
0.0389	3.58795
0.03895	3.58827
0.039	3.5886
0.03905	3.58925
0.0391	3.5899
0.03915	3.59055
0.0392	3.5912
0.03925	3.59184
0.0393	3.59314
0.03935	3.59347
0.0394	3.59444
0.03945	3.59541
0.0395	3.59606
0.03955	3.59704
0.0396	3.59801
0.03965	3.59898
0.0397	3.59996
0.03975	3.60061
0.0398	3.60191
0.03985	3.60255
0.0399	3.6032
0.03995	3.60418
0.04	3.6045
0.04005	3.60548
0.0401	3.60612
0.04015	3.60677
0.0402	3.60677
0.04025	3.6071
0.0403	3.60742
0.04035	3.60775
0.0404	3.60775
0.04045	3.60872
0.0405	3.60872
0.04055	3.60872
0.0406	3.60872
0.04065	3.60905
0.0407	3.60905
0.04075	3.60905
0.0408	3.60969
0.04085	3.60937
0.0409	3.61002
0.04095	3.61002
0.041	3.61067
0.04105	3.61132
0.0411	3.61197
0.04115	3.61262
0.0412	3.61326
0.04125	3.61391
0.0413	3.61489
0.04135	3.61586
0.0414	3.61651
0.04145	3.61716
0.0415	3.61813
0.04155	3.61878
0.0416	3.62008
0.04165	3.62105
0.0417	3.6217
0.04175	3.62268
0.0418	3.623
0.04185	3.6243
0.0419	3.62527
0.04195	3.62592
0.042	3.62625
0.04205	3.62722
0.0421	3.62787
0.04215	3.62852
0.0422	3.62884
0.04225	3.62917
0.0423	3.63014
0.04235	3.63047
0.0424	3.63047
0.04245	3.63079
0.0425	3.63144
0.04255	3.63176
0.0426	3.63144
0.04265	3.63241
0.0427	3.63241
0.04275	3.63274
0.0428	3.63339
0.04285	3.63371
0.0429	3.63404
0.04295	3.63468
0.043	3.63501
0.04305	3.63598
0.0431	3.63663
0.04315	3.63728
0.0432	3.63793
0.04325	3.63858
0.0433	3.63955
0.04335	3.64053
0.0434	3.64118
0.04345	3.64215
0.0435	3.64312
0.04355	3.64377
0.0436	3.64474
0.04365	3.64539
0.0437	3.64604
0.04375	3.64669
0.0438	3.64767
0.04385	3.64799
0.0439	3.64799
0.04395	3.64831
0.044	3.64929
0.04405	3.64896
0.0441	3.64961
0.04415	3.64994
0.0442	3.64994
0.04425	3.65091
0.0443	3.65059
0.04435	3.65124
0.0444	3.65156
0.04445	3.65156
0.0445	3.65188
0.04455	3.65156
0.0446	3.65188
0.04465	3.65188
0.0447	3.65221
0.04475	3.65253
0.0448	3.65221
0.04485	3.65253
0.0449	3.65253
0.04495	3.65253
0.045	3.65253
0.04505	3.65318
0.0451	3.65318
0.04515	3.65351
0.0452	3.65383
0.04525	3.65448
0.0453	3.65416
0.04535	3.65513
0.0454	3.65513
0.04545	3.65643
0.0455	3.65675
0.04555	3.65708
0.0456	3.65838
0.04565	3.65902
0.0457	3.65967
0.04575	3.66065
0.0458	3.66097
0.04585	3.66195
0.0459	3.66324
0.04595	3.66454
0.046	3.66552
0.04605	3.66681
0.0461	3.66811
0.04615	3.66941
0.0462	3.67038
0.04625	3.67168
0.0463	3.67363
0.04635	3.67428
0.0464	3.67525
0.04645	3.67687
0.0465	3.6785
0.04655	3.67947
0.0466	3.68044
0.04665	3.68174
0.0467	3.68272
0.04675	3.68401
0.0468	3.68434
0.04685	3.68531
0.0469	3.68629
0.04695	3.68661
0.047	3.68726
0.04705	3.68791
0.0471	3.68856
0.04715	3.68888
0.0472	3.68921
0.04725	3.68953
0.0473	3.68953
0.04735	3.68953
0.0474	3.68986
0.04745	3.69018
0.0475	3.69018
0.04755	3.68986
0.0476	3.68986
0.04765	3.68986
0.0477	3.68986
0.04775	3.68953
0.0478	3.68953
0.04785	3.68953
0.0479	3.68921
0.04795	3.68953
0.048	3.68953
0.04805	3.68986
0.0481	3.69018
0.04815	3.69018
0.0482	3.69018
0.04825	3.69051
0.0483	3.69115
0.04835	3.69115
0.0484	3.6918
0.04845	3.69213
0.0485	3.69245
0.04855	3.69278
0.0486	3.69343
0.04865	3.69408
0.0487	3.6944
0.04875	3.69505
0.0488	3.69537
0.04885	3.6957
0.0489	3.69635
0.04895	3.69667
0.049	3.697
0.04905	3.69797
0.0491	3.69862
0.04915	3.69927
0.0492	3.69992
0.04925	3.70024
0.0493	3.70089
0.04935	3.70122
0.0494	3.70219
0.04945	3.70251
0.0495	3.70284
0.04955	3.70316
0.0496	3.70414
0.04965	3.70446
0.0497	3.70511
0.04975	3.70543
0.0498	3.70576
0.04985	3.70608
0.0499	3.70608
0.04995	3.70608
0.05	3.70608
0.05005	3.70641
0.0501	3.70608
0.05015	3.70641
0.0502	3.70641
0.05025	3.70641
0.0503	3.70641
0.05035	3.70608
0.0504	3.70576
0.05045	3.70543
0.0505	3.70576
0.05055	3.70576
0.0506	3.70543
0.05065	3.70511
0.0507	3.70511
0.05075	3.70479
0.0508	3.70511
0.05085	3.70511
0.0509	3.70446
0.05095	3.70446
0.051	3.70479
0.05105	3.70479
0.0511	3.70479
0.05115	3.70543
0.0512	3.70576
0.05125	3.70608
0.0513	3.70673
0.05135	3.70771
0.0514	3.70803
0.05145	3.70868
0.0515	3.70933
0.05155	3.70998
0.0516	3.71095
0.05165	3.71193
0.0517	3.71257
0.05175	3.71322
0.0518	3.71452
0.05185	3.71517
0.0519	3.71647
0.05195	3.71712
0.052	3.71777
0.05205	3.71874
0.0521	3.71939
0.05215	3.72036
0.0522	3.72134
0.05225	3.72199
0.0523	3.72264
0.05235	3.72393
0.0524	3.72393
0.05245	3.72556
0.0525	3.72621
0.05255	3.72653
0.0526	3.72718
0.05265	3.72718
0.0527	3.72848
0.05275	3.7288
0.0528	3.72945
0.05285	3.7301
0.0529	3.73042
0.05295	3.73107
0.053	3.73172
0.05305	3.7327
0.0531	3.73302
0.05315	3.73335
0.0532	3.73399
0.05325	3.73464
0.0533	3.73529
0.05335	3.73594
0.0534	3.73659
0.05345	3.73756
0.0535	3.73854
0.05355	3.73919
0.0536	3.73984
0.05365	3.74049
0.0537	3.74113
0.05375	3.74178
0.0538	3.74243
0.05385	3.74341
0.0539	3.74406
0.05395	3.7447
0.054	3.74535
0.05405	3.74633
0.0541	3.74633
0.05415	3.7473
0.0542	3.74763
0.05425	3.74827
0.0543	3.74827
0.05435	3.74925
0.0544	3.74925
0.05445	3.7499
0.0545	3.75022
0.05455	3.75087
0.0546	3.7512
0.05465	3.75152
0.0547	3.75249
0.05475	3.75282
0.0548	3.75379
0.05485	3.75412
0.0549	3.75477
0.05495	3.75477
0.055	3.75606
0.05505	3.75671
0.0551	3.75769
0.05515	3.75866
0.0552	3.75996
0.05525	3.76061
0.0553	3.76158
0.05535	3.76255
0.0554	3.76353
0.05545	3.76483
0.0555	3.7658
0.05555	3.76677
0.0556	3.7671
0.05565	3.76807
0.0557	3.76872
0.05575	3.77002
0.0558	3.76969
0.05585	3.77002
0.0559	3.77067
0.05595	3.77099
0.056	3.77067
0.05605	3.77034
0.0561	3.77067
0.05615	3.77002
0.0562	3.77002
0.05625	3.76969
0.0563	3.76937
0.05635	3.76905
0.0564	3.76905
0.05645	3.7684
0.0565	3.76775
0.05655	3.76775
0.0566	3.7671
0.05665	3.7671
0.0567	3.7671
0.05675	3.76677
0.0568	3.76677
0.05685	3.76645
0.0569	3.76677
0.05695	3.7671
0.057	3.7671
0.05705	3.76742
0.0571	3.76742
0.05715	3.76807
0.0572	3.76807
0.05725	3.76905
0.0573	3.76905
0.05735	3.77002
0.0574	3.77034
0.05745	3.77067
0.0575	3.77099
0.05755	3.77132
0.0576	3.77132
0.05765	3.77197
0.0577	3.77229
0.05775	3.77294
0.0578	3.77359
0.05785	3.77424
0.0579	3.77424
0.05795	3.77456
0.058	3.77489
0.05805	3.77521
0.0581	3.77586
0.05815	3.77619
0.0582	3.77651
0.05825	3.77651
0.0583	3.77683
0.05835	3.77683
0.0584	3.77716
0.05845	3.77748
0.0585	3.77781
0.05855	3.77781
0.0586	3.77813
0.05865	3.77813
0.0587	3.77846
0.05875	3.77878
0.0588	3.77846
0.05885	3.77911
0.0589	3.77911
0.05895	3.77976
0.059	3.77976
0.05905	3.7804
0.0591	3.7804
0.05915	3.78105
0.0592	3.78105
0.05925	3.78138
0.0593	3.78138
0.05935	3.7817
0.0594	3.78203
0.05945	3.78235
0.0595	3.78268
0.05955	3.783
0.0596	3.78365
0.05965	3.7843
0.0597	3.78462
0.05975	3.78495
0.0598	3.78527
0.05985	3.78592
0.0599	3.78657
0.05995	3.78657
0.06	3.78722
0.06005	3.78787
0.0601	3.78852
0.06015	3.78852
0.0602	3.78917
0.06025	3.78917
0.0603	3.78949
0.06035	3.78982
0.0604	3.78982
0.06045	3.78982
0.0605	3.78982
0.06055	3.78982
0.0606	3.78982
0.06065	3.79047
0.0607	3.79014
0.06075	3.79047
0.0608	3.79079
0.06085	3.79111
0.0609	3.79144
0.06095	3.79209
0.061	3.79209
0.06105	3.79241
0.0611	3.79339
0.06115	3.79404
0.0612	3.79404
0.06125	3.79436
0.0613	3.79468
0.06135	3.79468
0.0614	3.79566
0.06145	3.79598
0.0615	3.79663
0.06155	3.79663
0.0616	3.79793
0.06165	3.79793
0.0617	3.79858
0.06175	3.79923
0.0618	3.79955
0.06185	3.8002
0.0619	3.8002
0.06195	3.80085
0.062	3.8015
0.06205	3.80182
0.0621	3.80215
0.06215	3.80247
0.0622	3.80312
0.06225	3.80345
0.0623	3.80377
0.06235	3.80377
0.0624	3.80377
0.06245	3.8041
0.0625	3.80442
0.06255	3.80475
0.0626	3.80507
0.06265	3.80507
0.0627	3.80507
0.06275	3.80507
0.0628	3.80539
0.06285	3.80604
0.0629	3.80637
0.06295	3.80637
0.063	3.80637
0.06305	3.80669
0.0631	3.80669
0.06315	3.80767
0.0632	3.80767
0.06325	3.80832
0.0633	3.80896
0.06335	3.80896
0.0634	3.80929
0.06345	3.80994
0.0635	3.81026
0.06355	3.81091
0.0636	3.81156
0.06365	3.81189
0.0637	3.81286
0.06375	3.81318
0.0638	3.81416
0.06385	3.81481
0.0639	3.81546
0.06395	3.8161
0.064	3.81675
0.06405	3.8174
0.0641	3.81805
0.06415	3.81838
0.0642	3.81935
0.06425	3.81967
0.0643	3.82
0.06435	3.82097
0.0644	3.8213
0.06445	3.82259
0.0645	3.82227
0.06455	3.82324
0.0646	3.82389
0.06465	3.82422
0.0647	3.82422
0.06475	3.82487
0.0648	3.82519
0.06485	3.82552
0.0649	3.82584
0.06495	3.82584
0.065	3.82584
0.06505	3.82584
0.0651	3.82552
0.06515	3.82584
0.0652	3.82584
0.06525	3.82584
0.0653	3.82519
0.06535	3.82519
0.0654	3.82552
0.06545	3.82552
0.0655	3.82584
0.06555	3.82584
0.0656	3.82584
0.06565	3.82584
0.0657	3.82616
0.06575	3.82649
0.0658	3.82649
0.06585	3.82746
0.0659	3.82779
0.06595	3.82844
0.066	3.82876
0.06605	3.82973
0.0661	3.83038
0.06615	3.83103
0.0662	3.83168
0.06625	3.83266
0.0663	3.8333
0.06635	3.8346
0.0664	3.83558
0.06645	3.83623
0.0665	3.83752
0.06655	3.8385
0.0666	3.83947
0.06665	3.84044
0.0667	3.84207
0.06675	3.84304
0.0668	3.84401
0.06685	3.84499
0.0669	3.84629
0.06695	3.84726
0.067	3.84823
0.06705	3.84953
0.0671	3.85051
0.06715	3.85213
0.0672	3.8531
0.06725	3.8544
0.0673	3.85505
0.06735	3.85602
0.0674	3.857
0.06745	3.85732
0.0675	3.85862
0.06755	3.85927
0.0676	3.85992
0.06765	3.85992
0.0677	3.86024
0.06775	3.86122
0.0678	3.86089
0.06785	3.86089
0.0679	3.86089
0.06795	3.86089
0.068	3.86122
0.06805	3.86057
0.0681	3.86057
0.06815	3.86057
0.0682	3.86024
0.06825	3.86024
0.0683	3.85992
0.06835	3.86057
0.0684	3.86057
0.06845	3.85992
0.0685	3.85992
0.06855	3.85992
0.0686	3.85992
0.06865	3.86024
0.0687	3.86057
0.06875	3.86089
0.0688	3.86122
0.06885	3.86186
0.0689	3.86219
0.06895	3.86251
0.069	3.86316
0.06905	3.86381
0.0691	3.86479
0.06915	3.86511
0.0692	3.86608
0.06925	3.86673
0.0693	3.86771
0.06935	3.86836
0.0694	3.86965
0.06945	3.8703
0.0695	3.8716
0.06955	3.87225
0.0696	3.87322
0.06965	3.8742
0.0697	3.87517
0.06975	3.87614
0.0698	3.87712
0.06985	3.87809
0.0699	3.87907
0.06995	3.88004
0.07	3.88069
0.07005	3.88166
0.0701	3.88231
0.07015	3.88264
0.0702	3.88296
0.07025	3.88393
0.0703	3.88458
0.07035	3.88491
0.0704	3.88523
0.07045	3.88523
0.0705	3.88523
0.07055	3.88556
0.0706	3.88621
0.07065	3.88556
0.0707	3.88523
0.07075	3.88556
0.0708	3.88556
0.07085	3.88556
0.0709	3.88556
0.07095	3.88556
0.071	3.88556
0.07105	3.88491
0.0711	3.88523
0.07115	3.88491
0.0712	3.88458
0.07125	3.88491
0.0713	3.88491
0.07135	3.88491
0.0714	3.88491
0.07145	3.88491
0.0715	3.88523
0.07155	3.88523
0.0716	3.88556
0.07165	3.88491
0.0717	3.88556
0.07175	3.88556
0.0718	3.88556
0.07185	3.88523
0.0719	3.88556
0.07195	3.88588
0.072	3.88653
0.07205	3.88621
0.0721	3.88653
0.07215	3.88653
0.0722	3.88718
0.07225	3.88685
0.0723	3.88685
0.07235	3.88685
0.0724	3.88718
0.07245	3.8875
0.0725	3.8875
0.07255	3.88783
0.0726	3.88848
0.07265	3.88783
0.0727	3.88815
0.07275	3.88848
0.0728	3.88913
0.07285	3.89042
0.0729	3.89075
0.07295	3.89107
0.073	3.89172
0.07305	3.8927
0.0731	3.89367
0.07315	3.89497
0.0732	3.89562
0.07325	3.89627
0.0733	3.89756
0.07335	3.89821
0.0734	3.89951
0.07345	3.90049
0.0735	3.90081
0.07355	3.90178
0.0736	3.90276
0.07365	3.90406
0.0737	3.90406
0.07375	3.9047
0.0738	3.90568
0.07385	3.90633
0.0739	3.90698
0.07395	3.90763
0.074	3.90795
0.07405	3.90892
0.0741	3.90957
0.07415	3.9099
0.0742	3.9099
0.07425	3.91022
0.0743	3.91055
0.07435	3.91087
0.0744	3.91055
0.07445	3.9112
0.0745	3.9112
0.07455	3.91152
0.0746	3.91184
0.07465	3.91184
0.0747	3.91184
0.07475	3.91184
0.0748	3.91217
0.07485	3.91249
0.0749	3.91249
0.07495	3.91282
0.075	3.91314
0.07505	3.91347
0.0751	3.91379
0.07515	3.91347
0.0752	3.91347
0.07525	3.91412
0.0753	3.91444
0.07535	3.91412
0.0754	3.91379
0.07545	3.91444
0.0755	3.91444
0.07555	3.91509
0.0756	3.91477
0.07565	3.91509
0.0757	3.91509
0.07575	3.91509
0.0758	3.91541
0.07585	3.91541
0.0759	3.91574
0.07595	3.91574
0.076	3.91639
0.07605	3.91671
0.0761	3.91736
0.07615	3.91769
0.0762	3.91801
0.07625	3.91834
0.0763	3.91898
0.07635	3.91931
0.0764	3.91996
0.07645	3.92093
0.0765	3.92126
0.07655	3.92223
0.0766	3.92288
0.07665	3.9232
0.0767	3.92385
0.07675	3.9245
0.0768	3.92548
0.07685	3.9258
0.0769	3.9271
0.07695	3.92742
0.077	3.92775
0.07705	3.9284
0.0771	3.92905
0.07715	3.92969
0.0772	3.93034
0.07725	3.93034
0.0773	3.93067
0.07735	3.93132
0.0774	3.93164
0.07745	3.93164
0.0775	3.93229
0.07755	3.93326
0.0776	3.93326
0.07765	3.93359
0.0777	3.93424
0.07775	3.93424
0.0778	3.93456
0.07785	3.93554
0.0779	3.93554
0.07795	3.93619
0.078	3.93651
0.07805	3.93748
0.0781	3.93716
0.07815	3.93781
0.0782	3.93846
0.07825	3.93846
0.0783	3.93878
0.07835	3.93911
0.0784	3.93943
0.07845	3.93943
0.0785	3.93943
0.07855	3.93943
0.0786	3.93911
0.07865	3.93911
0.0787	3.93911
0.07875	3.93911
0.0788	3.93878
0.07885	3.93943
0.0789	3.93878
0.07895	3.93911
0.079	3.93943
0.07905	3.93943
0.0791	3.94008
0.07915	3.9404
0.0792	3.94073
0.07925	3.94138
0.0793	3.9417
0.07935	3.94268
0.0794	3.94268
0.07945	3.94365
0.0795	3.94397
0.07955	3.94495
0.0796	3.94592
0.07965	3.94592
0.0797	3.94722
0.07975	3.94754
0.0798	3.94819
0.07985	3.94819
0.0799	3.94852
0.07995	3.94917
0.08	3.94917
0.08005	3.94917
0.0801	3.94949
0.08015	3.94949
0.0802	3.94949
0.08025	3.94982
0.0803	3.94949
0.08035	3.94982
0.0804	3.94982
0.08045	3.94949
0.0805	3.94982
0.08055	3.94949
0.0806	3.94982
0.08065	3.94982
0.0807	3.95079
0.08075	3.95079
0.0808	3.95079
0.08085	3.95111
0.0809	3.95111
0.08095	3.95111
0.081	3.95209
0.08105	3.95241
0.0811	3.95274
0.08115	3.95339
0.0812	3.95339
0.08125	3.95371
0.0813	3.95404
0.08135	3.95436
0.0814	3.95501
0.08145	3.95566
0.0815	3.95598
0.08155	3.95663
0.0816	3.95663
0.08165	3.95728
0.0817	3.95793
0.08175	3.9589
0.0818	3.9589
0.08185	3.95923
0.0819	3.95988
0.08195	3.9602
0.082	3.96053
0.08205	3.96118
0.0821	3.96118
0.08215	3.96182
0.0822	3.96182
0.08225	3.96182
0.0823	3.96215
0.08235	3.9628
0.0824	3.96247
0.08245	3.9628
0.0825	3.9628
0.08255	3.96215
0.0826	3.9628
0.08265	3.96247
0.0827	3.9628
0.08275	3.96247
0.0828	3.96247
0.08285	3.96247
0.0829	3.96215
0.08295	3.96182
0.083	3.9628
0.08305	3.9628
0.0831	3.96247
0.08315	3.96312
0.0832	3.96312
0.08325	3.96345
0.0833	3.96377
0.08335	3.9641
0.0834	3.96442
0.08345	3.96507
0.0835	3.96539
0.08355	3.96604
0.0836	3.96669
0.08365	3.96702
0.0837	3.96767
0.08375	3.96767
0.0838	3.96832
0.08385	3.96864
0.0839	3.96929
0.08395	3.96961
0.084	3.96961
0.08405	3.97026
0.0841	3.97026
0.08415	3.97091
0.0842	3.97156
0.08425	3.97221
0.0843	3.97221
0.08435	3.97286
0.0844	3.97318
0.08445	3.97416
0.0845	3.97481
0.08455	3.97546
0.0846	3.9761
0.08465	3.97708
0.0847	3.97773
0.08475	3.97838
0.0848	3.97935
0.08485	3.98032
0.0849	3.98097
0.08495	3.9813
0.085	3.98195
0.08505	3.98292
0.0851	3.98357
0.08515	3.98389
0.0852	3.98487
0.08525	3.98519
0.0853	3.98617
0.08535	3.98617
0.0854	3.98681
0.08545	3.98714
0.0855	3.98779
0.08555	3.98746
0.0856	3.98779
0.08565	3.98876
0.0857	3.98844
0.08575	3.98844
0.0858	3.98876
0.08585	3.98909
0.0859	3.98909
0.08595	3.98974
0.086	3.99006
0.08605	3.99071
0.0861	3.99071
0.08615	3.99103
0.0862	3.99233
0.08625	3.99266
0.0863	3.99331
0.08635	3.99428
0.0864	3.99525
0.08645	3.99623
0.0865	3.9972
0.08655	3.99752
0.0866	3.9985
0.08665	3.99947
0.0867	4.00045
0.08675	4.00109
0.0868	4.00207
0.08685	4.00239
0.0869	4.00402
0.08695	4.00434
0.087	4.00499
0.08705	4.00564
0.0871	4.00661
0.08715	4.00726
0.0872	4.00759
0.08725	4.00759
0.0873	4.00888
0.08735	4.00888
0.0874	4.00921
0.08745	4.00986
0.0875	4.00986
0.08755	4.01051
0.0876	4.01018
0.08765	4.01051
0.0877	4.01083
0.08775	4.01051
0.0878	4.01018
0.08785	4.01018
0.0879	4.00953
0.08795	4.00953
0.088	4.00953
0.08805	4.00888
0.0881	4.00888
0.08815	4.00856
0.0882	4.00791
0.08825	4.00791
0.0883	4.00661
0.08835	4.00661
0.0884	4.00564
0.08845	4.00531
0.0885	4.00466
0.08855	4.00434
0.0886	4.00402
0.08865	4.00337
0.0887	4.00239
0.08875	4.00239
0.0888	4.00207
0.08885	4.00142
0.0889	4.00109
0.08895	4.00109
0.089	4.00109
0.08905	4.00109
0.0891	4.00109
0.08915	4.00077
0.0892	4.00109
0.08925	4.00142
0.0893	4.00207
0.08935	4.00207
0.0894	4.00207
0.08945	4.00272
0.0895	4.00337
0.08955	4.00369
0.0896	4.00402
0.08965	4.00434
0.0897	4.00499
0.08975	4.00531
0.0898	4.00564
0.08985	4.00661
0.0899	4.00726
0.08995	4.00791
0.09	4.00888
0.09005	4.00953
0.0901	4.00986
0.09015	4.01083
0.0902	4.01148
0.09025	4.01213
0.0903	4.01343
0.09035	4.0131
0.0904	4.01408
0.09045	4.01505
0.0905	4.01537
0.09055	4.01602
0.0906	4.01602
0.09065	4.01667
0.0907	4.017
0.09075	4.01765
0.0908	4.01797
0.09085	4.01862
0.0909	4.01894
0.09095	4.01894
0.091	4.01927
0.09105	4.02024
0.0911	4.02024
0.09115	4.02057
0.0912	4.02122
0.09125	4.02122
0.0913	4.02186
0.09135	4.02251
0.0914	4.02284
0.09145	4.02284
0.0915	4.02316
0.09155	4.02381
0.0916	4.02446
0.09165	4.02446
0.0917	4.02511
0.09175	4.02479
0.0918	4.02511
0.09185	4.02511
0.0919	4.02576
0.09195	4.02511
0.092	4.02543
0.09205	4.02543
0.0921	4.02543
0.09215	4.02543
0.0922	4.02511
0.09225	4.02511
0.0923	4.02511
0.09235	4.02543
0.0924	4.02511
0.09245	4.02543
0.0925	4.02511
0.09255	4.02608
0.0926	4.02641
0.09265	4.02738
0.0927	4.02771
0.09275	4.02868
0.0928	4.02933
0.09285	4.03063
0.0929	4.03095
0.09295	4.03225
0.093	4.03355
0.09305	4.03452
0.0931	4.0355
0.09315	4.03679
0.0932	4.03809
0.09325	4.03939
0.0933	4.04036
0.09335	4.04101
0.0934	4.04199
0.09345	4.04328
0.0935	4.04426
0.09355	4.04491
0.0936	4.04556
0.09365	4.04621
0.0937	4.04685
0.09375	4.0475
0.0938	4.0475
0.09385	4.0475
0.0939	4.04815
0.09395	4.04783
0.094	4.04848
0.09405	4.04815
0.0941	4.04783
0.09415	4.0475
0.0942	4.04718
0.09425	4.04653
0.0943	4.04588
0.09435	4.04556
0.0944	4.04458
0.09445	4.04458
0.0945	4.04458
0.09455	4.04393
0.0946	4.04361
0.09465	4.04328
0.0947	4.04328
0.09475	4.04328
0.0948	4.04296
0.09485	4.04328
0.0949	4.04361
0.09495	4.04393
0.095	4.04393
0.09505	4.04426
0.0951	4.04458
0.09515	4.04491
0.0952	4.04621
0.09525	4.04621
0.0953	4.04718
0.09535	4.04718
0.0954	4.0488
0.09545	4.0488
0.0955	4.04945
0.09555	4.04978
0.0956	4.0501
0.09565	4.0514
0.0957	4.0514
0.09575	4.05237
0.0958	4.0527
0.09585	4.05302
0.0959	4.05367
0.09595	4.05399
0.096	4.05432
0.09605	4.05497
0.0961	4.05562
0.09615	4.05562
0.0962	4.05594
0.09625	4.05627
0.0963	4.05692
0.09635	4.05692
0.0964	4.05756
0.09645	4.05756
0.0965	4.05789
0.09655	4.05854
0.0966	4.05854
0.09665	4.05886
0.0967	4.05951
0.09675	4.05984
0.0968	4.06049
0.09685	4.06049
0.0969	4.06081
0.09695	4.06146
0.097	4.06178
0.09705	4.06178
0.0971	4.06211
0.09715	4.06211
0.0972	4.06308
0.09725	4.06243
0.0973	4.06243
0.09735	4.06276
0.0974	4.06243
0.09745	4.06243
0.0975	4.06211
0.09755	4.06243
0.0976	4.06211
0.09765	4.06211
0.0977	4.06178
0.09775	4.06146
0.0978	4.06178
0.09785	4.06211
0.0979	4.06211
0.09795	4.06243
0.098	4.06276
0.09805	4.06308
0.0981	4.06308
0.09815	4.06373
0.0982	4.06373
0.09825	4.06406
0.0983	4.06503
0.09835	4.0647
0.0984	4.06568
0.09845	4.06633
0.0985	4.06633
0.09855	4.0673
0.0986	4.0673
0.09865	4.06827
0.0987	4.06925
0.09875	4.06925
0.0988	4.07055
0.09885	4.0712
0.0989	4.07217
0.09895	4.07314
0.099	4.07347
0.09905	4.07477
[truncated: 5,812 more rows]
