# Supplementary material for: An evolutionarily conserved glycine-tyrosine motif forms a folding core in outer membrane proteins
Source: PLoS One. 2017 Aug 3;12(8):e0182016. doi: 10.1371/journal.pone.0182016 (PMC5542473; doi:10.1371/journal.pone.0182016)
Supplement: S1 File — (ZIP) [file pone.0182016.s001.zip › OmpX stopflow RAW data/OmpX WT 10/ompx_wt_ch1_044.bka]

BIO-KINE ASCII FILE
_COMMENT	External device
_COMMENT	Kinetics measurement
_COMMENT	Y Unit : Volt, X Unit : s
_COMMENT	Timebase 1 = .00005 s 5001 pts
_COMMENT	Timebase 2 = .001 s 2749 pts
_COMMENT	Timebase 3 = .5 s 44 pts
_SFM	SFM-300 /S Advanced mode
_SFM	Ratio : S1: 950, S2: 950, S3: 100
_SFM	Content : S1: , S2: , S3:
_SFM	Concentration : S1: , S2: , S3:
_SFM	Total volume : 422 �l Flow : 14 mL/s
_SFM	Acquisition start : 10 ms before stop
_SFM	cuve=FC-08, s1=10 ml , s2=10 ml , s3=1.9 ml
_UNITX	s
_UNITY	Volt
_DELTAX	0
_DATA
1e-300	2.53351
5e-5	2.55038
1e-4	2.56823
1.5e-4	2.58673
2e-4	2.60588
2.5e-4	2.62568
3e-4	2.6458
3.5e-4	2.6669
4e-4	2.68832
4.5e-4	2.71006
5e-4	2.7318
5.5e-4	2.7542
6e-4	2.77659
6.5e-4	2.79866
7e-4	2.82073
7.5e-4	2.84247
8e-4	2.86422
8.5e-4	2.88531
9e-4	2.90641
9.5e-4	2.92685
0.001	2.94698
0.00105	2.96612
0.0011	2.98462
0.00115	3.0028
0.0012	3.02
0.00125	3.03655
0.0013	3.05245
0.00135	3.06706
0.0014	3.08134
0.00145	3.09432
0.0015	3.10568
0.00155	3.11671
0.0016	3.12645
0.00165	3.13521
0.0017	3.143
0.00175	3.14917
0.0018	3.15501
0.00185	3.15923
0.0019	3.16182
0.00195	3.16377
0.002	3.16475
0.00205	3.16475
0.0021	3.16377
0.00215	3.16182
0.0022	3.15825
0.00225	3.15404
0.0023	3.14917
0.00235	3.14365
0.0024	3.13651
0.00245	3.12905
0.0025	3.12061
0.00255	3.11152
0.0026	3.10178
0.00265	3.09107
0.0027	3.08004
0.00275	3.06868
0.0028	3.0557
0.00285	3.04304
0.0029	3.03006
0.00295	3.0161
0.003	3.00182
0.00305	2.98754
0.0031	2.97262
0.00315	2.95801
0.0032	2.94243
0.00325	2.92718
0.0033	2.91128
0.00335	2.89602
0.0034	2.8798
0.00345	2.86389
0.0035	2.84799
0.00355	2.83209
0.0036	2.81619
0.00365	2.80061
0.0037	2.78471
0.00375	2.76913
0.0038	2.75452
0.00385	2.73959
0.0039	2.72564
0.00395	2.71168
0.004	2.69838
0.00405	2.68539
0.0041	2.67306
0.00415	2.66138
0.0042	2.65132
0.00425	2.64126
0.0043	2.63249
0.00435	2.62471
0.0044	2.61821
0.00445	2.61237
0.0045	2.6075
0.00455	2.60426
0.0046	2.60166
0.00465	2.60036
0.0047	2.60036
0.00475	2.60101
0.0048	2.60329
0.00485	2.60718
0.0049	2.61075
0.00495	2.61692
0.005	2.62341
0.00505	2.63152
0.0051	2.64061
0.00515	2.65067
0.0052	2.6617
0.00525	2.67436
0.0053	2.68832
0.00535	2.7026
0.0054	2.71785
0.00545	2.73375
0.0055	2.75063
0.00555	2.76815
0.0056	2.78698
0.00565	2.8058
0.0057	2.82495
0.00575	2.84475
0.0058	2.86487
0.00585	2.88531
0.0059	2.90544
0.00595	2.92588
0.006	2.94503
0.00605	2.96548
0.0061	2.98462
0.00615	3.00377
0.0062	3.02227
0.00625	3.04077
0.0063	3.05797
0.00635	3.07517
0.0064	3.09172
0.00645	3.1073
0.0065	3.12255
0.00655	3.13651
0.0066	3.14982
0.00665	3.1628
0.0067	3.17448
0.00675	3.18552
0.0068	3.19623
0.00685	3.20629
0.0069	3.21537
0.00695	3.22381
0.007	3.23128
0.00705	3.23777
0.0071	3.24458
0.00715	3.2501
0.0072	3.25529
0.00725	3.25951
0.0073	3.26276
0.00735	3.26503
0.0074	3.26763
0.00745	3.26925
0.0075	3.27022
0.00755	3.27022
0.0076	3.2699
0.00765	3.2686
0.0077	3.26665
0.00775	3.26438
0.0078	3.26178
0.00785	3.25789
0.0079	3.25367
0.00795	3.24913
0.008	3.24361
0.00805	3.23777
0.0081	3.2316
0.00815	3.22446
0.0082	3.217
0.00825	3.20953
0.0083	3.20109
0.00835	3.19266
0.0084	3.18357
0.00845	3.17416
0.0085	3.16475
0.00855	3.15404
0.0086	3.143
0.00865	3.13164
0.0087	3.11996
0.00875	3.10763
0.0088	3.09497
0.00885	3.08231
0.0089	3.06868
0.00895	3.0544
0.009	3.04045
0.00905	3.02584
0.0091	3.01059
0.00915	2.99598
0.0092	2.9804
0.00925	2.96483
0.0093	2.94925
0.00935	2.93302
0.0094	2.91809
0.00945	2.90284
0.0095	2.88759
0.00955	2.87331
0.0096	2.85935
0.00965	2.84637
0.0097	2.83339
0.00975	2.8217
0.0098	2.81067
0.00985	2.80061
0.0099	2.79152
0.00995	2.78341
0.01	2.77724
0.01005	2.77172
0.0101	2.76686
0.01015	2.76393
0.0102	2.76199
0.01025	2.76134
0.0103	2.76264
0.01035	2.76458
0.0104	2.76783
0.01045	2.77237
0.0105	2.77886
0.01055	2.78535
0.0106	2.79314
0.01065	2.80223
0.0107	2.81197
0.01075	2.82268
0.0108	2.83371
0.01085	2.84539
0.0109	2.85805
0.01095	2.87103
0.011	2.88434
0.01105	2.8983
0.0111	2.91225
0.01115	2.92621
0.0112	2.94016
0.01125	2.95477
0.0113	2.96905
0.01135	2.98365
0.0114	2.99793
0.01145	3.01253
0.0115	3.02649
0.01155	3.04012
0.0116	3.05375
0.01165	3.06738
0.0117	3.08004
0.01175	3.09237
0.0118	3.1047
0.01185	3.11639
0.0119	3.1271
0.01195	3.13813
0.012	3.14754
0.01205	3.15696
0.0121	3.16572
0.01215	3.17383
0.0122	3.18195
0.01225	3.18909
0.0123	3.19558
0.01235	3.20142
0.0124	3.20694
0.01245	3.21213
0.0125	3.217
0.01255	3.22122
0.0126	3.22511
0.01265	3.22836
0.0127	3.2316
0.01275	3.23452
0.0128	3.23679
0.01285	3.23939
0.0129	3.24101
0.01295	3.24328
0.013	3.24523
0.01305	3.24685
0.0131	3.24848
0.01315	3.24945
0.0132	3.25042
0.01325	3.25172
0.0133	3.25302
0.01335	3.25367
0.0134	3.25497
0.01345	3.25562
0.0135	3.25659
0.01355	3.25756
0.0136	3.25854
0.01365	3.25919
0.0137	3.25984
0.01375	3.26081
0.0138	3.26146
0.01385	3.26243
0.0139	3.26308
0.01395	3.26373
0.014	3.2647
0.01405	3.26568
0.0141	3.26665
0.01415	3.26795
0.0142	3.2686
0.01425	3.26957
0.0143	3.27055
0.01435	3.27184
0.0144	3.27249
0.01445	3.27379
0.0145	3.27509
0.01455	3.27639
0.0146	3.27769
0.01465	3.27931
0.0147	3.28028
0.01475	3.28158
0.0148	3.28288
0.01485	3.28385
0.0149	3.28483
0.01495	3.2858
0.015	3.2871
0.01505	3.28775
0.0151	3.28872
0.01515	3.28969
0.0152	3.29002
0.01525	3.29067
0.0153	3.29132
0.01535	3.29164
0.0154	3.29229
0.01545	3.29262
0.0155	3.29294
0.01555	3.29359
0.0156	3.29391
0.01565	3.29391
0.0157	3.29424
0.01575	3.29456
0.0158	3.29521
0.01585	3.29521
0.0159	3.29554
0.01595	3.29619
0.016	3.29619
0.01605	3.29716
0.0161	3.29683
0.01615	3.29748
0.0162	3.29748
0.01625	3.29846
0.0163	3.29878
0.01635	3.29943
0.0164	3.29976
0.01645	3.30008
0.0165	3.3004
0.01655	3.30138
0.0166	3.30138
0.01665	3.30203
0.0167	3.303
0.01675	3.30365
0.0168	3.3043
0.01685	3.30495
0.0169	3.3056
0.01695	3.30592
0.017	3.30722
0.01705	3.30722
0.0171	3.30819
0.01715	3.30884
0.0172	3.30949
0.01725	3.31047
0.0173	3.31144
0.01735	3.31209
0.0174	3.31274
0.01745	3.31306
0.0175	3.31339
0.01755	3.31436
0.0176	3.31501
0.01765	3.31468
0.0177	3.31566
0.01775	3.31566
0.0178	3.31631
0.01785	3.31663
0.0179	3.31631
0.01795	3.31663
0.018	3.31631
0.01805	3.31631
0.0181	3.31631
0.01815	3.31663
0.0182	3.31631
0.01825	3.31631
0.0183	3.31696
0.01835	3.31696
0.0184	3.31631
0.01845	3.31696
0.0185	3.31728
0.01855	3.31696
0.0186	3.31761
0.01865	3.31761
0.0187	3.31793
0.01875	3.31825
0.0188	3.31858
0.01885	3.3189
0.0189	3.3189
0.01895	3.31955
0.019	3.31988
0.01905	3.31988
0.0191	3.32053
0.01915	3.32085
0.0192	3.32085
0.01925	3.32118
0.0193	3.32118
0.01935	3.32182
0.0194	3.32215
0.01945	3.32215
0.0195	3.32247
0.01955	3.32247
0.0196	3.3228
0.01965	3.32345
0.0197	3.32312
0.01975	3.32345
0.0198	3.32345
0.01985	3.32377
0.0199	3.3241
0.01995	3.32442
0.02	3.32507
0.02005	3.32507
0.0201	3.32507
0.02015	3.32604
0.0202	3.32604
0.02025	3.32669
0.0203	3.32669
0.02035	3.32702
0.0204	3.32734
0.02045	3.32799
0.0205	3.32832
0.02055	3.32896
0.0206	3.32961
0.02065	3.32994
0.0207	3.33059
0.02075	3.33156
0.0208	3.33221
0.02085	3.33188
0.0209	3.33286
0.02095	3.33318
0.021	3.33383
0.02105	3.33448
0.0211	3.33513
0.02115	3.33545
0.0212	3.33643
0.02125	3.33643
0.0213	3.33773
0.02135	3.33773
0.0214	3.33838
0.02145	3.3387
0.0215	3.33935
0.02155	3.34032
0.0216	3.3413
0.02165	3.34162
0.0217	3.34259
0.02175	3.34324
0.0218	3.34389
0.02185	3.34422
0.0219	3.34454
0.02195	3.34487
0.022	3.34552
0.02205	3.34584
0.0221	3.34584
0.02215	3.34584
0.0222	3.34649
0.02225	3.34616
0.0223	3.34681
0.02235	3.34584
0.0224	3.34649
0.02245	3.34616
0.0225	3.34616
0.02255	3.34584
0.0226	3.34584
0.02265	3.34519
0.0227	3.34519
0.02275	3.34487
0.0228	3.34519
0.02285	3.34487
0.0229	3.34454
0.02295	3.34487
0.023	3.34487
0.02305	3.34487
0.0231	3.34487
0.02315	3.34519
0.0232	3.34552
0.02325	3.34552
0.0233	3.34584
0.02335	3.34616
0.0234	3.34714
0.02345	3.34746
0.0235	3.34779
0.02355	3.34811
0.0236	3.34876
0.02365	3.34941
0.0237	3.35006
0.02375	3.35038
0.0238	3.35071
0.02385	3.35168
0.0239	3.35233
0.02395	3.35266
0.024	3.3533
0.02405	3.35363
0.0241	3.35428
0.02415	3.35493
0.0242	3.35525
0.02425	3.3559
0.0243	3.3559
0.02435	3.35687
0.0244	3.3572
0.02445	3.35752
0.0245	3.35785
0.02455	3.3585
0.0246	3.35882
0.02465	3.3598
0.0247	3.3598
0.02475	3.36077
0.0248	3.36109
0.02485	3.36077
0.0249	3.36109
0.02495	3.36142
0.025	3.36174
0.02505	3.36207
0.0251	3.36272
0.02515	3.36304
0.0252	3.36337
0.02525	3.36401
0.0253	3.36434
0.02535	3.36466
0.0254	3.36531
0.02545	3.36596
0.0255	3.36694
0.02555	3.36726
0.0256	3.36823
0.02565	3.36888
0.0257	3.36986
0.02575	3.37115
0.0258	3.37148
0.02585	3.37245
0.0259	3.37278
0.02595	3.37408
0.026	3.37505
0.02605	3.3757
0.0261	3.37602
0.02615	3.377
0.0262	3.377
0.02625	3.37765
0.0263	3.37862
0.02635	3.37894
0.0264	3.37959
0.02645	3.37992
0.0265	3.38024
0.02655	3.38057
0.0266	3.38089
0.02665	3.38122
0.0267	3.38154
0.02675	3.38186
0.0268	3.38219
0.02685	3.38219
0.0269	3.38251
0.02695	3.38284
0.027	3.38251
0.02705	3.38284
0.0271	3.38251
0.02715	3.38316
0.0272	3.38284
0.02725	3.38284
0.0273	3.38284
0.02735	3.38316
0.0274	3.38316
0.02745	3.38316
0.0275	3.38349
0.02755	3.38349
0.0276	3.38381
0.02765	3.38414
0.0277	3.38414
0.02775	3.38446
0.0278	3.38479
0.02785	3.38543
0.0279	3.38576
0.02795	3.38576
0.028	3.38673
0.02805	3.38738
0.0281	3.38771
0.02815	3.38803
0.0282	3.389
0.02825	3.38868
0.0283	3.38933
0.02835	3.38998
0.0284	3.38998
0.02845	3.3903
0.0285	3.39128
0.02855	3.39095
0.0286	3.39063
0.02865	3.39128
0.0287	3.39128
0.02875	3.39128
0.0288	3.39128
0.02885	3.39128
0.0289	3.39128
0.02895	3.39128
0.029	3.39128
0.02905	3.39063
0.0291	3.39095
0.02915	3.39128
0.0292	3.39063
0.02925	3.39095
0.0293	3.39095
0.02935	3.3903
0.0294	3.39063
0.02945	3.39095
0.0295	3.39063
0.02955	3.39128
0.0296	3.3916
0.02965	3.3916
0.0297	3.39193
0.02975	3.39225
0.0298	3.39257
0.02985	3.39257
0.0299	3.3929
0.02995	3.39387
0.03	3.3942
0.03005	3.39485
0.0301	3.39485
0.03015	3.39582
0.0302	3.39582
0.03025	3.39614
0.0303	3.39647
0.03035	3.39679
0.0304	3.39712
0.03045	3.39777
0.0305	3.39874
0.03055	3.39907
0.0306	3.40004
0.03065	3.40069
0.0307	3.40134
0.03075	3.40134
0.0308	3.40264
0.03085	3.40296
0.0309	3.40393
0.03095	3.40426
0.031	3.40523
0.03105	3.40621
0.0311	3.40685
0.03115	3.4075
0.0312	3.40815
0.03125	3.4088
0.0313	3.40913
0.03135	3.40945
0.0314	3.4101
0.03145	3.41075
0.0315	3.41107
0.03155	3.41107
0.0316	3.41107
0.03165	3.41107
0.0317	3.4114
0.03175	3.4114
0.0318	3.41205
0.03185	3.41172
0.0319	3.41205
0.03195	3.41172
0.032	3.41205
0.03205	3.4127
0.0321	3.41237
0.03215	3.41335
0.0322	3.41335
0.03225	3.41335
0.0323	3.41432
0.03235	3.41464
0.0324	3.41497
0.03245	3.41562
0.0325	3.41627
0.03255	3.41659
0.0326	3.41756
0.03265	3.41886
0.0327	3.41951
0.03275	3.42049
0.0328	3.42146
0.03285	3.42211
0.0329	3.42308
0.03295	3.42438
0.033	3.42535
0.03305	3.42633
0.0331	3.4273
0.03315	3.42827
0.0332	3.42925
0.03325	3.43022
0.0333	3.4312
0.03335	3.43217
0.0334	3.43314
0.03345	3.43379
0.0335	3.43477
0.03355	3.43606
0.0336	3.43671
0.03365	3.43736
0.0337	3.43866
0.03375	3.43963
0.0338	3.44061
0.03385	3.44158
0.0339	3.44255
0.03395	3.4432
0.034	3.44385
0.03405	3.44483
0.0341	3.44515
0.03415	3.44612
0.0342	3.44645
0.03425	3.4471
0.0343	3.44775
0.03435	3.44775
0.0344	3.44807
0.03445	3.44807
0.0345	3.4484
0.03455	3.44872
0.0346	3.44872
0.03465	3.44872
0.0347	3.44872
0.03475	3.44872
0.0348	3.44872
0.03485	3.44807
0.0349	3.4484
0.03495	3.44775
0.035	3.44807
0.03505	3.44775
0.0351	3.44775
0.03515	3.44775
0.0352	3.44775
0.03525	3.44807
0.0353	3.44775
0.03535	3.44807
0.0354	3.44775
0.03545	3.44775
0.0355	3.44807
0.03555	3.44775
0.0356	3.44807
0.03565	3.44872
0.0357	3.4484
0.03575	3.44905
0.0358	3.44872
0.03585	3.44937
0.0359	3.44937
0.03595	3.44937
0.036	3.44937
0.03605	3.44905
0.0361	3.44937
0.03615	3.44969
0.0362	3.44937
0.03625	3.44937
0.0363	3.45002
0.03635	3.44969
0.0364	3.44969
0.03645	3.45002
0.0365	3.45067
0.03655	3.45099
0.0366	3.45164
0.03665	3.45164
0.0367	3.45197
0.03675	3.45262
0.0368	3.45294
0.03685	3.45391
0.0369	3.45424
0.03695	3.45489
0.037	3.45586
0.03705	3.45651
0.0371	3.45748
0.03715	3.45781
0.0372	3.45878
0.03725	3.45943
0.0373	3.4604
0.03735	3.46138
0.0374	3.46203
0.03745	3.463
0.0375	3.46333
0.03755	3.46397
0.0376	3.4656
0.03765	3.4669
0.0377	3.46722
0.03775	3.46884
0.0378	3.46917
0.03785	3.47014
0.0379	3.47111
0.03795	3.47209
0.038	3.47306
0.03805	3.47371
0.0381	3.47501
0.03815	3.47566
0.0382	3.47663
0.03825	3.47696
0.0383	3.47825
0.03835	3.47923
0.0384	3.47955
0.03845	3.48053
0.0385	3.48085
0.03855	3.4815
0.0386	3.48215
0.03865	3.4828
0.0387	3.48345
0.03875	3.48377
0.0388	3.48377
0.03885	3.4841
0.0389	3.48474
0.03895	3.48442
0.039	3.48474
0.03905	3.48507
0.0391	3.48507
0.03915	3.48507
0.0392	3.48572
0.03925	3.48539
0.0393	3.48474
0.03935	3.48507
0.0394	3.48474
0.03945	3.48507
0.0395	3.48474
0.03955	3.48539
0.0396	3.48539
0.03965	3.48572
0.0397	3.48637
0.03975	3.48669
0.0398	3.48702
0.03985	3.48799
0.0399	3.48864
0.03995	3.48961
0.04	3.49026
0.04005	3.49156
0.0401	3.49221
0.04015	3.49318
0.0402	3.49416
0.04025	3.49481
0.0403	3.4961
0.04035	3.49675
0.0404	3.4974
0.04045	3.49838
0.0405	3.49902
0.04055	3.49967
0.0406	3.50065
0.04065	3.50227
0.0407	3.50292
0.04075	3.50324
0.0408	3.50389
0.04085	3.50519
0.0409	3.50616
0.04095	3.50681
0.041	3.50746
0.04105	3.50844
0.0411	3.50876
0.04115	3.50941
0.0412	3.51006
0.04125	3.51038
0.0413	3.51071
0.04135	3.51201
0.0414	3.51266
0.04145	3.51298
0.0415	3.51395
0.04155	3.51428
0.0416	3.51525
0.04165	3.5159
0.0417	3.51655
0.04175	3.51687
0.0418	3.5172
0.04185	3.51785
0.0419	3.51817
0.04195	3.51915
0.042	3.51882
0.04205	3.51915
0.0421	3.5198
0.04215	3.51947
0.0422	3.5198
0.04225	3.52012
0.0423	3.51947
0.04235	3.51947
0.0424	3.51915
0.04245	3.51915
0.0425	3.51882
0.04255	3.5185
0.0426	3.5185
0.04265	3.51817
0.0427	3.51817
0.04275	3.51817
0.0428	3.51817
0.04285	3.51817
0.0429	3.51752
0.04295	3.51785
0.043	3.51785
0.04305	3.51752
0.0431	3.51785
0.04315	3.51752
0.0432	3.51752
0.04325	3.51817
0.0433	3.51817
0.04335	3.51785
0.0434	3.51785
0.04345	3.51785
0.0435	3.51785
0.04355	3.5185
0.0436	3.51882
0.04365	3.51947
0.0437	3.5198
0.04375	3.52012
0.0438	3.52109
0.04385	3.52109
0.0439	3.52239
0.04395	3.52239
0.044	3.52337
0.04405	3.52434
0.0441	3.52499
0.04415	3.52564
0.0442	3.52629
0.04425	3.52726
0.0443	3.52758
0.04435	3.52856
0.0444	3.52856
0.04445	3.52921
0.0445	3.52986
0.04455	3.52953
0.0446	3.53051
0.04465	3.53083
0.0447	3.53115
0.04475	3.53115
0.0448	3.53148
0.04485	3.53148
0.0449	3.53213
0.04495	3.53213
0.045	3.53278
0.04505	3.53278
0.0451	3.5331
0.04515	3.53343
0.0452	3.53343
0.04525	3.5331
0.0453	3.53375
0.04535	3.53375
0.0454	3.53408
0.04545	3.5344
0.0455	3.5344
0.04555	3.53472
0.0456	3.53472
0.04565	3.5357
0.0457	3.5357
0.04575	3.53635
0.0458	3.53667
0.04585	3.53732
0.0459	3.53797
0.04595	3.53862
0.046	3.53927
0.04605	3.53959
0.0461	3.54024
0.04615	3.54057
0.0462	3.54122
0.04625	3.54186
0.0463	3.54251
0.04635	3.54316
0.0464	3.54381
0.04645	3.54381
0.0465	3.54479
0.04655	3.54543
0.0466	3.54641
0.04665	3.54706
0.0467	3.54803
0.04675	3.54836
0.0468	3.54933
0.04685	3.54998
0.0469	3.55063
0.04695	3.55128
0.047	3.55225
0.04705	3.55257
0.0471	3.55322
0.04715	3.55387
0.0472	3.55452
0.04725	3.5555
0.0473	3.55647
0.04735	3.55679
0.0474	3.55712
0.04745	3.55809
0.0475	3.55842
0.04755	3.55907
0.0476	3.55939
0.04765	3.56004
0.0477	3.56101
0.04775	3.56166
0.0478	3.56231
0.04785	3.56328
0.0479	3.56393
0.04795	3.56458
0.048	3.56556
0.04805	3.56621
0.0481	3.56685
0.04815	3.56783
0.0482	3.56848
0.04825	3.56945
0.0483	3.5701
0.04835	3.57075
0.0484	3.57107
0.04845	3.57172
0.0485	3.57205
0.04855	3.57237
0.0486	3.5727
0.04865	3.5727
0.0487	3.57237
0.04875	3.57302
0.0488	3.5727
0.04885	3.57237
0.0489	3.57237
0.04895	3.57205
0.049	3.57172
0.04905	3.57107
0.0491	3.57042
0.04915	3.57075
0.0492	3.57042
0.04925	3.5701
0.0493	3.56945
0.04935	3.56945
0.0494	3.56913
0.04945	3.56848
0.0495	3.56848
0.04955	3.5688
0.0496	3.56815
0.04965	3.56815
0.0497	3.56848
0.04975	3.56848
0.0498	3.56913
0.04985	3.56913
0.0499	3.56978
0.04995	3.5701
0.05	3.57042
0.05005	3.57075
0.0501	3.5714
0.05015	3.57205
0.0502	3.57237
0.05025	3.5727
0.0503	3.57335
0.05035	3.57432
0.0504	3.57497
0.05045	3.57562
0.0505	3.57594
0.05055	3.57692
0.0506	3.57724
0.05065	3.57854
0.0507	3.57919
0.05075	3.57951
0.0508	3.58049
0.05085	3.58113
0.0509	3.58211
0.05095	3.58276
0.051	3.58406
0.05105	3.58438
0.0511	3.58568
0.05115	3.58665
0.0512	3.58698
0.05125	3.58827
0.0513	3.58892
0.05135	3.58892
0.0514	3.59022
0.05145	3.59055
0.0515	3.5912
0.05155	3.59184
0.0516	3.59184
0.05165	3.59314
0.0517	3.59379
0.05175	3.59412
0.0518	3.59444
0.05185	3.59509
0.0519	3.59574
0.05195	3.59639
0.052	3.59671
0.05205	3.59704
0.0521	3.59769
0.05215	3.59769
0.0522	3.59801
0.05225	3.59834
0.0523	3.59834
0.05235	3.59866
0.0524	3.59834
0.05245	3.59834
0.0525	3.59834
0.05255	3.59801
0.0526	3.59801
0.05265	3.59834
0.0527	3.59801
0.05275	3.59801
0.0528	3.59769
0.05285	3.59801
0.0529	3.59769
0.05295	3.59769
0.053	3.59801
0.05305	3.59801
0.0531	3.59801
0.05315	3.59801
0.0532	3.59769
0.05325	3.59834
0.0533	3.59801
0.05335	3.59866
0.0534	3.59931
0.05345	3.59931
0.0535	3.59931
0.05355	3.59963
0.0536	3.59996
0.05365	3.59996
0.0537	3.60093
0.05375	3.60126
0.0538	3.60158
0.05385	3.60191
0.0539	3.60255
0.05395	3.60223
0.054	3.6032
0.05405	3.60353
0.0541	3.60353
0.05415	3.60483
0.0542	3.60483
0.05425	3.6058
0.0543	3.60612
0.05435	3.60677
0.0544	3.6071
0.05445	3.60742
0.0545	3.60807
0.05455	3.60937
0.0546	3.61034
0.05465	3.61099
0.0547	3.61197
0.05475	3.61326
0.0548	3.61391
0.05485	3.61456
0.0549	3.61554
0.05495	3.61683
0.055	3.61748
0.05505	3.61846
0.0551	3.61976
0.05515	3.62073
0.0552	3.6217
0.05525	3.623
0.0553	3.623
0.05535	3.6243
0.0554	3.6256
0.05545	3.6269
0.0555	3.62722
0.05555	3.62787
0.0556	3.62884
0.05565	3.62917
0.0557	3.63014
0.05575	3.63047
0.0558	3.63111
0.05585	3.63111
0.0559	3.63209
0.05595	3.63241
0.056	3.63241
0.05605	3.63241
0.0561	3.63306
0.05615	3.63306
0.0562	3.63404
0.05625	3.63404
0.0563	3.63468
0.05635	3.63468
0.0564	3.63533
0.05645	3.63533
0.0565	3.63566
0.05655	3.63566
0.0566	3.63663
0.05665	3.63696
0.0567	3.63696
0.05675	3.63663
0.0568	3.63728
0.05685	3.63728
0.0569	3.63761
0.05695	3.63761
0.057	3.63728
0.05705	3.63728
0.0571	3.63728
0.05715	3.63728
0.0572	3.63728
0.05725	3.63761
0.0573	3.63728
0.05735	3.63728
0.0574	3.63728
0.05745	3.63696
0.0575	3.63728
0.05755	3.63793
0.0576	3.63793
0.05765	3.63825
0.0577	3.63825
0.05775	3.63858
0.0578	3.63923
0.05785	3.63988
0.0579	3.64053
0.05795	3.64085
0.058	3.6415
0.05805	3.64182
0.0581	3.64312
0.05815	3.64345
0.0582	3.64442
0.05825	3.64474
0.0583	3.64604
0.05835	3.64669
0.0584	3.64734
0.05845	3.64831
0.0585	3.64929
0.05855	3.64961
0.0586	3.65124
0.05865	3.65188
0.0587	3.65221
0.05875	3.65351
0.0588	3.65383
0.05885	3.65448
0.0589	3.65545
0.05895	3.6561
0.059	3.65643
0.05905	3.65708
0.0591	3.65675
0.05915	3.6574
0.0592	3.6574
0.05925	3.6574
0.0593	3.6574
0.05935	3.6574
0.0594	3.65708
0.05945	3.65708
0.0595	3.65708
0.05955	3.65643
0.0596	3.65643
0.05965	3.6561
0.0597	3.6561
0.05975	3.65545
0.0598	3.65513
0.05985	3.65545
0.0599	3.65513
0.05995	3.65481
0.06	3.65513
0.06005	3.65578
0.0601	3.65545
0.06015	3.65578
0.0602	3.6561
0.06025	3.65643
0.0603	3.65675
0.06035	3.65708
0.0604	3.65805
0.06045	3.6587
0.0605	3.65935
0.06055	3.66
0.0606	3.66065
0.06065	3.66097
0.0607	3.66195
0.06075	3.66324
0.0608	3.66324
0.06085	3.66422
0.0609	3.66519
0.06095	3.66649
0.061	3.66681
0.06105	3.66779
0.0611	3.66876
0.06115	3.66973
0.0612	3.67071
0.06125	3.67201
0.0613	3.6733
0.06135	3.67395
0.0614	3.6746
0.06145	3.67558
0.0615	3.67655
0.06155	3.67752
0.0616	3.67817
0.06165	3.67882
0.0617	3.67947
0.06175	3.6798
0.0618	3.68077
0.06185	3.68077
0.0619	3.68174
0.06195	3.68207
0.062	3.68272
0.06205	3.68337
0.0621	3.68401
0.06215	3.68401
0.0622	3.68434
0.06225	3.68466
0.0623	3.68499
0.06235	3.68499
0.0624	3.68499
0.06245	3.68531
0.0625	3.68564
0.06255	3.68564
0.0626	3.68596
0.06265	3.68564
0.0627	3.68531
0.06275	3.68564
0.0628	3.68596
0.06285	3.68531
0.0629	3.68596
0.06295	3.68629
0.063	3.68596
0.06305	3.68596
0.0631	3.68564
0.06315	3.68596
0.0632	3.68531
0.06325	3.68564
0.0633	3.68564
0.06335	3.68564
0.0634	3.68596
0.06345	3.68596
0.0635	3.68596
0.06355	3.68596
0.0636	3.68629
0.06365	3.68629
0.0637	3.68726
0.06375	3.68694
0.0638	3.68726
0.06385	3.68791
0.0639	3.68823
0.06395	3.68856
0.064	3.68888
0.06405	3.68986
0.0641	3.69018
0.06415	3.69083
0.0642	3.69115
0.06425	3.6918
0.0643	3.69245
0.06435	3.69343
0.0644	3.6944
0.06445	3.69472
0.0645	3.69602
0.06455	3.69635
0.0646	3.69732
0.06465	3.69829
0.0647	3.69894
0.06475	3.69959
0.0648	3.69992
0.06485	3.70057
0.0649	3.70122
0.06495	3.70251
0.065	3.70251
0.06505	3.70316
0.0651	3.70349
0.06515	3.70414
0.0652	3.70446
0.06525	3.70479
0.0653	3.70511
0.06535	3.70543
0.0654	3.70608
0.06545	3.70608
0.0655	3.70608
0.06555	3.70641
0.0656	3.70641
0.06565	3.70641
0.0657	3.70673
0.06575	3.70673
0.0658	3.70673
0.06585	3.70673
0.0659	3.70673
0.06595	3.70738
0.066	3.70706
0.06605	3.70738
0.0661	3.70738
0.06615	3.70771
0.0662	3.70771
0.06625	3.70868
0.0663	3.70868
0.06635	3.70868
0.0664	3.70933
0.06645	3.70998
0.0665	3.70965
0.06655	3.7103
0.0666	3.71063
0.06665	3.71095
0.0667	3.71128
0.06675	3.7116
0.0668	3.71225
0.06685	3.71225
0.0669	3.7129
0.06695	3.71322
0.067	3.71322
0.06705	3.7142
0.0671	3.71387
0.06715	3.7142
0.0672	3.71452
0.06725	3.71452
0.0673	3.71485
0.06735	3.71517
0.0674	3.71485
0.06745	3.71517
0.0675	3.7155
0.06755	3.71517
0.0676	3.71517
0.06765	3.71582
0.0677	3.71614
0.06775	3.71647
0.0678	3.71679
0.06785	3.71744
0.0679	3.71777
0.06795	3.71842
0.068	3.71907
0.06805	3.71939
0.0681	3.72036
0.06815	3.72069
0.0682	3.72166
0.06825	3.72231
0.0683	3.72264
0.06835	3.72296
0.0684	3.72328
0.06845	3.72361
0.0685	3.72426
0.06855	3.72458
0.0686	3.72491
0.06865	3.72523
0.0687	3.72556
0.06875	3.72588
0.0688	3.72588
0.06885	3.72621
0.0689	3.72653
0.06895	3.72718
0.069	3.72718
0.06905	3.7275
0.0691	3.7275
0.06915	3.72815
0.0692	3.72848
0.06925	3.72913
0.0693	3.72978
0.06935	3.7301
0.0694	3.73075
0.06945	3.73107
0.0695	3.7314
0.06955	3.73205
0.0696	3.73205
0.06965	3.73205
0.0697	3.7327
0.06975	3.73302
0.0698	3.73367
0.06985	3.73367
0.0699	3.73399
0.06995	3.73399
0.07	3.73464
0.07005	3.73464
0.0701	3.73497
0.07015	3.73594
0.0702	3.73594
0.07025	3.73659
0.0703	3.73692
0.07035	3.73756
0.0704	3.73789
0.07045	3.73789
0.0705	3.73886
0.07055	3.73919
0.0706	3.73984
0.07065	3.74049
0.0707	3.74081
0.07075	3.74178
0.0708	3.74211
0.07085	3.74308
0.0709	3.74308
0.07095	3.74406
0.071	3.74503
0.07105	3.746
0.0711	3.74633
0.07115	3.74698
0.0712	3.74795
0.07125	3.7486
0.0713	3.74957
0.07135	3.75022
0.0714	3.75055
0.07145	3.75152
0.0715	3.75217
0.07155	3.75282
0.0716	3.75347
0.07165	3.75347
0.0717	3.75444
0.07175	3.75412
0.0718	3.75509
0.07185	3.75541
0.0719	3.75541
0.07195	3.75574
0.072	3.75574
0.07205	3.75606
0.0721	3.75606
0.07215	3.75606
0.0722	3.75606
0.07225	3.75606
0.0723	3.75639
0.07235	3.75606
0.0724	3.75574
0.07245	3.75541
0.0725	3.75541
0.07255	3.75541
0.0726	3.75541
0.07265	3.75509
0.0727	3.75477
0.07275	3.75444
0.0728	3.75412
0.07285	3.75412
0.0729	3.75412
0.07295	3.75379
0.073	3.75347
0.07305	3.75379
0.0731	3.75347
0.07315	3.75379
0.0732	3.75379
0.07325	3.75379
0.0733	3.75282
0.07335	3.75347
0.0734	3.75347
0.07345	3.75347
0.0735	3.75379
0.07355	3.75379
0.0736	3.75412
0.07365	3.75412
0.0737	3.75477
0.07375	3.75477
0.0738	3.75509
0.07385	3.75477
0.0739	3.75541
0.07395	3.75574
0.074	3.75574
0.07405	3.75639
0.0741	3.75671
0.07415	3.75769
0.0742	3.75769
0.07425	3.75801
0.0743	3.75866
0.07435	3.75931
0.0744	3.75963
0.07445	3.76028
0.0745	3.76093
0.07455	3.76191
0.0746	3.76223
0.07465	3.76255
0.0747	3.7632
0.07475	3.76385
0.0748	3.76483
0.07485	3.76515
0.0749	3.76645
0.07495	3.7671
0.075	3.76807
0.07505	3.76905
0.0751	3.76969
0.07515	3.77067
0.0752	3.77164
0.07525	3.77229
0.0753	3.77326
0.07535	3.77391
0.0754	3.77489
0.07545	3.77586
0.0755	3.77619
0.07555	3.77716
0.0756	3.77781
0.07565	3.77846
0.0757	3.77846
0.07575	3.77911
0.0758	3.77911
0.07585	3.77976
0.0759	3.78008
0.07595	3.78073
0.076	3.78138
0.07605	3.7817
0.0761	3.78203
0.07615	3.78268
0.0762	3.78333
0.07625	3.78365
0.0763	3.7843
0.07635	3.78527
0.0764	3.78527
0.07645	3.7856
0.0765	3.78625
0.07655	3.78657
0.0766	3.78722
0.07665	3.78787
0.0767	3.78787
0.07675	3.78819
0.0768	3.78917
0.07685	3.78917
0.0769	3.78982
0.07695	3.79047
0.077	3.79111
0.07705	3.79111
0.0771	3.79144
0.07715	3.79241
0.0772	3.79241
0.07725	3.79306
0.0773	3.79339
0.07735	3.79436
0.0774	3.79404
0.07745	3.79436
0.0775	3.79468
0.07755	3.79533
0.0776	3.79533
0.07765	3.79533
0.0777	3.79598
0.07775	3.79598
0.0778	3.79663
0.07785	3.79631
0.0779	3.79728
0.07795	3.79761
0.078	3.79761
0.07805	3.79793
0.0781	3.79825
0.07815	3.79858
0.0782	3.7989
0.07825	3.79923
0.0783	3.79923
0.07835	3.79955
0.0784	3.79988
0.07845	3.8002
0.0785	3.8002
0.07855	3.80053
0.0786	3.80085
0.07865	3.80118
0.0787	3.80118
0.07875	3.8015
0.0788	3.80182
0.07885	3.80215
0.0789	3.80247
0.07895	3.8028
0.079	3.8028
0.07905	3.80312
0.0791	3.80377
0.07915	3.80345
0.0792	3.80377
0.07925	3.80377
0.0793	3.80377
0.07935	3.80377
0.0794	3.8041
0.07945	3.8041
0.0795	3.80475
0.07955	3.80442
0.0796	3.80442
0.07965	3.80442
0.0797	3.80507
0.07975	3.80507
0.0798	3.80539
0.07985	3.80572
0.0799	3.80572
0.07995	3.80637
0.08	3.80604
0.08005	3.80702
0.0801	3.80734
0.08015	3.80832
0.0802	3.80832
0.08025	3.80864
0.0803	3.80929
0.08035	3.81026
0.0804	3.81124
0.08045	3.81221
0.0805	3.81318
0.08055	3.81416
0.0806	3.81513
0.08065	3.81578
0.0807	3.81643
0.08075	3.81708
0.0808	3.81805
0.08085	3.8187
0.0809	3.81935
0.08095	3.82
0.081	3.82097
0.08105	3.82097
0.0811	3.82162
0.08115	3.82195
0.0812	3.82259
0.08125	3.82292
0.0813	3.82324
0.08135	3.82357
0.0814	3.82422
0.08145	3.82487
0.0815	3.82487
0.08155	3.82487
0.0816	3.82552
0.08165	3.82616
0.0817	3.82649
0.08175	3.82649
0.0818	3.82746
0.08185	3.82779
0.0819	3.82779
0.08195	3.82844
0.082	3.82844
0.08205	3.82909
0.0821	3.82909
0.08215	3.82909
0.0822	3.82941
0.08225	3.82973
0.0823	3.82973
0.08235	3.83006
0.0824	3.83006
0.08245	3.83006
0.0825	3.83038
0.08255	3.83038
0.0826	3.83071
0.08265	3.83136
0.0827	3.83103
0.08275	3.83136
0.0828	3.83201
0.08285	3.83201
0.0829	3.83233
0.08295	3.83298
0.083	3.83298
0.08305	3.83298
0.0831	3.8333
0.08315	3.83363
0.0832	3.8333
0.08325	3.83395
0.0833	3.83395
0.08335	3.83363
0.0834	3.83428
0.08345	3.83395
0.0835	3.83395
0.08355	3.83428
0.0836	3.83428
0.08365	3.83525
0.0837	3.83558
0.08375	3.8359
0.0838	3.8359
0.08385	3.83623
0.0839	3.8372
0.08395	3.8372
0.084	3.83785
0.08405	3.83882
0.0841	3.83882
0.08415	3.8398
0.0842	3.84012
0.08425	3.84142
0.0843	3.84239
0.08435	3.84272
0.0844	3.84369
0.08445	3.84401
0.0845	3.84466
0.08455	3.84564
0.0846	3.84629
0.08465	3.84726
0.0847	3.84726
0.08475	3.84791
0.0848	3.84888
0.08485	3.84888
0.0849	3.84921
0.08495	3.84921
0.085	3.84986
0.08505	3.84986
0.0851	3.85018
0.08515	3.84986
0.0852	3.85018
0.08525	3.85018
0.0853	3.85083
0.08535	3.85051
0.0854	3.85083
0.08545	3.85083
0.0855	3.85148
0.08555	3.85115
0.0856	3.85213
0.08565	3.85245
0.0857	3.85245
0.08575	3.8531
0.0858	3.85343
0.08585	3.85343
0.0859	3.85408
0.08595	3.85472
0.086	3.85537
0.08605	3.8557
0.0861	3.85635
0.08615	3.857
0.0862	3.85732
0.08625	3.85797
0.0863	3.85829
0.08635	3.85927
0.0864	3.85959
0.08645	3.86057
0.0865	3.86089
0.08655	3.86186
0.0866	3.86219
0.08665	3.86316
0.0867	3.86381
0.08675	3.86446
0.0868	3.86446
0.08685	3.86479
0.0869	3.86511
0.08695	3.86543
0.087	3.86576
0.08705	3.86608
0.0871	3.86641
0.08715	3.86673
0.0872	3.86673
0.08725	3.86673
0.0873	3.86673
0.08735	3.86641
0.0874	3.86608
0.08745	3.86608
0.0875	3.86543
0.08755	3.86543
0.0876	3.86511
0.08765	3.86511
0.0877	3.86446
0.08775	3.86414
0.0878	3.86381
0.08785	3.86349
0.0879	3.86316
0.08795	3.86316
0.088	3.86316
0.08805	3.86251
0.0881	3.86284
0.08815	3.86316
0.0882	3.86349
0.08825	3.86349
0.0883	3.86381
0.08835	3.86414
0.0884	3.86479
0.08845	3.86543
0.0885	3.86608
0.08855	3.86706
0.0886	3.86738
0.08865	3.86836
0.0887	3.86933
0.08875	3.86998
0.0888	3.87063
0.08885	3.8716
0.0889	3.87225
0.08895	3.8729
0.089	3.8729
0.08905	3.8742
0.0891	3.87485
0.08915	3.87517
0.0892	3.87582
0.08925	3.87614
0.0893	3.87712
0.08935	3.87712
0.0894	3.87777
0.08945	3.87809
0.0895	3.87907
0.08955	3.87971
0.0896	3.87971
0.08965	3.88004
0.0897	3.88069
0.08975	3.88069
0.0898	3.88134
0.08985	3.88134
0.0899	3.88101
0.08995	3.88199
0.09	3.88199
0.09005	3.88199
0.0901	3.88199
0.09015	3.88231
0.0902	3.88231
0.09025	3.88199
0.0903	3.88166
0.09035	3.88166
0.0904	3.88166
0.09045	3.88166
0.0905	3.88134
0.09055	3.88069
0.0906	3.88069
0.09065	3.88036
0.0907	3.88004
0.09075	3.88004
0.0908	3.87971
0.09085	3.87971
0.0909	3.87939
0.09095	3.87939
0.091	3.87939
0.09105	3.87907
0.0911	3.87939
0.09115	3.87907
0.0912	3.87907
0.09125	3.87874
0.0913	3.87874
0.09135	3.87907
0.0914	3.87939
0.09145	3.87939
0.0915	3.87939
0.09155	3.87939
0.0916	3.88004
0.09165	3.88004
0.0917	3.88036
0.09175	3.88069
0.0918	3.88069
0.09185	3.88101
0.0919	3.88134
0.09195	3.88134
0.092	3.88199
0.09205	3.88199
0.0921	3.88264
0.09215	3.88264
0.0922	3.88328
0.09225	3.88393
0.0923	3.88426
0.09235	3.88458
0.0924	3.88523
0.09245	3.88556
0.0925	3.88588
0.09255	3.88653
0.0926	3.8875
0.09265	3.88783
0.0927	3.88848
0.09275	3.88913
0.0928	3.88945
0.09285	3.8901
0.0929	3.89107
0.09295	3.8914
0.093	3.89172
0.09305	3.89237
0.0931	3.89237
0.09315	3.89335
0.0932	3.89432
0.09325	3.89464
0.0933	3.89562
0.09335	3.89562
0.0934	3.89659
0.09345	3.89692
0.0935	3.89724
0.09355	3.89821
0.0936	3.89821
0.09365	3.89854
0.0937	3.89951
0.09375	3.89919
0.0938	3.89984
0.09385	3.90049
0.0939	3.90049
0.09395	3.90146
0.094	3.90113
0.09405	3.90211
0.0941	3.90211
0.09415	3.90243
0.0942	3.90308
0.09425	3.90276
0.0943	3.90341
0.09435	3.90373
0.0944	3.90373
0.09445	3.90406
0.0945	3.90373
0.09455	3.90373
0.0946	3.90438
0.09465	3.90438
0.0947	3.90406
0.09475	3.90438
0.0948	3.90406
0.09485	3.90406
0.0949	3.90406
0.09495	3.90373
0.095	3.90373
0.09505	3.90341
0.0951	3.90341
0.09515	3.90308
0.0952	3.90341
0.09525	3.90308
0.0953	3.90308
0.09535	3.90341
0.0954	3.90341
0.09545	3.90308
0.0955	3.90373
0.09555	3.90373
0.0956	3.90373
0.09565	3.90406
0.0957	3.90373
0.09575	3.90438
0.0958	3.90438
0.09585	3.90503
0.0959	3.90535
0.09595	3.906
0.096	3.906
0.09605	3.90633
0.0961	3.90665
0.09615	3.90763
0.0962	3.9073
0.09625	3.90763
0.0963	3.90795
0.09635	3.90827
0.0964	3.90892
0.09645	3.90925
0.0965	3.90957
0.09655	3.90957
0.0966	3.91022
0.09665	3.91022
0.0967	3.91055
0.09675	3.91022
0.0968	3.91087
0.09685	3.91055
0.0969	3.91022
0.09695	3.91022
0.097	3.91022
0.09705	3.9099
0.0971	3.9099
0.09715	3.90957
0.0972	3.90957
0.09725	3.90957
0.0973	3.90925
0.09735	3.90925
0.0974	3.90957
0.09745	3.90925
0.0975	3.90925
0.09755	3.90957
0.0976	3.91022
0.09765	3.91055
0.0977	3.91055
0.09775	3.9112
0.0978	3.91184
0.09785	3.91282
0.0979	3.91314
0.09795	3.91379
0.098	3.91477
0.09805	3.91574
0.0981	3.91639
0.09815	3.91671
0.0982	3.91769
0.09825	3.91801
0.0983	3.91931
0.09835	3.91963
0.0984	3.92028
0.09845	3.92126
0.0985	3.92191
0.09855	3.92255
0.0986	3.92288
0.09865	3.92418
0.0987	3.9245
0.09875	3.92483
0.0988	3.9258
0.09885	3.92645
0.0989	3.92742
0.09895	3.9284
0.099	3.92872
0.09905	3.92969
[truncated: 5,812 more rows]
