# Supplementary material for: An evolutionarily conserved glycine-tyrosine motif forms a folding core in outer membrane proteins
Source: PLoS One. 2017 Aug 3;12(8):e0182016. doi: 10.1371/journal.pone.0182016 (PMC5542473; doi:10.1371/journal.pone.0182016)
Supplement: S1 File — (ZIP) [file pone.0182016.s001.zip › OmpX stopflow RAW data/OmpX WT 10/ompx_wt_ch1_045.bka]

BIO-KINE ASCII FILE
_COMMENT	External device
_COMMENT	Kinetics measurement
_COMMENT	Y Unit : Volt, X Unit : s
_COMMENT	Timebase 1 = .00005 s 5001 pts
_COMMENT	Timebase 2 = .001 s 2749 pts
_COMMENT	Timebase 3 = .5 s 44 pts
_SFM	SFM-300 /S Advanced mode
_SFM	Ratio : S1: 950, S2: 950, S3: 100
_SFM	Content : S1: , S2: , S3:
_SFM	Concentration : S1: , S2: , S3:
_SFM	Total volume : 422 �l Flow : 14 mL/s
_SFM	Acquisition start : 10 ms before stop
_SFM	cuve=FC-08, s1=10 ml , s2=10 ml , s3=1.9 ml
_UNITX	s
_UNITY	Volt
_DELTAX	0
_DATA
1e-300	2.44069
5e-5	2.45789
1e-4	2.47606
1.5e-4	2.49554
2e-4	2.51598
2.5e-4	2.53708
3e-4	2.55915
3.5e-4	2.58154
4e-4	2.60523
4.5e-4	2.6286
5e-4	2.65294
5.5e-4	2.67728
6e-4	2.7013
6.5e-4	2.72596
7e-4	2.75063
7.5e-4	2.77497
8e-4	2.79898
8.5e-4	2.82268
9e-4	2.84637
9.5e-4	2.86909
0.001	2.89148
0.00105	2.91322
0.0011	2.93432
0.00115	2.95444
0.0012	2.97359
0.00125	2.99274
0.0013	3.00994
0.00135	3.02584
0.0014	3.04174
0.00145	3.0557
0.0015	3.06868
0.00155	3.08134
0.0016	3.0914
0.00165	3.10146
0.0017	3.10957
0.00175	3.11671
0.0018	3.12288
0.00185	3.12775
0.0019	3.13164
0.00195	3.13391
0.002	3.13554
0.00205	3.13586
0.0021	3.13489
0.00215	3.13391
0.0022	3.13034
0.00225	3.12677
0.0023	3.12191
0.00235	3.11574
0.0024	3.10892
0.00245	3.10113
0.0025	3.09205
0.00255	3.08231
0.0026	3.0716
0.00265	3.06024
0.0027	3.04791
0.00275	3.0346
0.0028	3.02162
0.00285	3.00734
0.0029	2.99274
0.00295	2.97781
0.003	2.96288
0.00305	2.9473
0.0031	2.9314
0.00315	2.9155
0.0032	2.89927
0.00325	2.88239
0.0033	2.86617
0.00335	2.84929
0.0034	2.83306
0.00345	2.81651
0.0035	2.80028
0.00355	2.78373
0.0036	2.7675
0.00365	2.75095
0.0037	2.73537
0.00375	2.72012
0.0038	2.70454
0.00385	2.68929
0.0039	2.67436
0.00395	2.66073
0.004	2.6471
0.00405	2.63412
0.0041	2.62178
0.00415	2.61075
0.0042	2.60004
0.00425	2.5903
0.0043	2.58187
0.00435	2.57375
0.0044	2.56759
0.00445	2.56174
0.0045	2.55785
0.00455	2.5546
0.0046	2.55298
0.00465	2.55233
0.0047	2.55331
0.00475	2.55558
0.0048	2.55915
0.00485	2.56466
0.0049	2.57116
0.00495	2.57894
0.005	2.58803
0.00505	2.59874
0.0051	2.61043
0.00515	2.62341
0.0052	2.63801
0.00525	2.65327
0.0053	2.67014
0.00535	2.68734
0.0054	2.70552
0.00545	2.72466
0.0055	2.74446
0.00555	2.76426
0.0056	2.78503
0.00565	2.8058
0.0057	2.8269
0.00575	2.84864
0.0058	2.87006
0.00585	2.89116
0.0059	2.91225
0.00595	2.93302
0.006	2.95412
0.00605	2.97424
0.0061	2.99404
0.00615	3.01318
0.0062	3.03201
0.00625	3.04986
0.0063	3.06706
0.00635	3.08426
0.0064	3.10016
0.00645	3.11477
0.0065	3.12969
0.00655	3.14365
0.0066	3.15631
0.00665	3.16896
0.0067	3.18227
0.00675	3.19493
0.0068	3.20758
0.00685	3.22057
0.0069	3.23322
0.00695	3.24653
0.007	3.25854
0.00705	3.27087
0.0071	3.28223
0.00715	3.29294
0.0072	3.303
0.00725	3.31176
0.0073	3.31955
0.00735	3.32669
0.0074	3.33221
0.00745	3.3361
0.0075	3.33935
0.00755	3.34065
0.0076	3.34065
0.00765	3.33935
0.0077	3.3361
0.00775	3.33156
0.0078	3.32539
0.00785	3.31793
0.0079	3.30852
0.00795	3.29781
0.008	3.28612
0.00805	3.27314
0.0081	3.25919
0.00815	3.24361
0.0082	3.22641
0.00825	3.20921
0.0083	3.19136
0.00835	3.17253
0.0084	3.15274
0.00845	3.13262
0.0085	3.11184
0.00855	3.0914
0.0086	3.0703
0.00865	3.04856
0.0087	3.02714
0.00875	3.00572
0.0088	2.98462
0.00885	2.9632
0.0089	2.94243
0.00895	2.92101
0.009	2.90089
0.00905	2.88045
0.0091	2.86065
0.00915	2.84118
0.0092	2.82235
0.00925	2.8045
0.0093	2.78665
0.00935	2.76978
0.0094	2.75355
0.00945	2.7383
0.0095	2.72402
0.00955	2.71006
0.0096	2.69805
0.00965	2.68637
0.0097	2.67663
0.00975	2.66754
0.0098	2.65976
0.00985	2.65424
0.0099	2.64905
0.00995	2.64548
0.01	2.6432
0.01005	2.64223
0.0101	2.64288
0.01015	2.6458
0.0102	2.64905
0.01025	2.65424
0.0103	2.66041
0.01035	2.66819
0.0104	2.67728
0.01045	2.68799
0.0105	2.69935
0.01055	2.71201
0.0106	2.72564
0.01065	2.74057
0.0107	2.75647
0.01075	2.77335
0.0108	2.79055
0.01085	2.80872
0.0109	2.82754
0.01095	2.84702
0.011	2.86681
0.01105	2.88694
0.0111	2.90706
0.01115	2.92718
0.0112	2.94763
0.01125	2.96775
0.0113	2.98819
0.01135	3.00864
0.0114	3.02811
0.01145	3.04759
0.0115	3.06641
0.01155	3.08523
0.0116	3.10341
0.01165	3.12093
0.0117	3.13781
0.01175	3.15404
0.0118	3.16929
0.01185	3.18454
0.0119	3.1985
0.01195	3.2118
0.012	3.22414
0.01205	3.2355
0.0121	3.24588
0.01215	3.25562
0.0122	3.26438
0.01225	3.27217
0.0123	3.27931
0.01235	3.2858
0.0124	3.29099
0.01245	3.29554
0.0125	3.29976
0.01255	3.30268
0.0126	3.3056
0.01265	3.30787
0.0127	3.30917
0.01275	3.31047
0.0128	3.31209
0.01285	3.31274
0.0129	3.31339
0.01295	3.31436
0.013	3.31468
0.01305	3.31501
0.0131	3.31566
0.01315	3.31631
0.0132	3.31663
0.01325	3.31696
0.0133	3.31761
0.01335	3.31858
0.0134	3.31955
0.01345	3.3202
0.0135	3.3215
0.01355	3.32247
0.0136	3.3241
0.01365	3.32539
0.0137	3.32637
0.01375	3.32799
0.0138	3.32961
0.01385	3.33156
0.0139	3.33351
0.01395	3.33481
0.014	3.3361
0.01405	3.3374
0.0141	3.33967
0.01415	3.3413
0.0142	3.34292
0.01425	3.34487
0.0143	3.34616
0.01435	3.34779
0.0144	3.34973
0.01445	3.35168
0.0145	3.35266
0.01455	3.35558
0.0146	3.35655
0.01465	3.3585
0.0147	3.36044
0.01475	3.36239
0.0148	3.36434
0.01485	3.36629
0.0149	3.36791
0.01495	3.36986
0.015	3.37148
0.01505	3.3731
0.0151	3.37505
0.01515	3.377
0.0152	3.37797
0.01525	3.37959
0.0153	3.38089
0.01535	3.38186
0.0154	3.38316
0.01545	3.38414
0.0155	3.38479
0.01555	3.38543
0.0156	3.38608
0.01565	3.38673
0.0157	3.38706
0.01575	3.38738
0.0158	3.38738
0.01585	3.38738
0.0159	3.38738
0.01595	3.38706
0.016	3.38803
0.01605	3.38706
0.0161	3.38706
0.01615	3.38673
0.0162	3.38706
0.01625	3.38706
0.0163	3.38706
0.01635	3.38738
0.0164	3.38738
0.01645	3.38738
0.0165	3.38771
0.01655	3.38771
0.0166	3.38836
0.01665	3.38868
0.0167	3.389
0.01675	3.389
0.0168	3.38933
0.01685	3.38933
0.0169	3.38998
0.01695	3.38965
0.017	3.38998
0.01705	3.3903
0.0171	3.39063
0.01715	3.39063
0.0172	3.39095
0.01725	3.39128
0.0173	3.3916
0.01735	3.3916
0.0174	3.39193
0.01745	3.39225
0.0175	3.3929
0.01755	3.39225
0.0176	3.39257
0.01765	3.39322
0.0177	3.39322
0.01775	3.39387
0.0178	3.39387
0.01785	3.39387
0.0179	3.39387
0.01795	3.39452
0.018	3.39452
0.01805	3.39452
0.0181	3.39485
0.01815	3.39517
0.0182	3.3955
0.01825	3.39582
0.0183	3.39614
0.01835	3.39679
0.0184	3.39712
0.01845	3.39777
0.0185	3.39777
0.01855	3.39809
0.0186	3.39874
0.01865	3.39842
0.0187	3.39907
0.01875	3.39907
0.0188	3.39971
0.01885	3.40004
0.0189	3.40069
0.01895	3.40036
0.019	3.40069
0.01905	3.40166
0.0191	3.40134
0.01915	3.40231
0.0192	3.40199
0.01925	3.40296
0.0193	3.40328
0.01935	3.40393
0.0194	3.40426
0.01945	3.40491
0.0195	3.40556
0.01955	3.40588
0.0196	3.40685
0.01965	3.4075
0.0197	3.40783
0.01975	3.40848
0.0198	3.4088
0.01985	3.40978
0.0199	3.41042
0.01995	3.41075
0.02	3.41172
0.02005	3.4127
0.0201	3.41335
0.02015	3.41399
0.0202	3.41497
0.02025	3.41562
0.0203	3.41627
0.02035	3.41756
0.0204	3.41821
0.02045	3.41919
0.0205	3.41984
0.02055	3.42081
0.0206	3.42211
0.02065	3.42276
0.0207	3.42373
0.02075	3.4247
0.0208	3.42568
0.02085	3.42665
0.0209	3.4273
0.02095	3.4286
0.021	3.42892
0.02105	3.42957
0.0211	3.43055
0.02115	3.43087
0.0212	3.43152
0.02125	3.43184
0.0213	3.43249
0.02135	3.43314
0.0214	3.43347
0.02145	3.43444
0.0215	3.43444
0.02155	3.43509
0.0216	3.43541
0.02165	3.43606
0.0217	3.43606
0.02175	3.43574
0.0218	3.43606
0.02185	3.43639
0.0219	3.43671
0.02195	3.43671
0.022	3.43704
0.02205	3.43704
0.0221	3.43704
0.02215	3.43704
0.0222	3.43704
0.02225	3.43704
0.0223	3.43704
0.02235	3.43704
0.0224	3.43671
0.02245	3.43671
0.0225	3.43671
0.02255	3.43606
0.0226	3.43606
0.02265	3.43639
0.0227	3.43639
0.02275	3.43639
0.0228	3.43671
0.02285	3.43639
0.0229	3.43671
0.02295	3.43639
0.023	3.43704
0.02305	3.43704
0.0231	3.43671
0.02315	3.43704
0.0232	3.43736
0.02325	3.43704
0.0233	3.43769
0.02335	3.43736
0.0234	3.43736
0.02345	3.43736
0.0235	3.43736
0.02355	3.43736
0.0236	3.43801
0.02365	3.43769
0.0237	3.43801
0.02375	3.43801
0.0238	3.43769
0.02385	3.43801
0.0239	3.43866
0.02395	3.43866
0.024	3.43898
0.02405	3.43898
0.0241	3.43963
0.02415	3.44028
0.0242	3.44061
0.02425	3.44158
0.0243	3.44223
0.02435	3.4432
0.0244	3.44385
0.02445	3.44418
0.0245	3.44515
0.02455	3.4458
0.0246	3.44775
0.02465	3.44807
0.0247	3.44905
0.02475	3.45002
0.0248	3.45099
0.02485	3.45197
0.0249	3.45294
0.02495	3.45391
0.025	3.45489
0.02505	3.45586
0.0251	3.45651
0.02515	3.45748
0.0252	3.45781
0.02525	3.45878
0.0253	3.45976
0.02535	3.46008
0.0254	3.46105
0.02545	3.46138
0.0255	3.46235
0.02555	3.46268
0.0256	3.46333
0.02565	3.46397
0.0257	3.4643
0.02575	3.4643
0.0258	3.46527
0.02585	3.46592
0.0259	3.46625
0.02595	3.46625
0.026	3.4669
0.02605	3.46722
0.0261	3.46787
0.02615	3.46852
0.0262	3.46884
0.02625	3.46949
0.0263	3.46982
0.02635	3.47079
0.0264	3.47111
0.02645	3.47209
0.0265	3.47241
0.02655	3.47371
0.0266	3.47404
0.02665	3.47501
0.0267	3.47566
0.02675	3.47631
0.0268	3.47663
0.02685	3.47761
0.0269	3.47761
0.02695	3.47858
0.027	3.4789
0.02705	3.47955
0.0271	3.47988
0.02715	3.4802
0.0272	3.48053
0.02725	3.48085
0.0273	3.48118
0.02735	3.4815
0.0274	3.48215
0.02745	3.48247
0.0275	3.48247
0.02755	3.48247
0.0276	3.48312
0.02765	3.48345
0.0277	3.48377
0.02775	3.48377
0.0278	3.48377
0.02785	3.4841
0.0279	3.48442
0.02795	3.4841
0.028	3.48474
0.02805	3.48474
0.0281	3.48539
0.02815	3.48539
0.0282	3.48637
0.02825	3.48637
0.0283	3.48637
0.02835	3.48669
0.0284	3.48702
0.02845	3.48702
0.0285	3.48669
0.02855	3.48702
0.0286	3.48702
0.02865	3.48702
0.0287	3.48702
0.02875	3.48767
0.0288	3.48767
0.02885	3.48767
0.0289	3.48799
0.02895	3.48831
0.029	3.48864
0.02905	3.48864
0.0291	3.48961
0.02915	3.48994
0.0292	3.49059
0.02925	3.49124
0.0293	3.49156
0.02935	3.49253
0.0294	3.49351
0.02945	3.49416
0.0295	3.49545
0.02955	3.4961
0.0296	3.49708
0.02965	3.49805
0.0297	3.49902
0.02975	3.49967
0.0298	3.50065
0.02985	3.50162
0.0299	3.50227
0.02995	3.50292
0.03	3.50357
0.03005	3.50389
0.0301	3.50454
0.03015	3.50519
0.0302	3.50552
0.03025	3.50649
0.0303	3.50649
0.03035	3.50714
0.0304	3.50746
0.03045	3.50779
0.0305	3.50876
0.03055	3.50909
0.0306	3.50941
0.03065	3.50973
0.0307	3.51006
0.03075	3.51038
0.0308	3.51038
0.03085	3.51103
0.0309	3.51103
0.03095	3.51103
0.031	3.51168
0.03105	3.51201
0.0311	3.51233
0.03115	3.51266
0.0312	3.51266
0.03125	3.51298
0.0313	3.51298
0.03135	3.51363
0.0314	3.51395
0.03145	3.51428
0.0315	3.51493
0.03155	3.51525
0.0316	3.51558
0.03165	3.51623
0.0317	3.5172
0.03175	3.51785
0.0318	3.51817
0.03185	3.51915
0.0319	3.5198
0.03195	3.52077
0.032	3.52174
0.03205	3.52304
0.0321	3.52369
0.03215	3.52466
0.0322	3.52499
0.03225	3.52629
0.0323	3.52694
0.03235	3.52791
0.0324	3.52888
0.03245	3.52953
0.0325	3.53018
0.03255	3.53051
0.0326	3.53148
0.03265	3.53148
0.0327	3.53148
0.03275	3.5318
0.0328	3.53213
0.03285	3.53213
0.0329	3.53213
0.03295	3.53245
0.033	3.53213
0.03305	3.53213
0.0331	3.53213
0.03315	3.53213
0.0332	3.53213
0.03325	3.5318
0.0333	3.53213
0.03335	3.5318
0.0334	3.5318
0.03345	3.53213
0.0335	3.53213
0.03355	3.53278
0.0336	3.5331
0.03365	3.5331
0.0337	3.53375
0.03375	3.5344
0.0338	3.5344
0.03385	3.53505
0.0339	3.5357
0.03395	3.53602
0.034	3.53667
0.03405	3.53732
0.0341	3.53797
0.03415	3.53829
0.0342	3.53894
0.03425	3.53959
0.0343	3.53992
0.03435	3.54057
0.0344	3.54122
0.03445	3.54219
0.0345	3.54284
0.03455	3.54284
0.0346	3.54381
0.03465	3.54381
0.0347	3.54446
0.03475	3.54511
0.0348	3.54511
0.03485	3.54576
0.0349	3.54641
0.03495	3.54673
0.035	3.54706
0.03505	3.54738
0.0351	3.54836
0.03515	3.54868
0.0352	3.549
0.03525	3.54965
0.0353	3.54998
0.03535	3.5503
0.0354	3.5503
0.03545	3.55095
0.0355	3.5516
0.03555	3.55128
0.0356	3.55193
0.03565	3.55193
0.0357	3.55193
0.03575	3.55225
0.0358	3.5529
0.03585	3.55257
0.0359	3.5529
0.03595	3.55257
0.036	3.55322
0.03605	3.55322
0.0361	3.55322
0.03615	3.55322
0.0362	3.55322
0.03625	3.5542
0.0363	3.55387
0.03635	3.5542
0.0364	3.55485
0.03645	3.55517
0.0365	3.5555
0.03655	3.55614
0.0366	3.55647
0.03665	3.55679
0.0367	3.55744
0.03675	3.55809
0.0368	3.55874
0.03685	3.55971
0.0369	3.56036
0.03695	3.56036
0.037	3.56199
0.03705	3.56296
0.0371	3.56328
0.03715	3.56458
0.0372	3.56556
0.03725	3.56653
0.0373	3.56718
0.03735	3.56815
0.0374	3.56913
0.03745	3.56978
0.0375	3.57042
0.03755	3.57107
0.0376	3.5714
0.03765	3.5727
0.0377	3.57367
0.03775	3.57367
0.0378	3.57464
0.03785	3.57464
0.0379	3.57529
0.03795	3.57529
0.038	3.57562
0.03805	3.57562
0.0381	3.57594
0.03815	3.57627
0.0382	3.57659
0.03825	3.57627
0.0383	3.57659
0.03835	3.57692
0.0384	3.57692
0.03845	3.57692
0.0385	3.57756
0.03855	3.57756
0.0386	3.57724
0.03865	3.57692
0.0387	3.57659
0.03875	3.57692
0.0388	3.57692
0.03885	3.57692
0.0389	3.57724
0.03895	3.57692
0.039	3.57692
0.03905	3.57692
0.0391	3.57659
0.03915	3.57692
0.0392	3.57724
0.03925	3.57789
0.0393	3.57789
0.03935	3.57789
0.0394	3.57886
0.03945	3.57951
0.0395	3.57984
0.03955	3.58049
0.0396	3.58113
0.03965	3.58146
0.0397	3.58178
0.03975	3.58341
0.0398	3.58373
0.03985	3.58406
0.0399	3.58503
0.03995	3.586
0.04	3.58665
0.04005	3.58763
0.0401	3.58795
0.04015	3.58892
0.0402	3.58957
0.04025	3.59022
0.0403	3.59152
0.04035	3.59217
0.0404	3.59282
0.04045	3.59314
0.0405	3.59444
0.04055	3.59477
0.0406	3.59606
0.04065	3.59606
0.0407	3.59671
0.04075	3.59769
0.0408	3.59834
0.04085	3.59898
0.0409	3.59996
0.04095	3.60061
0.041	3.60158
0.04105	3.60223
0.0411	3.6032
0.04115	3.60385
0.0412	3.60483
0.04125	3.60548
0.0413	3.60645
0.04135	3.60677
0.0414	3.60742
0.04145	3.60807
0.0415	3.60872
0.04155	3.60905
0.0416	3.60969
0.04165	3.61034
0.0417	3.61067
0.04175	3.61099
0.0418	3.61099
0.04185	3.61132
0.0419	3.61262
0.04195	3.61229
0.042	3.61294
0.04205	3.61359
0.0421	3.61391
0.04215	3.61424
0.0422	3.61456
0.04225	3.61489
0.0423	3.61521
0.04235	3.61554
0.0424	3.61619
0.04245	3.61683
0.0425	3.61651
0.04255	3.61716
0.0426	3.61781
0.04265	3.61846
0.0427	3.61911
0.04275	3.62008
0.0428	3.62073
0.04285	3.62138
0.0429	3.62203
0.04295	3.623
0.043	3.62365
0.04305	3.62365
0.0431	3.62462
0.04315	3.62462
0.0432	3.62527
0.04325	3.6256
0.0433	3.62657
0.04335	3.62657
0.0434	3.62657
0.04345	3.62722
0.0435	3.62722
0.04355	3.62722
0.0436	3.62819
0.04365	3.62819
0.0437	3.62852
0.04375	3.62884
0.0438	3.62884
0.04385	3.62884
0.0439	3.62884
0.04395	3.62884
0.044	3.62819
0.04405	3.62819
0.0441	3.62787
0.04415	3.62754
0.0442	3.62722
0.04425	3.62722
0.0443	3.6269
0.04435	3.6269
0.0444	3.62625
0.04445	3.62592
0.0445	3.62592
0.04455	3.62592
0.0446	3.62625
0.04465	3.62592
0.0447	3.6256
0.04475	3.62592
0.0448	3.62625
0.04485	3.62625
0.0449	3.6269
0.04495	3.62722
0.045	3.62819
0.04505	3.62884
0.0451	3.62949
0.04515	3.63014
0.0452	3.63047
0.04525	3.63209
0.0453	3.63274
0.04535	3.63306
0.0454	3.63371
0.04545	3.63468
0.0455	3.63566
0.04555	3.63663
0.0456	3.63696
0.04565	3.63793
0.0457	3.6389
0.04575	3.6402
0.0458	3.64053
0.04585	3.6415
0.0459	3.64215
0.04595	3.64247
0.046	3.64377
0.04605	3.6441
0.0461	3.64474
0.04615	3.64539
0.0462	3.64669
0.04625	3.64702
0.0463	3.64767
0.04635	3.64864
0.0464	3.64961
0.04645	3.64994
0.0465	3.65091
0.04655	3.65188
0.0466	3.65221
0.04665	3.65318
0.0467	3.65383
0.04675	3.65481
0.0468	3.65481
0.04685	3.65578
0.0469	3.65643
0.04695	3.6574
0.047	3.6574
0.04705	3.6587
0.0471	3.6587
0.04715	3.65967
0.0472	3.65967
0.04725	3.66065
0.0473	3.66097
0.04735	3.66097
0.0474	3.66227
0.04745	3.66195
0.0475	3.66259
0.04755	3.66357
0.0476	3.66357
0.04765	3.66422
0.0477	3.66422
0.04775	3.66519
0.0478	3.66552
0.04785	3.66616
0.0479	3.66616
0.04795	3.66681
0.048	3.66746
0.04805	3.66779
0.0481	3.66811
0.04815	3.66909
0.0482	3.66973
0.04825	3.66973
0.0483	3.67038
0.04835	3.67103
0.0484	3.67136
0.04845	3.67201
0.0485	3.67201
0.04855	3.67266
0.0486	3.67298
0.04865	3.67363
0.0487	3.67363
0.04875	3.67395
0.0488	3.6746
0.04885	3.67493
0.0489	3.67525
0.04895	3.67525
0.049	3.67525
0.04905	3.6759
0.0491	3.67655
0.04915	3.67687
0.0492	3.67687
0.04925	3.67752
0.0493	3.67785
0.04935	3.67817
0.0494	3.6785
0.04945	3.67947
0.0495	3.67947
0.04955	3.67947
0.0496	3.68012
0.04965	3.68012
0.0497	3.68077
0.04975	3.68109
0.0498	3.68174
0.04985	3.68174
0.0499	3.68174
0.04995	3.68239
0.05	3.68272
0.05005	3.68337
0.0501	3.68434
0.05015	3.68466
0.0502	3.68499
0.05025	3.68531
0.0503	3.68596
0.05035	3.68629
0.0504	3.68726
0.05045	3.68694
0.0505	3.68791
0.05055	3.68888
0.0506	3.68953
0.05065	3.68986
0.0507	3.69018
0.05075	3.69051
0.0508	3.69148
0.05085	3.69213
0.0509	3.69278
0.05095	3.6931
0.051	3.69375
0.05105	3.69375
0.0511	3.69408
0.05115	3.6944
0.0512	3.6944
0.05125	3.69505
0.0513	3.69505
0.05135	3.69505
0.0514	3.6957
0.05145	3.6957
0.0515	3.6957
0.05155	3.69602
0.0516	3.69602
0.05165	3.69667
0.0517	3.69667
0.05175	3.697
0.0518	3.697
0.05185	3.69765
0.0519	3.69765
0.05195	3.69829
0.052	3.69894
0.05205	3.69927
0.0521	3.69992
0.05215	3.69992
0.0522	3.70057
0.05225	3.70024
0.0523	3.70089
0.05235	3.70154
0.0524	3.70186
0.05245	3.70219
0.0525	3.70284
0.05255	3.70316
0.0526	3.70414
0.05265	3.70479
0.0527	3.70511
0.05275	3.70543
0.0528	3.70641
0.05285	3.70706
0.0529	3.70738
0.05295	3.70803
0.053	3.70868
0.05305	3.709
0.0531	3.70933
0.05315	3.7103
0.0532	3.71063
0.05325	3.71095
0.0533	3.71128
0.05335	3.71193
0.0534	3.71225
0.05345	3.71225
0.0535	3.71322
0.05355	3.71355
0.0536	3.7142
0.05365	3.7142
0.0537	3.71452
0.05375	3.71485
0.0538	3.71582
0.05385	3.71647
0.0539	3.71679
0.05395	3.71712
0.054	3.71744
0.05405	3.71777
0.0541	3.71809
0.05415	3.71842
0.0542	3.71939
0.05425	3.71971
0.0543	3.72036
0.05435	3.72101
0.0544	3.72134
0.05445	3.72199
0.0545	3.72264
0.05455	3.72264
0.0546	3.72328
0.05465	3.72361
0.0547	3.72361
0.05475	3.72361
0.0548	3.72491
0.05485	3.72458
0.0549	3.72523
0.05495	3.72556
0.055	3.72621
0.05505	3.72718
0.0551	3.72718
0.05515	3.72783
0.0552	3.72815
0.05525	3.72848
0.0553	3.72913
0.05535	3.72978
0.0554	3.7301
0.05545	3.73042
0.0555	3.73107
0.05555	3.73107
0.0556	3.73172
0.05565	3.73172
0.0557	3.73205
0.05575	3.73205
0.0558	3.73237
0.05585	3.73237
0.0559	3.7327
0.05595	3.73302
0.056	3.73302
0.05605	3.73302
0.0561	3.73367
0.05615	3.73399
0.0562	3.73399
0.05625	3.73464
0.0563	3.73497
0.05635	3.73529
0.0564	3.73594
0.05645	3.73594
0.0565	3.73627
0.05655	3.73724
0.0566	3.73724
0.05665	3.73756
0.0567	3.73821
0.05675	3.73854
0.0568	3.73919
0.05685	3.73919
0.0569	3.73984
0.05695	3.73984
0.057	3.74049
0.05705	3.74113
0.0571	3.74178
0.05715	3.74211
0.0572	3.74308
0.05725	3.74373
0.0573	3.74406
0.05735	3.7447
0.0574	3.74568
0.05745	3.746
0.0575	3.74698
0.05755	3.7473
0.0576	3.74763
0.05765	3.74795
0.0577	3.74827
0.05775	3.74892
0.0578	3.74892
0.05785	3.74925
0.0579	3.74925
0.05795	3.74957
0.058	3.7499
0.05805	3.75022
0.0581	3.75022
0.05815	3.75055
0.0582	3.75087
0.05825	3.7512
0.0583	3.75184
0.05835	3.75152
0.0584	3.75217
0.05845	3.75184
0.0585	3.75249
0.05855	3.75282
0.0586	3.75282
0.05865	3.75314
0.0587	3.75314
0.05875	3.75314
0.0588	3.75282
0.05885	3.75314
0.0589	3.75314
0.05895	3.75347
0.059	3.75282
0.05905	3.75314
0.0591	3.75347
0.05915	3.75314
0.0592	3.75314
0.05925	3.75379
0.0593	3.75379
0.05935	3.75412
0.0594	3.75412
0.05945	3.75444
0.0595	3.75477
0.05955	3.75574
0.0596	3.75606
0.05965	3.75671
0.0597	3.75769
0.05975	3.75834
0.0598	3.75898
0.05985	3.75963
0.0599	3.76061
0.05995	3.76158
0.06	3.76255
0.06005	3.7632
0.0601	3.76385
0.06015	3.7645
0.0602	3.76548
0.06025	3.76645
0.0603	3.76742
0.06035	3.76775
0.0604	3.76872
0.06045	3.76937
0.0605	3.77002
0.06055	3.77034
0.0606	3.77132
0.06065	3.77197
0.0607	3.77262
0.06075	3.77326
0.0608	3.77359
0.06085	3.77391
0.0609	3.77489
0.06095	3.77521
0.061	3.77521
0.06105	3.77554
0.0611	3.77619
0.06115	3.77683
0.0612	3.77683
0.06125	3.77748
0.0613	3.77781
0.06135	3.77813
0.0614	3.77878
0.06145	3.77943
0.0615	3.77976
0.06155	3.78073
0.0616	3.78105
0.06165	3.7817
0.0617	3.78268
0.06175	3.78333
0.0618	3.7843
0.06185	3.78462
0.0619	3.7856
0.06195	3.78592
0.062	3.7869
0.06205	3.78787
0.0621	3.78819
0.06215	3.78884
0.0622	3.78982
0.06225	3.79047
0.0623	3.79014
0.06235	3.79111
0.0624	3.79176
0.06245	3.79209
0.0625	3.79241
0.06255	3.79306
0.0626	3.79339
0.06265	3.79371
0.0627	3.79339
0.06275	3.79436
0.0628	3.79436
0.06285	3.79468
0.0629	3.79533
0.06295	3.79533
0.063	3.79566
0.06305	3.79598
0.0631	3.79696
0.06315	3.79728
0.0632	3.79761
0.06325	3.79825
0.0633	3.79858
0.06335	3.7989
0.0634	3.79988
0.06345	3.8002
0.0635	3.80085
0.06355	3.8015
0.0636	3.80215
0.06365	3.8028
0.0637	3.80345
0.06375	3.80377
0.0638	3.8041
0.06385	3.8041
0.0639	3.80507
0.06395	3.80475
0.064	3.80507
0.06405	3.80572
0.0641	3.80539
0.06415	3.80539
0.0642	3.80507
0.06425	3.80507
0.0643	3.80507
0.06435	3.80507
0.0644	3.80507
0.06445	3.80539
0.0645	3.80572
0.06455	3.80539
0.0646	3.80572
0.06465	3.80604
0.0647	3.80604
0.06475	3.80637
0.0648	3.80702
0.06485	3.80702
0.0649	3.80767
0.06495	3.80832
0.065	3.80799
0.06505	3.80864
0.0651	3.80929
0.06515	3.80961
0.0652	3.81059
0.06525	3.81124
0.0653	3.81156
0.06535	3.81253
0.0654	3.81351
0.06545	3.81318
0.0655	3.81416
0.06555	3.81383
0.0656	3.81513
0.06565	3.81481
0.0657	3.81546
0.06575	3.81578
0.0658	3.81546
0.06585	3.81578
0.0659	3.81578
0.06595	3.8161
0.066	3.8161
0.06605	3.81643
0.0661	3.8161
0.06615	3.81643
0.0662	3.81675
0.06625	3.81708
0.0663	3.81708
0.06635	3.8174
0.0664	3.8174
0.06645	3.81805
0.0665	3.81805
0.06655	3.81838
0.0666	3.81903
0.06665	3.81903
0.0667	3.81967
0.06675	3.82032
0.0668	3.82065
0.06685	3.82097
0.0669	3.82162
0.06695	3.82259
0.067	3.82259
0.06705	3.82324
0.0671	3.82357
0.06715	3.82422
0.0672	3.82487
0.06725	3.82552
0.0673	3.82584
0.06735	3.82584
0.0674	3.82649
0.06745	3.82681
0.0675	3.82779
0.06755	3.82746
0.0676	3.82844
0.06765	3.82876
0.0677	3.82876
0.06775	3.82941
0.0678	3.82973
0.06785	3.83006
0.0679	3.83006
0.06795	3.83038
0.068	3.83038
0.06805	3.83071
0.0681	3.83103
0.06815	3.83071
0.0682	3.83136
0.06825	3.83103
0.0683	3.83136
0.06835	3.83136
0.0684	3.83201
0.06845	3.83201
0.0685	3.83266
0.06855	3.83298
0.0686	3.8333
0.06865	3.83395
0.0687	3.8346
0.06875	3.83493
0.0688	3.83558
0.06885	3.83623
0.0689	3.83687
0.06895	3.8372
0.069	3.83785
0.06905	3.8385
0.0691	3.83882
0.06915	3.83915
0.0692	3.84012
0.06925	3.84012
0.0693	3.84044
0.06935	3.84044
0.0694	3.84109
0.06945	3.84174
0.0695	3.84207
0.06955	3.84207
0.0696	3.84272
0.06965	3.84304
0.0697	3.84337
0.06975	3.84369
0.0698	3.84369
0.06985	3.84434
0.0699	3.84466
0.06995	3.84466
0.07	3.84466
0.07005	3.84531
0.0701	3.84564
0.07015	3.84596
0.0702	3.84661
0.07025	3.84694
0.0703	3.84726
0.07035	3.84758
0.0704	3.84791
0.07045	3.84856
0.0705	3.84953
0.07055	3.84953
0.0706	3.85018
0.07065	3.85018
0.0707	3.85115
0.07075	3.85083
0.0708	3.85148
0.07085	3.8518
0.0709	3.8518
0.07095	3.85213
0.071	3.85245
0.07105	3.8518
0.0711	3.85213
0.07115	3.85213
0.0712	3.8518
0.07125	3.8518
0.0713	3.8518
0.07135	3.8518
0.0714	3.85148
0.07145	3.8518
0.0715	3.8518
0.07155	3.8518
0.0716	3.85148
0.07165	3.8518
0.0717	3.8518
0.07175	3.8518
0.0718	3.85213
0.07185	3.85213
0.0719	3.85278
0.07195	3.85213
0.072	3.85245
0.07205	3.85245
0.0721	3.85278
0.07215	3.85343
0.0722	3.85343
0.07225	3.85408
0.0723	3.85408
0.07235	3.8544
0.0724	3.85472
0.07245	3.85505
0.0725	3.8557
0.07255	3.85602
0.0726	3.857
0.07265	3.85765
0.0727	3.85797
0.07275	3.85862
0.0728	3.86024
0.07285	3.86089
0.0729	3.86186
0.07295	3.86251
0.073	3.86349
0.07305	3.86414
0.0731	3.86479
0.07315	3.86576
0.0732	3.86673
0.07325	3.86738
0.0733	3.86836
0.07335	3.86868
0.0734	3.86965
0.07345	3.8703
0.0735	3.87095
0.07355	3.87193
0.0736	3.87257
0.07365	3.8729
0.0737	3.8742
0.07375	3.8742
0.0738	3.87452
0.07385	3.8755
0.0739	3.87582
0.07395	3.87614
0.074	3.87647
0.07405	3.87712
0.0741	3.87777
0.07415	3.87777
0.0742	3.87842
0.07425	3.87939
0.0743	3.87971
0.07435	3.87971
0.0744	3.88036
0.07445	3.88036
0.0745	3.88069
0.07455	3.88069
0.0746	3.88101
0.07465	3.88101
0.0747	3.88134
0.07475	3.88166
0.0748	3.88199
0.07485	3.88231
0.0749	3.88231
0.07495	3.88264
0.075	3.88328
0.07505	3.88361
0.0751	3.88426
0.07515	3.88458
0.0752	3.88556
0.07525	3.88556
0.0753	3.88653
0.07535	3.88718
0.0754	3.88815
0.07545	3.8888
0.0755	3.88978
0.07555	3.89075
0.0756	3.8914
0.07565	3.8927
0.0757	3.89335
0.07575	3.89399
0.0758	3.89497
0.07585	3.89594
0.0759	3.89627
0.07595	3.89724
0.076	3.89854
0.07605	3.89854
0.0761	3.89951
0.07615	3.90016
0.0762	3.90049
0.07625	3.90049
0.0763	3.90113
0.07635	3.90113
0.0764	3.90113
0.07645	3.90081
0.0765	3.90113
0.07655	3.90081
0.0766	3.90081
0.07665	3.90016
0.0767	3.90016
0.07675	3.89951
0.0768	3.89951
0.07685	3.89984
0.0769	3.89919
0.07695	3.89951
0.077	3.89919
0.07705	3.89854
0.0771	3.89919
0.07715	3.89951
0.0772	3.89951
0.07725	3.89951
0.0773	3.90049
0.07735	3.90081
0.0774	3.90146
0.07745	3.90146
0.0775	3.90178
0.07755	3.90308
0.0776	3.90276
0.07765	3.90341
0.0777	3.90373
0.07775	3.90438
0.0778	3.9047
0.07785	3.90503
0.0779	3.90535
0.07795	3.906
0.078	3.906
0.07805	3.906
0.0781	3.90633
0.07815	3.9073
0.0782	3.90763
0.07825	3.90795
0.0783	3.90892
0.07835	3.90925
0.0784	3.9099
0.07845	3.91022
0.0785	3.91087
0.07855	3.91184
0.0786	3.91249
0.07865	3.91347
0.0787	3.91412
0.07875	3.91477
0.0788	3.91541
0.07885	3.91606
0.0789	3.91704
0.07895	3.91736
0.079	3.91834
0.07905	3.91931
0.0791	3.91963
0.07915	3.92061
0.0792	3.92126
0.07925	3.92191
0.0793	3.92288
0.07935	3.9232
0.0794	3.92353
0.07945	3.9245
0.0795	3.92418
0.07955	3.92548
0.0796	3.9258
0.07965	3.92645
0.0797	3.92677
0.07975	3.92742
0.0798	3.9284
0.07985	3.9284
0.0799	3.92905
0.07995	3.92937
0.08	3.92937
0.08005	3.93002
0.0801	3.93067
0.08015	3.93099
0.0802	3.93132
0.08025	3.93164
0.0803	3.93132
0.08035	3.93229
0.0804	3.93262
0.08045	3.93262
0.0805	3.93326
0.08055	3.93326
0.0806	3.93424
0.08065	3.93424
0.0807	3.93456
0.08075	3.93521
0.0808	3.93586
0.08085	3.93619
0.0809	3.93683
0.08095	3.93748
0.081	3.93813
0.08105	3.93878
0.0811	3.93911
0.08115	3.9404
0.0812	3.94073
0.08125	3.94105
0.0813	3.94203
0.08135	3.94268
0.0814	3.943
0.08145	3.94365
0.0815	3.94397
0.08155	3.94462
0.0816	3.94462
0.08165	3.9456
0.0817	3.94592
0.08175	3.94657
0.0818	3.94625
0.08185	3.94657
0.0819	3.94657
0.08195	3.94657
0.082	3.94722
0.08205	3.94754
0.0821	3.94787
0.08215	3.94754
0.0822	3.94787
0.08225	3.94819
0.0823	3.94819
0.08235	3.94787
0.0824	3.94787
0.08245	3.94787
0.0825	3.94787
0.08255	3.94754
0.0826	3.94754
0.08265	3.94754
0.0827	3.94754
0.08275	3.94787
0.0828	3.94754
0.08285	3.94722
0.0829	3.94722
0.08295	3.94657
0.083	3.9469
0.08305	3.94625
0.0831	3.94625
0.08315	3.94592
0.0832	3.94592
0.08325	3.94592
0.0833	3.9456
0.08335	3.94592
0.0834	3.9456
0.08345	3.9456
0.0835	3.9456
0.08355	3.9456
0.0836	3.94625
0.08365	3.94625
0.0837	3.94657
0.08375	3.94722
0.0838	3.94754
0.08385	3.94819
0.0839	3.94917
0.08395	3.94917
0.084	3.95047
0.08405	3.95144
0.0841	3.95209
0.08415	3.95274
0.0842	3.95339
0.08425	3.95436
0.0843	3.95501
0.08435	3.95598
0.0844	3.95663
0.08445	3.95696
0.0845	3.95793
0.08455	3.95858
0.0846	3.9589
0.08465	3.95955
0.0847	3.9602
0.08475	3.96085
0.0848	3.96053
0.08485	3.9615
0.0849	3.96182
0.08495	3.96182
0.085	3.96215
0.08505	3.9628
0.0851	3.9628
0.08515	3.96312
0.0852	3.96312
0.08525	3.96312
0.0853	3.96312
0.08535	3.96312
0.0854	3.96312
0.08545	3.9628
0.0855	3.96312
0.08555	3.96312
0.0856	3.96312
0.08565	3.9628
0.0857	3.9628
0.08575	3.96312
0.0858	3.96312
0.08585	3.9628
0.0859	3.96312
0.08595	3.96377
0.086	3.9641
0.08605	3.9641
0.0861	3.96475
0.08615	3.96475
0.0862	3.96539
0.08625	3.96572
0.0863	3.96637
0.08635	3.96669
0.0864	3.96734
0.08645	3.96799
0.0865	3.96864
0.08655	3.96929
0.0866	3.97026
0.08665	3.97124
0.0867	3.97221
0.08675	3.97318
0.0868	3.97416
0.08685	3.97481
0.0869	3.97578
0.08695	3.97708
0.087	3.97805
0.08705	3.9787
0.0871	3.97935
0.08715	3.98032
0.0872	3.98162
0.08725	3.9826
0.0873	3.98292
0.08735	3.98389
0.0874	3.98487
0.08745	3.98519
0.0875	3.98552
0.08755	3.98681
0.0876	3.98714
0.08765	3.98746
0.0877	3.98779
0.08775	3.98844
0.0878	3.98844
0.08785	3.98876
0.0879	3.98974
0.08795	3.98909
0.088	3.98909
0.08805	3.98876
0.0881	3.98941
0.08815	3.98909
0.0882	3.98909
0.08825	3.98909
0.0883	3.98909
0.08835	3.98876
0.0884	3.98844
0.08845	3.98876
0.0885	3.98876
0.08855	3.98844
0.0886	3.98811
0.08865	3.98779
0.0887	3.98779
0.08875	3.98714
0.0888	3.98746
0.08885	3.98714
0.0889	3.98649
0.08895	3.98617
0.089	3.98617
0.08905	3.98552
0.0891	3.98552
0.08915	3.98487
0.0892	3.98487
0.08925	3.98487
0.0893	3.98422
0.08935	3.98422
0.0894	3.98422
0.08945	3.98422
0.0895	3.98487
0.08955	3.98552
0.0896	3.98584
0.08965	3.98649
0.0897	3.98681
0.08975	3.98779
0.0898	3.98844
0.08985	3.98909
0.0899	3.98974
0.08995	3.99071
0.09	3.99168
0.09005	3.99233
0.0901	3.99298
0.09015	3.99331
0.0902	3.99395
0.09025	3.9946
0.0903	3.99525
0.09035	3.99558
0.0904	3.99655
0.09045	3.99655
0.0905	3.9972
0.09055	3.9972
0.0906	3.99785
0.09065	3.99752
0.0907	3.99817
0.09075	3.9985
0.0908	3.99817
0.09085	3.99882
0.0909	3.99915
0.09095	3.9998
0.091	3.9998
0.09105	4.00012
0.0911	4.00045
0.09115	4.00077
0.0912	4.00077
0.09125	4.00109
0.0913	4.00109
0.09135	4.00142
0.0914	4.00109
0.09145	4.00142
0.0915	4.00142
0.09155	4.00174
0.0916	4.00207
0.09165	4.00207
0.0917	4.00239
0.09175	4.00239
0.0918	4.00304
0.09185	4.00304
0.0919	4.00369
0.09195	4.00369
0.092	4.00369
0.09205	4.00434
0.0921	4.00466
0.09215	4.00531
0.0922	4.00564
0.09225	4.00629
0.0923	4.00629
0.09235	4.00726
0.0924	4.00791
0.09245	4.00823
0.0925	4.00888
0.09255	4.00953
0.0926	4.00986
0.09265	4.01083
0.0927	4.01116
0.09275	4.0118
0.0928	4.01213
0.09285	4.01245
0.0929	4.0131
0.09295	4.01343
0.093	4.01343
0.09305	4.01408
0.0931	4.01408
0.09315	4.0144
0.0932	4.01472
0.09325	4.01472
0.0933	4.01472
0.09335	4.01472
0.0934	4.01505
0.09345	4.01505
0.0935	4.01537
0.09355	4.0157
0.0936	4.01602
0.09365	4.01667
0.0937	4.01667
0.09375	4.01765
0.0938	4.01765
0.09385	4.01829
0.0939	4.01829
0.09395	4.01862
0.094	4.01894
0.09405	4.01927
0.0941	4.01992
0.09415	4.02024
0.0942	4.02089
0.09425	4.02089
0.0943	4.02122
0.09435	4.02154
0.0944	4.02154
0.09445	4.02186
0.0945	4.02219
0.09455	4.02284
0.0946	4.02284
0.09465	4.02284
0.0947	4.02381
0.09475	4.02414
0.0948	4.02446
0.09485	4.02479
0.0949	4.02543
0.09495	4.02608
0.095	4.02673
0.09505	4.02738
0.0951	4.02706
0.09515	4.02803
0.0952	4.02836
0.09525	4.02868
0.0953	4.029
0.09535	4.029
0.0954	4.02933
0.09545	4.02933
0.0955	4.02998
0.09555	4.03063
0.0956	4.03095
0.09565	4.03128
0.0957	4.03193
0.09575	4.03225
0.0958	4.03257
0.09585	4.03322
0.0959	4.03355
0.09595	4.03322
0.096	4.03387
0.09605	4.0342
0.0961	4.03517
0.09615	4.03485
0.0962	4.03517
0.09625	4.03517
0.0963	4.0355
0.09635	4.03582
0.0964	4.03614
0.09645	4.03647
0.0965	4.03679
0.09655	4.03712
0.0966	4.03744
0.09665	4.03744
0.0967	4.03842
0.09675	4.03874
0.0968	4.03939
0.09685	4.03939
0.0969	4.04036
0.09695	4.04069
0.097	4.04069
0.09705	4.04069
0.0971	4.04101
0.09715	4.04069
0.0972	4.04101
0.09725	4.04134
0.0973	4.04166
0.09735	4.04199
0.0974	4.04166
0.09745	4.04231
0.0975	4.04231
0.09755	4.04231
0.0976	4.04296
0.09765	4.04328
0.0977	4.04361
0.09775	4.04426
0.0978	4.04426
0.09785	4.04458
0.0979	4.04491
0.09795	4.04523
0.098	4.04588
0.09805	4.04588
0.0981	4.04653
0.09815	4.04621
0.0982	4.04718
0.09825	4.04685
0.0983	4.0475
0.09835	4.04815
0.0984	4.04783
0.09845	4.04815
0.0985	4.04848
0.09855	4.0488
0.0986	4.04945
0.09865	4.0488
0.0987	4.04913
0.09875	4.04945
0.0988	4.04978
0.09885	4.0501
0.0989	4.04978
0.09895	4.05042
0.099	4.0501
0.09905	4.05042
[truncated: 5,812 more rows]
