# Supplementary material for: An evolutionarily conserved glycine-tyrosine motif forms a folding core in outer membrane proteins
Source: PLoS One. 2017 Aug 3;12(8):e0182016. doi: 10.1371/journal.pone.0182016 (PMC5542473; doi:10.1371/journal.pone.0182016)
Supplement: S1 File — (ZIP) [file pone.0182016.s001.zip › OmpX stopflow RAW data/OmpX WT 10/ompx_wt_ch1_046.bka]

BIO-KINE ASCII FILE
_COMMENT	External device
_COMMENT	Kinetics measurement
_COMMENT	Y Unit : Volt, X Unit : s
_COMMENT	Timebase 1 = .00005 s 5001 pts
_COMMENT	Timebase 2 = .001 s 2749 pts
_COMMENT	Timebase 3 = .5 s 44 pts
_SFM	SFM-300 /S Advanced mode
_SFM	Ratio : S1: 950, S2: 950, S3: 100
_SFM	Content : S1: , S2: , S3:
_SFM	Concentration : S1: , S2: , S3:
_SFM	Total volume : 422 �l Flow : 14 mL/s
_SFM	Acquisition start : 10 ms before stop
_SFM	cuve=FC-08, s1=10 ml , s2=10 ml , s3=1.9 ml
_UNITX	s
_UNITY	Volt
_DELTAX	0
_DATA
1e-300	2.54065
5e-5	2.5559
1e-4	2.57148
1.5e-4	2.58803
2e-4	2.60491
2.5e-4	2.62211
3e-4	2.64061
3.5e-4	2.65878
4e-4	2.67793
4.5e-4	2.69708
5e-4	2.71655
5.5e-4	2.737
6e-4	2.75679
6.5e-4	2.77692
7e-4	2.79736
7.5e-4	2.81748
8e-4	2.83793
8.5e-4	2.85838
9e-4	2.87785
9.5e-4	2.8983
0.001	2.91744
0.00105	2.93692
0.0011	2.95606
0.00115	2.97489
0.0012	2.99274
0.00125	3.01026
0.0013	3.02746
0.00135	3.04337
0.0014	3.05894
0.00145	3.0729
0.0015	3.08685
0.00155	3.09951
0.0016	3.11055
0.00165	3.12158
0.0017	3.13099
0.00175	3.13911
0.0018	3.14657
0.00185	3.15274
0.0019	3.15696
0.00195	3.16085
0.002	3.16312
0.00205	3.1641
0.0021	3.16507
0.00215	3.16377
0.0022	3.16182
0.00225	3.15858
0.0023	3.15436
0.00235	3.14949
0.0024	3.14333
0.00245	3.13619
0.0025	3.12872
0.00255	3.11963
0.0026	3.1099
0.00265	3.09984
0.0027	3.0888
0.00275	3.07712
0.0028	3.06576
0.00285	3.0531
0.0029	3.0398
0.00295	3.02617
0.003	3.01221
0.00305	2.99793
0.0031	2.983
0.00315	2.9684
0.0032	2.95347
0.00325	2.93724
0.0033	2.92231
0.00335	2.90608
0.0034	2.89083
0.00345	2.87525
0.0035	2.86
0.00355	2.84442
0.0036	2.82917
0.00365	2.81424
0.0037	2.79963
0.00375	2.78471
0.0038	2.77043
0.00385	2.75647
0.0039	2.74251
0.00395	2.72953
0.004	2.71623
0.00405	2.70422
0.0041	2.69221
0.00415	2.68085
0.0042	2.67014
0.00425	2.66008
0.0043	2.65067
0.00435	2.64256
0.0044	2.63509
0.00445	2.6286
0.0045	2.62308
0.00455	2.61821
0.0046	2.61497
0.00465	2.61367
0.0047	2.61302
0.00475	2.61335
0.0048	2.61497
0.00485	2.61821
0.0049	2.62243
0.00495	2.62795
0.005	2.63509
0.00505	2.64385
0.0051	2.65294
0.00515	2.66365
0.0052	2.67566
0.00525	2.68832
0.0053	2.70195
0.00535	2.71623
0.0054	2.73245
0.00545	2.74868
0.0055	2.76491
0.00555	2.78211
0.0056	2.80028
0.00565	2.81813
0.0057	2.83663
0.00575	2.85481
0.0058	2.87331
0.00585	2.8918
0.0059	2.90998
0.00595	2.92815
0.006	2.94633
0.00605	2.96385
0.0061	2.98138
0.00615	2.99858
0.0062	3.01546
0.00625	3.03201
0.0063	3.04791
0.00635	3.06349
0.0064	3.07874
0.00645	3.09335
0.0065	3.1073
0.00655	3.12028
0.0066	3.13326
0.00665	3.14592
0.0067	3.15728
0.00675	3.16832
0.0068	3.1787
0.00685	3.18779
0.0069	3.19687
0.00695	3.20499
0.007	3.2118
0.00705	3.21765
0.0071	3.22316
0.00715	3.22803
0.0072	3.23128
0.00725	3.2342
0.0073	3.2355
0.00735	3.23679
0.0074	3.23647
0.00745	3.2355
0.0075	3.23387
0.00755	3.2316
0.0076	3.22803
0.00765	3.22414
0.0077	3.21927
0.00775	3.2131
0.0078	3.20758
0.00785	3.20044
0.0079	3.19233
0.00795	3.18422
0.008	3.17481
0.00805	3.16604
0.0081	3.15566
0.00815	3.14495
0.0082	3.13456
0.00825	3.1232
0.0083	3.11152
0.00835	3.09984
0.0084	3.08815
0.00845	3.07517
0.0085	3.06251
0.00855	3.04986
0.0086	3.03688
0.00865	3.02324
0.0087	3.00994
0.00875	2.99663
0.0088	2.983
0.00885	2.96905
0.0089	2.95606
0.00895	2.94243
0.009	2.92978
0.00905	2.91647
0.0091	2.90381
0.00915	2.8918
0.0092	2.8798
0.00925	2.86876
0.0093	2.85773
0.00935	2.84799
0.0094	2.83858
0.00945	2.82982
0.0095	2.82138
0.00955	2.81424
0.0096	2.80775
0.00965	2.80191
0.0097	2.79736
0.00975	2.79314
0.0098	2.79022
0.00985	2.78763
0.0099	2.78568
0.00995	2.78535
0.01	2.78503
0.01005	2.786
0.0101	2.7873
0.01015	2.78957
0.0102	2.79249
0.01025	2.79606
0.0103	2.79963
0.01035	2.80418
0.0104	2.80937
0.01045	2.81521
0.0105	2.82203
0.01055	2.82917
0.0106	2.83598
0.01065	2.84377
0.0107	2.85189
0.01075	2.86065
0.0108	2.86974
0.01085	2.8798
0.0109	2.89018
0.01095	2.90122
0.011	2.91258
0.01105	2.92491
0.0111	2.93756
0.01115	2.95055
0.0112	2.9645
0.01125	2.97846
0.0113	2.99371
0.01135	3.00864
0.0114	3.02389
0.01145	3.03947
0.0115	3.05505
0.01155	3.07063
0.0116	3.08621
0.01165	3.10178
0.0117	3.11671
0.01175	3.13197
0.0118	3.14657
0.01185	3.16053
0.0119	3.17383
0.01195	3.18649
0.012	3.19882
0.01205	3.20921
0.0121	3.22024
0.01215	3.22998
0.0122	3.23874
0.01225	3.24718
0.0123	3.25399
0.01235	3.26016
0.0124	3.26568
0.01245	3.27087
0.0125	3.27509
0.01255	3.27898
0.0126	3.28223
0.01265	3.2845
0.0127	3.2871
0.01275	3.28807
0.0128	3.29002
0.01285	3.29067
0.0129	3.29164
0.01295	3.29197
0.013	3.29294
0.01305	3.29294
0.0131	3.29326
0.01315	3.29326
0.0132	3.29359
0.01325	3.29391
0.0133	3.29391
0.01335	3.29456
0.0134	3.29456
0.01345	3.29521
0.0135	3.29554
0.01355	3.29619
0.0136	3.29716
0.01365	3.29748
0.0137	3.29813
0.01375	3.29911
0.0138	3.3004
0.01385	3.30138
0.0139	3.30268
0.01395	3.3043
0.014	3.3056
0.01405	3.30722
0.0141	3.30852
0.01415	3.31014
0.0142	3.31176
0.01425	3.31404
0.0143	3.31533
0.01435	3.31696
0.0144	3.31858
0.01445	3.32053
0.0145	3.32215
0.01455	3.32377
0.0146	3.32507
0.01465	3.32669
0.0147	3.32799
0.01475	3.32929
0.0148	3.33059
0.01485	3.33221
0.0149	3.33318
0.01495	3.33383
0.015	3.33513
0.01505	3.3361
0.0151	3.33675
0.01515	3.33773
0.0152	3.33805
0.01525	3.3387
0.0153	3.33935
0.01535	3.33967
0.0154	3.34
0.01545	3.34065
0.0155	3.34097
0.01555	3.3413
0.0156	3.34195
0.01565	3.34162
0.0157	3.34259
0.01575	3.34292
0.0158	3.34292
0.01585	3.34324
0.0159	3.34324
0.01595	3.34324
0.016	3.34357
0.01605	3.34324
0.0161	3.34324
0.01615	3.34324
0.0162	3.34292
0.01625	3.34292
0.0163	3.34292
0.01635	3.34292
0.0164	3.34195
0.01645	3.34227
0.0165	3.34195
0.01655	3.34227
0.0166	3.34227
0.01665	3.34195
0.0167	3.34195
0.01675	3.34227
0.0168	3.34227
0.01685	3.34259
0.0169	3.34227
0.01695	3.34259
0.017	3.34292
0.01705	3.34357
0.0171	3.34389
0.01715	3.34389
0.0172	3.34422
0.01725	3.34519
0.0173	3.34584
0.01735	3.34649
0.0174	3.34714
0.01745	3.34779
0.0175	3.34811
0.01755	3.34844
0.0176	3.34973
0.01765	3.34941
0.0177	3.35006
0.01775	3.35038
0.0178	3.35071
0.01785	3.35071
0.0179	3.35071
0.01795	3.35136
0.018	3.35071
0.01805	3.35038
0.0181	3.35071
0.01815	3.35006
0.0182	3.35006
0.01825	3.34973
0.0183	3.34973
0.01835	3.34876
0.0184	3.34844
0.01845	3.34811
0.0185	3.34844
0.01855	3.34844
0.0186	3.34746
0.01865	3.34681
0.0187	3.34714
0.01875	3.34681
0.0188	3.34681
0.01885	3.34616
0.0189	3.34649
0.01895	3.34649
0.019	3.34649
0.01905	3.34681
0.0191	3.34649
0.01915	3.34714
0.0192	3.34714
0.01925	3.34746
0.0193	3.34779
0.01935	3.34811
0.0194	3.34876
0.01945	3.34941
0.0195	3.34973
0.01955	3.35038
0.0196	3.35136
0.01965	3.35168
0.0197	3.35266
0.01975	3.35298
0.0198	3.35395
0.01985	3.35493
0.0199	3.35655
0.01995	3.35752
0.02	3.3585
0.02005	3.3598
0.0201	3.36077
0.02015	3.36207
0.0202	3.36304
0.02025	3.36434
0.0203	3.36531
0.02035	3.36629
0.0204	3.36758
0.02045	3.36823
0.0205	3.36921
0.02055	3.37018
0.0206	3.37115
0.02065	3.37213
0.0207	3.37278
0.02075	3.37375
0.0208	3.37472
0.02085	3.37537
0.0209	3.37602
0.02095	3.37635
0.021	3.37732
0.02105	3.37765
0.0211	3.37797
0.02115	3.37829
0.0212	3.37927
0.02125	3.37927
0.0213	3.37959
0.02135	3.37992
0.0214	3.38024
0.02145	3.38057
0.0215	3.38089
0.02155	3.38122
0.0216	3.38154
0.02165	3.38219
0.0217	3.38219
0.02175	3.38316
0.0218	3.38349
0.02185	3.38414
0.0219	3.38414
0.02195	3.38511
0.022	3.38608
0.02205	3.38608
0.0221	3.38706
0.02215	3.38738
0.0222	3.38771
0.02225	3.38803
0.0223	3.38868
0.02235	3.38836
0.0224	3.38868
0.02245	3.389
0.0225	3.389
0.02255	3.38933
0.0226	3.38965
0.02265	3.38933
0.0227	3.38933
0.02275	3.38933
0.0228	3.38965
0.02285	3.38965
0.0229	3.38998
0.02295	3.3903
0.023	3.38998
0.02305	3.3903
0.0231	3.39095
0.02315	3.39095
0.0232	3.3916
0.02325	3.3916
0.0233	3.39225
0.02335	3.39193
0.0234	3.39257
0.02345	3.39355
0.0235	3.39387
0.02355	3.3942
0.0236	3.3955
0.02365	3.39614
0.0237	3.39679
0.02375	3.39744
0.0238	3.39874
0.02385	3.39939
0.0239	3.40004
0.02395	3.40134
0.024	3.40166
0.02405	3.40328
0.0241	3.40393
0.02415	3.40458
0.0242	3.40523
0.02425	3.40621
0.0243	3.40653
0.02435	3.40718
0.0244	3.40783
0.02445	3.40815
0.0245	3.40913
0.02455	3.40945
0.0246	3.40978
0.02465	3.4101
0.0247	3.41042
0.02475	3.41107
0.0248	3.41075
0.02485	3.4114
0.0249	3.41205
0.02495	3.41237
0.025	3.4127
0.02505	3.41302
0.0251	3.41399
0.02515	3.41464
0.0252	3.41464
0.02525	3.41529
0.0253	3.41594
0.02535	3.41659
0.0254	3.41724
0.02545	3.41789
0.0255	3.41886
0.02555	3.41951
0.0256	3.42016
0.02565	3.42049
0.0257	3.42146
0.02575	3.42178
0.0258	3.42276
0.02585	3.42308
0.0259	3.42406
0.02595	3.42438
0.026	3.42503
0.02605	3.42535
0.0261	3.42568
0.02615	3.42568
0.0262	3.42535
0.02625	3.426
0.0263	3.42568
0.02635	3.42535
0.0264	3.42535
0.02645	3.42503
0.0265	3.42503
0.02655	3.4247
0.0266	3.42438
0.02665	3.42373
0.0267	3.42341
0.02675	3.42308
0.0268	3.42276
0.02685	3.42276
0.0269	3.42276
0.02695	3.42211
0.027	3.42243
0.02705	3.42178
0.0271	3.42178
0.02715	3.42146
0.0272	3.42113
0.02725	3.42113
0.0273	3.42146
0.02735	3.42113
0.0274	3.42146
0.02745	3.42113
0.0275	3.42081
0.02755	3.42049
0.0276	3.42081
0.02765	3.42016
0.0277	3.42016
0.02775	3.42049
0.0278	3.41984
0.02785	3.42016
0.0279	3.41984
0.02795	3.41984
0.028	3.41984
0.02805	3.42016
0.0281	3.42016
0.02815	3.42049
0.0282	3.42016
0.02825	3.42016
0.0283	3.42113
0.02835	3.42081
0.0284	3.42146
0.02845	3.42178
0.0285	3.42243
0.02855	3.42308
0.0286	3.42406
0.02865	3.4247
0.0287	3.42568
0.02875	3.42665
0.0288	3.4273
0.02885	3.4286
0.0289	3.4299
0.02895	3.4312
0.029	3.43184
0.02905	3.43347
0.0291	3.43477
0.02915	3.43639
0.0292	3.43736
0.02925	3.43866
0.0293	3.43963
0.02935	3.44093
0.0294	3.44223
0.02945	3.4432
0.0295	3.44418
0.02955	3.44483
0.0296	3.44548
0.02965	3.44612
0.0297	3.4471
0.02975	3.4471
0.0298	3.44775
0.02985	3.44775
0.0299	3.44807
0.02995	3.4484
0.03	3.4484
0.03005	3.4484
0.0301	3.44872
0.03015	3.44905
0.0302	3.44872
0.03025	3.4484
0.0303	3.44872
0.03035	3.44872
0.0304	3.44905
0.03045	3.44969
0.0305	3.44969
0.03055	3.45034
0.0306	3.45067
0.03065	3.45099
0.0307	3.45164
0.03075	3.45197
0.0308	3.45229
0.03085	3.45229
0.0309	3.45294
0.03095	3.45391
0.031	3.45424
0.03105	3.45424
0.0311	3.45489
0.03115	3.45521
0.0312	3.45586
0.03125	3.45586
0.0313	3.45586
0.03135	3.45651
0.0314	3.45716
0.03145	3.45683
0.0315	3.45748
0.03155	3.45813
0.0316	3.45878
0.03165	3.45878
0.0317	3.45943
0.03175	3.45976
0.0318	3.4604
0.03185	3.46105
0.0319	3.46138
0.03195	3.4617
0.032	3.46268
0.03205	3.463
0.0321	3.46333
0.03215	3.46397
0.0322	3.4643
0.03225	3.46527
0.0323	3.46592
0.03235	3.46657
0.0324	3.4669
0.03245	3.46722
0.0325	3.46819
0.03255	3.46917
0.0326	3.46917
0.03265	3.46982
0.0327	3.46982
0.03275	3.47047
0.0328	3.47079
0.03285	3.47144
0.0329	3.47176
0.03295	3.47241
0.033	3.47306
0.03305	3.47371
0.0331	3.47436
0.03315	3.47468
0.0332	3.47533
0.03325	3.47598
0.0333	3.47696
0.03335	3.47793
0.0334	3.4789
0.03345	3.47988
0.0335	3.48085
0.03355	3.48182
0.0336	3.48312
0.03365	3.48377
0.0337	3.48507
0.03375	3.48604
0.0338	3.48702
0.03385	3.48799
0.0339	3.48929
0.03395	3.48929
0.034	3.49026
0.03405	3.49124
0.0341	3.49124
0.03415	3.49156
0.0342	3.49188
0.03425	3.49253
0.0343	3.49318
0.03435	3.49286
0.0344	3.49286
0.03445	3.49253
0.0345	3.49286
0.03455	3.49253
0.0346	3.49221
0.03465	3.49156
0.0347	3.49124
0.03475	3.49059
0.0348	3.48994
0.03485	3.49026
0.0349	3.48961
0.03495	3.48929
0.035	3.48896
0.03505	3.48864
0.0351	3.48864
0.03515	3.48799
0.0352	3.48799
0.03525	3.48799
0.0353	3.48864
0.03535	3.48831
0.0354	3.48831
0.03545	3.48896
0.0355	3.48929
0.03555	3.48961
0.0356	3.48994
0.03565	3.49026
0.0357	3.49091
0.03575	3.49221
0.0358	3.49253
0.03585	3.49318
0.0359	3.49383
0.03595	3.49481
0.036	3.49513
0.03605	3.49643
0.0361	3.49675
0.03615	3.4974
0.0362	3.49805
0.03625	3.49935
0.0363	3.50032
0.03635	3.5013
0.0364	3.50227
0.03645	3.50324
0.0365	3.50357
0.03655	3.50454
0.0366	3.50552
0.03665	3.50616
0.0367	3.50649
0.03675	3.50714
0.0368	3.50811
0.03685	3.50811
0.0369	3.50876
0.03695	3.50941
0.037	3.50973
0.03705	3.51006
0.0371	3.51038
0.03715	3.51038
0.0372	3.51103
0.03725	3.51103
0.0373	3.51071
0.03735	3.51103
0.0374	3.51136
0.03745	3.51136
0.0375	3.51103
0.03755	3.51103
0.0376	3.51136
0.03765	3.51136
0.0377	3.51136
0.03775	3.51233
0.0378	3.51233
0.03785	3.51233
0.0379	3.51266
0.03795	3.51298
0.038	3.5133
0.03805	3.51363
0.0381	3.51395
0.03815	3.51395
0.0382	3.51395
0.03825	3.51428
0.0383	3.51428
0.03835	3.5146
0.0384	3.51493
0.03845	3.51525
0.0385	3.51525
0.03855	3.51525
0.0386	3.51558
0.03865	3.5159
0.0387	3.51623
0.03875	3.51687
0.0388	3.5172
0.03885	3.51785
0.0389	3.51882
0.03895	3.5198
0.039	3.5198
0.03905	3.52109
0.0391	3.52174
0.03915	3.52239
0.0392	3.52337
0.03925	3.52401
0.0393	3.52466
0.03935	3.52564
0.0394	3.52661
0.03945	3.52726
0.0395	3.52791
0.03955	3.52888
0.0396	3.52953
0.03965	3.53018
0.0397	3.53115
0.03975	3.5318
0.0398	3.53245
0.03985	3.5331
0.0399	3.53408
0.03995	3.5344
0.04	3.53537
0.04005	3.5357
0.0401	3.53667
0.04015	3.53765
0.0402	3.53829
0.04025	3.53927
0.0403	3.53959
0.04035	3.54089
0.0404	3.54122
0.04045	3.54219
0.0405	3.54316
0.04055	3.54349
0.0406	3.54446
0.04065	3.54479
0.0407	3.54511
0.04075	3.54576
0.0408	3.54641
0.04085	3.54641
0.0409	3.54706
0.04095	3.54706
0.041	3.54706
0.04105	3.54738
0.0411	3.54738
0.04115	3.54803
0.0412	3.54771
0.04125	3.54803
0.0413	3.54803
0.04135	3.54803
0.0414	3.54836
0.04145	3.54836
0.0415	3.54868
0.04155	3.54965
0.0416	3.54965
0.04165	3.54965
0.0417	3.54965
0.04175	3.54965
0.0418	3.5503
0.04185	3.55063
0.0419	3.55095
0.04195	3.55128
0.042	3.55095
0.04205	3.5516
0.0421	3.5516
0.04215	3.55193
0.0422	3.55193
0.04225	3.55257
0.0423	3.5529
0.04235	3.5529
0.0424	3.55322
0.04245	3.55322
0.0425	3.55387
0.04255	3.55452
0.0426	3.55452
0.04265	3.55452
0.0427	3.55485
0.04275	3.55517
0.0428	3.55582
0.04285	3.55647
0.0429	3.55679
0.04295	3.55712
0.043	3.55809
0.04305	3.55874
0.0431	3.55939
0.04315	3.56036
0.0432	3.56101
0.04325	3.56199
0.0433	3.56328
0.04335	3.56426
0.0434	3.56523
0.04345	3.56653
0.0435	3.5675
0.04355	3.56913
0.0436	3.56978
0.04365	3.57107
0.0437	3.57237
0.04375	3.57335
0.0438	3.57464
0.04385	3.57562
0.0439	3.57627
0.04395	3.57724
0.044	3.57821
0.04405	3.57854
0.0441	3.57951
0.04415	3.57951
0.0442	3.58049
0.04425	3.58081
0.0443	3.58113
0.04435	3.58178
0.0444	3.58178
0.04445	3.58243
0.0445	3.58243
0.04455	3.58276
0.0446	3.58308
0.04465	3.58308
0.0447	3.58373
0.04475	3.58373
0.0448	3.58373
0.04485	3.58373
0.0449	3.58373
0.04495	3.58406
0.045	3.58373
0.04505	3.58438
0.0451	3.58503
0.04515	3.58503
0.0452	3.58535
0.04525	3.58633
0.0453	3.58568
0.04535	3.58665
0.0454	3.58698
0.04545	3.5873
0.0455	3.58763
0.04555	3.58795
0.0456	3.58827
0.04565	3.58892
0.0457	3.58957
0.04575	3.59022
0.0458	3.59055
0.04585	3.59055
0.0459	3.59022
0.04595	3.59087
0.046	3.59087
0.04605	3.5912
0.0461	3.59152
0.04615	3.59087
0.0462	3.59184
0.04625	3.5912
0.0463	3.59152
0.04635	3.59184
0.0464	3.59152
0.04645	3.59217
0.0465	3.59184
0.04655	3.59249
0.0466	3.59249
0.04665	3.59282
0.0467	3.59314
0.04675	3.59347
0.0468	3.59412
0.04685	3.59412
0.0469	3.59444
0.04695	3.59444
0.047	3.59477
0.04705	3.59509
0.0471	3.59541
0.04715	3.59574
0.0472	3.59639
0.04725	3.59639
0.0473	3.59671
0.04735	3.59671
0.0474	3.59704
0.04745	3.59671
0.0475	3.59704
0.04755	3.59736
0.0476	3.59736
0.04765	3.59704
0.0477	3.59736
0.04775	3.59769
0.0478	3.59769
0.04785	3.59769
0.0479	3.59801
0.04795	3.59769
0.048	3.59801
0.04805	3.59736
0.0481	3.59736
0.04815	3.59769
0.0482	3.59769
0.04825	3.59736
0.0483	3.59736
0.04835	3.59769
0.0484	3.59736
0.04845	3.59736
0.0485	3.59736
0.04855	3.59801
0.0486	3.59801
0.04865	3.59834
0.0487	3.59898
0.04875	3.59898
0.0488	3.59931
0.04885	3.60028
0.0489	3.60093
0.04895	3.60191
0.049	3.60223
0.04905	3.60288
0.0491	3.60385
0.04915	3.6045
0.0492	3.60548
0.04925	3.6058
0.0493	3.60677
0.04935	3.60742
0.0494	3.60807
0.04945	3.60872
0.0495	3.60937
0.04955	3.60969
0.0496	3.61067
0.04965	3.61099
0.0497	3.61197
0.04975	3.61197
0.0498	3.61229
0.04985	3.61326
0.0499	3.61359
0.04995	3.61391
0.05	3.61456
0.05005	3.61489
0.0501	3.61521
0.05015	3.61586
0.0502	3.61651
0.05025	3.61683
0.0503	3.61813
0.05035	3.61846
0.0504	3.61878
0.05045	3.61976
0.0505	3.62138
0.05055	3.62203
0.0506	3.62268
0.05065	3.6243
0.0507	3.62495
0.05075	3.62625
0.0508	3.6269
0.05085	3.62852
0.0509	3.62917
0.05095	3.63014
0.051	3.63111
0.05105	3.63209
0.0511	3.63274
0.05115	3.63371
0.0512	3.63468
0.05125	3.63501
0.0513	3.63566
0.05135	3.63696
0.0514	3.63761
0.05145	3.63858
0.0515	3.63923
0.05155	3.64053
0.0516	3.64118
0.05165	3.64182
0.0517	3.64247
0.05175	3.64377
0.0518	3.64474
0.05185	3.64539
0.0519	3.64604
0.05195	3.64734
0.052	3.64831
0.05205	3.64896
0.0521	3.64961
0.05215	3.65059
0.0522	3.65156
0.05225	3.65221
0.0523	3.65318
0.05235	3.65416
0.0524	3.65481
0.05245	3.65545
0.0525	3.6561
0.05255	3.65675
0.0526	3.65675
0.05265	3.65708
0.0527	3.65708
0.05275	3.65773
0.0528	3.65805
0.05285	3.65805
0.0529	3.65805
0.05295	3.65805
0.053	3.65805
0.05305	3.65838
0.0531	3.65838
0.05315	3.65838
0.0532	3.65838
0.05325	3.65838
0.0533	3.65902
0.05335	3.65902
0.0534	3.65935
0.05345	3.65967
0.0535	3.66032
0.05355	3.66032
0.0536	3.66097
0.05365	3.6613
0.0537	3.66227
0.05375	3.66292
0.0538	3.66292
0.05385	3.66357
0.0539	3.66422
0.05395	3.66454
0.054	3.66519
0.05405	3.66519
0.0541	3.66584
0.05415	3.66649
0.0542	3.66746
0.05425	3.66779
0.0543	3.66811
0.05435	3.66844
0.0544	3.66876
0.05445	3.66941
0.0545	3.66973
0.05455	3.66973
0.0546	3.66973
0.05465	3.67006
0.0547	3.67038
0.05475	3.67006
0.0548	3.67006
0.05485	3.66973
0.0549	3.66941
0.05495	3.66909
0.055	3.66909
0.05505	3.66876
0.0551	3.66811
0.05515	3.66779
0.0552	3.66746
0.05525	3.66681
0.0553	3.66649
0.05535	3.66649
0.0554	3.66584
0.05545	3.66584
0.0555	3.66584
0.05555	3.66519
0.0556	3.66519
0.05565	3.66519
0.0557	3.66487
0.05575	3.66487
0.0558	3.66454
0.05585	3.66454
0.0559	3.66487
0.05595	3.66454
0.056	3.66422
0.05605	3.66422
0.0561	3.66389
0.05615	3.66389
0.0562	3.66357
0.05625	3.66357
0.0563	3.66357
0.05635	3.66357
0.0564	3.66357
0.05645	3.66357
0.0565	3.66357
0.05655	3.66389
0.0566	3.66454
0.05665	3.66454
0.0567	3.66552
0.05675	3.66584
0.0568	3.66681
0.05685	3.66779
0.0569	3.66811
0.05695	3.66973
0.057	3.67071
0.05705	3.67103
0.0571	3.67266
0.05715	3.67363
0.0572	3.6746
0.05725	3.67558
0.0573	3.67687
0.05735	3.67785
0.0574	3.67882
0.05745	3.68012
0.0575	3.68044
0.05755	3.68142
0.0576	3.68174
0.05765	3.68272
0.0577	3.68337
0.05775	3.68401
0.0578	3.68466
0.05785	3.68499
0.0579	3.68564
0.05795	3.68596
0.058	3.68661
0.05805	3.68661
0.0581	3.68694
0.05815	3.68726
0.0582	3.68823
0.05825	3.68823
0.0583	3.68823
0.05835	3.68823
0.0584	3.68856
0.05845	3.68921
0.0585	3.68986
0.05855	3.69018
0.0586	3.69083
0.05865	3.69115
0.0587	3.69213
0.05875	3.69213
0.0588	3.6931
0.05885	3.69375
0.0589	3.69408
0.05895	3.69472
0.059	3.6957
0.05905	3.69667
0.0591	3.697
0.05915	3.69765
0.0592	3.69797
0.05925	3.69894
0.0593	3.69927
0.05935	3.69959
0.0594	3.70024
0.05945	3.70057
0.0595	3.70089
0.05955	3.70154
0.0596	3.70154
0.05965	3.70186
0.0597	3.70219
0.05975	3.70219
0.0598	3.70284
0.05985	3.70284
0.0599	3.70284
0.05995	3.70284
0.06	3.70284
0.06005	3.70316
0.0601	3.70349
0.06015	3.70349
0.0602	3.70381
0.06025	3.70414
0.0603	3.70381
0.06035	3.70414
0.0604	3.70414
0.06045	3.70446
0.0605	3.70479
0.06055	3.70446
0.0606	3.70414
0.06065	3.70414
0.0607	3.70511
0.06075	3.70446
0.0608	3.70479
0.06085	3.70511
0.0609	3.70479
0.06095	3.70479
0.061	3.70543
0.06105	3.70511
0.0611	3.70511
0.06115	3.70511
0.0612	3.70576
0.06125	3.70608
0.0613	3.70608
0.06135	3.70673
0.0614	3.70706
0.06145	3.70771
0.0615	3.70836
0.06155	3.70836
0.0616	3.70933
0.06165	3.70998
0.0617	3.71063
0.06175	3.7116
0.0618	3.71257
0.06185	3.71355
0.0619	3.71387
0.06195	3.71517
0.062	3.71582
0.06205	3.71679
0.0621	3.71744
0.06215	3.71809
0.0622	3.71971
0.06225	3.72036
0.0623	3.72101
0.06235	3.72166
0.0624	3.72231
0.06245	3.72264
0.0625	3.72328
0.06255	3.72393
0.0626	3.72458
0.06265	3.72491
0.0627	3.72491
0.06275	3.72523
0.0628	3.72523
0.06285	3.72491
0.0629	3.72556
0.06295	3.72491
0.063	3.72491
0.06305	3.72491
0.0631	3.72458
0.06315	3.72426
0.0632	3.72426
0.06325	3.72426
0.0633	3.72426
0.06335	3.72393
0.0634	3.72361
0.06345	3.72361
0.0635	3.72361
0.06355	3.72361
0.0636	3.72361
0.06365	3.72426
0.0637	3.72393
0.06375	3.72491
0.0638	3.72491
0.06385	3.72523
0.0639	3.72556
0.06395	3.72588
0.064	3.72588
0.06405	3.72653
0.0641	3.72718
0.06415	3.72718
0.0642	3.72815
0.06425	3.72848
0.0643	3.7288
0.06435	3.72978
0.0644	3.7301
0.06445	3.73075
0.0645	3.73172
0.06455	3.7327
0.0646	3.73367
0.06465	3.73464
0.0647	3.73562
0.06475	3.73692
0.0648	3.73756
0.06485	3.73886
0.0649	3.73984
0.06495	3.74049
0.065	3.74211
0.06505	3.74243
0.0651	3.74341
0.06515	3.7447
0.0652	3.74535
0.06525	3.74568
0.0653	3.74633
0.06535	3.74698
0.0654	3.74763
0.06545	3.74763
0.0655	3.74795
0.06555	3.74795
0.0656	3.7486
0.06565	3.7486
0.0657	3.74795
0.06575	3.74795
0.0658	3.74763
0.06585	3.7473
0.0659	3.7473
0.06595	3.74698
0.066	3.74698
0.06605	3.74698
0.0661	3.74698
0.06615	3.74665
0.0662	3.74633
0.06625	3.746
0.0663	3.74633
0.06635	3.74633
0.0664	3.74633
0.06645	3.74633
0.0665	3.74633
0.06655	3.74665
0.0666	3.7473
0.06665	3.7473
0.0667	3.74763
0.06675	3.74827
0.0668	3.7486
0.06685	3.74925
0.0669	3.74957
0.06695	3.74957
0.067	3.75055
0.06705	3.75087
0.0671	3.75087
0.06715	3.75152
0.0672	3.75217
0.06725	3.75249
0.0673	3.75282
0.06735	3.75379
0.0674	3.75379
0.06745	3.75444
0.0675	3.75477
0.06755	3.75541
0.0676	3.75606
0.06765	3.75639
0.0677	3.75671
0.06775	3.75704
0.0678	3.75736
0.06785	3.75769
0.0679	3.75834
0.06795	3.75834
0.068	3.75834
0.06805	3.75866
0.0681	3.75931
0.06815	3.75898
0.0682	3.75931
0.06825	3.75996
0.0683	3.75963
0.06835	3.75996
0.0684	3.76028
0.06845	3.76061
0.0685	3.76093
0.06855	3.76158
0.0686	3.76158
0.06865	3.76223
0.0687	3.76288
0.06875	3.76288
0.0688	3.7632
0.06885	3.76353
0.0689	3.76385
0.06895	3.76418
0.069	3.76418
0.06905	3.76483
0.0691	3.76483
0.06915	3.76515
0.0692	3.76515
0.06925	3.76612
0.0693	3.76548
0.06935	3.7658
0.0694	3.76612
0.06945	3.76645
0.0695	3.7671
0.06955	3.76742
0.0696	3.76742
0.06965	3.76807
0.0697	3.7684
0.06975	3.76937
0.0698	3.77002
0.06985	3.77034
0.0699	3.77067
0.06995	3.77132
0.07	3.77262
0.07005	3.77294
0.0701	3.77359
0.07015	3.77489
0.0702	3.77554
0.07025	3.77586
0.0703	3.77683
0.07035	3.77748
0.0704	3.77846
0.07045	3.77911
0.0705	3.77976
0.07055	3.78073
0.0706	3.78105
0.07065	3.7817
0.0707	3.78235
0.07075	3.78333
0.0708	3.78365
0.07085	3.7843
0.0709	3.78462
0.07095	3.78527
0.071	3.78625
0.07105	3.7869
0.0711	3.78657
0.07115	3.7869
0.0712	3.78754
0.07125	3.78787
0.0713	3.78819
0.07135	3.78884
0.0714	3.78852
0.07145	3.78884
0.0715	3.78917
0.07155	3.78949
0.0716	3.79014
0.07165	3.79079
0.0717	3.79111
0.07175	3.79241
0.0718	3.79339
0.07185	3.79404
0.0719	3.79501
0.07195	3.79598
0.072	3.79696
0.07205	3.79793
0.0721	3.7989
0.07215	3.79988
0.0722	3.80118
0.07225	3.80247
0.0723	3.80345
0.07235	3.8041
0.0724	3.80539
0.07245	3.80669
0.0725	3.80799
0.07255	3.80864
0.0726	3.80961
0.07265	3.81059
0.0727	3.81124
0.07275	3.81221
0.0728	3.81351
0.07285	3.81448
0.0729	3.81513
0.07295	3.81578
0.073	3.81675
0.07305	3.8174
0.0731	3.81805
0.07315	3.8187
0.0732	3.81903
0.07325	3.81935
0.0733	3.82032
0.07335	3.82065
0.0734	3.82065
0.07345	3.82097
0.0735	3.8213
0.07355	3.8213
0.0736	3.82227
0.07365	3.82195
0.0737	3.82195
0.07375	3.82195
0.0738	3.82195
0.07385	3.82162
0.0739	3.82162
0.07395	3.8213
0.074	3.8213
0.07405	3.82097
0.0741	3.82097
0.07415	3.82065
0.0742	3.82065
0.07425	3.82032
0.0743	3.81967
0.07435	3.81967
0.0744	3.81903
0.07445	3.81903
0.0745	3.8187
0.07455	3.81838
0.0746	3.81838
0.07465	3.81805
0.0747	3.81805
0.07475	3.81773
0.0748	3.81805
0.07485	3.81805
0.0749	3.81838
0.07495	3.81773
0.075	3.81838
0.07505	3.81903
0.0751	3.8187
0.07515	3.81935
0.0752	3.81967
0.07525	3.82032
0.0753	3.82065
0.07535	3.8213
0.0754	3.82195
0.07545	3.82259
0.0755	3.82292
0.07555	3.82422
0.0756	3.82422
0.07565	3.82519
0.0757	3.82616
0.07575	3.82649
0.0758	3.82714
0.07585	3.82779
0.0759	3.82779
0.07595	3.82876
0.076	3.82876
0.07605	3.82973
0.0761	3.82973
0.07615	3.83071
0.0762	3.83136
0.07625	3.83136
0.0763	3.83168
0.07635	3.83233
0.0764	3.83298
0.07645	3.83395
0.0765	3.8346
0.07655	3.83493
0.0766	3.83493
0.07665	3.83525
0.0767	3.83525
0.07675	3.83558
0.0768	3.83558
0.07685	3.83525
0.0769	3.83558
0.07695	3.83493
0.077	3.83493
0.07705	3.83493
0.0771	3.8346
0.07715	3.8346
0.0772	3.83395
0.07725	3.83363
0.0773	3.8333
0.07735	3.83298
0.0774	3.83266
0.07745	3.83266
0.0775	3.83266
0.07755	3.83266
0.0776	3.83233
0.07765	3.83201
0.0777	3.83201
0.07775	3.83168
0.0778	3.83168
0.07785	3.83201
0.0779	3.83168
0.07795	3.83103
0.078	3.83103
0.07805	3.83071
0.0781	3.83071
0.07815	3.83103
0.0782	3.83038
0.07825	3.83038
0.0783	3.83038
0.07835	3.83038
0.0784	3.82973
0.07845	3.82973
0.0785	3.82941
0.07855	3.82941
0.0786	3.82973
0.07865	3.83006
0.0787	3.83038
0.07875	3.83071
0.0788	3.83103
0.07885	3.83201
0.0789	3.83266
0.07895	3.83298
0.079	3.83395
0.07905	3.8346
0.0791	3.83525
0.07915	3.83687
0.0792	3.8372
0.07925	3.83817
0.0793	3.83882
0.07935	3.84044
0.0794	3.84142
0.07945	3.84207
0.0795	3.84369
0.07955	3.84466
0.0796	3.84531
0.07965	3.84661
0.0797	3.84758
0.07975	3.84856
0.0798	3.84921
0.07985	3.84986
0.0799	3.85115
0.07995	3.85213
0.08	3.85343
0.08005	3.85408
0.0801	3.85472
0.08015	3.8557
0.0802	3.85635
0.08025	3.85667
0.0803	3.85862
0.08035	3.85829
0.0804	3.85927
0.08045	3.86024
0.0805	3.86122
0.08055	3.86154
0.0806	3.86251
0.08065	3.86284
0.0807	3.86414
0.08075	3.86479
0.0808	3.86543
0.08085	3.86641
0.0809	3.86673
0.08095	3.86738
0.081	3.86836
0.08105	3.869
0.0811	3.86965
0.08115	3.8703
0.0812	3.87095
0.08125	3.8716
0.0813	3.87193
0.08135	3.8729
0.0814	3.87355
0.08145	3.8742
0.0815	3.8742
0.08155	3.87485
0.0816	3.87517
0.08165	3.87614
0.0817	3.8755
0.08175	3.87614
0.0818	3.87582
0.08185	3.87647
0.0819	3.87614
0.08195	3.87647
0.082	3.87614
0.08205	3.87614
0.0821	3.87647
0.08215	3.87614
0.0822	3.87614
0.08225	3.87614
0.0823	3.87582
0.08235	3.87582
0.0824	3.87614
0.08245	3.87582
0.0825	3.87582
0.08255	3.87517
0.0826	3.87485
0.08265	3.8742
0.0827	3.87387
0.08275	3.87355
0.0828	3.87322
0.08285	3.87257
0.0829	3.87193
0.08295	3.87095
0.083	3.87095
0.08305	3.8703
0.0831	3.86998
0.08315	3.86965
0.0832	3.869
0.08325	3.869
0.0833	3.86868
0.08335	3.86836
0.0834	3.86868
0.08345	3.86868
0.0835	3.86868
0.08355	3.86868
0.0836	3.86933
0.08365	3.86998
0.0837	3.86998
0.08375	3.87063
0.0838	3.87128
0.08385	3.87193
0.0839	3.8729
0.08395	3.87387
0.084	3.87452
0.08405	3.8755
0.0841	3.87647
0.08415	3.87712
0.0842	3.87842
0.08425	3.87971
0.0843	3.88036
0.08435	3.88166
0.0844	3.88264
0.08445	3.88361
0.0845	3.88426
0.08455	3.88491
0.0846	3.88621
0.08465	3.88685
0.0847	3.8875
0.08475	3.88848
0.0848	3.88913
0.08485	3.88945
0.0849	3.89042
0.08495	3.89075
0.085	3.89107
0.08505	3.89172
0.0851	3.89205
0.08515	3.89237
0.0852	3.89237
0.08525	3.89302
0.0853	3.89302
0.08535	3.89367
0.0854	3.89367
0.08545	3.89464
0.0855	3.89497
0.08555	3.89529
0.0856	3.89562
0.08565	3.89594
0.0857	3.89627
0.08575	3.89692
0.0858	3.89756
0.08585	3.89789
0.0859	3.89789
0.08595	3.89854
0.086	3.89854
0.08605	3.89919
0.0861	3.89919
0.08615	3.89919
0.0862	3.89984
0.08625	3.90016
0.0863	3.90016
0.08635	3.89984
0.0864	3.90016
0.08645	3.90049
0.0865	3.89984
0.08655	3.89984
0.0866	3.89984
0.08665	3.89951
0.0867	3.89854
0.08675	3.89886
0.0868	3.89821
0.08685	3.89789
0.0869	3.89756
0.08695	3.89724
0.087	3.89659
0.08705	3.89627
0.0871	3.89627
0.08715	3.89627
0.0872	3.89562
0.08725	3.89594
0.0873	3.89627
0.08735	3.89659
0.0874	3.89659
0.08745	3.89724
0.0875	3.89756
0.08755	3.89789
0.0876	3.89854
0.08765	3.89919
0.0877	3.89951
0.08775	3.89984
0.0878	3.90049
0.08785	3.90081
0.0879	3.90146
0.08795	3.90211
0.088	3.90243
0.08805	3.90276
0.0881	3.90308
0.08815	3.90308
0.0882	3.90341
0.08825	3.90308
0.0883	3.90341
0.08835	3.90341
0.0884	3.90373
0.08845	3.90438
0.0885	3.90438
0.08855	3.90438
0.0886	3.90503
0.08865	3.90535
0.0887	3.90568
0.08875	3.90633
0.0888	3.90633
0.08885	3.90665
0.0889	3.90795
0.08895	3.90827
0.089	3.9086
0.08905	3.90957
0.0891	3.9099
0.08915	3.91022
0.0892	3.9112
0.08925	3.91152
0.0893	3.91184
0.08935	3.91249
0.0894	3.91314
0.08945	3.91314
0.0895	3.91379
0.08955	3.91444
0.0896	3.91444
0.08965	3.91477
0.0897	3.91477
0.08975	3.91509
0.0898	3.91574
0.08985	3.91574
0.0899	3.91541
0.08995	3.91574
0.09	3.91541
0.09005	3.91574
0.0901	3.91574
0.09015	3.91639
0.0902	3.91639
0.09025	3.91671
0.0903	3.91671
0.09035	3.91671
0.0904	3.91704
0.09045	3.91769
0.0905	3.91769
0.09055	3.91834
0.0906	3.91866
0.09065	3.91866
0.0907	3.91898
0.09075	3.91931
0.0908	3.91931
0.09085	3.91996
0.0909	3.92028
0.09095	3.92061
0.091	3.92028
0.09105	3.92061
0.0911	3.92093
0.09115	3.92158
0.0912	3.92191
0.09125	3.92223
0.0913	3.92223
0.09135	3.92288
0.0914	3.9232
0.09145	3.92288
0.0915	3.92353
0.09155	3.92418
0.0916	3.9245
0.09165	3.92483
0.0917	3.92548
0.09175	3.9258
0.0918	3.92677
0.09185	3.92645
0.0919	3.92742
0.09195	3.9284
0.092	3.92872
0.09205	3.92969
0.0921	3.93034
0.09215	3.93034
0.0922	3.93164
0.09225	3.93229
0.0923	3.93229
0.09235	3.93326
0.0924	3.93424
0.09245	3.93424
0.0925	3.93456
0.09255	3.93521
0.0926	3.93554
0.09265	3.93619
0.0927	3.93619
0.09275	3.93651
0.0928	3.93683
0.09285	3.93683
0.0929	3.93716
0.09295	3.93748
0.093	3.93781
0.09305	3.93748
0.0931	3.93781
0.09315	3.93781
0.0932	3.93781
0.09325	3.93748
0.0933	3.93781
0.09335	3.93813
0.0934	3.93781
0.09345	3.93781
0.0935	3.93781
0.09355	3.93813
0.0936	3.93716
0.09365	3.93748
0.0937	3.93748
0.09375	3.93716
0.0938	3.93716
0.09385	3.93619
0.0939	3.93619
0.09395	3.93586
0.094	3.93554
0.09405	3.93521
0.0941	3.93521
0.09415	3.93489
0.0942	3.93489
0.09425	3.93489
0.0943	3.93424
0.09435	3.93456
0.0944	3.93489
0.09445	3.93489
0.0945	3.93554
0.09455	3.93586
0.0946	3.93586
0.09465	3.93619
0.0947	3.93651
0.09475	3.93716
0.0948	3.93748
0.09485	3.93813
0.0949	3.93781
0.09495	3.93878
0.095	3.93878
0.09505	3.93976
0.0951	3.9404
0.09515	3.94105
0.0952	3.94105
0.09525	3.94235
0.0953	3.943
0.09535	3.94397
0.0954	3.94462
0.09545	3.9456
0.0955	3.94657
0.09555	3.94722
0.0956	3.94884
0.09565	3.94949
0.0957	3.95047
0.09575	3.95144
0.0958	3.95274
0.09585	3.95306
0.0959	3.95371
0.09595	3.95436
0.096	3.95566
0.09605	3.95663
0.0961	3.95663
0.09615	3.95761
0.0962	3.95858
0.09625	3.95955
0.0963	3.95955
0.09635	3.95988
0.0964	3.9602
0.09645	3.96053
0.0965	3.96085
0.09655	3.96085
0.0966	3.96118
0.09665	3.9615
0.0967	3.9615
0.09675	3.96118
0.0968	3.96118
0.09685	3.96118
0.0969	3.9615
0.09695	3.9615
0.097	3.9615
0.09705	3.96118
0.0971	3.9615
0.09715	3.96182
0.0972	3.96247
0.09725	3.96247
0.0973	3.96345
0.09735	3.9641
0.0974	3.96442
0.09745	3.96539
0.0975	3.96572
0.09755	3.96604
0.0976	3.96637
0.09765	3.96767
0.0977	3.96799
0.09775	3.96896
0.0978	3.96929
0.09785	3.96994
0.0979	3.97059
0.09795	3.97091
0.098	3.97189
0.09805	3.97156
0.0981	3.97221
0.09815	3.97253
0.0982	3.97286
0.09825	3.97286
0.0983	3.97318
0.09835	3.97351
0.0984	3.97318
0.09845	3.97351
0.0985	3.97351
0.09855	3.97416
0.0986	3.97351
0.09865	3.97383
0.0987	3.97416
0.09875	3.97481
0.0988	3.97448
0.09885	3.97513
0.0989	3.97546
0.09895	3.97578
0.099	3.9761
0.09905	3.97643
[truncated: 5,812 more rows]
