# Supplementary material for: An evolutionarily conserved glycine-tyrosine motif forms a folding core in outer membrane proteins
Source: PLoS One. 2017 Aug 3;12(8):e0182016. doi: 10.1371/journal.pone.0182016 (PMC5542473; doi:10.1371/journal.pone.0182016)
Supplement: S1 File — (ZIP) [file pone.0182016.s001.zip › OmpX stopflow RAW data/OmpX WT 10/ompx_wt_ch1_047.bka]

BIO-KINE ASCII FILE
_COMMENT	External device
_COMMENT	Kinetics measurement
_COMMENT	Y Unit : Volt, X Unit : s
_COMMENT	Timebase 1 = .00005 s 5001 pts
_COMMENT	Timebase 2 = .001 s 2749 pts
_COMMENT	Timebase 3 = .5 s 44 pts
_SFM	SFM-300 /S Advanced mode
_SFM	Ratio : S1: 950, S2: 950, S3: 100
_SFM	Content : S1: , S2: , S3:
_SFM	Concentration : S1: , S2: , S3:
_SFM	Total volume : 422 �l Flow : 14 mL/s
_SFM	Acquisition start : 10 ms before stop
_SFM	cuve=FC-08, s1=10 ml , s2=10 ml , s3=1.9 ml
_UNITX	s
_UNITY	Volt
_DELTAX	0
_DATA
1e-300	2.56272
5e-5	2.57667
1e-4	2.5916
1.5e-4	2.6075
2e-4	2.62406
2.5e-4	2.64158
3e-4	2.65943
3.5e-4	2.67825
4e-4	2.69708
4.5e-4	2.71655
5e-4	2.73667
5.5e-4	2.75679
6e-4	2.77659
6.5e-4	2.79736
7e-4	2.81781
7.5e-4	2.83793
8e-4	2.85903
8.5e-4	2.87882
9e-4	2.89894
9.5e-4	2.91874
0.001	2.93789
0.00105	2.95736
0.0011	2.97554
0.00115	2.99339
0.0012	3.01091
0.00125	3.02746
0.0013	3.04337
0.00135	3.05829
0.0014	3.07257
0.00145	3.08556
0.0015	3.09756
0.00155	3.1086
0.0016	3.11898
0.00165	3.12775
0.0017	3.13619
0.00175	3.14268
0.0018	3.14852
0.00185	3.15306
0.0019	3.15696
0.00195	3.15923
0.002	3.1602
0.00205	3.16053
0.0021	3.15955
0.00215	3.15728
0.0022	3.15436
0.00225	3.15047
0.0023	3.14527
0.00235	3.13943
0.0024	3.13294
0.00245	3.12515
0.0025	3.11736
0.00255	3.1086
0.0026	3.09886
0.00265	3.08913
0.0027	3.07809
0.00275	3.06641
0.0028	3.0544
0.00285	3.04207
0.0029	3.02876
0.00295	3.01481
0.003	3.00085
0.00305	2.98625
0.0031	2.97164
0.00315	2.95704
0.0032	2.94243
0.00325	2.92685
0.0033	2.91095
0.00335	2.8957
0.0034	2.88012
0.00345	2.86454
0.0035	2.84929
0.00355	2.83339
0.0036	2.81846
0.00365	2.80385
0.0037	2.78957
0.00375	2.77464
0.0038	2.76134
0.00385	2.74803
0.0039	2.73505
0.00395	2.72304
0.004	2.71103
0.00405	2.7
0.0041	2.68896
0.00415	2.67955
0.0042	2.67014
0.00425	2.66138
0.0043	2.65391
0.00435	2.64742
0.0044	2.64061
0.00445	2.63542
0.0045	2.6312
0.00455	2.62763
0.0046	2.62535
0.00465	2.62406
0.0047	2.62373
0.00475	2.62471
0.0048	2.62665
0.00485	2.62957
0.0049	2.63379
0.00495	2.63899
0.005	2.64645
0.00505	2.65424
0.0051	2.66365
0.00515	2.67436
0.0052	2.68702
0.00525	2.70032
0.0053	2.71493
0.00535	2.73116
0.0054	2.74803
0.00545	2.76621
0.0055	2.78471
0.00555	2.80483
0.0056	2.82527
0.00565	2.84604
0.0057	2.86779
0.00575	2.88921
0.0058	2.91128
0.00585	2.93335
0.0059	2.95509
0.00595	2.97683
0.006	2.99825
0.00605	3.01903
0.0061	3.0398
0.00615	3.05959
0.0062	3.07939
0.00625	3.09821
0.0063	3.11606
0.00635	3.13391
0.0064	3.15111
0.00645	3.16702
0.0065	3.1826
0.00655	3.19687
0.0066	3.21051
0.00665	3.22381
0.0067	3.23614
0.00675	3.24718
0.0068	3.25789
0.00685	3.26698
0.0069	3.27574
0.00695	3.28353
0.007	3.29002
0.00705	3.29554
0.0071	3.30008
0.00715	3.30397
0.0072	3.30657
0.00725	3.30819
0.0073	3.30917
0.00735	3.30884
0.0074	3.30722
0.00745	3.30495
0.0075	3.30105
0.00755	3.29683
0.0076	3.29197
0.00765	3.28548
0.0077	3.27834
0.00775	3.27055
0.0078	3.26178
0.00785	3.25237
0.0079	3.24231
0.00795	3.23225
0.008	3.22057
0.00805	3.20856
0.0081	3.19687
0.00815	3.18422
0.0082	3.17124
0.00825	3.15761
0.0083	3.14397
0.00835	3.12937
0.0084	3.11509
0.00845	3.10016
0.0085	3.08523
0.00855	3.06998
0.0086	3.0544
0.00865	3.03915
0.0087	3.02389
0.00875	3.00832
0.0088	2.99306
0.00885	2.97748
0.0089	2.96191
0.00895	2.9473
0.009	2.93302
0.00905	2.91874
0.0091	2.90479
0.00915	2.89148
0.0092	2.87882
0.00925	2.86617
0.0093	2.85383
0.00935	2.84215
0.0094	2.83176
0.00945	2.82105
0.0095	2.81132
0.00955	2.80223
0.0096	2.79347
0.00965	2.78535
0.0097	2.77789
0.00975	2.77075
0.0098	2.76523
0.00985	2.75939
0.0099	2.75485
0.00995	2.75128
0.01	2.74836
0.01005	2.74608
0.0101	2.74479
0.01015	2.74414
0.0102	2.74479
0.01025	2.74641
0.0103	2.74901
0.01035	2.75322
0.0104	2.75809
0.01045	2.76426
0.0105	2.7714
0.01055	2.77984
0.0106	2.78892
0.01065	2.79996
0.0107	2.81132
0.01075	2.82397
0.0108	2.83825
0.01085	2.85253
0.0109	2.86844
0.01095	2.88499
0.011	2.90219
0.01105	2.91971
0.0111	2.93821
0.01115	2.95704
0.0112	2.97619
0.01125	2.99501
0.0113	3.01448
0.01135	3.03363
0.0114	3.05278
0.01145	3.0716
0.0115	3.08945
0.01155	3.10763
0.0116	3.12548
0.01165	3.14235
0.0117	3.15858
0.01175	3.17416
0.0118	3.18876
0.01185	3.20304
0.0119	3.21667
0.01195	3.22965
0.012	3.24199
0.01205	3.2527
0.0121	3.26276
0.01215	3.27249
0.0122	3.28093
0.01225	3.28905
0.0123	3.29619
0.01235	3.303
0.0124	3.30884
0.01245	3.31371
0.0125	3.31858
0.01255	3.32247
0.0126	3.32539
0.01265	3.32896
0.0127	3.33091
0.01275	3.33318
0.0128	3.33448
0.01285	3.33643
0.0129	3.33773
0.01295	3.33838
0.013	3.34
0.01305	3.34065
0.0131	3.34097
0.01315	3.34195
0.0132	3.34259
0.01325	3.34357
0.0133	3.34454
0.01335	3.34519
0.0134	3.34616
0.01345	3.34681
0.0135	3.34779
0.01355	3.34909
0.0136	3.35038
0.01365	3.35103
0.0137	3.35201
0.01375	3.35298
0.0138	3.35428
0.01385	3.35558
0.0139	3.35655
0.01395	3.35785
0.014	3.35915
0.01405	3.36044
0.0141	3.36174
0.01415	3.36304
0.0142	3.36434
0.01425	3.36531
0.0143	3.36661
0.01435	3.36758
0.0144	3.36856
0.01445	3.37018
0.0145	3.37115
0.01455	3.37213
0.0146	3.3731
0.01465	3.37408
0.0147	3.3757
0.01475	3.377
0.0148	3.37829
0.01485	3.37862
0.0149	3.37992
0.01495	3.38089
0.015	3.38186
0.01505	3.38284
0.0151	3.38316
0.01515	3.38446
0.0152	3.38479
0.01525	3.38608
0.0153	3.38706
0.01535	3.38738
0.0154	3.38771
0.01545	3.38868
0.0155	3.38933
0.01555	3.38998
0.0156	3.39063
0.01565	3.39063
0.0157	3.3916
0.01575	3.3916
0.0158	3.39257
0.01585	3.3929
0.0159	3.39355
0.01595	3.39387
0.016	3.39517
0.01605	3.39485
0.0161	3.3955
0.01615	3.39582
0.0162	3.39614
0.01625	3.39679
0.0163	3.39712
0.01635	3.39777
0.0164	3.39809
0.01645	3.39809
0.0165	3.39874
0.01655	3.39907
0.0166	3.39971
0.01665	3.40036
0.0167	3.40101
0.01675	3.40166
0.0168	3.40199
0.01685	3.40264
0.0169	3.40296
0.01695	3.40328
0.017	3.40361
0.01705	3.40361
0.0171	3.40393
0.01715	3.40361
0.0172	3.40393
0.01725	3.40328
0.0173	3.40361
0.01735	3.40328
0.0174	3.40361
0.01745	3.40328
0.0175	3.40264
0.01755	3.40231
0.0176	3.40231
0.01765	3.40231
0.0177	3.40199
0.01775	3.40166
0.0178	3.40166
0.01785	3.40166
0.0179	3.40134
0.01795	3.40101
0.018	3.40134
0.01805	3.40134
0.0181	3.40101
0.01815	3.40101
0.0182	3.40166
0.01825	3.40166
0.0183	3.40199
0.01835	3.40199
0.0184	3.40231
0.01845	3.40264
0.0185	3.40264
0.01855	3.40328
0.0186	3.40296
0.01865	3.40328
0.0187	3.40393
0.01875	3.40458
0.0188	3.40458
0.01885	3.40491
0.0189	3.40556
0.01895	3.40588
0.019	3.40588
0.01905	3.40621
0.0191	3.40621
0.01915	3.40685
0.0192	3.40685
0.01925	3.4075
0.0193	3.40815
0.01935	3.40815
0.0194	3.4088
0.01945	3.40913
0.0195	3.40978
0.01955	3.4101
0.0196	3.41042
0.01965	3.41075
0.0197	3.4114
0.01975	3.41172
0.0198	3.4127
0.01985	3.41335
0.0199	3.41399
0.01995	3.41464
0.02	3.41529
0.02005	3.41659
0.0201	3.41724
0.02015	3.41854
0.0202	3.41919
0.02025	3.42016
0.0203	3.42113
0.02035	3.42211
0.0204	3.42276
0.02045	3.42406
0.0205	3.4247
0.02055	3.42535
0.0206	3.42633
0.02065	3.4273
0.0207	3.42795
0.02075	3.4286
0.0208	3.42925
0.02085	3.42957
0.0209	3.4299
0.02095	3.43055
0.021	3.43087
0.02105	3.43152
0.0211	3.43184
0.02115	3.43184
0.0212	3.43249
0.02125	3.43282
0.0213	3.43347
0.02135	3.43379
0.0214	3.43444
0.02145	3.43477
0.0215	3.43574
0.02155	3.43606
0.0216	3.43704
0.02165	3.43769
0.0217	3.43834
0.02175	3.43931
0.0218	3.44028
0.02185	3.44126
0.0219	3.44191
0.02195	3.4432
0.022	3.44418
0.02205	3.44515
0.0221	3.44612
0.02215	3.44677
0.0222	3.44775
0.02225	3.44937
0.0223	3.44937
0.02235	3.45002
0.0224	3.45034
0.02245	3.45099
0.0225	3.45164
0.02255	3.45164
0.0226	3.45197
0.02265	3.45229
0.0227	3.45262
0.02275	3.45229
0.0228	3.45164
0.02285	3.45164
0.0229	3.45132
0.02295	3.45067
0.023	3.45034
0.02305	3.45002
0.0231	3.44937
0.02315	3.44937
0.0232	3.44872
0.02325	3.44807
0.0233	3.44807
0.02335	3.44742
0.0234	3.44775
0.02345	3.44742
0.0235	3.4471
0.02355	3.44742
0.0236	3.44742
0.02365	3.44742
0.0237	3.4471
0.02375	3.4471
0.0238	3.44775
0.02385	3.44775
0.0239	3.44775
0.02395	3.44775
0.024	3.4484
0.02405	3.44807
0.0241	3.44872
0.02415	3.44872
0.0242	3.44905
0.02425	3.44969
0.0243	3.45002
0.02435	3.45067
0.0244	3.45099
0.02445	3.45164
0.0245	3.45262
0.02455	3.45262
0.0246	3.45391
0.02465	3.45489
0.0247	3.45554
0.02475	3.45619
0.0248	3.45716
0.02485	3.45846
0.0249	3.45911
0.02495	3.4604
0.025	3.46105
0.02505	3.46235
0.0251	3.46333
0.02515	3.46397
0.0252	3.46495
0.02525	3.46592
0.0253	3.46657
0.02535	3.46754
0.0254	3.46852
0.02545	3.46949
0.0255	3.46982
0.02555	3.47079
0.0256	3.47176
0.02565	3.47241
0.0257	3.47306
0.02575	3.47371
0.0258	3.47436
0.02585	3.47501
0.0259	3.47566
0.02595	3.47631
0.026	3.47696
0.02605	3.47728
0.0261	3.47761
0.02615	3.47825
0.0262	3.4789
0.02625	3.47955
0.0263	3.4802
0.02635	3.4802
0.0264	3.48085
0.02645	3.48182
0.0265	3.48247
0.02655	3.4828
0.0266	3.48312
0.02665	3.48377
0.0267	3.48442
0.02675	3.48442
0.0268	3.48474
0.02685	3.48539
0.0269	3.48507
0.02695	3.48572
0.027	3.48539
0.02705	3.48604
0.0271	3.48637
0.02715	3.48604
0.0272	3.48604
0.02725	3.48604
0.0273	3.48604
0.02735	3.48637
0.0274	3.48669
0.02745	3.48637
0.0275	3.48669
0.02755	3.48702
0.0276	3.48669
0.02765	3.48767
0.0277	3.48799
0.02775	3.48831
0.0278	3.48831
0.02785	3.48896
0.0279	3.48961
0.02795	3.49059
0.028	3.49059
0.02805	3.49156
0.0281	3.49253
0.02815	3.49351
0.0282	3.49416
0.02825	3.49481
0.0283	3.49578
0.02835	3.49675
0.0284	3.49708
0.02845	3.4974
0.0285	3.49838
0.02855	3.49902
0.0286	3.49967
0.02865	3.50032
0.0287	3.50065
0.02875	3.50097
0.0288	3.50162
0.02885	3.50227
0.0289	3.50324
0.02895	3.50389
0.029	3.50487
0.02905	3.50487
0.0291	3.50584
0.02915	3.50681
0.0292	3.50746
0.02925	3.50844
0.0293	3.50876
0.02935	3.50973
0.0294	3.50973
0.02945	3.51038
0.0295	3.51071
0.02955	3.51136
0.0296	3.51168
0.02965	3.51233
0.0297	3.51266
0.02975	3.51266
0.0298	3.5133
0.02985	3.5133
0.0299	3.51363
0.02995	3.51395
0.03	3.51428
0.03005	3.51428
0.0301	3.51493
0.03015	3.51525
0.0302	3.51525
0.03025	3.51525
0.0303	3.51558
0.03035	3.5159
0.0304	3.51623
0.03045	3.51655
0.0305	3.5172
0.03055	3.5172
0.0306	3.51817
0.03065	3.5185
0.0307	3.51882
0.03075	3.5198
0.0308	3.52044
0.03085	3.52077
0.0309	3.52207
0.03095	3.52272
0.031	3.52369
0.03105	3.52466
0.0311	3.52564
0.03115	3.52694
0.0312	3.52758
0.03125	3.52888
0.0313	3.52953
0.03135	3.53051
0.0314	3.53148
0.03145	3.53213
0.0315	3.53245
0.03155	3.53375
0.0316	3.53408
0.03165	3.53472
0.0317	3.53505
0.03175	3.5357
0.0318	3.53602
0.03185	3.53667
0.0319	3.53667
0.03195	3.53732
0.032	3.53732
0.03205	3.53732
0.0321	3.53797
0.03215	3.53797
0.0322	3.53829
0.03225	3.53862
0.0323	3.53829
0.03235	3.53894
0.0324	3.53927
0.03245	3.53927
0.0325	3.53959
0.03255	3.53959
0.0326	3.53959
0.03265	3.53959
0.0327	3.53992
0.03275	3.54024
0.0328	3.54057
0.03285	3.54057
0.0329	3.54024
0.03295	3.54057
0.033	3.54122
0.03305	3.54089
0.0331	3.54057
0.03315	3.54122
0.0332	3.54186
0.03325	3.54186
0.0333	3.54186
0.03335	3.54219
0.0334	3.54251
0.03345	3.54251
0.0335	3.54251
0.03355	3.54251
0.0336	3.54219
0.03365	3.54251
0.0337	3.54251
0.03375	3.54251
0.0338	3.54284
0.03385	3.54251
0.0339	3.54284
0.03395	3.54219
0.034	3.54219
0.03405	3.54251
0.0341	3.54284
0.03415	3.54284
0.0342	3.54284
0.03425	3.54284
0.0343	3.54316
0.03435	3.54381
0.0344	3.54414
0.03445	3.54446
0.0345	3.54511
0.03455	3.54576
0.0346	3.54641
0.03465	3.54641
0.0347	3.54706
0.03475	3.54771
0.0348	3.54868
0.03485	3.54965
0.0349	3.5503
0.03495	3.55095
0.035	3.55193
0.03505	3.55257
0.0351	3.55355
0.03515	3.5542
0.0352	3.55485
0.03525	3.55614
0.0353	3.55647
0.03535	3.55712
0.0354	3.55809
0.03545	3.55842
0.0355	3.55971
0.03555	3.56036
0.0356	3.56036
0.03565	3.56069
0.0357	3.56166
0.03575	3.56231
0.0358	3.56264
0.03585	3.56296
0.0359	3.56296
0.03595	3.56393
0.036	3.56426
0.03605	3.56426
0.0361	3.56458
0.03615	3.56458
0.0362	3.56458
0.03625	3.56523
0.0363	3.56523
0.03635	3.56588
0.0364	3.56556
0.03645	3.56588
0.0365	3.56621
0.03655	3.56653
0.0366	3.56653
0.03665	3.56718
0.0367	3.56685
0.03675	3.56718
0.0368	3.5675
0.03685	3.56815
0.0369	3.5688
0.03695	3.56913
0.037	3.56945
0.03705	3.56978
0.0371	3.57042
0.03715	3.57107
0.0372	3.5714
0.03725	3.57205
0.0373	3.57237
0.03735	3.57335
0.0374	3.57399
0.03745	3.57432
0.0375	3.57529
0.03755	3.57562
0.0376	3.57659
0.03765	3.57756
0.0377	3.57821
0.03775	3.57854
0.0378	3.57951
0.03785	3.58016
0.0379	3.58081
0.03795	3.58178
0.038	3.58211
0.03805	3.58243
0.0381	3.58308
0.03815	3.58341
0.0382	3.58406
0.03825	3.58406
0.0383	3.58438
0.03835	3.5847
0.0384	3.58503
0.03845	3.58535
0.0385	3.58568
0.03855	3.58633
0.0386	3.58698
0.03865	3.5873
0.0387	3.58795
0.03875	3.5886
0.0388	3.58925
0.03885	3.5899
0.0389	3.59022
0.03895	3.5912
0.039	3.59152
0.03905	3.59184
0.0391	3.59249
0.03915	3.59314
0.0392	3.59347
0.03925	3.59379
0.0393	3.59412
0.03935	3.59444
0.0394	3.59541
0.03945	3.59574
0.0395	3.59574
0.03955	3.59671
0.0396	3.59704
0.03965	3.59769
0.0397	3.59834
0.03975	3.59898
0.0398	3.59963
0.03985	3.60028
0.0399	3.60126
0.03995	3.60126
0.04	3.60255
0.04005	3.6032
0.0401	3.60353
0.04015	3.60418
0.0402	3.60483
0.04025	3.60548
0.0403	3.60645
0.04035	3.60645
0.0404	3.60742
0.04045	3.60775
0.0405	3.6084
0.04055	3.60905
0.0406	3.60937
0.04065	3.60937
0.0407	3.61034
0.04075	3.61067
0.0408	3.61099
0.04085	3.61132
0.0409	3.61164
0.04095	3.61197
0.041	3.61197
0.04105	3.61229
0.0411	3.61262
0.04115	3.61262
0.0412	3.61262
0.04125	3.61294
0.0413	3.61262
0.04135	3.61262
0.0414	3.61229
0.04145	3.61262
0.0415	3.61229
0.04155	3.61262
0.0416	3.61229
0.04165	3.61262
0.0417	3.61294
0.04175	3.61294
0.0418	3.61326
0.04185	3.61326
0.0419	3.61359
0.04195	3.61391
0.042	3.61424
0.04205	3.61456
0.0421	3.61456
0.04215	3.61521
0.0422	3.61554
0.04225	3.61586
0.0423	3.61619
0.04235	3.61651
0.0424	3.61716
0.04245	3.61748
0.0425	3.61748
0.04255	3.61846
0.0426	3.61911
0.04265	3.61878
0.0427	3.61976
0.04275	3.61976
0.0428	3.6204
0.04285	3.6217
0.0429	3.62235
0.04295	3.62268
0.043	3.623
0.04305	3.62365
0.0431	3.6243
0.04315	3.62527
0.0432	3.6256
0.04325	3.62625
0.0433	3.62657
0.04335	3.6269
0.0434	3.62787
0.04345	3.62819
0.0435	3.62949
0.04355	3.62982
0.0436	3.63047
0.04365	3.63111
0.0437	3.63176
0.04375	3.63274
0.0438	3.63306
0.04385	3.63306
0.0439	3.63371
0.04395	3.63404
0.044	3.63468
0.04405	3.63501
0.0441	3.63533
0.04415	3.63533
0.0442	3.63566
0.04425	3.63566
0.0443	3.63566
0.04435	3.63598
0.0444	3.63631
0.04445	3.63598
0.0445	3.63598
0.04455	3.63598
0.0446	3.63631
0.04465	3.63663
0.0447	3.63696
0.04475	3.63761
0.0448	3.63761
0.04485	3.63858
0.0449	3.6389
0.04495	3.63923
0.045	3.63988
0.04505	3.64053
0.0451	3.64118
0.04515	3.64182
0.0452	3.6428
0.04525	3.64377
0.0453	3.64442
0.04535	3.64507
0.0454	3.64539
0.04545	3.64637
0.0455	3.64734
0.04555	3.64734
0.0456	3.64864
0.04565	3.64929
0.0457	3.64929
0.04575	3.65026
0.0458	3.65091
0.04585	3.65156
0.0459	3.65221
0.04595	3.65286
0.046	3.65286
0.04605	3.65318
0.0461	3.65351
0.04615	3.65383
0.0462	3.65416
0.04625	3.65448
0.0463	3.65448
0.04635	3.65481
0.0464	3.65513
0.04645	3.65513
0.0465	3.65545
0.04655	3.65545
0.0466	3.65545
0.04665	3.65578
0.0467	3.65545
0.04675	3.65545
0.0468	3.65578
0.04685	3.65578
0.0469	3.65578
0.04695	3.65545
0.047	3.65578
0.04705	3.65578
0.0471	3.65643
0.04715	3.65643
0.0472	3.65675
0.04725	3.65708
0.0473	3.6574
0.04735	3.6574
0.0474	3.65805
0.04745	3.6587
0.0475	3.65902
0.04755	3.65967
0.0476	3.66065
0.04765	3.66162
0.0477	3.6613
0.04775	3.66227
0.0478	3.66357
0.04785	3.66389
0.0479	3.66422
0.04795	3.66487
0.048	3.66519
0.04805	3.66584
0.0481	3.66649
0.04815	3.66649
0.0482	3.66681
0.04825	3.66681
0.0483	3.66746
0.04835	3.66779
0.0484	3.66779
0.04845	3.66779
0.0485	3.66844
0.04855	3.66876
0.0486	3.66811
0.04865	3.66876
0.0487	3.66941
0.04875	3.66973
0.0488	3.67006
0.04885	3.67038
0.0489	3.67103
0.04895	3.67201
0.049	3.67201
0.04905	3.6733
0.0491	3.67363
0.04915	3.6746
0.0492	3.67525
0.04925	3.67655
0.0493	3.6772
0.04935	3.6785
0.0494	3.6798
0.04945	3.68044
0.0495	3.68207
0.04955	3.68239
0.0496	3.68337
0.04965	3.68434
0.0497	3.68531
0.04975	3.68531
0.0498	3.68629
0.04985	3.68694
0.0499	3.68758
0.04995	3.68791
0.05	3.68823
0.05005	3.68856
0.0501	3.68856
0.05015	3.68921
0.0502	3.68986
0.05025	3.68921
0.0503	3.69018
0.05035	3.69018
0.0504	3.69083
0.05045	3.69051
0.0505	3.69051
0.05055	3.69083
0.0506	3.69115
0.05065	3.69115
0.0507	3.69115
0.05075	3.6918
0.0508	3.6918
0.05085	3.6918
0.0509	3.69245
0.05095	3.6931
0.051	3.69343
0.05105	3.69408
0.0511	3.69472
0.05115	3.6957
0.0512	3.69635
0.05125	3.697
0.0513	3.69797
0.05135	3.69862
0.0514	3.69959
0.05145	3.70089
0.0515	3.70186
0.05155	3.70316
0.0516	3.70381
0.05165	3.70511
0.0517	3.70673
0.05175	3.70771
0.0518	3.70868
0.05185	3.70998
0.0519	3.71128
0.05195	3.7129
0.052	3.71355
0.05205	3.7142
0.0521	3.7155
0.05215	3.71614
0.0522	3.71679
0.05225	3.71777
0.0523	3.71874
0.05235	3.71939
0.0524	3.72036
0.05245	3.72134
0.0525	3.72134
0.05255	3.72199
0.0526	3.72264
0.05265	3.72296
0.0527	3.72361
0.05275	3.72361
0.0528	3.72361
0.05285	3.72393
0.0529	3.72393
0.05295	3.72393
0.053	3.72426
0.05305	3.72393
0.0531	3.72393
0.05315	3.72361
0.0532	3.72361
0.05325	3.72361
0.0533	3.72361
0.05335	3.72328
0.0534	3.72361
0.05345	3.72361
0.0535	3.72361
0.05355	3.72393
0.0536	3.72361
0.05365	3.72328
0.0537	3.72361
0.05375	3.72393
0.0538	3.72458
0.05385	3.72458
0.0539	3.72458
0.05395	3.72491
0.054	3.72523
0.05405	3.72556
0.0541	3.72588
0.05415	3.72588
0.0542	3.72621
0.05425	3.72685
0.0543	3.72718
0.05435	3.72783
0.0544	3.72848
0.05445	3.72945
0.0545	3.72978
0.05455	3.73042
0.0546	3.73107
0.05465	3.73172
0.0547	3.73237
0.05475	3.73302
0.0548	3.73399
0.05485	3.73432
0.0549	3.73529
0.05495	3.73594
0.055	3.73627
0.05505	3.73692
0.0551	3.73756
0.05515	3.73789
0.0552	3.73886
0.05525	3.73951
0.0553	3.73984
0.05535	3.74081
0.0554	3.74146
0.05545	3.74178
0.0555	3.74243
0.05555	3.74276
0.0556	3.74308
0.05565	3.74406
0.0557	3.74438
0.05575	3.74406
0.0558	3.7447
0.05585	3.7447
0.0559	3.74535
0.05595	3.74503
0.056	3.74568
0.05605	3.74568
0.0561	3.74568
0.05615	3.74633
0.0562	3.74633
0.05625	3.74698
0.0563	3.7473
0.05635	3.7473
0.0564	3.74763
0.05645	3.7486
0.0565	3.7486
0.05655	3.74925
0.0566	3.74957
0.05665	3.75022
0.0567	3.75022
0.05675	3.75087
0.0568	3.7512
0.05685	3.75152
0.0569	3.75217
0.05695	3.75249
0.057	3.75249
0.05705	3.75217
0.0571	3.75249
0.05715	3.75282
0.0572	3.75347
0.05725	3.75314
0.0573	3.75347
0.05735	3.75314
0.0574	3.75314
0.05745	3.75314
0.0575	3.75314
0.05755	3.75347
0.0576	3.75314
0.05765	3.75347
0.0577	3.75347
0.05775	3.75379
0.0578	3.75379
0.05785	3.75379
0.0579	3.75412
0.05795	3.75444
0.058	3.75444
0.05805	3.75444
0.0581	3.75509
0.05815	3.75541
0.0582	3.75574
0.05825	3.75639
0.0583	3.75671
0.05835	3.75736
0.0584	3.75801
0.05845	3.75834
0.0585	3.75898
0.05855	3.75931
0.0586	3.75963
0.05865	3.76028
0.0587	3.76093
0.05875	3.76158
0.0588	3.76191
0.05885	3.76288
0.0589	3.7632
0.05895	3.76353
0.059	3.7645
0.05905	3.76483
0.0591	3.76548
0.05915	3.76515
0.0592	3.76612
0.05925	3.76645
0.0593	3.76677
0.05935	3.7671
0.0594	3.76742
0.05945	3.7684
0.0595	3.7684
0.05955	3.7684
0.0596	3.76937
0.05965	3.76937
0.0597	3.76937
0.05975	3.77034
0.0598	3.77132
0.05985	3.77132
0.0599	3.77132
0.05995	3.77197
0.06	3.77197
0.06005	3.77229
0.0601	3.77294
0.06015	3.77326
0.0602	3.77359
0.06025	3.77391
0.0603	3.77391
0.06035	3.77456
0.0604	3.77489
0.06045	3.77489
0.0605	3.77521
0.06055	3.77619
0.0606	3.77651
0.06065	3.77683
0.0607	3.77651
0.06075	3.77683
0.0608	3.77683
0.06085	3.77748
0.0609	3.77781
0.06095	3.77813
0.061	3.77846
0.06105	3.77878
0.0611	3.78008
0.06115	3.78008
0.0612	3.78073
0.06125	3.78203
0.0613	3.783
0.06135	3.78365
0.0614	3.78462
0.06145	3.78592
0.0615	3.78722
0.06155	3.78819
0.0616	3.78917
0.06165	3.78982
0.0617	3.79079
0.06175	3.79209
0.0618	3.79339
0.06185	3.79371
0.0619	3.79468
0.06195	3.79501
0.062	3.79533
0.06205	3.79566
0.0621	3.79598
0.06215	3.79631
0.0622	3.79663
0.06225	3.79631
0.0623	3.79631
0.06235	3.79631
0.0624	3.79631
0.06245	3.79598
0.0625	3.79631
0.06255	3.79598
0.0626	3.79566
0.06265	3.79631
0.0627	3.79566
0.06275	3.79566
0.0628	3.79598
0.06285	3.79631
0.0629	3.79631
0.06295	3.79598
0.063	3.79728
0.06305	3.79728
0.0631	3.79825
0.06315	3.79793
0.0632	3.79923
0.06325	3.79955
0.0633	3.80085
0.06335	3.80118
0.0634	3.80215
0.06345	3.80345
0.0635	3.8041
0.06355	3.80507
0.0636	3.80604
0.06365	3.80734
0.0637	3.80767
0.06375	3.80896
0.0638	3.80961
0.06385	3.81059
0.0639	3.81124
0.06395	3.81221
0.064	3.81253
0.06405	3.81318
0.0641	3.81383
0.06415	3.81416
0.0642	3.81448
0.06425	3.81481
0.0643	3.81578
0.06435	3.81546
0.0644	3.81578
0.06445	3.8161
0.0645	3.81643
0.06455	3.81675
0.0646	3.81708
0.06465	3.8174
0.0647	3.81773
0.06475	3.81838
0.0648	3.8187
0.06485	3.81903
0.0649	3.81903
0.06495	3.82
0.065	3.82065
0.06505	3.82032
0.0651	3.8213
0.06515	3.82162
0.0652	3.82195
0.06525	3.82227
0.0653	3.82292
0.06535	3.82357
0.0654	3.82292
0.06545	3.82357
0.0655	3.82454
0.06555	3.82487
0.0656	3.82519
0.06565	3.82584
0.0657	3.82616
0.06575	3.82714
0.0658	3.82779
0.06585	3.82844
0.0659	3.82941
0.06595	3.83038
0.066	3.83071
0.06605	3.83168
0.0661	3.83266
0.06615	3.83363
0.0662	3.83428
0.06625	3.8346
0.0663	3.83558
0.06635	3.8359
0.0664	3.83687
0.06645	3.83687
0.0665	3.83752
0.06655	3.83785
0.0666	3.8385
0.06665	3.8385
0.0667	3.83882
0.06675	3.83915
0.0668	3.83882
0.06685	3.83947
0.0669	3.83915
0.06695	3.8398
0.067	3.83915
0.06705	3.83915
0.0671	3.83915
0.06715	3.83947
0.0672	3.83915
0.06725	3.83915
0.0673	3.83947
0.06735	3.83947
0.0674	3.83915
0.06745	3.83947
0.0675	3.83915
0.06755	3.83947
0.0676	3.8398
0.06765	3.83947
0.0677	3.8398
0.06775	3.8398
0.0678	3.84012
0.06785	3.84012
0.0679	3.84012
0.06795	3.84012
0.068	3.8398
0.06805	3.84012
0.0681	3.84044
0.06815	3.84012
0.0682	3.84077
0.06825	3.84044
0.0683	3.84109
0.06835	3.84109
0.0684	3.84109
0.06845	3.84142
0.0685	3.84142
0.06855	3.84207
0.0686	3.84239
0.06865	3.84304
0.0687	3.84304
0.06875	3.84337
0.0688	3.84337
0.06885	3.84401
0.0689	3.84401
0.06895	3.84466
0.069	3.84499
0.06905	3.84564
0.0691	3.84596
0.06915	3.84596
0.0692	3.84629
0.06925	3.84661
0.0693	3.84726
0.06935	3.84726
0.0694	3.84758
0.06945	3.84791
0.0695	3.84823
0.06955	3.84856
0.0696	3.84888
0.06965	3.84921
0.0697	3.84986
0.06975	3.85018
0.0698	3.85051
0.06985	3.85083
0.0699	3.85115
0.06995	3.85245
0.07	3.85278
0.07005	3.85278
0.0701	3.85343
0.07015	3.85375
0.0702	3.85472
0.07025	3.85472
0.0703	3.8557
0.07035	3.85602
0.0704	3.857
0.07045	3.85732
0.0705	3.85797
0.07055	3.85862
0.0706	3.85959
0.07065	3.85992
0.0707	3.86057
0.07075	3.86089
0.0708	3.86251
0.07085	3.86284
0.0709	3.86316
0.07095	3.86349
0.071	3.86381
0.07105	3.86479
0.0711	3.86479
0.07115	3.86543
0.0712	3.86576
0.07125	3.86608
0.0713	3.86673
0.07135	3.86706
0.0714	3.86771
0.07145	3.86836
0.0715	3.86868
0.07155	3.86933
0.0716	3.86998
0.07165	3.8703
0.0717	3.87095
0.07175	3.8716
0.0718	3.87193
0.07185	3.8729
0.0719	3.87355
0.07195	3.8742
0.072	3.87485
0.07205	3.87582
0.0721	3.87647
0.07215	3.87679
0.0722	3.87679
0.07225	3.87744
0.0723	3.87777
0.07235	3.87809
0.0724	3.87809
0.07245	3.87842
0.0725	3.87874
0.07255	3.87842
0.0726	3.87874
0.07265	3.87874
0.0727	3.87874
0.07275	3.87842
0.0728	3.87874
0.07285	3.87874
0.0729	3.87907
0.07295	3.87874
0.073	3.87907
0.07305	3.87874
0.0731	3.87907
0.07315	3.87874
0.0732	3.87874
0.07325	3.87907
0.0733	3.87939
0.07335	3.87939
0.0734	3.88004
0.07345	3.88036
0.0735	3.88036
0.07355	3.88101
0.0736	3.88101
0.07365	3.88166
0.0737	3.88166
0.07375	3.88231
0.0738	3.88231
0.07385	3.88264
0.0739	3.88328
0.07395	3.88328
0.074	3.88426
0.07405	3.88491
0.0741	3.88523
0.07415	3.88556
0.0742	3.88588
0.07425	3.88718
0.0743	3.8875
0.07435	3.88783
0.0744	3.8888
0.07445	3.8888
0.0745	3.88978
0.07455	3.88978
0.0746	3.89042
0.07465	3.89107
0.0747	3.89075
0.07475	3.89172
0.0748	3.89205
0.07485	3.8927
0.0749	3.89205
0.07495	3.8927
0.075	3.89302
0.07505	3.89302
0.0751	3.8927
0.07515	3.89302
0.0752	3.89302
0.07525	3.89302
0.0753	3.8927
0.07535	3.89237
0.0754	3.89205
0.07545	3.89172
0.0755	3.89172
0.07555	3.8914
0.0756	3.8914
0.07565	3.89107
0.0757	3.89107
0.07575	3.89107
0.0758	3.89107
0.07585	3.8914
0.0759	3.89172
0.07595	3.8914
0.076	3.89172
0.07605	3.89205
0.0761	3.89237
0.07615	3.89237
0.0762	3.8927
0.07625	3.8927
0.0763	3.89302
0.07635	3.89302
0.0764	3.89367
0.07645	3.89367
0.0765	3.89464
0.07655	3.89464
0.0766	3.89497
0.07665	3.89529
0.0767	3.89594
0.07675	3.89659
0.0768	3.89724
0.07685	3.89854
0.0769	3.89854
0.07695	3.89951
0.077	3.89984
0.07705	3.90049
0.0771	3.90146
0.07715	3.90211
0.0772	3.90243
0.07725	3.90308
0.0773	3.90406
0.07735	3.90438
0.0774	3.9047
0.07745	3.90535
0.0775	3.906
0.07755	3.906
0.0776	3.90698
0.07765	3.9073
0.0777	3.9073
0.07775	3.90827
0.0778	3.90827
0.07785	3.90827
0.0779	3.90892
0.07795	3.90925
0.078	3.90925
0.07805	3.9099
0.0781	3.91022
0.07815	3.91022
0.0782	3.91055
0.07825	3.91087
0.0783	3.91087
0.07835	3.9112
0.0784	3.91217
0.07845	3.91217
0.0785	3.91249
0.07855	3.91282
0.0786	3.91347
0.07865	3.91347
0.0787	3.91412
0.07875	3.91412
0.0788	3.91444
0.07885	3.91444
0.0789	3.91541
0.07895	3.91606
0.079	3.91606
0.07905	3.91671
0.0791	3.91671
0.07915	3.91671
0.0792	3.91736
0.07925	3.91769
0.0793	3.91801
0.07935	3.91801
0.0794	3.91834
0.07945	3.91834
0.0795	3.91834
0.07955	3.91898
0.0796	3.91931
0.07965	3.91931
0.0797	3.91963
0.07975	3.91963
0.0798	3.91996
0.07985	3.92093
0.0799	3.92093
0.07995	3.92126
0.08	3.92158
0.08005	3.92191
0.0801	3.92288
0.08015	3.92353
0.0802	3.92385
0.08025	3.92418
0.0803	3.92515
0.08035	3.9258
0.0804	3.92612
0.08045	3.92677
0.0805	3.9271
0.08055	3.92775
0.0806	3.92775
0.08065	3.92775
0.0807	3.92807
0.08075	3.9284
0.0808	3.92905
0.08085	3.92872
0.0809	3.92937
0.08095	3.92937
0.081	3.93002
0.08105	3.93002
0.0811	3.93002
0.08115	3.93099
0.0812	3.93099
0.08125	3.93132
0.0813	3.93132
0.08135	3.93229
0.0814	3.93197
0.08145	3.93229
0.0815	3.93229
0.08155	3.93294
0.0816	3.93326
0.08165	3.93391
0.0817	3.93359
0.08175	3.93391
0.0818	3.93424
0.08185	3.93456
0.0819	3.93521
0.08195	3.93554
0.082	3.93554
0.08205	3.93586
0.0821	3.93619
0.08215	3.93651
0.0822	3.93683
0.08225	3.93716
0.0823	3.93781
0.08235	3.93781
0.0824	3.93846
0.08245	3.93878
0.0825	3.93943
0.08255	3.93976
0.0826	3.9404
0.08265	3.94105
0.0827	3.94138
0.08275	3.94235
0.0828	3.943
0.08285	3.94333
0.0829	3.94397
0.08295	3.94495
0.083	3.94527
0.08305	3.94657
0.0831	3.94722
0.08315	3.94787
0.0832	3.94852
0.08325	3.94884
0.0833	3.94917
0.08335	3.94982
0.0834	3.95047
0.08345	3.95144
0.0835	3.95176
0.08355	3.95209
0.0836	3.95274
0.08365	3.95306
0.0837	3.95404
0.08375	3.95436
0.0838	3.95533
0.08385	3.95598
0.0839	3.95663
0.08395	3.95761
0.084	3.95825
0.08405	3.95923
0.0841	3.9602
0.08415	3.96118
0.0842	3.96182
0.08425	3.96247
0.0843	3.96377
0.08435	3.96442
0.0844	3.96507
0.08445	3.96572
0.0845	3.96702
0.08455	3.96799
0.0846	3.96864
0.08465	3.96961
0.0847	3.97026
0.08475	3.97059
0.0848	3.97156
0.08485	3.97156
0.0849	3.97189
0.08495	3.97189
0.085	3.97221
0.08505	3.97253
0.0851	3.97318
0.08515	3.97351
0.0852	3.97318
0.08525	3.97351
0.0853	3.97351
0.08535	3.97351
0.0854	3.97416
0.08545	3.97448
0.0855	3.97448
0.08555	3.97448
0.0856	3.97448
0.08565	3.97513
0.0857	3.97513
0.08575	3.97546
0.0858	3.9761
0.08585	3.97578
0.0859	3.9761
0.08595	3.9761
0.086	3.97643
0.08605	3.97708
0.0861	3.97708
0.08615	3.97708
0.0862	3.9774
0.08625	3.97773
0.0863	3.97838
0.08635	3.97838
0.0864	3.9787
0.08645	3.97935
0.0865	3.98032
0.08655	3.98065
0.0866	3.98097
0.08665	3.9813
0.0867	3.98195
0.08675	3.9826
0.0868	3.98324
0.08685	3.98389
0.0869	3.98454
0.08695	3.98454
0.087	3.98519
0.08705	3.98519
0.0871	3.98584
0.08715	3.98552
0.0872	3.98584
0.08725	3.98552
0.0873	3.98519
0.08735	3.98487
0.0874	3.98389
0.08745	3.98422
0.0875	3.98357
0.08755	3.98324
0.0876	3.98227
0.08765	3.98162
0.0877	3.98097
0.08775	3.98032
0.0878	3.97967
0.08785	3.97935
0.0879	3.9787
0.08795	3.97805
0.088	3.9774
0.08805	3.97708
0.0881	3.97675
0.08815	3.97578
0.0882	3.9761
0.08825	3.97513
0.0883	3.97546
0.08835	3.97513
0.0884	3.97513
0.08845	3.97546
0.0885	3.97546
0.08855	3.97578
0.0886	3.97675
0.08865	3.97675
0.0887	3.9774
0.08875	3.97838
0.0888	3.9787
0.08885	3.97935
0.0889	3.9813
0.08895	3.9813
0.089	3.9826
0.08905	3.98324
0.0891	3.98519
0.08915	3.98617
0.0892	3.98714
0.08925	3.98876
0.0893	3.98941
0.08935	3.99103
0.0894	3.99233
0.08945	3.9946
0.0895	3.99525
0.08955	3.99655
0.0896	3.99817
0.08965	3.9985
0.0897	4.00012
0.08975	4.00109
0.0898	4.00239
0.08985	4.00304
0.0899	4.00434
0.08995	4.00499
0.09	4.00564
0.09005	4.00596
0.0901	4.00726
0.09015	4.00759
0.0902	4.00759
0.09025	4.00856
0.0903	4.00856
0.09035	4.00888
0.0904	4.00921
0.09045	4.00921
0.0905	4.00953
0.09055	4.00921
0.0906	4.00986
0.09065	4.00953
0.0907	4.00986
0.09075	4.01018
0.0908	4.01018
0.09085	4.01018
0.0909	4.01051
0.09095	4.01083
0.091	4.01083
0.09105	4.01116
0.0911	4.01148
0.09115	4.01083
0.0912	4.01148
0.09125	4.01116
0.0913	4.0118
0.09135	4.01213
0.0914	4.0118
0.09145	4.0118
0.0915	4.01278
0.09155	4.01278
0.0916	4.0131
0.09165	4.01278
0.0917	4.01343
0.09175	4.01343
0.0918	4.01408
0.09185	4.01408
0.0919	4.01472
0.09195	4.01472
0.092	4.01472
0.09205	4.01505
0.0921	4.01505
0.09215	4.01537
0.0922	4.0157
0.09225	4.01602
0.0923	4.0157
0.09235	4.01635
0.0924	4.01635
0.09245	4.01667
0.0925	4.01635
0.09255	4.01667
0.0926	4.01667
0.09265	4.01667
0.0927	4.01667
0.09275	4.017
0.0928	4.01765
0.09285	4.01732
0.0929	4.01732
0.09295	4.01732
0.093	4.01732
0.09305	4.01732
0.0931	4.01765
0.09315	4.01765
0.0932	4.01797
0.09325	4.01797
0.0933	4.01797
0.09335	4.01829
0.0934	4.01797
0.09345	4.01829
0.0935	4.01829
0.09355	4.01862
0.0936	4.01862
0.09365	4.01862
0.0937	4.01862
0.09375	4.01894
0.0938	4.01862
0.09385	4.01829
0.0939	4.01829
0.09395	4.01862
0.094	4.01829
0.09405	4.01829
0.0941	4.01829
0.09415	4.01829
0.0942	4.01797
0.09425	4.01797
0.0943	4.01797
0.09435	4.01829
0.0944	4.01829
0.09445	4.01894
0.0945	4.01927
0.09455	4.01927
0.0946	4.01992
0.09465	4.02057
0.0947	4.02089
0.09475	4.02154
0.0948	4.02186
0.09485	4.02251
0.0949	4.02316
0.09495	4.02414
0.095	4.02414
0.09505	4.02511
0.0951	4.02543
0.09515	4.02576
0.0952	4.02641
0.09525	4.02673
0.0953	4.02706
0.09535	4.02803
0.0954	4.02836
0.09545	4.02868
0.0955	4.02933
0.09555	4.02933
0.0956	4.02998
0.09565	4.03063
0.0957	4.0316
0.09575	4.03193
0.0958	4.03257
0.09585	4.0329
0.0959	4.03387
0.09595	4.03387
0.096	4.03452
0.09605	4.03452
0.0961	4.03517
0.09615	4.0355
0.0962	4.03614
0.09625	4.03647
0.0963	4.03679
0.09635	4.03712
0.0964	4.03777
0.09645	4.03777
0.0965	4.03809
0.09655	4.03842
0.0966	4.03907
0.09665	4.03939
0.0967	4.03971
0.09675	4.04004
0.0968	4.04069
0.09685	4.04101
0.0969	4.04101
0.09695	4.04166
0.097	4.04166
0.09705	4.04264
0.0971	4.04296
0.09715	4.04328
0.0972	4.04361
0.09725	4.04328
0.0973	4.04393
0.09735	4.04393
0.0974	4.04393
0.09745	4.04458
0.0975	4.04426
0.09755	4.04426
0.0976	4.04393
0.09765	4.04458
0.0977	4.04426
0.09775	4.04426
0.0978	4.04458
0.09785	4.04458
0.0979	4.04458
0.09795	4.04491
0.098	4.04458
0.09805	4.04523
0.0981	4.04556
0.09815	4.04588
0.0982	4.04621
0.09825	4.04685
0.0983	4.0475
0.09835	4.04783
0.0984	4.04848
0.09845	4.04913
0.0985	4.04978
0.09855	4.05042
0.0986	4.0514
0.09865	4.05172
0.0987	4.0527
0.09875	4.05335
0.0988	4.05399
0.09885	4.05497
0.0989	4.05529
0.09895	4.05594
0.099	4.05724
0.09905	4.05756
[truncated: 5,812 more rows]
