# Supplementary material for: An evolutionarily conserved glycine-tyrosine motif forms a folding core in outer membrane proteins
Source: PLoS One. 2017 Aug 3;12(8):e0182016. doi: 10.1371/journal.pone.0182016 (PMC5542473; doi:10.1371/journal.pone.0182016)
Supplement: S1 File — (ZIP) [file pone.0182016.s001.zip › OmpX stopflow RAW data/OmpX WT 10/ompx_wt_ch1_048.bka]

BIO-KINE ASCII FILE
_COMMENT	External device
_COMMENT	Kinetics measurement
_COMMENT	Y Unit : Volt, X Unit : s
_COMMENT	Timebase 1 = .00005 s 5001 pts
_COMMENT	Timebase 2 = .001 s 2749 pts
_COMMENT	Timebase 3 = .5 s 44 pts
_SFM	SFM-300 /S Advanced mode
_SFM	Ratio : S1: 950, S2: 950, S3: 100
_SFM	Content : S1: , S2: , S3:
_SFM	Concentration : S1: , S2: , S3:
_SFM	Total volume : 422 �l Flow : 14 mL/s
_SFM	Acquisition start : 10 ms before stop
_SFM	cuve=FC-08, s1=10 ml , s2=10 ml , s3=1.9 ml
_UNITX	s
_UNITY	Volt
_DELTAX	0
_DATA
1e-300	2.63022
5e-5	2.64288
1e-4	2.65586
1.5e-4	2.66917
2e-4	2.68312
2.5e-4	2.69773
3e-4	2.71168
3.5e-4	2.72661
4e-4	2.74219
4.5e-4	2.75809
5e-4	2.77432
5.5e-4	2.79055
6e-4	2.8071
6.5e-4	2.823
7e-4	2.83955
7.5e-4	2.85578
8e-4	2.87201
8.5e-4	2.88823
9e-4	2.90414
9.5e-4	2.91939
0.001	2.93464
0.00105	2.94925
0.0011	2.96385
0.00115	2.97748
0.0012	2.99144
0.00125	3.00475
0.0013	3.01773
0.00135	3.03038
0.0014	3.04207
0.00145	3.05343
0.0015	3.06446
0.00155	3.07485
0.0016	3.08426
0.00165	3.09367
0.0017	3.10211
0.00175	3.10957
0.0018	3.11606
0.00185	3.12191
0.0019	3.1271
0.00195	3.13067
0.002	3.13456
0.00205	3.13651
0.0021	3.13716
0.00215	3.13716
0.0022	3.13586
0.00225	3.13424
0.0023	3.13099
0.00235	3.12645
0.0024	3.12158
0.00245	3.11477
0.0025	3.10763
0.00255	3.09919
0.0026	3.09042
0.00265	3.08101
0.0027	3.0703
0.00275	3.05894
0.0028	3.04726
0.00285	3.03493
0.0029	3.02162
0.00295	3.00832
0.003	2.99404
0.00305	2.98008
0.0031	2.96515
0.00315	2.95022
0.0032	2.93529
0.00325	2.91939
0.0033	2.90381
0.00335	2.88823
0.0034	2.87233
0.00345	2.85675
0.0035	2.84085
0.00355	2.82495
0.0036	2.80872
0.00365	2.79379
0.0037	2.77821
0.00375	2.76296
0.0038	2.74738
0.00385	2.7331
0.0039	2.71882
0.00395	2.70487
0.004	2.69189
0.00405	2.67923
0.0041	2.66787
0.00415	2.65684
0.0042	2.64677
0.00425	2.63801
0.0043	2.63022
0.00435	2.62341
0.0044	2.61757
0.00445	2.61367
0.0045	2.61107
0.00455	2.60978
0.0046	2.6101
0.00465	2.61205
0.0047	2.61529
0.00475	2.62049
0.0048	2.62698
0.00485	2.63509
0.0049	2.6445
0.00495	2.65521
0.005	2.66787
0.00505	2.68118
0.0051	2.69643
0.00515	2.71201
0.0052	2.72921
0.00525	2.74706
0.0053	2.76556
0.00535	2.78535
0.0054	2.80515
0.00545	2.8256
0.0055	2.84604
0.00555	2.86714
0.0056	2.88791
0.00565	2.90868
0.0057	2.9288
0.00575	2.94892
0.0058	2.96807
0.00585	2.98754
0.0059	3.00572
0.00595	3.02357
0.006	3.04012
0.00605	3.05667
0.0061	3.07193
0.00615	3.08588
0.0062	3.09951
0.00625	3.11184
0.0063	3.1232
0.00635	3.13359
0.0064	3.14333
0.00645	3.15209
0.0065	3.15955
0.00655	3.16637
0.0066	3.17253
0.00665	3.17773
0.0067	3.18227
0.00675	3.18617
0.0068	3.18973
0.00685	3.19233
0.0069	3.19493
0.00695	3.19687
0.007	3.1985
0.00705	3.19947
0.0071	3.20012
0.00715	3.20077
0.0072	3.20109
0.00725	3.20142
0.0073	3.20077
0.00735	3.20077
0.0074	3.20077
0.00745	3.20012
0.0075	3.19915
0.00755	3.1985
0.0076	3.19752
0.00765	3.1959
0.0077	3.19428
0.00775	3.19298
0.0078	3.19038
0.00785	3.18811
0.0079	3.18584
0.00795	3.18227
0.008	3.1787
0.00805	3.17513
0.0081	3.17026
0.00815	3.16507
0.0082	3.15923
0.00825	3.15339
0.0083	3.14657
0.00835	3.13911
0.0084	3.13132
0.00845	3.12353
0.0085	3.11444
0.00855	3.10535
0.0086	3.09562
0.00865	3.08523
0.0087	3.07485
0.00875	3.06414
0.0088	3.05278
0.00885	3.04109
0.0089	3.03006
0.00895	3.01805
0.009	3.00604
0.00905	2.99436
0.0091	2.98268
0.00915	2.97067
0.0092	2.95866
0.00925	2.94698
0.0093	2.93562
0.00935	2.92426
0.0094	2.91322
0.00945	2.90316
0.0095	2.89278
0.00955	2.88304
0.0096	2.87363
0.00965	2.86487
0.0097	2.85708
0.00975	2.85026
0.0098	2.84377
0.00985	2.83761
0.0099	2.83306
0.00995	2.82917
0.01	2.82625
0.01005	2.82365
0.0101	2.82268
0.01015	2.823
0.0102	2.8243
0.01025	2.82657
0.0103	2.82982
0.01035	2.83436
0.0104	2.8402
0.01045	2.84637
0.0105	2.85448
0.01055	2.86324
0.0106	2.87331
0.01065	2.88402
0.0107	2.897
0.01075	2.90933
0.0108	2.92296
0.01085	2.93756
0.0109	2.95347
0.01095	2.96969
0.011	2.9869
0.01105	3.00507
0.0111	3.02292
0.01115	3.04207
0.0112	3.06154
0.01125	3.08199
0.0113	3.10211
0.01135	3.12255
0.0114	3.143
0.01145	3.16377
0.0115	3.18487
0.01155	3.20466
0.0116	3.22479
0.01165	3.24426
0.0117	3.26341
0.01175	3.28223
0.0118	3.3004
0.01185	3.31696
0.0119	3.33286
0.01195	3.34876
0.012	3.36304
0.01205	3.37635
0.0121	3.38933
0.01215	3.40069
0.0122	3.4114
0.01225	3.42049
0.0123	3.42892
0.01235	3.43639
0.0124	3.44288
0.01245	3.4484
0.0125	3.45326
0.01255	3.45683
0.0126	3.4604
0.01265	3.46235
0.0127	3.4643
0.01275	3.46592
0.0128	3.46625
0.01285	3.46625
0.0129	3.46592
0.01295	3.46592
0.013	3.46527
0.01305	3.4643
0.0131	3.46397
0.01315	3.46365
0.0132	3.46268
0.01325	3.46268
0.0133	3.46235
0.01335	3.46203
0.0134	3.4617
0.01345	3.46203
0.0135	3.46268
0.01355	3.46268
0.0136	3.46333
0.01365	3.4643
0.0137	3.4656
0.01375	3.4669
0.0138	3.46852
0.01385	3.46982
0.0139	3.47176
0.01395	3.47371
0.014	3.47598
0.01405	3.47793
0.0141	3.48085
0.01415	3.48247
0.0142	3.48474
0.01425	3.48734
0.0143	3.48929
0.01435	3.49188
0.0144	3.49383
0.01445	3.4961
0.0145	3.49773
0.01455	3.50032
0.0146	3.50227
0.01465	3.50422
0.0147	3.50616
0.01475	3.50844
0.0148	3.51006
0.01485	3.51233
0.0149	3.51395
0.01495	3.51558
0.015	3.51752
0.01505	3.51947
0.0151	3.52077
0.01515	3.52239
0.0152	3.52369
0.01525	3.52499
0.0153	3.52629
0.01535	3.52726
0.0154	3.52888
0.01545	3.52953
0.0155	3.53018
0.01555	3.53148
0.0156	3.53213
0.01565	3.5331
0.0157	3.5331
0.01575	3.53408
0.0158	3.53472
0.01585	3.53505
0.0159	3.53602
0.01595	3.53602
0.016	3.537
0.01605	3.53732
0.0161	3.53829
0.01615	3.53862
0.0162	3.53894
0.01625	3.53927
0.0163	3.53992
0.01635	3.54089
0.0164	3.54154
0.01645	3.54186
0.0165	3.54219
0.01655	3.54349
0.0166	3.54381
0.01665	3.54479
0.0167	3.54543
0.01675	3.54641
0.0168	3.54706
0.01685	3.54738
0.0169	3.54803
0.01695	3.54803
0.017	3.54803
0.01705	3.54868
0.0171	3.54868
0.01715	3.54868
0.0172	3.549
0.01725	3.549
0.0173	3.54868
0.01735	3.54868
0.0174	3.54836
0.01745	3.54803
0.0175	3.54738
0.01755	3.54706
0.0176	3.54641
0.01765	3.54543
0.0177	3.54479
0.01775	3.54446
0.0178	3.54349
0.01785	3.54251
0.0179	3.54186
0.01795	3.54089
0.018	3.54024
0.01805	3.53992
0.0181	3.53927
0.01815	3.53829
0.0182	3.53797
0.01825	3.53765
0.0183	3.537
0.01835	3.53667
0.0184	3.53667
0.01845	3.53667
0.0185	3.53602
0.01855	3.53635
0.0186	3.53635
0.01865	3.537
0.0187	3.537
0.01875	3.53765
0.0188	3.53862
0.01885	3.53894
0.0189	3.53992
0.01895	3.54057
0.019	3.54122
0.01905	3.54251
0.0191	3.54316
0.01915	3.54381
0.0192	3.54511
0.01925	3.54543
0.0193	3.54673
0.01935	3.54738
0.0194	3.54803
0.01945	3.549
0.0195	3.54965
0.01955	3.54998
0.0196	3.55095
0.01965	3.5516
0.0197	3.5516
0.01975	3.55225
0.0198	3.55257
0.01985	3.5529
0.0199	3.5529
0.01995	3.55322
0.02	3.55355
0.02005	3.5542
0.0201	3.5542
0.02015	3.55485
0.0202	3.5555
0.02025	3.5555
0.0203	3.55647
0.02035	3.55647
0.0204	3.55712
0.02045	3.55777
0.0205	3.55777
0.02055	3.55907
0.0206	3.55971
0.02065	3.56036
0.0207	3.56134
0.02075	3.56231
0.0208	3.56361
0.02085	3.56393
0.0209	3.56556
0.02095	3.56588
0.021	3.56718
0.02105	3.56815
0.0211	3.56913
0.02115	3.56978
0.0212	3.57075
0.02125	3.5714
0.0213	3.57237
0.02135	3.57302
0.0214	3.57335
0.02145	3.57399
0.0215	3.57464
0.02155	3.57464
0.0216	3.57562
0.02165	3.57562
0.0217	3.57594
0.02175	3.57594
0.0218	3.57594
0.02185	3.57627
0.0219	3.57627
0.02195	3.57594
0.022	3.57594
0.02205	3.57562
0.0221	3.57562
0.02215	3.57562
0.0222	3.57562
0.02225	3.57562
0.0223	3.57529
0.02235	3.57529
0.0224	3.57529
0.02245	3.57529
0.0225	3.57562
0.02255	3.57594
0.0226	3.57594
0.02265	3.57594
0.0227	3.57627
0.02275	3.57659
0.0228	3.57659
0.02285	3.57724
0.0229	3.57756
0.02295	3.57789
0.023	3.57886
0.02305	3.57919
0.0231	3.57984
0.02315	3.57984
0.0232	3.58016
0.02325	3.58081
0.0233	3.58113
0.02335	3.58178
0.0234	3.58243
0.02345	3.58308
0.0235	3.58308
0.02355	3.58406
0.0236	3.5847
0.02365	3.58535
0.0237	3.586
0.02375	3.58665
0.0238	3.5873
0.02385	3.58763
0.0239	3.5886
0.02395	3.58957
0.024	3.58925
0.02405	3.5899
0.0241	3.59022
0.02415	3.59055
0.0242	3.59055
0.02425	3.5912
0.0243	3.5912
0.02435	3.59152
0.0244	3.59152
0.02445	3.59184
0.0245	3.59217
0.02455	3.59184
0.0246	3.59249
0.02465	3.59217
0.0247	3.59282
0.02475	3.59249
0.0248	3.59314
0.02485	3.59347
0.0249	3.59379
0.02495	3.59477
0.025	3.59509
0.02505	3.59541
0.0251	3.59671
0.02515	3.59671
0.0252	3.59769
0.02525	3.59866
0.0253	3.59931
0.02535	3.60061
0.0254	3.60126
0.02545	3.60223
0.0255	3.6032
0.02555	3.60483
0.0256	3.60612
0.02565	3.6071
0.0257	3.6084
0.02575	3.60937
0.0258	3.61034
0.02585	3.61164
0.0259	3.61294
0.02595	3.61359
0.026	3.61521
0.02605	3.61619
0.0261	3.61683
0.02615	3.61748
0.0262	3.61878
0.02625	3.61911
0.0263	3.61943
0.02635	3.6204
0.0264	3.62073
0.02645	3.62105
0.0265	3.62105
0.02655	3.6217
0.0266	3.62203
0.02665	3.62235
0.0267	3.62268
0.02675	3.62268
0.0268	3.62268
0.02685	3.623
0.0269	3.62397
0.02695	3.62365
0.027	3.62462
0.02705	3.62462
0.0271	3.62462
0.02715	3.62527
0.0272	3.6256
0.02725	3.62592
0.0273	3.62625
0.02735	3.62657
0.0274	3.6269
0.02745	3.62754
0.0275	3.62852
0.02755	3.62884
0.0276	3.62917
0.02765	3.63014
0.0277	3.63047
0.02775	3.63111
0.0278	3.63176
0.02785	3.63209
0.0279	3.63274
0.02795	3.63306
0.028	3.63339
0.02805	3.63404
0.0281	3.63436
0.02815	3.63468
0.0282	3.63533
0.02825	3.63533
0.0283	3.63566
0.02835	3.63598
0.0284	3.63598
0.02845	3.63566
0.0285	3.63598
0.02855	3.63598
0.0286	3.63631
0.02865	3.63631
0.0287	3.63598
0.02875	3.63631
0.0288	3.63631
0.02885	3.63598
0.0289	3.63598
0.02895	3.63598
0.029	3.63631
0.02905	3.63598
0.0291	3.63598
0.02915	3.63598
0.0292	3.63566
0.02925	3.63598
0.0293	3.63598
0.02935	3.63598
0.0294	3.63598
0.02945	3.63566
0.0295	3.63598
0.02955	3.63598
0.0296	3.63598
0.02965	3.63696
0.0297	3.63631
0.02975	3.63728
0.0298	3.63728
0.02985	3.63793
0.0299	3.63825
0.02995	3.63858
0.03	3.63923
0.03005	3.63955
0.0301	3.64053
0.03015	3.64118
0.0302	3.6415
0.03025	3.64215
0.0303	3.64312
0.03035	3.64377
0.0304	3.6441
0.03045	3.64572
0.0305	3.64604
0.03055	3.64637
0.0306	3.64734
0.03065	3.64799
0.0307	3.64831
0.03075	3.64864
0.0308	3.64929
0.03085	3.64994
0.0309	3.65091
0.03095	3.65059
0.031	3.65124
0.03105	3.65188
0.0311	3.65221
0.03115	3.65318
0.0312	3.65383
0.03125	3.65448
0.0313	3.65481
0.03135	3.65578
0.0314	3.65675
0.03145	3.6574
0.0315	3.65805
0.03155	3.6587
0.0316	3.65967
0.03165	3.66065
0.0317	3.6613
0.03175	3.66292
0.0318	3.66357
0.03185	3.66487
0.0319	3.66584
0.03195	3.66681
0.032	3.66779
0.03205	3.66844
0.0321	3.66973
0.03215	3.67071
0.0322	3.67136
0.03225	3.67233
0.0323	3.6733
0.03235	3.67428
0.0324	3.6746
0.03245	3.67558
0.0325	3.6759
0.03255	3.67655
0.0326	3.6772
0.03265	3.67785
0.0327	3.67785
0.03275	3.67915
0.0328	3.6798
0.03285	3.68012
0.0329	3.68077
0.03295	3.68109
0.033	3.68142
0.03305	3.68207
0.0331	3.68239
0.03315	3.68272
0.0332	3.68304
0.03325	3.68369
0.0333	3.68434
0.03335	3.68401
0.0334	3.68499
0.03345	3.68531
0.0335	3.68596
0.03355	3.68629
0.0336	3.68694
0.03365	3.68758
0.0337	3.68823
0.03375	3.68921
0.0338	3.68921
0.03385	3.68986
0.0339	3.69018
0.03395	3.69115
0.034	3.69115
0.03405	3.6918
0.0341	3.69213
0.03415	3.69245
0.0342	3.6931
0.03425	3.69343
0.0343	3.69375
0.03435	3.69408
0.0344	3.6944
0.03445	3.6944
0.0345	3.6944
0.03455	3.69505
0.0346	3.69472
0.03465	3.69472
0.0347	3.69472
0.03475	3.69472
0.0348	3.69472
0.03485	3.6944
0.0349	3.6944
0.03495	3.69408
0.035	3.6944
0.03505	3.69408
0.0351	3.6944
0.03515	3.69472
0.0352	3.69472
0.03525	3.69505
0.0353	3.69472
0.03535	3.69537
0.0354	3.69537
0.03545	3.6957
0.0355	3.69602
0.03555	3.69667
0.0356	3.69732
0.03565	3.69765
0.0357	3.69862
0.03575	3.69927
0.0358	3.70024
0.03585	3.70122
0.0359	3.70251
0.03595	3.70349
0.036	3.70446
0.03605	3.70543
0.0361	3.70706
0.03615	3.70803
0.0362	3.70933
0.03625	3.71095
0.0363	3.71225
0.03635	3.71355
0.0364	3.71452
0.03645	3.71582
0.0365	3.71679
0.03655	3.71777
0.0366	3.71874
0.03665	3.71971
0.0367	3.72069
0.03675	3.72166
0.0368	3.72199
0.03685	3.72328
0.0369	3.72361
0.03695	3.72426
0.037	3.72491
0.03705	3.72588
0.0371	3.72588
0.03715	3.72653
0.0372	3.72718
0.03725	3.7275
0.0373	3.72783
0.03735	3.72848
0.0374	3.72913
0.03745	3.72978
0.0375	3.7301
0.03755	3.73042
0.0376	3.73042
0.03765	3.73075
0.0377	3.73107
0.03775	3.73172
0.0378	3.73205
0.03785	3.73237
0.0379	3.73302
0.03795	3.73335
0.038	3.73335
0.03805	3.73399
0.0381	3.73464
0.03815	3.73432
0.0382	3.73497
0.03825	3.73594
0.0383	3.73627
0.03835	3.73659
0.0384	3.73724
0.03845	3.73756
0.0385	3.73821
0.03855	3.73886
0.0386	3.73886
0.03865	3.73951
0.0387	3.73951
0.03875	3.73984
0.0388	3.74016
0.03885	3.74049
0.0389	3.74049
0.03895	3.74081
0.039	3.74113
0.03905	3.74113
0.0391	3.74178
0.03915	3.74178
0.0392	3.74211
0.03925	3.74243
0.0393	3.74243
0.03935	3.74341
0.0394	3.74373
0.03945	3.74438
0.0395	3.74535
0.03955	3.746
0.0396	3.74633
0.03965	3.7473
0.0397	3.74795
0.03975	3.7486
0.0398	3.74925
0.03985	3.7499
0.0399	3.75087
0.03995	3.7512
0.04	3.75217
0.04005	3.75282
0.0401	3.75412
0.04015	3.75444
0.0402	3.75541
0.04025	3.75574
0.0403	3.75736
0.04035	3.75801
0.0404	3.75898
0.04045	3.75931
0.0405	3.75996
0.04055	3.76093
0.0406	3.76093
0.04065	3.76158
0.0407	3.76191
0.04075	3.76223
0.0408	3.76288
0.04085	3.76255
0.0409	3.7632
0.04095	3.7632
0.041	3.76353
0.04105	3.76385
0.0411	3.76385
0.04115	3.76418
0.0412	3.76483
0.04125	3.76548
0.0413	3.76548
0.04135	3.7658
0.0414	3.76677
0.04145	3.7671
0.0415	3.7671
0.04155	3.76807
0.0416	3.76807
0.04165	3.76872
0.0417	3.76969
0.04175	3.76969
0.0418	3.77067
0.04185	3.77132
0.0419	3.77197
0.04195	3.77262
0.042	3.77326
0.04205	3.77424
0.0421	3.77456
0.04215	3.77521
0.0422	3.77554
0.04225	3.77651
0.0423	3.77619
0.04235	3.77683
0.0424	3.77748
0.04245	3.77748
0.0425	3.77846
0.04255	3.77846
0.0426	3.77911
0.04265	3.77943
0.0427	3.77943
0.04275	3.78008
0.0428	3.78073
0.04285	3.78105
0.0429	3.78138
0.04295	3.7817
0.043	3.78235
0.04305	3.783
0.0431	3.78333
0.04315	3.78333
0.0432	3.78365
0.04325	3.78397
0.0433	3.78397
0.04335	3.78462
0.0434	3.78462
0.04345	3.78495
0.0435	3.78495
0.04355	3.78495
0.0436	3.78527
0.04365	3.78495
0.0437	3.78527
0.04375	3.7856
0.0438	3.7856
0.04385	3.78592
0.0439	3.78592
0.04395	3.78657
0.044	3.7869
0.04405	3.78722
0.0441	3.78754
0.04415	3.78819
0.0442	3.78852
0.04425	3.78949
0.0443	3.78982
0.04435	3.79079
0.0444	3.79144
0.04445	3.79209
0.0445	3.79274
0.04455	3.79371
0.0446	3.79436
0.04465	3.79468
0.0447	3.79533
0.04475	3.79598
0.0448	3.79631
0.04485	3.79696
0.0449	3.79793
0.04495	3.79793
0.045	3.79858
0.04505	3.79858
0.0451	3.79858
0.04515	3.79923
0.0452	3.79955
0.04525	3.79955
0.0453	3.79988
0.04535	3.79988
0.0454	3.80053
0.04545	3.80053
0.0455	3.80085
0.04555	3.80085
0.0456	3.8015
0.04565	3.80215
0.0457	3.80215
0.04575	3.80247
0.0458	3.80345
0.04585	3.80377
0.0459	3.80377
0.04595	3.80475
0.046	3.80507
0.04605	3.80539
0.0461	3.80604
0.04615	3.80637
0.0462	3.80669
0.04625	3.80702
0.0463	3.80799
0.04635	3.80799
0.0464	3.80864
0.04645	3.80896
0.0465	3.80961
0.04655	3.81026
0.0466	3.81091
0.04665	3.81156
0.0467	3.81221
0.04675	3.81318
0.0468	3.81318
0.04685	3.81416
0.0469	3.81513
0.04695	3.81643
0.047	3.81708
0.04705	3.81805
0.0471	3.81903
0.04715	3.82032
0.0472	3.8213
0.04725	3.82259
0.0473	3.82357
0.04735	3.82454
0.0474	3.82616
0.04745	3.82746
0.0475	3.82844
0.04755	3.82941
0.0476	3.83103
0.04765	3.83201
0.0477	3.8333
0.04775	3.8346
0.0478	3.8359
0.04785	3.83655
0.0479	3.83817
0.04795	3.83915
0.048	3.83947
0.04805	3.84044
0.0481	3.84109
0.04815	3.84174
0.0482	3.84207
0.04825	3.84239
0.0483	3.84239
0.04835	3.84304
0.0484	3.84272
0.04845	3.84239
0.0485	3.84272
0.04855	3.84207
0.0486	3.84207
0.04865	3.84174
0.0487	3.84109
0.04875	3.84077
0.0488	3.84044
0.04885	3.83915
0.0489	3.8385
0.04895	3.83817
0.049	3.8372
0.04905	3.83655
0.0491	3.83525
0.04915	3.83493
0.0492	3.83395
0.04925	3.83395
0.0493	3.83298
0.04935	3.83266
0.0494	3.83233
0.04945	3.83201
0.0495	3.83136
0.04955	3.83103
0.0496	3.83103
0.04965	3.83136
0.0497	3.83136
0.04975	3.83136
0.0498	3.83201
0.04985	3.83201
0.0499	3.83266
0.04995	3.83266
0.05	3.8333
0.05005	3.83363
0.0501	3.83395
0.05015	3.83493
0.0502	3.8359
0.05025	3.83655
0.0503	3.83752
0.05035	3.83817
0.0504	3.83947
0.05045	3.8398
0.0505	3.84109
0.05055	3.84207
0.0506	3.84337
0.05065	3.84499
0.0507	3.84596
0.05075	3.84726
0.0508	3.84823
0.05085	3.84953
0.0509	3.85051
0.05095	3.8518
0.051	3.8531
0.05105	3.8544
0.0511	3.85505
0.05115	3.85635
0.0512	3.857
0.05125	3.85829
0.0513	3.85927
0.05135	3.86057
0.0514	3.86154
0.05145	3.86251
0.0515	3.86381
0.05155	3.86446
0.0516	3.86576
0.05165	3.86706
0.0517	3.86836
0.05175	3.86933
0.0518	3.87063
0.05185	3.87128
0.0519	3.87225
0.05195	3.87322
0.052	3.87387
0.05205	3.87452
0.0521	3.87517
0.05215	3.87582
0.0522	3.87614
0.05225	3.87679
0.0523	3.87712
0.05235	3.87777
0.0524	3.87809
0.05245	3.87809
0.0525	3.87874
0.05255	3.87939
0.0526	3.87971
0.05265	3.88036
0.0527	3.88069
0.05275	3.88134
0.0528	3.88231
0.05285	3.88296
0.0529	3.88361
0.05295	3.88426
0.053	3.88458
0.05305	3.88556
0.0531	3.88685
0.05315	3.88718
0.0532	3.88815
0.05325	3.88848
0.0533	3.8888
0.05335	3.88945
0.0534	3.88978
0.05345	3.8901
0.0535	3.89042
0.05355	3.89075
0.0536	3.89075
0.05365	3.89075
0.0537	3.89107
0.05375	3.89042
0.0538	3.89107
0.05385	3.89075
0.0539	3.89042
0.05395	3.89107
0.054	3.89075
0.05405	3.89107
0.0541	3.89075
0.05415	3.89107
0.0542	3.89172
0.05425	3.89205
0.0543	3.89237
0.05435	3.8927
0.0544	3.89367
0.05445	3.89399
0.0545	3.89529
0.05455	3.89627
0.0546	3.89659
0.05465	3.89756
0.0547	3.89854
0.05475	3.89951
0.0548	3.90049
0.05485	3.90146
0.0549	3.90243
0.05495	3.90341
0.055	3.90406
0.05505	3.9047
0.0551	3.906
0.05515	3.90633
0.0552	3.90698
0.05525	3.90795
0.0553	3.90827
0.05535	3.9086
0.0554	3.90925
0.05545	3.9099
0.0555	3.91022
0.05555	3.91055
0.0556	3.9112
0.05565	3.91152
0.0557	3.91184
0.05575	3.91217
0.0558	3.91282
0.05585	3.91282
0.0559	3.91249
0.05595	3.91282
0.056	3.91347
0.05605	3.91347
0.0561	3.91379
0.05615	3.91412
0.0562	3.91379
0.05625	3.91412
0.0563	3.91412
0.05635	3.91477
0.0564	3.91477
0.05645	3.91444
0.0565	3.91444
0.05655	3.91477
0.0566	3.91477
0.05665	3.91477
0.0567	3.91477
0.05675	3.91509
0.0568	3.91509
0.05685	3.91541
0.0569	3.91541
0.05695	3.91541
0.057	3.91541
0.05705	3.91541
0.0571	3.91509
0.05715	3.91541
0.0572	3.91541
0.05725	3.91606
0.0573	3.91606
0.05735	3.91639
0.0574	3.91639
0.05745	3.91736
0.0575	3.91769
0.05755	3.91834
0.0576	3.91898
0.05765	3.91963
0.0577	3.92028
0.05775	3.92126
0.0578	3.92223
0.05785	3.9232
0.0579	3.92418
0.05795	3.92515
0.058	3.92645
0.05805	3.92677
0.0581	3.92742
0.05815	3.92807
0.0582	3.92905
0.05825	3.92937
0.0583	3.93034
0.05835	3.93099
0.0584	3.93132
0.05845	3.93197
0.0585	3.93294
0.05855	3.93294
0.0586	3.93359
0.05865	3.93391
0.0587	3.93424
0.05875	3.93489
0.0588	3.93521
0.05885	3.93521
0.0589	3.93554
0.05895	3.93586
0.059	3.93619
0.05905	3.93651
0.0591	3.93683
0.05915	3.93683
0.0592	3.93748
0.05925	3.93748
0.0593	3.93781
0.05935	3.93878
0.0594	3.93846
0.05945	3.93911
0.0595	3.93943
0.05955	3.94008
0.0596	3.94073
0.05965	3.94105
0.0597	3.94138
0.05975	3.94203
0.0598	3.94203
0.05985	3.94268
0.0599	3.94333
0.05995	3.94365
0.06	3.94397
0.06005	3.94462
0.0601	3.94495
0.06015	3.9456
0.0602	3.9456
0.06025	3.94592
0.0603	3.94657
0.06035	3.9469
0.0604	3.94722
0.06045	3.94754
0.0605	3.94819
0.06055	3.94852
0.0606	3.94852
0.06065	3.94949
0.0607	3.95014
0.06075	3.95047
0.0608	3.95111
0.06085	3.95176
0.0609	3.95176
0.06095	3.95274
0.061	3.95339
0.06105	3.95371
0.0611	3.95404
0.06115	3.95436
0.0612	3.95533
0.06125	3.95533
0.0613	3.95598
0.06135	3.95598
0.0614	3.95663
0.06145	3.95663
0.0615	3.95696
0.06155	3.95761
0.0616	3.95793
0.06165	3.95793
0.0617	3.95858
0.06175	3.9589
0.0618	3.95923
0.06185	3.95923
0.0619	3.95988
0.06195	3.9602
0.062	3.9602
0.06205	3.96085
0.0621	3.96085
0.06215	3.96118
0.0622	3.96118
0.06225	3.96182
0.0623	3.9615
0.06235	3.96182
0.0624	3.96182
0.06245	3.96215
0.0625	3.96312
0.06255	3.96312
0.0626	3.96312
0.06265	3.96345
0.0627	3.96442
0.06275	3.96475
0.0628	3.96507
0.06285	3.96539
0.0629	3.96604
0.06295	3.96669
0.063	3.96734
0.06305	3.96799
0.0631	3.96864
0.06315	3.96961
0.0632	3.97091
0.06325	3.97156
0.0633	3.97253
0.06335	3.97318
0.0634	3.97416
0.06345	3.97481
0.0635	3.97578
0.06355	3.97643
0.0636	3.97708
0.06365	3.97773
0.0637	3.97805
0.06375	3.97903
0.0638	3.9787
0.06385	3.97935
0.0639	3.97935
0.06395	3.97935
0.064	3.97935
0.06405	3.97967
0.0641	3.97967
0.06415	3.97967
0.0642	3.98
0.06425	3.98
0.0643	3.98
0.06435	3.98032
0.0644	3.98065
0.06445	3.98097
0.0645	3.9813
0.06455	3.98162
0.0646	3.98195
0.06465	3.9826
0.0647	3.98324
0.06475	3.98389
0.0648	3.98487
0.06485	3.98487
0.0649	3.98552
0.06495	3.98681
0.065	3.98714
0.06505	3.98811
0.0651	3.98909
0.06515	3.98941
0.0652	3.99038
0.06525	3.99103
0.0653	3.99168
0.06535	3.99201
0.0654	3.99298
0.06545	3.99331
0.0655	3.99395
0.06555	3.9946
0.0656	3.99525
0.06565	3.9959
0.0657	3.99623
0.06575	3.99655
0.0658	3.99752
0.06585	3.99817
0.0659	3.99817
0.06595	3.99882
0.066	3.99947
0.06605	3.9998
0.0661	3.9998
0.06615	4.00012
0.0662	4.00045
0.06625	4.00077
0.0663	4.00045
0.06635	4.00109
0.0664	4.00077
0.06645	4.00077
0.0665	4.00045
0.06655	4.00077
0.0666	4.00109
0.06665	4.00077
0.0667	4.00109
0.06675	4.00142
0.0668	4.00142
0.06685	4.00207
0.0669	4.00207
0.06695	4.00239
0.067	4.00239
0.06705	4.00337
0.0671	4.00402
0.06715	4.00369
0.0672	4.00466
0.06725	4.00531
0.0673	4.00596
0.06735	4.00661
0.0674	4.00726
0.06745	4.00759
0.0675	4.00823
0.06755	4.00856
0.0676	4.00953
0.06765	4.00986
0.0677	4.01018
0.06775	4.01116
0.0678	4.01213
0.06785	4.01213
0.0679	4.01245
0.06795	4.0131
0.068	4.01375
0.06805	4.01375
0.0681	4.01408
0.06815	4.01408
0.0682	4.01472
0.06825	4.01472
0.0683	4.01537
0.06835	4.01537
0.0684	4.01505
0.06845	4.01602
0.0685	4.0157
0.06855	4.0157
0.0686	4.01602
0.06865	4.01635
0.0687	4.017
0.06875	4.01667
0.0688	4.01667
0.06885	4.01732
0.0689	4.01732
0.06895	4.01732
0.069	4.017
0.06905	4.01765
0.0691	4.01732
0.06915	4.01765
0.0692	4.01797
0.06925	4.01732
0.0693	4.01765
0.06935	4.01765
0.0694	4.01797
0.06945	4.01829
0.0695	4.01797
0.06955	4.01829
0.0696	4.01862
0.06965	4.01894
0.0697	4.01992
0.06975	4.01992
0.0698	4.02089
0.06985	4.02122
0.0699	4.02154
0.06995	4.02186
0.07	4.02219
0.07005	4.02284
0.0701	4.02349
0.07015	4.02414
0.0702	4.02479
0.07025	4.02543
0.0703	4.02608
0.07035	4.02641
0.0704	4.02706
0.07045	4.02738
0.0705	4.02803
0.07055	4.02836
0.0706	4.02868
0.07065	4.02933
0.0707	4.02965
0.07075	4.02965
0.0708	4.0303
0.07085	4.02998
0.0709	4.02998
0.07095	4.0303
0.071	4.0303
0.07105	4.03095
0.0711	4.02998
0.07115	4.0303
0.0712	4.0303
0.07125	4.02998
0.0713	4.03063
0.07135	4.03095
0.0714	4.03128
0.07145	4.03128
0.0715	4.03128
0.07155	4.03128
0.0716	4.03193
0.07165	4.03257
0.0717	4.03355
0.07175	4.03452
0.0718	4.03517
0.07185	4.03582
0.0719	4.03679
0.07195	4.03809
0.072	4.03907
0.07205	4.03939
0.0721	4.04101
0.07215	4.04199
0.0722	4.04328
0.07225	4.04491
0.0723	4.04556
0.07235	4.04685
0.0724	4.04783
0.07245	4.0488
0.0725	4.04978
0.07255	4.05172
0.0726	4.05205
0.07265	4.05302
0.0727	4.05399
0.07275	4.05497
0.0728	4.05594
0.07285	4.05594
0.0729	4.05659
0.07295	4.05724
0.073	4.05756
0.07305	4.05821
0.0731	4.05919
0.07315	4.05919
0.0732	4.05951
0.07325	4.05984
0.0733	4.05951
0.07335	4.05984
0.0734	4.06016
0.07345	4.05984
0.0735	4.06016
0.07355	4.06081
0.0736	4.06049
0.07365	4.06016
0.0737	4.06016
0.07375	4.05984
0.0738	4.05984
0.07385	4.05951
0.0739	4.05951
0.07395	4.05951
0.074	4.05919
0.07405	4.05919
0.0741	4.05919
0.07415	4.05919
0.0742	4.05984
0.07425	4.05919
0.0743	4.05919
0.07435	4.05951
0.0744	4.06016
0.07445	4.06049
0.0745	4.06081
0.07455	4.06081
0.0746	4.06146
0.07465	4.06146
0.0747	4.06178
0.07475	4.06178
0.0748	4.06211
0.07485	4.06243
0.0749	4.06243
0.07495	4.06276
0.075	4.06308
0.07505	4.06373
0.0751	4.06438
0.07515	4.0647
0.0752	4.06535
0.07525	4.066
0.0753	4.06665
0.07535	4.06763
0.0754	4.06827
0.07545	4.06925
0.0755	4.07022
0.07555	4.07152
0.0756	4.07217
0.07565	4.07347
0.0757	4.07477
0.07575	4.07541
0.0758	4.07639
0.07585	4.07736
0.0759	4.07898
0.07595	4.07963
0.076	4.08093
0.07605	4.08158
0.0761	4.08288
0.07615	4.08385
0.0762	4.08483
0.07625	4.08548
0.0763	4.0858
0.07635	4.08677
0.0764	4.08775
0.07645	4.0884
0.0765	4.08937
0.07655	4.08969
0.0766	4.09034
0.07665	4.09099
0.0767	4.09132
0.07675	4.09164
0.0768	4.09229
0.07685	4.09229
0.0769	4.09294
0.07695	4.09326
0.077	4.09359
0.07705	4.09359
0.0771	4.09359
0.07715	4.09326
0.0772	4.09326
0.07725	4.09294
0.0773	4.09294
0.07735	4.09294
0.0774	4.09262
0.07745	4.09229
0.0775	4.09229
0.07755	4.09164
0.0776	4.09132
0.07765	4.09132
0.0777	4.09132
0.07775	4.09067
0.0778	4.09099
0.07785	4.09034
0.0779	4.09034
0.07795	4.09034
0.078	4.09002
0.07805	4.08969
0.0781	4.09002
0.07815	4.09002
0.0782	4.09002
0.07825	4.09002
0.0783	4.09034
0.07835	4.09034
0.0784	4.09034
0.07845	4.09067
0.0785	4.09099
0.07855	4.09164
0.0786	4.09197
0.07865	4.09262
0.0787	4.09326
0.07875	4.09359
0.0788	4.09424
0.07885	4.09521
0.0789	4.09586
0.07895	4.09619
0.079	4.09716
0.07905	4.09716
0.0791	4.09813
0.07915	4.09911
0.0792	4.09976
0.07925	4.1004
0.0793	4.10105
0.07935	4.1017
0.0794	4.10235
0.07945	4.103
0.0795	4.10333
0.07955	4.10397
0.0796	4.1043
0.07965	4.10462
0.0797	4.10527
0.07975	4.1056
0.0798	4.10592
0.07985	4.10657
0.0799	4.1069
0.07995	4.10787
0.08	4.10787
0.08005	4.10884
0.0801	4.10949
0.08015	4.11014
0.0802	4.11047
0.08025	4.11111
0.0803	4.11111
0.08035	4.11176
0.0804	4.11209
0.08045	4.11209
0.0805	4.11241
0.08055	4.11274
0.0806	4.11241
0.08065	4.11241
0.0807	4.11209
0.08075	4.11241
0.0808	4.11241
0.08085	4.11241
0.0809	4.11209
0.08095	4.11209
0.081	4.11209
0.08105	4.11209
0.0811	4.11209
0.08115	4.11209
0.0812	4.11241
0.08125	4.11241
0.0813	4.11306
0.08135	4.11306
0.0814	4.11306
0.08145	4.11339
0.0815	4.11404
0.08155	4.11468
0.0816	4.11468
0.08165	4.11468
0.0817	4.11501
0.08175	4.11533
0.0818	4.11566
0.08185	4.11598
0.0819	4.11663
0.08195	4.11696
0.082	4.11663
0.08205	4.11728
0.0821	4.11728
0.08215	4.11761
0.0822	4.11793
0.08225	4.11858
0.0823	4.1189
0.08235	4.11923
0.0824	4.11988
0.08245	4.12053
0.0825	4.12118
0.08255	4.12182
0.0826	4.12215
0.08265	4.1228
0.0827	4.12377
0.08275	4.1241
0.0828	4.12442
0.08285	4.12539
0.0829	4.12572
0.08295	4.12637
0.083	4.12702
0.08305	4.12767
0.0831	4.12799
0.08315	4.12864
0.0832	4.12929
0.08325	4.13026
0.0833	4.13091
0.08335	4.13124
0.0834	4.13189
0.08345	4.13253
0.0835	4.13351
0.08355	4.13481
0.0836	4.13481
0.08365	4.13578
0.0837	4.13675
0.08375	4.1374
0.0838	4.13805
0.08385	4.1387
0.0839	4.13903
0.08395	4.13967
0.084	4.14032
0.08405	4.14097
0.0841	4.14065
0.08415	4.14097
0.0842	4.14195
0.08425	4.14162
0.0843	4.14227
0.08435	4.14227
0.0844	4.1426
0.08445	4.14292
0.0845	4.14324
0.08455	4.14324
0.0846	4.14389
0.08465	4.14422
0.0847	4.14454
0.08475	4.14422
0.0848	4.14487
0.08485	4.14552
0.0849	4.14584
0.08495	4.14584
0.085	4.14649
0.08505	4.14681
0.0851	4.14714
0.08515	4.14779
0.0852	4.14811
0.08525	4.14876
0.0853	4.14909
0.08535	4.14974
0.0854	4.15006
0.08545	4.15136
0.0855	4.15201
0.08555	4.15266
0.0856	4.15298
0.08565	4.1546
0.0857	4.15493
0.08575	4.1559
0.0858	4.15655
0.08585	4.15752
0.0859	4.15785
0.08595	4.15817
0.086	4.15882
0.08605	4.15915
0.0861	4.15915
0.08615	4.1598
0.0862	4.16012
0.08625	4.1598
0.0863	4.16012
0.08635	4.1598
0.0864	4.1598
0.08645	4.15947
0.0865	4.15947
0.08655	4.15882
0.0866	4.15882
0.08665	4.15817
0.0867	4.15817
0.08675	4.15817
0.0868	4.15817
0.08685	4.15785
0.0869	4.15785
0.08695	4.15785
0.087	4.15785
0.08705	4.15785
0.0871	4.1585
0.08715	4.15817
0.0872	4.15882
0.08725	4.15882
0.0873	4.15947
0.08735	4.15947
0.0874	4.15947
0.08745	4.16012
0.0875	4.1598
0.08755	4.16045
0.0876	4.16045
0.08765	4.16077
0.0877	4.16077
0.08775	4.16109
0.0878	4.16109
0.08785	4.16207
0.0879	4.16239
0.08795	4.16239
0.088	4.16304
0.08805	4.16337
0.0881	4.16402
0.08815	4.16466
0.0882	4.16531
0.08825	4.16596
0.0883	4.16661
0.08835	4.16726
0.0884	4.16759
0.08845	4.16791
0.0885	4.16856
0.08855	4.16921
0.0886	4.16921
0.08865	4.16953
0.0887	4.17051
0.08875	4.17051
0.0888	4.17083
0.08885	4.17148
0.0889	4.17148
0.08895	4.1718
0.089	4.17213
0.08905	4.17148
0.0891	4.1718
0.08915	4.1718
0.0892	4.1718
0.08925	4.17148
0.0893	4.17213
0.08935	4.17148
0.0894	4.17148
0.08945	4.1718
0.0895	4.17148
0.08955	4.1718
0.0896	4.17148
0.08965	4.17148
0.0897	4.1718
0.08975	4.17213
0.0898	4.17278
0.08985	4.17245
0.0899	4.17278
0.08995	4.1731
0.09	4.17343
0.09005	4.17375
0.0901	4.1744
0.09015	4.17473
0.0902	4.17602
0.09025	4.17602
0.0903	4.17635
0.09035	4.17667
0.0904	4.17732
0.09045	4.17765
0.0905	4.17797
0.09055	4.1783
0.0906	4.1783
0.09065	4.17797
0.0907	4.1783
0.09075	4.1783
0.0908	4.17862
0.09085	4.17894
0.0909	4.17862
0.09095	4.17862
0.091	4.17862
0.09105	4.17927
0.0911	4.17894
0.09115	4.17894
0.0912	4.17894
0.09125	4.17927
0.0913	4.17927
0.09135	4.17959
0.0914	4.17992
0.09145	4.18057
0.0915	4.18024
0.09155	4.18089
0.0916	4.18122
0.09165	4.18154
0.0917	4.18219
0.09175	4.18219
0.0918	4.18284
0.09185	4.18381
0.0919	4.18381
0.09195	4.18446
0.092	4.18479
0.09205	4.18511
0.0921	4.18544
0.09215	4.18608
0.0922	4.18608
0.09225	4.18641
0.0923	4.18673
0.09235	4.18706
0.0924	4.18706
0.09245	4.18673
0.0925	4.18706
0.09255	4.18673
0.0926	4.18706
0.09265	4.18738
0.0927	4.18738
0.09275	4.18738
0.0928	4.18738
0.09285	4.18771
0.0929	4.18803
0.09295	4.18836
0.093	4.18901
0.09305	4.18933
0.0931	4.1903
0.09315	4.19063
0.0932	4.1916
0.09325	4.19258
0.0933	4.19355
0.09335	4.1942
0.0934	4.1955
0.09345	4.19647
0.0935	4.19744
0.09355	4.19809
0.0936	4.19939
0.09365	4.20004
0.0937	4.20134
0.09375	4.20199
0.0938	4.20264
0.09385	4.20329
0.0939	4.20393
0.09395	4.20458
0.094	4.20556
0.09405	4.20588
0.0941	4.20686
0.09415	4.2075
0.0942	4.20848
0.09425	4.20913
0.0943	4.2101
0.09435	4.21075
0.0944	4.21172
0.09445	4.21237
0.0945	4.21302
0.09455	4.21335
0.0946	4.21367
0.09465	4.21432
0.0947	4.21497
0.09475	4.21464
0.0948	4.21432
0.09485	4.21432
0.0949	4.21464
0.09495	4.214
0.095	4.21367
0.09505	4.21335
0.0951	4.21302
0.09515	4.21205
0.0952	4.21205
0.09525	4.21107
0.0953	4.21075
0.09535	4.2101
0.0954	4.20978
0.09545	4.2088
0.0955	4.2088
0.09555	4.20815
0.0956	4.2075
0.09565	4.2075
0.0957	4.20718
0.09575	4.2075
0.0958	4.2075
0.09585	4.20783
0.0959	4.20848
0.09595	4.20848
0.096	4.20913
0.09605	4.2088
0.0961	4.20978
0.09615	4.21043
0.0962	4.21107
0.09625	4.21205
0.0963	4.21237
0.09635	4.21237
0.0964	4.21367
0.09645	4.21464
0.0965	4.21529
0.09655	4.21594
0.0966	4.21692
0.09665	4.21757
0.0967	4.21821
0.09675	4.21919
0.0968	4.21984
0.09685	4.22049
0.0969	4.22114
0.09695	4.22211
0.097	4.22276
0.09705	4.22341
0.0971	4.22406
0.09715	4.22503
0.0972	4.22535
0.09725	4.226
0.0973	4.22633
0.09735	4.22763
0.0974	4.2286
0.09745	4.22957
0.0975	4.22957
0.09755	4.23087
0.0976	4.23185
0.09765	4.23249
0.0977	4.23314
0.09775	4.23379
0.0978	4.23444
0.09785	4.23509
0.0979	4.23574
0.09795	4.23671
0.098	4.23704
0.09805	4.23736
0.0981	4.23769
0.09815	4.23834
0.0982	4.23834
0.09825	4.23866
0.0983	4.23898
0.09835	4.23898
0.0984	4.23931
0.09845	4.23963
0.0985	4.23996
0.09855	4.23996
0.0986	4.23996
0.09865	4.23996
0.0987	4.24028
0.09875	4.23996
0.0988	4.23996
0.09885	4.23963
0.0989	4.23963
0.09895	4.23963
0.099	4.23931
0.09905	4.23931
[truncated: 5,812 more rows]
