# Supplementary material for: An evolutionarily conserved glycine-tyrosine motif forms a folding core in outer membrane proteins
Source: PLoS One. 2017 Aug 3;12(8):e0182016. doi: 10.1371/journal.pone.0182016 (PMC5542473; doi:10.1371/journal.pone.0182016)
Supplement: S1 File — (ZIP) [file pone.0182016.s001.zip › OmpX stopflow RAW data/OmpX WT 2/ompx_wt_ch1_004.bka]

BIO-KINE ASCII FILE
_COMMENT	External device
_COMMENT	Kinetics measurement
_COMMENT	Y Unit : Volt, X Unit : s
_COMMENT	Timebase 1 = .00005 s 5001 pts
_COMMENT	Timebase 2 = .001 s 2749 pts
_COMMENT	Timebase 3 = .5 s 44 pts
_SFM	SFM-300 /S Advanced mode
_SFM	Ratio : S1: 950, S2: 950, S3: 100
_SFM	Content : S1: , S2: , S3:
_SFM	Concentration : S1: , S2: , S3:
_SFM	Total volume : 422 �l Flow : 14 mL/s
_SFM	Acquisition start : 10 ms before stop
_SFM	cuve=FC-08, s1=10 ml , s2=10 ml , s3=1.9 ml
_UNITX	s
_UNITY	Volt
_DELTAX	0
_DATA
1e-300	2.02398
5e-5	2.03891
1e-4	2.05513
1.5e-4	2.07201
2e-4	2.09083
2.5e-4	2.1103
3e-4	2.13172
3.5e-4	2.15412
4e-4	2.17716
4.5e-4	2.20248
5e-4	2.22746
5.5e-4	2.2544
6e-4	2.28199
6.5e-4	2.31055
7e-4	2.33943
7.5e-4	2.36864
8e-4	2.3985
8.5e-4	2.42803
9e-4	2.45757
9.5e-4	2.4871
0.001	2.51663
0.00105	2.54584
0.0011	2.57408
0.00115	2.60134
0.0012	2.62828
0.00125	2.65391
0.0013	2.67923
0.00135	2.7026
0.0014	2.72531
0.00145	2.74673
0.0015	2.76653
0.00155	2.78471
0.0016	2.80223
0.00165	2.81748
0.0017	2.83111
0.00175	2.84377
0.0018	2.85448
0.00185	2.86422
0.0019	2.87201
0.00195	2.8785
0.002	2.88369
0.00205	2.88726
0.0021	2.88921
0.00215	2.88986
0.0022	2.88921
0.00225	2.88726
0.0023	2.88402
0.00235	2.87947
0.0024	2.87363
0.00245	2.86681
0.0025	2.85838
0.00255	2.84929
0.0026	2.8389
0.00265	2.82819
0.0027	2.81651
0.00275	2.80385
0.0028	2.79022
0.00285	2.77594
0.0029	2.76134
0.00295	2.74608
0.003	2.73051
0.00305	2.71493
0.0031	2.69838
0.00315	2.68215
0.0032	2.66495
0.00325	2.64807
0.0033	2.63152
0.00335	2.61497
0.0034	2.59809
0.00345	2.58122
0.0035	2.56499
0.00355	2.54909
0.0036	2.53351
0.00365	2.51858
0.0037	2.503
0.00375	2.48905
0.0038	2.47477
0.00385	2.46178
0.0039	2.4488
0.00395	2.43615
0.004	2.42446
0.00405	2.4131
0.0041	2.40239
0.00415	2.39168
0.0042	2.3826
0.00425	2.37351
0.0043	2.36572
0.00435	2.35826
0.0044	2.35209
0.00445	2.34592
0.0045	2.34105
0.00455	2.33748
0.0046	2.33391
0.00465	2.33229
0.0047	2.33067
0.00475	2.33099
0.0048	2.33099
0.00485	2.33294
0.0049	2.33521
0.00495	2.33846
0.005	2.34235
0.00505	2.34755
0.0051	2.35371
0.00515	2.3602
0.0052	2.36702
0.00525	2.37546
0.0053	2.38422
0.00535	2.39331
0.0054	2.40304
0.00545	2.41343
0.0055	2.42414
0.00555	2.4355
0.0056	2.4475
0.00565	2.45919
0.0057	2.47185
0.00575	2.48483
0.0058	2.49781
0.00585	2.51209
0.0059	2.52572
0.00595	2.54032
0.006	2.55558
0.00605	2.57051
0.0061	2.58544
0.00615	2.60101
0.0062	2.61659
0.00625	2.63282
0.0063	2.64905
0.00635	2.6656
0.0064	2.68182
0.00645	2.69838
0.0065	2.71525
0.00655	2.73148
0.0066	2.74901
0.00665	2.76523
0.0067	2.78178
0.00675	2.79801
0.0068	2.81359
0.00685	2.82917
0.0069	2.8441
0.00695	2.85838
0.007	2.87168
0.00705	2.88434
0.0071	2.89505
0.00715	2.90511
0.0072	2.9142
0.00725	2.92231
0.0073	2.92848
0.00735	2.93367
0.0074	2.93756
0.00745	2.94049
0.0075	2.94211
0.00755	2.94178
0.0076	2.94146
0.00765	2.93886
0.0077	2.93562
0.00775	2.93172
0.0078	2.92621
0.00785	2.92004
0.0079	2.91193
0.00795	2.90446
0.008	2.89505
0.00805	2.88564
0.0081	2.87493
0.00815	2.86454
0.0082	2.85253
0.00825	2.8402
0.0083	2.82787
0.00835	2.81456
0.0084	2.80093
0.00845	2.78698
0.0085	2.7727
0.00855	2.75809
0.0086	2.74349
0.00865	2.72856
0.0087	2.71395
0.00875	2.6987
0.0088	2.68377
0.00885	2.66852
0.0089	2.65391
0.00895	2.63931
0.009	2.62471
0.00905	2.61075
0.0091	2.59712
0.00915	2.58316
0.0092	2.56986
0.00925	2.5572
0.0093	2.54487
0.00935	2.53254
0.0094	2.5215
0.00945	2.51079
0.0095	2.50041
0.00955	2.49099
0.0096	2.48191
0.00965	2.47379
0.0097	2.46698
0.00975	2.46049
0.0098	2.45497
0.00985	2.45043
0.0099	2.44588
0.00995	2.44329
0.01	2.44036
0.01005	2.43939
0.0101	2.43842
0.01015	2.43874
0.0102	2.43939
0.01025	2.44069
0.0103	2.44264
0.01035	2.44523
0.0104	2.44815
0.01045	2.45172
0.0105	2.45594
0.01055	2.45984
0.0106	2.46503
0.01065	2.4699
0.0107	2.47542
0.01075	2.48126
0.0108	2.48807
0.01085	2.49424
0.0109	2.50203
0.01095	2.50982
0.011	2.51858
0.01105	2.52734
0.0111	2.53708
0.01115	2.54746
0.0112	2.5585
0.01125	2.57018
0.0113	2.58251
0.01135	2.59485
0.0114	2.60783
0.01145	2.62211
0.0115	2.63671
0.01155	2.65197
0.0116	2.6669
0.01165	2.68345
0.0117	2.7
0.01175	2.71688
0.0118	2.73375
0.01185	2.75063
0.0119	2.76783
0.01195	2.78568
0.012	2.80288
0.01205	2.8204
0.0121	2.83728
0.01215	2.85416
0.0122	2.87038
0.01225	2.88596
0.0123	2.90089
0.01235	2.91615
0.0124	2.92978
0.01245	2.94341
0.0125	2.95671
0.01255	2.9684
0.0126	2.9804
0.01265	2.99047
0.0127	3.00085
0.01275	3.01059
0.0128	3.01935
0.01285	3.02811
0.0129	3.03558
0.01295	3.04272
0.013	3.04953
0.01305	3.05602
0.0131	3.06219
0.01315	3.06738
0.0132	3.07193
0.01325	3.07647
0.0133	3.08101
0.01335	3.08556
0.0134	3.08913
0.01345	3.0927
0.0135	3.09594
0.01355	3.09854
0.0136	3.10211
0.01365	3.10503
0.0137	3.10763
0.01375	3.1099
0.0138	3.11217
0.01385	3.11477
0.0139	3.11671
0.01395	3.11834
0.014	3.11996
0.01405	3.12158
0.0141	3.12288
0.01415	3.1245
0.0142	3.12612
0.01425	3.1271
0.0143	3.1284
0.01435	3.12937
0.0144	3.13067
0.01445	3.13164
0.0145	3.13294
0.01455	3.13391
0.0146	3.13521
0.01465	3.13619
0.0147	3.13781
0.01475	3.13911
0.0148	3.13976
0.01485	3.14138
0.0149	3.14235
0.01495	3.14333
0.015	3.1443
0.01505	3.14527
0.0151	3.14657
0.01515	3.14754
0.0152	3.14852
0.01525	3.14949
0.0153	3.15014
0.01535	3.15079
0.0154	3.15176
0.01545	3.15241
0.0155	3.15274
0.01555	3.15371
0.0156	3.15468
0.01565	3.15533
0.0157	3.15566
0.01575	3.15598
0.0158	3.15696
0.01585	3.15696
0.0159	3.15761
0.01595	3.15825
0.016	3.15761
0.01605	3.15858
0.0161	3.15923
0.01615	3.1589
0.0162	3.15955
0.01625	3.15988
0.0163	3.15955
0.01635	3.15955
0.0164	3.15988
0.01645	3.1602
0.0165	3.1602
0.01655	3.15988
0.0166	3.16053
0.01665	3.1602
0.0167	3.16085
0.01675	3.16118
0.0168	3.16118
0.01685	3.16085
0.0169	3.16182
0.01695	3.16215
0.017	3.16247
0.01705	3.1628
0.0171	3.16312
0.01715	3.16345
0.0172	3.1641
0.01725	3.16507
0.0173	3.16539
0.01735	3.16637
0.0174	3.16734
0.01745	3.16734
0.0175	3.16864
0.01755	3.16929
0.0176	3.17026
0.01765	3.17124
0.0177	3.17253
0.01775	3.17318
0.0178	3.17416
0.01785	3.17546
0.0179	3.17578
0.01795	3.17675
0.018	3.17805
0.01805	3.1787
0.0181	3.17967
0.01815	3.18065
0.0182	3.1813
0.01825	3.18195
0.0183	3.1826
0.01835	3.18292
0.0184	3.18324
0.01845	3.18389
0.0185	3.18422
0.01855	3.18422
0.0186	3.18389
0.01865	3.18422
0.0187	3.18389
0.01875	3.18422
0.0188	3.18389
0.01885	3.18357
0.0189	3.18389
0.01895	3.18324
0.019	3.18292
0.01905	3.18292
0.0191	3.18292
0.01915	3.18227
0.0192	3.18195
0.01925	3.18195
0.0193	3.18162
0.01935	3.18162
0.0194	3.18162
0.01945	3.1813
0.0195	3.18162
0.01955	3.1813
0.0196	3.18162
0.01965	3.18195
0.0197	3.18162
0.01975	3.18227
0.0198	3.18227
0.01985	3.18292
0.0199	3.18324
0.01995	3.18422
0.02	3.18422
0.02005	3.18487
0.0201	3.18519
0.02015	3.18584
0.0202	3.18649
0.02025	3.18714
0.0203	3.18714
0.02035	3.18811
0.0204	3.18811
0.02045	3.18844
0.0205	3.18909
0.02055	3.18973
0.0206	3.19006
0.02065	3.19071
0.0207	3.19071
0.02075	3.19136
0.0208	3.19201
0.02085	3.19201
0.0209	3.19266
0.02095	3.19298
0.021	3.1933
0.02105	3.19298
0.0211	3.19363
0.02115	3.19363
0.0212	3.19363
0.02125	3.19363
0.0213	3.19395
0.02135	3.19363
0.0214	3.19395
0.02145	3.19428
0.0215	3.1946
0.02155	3.19428
0.0216	3.19428
0.02165	3.19493
0.0217	3.19493
0.02175	3.19525
0.0218	3.19558
0.02185	3.1959
0.0219	3.19623
0.02195	3.19687
0.022	3.19752
0.02205	3.19817
0.0221	3.19882
0.02215	3.1998
0.0222	3.20044
0.02225	3.20077
0.0223	3.20174
0.02235	3.20304
0.0224	3.20369
0.02245	3.20466
0.0225	3.20564
0.02255	3.20661
0.0226	3.20726
0.02265	3.20823
0.0227	3.20953
0.02275	3.21018
0.0228	3.21083
0.02285	3.21213
0.0229	3.2131
0.02295	3.21375
0.023	3.2144
0.02305	3.2157
0.0231	3.21602
0.02315	3.217
0.0232	3.21797
0.02325	3.21797
0.0233	3.21862
0.02335	3.21894
0.0234	3.21959
0.02345	3.22024
0.0235	3.22024
0.02355	3.22057
0.0236	3.22057
0.02365	3.22089
0.0237	3.22089
0.02375	3.22122
0.0238	3.22122
0.02385	3.22122
0.0239	3.22154
0.02395	3.22154
0.024	3.22154
0.02405	3.22186
0.0241	3.22219
0.02415	3.22284
0.0242	3.22284
0.02425	3.22349
0.0243	3.22414
0.02435	3.22414
0.0244	3.22479
0.02445	3.22511
0.0245	3.22608
0.02455	3.22673
0.0246	3.22738
0.02465	3.22868
0.0247	3.229
0.02475	3.2303
0.0248	3.23095
0.02485	3.2316
0.0249	3.2329
0.02495	3.2342
0.025	3.23452
0.02505	3.23582
0.0251	3.23679
0.02515	3.23809
0.0252	3.23842
0.02525	3.23971
0.0253	3.24069
0.02535	3.24101
0.0254	3.24166
0.02545	3.24264
0.0255	3.24328
0.02555	3.24328
0.0256	3.24393
0.02565	3.24426
0.0257	3.24458
0.02575	3.24426
0.0258	3.24458
0.02585	3.24491
0.0259	3.24458
0.02595	3.24458
0.026	3.24393
0.02605	3.24361
0.0261	3.24361
0.02615	3.24361
0.0262	3.24328
0.02625	3.24296
0.0263	3.24296
0.02635	3.24296
0.0264	3.24231
0.02645	3.24199
0.0265	3.24199
0.02655	3.24199
0.0266	3.24199
0.02665	3.24134
0.0267	3.24134
0.02675	3.24134
0.0268	3.24134
0.02685	3.24134
0.0269	3.24134
0.02695	3.24134
0.027	3.24101
0.02705	3.24166
0.0271	3.24231
0.02715	3.24199
0.0272	3.24264
0.02725	3.24296
0.0273	3.24361
0.02735	3.24426
0.0274	3.24458
0.02745	3.24556
0.0275	3.24621
0.02755	3.24653
0.0276	3.2475
0.02765	3.24815
0.0277	3.24913
0.02775	3.24978
0.0278	3.25042
0.02785	3.2514
0.0279	3.25205
0.02795	3.2527
0.028	3.25367
0.02805	3.25432
0.0281	3.25497
0.02815	3.25529
0.0282	3.25529
0.02825	3.25659
0.0283	3.25724
0.02835	3.25789
0.0284	3.25821
0.02845	3.25951
0.0285	3.26016
0.02855	3.26081
0.0286	3.26211
0.02865	3.26243
0.0287	3.26308
0.02875	3.26406
0.0288	3.26503
0.02885	3.26568
0.0289	3.26698
0.02895	3.26763
0.029	3.26827
0.02905	3.26925
0.0291	3.2699
0.02915	3.27055
0.0292	3.2712
0.02925	3.27217
0.0293	3.27282
0.02935	3.27314
0.0294	3.27379
0.02945	3.27412
0.0295	3.27477
0.02955	3.27541
0.0296	3.27541
0.02965	3.27606
0.0297	3.27671
0.02975	3.27671
0.0298	3.27736
0.02985	3.27801
0.0299	3.27866
0.02995	3.27931
0.03	3.27963
0.03005	3.28028
0.0301	3.28061
0.03015	3.28158
0.0302	3.28223
0.03025	3.28288
0.0303	3.28353
0.03035	3.28418
0.0304	3.28515
0.03045	3.2858
0.0305	3.28645
0.03055	3.28775
0.0306	3.28775
0.03065	3.2884
0.0307	3.28905
0.03075	3.28969
0.0308	3.29067
0.03085	3.29099
0.0309	3.29164
0.03095	3.29229
0.031	3.29262
0.03105	3.29294
0.0311	3.29326
0.03115	3.29326
0.0312	3.29326
0.03125	3.29359
0.0313	3.29391
0.03135	3.29391
0.0314	3.29359
0.03145	3.29359
0.0315	3.29326
0.03155	3.29294
0.0316	3.29294
0.03165	3.29262
0.0317	3.29229
0.03175	3.29229
0.0318	3.29262
0.03185	3.29197
0.0319	3.29229
0.03195	3.29197
0.032	3.29262
0.03205	3.29229
0.0321	3.29262
0.03215	3.29262
0.0322	3.29359
0.03225	3.29359
0.0323	3.29391
0.03235	3.29489
0.0324	3.29521
0.03245	3.29619
0.0325	3.29651
0.03255	3.29748
0.0326	3.29878
0.03265	3.29976
0.0327	3.30105
0.03275	3.30203
0.0328	3.30268
0.03285	3.3043
0.0329	3.30527
0.03295	3.3069
0.033	3.30722
0.03305	3.30819
0.0331	3.30917
0.03315	3.31014
0.0332	3.31079
0.03325	3.31176
0.0333	3.31241
0.03335	3.31274
0.0334	3.31339
0.03345	3.31404
0.0335	3.31436
0.03355	3.31468
0.0336	3.31533
0.03365	3.31566
0.0337	3.31631
0.03375	3.31631
0.0338	3.31663
0.03385	3.31663
0.0339	3.31761
0.03395	3.31728
0.034	3.31761
0.03405	3.31761
0.0341	3.31761
0.03415	3.31761
0.0342	3.31793
0.03425	3.31761
0.0343	3.31793
0.03435	3.31761
0.0344	3.31793
0.03445	3.31793
0.0345	3.31728
0.03455	3.31793
0.0346	3.31761
0.03465	3.31728
0.0347	3.31728
0.03475	3.31761
0.0348	3.31761
0.03485	3.31761
0.0349	3.31728
0.03495	3.31793
0.035	3.31761
0.03505	3.31825
0.0351	3.31793
0.03515	3.31825
0.0352	3.3189
0.03525	3.31923
0.0353	3.31923
0.03535	3.3202
0.0354	3.32053
0.03545	3.32053
0.0355	3.3215
0.03555	3.32182
0.0356	3.32247
0.03565	3.32312
0.0357	3.3241
0.03575	3.32507
0.0358	3.32539
0.03585	3.32637
0.0359	3.32702
0.03595	3.32767
0.036	3.32929
0.03605	3.32994
0.0361	3.33059
0.03615	3.33156
0.0362	3.33253
0.03625	3.33318
0.0363	3.33416
0.03635	3.33513
0.0364	3.33578
0.03645	3.33643
0.0365	3.3374
0.03655	3.33773
0.0366	3.33838
0.03665	3.33935
0.0367	3.33967
0.03675	3.34097
0.0368	3.34162
0.03685	3.34227
0.0369	3.34292
0.03695	3.34422
0.037	3.34519
0.03705	3.34649
0.0371	3.34649
0.03715	3.34714
0.0372	3.34779
0.03725	3.34844
0.0373	3.34941
0.03735	3.35038
0.0374	3.35103
0.03745	3.35136
0.0375	3.35201
0.03755	3.35298
0.0376	3.3533
0.03765	3.35428
0.0377	3.35525
0.03775	3.35558
0.0378	3.35655
0.03785	3.3572
0.0379	3.35817
0.03795	3.35915
0.038	3.35915
0.03805	3.3598
0.0381	3.36044
0.03815	3.36044
0.0382	3.36109
0.03825	3.36174
0.0383	3.36174
0.03835	3.36142
0.0384	3.36207
0.03845	3.36239
0.0385	3.36174
0.03855	3.36207
0.0386	3.36207
0.03865	3.36207
0.0387	3.36174
0.03875	3.36174
0.0388	3.36174
0.03885	3.36174
0.0389	3.36142
0.03895	3.36142
0.039	3.36174
0.03905	3.36174
0.0391	3.36207
0.03915	3.36239
0.0392	3.36304
0.03925	3.36304
0.0393	3.36401
0.03935	3.36434
0.0394	3.36499
0.03945	3.36564
0.0395	3.36596
0.03955	3.36694
0.0396	3.36823
0.03965	3.36856
0.0397	3.37018
0.03975	3.37018
0.0398	3.37148
0.03985	3.37245
0.0399	3.3731
0.03995	3.37408
0.04	3.37505
0.04005	3.37602
0.0401	3.377
0.04015	3.37765
0.0402	3.37797
0.04025	3.37927
0.0403	3.37992
0.04035	3.38057
0.0404	3.38154
0.04045	3.38186
0.0405	3.38251
0.04055	3.38316
0.0406	3.38414
0.04065	3.38446
0.0407	3.38479
0.04075	3.38543
0.0408	3.38576
0.04085	3.38608
0.0409	3.38673
0.04095	3.38673
0.041	3.38803
0.04105	3.38803
0.0411	3.389
0.04115	3.389
0.0412	3.38965
0.04125	3.38998
0.0413	3.3903
0.04135	3.39128
0.0414	3.39128
0.04145	3.39193
0.0415	3.39257
0.04155	3.39355
0.0416	3.39387
0.04165	3.3942
0.0417	3.39517
0.04175	3.39485
0.0418	3.3955
0.04185	3.39614
0.0419	3.39647
0.04195	3.39679
0.042	3.39712
0.04205	3.39744
0.0421	3.39777
0.04215	3.39777
0.0422	3.39809
0.04225	3.39809
0.0423	3.39809
0.04235	3.39874
0.0424	3.39809
0.04245	3.39874
0.0425	3.39842
0.04255	3.39842
0.0426	3.39842
0.04265	3.39842
0.0427	3.39842
0.04275	3.39809
0.0428	3.39842
0.04285	3.39842
0.0429	3.39809
0.04295	3.39842
0.043	3.39809
0.04305	3.39809
0.0431	3.39777
0.04315	3.39777
0.0432	3.39809
0.04325	3.39842
0.0433	3.39842
0.04335	3.39907
0.0434	3.39907
0.04345	3.39907
0.0435	3.39971
0.04355	3.40004
0.0436	3.40069
0.04365	3.40134
0.0437	3.40199
0.04375	3.40231
0.0438	3.40296
0.04385	3.40328
0.0439	3.40393
0.04395	3.40458
0.044	3.40523
0.04405	3.40621
0.0441	3.40718
0.04415	3.40783
0.0442	3.4088
0.04425	3.40978
0.0443	3.41075
0.04435	3.41107
0.0444	3.41237
0.04445	3.41367
0.0445	3.41432
0.04455	3.41529
0.0446	3.41594
0.04465	3.41724
0.0447	3.41789
0.04475	3.41919
0.0448	3.42016
0.04485	3.42146
0.0449	3.42243
0.04495	3.42373
0.045	3.42438
0.04505	3.42568
0.0451	3.426
0.04515	3.42763
0.0452	3.4286
0.04525	3.42957
0.0453	3.43055
0.04535	3.43152
0.0454	3.43184
0.04545	3.43347
0.0455	3.43379
0.04555	3.43477
0.0456	3.43541
0.04565	3.43606
0.0457	3.43671
0.04575	3.43671
0.0458	3.43736
0.04585	3.43801
0.0459	3.43834
0.04595	3.43866
0.046	3.43963
0.04605	3.43963
0.0461	3.44061
0.04615	3.44093
0.0462	3.44126
0.04625	3.44158
0.0463	3.44158
0.04635	3.44255
0.0464	3.44288
0.04645	3.44288
0.0465	3.44418
0.04655	3.44418
0.0466	3.44483
0.04665	3.44515
0.0467	3.4458
0.04675	3.44677
0.0468	3.44742
0.04685	3.44775
0.0469	3.4484
0.04695	3.44872
0.047	3.45002
0.04705	3.45034
0.0471	3.45099
0.04715	3.45197
0.0472	3.45262
0.04725	3.45359
0.0473	3.45391
0.04735	3.45489
0.0474	3.45586
0.04745	3.45651
0.0475	3.45716
0.04755	3.45781
0.0476	3.45846
0.04765	3.45911
0.0477	3.45943
0.04775	3.4604
0.0478	3.46073
0.04785	3.46105
0.0479	3.4617
0.04795	3.46203
0.048	3.46203
0.04805	3.46268
0.0481	3.463
0.04815	3.463
0.0482	3.46333
0.04825	3.46333
0.0483	3.46365
0.04835	3.46365
0.0484	3.46365
0.04845	3.46365
0.0485	3.46365
0.04855	3.46365
0.0486	3.46365
0.04865	3.46365
0.0487	3.46365
0.04875	3.46397
0.0488	3.46365
0.04885	3.46397
0.0489	3.46397
0.04895	3.46397
0.049	3.46397
0.04905	3.46397
0.0491	3.4643
0.04915	3.4643
0.0492	3.46462
0.04925	3.46527
0.0493	3.46495
0.04935	3.4656
0.0494	3.46592
0.04945	3.46657
0.0495	3.46625
0.04955	3.46625
0.0496	3.4669
0.04965	3.46722
0.0497	3.46754
0.04975	3.46787
0.0498	3.46787
0.04985	3.46819
0.0499	3.46819
0.04995	3.46852
0.05	3.46852
0.05005	3.46884
0.0501	3.46884
0.05015	3.46884
0.0502	3.46917
0.05025	3.46949
0.0503	3.46917
0.05035	3.46917
0.0504	3.46949
0.05045	3.46917
0.0505	3.46949
0.05055	3.46949
0.0506	3.46982
0.05065	3.47014
0.0507	3.47047
0.05075	3.47079
0.0508	3.47079
0.05085	3.47111
0.0509	3.47176
0.05095	3.47176
0.051	3.47209
0.05105	3.47241
0.0511	3.47339
0.05115	3.47371
0.0512	3.47404
0.05125	3.47468
0.0513	3.47501
0.05135	3.47566
0.0514	3.47566
0.05145	3.47696
0.0515	3.47728
0.05155	3.47825
0.0516	3.4789
0.05165	3.47955
0.0517	3.4802
0.05175	3.48085
0.0518	3.4815
0.05185	3.48215
0.0519	3.48247
0.05195	3.48312
0.052	3.48377
0.05205	3.48442
0.0521	3.48507
0.05215	3.48604
0.0522	3.48669
0.05225	3.48767
0.0523	3.48799
0.05235	3.48929
0.0524	3.49026
0.05245	3.49124
0.0525	3.49221
0.05255	3.49286
0.0526	3.49416
0.05265	3.49513
0.0527	3.4961
0.05275	3.49708
0.0528	3.4974
0.05285	3.49902
0.0529	3.49967
0.05295	3.50065
0.053	3.50162
0.05305	3.50195
0.0531	3.50357
0.05315	3.50389
0.0532	3.50519
0.05325	3.50552
0.0533	3.50681
0.05335	3.50746
0.0534	3.50811
0.05345	3.50909
0.0535	3.50973
0.05355	3.51038
0.0536	3.51136
0.05365	3.51168
0.0537	3.51201
0.05375	3.51266
0.0538	3.51298
0.05385	3.51298
0.0539	3.5133
0.05395	3.51363
0.054	3.51395
0.05405	3.51395
0.0541	3.5146
0.05415	3.51428
0.0542	3.51493
0.05425	3.5146
0.0543	3.5146
0.05435	3.51525
0.0544	3.51525
0.05445	3.51558
0.0545	3.5159
0.05455	3.5159
0.0546	3.5159
0.05465	3.51623
0.0547	3.5159
0.05475	3.51655
0.0548	3.51655
0.05485	3.51623
0.0549	3.51623
0.05495	3.51687
0.055	3.51687
0.05505	3.51655
0.0551	3.51623
0.05515	3.51655
0.0552	3.51623
0.05525	3.51623
0.0553	3.51655
0.05535	3.51655
0.0554	3.51655
0.05545	3.51655
0.0555	3.51655
0.05555	3.51687
0.0556	3.51687
0.05565	3.51655
0.0557	3.51687
0.05575	3.51687
0.0558	3.5172
0.05585	3.5172
0.0559	3.51687
0.05595	3.51785
0.056	3.51752
0.05605	3.51785
0.0561	3.51882
0.05615	3.51915
0.0562	3.51947
0.05625	3.52012
0.0563	3.52044
0.05635	3.52142
0.0564	3.52174
0.05645	3.52272
0.0565	3.52337
0.05655	3.52434
0.0566	3.52531
0.05665	3.52596
0.0567	3.52661
0.05675	3.52758
0.0568	3.52823
0.05685	3.52921
0.0569	3.53018
0.05695	3.53148
0.057	3.53213
0.05705	3.5331
0.0571	3.53408
0.05715	3.53505
0.0572	3.53602
0.05725	3.53732
0.0573	3.537
0.05735	3.53797
0.0574	3.53894
0.05745	3.53894
0.0575	3.53992
0.05755	3.53992
0.0576	3.54024
0.05765	3.54024
0.0577	3.54122
0.05775	3.54057
0.0578	3.54057
0.05785	3.54024
0.0579	3.54024
0.05795	3.54057
0.058	3.54024
0.05805	3.54024
0.0581	3.53992
0.05815	3.53959
0.0582	3.53992
0.05825	3.53959
0.0583	3.53959
0.05835	3.53992
0.0584	3.53959
0.05845	3.53959
0.0585	3.53959
0.05855	3.53992
0.0586	3.54057
0.05865	3.54057
0.0587	3.54057
0.05875	3.54122
0.0588	3.54122
0.05885	3.54154
0.0589	3.54251
0.05895	3.54349
0.059	3.54414
0.05905	3.54479
0.0591	3.54511
0.05915	3.54576
0.0592	3.54673
0.05925	3.54771
0.0593	3.54803
0.05935	3.54933
0.0594	3.54998
0.05945	3.55063
0.0595	3.55095
0.05955	3.55225
0.0596	3.55322
0.05965	3.55387
0.0597	3.55452
0.05975	3.55517
0.0598	3.55614
0.05985	3.55647
0.0599	3.55744
0.05995	3.55809
0.06	3.55842
0.06005	3.55939
0.0601	3.55939
0.06015	3.56069
0.0602	3.56134
0.06025	3.56199
0.0603	3.56231
0.06035	3.56296
0.0604	3.56361
0.06045	3.56393
0.0605	3.56426
0.06055	3.56491
0.0606	3.56556
0.06065	3.56621
0.0607	3.56685
0.06075	3.5675
0.0608	3.56783
0.06085	3.5688
0.0609	3.56913
0.06095	3.56978
0.061	3.5701
0.06105	3.57075
0.0611	3.57107
0.06115	3.57172
0.0612	3.57205
0.06125	3.5727
0.0613	3.5727
0.06135	3.57302
0.0614	3.57335
0.06145	3.57335
0.0615	3.57367
0.06155	3.57432
0.0616	3.57432
0.06165	3.57464
0.0617	3.57497
0.06175	3.57562
0.0618	3.57529
0.06185	3.57627
0.0619	3.57627
0.06195	3.57724
0.062	3.57756
0.06205	3.57854
0.0621	3.57886
0.06215	3.57951
0.0622	3.58016
0.06225	3.58113
0.0623	3.58146
0.06235	3.58243
0.0624	3.58308
0.06245	3.58406
0.0625	3.5847
0.06255	3.58503
0.0626	3.58633
0.06265	3.58698
0.0627	3.58763
0.06275	3.58827
0.0628	3.5886
0.06285	3.58925
0.0629	3.5899
0.06295	3.59022
0.063	3.59087
0.06305	3.5912
0.0631	3.59249
0.06315	3.59282
0.0632	3.59314
0.06325	3.59412
0.0633	3.59509
0.06335	3.59541
0.0634	3.59606
0.06345	3.59704
0.0635	3.59801
0.06355	3.59866
0.0636	3.59963
0.06365	3.60093
0.0637	3.60126
0.06375	3.60223
0.0638	3.6032
0.06385	3.6045
0.0639	3.60483
0.06395	3.6058
0.064	3.6071
0.06405	3.60742
0.0641	3.60807
0.06415	3.60872
0.0642	3.60969
0.06425	3.61002
0.0643	3.61067
0.06435	3.61132
0.0644	3.61197
0.06445	3.61197
0.0645	3.61262
0.06455	3.61262
0.0646	3.61294
0.06465	3.61359
0.0647	3.61391
0.06475	3.61424
0.0648	3.61391
0.06485	3.61391
0.0649	3.61424
0.06495	3.61391
0.065	3.61391
0.06505	3.61391
0.0651	3.61326
0.06515	3.61294
0.0652	3.61262
0.06525	3.61229
0.0653	3.61197
0.06535	3.61164
0.0654	3.61067
0.06545	3.61034
0.0655	3.61034
0.06555	3.61034
0.0656	3.60969
0.06565	3.60969
0.0657	3.60969
0.06575	3.60969
0.0658	3.61002
0.06585	3.60969
0.0659	3.60969
0.06595	3.61002
0.066	3.61067
0.06605	3.61099
0.0661	3.61229
0.06615	3.61229
0.0662	3.61326
0.06625	3.61326
0.0663	3.61424
0.06635	3.61489
0.0664	3.61586
0.06645	3.61651
0.0665	3.61716
0.06655	3.61813
0.0666	3.61846
0.06665	3.61911
0.0667	3.61943
0.06675	3.6204
0.0668	3.62073
0.06685	3.62138
0.0669	3.62203
0.06695	3.62235
0.067	3.623
0.06705	3.62333
0.0671	3.62397
0.06715	3.62462
0.0672	3.62527
0.06725	3.62592
0.0673	3.62592
0.06735	3.62722
0.0674	3.62754
0.06745	3.62852
0.0675	3.62884
0.06755	3.62917
0.0676	3.62982
0.06765	3.63079
0.0677	3.63079
0.06775	3.63144
0.0678	3.63209
0.06785	3.63241
0.0679	3.63274
0.06795	3.63339
0.068	3.63306
0.06805	3.63404
0.0681	3.63436
0.06815	3.63436
0.0682	3.63501
0.06825	3.63598
0.0683	3.63598
0.06835	3.63631
0.0684	3.63663
0.06845	3.63663
0.0685	3.63696
0.06855	3.63793
0.0686	3.63793
0.06865	3.63793
0.0687	3.63858
0.06875	3.63858
0.0688	3.63923
0.06885	3.63923
0.0689	3.63923
0.06895	3.63923
0.069	3.63955
0.06905	3.63988
0.0691	3.6402
0.06915	3.64053
0.0692	3.64053
0.06925	3.64085
0.0693	3.6415
0.06935	3.6415
0.0694	3.64182
0.06945	3.64215
0.0695	3.64247
0.06955	3.64312
0.0696	3.64377
0.06965	3.64377
0.0697	3.64442
0.06975	3.64474
0.0698	3.64539
0.06985	3.64604
0.0699	3.64669
0.06995	3.64734
0.07	3.64831
0.07005	3.64864
0.0701	3.64929
0.07015	3.64994
0.0702	3.65091
0.07025	3.65188
0.0703	3.65221
0.07035	3.65286
0.0704	3.65351
0.07045	3.65416
0.0705	3.65513
0.07055	3.6561
0.0706	3.65643
0.07065	3.65708
0.0707	3.65805
0.07075	3.6587
0.0708	3.65935
0.07085	3.66032
0.0709	3.66097
0.07095	3.66162
0.071	3.66227
0.07105	3.66357
0.0711	3.66422
0.07115	3.66487
0.0712	3.66649
0.07125	3.66681
0.0713	3.66779
0.07135	3.66876
0.0714	3.66941
0.07145	3.67006
0.0715	3.67103
0.07155	3.67168
0.0716	3.67201
0.07165	3.67233
0.0717	3.67266
0.07175	3.6733
0.0718	3.6733
0.07185	3.67428
0.0719	3.67395
0.07195	3.67493
0.072	3.67558
0.07205	3.67623
0.0721	3.67623
0.07215	3.6772
0.0722	3.67752
0.07225	3.67785
0.0723	3.6785
0.07235	3.67915
0.0724	3.67947
0.07245	3.6798
0.0725	3.68044
0.07255	3.68077
0.0726	3.68142
0.07265	3.68109
0.0727	3.68174
0.07275	3.68239
0.0728	3.68207
0.07285	3.68174
0.0729	3.68239
0.07295	3.68239
0.073	3.68207
0.07305	3.68239
0.0731	3.68174
0.07315	3.68207
0.0732	3.68142
0.07325	3.68174
0.0733	3.68207
0.07335	3.68077
0.0734	3.68109
0.07345	3.68077
0.0735	3.68012
0.07355	3.68044
0.0736	3.6798
0.07365	3.6798
0.0737	3.6798
0.07375	3.67915
0.0738	3.67947
0.07385	3.67882
0.0739	3.67915
0.07395	3.67947
0.074	3.6798
0.07405	3.67947
0.0741	3.6798
0.07415	3.6798
0.0742	3.6798
0.07425	3.68012
0.0743	3.68012
0.07435	3.68044
0.0744	3.68044
0.07445	3.68077
0.0745	3.68077
0.07455	3.68077
0.0746	3.68077
0.07465	3.68109
0.0747	3.68174
0.07475	3.68174
0.0748	3.68174
0.07485	3.68207
0.0749	3.68239
0.07495	3.68337
0.075	3.68369
0.07505	3.68369
0.0751	3.68434
0.07515	3.68434
0.0752	3.68434
0.07525	3.68564
0.0753	3.68596
0.07535	3.68629
0.0754	3.68661
0.07545	3.68758
0.0755	3.68791
0.07555	3.68823
0.0756	3.68921
0.07565	3.68986
0.0757	3.69083
0.07575	3.69083
0.0758	3.69213
0.07585	3.69245
0.0759	3.69343
0.07595	3.6944
0.076	3.69537
0.07605	3.6957
0.0761	3.697
0.07615	3.69765
0.0762	3.69894
0.07625	3.69959
0.0763	3.70057
0.07635	3.70122
0.0764	3.70284
0.07645	3.70381
0.0765	3.70479
0.07655	3.70543
0.0766	3.70641
0.07665	3.70673
0.0767	3.70771
0.07675	3.709
0.0768	3.70965
0.07685	3.7103
0.0769	3.71095
0.07695	3.71128
0.077	3.71193
0.07705	3.71257
0.0771	3.71322
0.07715	3.71387
0.0772	3.71452
0.07725	3.71485
0.0773	3.7155
0.07735	3.71614
0.0774	3.71647
0.07745	3.71712
0.0775	3.71777
0.07755	3.71874
0.0776	3.71907
0.07765	3.72004
0.0777	3.72004
0.07775	3.72036
0.0778	3.72134
0.07785	3.72199
0.0779	3.72296
0.07795	3.72328
0.078	3.72393
0.07805	3.72491
0.0781	3.72556
0.07815	3.72588
0.0782	3.72621
0.07825	3.72653
0.0783	3.7275
0.07835	3.72783
0.0784	3.72848
0.07845	3.72848
0.0785	3.72913
0.07855	3.7288
0.0786	3.72913
0.07865	3.72945
0.0787	3.72945
0.07875	3.72913
0.0788	3.72913
0.07885	3.72945
0.0789	3.72978
0.07895	3.72978
0.079	3.72978
0.07905	3.72978
0.0791	3.72945
0.07915	3.72978
0.0792	3.72978
0.07925	3.72978
0.0793	3.72978
0.07935	3.73042
0.0794	3.73042
0.07945	3.73075
0.0795	3.73075
0.07955	3.7314
0.0796	3.73107
0.07965	3.73172
0.0797	3.73172
0.07975	3.73237
0.0798	3.73302
0.07985	3.73399
0.0799	3.73432
0.07995	3.73497
0.08	3.73594
0.08005	3.73627
0.0801	3.73692
0.08015	3.73756
0.0802	3.73854
0.08025	3.73919
0.0803	3.74016
0.08035	3.74049
0.0804	3.74146
0.08045	3.74178
0.0805	3.74243
0.08055	3.74276
0.0806	3.74341
0.08065	3.74406
0.0807	3.7447
0.08075	3.74503
0.0808	3.74568
0.08085	3.74633
0.0809	3.74665
0.08095	3.74698
0.081	3.7473
0.08105	3.74763
0.0811	3.74795
0.08115	3.7486
0.0812	3.7486
0.08125	3.74892
0.0813	3.74925
0.08135	3.7499
0.0814	3.75022
0.08145	3.75055
0.0815	3.75087
0.08155	3.7512
0.0816	3.75184
0.08165	3.75217
0.0817	3.75282
0.08175	3.75314
0.0818	3.75379
0.08185	3.75477
0.0819	3.75541
0.08195	3.75574
0.082	3.75671
0.08205	3.75671
0.0821	3.75736
0.08215	3.75866
0.0822	3.75931
0.08225	3.75963
0.0823	3.75996
0.08235	3.76061
0.0824	3.76126
0.08245	3.76191
0.0825	3.76223
0.08255	3.76288
0.0826	3.76288
0.08265	3.7632
0.0827	3.76385
0.08275	3.76385
0.0828	3.76385
0.08285	3.76353
0.0829	3.76353
0.08295	3.76385
0.083	3.76353
0.08305	3.76353
0.0831	3.76385
0.08315	3.76385
0.0832	3.76353
0.08325	3.76353
0.0833	3.76385
0.08335	3.7632
0.0834	3.76418
0.08345	3.76385
0.0835	3.76385
0.08355	3.76385
0.0836	3.76385
0.08365	3.76385
0.0837	3.76418
0.08375	3.76385
0.0838	3.76418
0.08385	3.76418
0.0839	3.76353
0.08395	3.76385
0.084	3.76385
0.08405	3.7645
0.0841	3.76385
0.08415	3.76483
0.0842	3.76483
0.08425	3.76548
0.0843	3.7658
0.08435	3.76645
0.0844	3.7671
0.08445	3.76742
0.0845	3.76775
0.08455	3.7684
0.0846	3.76905
0.08465	3.76905
0.0847	3.76969
0.08475	3.76969
0.0848	3.77002
0.08485	3.77002
0.0849	3.77002
0.08495	3.77034
0.085	3.77034
0.08505	3.77034
0.0851	3.77067
0.08515	3.77067
0.0852	3.77067
0.08525	3.77099
0.0853	3.77067
0.08535	3.77067
0.0854	3.77067
0.08545	3.77099
0.0855	3.77132
0.08555	3.77164
0.0856	3.77262
0.08565	3.77262
0.0857	3.77326
0.08575	3.77391
0.0858	3.77489
0.08585	3.77554
0.0859	3.77619
0.08595	3.77748
0.086	3.77813
0.08605	3.77878
0.0861	3.78008
0.08615	3.7804
0.0862	3.78105
0.08625	3.7817
0.0863	3.78268
0.08635	3.78268
0.0864	3.783
0.08645	3.78333
0.0865	3.78397
0.08655	3.78397
0.0866	3.78462
0.08665	3.78462
0.0867	3.78527
0.08675	3.7856
0.0868	3.78625
0.08685	3.78657
0.0869	3.78657
0.08695	3.7869
0.087	3.78722
0.08705	3.78754
0.0871	3.78722
0.08715	3.78754
0.0872	3.78819
0.08725	3.78819
0.0873	3.78852
0.08735	3.78884
0.0874	3.78852
0.08745	3.78884
0.0875	3.78884
0.08755	3.78852
0.0876	3.78884
0.08765	3.78852
0.0877	3.78852
0.08775	3.78852
0.0878	3.78852
0.08785	3.78884
0.0879	3.78852
0.08795	3.78852
0.088	3.78852
0.08805	3.78852
0.0881	3.78852
0.08815	3.78852
0.0882	3.78852
0.08825	3.78819
0.0883	3.78852
0.08835	3.78819
0.0884	3.78884
0.08845	3.78852
0.0885	3.78852
0.08855	3.78884
0.0886	3.78917
0.08865	3.78884
0.0887	3.78949
0.08875	3.78982
0.0888	3.79047
0.08885	3.79111
0.0889	3.79241
0.08895	3.79209
0.089	3.79339
0.08905	3.79436
0.0891	3.79533
0.08915	3.79696
0.0892	3.79793
0.08925	3.7989
0.0893	3.79988
0.08935	3.80085
0.0894	3.80247
0.08945	3.80345
0.0895	3.80507
0.08955	3.80572
0.0896	3.80702
0.08965	3.80799
0.0897	3.80896
0.08975	3.80961
0.0898	3.81059
0.08985	3.81124
0.0899	3.81189
0.08995	3.81189
0.09	3.81286
0.09005	3.81318
0.0901	3.81351
0.09015	3.81318
0.0902	3.81351
0.09025	3.81351
0.0903	3.81351
0.09035	3.81416
0.0904	3.81351
0.09045	3.81351
0.0905	3.81318
0.09055	3.81318
0.0906	3.81253
0.09065	3.81253
0.0907	3.81189
0.09075	3.81189
0.0908	3.81091
0.09085	3.81026
0.0909	3.81026
0.09095	3.80994
0.091	3.80961
0.09105	3.80896
0.0911	3.80896
0.09115	3.80832
0.0912	3.80832
0.09125	3.80767
0.0913	3.80734
0.09135	3.80702
0.0914	3.80734
0.09145	3.80669
0.0915	3.80669
0.09155	3.80669
0.0916	3.80637
0.09165	3.80669
0.0917	3.80637
0.09175	3.80604
0.0918	3.80604
0.09185	3.80669
0.0919	3.80702
0.09195	3.80669
0.092	3.80702
0.09205	3.80734
0.0921	3.80767
0.09215	3.80832
0.0922	3.80864
0.09225	3.80896
0.0923	3.80929
0.09235	3.80994
0.0924	3.81059
0.09245	3.81124
0.0925	3.81189
0.09255	3.81221
0.0926	3.81318
0.09265	3.81383
0.0927	3.81481
0.09275	3.81546
0.0928	3.81578
0.09285	3.81708
0.0929	3.81773
0.09295	3.81838
0.093	3.81903
0.09305	3.81935
0.0931	3.82032
0.09315	3.82065
0.0932	3.8213
0.09325	3.82227
0.0933	3.82259
0.09335	3.82292
0.0934	3.82389
0.09345	3.82389
0.0935	3.82454
0.09355	3.82487
0.0936	3.82552
0.09365	3.82584
0.0937	3.82649
0.09375	3.82681
0.0938	3.82746
0.09385	3.82746
0.0939	3.82811
0.09395	3.82844
0.094	3.82876
0.09405	3.82941
0.0941	3.82973
0.09415	3.83006
0.0942	3.83038
0.09425	3.83136
0.0943	3.83168
0.09435	3.83266
0.0944	3.83266
0.09445	3.83363
0.0945	3.83428
0.09455	3.83493
0.0946	3.8359
0.09465	3.83687
0.0947	3.83752
0.09475	3.8385
0.0948	3.83915
0.09485	3.84012
0.0949	3.84077
0.09495	3.84109
0.095	3.84207
0.09505	3.84272
0.0951	3.84337
0.09515	3.84369
0.0952	3.84434
0.09525	3.84466
0.0953	3.84531
0.09535	3.84564
0.0954	3.84564
0.09545	3.84661
0.0955	3.84694
0.09555	3.84726
0.0956	3.84823
0.09565	3.84888
0.0957	3.84953
0.09575	3.85018
0.0958	3.85115
0.09585	3.85213
0.0959	3.8531
0.09595	3.8544
0.096	3.85537
0.09605	3.85602
0.0961	3.857
0.09615	3.85797
0.0962	3.85862
0.09625	3.85992
0.0963	3.86057
0.09635	3.86089
0.0964	3.86154
0.09645	3.86186
0.0965	3.86219
0.09655	3.86251
0.0966	3.86251
0.09665	3.86186
0.0967	3.86251
0.09675	3.86251
0.0968	3.86154
0.09685	3.86186
0.0969	3.86154
0.09695	3.86122
0.097	3.86089
0.09705	3.86057
0.0971	3.85992
0.09715	3.85959
0.0972	3.85992
0.09725	3.85862
0.0973	3.85829
0.09735	3.85797
0.0974	3.85732
0.09745	3.85732
0.0975	3.85667
0.09755	3.857
0.0976	3.85602
0.09765	3.85635
0.0977	3.85602
0.09775	3.8557
0.0978	3.85602
0.09785	3.85602
0.0979	3.85602
0.09795	3.85635
0.098	3.85667
0.09805	3.85667
0.0981	3.85732
0.09815	3.85667
0.0982	3.857
0.09825	3.85732
0.0983	3.85765
0.09835	3.85765
0.0984	3.85797
0.09845	3.85829
0.0985	3.85862
0.09855	3.85862
0.0986	3.85927
0.09865	3.85894
0.0987	3.85927
0.09875	3.85992
0.0988	3.86057
0.09885	3.86057
0.0989	3.86089
0.09895	3.86122
0.099	3.86154
0.09905	3.86219
[truncated: 5,812 more rows]
