# Supplementary material for: An evolutionarily conserved glycine-tyrosine motif forms a folding core in outer membrane proteins
Source: PLoS One. 2017 Aug 3;12(8):e0182016. doi: 10.1371/journal.pone.0182016 (PMC5542473; doi:10.1371/journal.pone.0182016)
Supplement: S1 File — (ZIP) [file pone.0182016.s001.zip › OmpX stopflow RAW data/OmpX WT 2/ompx_wt_ch1_005.bka]

BIO-KINE ASCII FILE
_COMMENT	External device
_COMMENT	Kinetics measurement
_COMMENT	Y Unit : Volt, X Unit : s
_COMMENT	Timebase 1 = .00005 s 5001 pts
_COMMENT	Timebase 2 = .001 s 2749 pts
_COMMENT	Timebase 3 = .5 s 44 pts
_SFM	SFM-300 /S Advanced mode
_SFM	Ratio : S1: 950, S2: 950, S3: 100
_SFM	Content : S1: , S2: , S3:
_SFM	Concentration : S1: , S2: , S3:
_SFM	Total volume : 422 �l Flow : 14 mL/s
_SFM	Acquisition start : 10 ms before stop
_SFM	cuve=FC-08, s1=10 ml , s2=10 ml , s3=1.9 ml
_UNITX	s
_UNITY	Volt
_DELTAX	0
_DATA
1e-300	2.13659
5e-5	2.15736
1e-4	2.17911
1.5e-4	2.2015
2e-4	2.22422
2.5e-4	2.24856
3e-4	2.27323
3.5e-4	2.29822
4e-4	2.32353
4.5e-4	2.34982
5e-4	2.37578
5.5e-4	2.40239
6e-4	2.42868
6.5e-4	2.45529
7e-4	2.48223
7.5e-4	2.50787
8e-4	2.53448
8.5e-4	2.56012
9e-4	2.58544
9.5e-4	2.6101
0.001	2.63379
0.00105	2.65651
0.0011	2.67858
0.00115	2.69935
0.0012	2.7198
0.00125	2.73797
0.0013	2.7555
0.00135	2.77205
0.0014	2.78665
0.00145	2.79996
0.0015	2.81197
0.00155	2.823
0.0016	2.83274
0.00165	2.84053
0.0017	2.84767
0.00175	2.85383
0.0018	2.85805
0.00185	2.86162
0.0019	2.86422
0.00195	2.86519
0.002	2.86487
0.00205	2.86454
0.0021	2.86162
0.00215	2.8587
0.0022	2.85481
0.00225	2.84896
0.0023	2.8428
0.00235	2.83566
0.0024	2.8269
0.00245	2.81748
0.0025	2.8071
0.00255	2.79606
0.0026	2.78341
0.00265	2.76978
0.0027	2.75582
0.00275	2.74122
0.0028	2.72564
0.00285	2.70974
0.0029	2.69286
0.00295	2.67533
0.003	2.65781
0.00305	2.63996
0.0031	2.62146
0.00315	2.60329
0.0032	2.58446
0.00325	2.56564
0.0033	2.54682
0.00335	2.52864
0.0034	2.51014
0.00345	2.49099
0.0035	2.47249
0.00355	2.454
0.0036	2.4355
0.00365	2.4183
0.0037	2.40045
0.00375	2.38357
0.0038	2.36669
0.00385	2.35112
0.0039	2.33554
0.00395	2.32093
0.004	2.3073
0.00405	2.29497
0.0041	2.28329
0.00415	2.27323
0.0042	2.26414
0.00425	2.25667
0.0043	2.25018
0.00435	2.24564
0.0044	2.24239
0.00445	2.24142
0.0045	2.24045
0.00455	2.24207
0.0046	2.24499
0.00465	2.24921
0.0047	2.2544
0.00475	2.26122
0.0048	2.26966
0.00485	2.27874
0.0049	2.2888
0.00495	2.30016
0.005	2.31217
0.00505	2.32515
0.0051	2.33911
0.00515	2.35339
0.0052	2.36799
0.00525	2.38357
0.0053	2.39947
0.00535	2.41538
0.0054	2.43193
0.00545	2.4488
0.0055	2.466
0.00555	2.48256
0.0056	2.49976
0.00565	2.51728
0.0057	2.53383
0.00575	2.55136
0.0058	2.56823
0.00585	2.58511
0.0059	2.60166
0.00595	2.61821
0.006	2.63477
0.00605	2.65067
0.0061	2.66625
0.00615	2.68182
0.0062	2.6974
0.00625	2.71233
0.0063	2.72726
0.00635	2.74219
0.0064	2.75679
0.00645	2.77043
0.0065	2.78341
0.00655	2.79736
0.0066	2.80969
0.00665	2.8217
0.0067	2.83404
0.00675	2.84572
0.0068	2.85675
0.00685	2.86779
0.0069	2.87785
0.00695	2.88823
0.007	2.89765
0.00705	2.90706
0.0071	2.91615
0.00715	2.92523
0.0072	2.93335
0.00725	2.94178
0.0073	2.9499
0.00735	2.95704
0.0074	2.96418
0.00745	2.97002
0.0075	2.97651
0.00755	2.9817
0.0076	2.98592
0.00765	2.99014
0.0077	2.99306
0.00775	2.99566
0.0078	2.99696
0.00785	2.99858
0.0079	2.99923
0.00795	2.99858
0.008	2.99761
0.00805	2.99631
0.0081	2.99339
0.00815	2.98949
0.0082	2.98527
0.00825	2.98008
0.0083	2.97456
0.00835	2.96742
0.0084	2.95963
0.00845	2.95087
0.0085	2.94146
0.00855	2.9314
0.0086	2.91971
0.00865	2.90836
0.0087	2.89602
0.00875	2.88369
0.0088	2.86974
0.00885	2.85578
0.0089	2.84215
0.00895	2.82819
0.009	2.81326
0.00905	2.79931
0.0091	2.78503
0.00915	2.7714
0.0092	2.75712
0.00925	2.74381
0.0093	2.73051
0.00935	2.71752
0.0094	2.70552
0.00945	2.69318
0.0095	2.68215
0.00955	2.67079
0.0096	2.66041
0.00965	2.65067
0.0097	2.64126
0.00975	2.63249
0.0098	2.62438
0.00985	2.61659
0.0099	2.6101
0.00995	2.60361
0.01	2.59777
0.01005	2.59355
0.0101	2.58901
0.01015	2.58511
0.0102	2.58251
0.01025	2.58024
0.0103	2.57862
0.01035	2.5783
0.0104	2.57797
0.01045	2.57862
0.0105	2.57959
0.01055	2.58089
0.0106	2.58316
0.01065	2.58511
0.0107	2.58803
0.01075	2.59095
0.0108	2.59485
0.01085	2.59842
0.0109	2.60231
0.01095	2.60686
0.011	2.6114
0.01105	2.61529
0.0111	2.62081
0.01115	2.626
0.0112	2.63022
0.01125	2.63574
0.0113	2.64126
0.01135	2.64677
0.0114	2.65229
0.01145	2.65813
0.0115	2.66365
0.01155	2.66949
0.0116	2.67533
0.01165	2.68085
0.0117	2.68669
0.01175	2.69221
0.0118	2.69773
0.01185	2.70324
0.0119	2.70811
0.01195	2.71363
0.012	2.71785
0.01205	2.72304
0.0121	2.72791
0.01215	2.7318
0.0122	2.73602
0.01225	2.73992
0.0123	2.74414
0.01235	2.74803
0.0124	2.75128
0.01245	2.75485
0.0125	2.75777
0.01255	2.76101
0.0126	2.76361
0.01265	2.76621
0.0127	2.7688
0.01275	2.7714
0.0128	2.77335
0.01285	2.77529
0.0129	2.77724
0.01295	2.77886
0.013	2.78049
0.01305	2.78211
0.0131	2.78308
0.01315	2.78406
0.0132	2.78535
0.01325	2.786
0.0133	2.78698
0.01335	2.78763
0.0134	2.78828
0.01345	2.78795
0.0135	2.78892
0.01355	2.78925
0.0136	2.78925
0.01365	2.78957
0.0137	2.7899
0.01375	2.78957
0.0138	2.7899
0.01385	2.7899
0.0139	2.79055
0.01395	2.79087
0.014	2.7912
0.01405	2.79152
0.0141	2.79184
0.01415	2.79217
0.0142	2.79249
0.01425	2.79282
0.0143	2.79347
0.01435	2.79379
0.0144	2.79444
0.01445	2.79477
0.0145	2.79541
0.01455	2.79606
0.0146	2.79574
0.01465	2.79639
0.0147	2.79671
0.01475	2.79704
0.0148	2.79736
0.01485	2.79736
0.0149	2.79736
0.01495	2.79736
0.015	2.79704
0.01505	2.79736
0.0151	2.79704
0.01515	2.79769
0.0152	2.79704
0.01525	2.79639
0.0153	2.79704
0.01535	2.79704
0.0154	2.79704
0.01545	2.79704
0.0155	2.79736
0.01555	2.79736
0.0156	2.79736
0.01565	2.79801
0.0157	2.79801
0.01575	2.79834
0.0158	2.79898
0.01585	2.79963
0.0159	2.80061
0.01595	2.80126
0.016	2.80126
0.01605	2.80223
0.0161	2.80288
0.01615	2.80353
0.0162	2.80385
0.01625	2.80483
0.0163	2.80548
0.01635	2.80612
0.0164	2.80645
0.01645	2.80742
0.0165	2.80742
0.01655	2.80775
0.0166	2.80807
0.01665	2.80807
0.0167	2.80807
0.01675	2.80807
0.0168	2.8084
0.01685	2.8084
0.0169	2.80872
0.01695	2.8084
0.017	2.80905
0.01705	2.80905
0.0171	2.80905
0.01715	2.80937
0.0172	2.80937
0.01725	2.80937
0.0173	2.80969
0.01735	2.81034
0.0174	2.81067
0.01745	2.81132
0.0175	2.81132
0.01755	2.81132
0.0176	2.81197
0.01765	2.81262
0.0177	2.81262
0.01775	2.81262
0.0178	2.81326
0.01785	2.81359
0.0179	2.81424
0.01795	2.81424
0.018	2.81521
0.01805	2.81521
0.0181	2.81586
0.01815	2.81619
0.0182	2.81651
0.01825	2.81683
0.0183	2.81748
0.01835	2.81781
0.0184	2.81813
0.01845	2.81878
0.0185	2.81976
0.01855	2.8204
0.0186	2.8204
0.01865	2.82105
0.0187	2.82138
0.01875	2.8217
0.0188	2.82235
0.01885	2.823
0.0189	2.82333
0.01895	2.8243
0.019	2.8243
0.01905	2.8243
0.0191	2.82462
0.01915	2.82495
0.0192	2.82495
0.01925	2.82495
0.0193	2.82495
0.01935	2.82462
0.0194	2.82462
0.01945	2.82462
0.0195	2.8243
0.01955	2.8243
0.0196	2.8243
0.01965	2.8243
0.0197	2.8243
0.01975	2.82462
0.0198	2.82462
0.01985	2.82462
0.0199	2.82495
0.01995	2.82462
0.02	2.82495
0.02005	2.82527
0.0201	2.82495
0.02015	2.8256
0.0202	2.8256
0.02025	2.82592
0.0203	2.82625
0.02035	2.82625
0.0204	2.82657
0.02045	2.82657
0.0205	2.82722
0.02055	2.82722
0.0206	2.82754
0.02065	2.82787
0.0207	2.82819
0.02075	2.82819
0.0208	2.82852
0.02085	2.82884
0.0209	2.82852
0.02095	2.82884
0.021	2.82949
0.02105	2.82917
0.0211	2.82982
0.02115	2.83014
0.0212	2.83014
0.02125	2.83047
0.0213	2.83079
0.02135	2.83079
0.0214	2.83144
0.02145	2.83209
0.0215	2.83274
0.02155	2.83306
0.0216	2.83404
0.02165	2.83468
0.0217	2.83501
0.02175	2.83566
0.0218	2.83631
0.02185	2.83728
0.0219	2.83793
0.02195	2.8389
0.022	2.8402
0.02205	2.8415
0.0221	2.84182
0.02215	2.8428
0.0222	2.8441
0.02225	2.84475
0.0223	2.84539
0.02235	2.84637
0.0224	2.84702
0.02245	2.84832
0.0225	2.84896
0.02255	2.84994
0.0226	2.85059
0.02265	2.85156
0.0227	2.85221
0.02275	2.85286
0.0228	2.85383
0.02285	2.85448
0.0229	2.85481
0.02295	2.85578
0.023	2.85578
0.02305	2.85643
0.0231	2.85675
0.02315	2.8574
0.0232	2.8574
0.02325	2.85805
0.0233	2.85773
0.02335	2.85838
0.0234	2.85838
0.02345	2.8587
0.0235	2.85903
0.02355	2.85935
0.0236	2.85935
0.02365	2.85935
0.0237	2.85935
0.02375	2.86
0.0238	2.85967
0.02385	2.86
0.0239	2.86032
0.02395	2.86
0.024	2.86032
0.02405	2.86032
0.0241	2.86065
0.02415	2.86065
0.0242	2.86097
0.02425	2.8613
0.0243	2.8613
0.02435	2.86195
0.0244	2.86162
0.02445	2.86195
0.0245	2.86227
0.02455	2.8626
0.0246	2.86292
0.02465	2.86357
0.0247	2.86389
0.02475	2.86454
0.0248	2.86487
0.02485	2.86552
0.0249	2.86584
0.02495	2.86617
0.025	2.86714
0.02505	2.86714
0.0251	2.86811
0.02515	2.86811
0.0252	2.86811
0.02525	2.86844
0.0253	2.86876
0.02535	2.86876
0.0254	2.86876
0.02545	2.86876
0.0255	2.86876
0.02555	2.86844
0.0256	2.86844
0.02565	2.86844
0.0257	2.86844
0.02575	2.86876
0.0258	2.86876
0.02585	2.86876
0.0259	2.86909
0.02595	2.86941
0.026	2.86974
0.02605	2.86974
0.0261	2.87006
0.02615	2.87038
0.0262	2.87136
0.02625	2.87168
0.0263	2.87201
0.02635	2.87266
0.0264	2.87331
0.02645	2.87428
0.0265	2.87493
0.02655	2.87525
0.0266	2.87623
0.02665	2.87688
0.0267	2.87785
0.02675	2.8785
0.0268	2.87947
0.02685	2.88012
0.0269	2.88109
0.02695	2.88207
0.027	2.88304
0.02705	2.88402
0.0271	2.88466
0.02715	2.88531
0.0272	2.88564
0.02725	2.88596
0.0273	2.88694
0.02735	2.88726
0.0274	2.88759
0.02745	2.88823
0.0275	2.88791
0.02755	2.88823
0.0276	2.88856
0.02765	2.88888
0.0277	2.88888
0.02775	2.88888
0.0278	2.88921
0.02785	2.88921
0.0279	2.88953
0.02795	2.88986
0.028	2.88986
0.02805	2.88986
0.0281	2.88986
0.02815	2.89018
0.0282	2.89083
0.02825	2.89116
0.0283	2.89148
0.02835	2.89148
0.0284	2.8918
0.02845	2.89213
0.0285	2.89245
0.02855	2.89278
0.0286	2.8931
0.02865	2.89343
0.0287	2.89473
0.02875	2.89473
0.0288	2.89537
0.02885	2.89602
0.0289	2.89732
0.02895	2.8983
0.029	2.89927
0.02905	2.90024
0.0291	2.90122
0.02915	2.90154
0.0292	2.90284
0.02925	2.90349
0.0293	2.90414
0.02935	2.90479
0.0294	2.90608
0.02945	2.90641
0.0295	2.90706
0.02955	2.90771
0.0296	2.90868
0.02965	2.90901
0.0297	2.90933
0.02975	2.9103
0.0298	2.9103
0.02985	2.9103
0.0299	2.91063
0.02995	2.91063
0.03	2.91095
0.03005	2.91095
0.0301	2.91128
0.03015	2.91063
0.0302	2.91063
0.03025	2.9103
0.0303	2.9103
0.03035	2.90998
0.0304	2.90998
0.03045	2.90965
0.0305	2.90933
0.03055	2.90901
0.0306	2.90868
0.03065	2.90836
0.0307	2.90836
0.03075	2.90836
0.0308	2.90803
0.03085	2.90836
0.0309	2.90836
0.03095	2.90868
0.031	2.90803
0.03105	2.90868
0.0311	2.90901
0.03115	2.90933
0.0312	2.90901
0.03125	2.90998
0.0313	2.9103
0.03135	2.91063
0.0314	2.91128
0.03145	2.91128
0.0315	2.91193
0.03155	2.91258
0.0316	2.91322
0.03165	2.91322
0.0317	2.91452
0.03175	2.9155
0.0318	2.91615
0.03185	2.91712
0.0319	2.91777
0.03195	2.91842
0.032	2.91971
0.03205	2.92036
0.0321	2.92101
0.03215	2.92166
0.0322	2.92264
0.03225	2.92328
0.0323	2.92393
0.03235	2.92393
0.0324	2.92426
0.03245	2.92491
0.0325	2.92491
0.03255	2.92523
0.0326	2.92491
0.03265	2.92491
0.0327	2.92523
0.03275	2.92523
0.0328	2.92523
0.03285	2.92491
0.0329	2.92491
0.03295	2.92458
0.033	2.92458
0.03305	2.92458
0.0331	2.92458
0.03315	2.92458
0.0332	2.92458
0.03325	2.92458
0.0333	2.92458
0.03335	2.92458
0.0334	2.92458
0.03345	2.92426
0.0335	2.92491
0.03355	2.92458
0.0336	2.92523
0.03365	2.92556
0.0337	2.92523
0.03375	2.92556
0.0338	2.92621
0.03385	2.92621
0.0339	2.92685
0.03395	2.9275
0.034	2.92815
0.03405	2.92848
0.0341	2.92913
0.03415	2.92978
0.0342	2.93075
0.03425	2.93172
0.0343	2.93237
0.03435	2.93302
0.0344	2.93367
0.03445	2.93432
0.0345	2.93562
0.03455	2.93594
0.0346	2.93659
0.03465	2.93724
0.0347	2.93821
0.03475	2.93854
0.0348	2.93886
0.03485	2.93984
0.0349	2.94016
0.03495	2.94081
0.035	2.94113
0.03505	2.94178
0.0351	2.94243
0.03515	2.94341
0.0352	2.94341
0.03525	2.94406
0.0353	2.9447
0.03535	2.94535
0.0354	2.94633
0.03545	2.94665
0.0355	2.9473
0.03555	2.94763
0.0356	2.94827
0.03565	2.94892
0.0357	2.94892
0.03575	2.9499
0.0358	2.9499
0.03585	2.95055
0.0359	2.95087
0.03595	2.9512
0.036	2.95152
0.03605	2.95184
0.0361	2.95249
0.03615	2.95314
0.0362	2.95347
0.03625	2.95379
0.0363	2.95412
0.03635	2.95477
0.0364	2.95541
0.03645	2.95639
0.0365	2.95639
0.03655	2.95704
0.0366	2.95801
0.03665	2.95834
0.0367	2.95931
0.03675	2.95963
0.0368	2.96028
0.03685	2.96061
0.0369	2.96158
0.03695	2.96191
0.037	2.96223
0.03705	2.96288
0.0371	2.9632
0.03715	2.96385
0.0372	2.96418
0.03725	2.9645
0.0373	2.9645
0.03735	2.96483
0.0374	2.96515
0.03745	2.96515
0.0375	2.96548
0.03755	2.9658
0.0376	2.96677
0.03765	2.96645
0.0377	2.96677
0.03775	2.9671
0.0378	2.96742
0.03785	2.96742
0.0379	2.96775
0.03795	2.96775
0.038	2.96807
0.03805	2.9684
0.0381	2.96807
0.03815	2.96872
0.0382	2.96905
0.03825	2.96872
0.0383	2.96905
0.03835	2.96937
0.0384	2.96905
0.03845	2.96969
0.0385	2.96969
0.03855	2.97002
0.0386	2.97002
0.03865	2.97034
0.0387	2.97067
0.03875	2.97067
0.0388	2.97132
0.03885	2.97132
0.0389	2.97132
0.03895	2.97164
0.039	2.97229
0.03905	2.97229
0.0391	2.97229
0.03915	2.97326
0.0392	2.97391
0.03925	2.97424
0.0393	2.97456
0.03935	2.97521
0.0394	2.97554
0.03945	2.97586
0.0395	2.97619
0.03955	2.97683
0.0396	2.97748
0.03965	2.97781
0.0397	2.97813
0.03975	2.97878
0.0398	2.97846
0.03985	2.97878
0.0399	2.97878
0.03995	2.97911
0.04	2.97943
0.04005	2.97943
0.0401	2.9804
0.04015	2.98073
0.0402	2.98105
0.04025	2.9817
0.0403	2.98138
0.04035	2.9817
0.0404	2.9817
0.04045	2.98268
0.0405	2.983
0.04055	2.98365
0.0406	2.98462
0.04065	2.98462
0.0407	2.98527
0.04075	2.98527
0.0408	2.98592
0.04085	2.98722
0.0409	2.98722
0.04095	2.98754
0.041	2.98819
0.04105	2.98884
0.0411	2.98917
0.04115	2.98949
0.0412	2.99014
0.04125	2.99014
0.0413	2.99079
0.04135	2.99111
0.0414	2.99176
0.04145	2.99209
0.0415	2.99209
0.04155	2.99274
0.0416	2.99306
0.04165	2.99371
0.0417	2.99404
0.04175	2.99436
0.0418	2.99501
0.04185	2.99533
0.0419	2.99598
0.04195	2.99663
0.042	2.99631
0.04205	2.99663
0.0421	2.99728
0.04215	2.99761
0.0422	2.99761
0.04225	2.99793
0.0423	2.9989
0.04235	2.9989
0.0424	2.9989
0.04245	2.99923
0.0425	2.99955
0.04255	2.99988
0.0426	3.0002
0.04265	3.0002
0.0427	3.00053
0.04275	3.00118
0.0428	3.00182
0.04285	3.00182
0.0429	3.00215
0.04295	3.0028
0.043	3.00345
0.04305	3.00377
0.0431	3.00442
0.04315	3.00475
0.0432	3.00507
0.04325	3.00539
0.0433	3.00604
0.04335	3.00669
0.0434	3.00702
0.04345	3.00702
0.0435	3.00734
0.04355	3.00799
0.0436	3.00799
0.04365	3.00864
0.0437	3.00864
0.04375	3.00929
0.0438	3.00961
0.04385	3.00961
0.0439	3.01026
0.04395	3.01059
0.044	3.01059
0.04405	3.01124
0.0441	3.01189
0.04415	3.01221
0.0442	3.01286
0.04425	3.01253
0.0443	3.01286
0.04435	3.01351
0.0444	3.01416
0.04445	3.01383
0.0445	3.01481
0.04455	3.01513
0.0446	3.01578
0.04465	3.0161
0.0447	3.01643
0.04475	3.01675
0.0448	3.01708
0.04485	3.01773
0.0449	3.01838
0.04495	3.01903
0.045	3.01967
0.04505	3.02
0.0451	3.02097
0.04515	3.0213
0.0452	3.02195
0.04525	3.02292
0.0453	3.02389
0.04535	3.02422
0.0454	3.02519
0.04545	3.02617
0.0455	3.02714
0.04555	3.02844
0.0456	3.02876
0.04565	3.02974
0.0457	3.03071
0.04575	3.03136
0.0458	3.03201
0.04585	3.03266
0.0459	3.03331
0.04595	3.03395
0.046	3.0346
0.04605	3.03493
0.0461	3.03493
0.04615	3.03558
0.0462	3.03623
0.04625	3.03688
0.0463	3.0372
0.04635	3.0372
0.0464	3.0372
0.04645	3.03817
0.0465	3.03817
0.04655	3.0385
0.0466	3.0385
0.04665	3.0385
0.0467	3.0385
0.04675	3.03882
0.0468	3.03882
0.04685	3.03882
0.0469	3.03882
0.04695	3.03882
0.047	3.03882
0.04705	3.03882
0.0471	3.03882
0.04715	3.03882
0.0472	3.03915
0.04725	3.03915
0.0473	3.03882
0.04735	3.03882
0.0474	3.03915
0.04745	3.03915
0.0475	3.03915
0.04755	3.03947
0.0476	3.04045
0.04765	3.04045
0.0477	3.04109
0.04775	3.04142
0.0478	3.04174
0.04785	3.04207
0.0479	3.04207
0.04795	3.04272
0.048	3.04337
0.04805	3.04337
0.0481	3.04402
0.04815	3.04369
0.0482	3.04434
0.04825	3.04402
0.0483	3.04402
0.04835	3.04434
0.0484	3.04434
0.04845	3.04466
0.0485	3.04434
0.04855	3.04466
0.0486	3.04499
0.04865	3.04499
0.0487	3.04596
0.04875	3.04564
0.0488	3.04564
0.04885	3.04661
0.0489	3.04694
0.04895	3.04759
0.049	3.04823
0.04905	3.04856
0.0491	3.04888
0.04915	3.04953
0.0492	3.05018
0.04925	3.05083
0.0493	3.05148
0.04935	3.0518
0.0494	3.05278
0.04945	3.0531
0.0495	3.05375
0.04955	3.0544
0.0496	3.05472
0.04965	3.05537
0.0497	3.05602
0.04975	3.05667
0.0498	3.057
0.04985	3.05765
0.0499	3.05829
0.04995	3.05894
0.05	3.06024
0.05005	3.06057
0.0501	3.06057
0.05015	3.06154
0.0502	3.06186
0.05025	3.06251
0.0503	3.06284
0.05035	3.06381
0.0504	3.06414
0.05045	3.06479
0.0505	3.06511
0.05055	3.06576
0.0506	3.06576
0.05065	3.06641
0.0507	3.06673
0.05075	3.06738
0.0508	3.06803
0.05085	3.06803
0.0509	3.06868
0.05095	3.069
0.051	3.06965
0.05105	3.06998
0.0511	3.06998
0.05115	3.07063
0.0512	3.07095
0.05125	3.07128
0.0513	3.07128
0.05135	3.0716
0.0514	3.07193
0.05145	3.07225
0.0515	3.07225
0.05155	3.07257
0.0516	3.0729
0.05165	3.0729
0.0517	3.0729
0.05175	3.07322
0.0518	3.07355
0.05185	3.07452
0.0519	3.0742
0.05195	3.0742
0.052	3.07452
0.05205	3.07517
0.0521	3.07517
0.05215	3.07582
0.0522	3.07679
0.05225	3.07679
0.0523	3.07679
0.05235	3.07712
0.0524	3.07809
0.05245	3.07907
0.0525	3.07939
0.05255	3.07971
0.0526	3.08069
0.05265	3.08134
0.0527	3.08199
0.05275	3.08231
0.0528	3.08264
0.05285	3.08328
0.0529	3.08426
0.05295	3.08426
0.053	3.08458
0.05305	3.08491
0.0531	3.08523
0.05315	3.08588
0.0532	3.08588
0.05325	3.08621
0.0533	3.08621
0.05335	3.08653
0.0534	3.08653
0.05345	3.08653
0.0535	3.08653
0.05355	3.08685
0.0536	3.08718
0.05365	3.0875
0.0537	3.08783
0.05375	3.08815
0.0538	3.08815
0.05385	3.08848
0.0539	3.08945
0.05395	3.08978
0.054	3.09042
0.05405	3.09107
0.0541	3.0914
0.05415	3.0914
0.0542	3.09237
0.05425	3.09302
0.0543	3.09367
0.05435	3.09399
0.0544	3.09464
0.05445	3.09562
0.0545	3.09562
0.05455	3.09594
0.0546	3.09627
0.05465	3.09659
0.0547	3.09692
0.05475	3.09724
0.0548	3.09789
0.05485	3.09789
0.0549	3.09854
0.05495	3.09854
0.055	3.09919
0.05505	3.09919
0.0551	3.09951
0.05515	3.10016
0.0552	3.10049
0.05525	3.10016
0.0553	3.10113
0.05535	3.10113
0.0554	3.10146
0.05545	3.10211
0.0555	3.10243
0.05555	3.10308
0.0556	3.10341
0.05565	3.10438
0.0557	3.1047
0.05575	3.10535
0.0558	3.106
0.05585	3.10698
0.0559	3.1073
0.05595	3.1086
0.056	3.10892
0.05605	3.11022
0.0561	3.11055
0.05615	3.11152
0.0562	3.11217
0.05625	3.11347
0.0563	3.11412
0.05635	3.11477
0.0564	3.11574
0.05645	3.11574
0.0565	3.11639
0.05655	3.11736
0.0566	3.11801
0.05665	3.11801
0.0567	3.11866
0.05675	3.11931
0.0568	3.11963
0.05685	3.11996
0.0569	3.12061
0.05695	3.12093
0.057	3.12191
0.05705	3.12223
0.0571	3.12288
0.05715	3.1232
0.0572	3.12385
0.05725	3.12483
0.0573	3.12548
0.05735	3.12548
0.0574	3.1258
0.05745	3.1258
0.0575	3.12645
0.05755	3.12677
0.0576	3.1271
0.05765	3.1271
0.0577	3.1271
0.05775	3.12742
0.0578	3.12742
0.05785	3.1271
0.0579	3.1271
0.05795	3.1271
0.058	3.12742
0.05805	3.12742
0.0581	3.12677
0.05815	3.12677
0.0582	3.12645
0.05825	3.12612
0.0583	3.12645
0.05835	3.12677
0.0584	3.12677
0.05845	3.12645
0.0585	3.12645
0.05855	3.12677
0.0586	3.12677
0.05865	3.12645
0.0587	3.1271
0.05875	3.12742
0.0588	3.12775
0.05885	3.12872
0.0589	3.12905
0.05895	3.12937
0.059	3.12937
0.05905	3.12969
0.0591	3.13034
0.05915	3.13067
0.0592	3.13099
0.05925	3.13229
0.0593	3.13229
0.05935	3.13294
0.0594	3.13294
0.05945	3.13359
0.0595	3.13391
0.05955	3.13359
0.0596	3.13424
0.05965	3.13456
0.0597	3.13456
0.05975	3.13489
0.0598	3.13521
0.05985	3.13521
0.0599	3.13554
0.05995	3.13619
0.06	3.13619
0.06005	3.13651
0.0601	3.13716
0.06015	3.13748
0.0602	3.13781
0.06025	3.13813
0.0603	3.13846
0.06035	3.13846
0.0604	3.13911
0.06045	3.14008
0.0605	3.1404
0.06055	3.14105
0.0606	3.14105
0.06065	3.14203
0.0607	3.14268
0.06075	3.143
0.0608	3.14333
0.06085	3.14397
0.0609	3.14397
0.06095	3.14462
0.061	3.14495
0.06105	3.1456
0.0611	3.14592
0.06115	3.14592
0.0612	3.14592
0.06125	3.14592
0.0613	3.14592
0.06135	3.14592
0.0614	3.14657
0.06145	3.14625
0.0615	3.14625
0.06155	3.14625
0.0616	3.14625
0.06165	3.14657
0.0617	3.14657
0.06175	3.14625
0.0618	3.14657
0.06185	3.1469
0.0619	3.14722
0.06195	3.14754
0.062	3.14819
0.06205	3.14819
0.0621	3.14917
0.06215	3.14982
0.0622	3.15047
0.06225	3.15144
0.0623	3.15144
0.06235	3.15209
0.0624	3.15274
0.06245	3.15339
0.0625	3.15436
0.06255	3.15436
0.0626	3.15533
0.06265	3.15533
0.0627	3.15631
0.06275	3.15663
0.0628	3.15728
0.06285	3.15793
0.0629	3.15858
0.06295	3.15858
0.063	3.15923
0.06305	3.15955
0.0631	3.1602
0.06315	3.16085
0.0632	3.16182
0.06325	3.16215
0.0633	3.1628
0.06335	3.16345
0.0634	3.1641
0.06345	3.16442
0.0635	3.16539
0.06355	3.16604
0.0636	3.16637
0.06365	3.16669
0.0637	3.16767
0.06375	3.16832
0.0638	3.16864
0.06385	3.16896
0.0639	3.16994
0.06395	3.17026
0.064	3.17059
0.06405	3.17156
0.0641	3.17221
0.06415	3.17286
0.0642	3.17351
0.06425	3.17383
0.0643	3.17448
0.06435	3.17481
0.0644	3.17513
0.06445	3.17546
0.0645	3.1761
0.06455	3.17643
0.0646	3.17675
0.06465	3.17675
0.0647	3.17675
0.06475	3.17773
0.0648	3.17773
0.06485	3.17773
0.0649	3.17805
0.06495	3.17805
0.065	3.1787
0.06505	3.17903
0.0651	3.17903
0.06515	3.17903
0.0652	3.17935
0.06525	3.17967
0.0653	3.17967
0.06535	3.18065
0.0654	3.18032
0.06545	3.18032
0.0655	3.18065
0.06555	3.18097
0.0656	3.1813
0.06565	3.18162
0.0657	3.18227
0.06575	3.18227
0.0658	3.18227
0.06585	3.1826
0.0659	3.18324
0.06595	3.18357
0.066	3.18357
0.06605	3.18422
0.0661	3.18422
0.06615	3.18487
0.0662	3.18519
0.06625	3.18519
0.0663	3.18584
0.06635	3.18649
0.0664	3.18714
0.06645	3.18779
0.0665	3.18844
0.06655	3.18876
0.0666	3.18909
0.06665	3.18973
0.0667	3.19038
0.06675	3.19103
0.0668	3.19136
0.06685	3.19168
0.0669	3.19201
0.06695	3.19233
0.067	3.1933
0.06705	3.1933
0.0671	3.19395
0.06715	3.19395
0.0672	3.19428
0.06725	3.19493
0.0673	3.19525
0.06735	3.19558
0.0674	3.19623
0.06745	3.19655
0.0675	3.1972
0.06755	3.1972
0.0676	3.19785
0.06765	3.1985
0.0677	3.19882
0.06775	3.19947
0.0678	3.20012
0.06785	3.20077
0.0679	3.20142
0.06795	3.20142
0.068	3.20174
0.06805	3.20207
0.0681	3.20239
0.06815	3.20272
0.0682	3.20304
0.06825	3.20304
0.0683	3.20369
0.06835	3.20304
0.0684	3.20369
0.06845	3.20401
0.0685	3.20369
0.06855	3.20434
0.0686	3.20401
0.06865	3.20401
0.0687	3.20434
0.06875	3.20499
0.0688	3.20499
0.06885	3.20531
0.0689	3.20564
0.06895	3.20596
0.069	3.20629
0.06905	3.20661
0.0691	3.20726
0.06915	3.20758
0.0692	3.20823
0.06925	3.20823
0.0693	3.20856
0.06935	3.20921
0.0694	3.20953
0.06945	3.21018
0.0695	3.21018
0.06955	3.21083
0.0696	3.21115
0.06965	3.21148
0.0697	3.21148
0.06975	3.2118
0.0698	3.2118
0.06985	3.2118
0.0699	3.21213
0.06995	3.21245
0.07	3.21245
0.07005	3.21245
0.0701	3.21278
0.07015	3.2131
0.0702	3.21278
0.07025	3.2131
0.0703	3.21278
0.07035	3.2131
0.0704	3.21278
0.07045	3.21278
0.0705	3.2131
0.07055	3.2131
0.0706	3.2131
0.07065	3.21343
0.0707	3.21343
0.07075	3.21343
0.0708	3.21343
0.07085	3.21375
0.0709	3.2144
0.07095	3.2144
0.071	3.21472
0.07105	3.21472
0.0711	3.21537
0.07115	3.2157
0.0712	3.21635
0.07125	3.21635
0.0713	3.21667
0.07135	3.21732
0.0714	3.21765
0.07145	3.21829
0.0715	3.21894
0.07155	3.21862
0.0716	3.21927
0.07165	3.21959
0.0717	3.22024
0.07175	3.22057
0.0718	3.22089
0.07185	3.22154
0.0719	3.22186
0.07195	3.22284
0.072	3.22349
0.07205	3.22414
0.0721	3.22511
0.07215	3.22576
0.0722	3.22673
0.07225	3.22706
0.0723	3.22836
0.07235	3.229
0.0724	3.2303
0.07245	3.23095
0.0725	3.23193
0.07255	3.23225
0.0726	3.23355
0.07265	3.23452
0.0727	3.23452
0.07275	3.23582
0.0728	3.23647
0.07285	3.23679
0.0729	3.23744
0.07295	3.23777
0.073	3.23842
0.07305	3.23874
0.0731	3.23907
0.07315	3.23907
0.0732	3.23939
0.07325	3.23971
0.0733	3.24004
0.07335	3.24004
0.0734	3.24004
0.07345	3.24036
0.0735	3.23971
0.07355	3.23939
0.0736	3.23971
0.07365	3.23971
0.0737	3.23971
0.07375	3.23939
0.0738	3.23971
0.07385	3.23907
0.0739	3.23939
0.07395	3.23939
0.074	3.23907
0.07405	3.23971
0.0741	3.23971
0.07415	3.23971
0.0742	3.23971
0.07425	3.23971
0.0743	3.24036
0.07435	3.24004
0.0744	3.24036
0.07445	3.24036
0.0745	3.24069
0.07455	3.24101
0.0746	3.24101
0.07465	3.24101
0.0747	3.24069
0.07475	3.24069
0.0748	3.24069
0.07485	3.24069
0.0749	3.24069
0.07495	3.24069
0.075	3.24069
0.07505	3.24069
0.0751	3.24069
0.07515	3.24101
0.0752	3.24101
0.07525	3.24101
0.0753	3.24166
0.07535	3.24166
0.0754	3.24231
0.07545	3.24264
0.0755	3.24296
0.07555	3.24328
0.0756	3.24393
0.07565	3.24458
0.0757	3.24523
0.07575	3.24556
0.0758	3.24653
0.07585	3.24685
0.0759	3.2475
0.07595	3.24815
0.076	3.2488
0.07605	3.24913
0.0761	3.24978
0.07615	3.2501
0.0762	3.25107
0.07625	3.25107
0.0763	3.25172
0.07635	3.2527
0.0764	3.25237
0.07645	3.25367
0.0765	3.25464
0.07655	3.25464
0.0766	3.25529
0.07665	3.25594
0.0767	3.25659
0.07675	3.25724
0.0768	3.25756
0.07685	3.25854
0.0769	3.25854
0.07695	3.25886
0.077	3.25919
0.07705	3.26016
0.0771	3.26081
0.07715	3.26113
0.0772	3.26178
0.07725	3.26211
0.0773	3.26308
0.07735	3.26308
0.0774	3.26341
0.07745	3.26373
0.0775	3.26438
0.07755	3.26438
0.0776	3.26438
0.07765	3.26503
0.0777	3.26535
0.07775	3.26503
0.0778	3.26568
0.07785	3.266
0.0779	3.26568
0.07795	3.26633
0.078	3.26633
0.07805	3.26665
0.0781	3.26698
0.07815	3.26763
0.0782	3.26795
0.07825	3.26827
0.0783	3.2686
0.07835	3.26892
0.0784	3.26957
0.07845	3.2699
0.0785	3.27087
0.07855	3.27022
0.0786	3.2712
0.07865	3.27152
0.0787	3.27184
0.07875	3.27217
0.0788	3.27249
0.07885	3.27314
0.0789	3.27314
0.07895	3.27347
0.079	3.27379
0.07905	3.27412
0.0791	3.27412
0.07915	3.27412
0.0792	3.27444
0.07925	3.27477
0.0793	3.27444
0.07935	3.27477
0.0794	3.27477
0.07945	3.27509
0.0795	3.27509
0.07955	3.27477
0.0796	3.27541
0.07965	3.27509
0.0797	3.27541
0.07975	3.27509
0.0798	3.27606
0.07985	3.27606
0.0799	3.27671
0.07995	3.27671
0.08	3.27704
0.08005	3.27671
0.0801	3.27704
0.08015	3.27801
0.0802	3.27801
0.08025	3.27801
0.0803	3.27898
0.08035	3.27931
0.0804	3.27963
0.08045	3.28028
0.0805	3.28028
0.08055	3.28093
0.0806	3.28126
0.08065	3.28158
0.0807	3.28191
0.08075	3.28223
0.0808	3.28288
0.08085	3.28288
0.0809	3.28353
0.08095	3.28385
0.081	3.2845
0.08105	3.28483
0.0811	3.28515
0.08115	3.2858
0.0812	3.28645
0.08125	3.28677
0.0813	3.28742
0.08135	3.28742
0.0814	3.28807
0.08145	3.28872
0.0815	3.28905
0.08155	3.28905
0.0816	3.28937
0.08165	3.28969
0.0817	3.29002
0.08175	3.29002
0.0818	3.29002
0.08185	3.28969
0.0819	3.29034
0.08195	3.29002
0.082	3.29034
0.08205	3.29002
0.0821	3.29002
0.08215	3.29034
0.0822	3.29002
0.08225	3.29034
0.0823	3.29034
0.08235	3.29099
0.0824	3.29099
0.08245	3.29164
0.0825	3.29164
0.08255	3.29229
0.0826	3.29262
0.08265	3.29294
0.0827	3.29359
0.08275	3.29391
0.0828	3.29456
0.08285	3.29489
0.0829	3.29521
0.08295	3.29554
0.083	3.29586
0.08305	3.29651
0.0831	3.29586
0.08315	3.29683
0.0832	3.29716
0.08325	3.29716
0.0833	3.29716
0.08335	3.29716
0.0834	3.29748
0.08345	3.29748
0.0835	3.29781
0.08355	3.29813
0.0836	3.29813
0.08365	3.29878
0.0837	3.29878
0.08375	3.29911
0.0838	3.29943
0.08385	3.30008
0.0839	3.3004
0.08395	3.30073
0.084	3.30105
0.08405	3.3017
0.0841	3.30268
0.08415	3.30333
0.0842	3.30365
0.08425	3.3043
0.0843	3.3056
0.08435	3.30625
0.0844	3.30657
0.08445	3.30722
0.0845	3.30754
0.08455	3.30852
0.0846	3.30917
0.08465	3.31014
0.0847	3.31047
0.08475	3.31079
0.0848	3.31111
0.08485	3.31144
0.0849	3.31176
0.08495	3.31144
0.085	3.31209
0.08505	3.31209
0.0851	3.31274
0.08515	3.31241
0.0852	3.31241
0.08525	3.31241
0.0853	3.31241
0.08535	3.31209
0.0854	3.31209
0.08545	3.31241
0.0855	3.31209
0.08555	3.31241
0.0856	3.31241
0.08565	3.31241
0.0857	3.31241
0.08575	3.31339
0.0858	3.31306
0.08585	3.31404
0.0859	3.31436
0.08595	3.31468
0.086	3.31533
0.08605	3.31533
0.0861	3.31598
0.08615	3.31663
0.0862	3.31728
0.08625	3.31728
0.0863	3.31825
0.08635	3.3189
0.0864	3.3189
0.08645	3.31988
0.0865	3.3202
0.08655	3.32085
0.0866	3.3215
0.08665	3.32247
0.0867	3.3228
0.08675	3.32377
0.0868	3.32442
0.08685	3.32507
0.0869	3.32539
0.08695	3.32604
0.087	3.32734
0.08705	3.32669
0.0871	3.32767
0.08715	3.32896
0.0872	3.32896
0.08725	3.32961
0.0873	3.32961
0.08735	3.32994
0.0874	3.33026
0.08745	3.33059
0.0875	3.33091
0.08755	3.33091
0.0876	3.33091
0.08765	3.33156
0.0877	3.33156
0.08775	3.33156
0.0878	3.33124
0.08785	3.33188
0.0879	3.33156
0.08795	3.33188
0.088	3.33156
0.08805	3.33156
0.0881	3.33156
0.08815	3.33124
0.0882	3.33091
0.08825	3.33091
0.0883	3.33091
0.08835	3.32994
0.0884	3.32994
0.08845	3.32994
0.0885	3.32929
0.08855	3.32896
0.0886	3.32896
0.08865	3.32864
0.0887	3.32864
0.08875	3.32864
0.0888	3.32799
0.08885	3.32799
0.0889	3.32832
0.08895	3.32864
0.089	3.32896
0.08905	3.32961
0.0891	3.33026
0.08915	3.33026
0.0892	3.33124
0.08925	3.33221
0.0893	3.33286
0.08935	3.33383
0.0894	3.33481
0.08945	3.33578
0.0895	3.33643
0.08955	3.3374
0.0896	3.33805
0.08965	3.33902
0.0897	3.34
0.08975	3.34032
0.0898	3.34097
0.08985	3.34227
0.0899	3.34259
0.08995	3.34324
0.09	3.34357
0.09005	3.34422
0.0901	3.34487
0.09015	3.34487
0.0902	3.34584
0.09025	3.34649
0.0903	3.34714
0.09035	3.34681
0.0904	3.34746
0.09045	3.34779
0.0905	3.34844
0.09055	3.34876
0.0906	3.34941
0.09065	3.34973
0.0907	3.34973
0.09075	3.35071
0.0908	3.35103
0.09085	3.35168
0.0909	3.35201
0.09095	3.35266
0.091	3.3533
0.09105	3.3533
0.0911	3.35395
0.09115	3.35395
0.0912	3.3546
0.09125	3.35525
0.0913	3.35558
0.09135	3.35623
0.0914	3.35655
0.09145	3.35687
0.0915	3.3572
0.09155	3.35785
0.0916	3.35785
0.09165	3.35817
0.0917	3.35882
0.09175	3.35915
0.0918	3.35947
0.09185	3.35947
0.0919	3.35947
0.09195	3.35947
0.092	3.35947
0.09205	3.36044
0.0921	3.36044
0.09215	3.36044
0.0922	3.36044
0.09225	3.36044
0.0923	3.36044
0.09235	3.36044
0.0924	3.36012
0.09245	3.36012
0.0925	3.36012
0.09255	3.3598
0.0926	3.35947
0.09265	3.35947
0.0927	3.35947
0.09275	3.35915
0.0928	3.35915
0.09285	3.35882
0.0929	3.3585
0.09295	3.35882
0.093	3.35882
0.09305	3.35882
0.0931	3.35882
0.09315	3.35882
0.0932	3.35882
0.09325	3.35915
0.0933	3.35915
0.09335	3.35947
0.0934	3.3598
0.09345	3.3598
0.0935	3.36044
0.09355	3.36109
0.0936	3.36142
0.09365	3.36174
0.0937	3.36207
0.09375	3.36239
0.0938	3.36337
0.09385	3.36337
0.0939	3.36401
0.09395	3.36466
0.094	3.36499
0.09405	3.36531
0.0941	3.36564
0.09415	3.36596
0.0942	3.36629
0.09425	3.36694
0.0943	3.36694
0.09435	3.36791
0.0944	3.36823
0.09445	3.36823
0.0945	3.36921
0.09455	3.36953
0.0946	3.36986
0.09465	3.37051
0.0947	3.37083
0.09475	3.37115
0.0948	3.3718
0.09485	3.37245
0.0949	3.37278
0.09495	3.37343
0.095	3.37375
0.09505	3.37375
0.0951	3.37472
0.09515	3.3744
0.0952	3.37472
0.09525	3.37505
0.0953	3.37537
0.09535	3.3757
0.0954	3.37602
0.09545	3.37602
0.0955	3.37602
0.09555	3.37602
0.0956	3.37635
0.09565	3.37602
0.0957	3.3757
0.09575	3.37602
0.0958	3.37537
0.09585	3.3757
0.0959	3.37602
0.09595	3.3757
0.096	3.37602
0.09605	3.37602
0.0961	3.37635
0.09615	3.377
0.0962	3.37732
0.09625	3.37797
0.0963	3.37862
0.09635	3.37894
0.0964	3.37992
0.09645	3.38089
0.0965	3.38186
0.09655	3.38186
0.0966	3.38381
0.09665	3.38414
0.0967	3.38511
0.09675	3.38608
0.0968	3.38706
0.09685	3.38803
0.0969	3.389
0.09695	3.38933
0.097	3.39095
0.09705	3.39095
0.0971	3.3916
0.09715	3.3929
0.0972	3.39355
0.09725	3.39355
0.0973	3.39452
0.09735	3.39485
0.0974	3.39517
0.09745	3.3955
0.0975	3.3955
0.09755	3.39614
0.0976	3.39647
0.09765	3.39679
0.0977	3.39679
0.09775	3.39679
0.0978	3.39679
0.09785	3.39712
0.0979	3.39712
0.09795	3.39744
0.098	3.39712
0.09805	3.39712
0.0981	3.39712
0.09815	3.39679
0.0982	3.39679
0.09825	3.39647
0.0983	3.39614
0.09835	3.39582
0.0984	3.39485
0.09845	3.39452
0.0985	3.39387
0.09855	3.39355
0.0986	3.3929
0.09865	3.39225
0.0987	3.39128
0.09875	3.39095
0.0988	3.3903
0.09885	3.38965
0.0989	3.38965
0.09895	3.38965
0.099	3.38965
0.09905	3.38933
[truncated: 5,812 more rows]
