# Supplementary material for: An evolutionarily conserved glycine-tyrosine motif forms a folding core in outer membrane proteins
Source: PLoS One. 2017 Aug 3;12(8):e0182016. doi: 10.1371/journal.pone.0182016 (PMC5542473; doi:10.1371/journal.pone.0182016)
Supplement: S1 File — (ZIP) [file pone.0182016.s001.zip › OmpX stopflow RAW data/OmpX WT 2/ompx_wt_ch1_006.bka]

BIO-KINE ASCII FILE
_COMMENT	External device
_COMMENT	Kinetics measurement
_COMMENT	Y Unit : Volt, X Unit : s
_COMMENT	Timebase 1 = .00005 s 5001 pts
_COMMENT	Timebase 2 = .001 s 2749 pts
_COMMENT	Timebase 3 = .5 s 44 pts
_SFM	SFM-300 /S Advanced mode
_SFM	Ratio : S1: 950, S2: 950, S3: 100
_SFM	Content : S1: , S2: , S3:
_SFM	Concentration : S1: , S2: , S3:
_SFM	Total volume : 422 �l Flow : 14 mL/s
_SFM	Acquisition start : 10 ms before stop
_SFM	cuve=FC-08, s1=10 ml , s2=10 ml , s3=1.9 ml
_UNITX	s
_UNITY	Volt
_DELTAX	0
_DATA
1e-300	2.23882
5e-5	2.26284
1e-4	2.28783
1.5e-4	2.31347
2e-4	2.34008
2.5e-4	2.36734
3e-4	2.39558
3.5e-4	2.42414
4e-4	2.4527
4.5e-4	2.48158
5e-4	2.51112
5.5e-4	2.54065
6e-4	2.57018
6.5e-4	2.59907
7e-4	2.62795
7.5e-4	2.65651
8e-4	2.68377
8.5e-4	2.71103
9e-4	2.73765
9.5e-4	2.76296
0.001	2.78763
0.00105	2.81132
0.0011	2.83436
0.00115	2.85578
0.0012	2.87655
0.00125	2.89602
0.0013	2.91387
0.00135	2.93042
0.0014	2.94633
0.00145	2.96126
0.0015	2.97424
0.00155	2.98625
0.0016	2.99598
0.00165	3.00507
0.0017	3.01221
0.00175	3.01805
0.0018	3.02195
0.00185	3.02487
0.0019	3.02617
0.00195	3.02552
0.002	3.02324
0.00205	3.02
0.0021	3.01513
0.00215	3.00864
0.0022	3.00053
0.00225	2.99144
0.0023	2.98073
0.00235	2.96937
0.0024	2.95671
0.00245	2.94341
0.0025	2.92815
0.00255	2.91258
0.0026	2.89602
0.00265	2.8785
0.0027	2.8613
0.00275	2.84312
0.0028	2.82527
0.00285	2.80677
0.0029	2.78763
0.00295	2.7701
0.003	2.75193
0.00305	2.73408
0.0031	2.71688
0.00315	2.70032
0.0032	2.6841
0.00325	2.66917
0.0033	2.65424
0.00335	2.64061
0.0034	2.62698
0.00345	2.61464
0.0035	2.60296
0.00355	2.59258
0.0036	2.58219
0.00365	2.57278
0.0037	2.56466
0.00375	2.55623
0.0038	2.54974
0.00385	2.54325
0.0039	2.53675
0.00395	2.53124
0.004	2.52604
0.00405	2.5215
0.0041	2.51761
0.00415	2.51306
0.0042	2.50982
0.00425	2.5069
0.0043	2.50462
0.00435	2.50268
0.0044	2.50008
0.00445	2.49943
0.0045	2.49813
0.00455	2.49781
0.0046	2.49781
0.00465	2.49813
0.0047	2.49878
0.00475	2.49976
0.0048	2.50105
0.00485	2.50365
0.0049	2.50625
0.00495	2.50982
0.005	2.51404
0.00505	2.51826
0.0051	2.52377
0.00515	2.52961
0.0052	2.53611
0.00525	2.54325
0.0053	2.55103
0.00535	2.55915
0.0054	2.56791
0.00545	2.57732
0.0055	2.58706
0.00555	2.59777
0.0056	2.60783
0.00565	2.61919
0.0057	2.63022
0.00575	2.64191
0.0058	2.65391
0.00585	2.66625
0.0059	2.6789
0.00595	2.69124
0.006	2.70422
0.00605	2.71752
0.0061	2.73051
0.00615	2.74381
0.0062	2.75777
0.00625	2.77107
0.0063	2.78438
0.00635	2.79801
0.0064	2.81132
0.00645	2.82462
0.0065	2.83761
0.00655	2.85059
0.0066	2.86324
0.00665	2.87558
0.0067	2.88726
0.00675	2.8983
0.0068	2.90965
0.00685	2.91971
0.0069	2.92978
0.00695	2.93951
0.007	2.94795
0.00705	2.95639
0.0071	2.96353
0.00715	2.97034
0.0072	2.97554
0.00725	2.98073
0.0073	2.98495
0.00735	2.98852
0.0074	2.99079
0.00745	2.99306
0.0075	2.99371
0.00755	2.99404
0.0076	2.99339
0.00765	2.99274
0.0077	2.99079
0.00775	2.98819
0.0078	2.98462
0.00785	2.98008
0.0079	2.97489
0.00795	2.96937
0.008	2.96223
0.00805	2.95379
0.0081	2.94568
0.00815	2.93594
0.0082	2.92556
0.00825	2.91452
0.0083	2.90251
0.00835	2.89051
0.0084	2.87752
0.00845	2.86454
0.0085	2.85059
0.00855	2.83663
0.0086	2.82268
0.00865	2.80905
0.0087	2.79477
0.00875	2.78081
0.0088	2.76653
0.00885	2.7529
0.0089	2.73927
0.00895	2.72531
0.009	2.71233
0.00905	2.69967
0.0091	2.68734
0.00915	2.67468
0.0092	2.66333
0.00925	2.65197
0.0093	2.64028
0.00935	2.63055
0.0094	2.62049
0.00945	2.61107
0.0095	2.60199
0.00955	2.5929
0.0096	2.58511
0.00965	2.57732
0.0097	2.57018
0.00975	2.56369
0.0098	2.55688
0.00985	2.55103
0.0099	2.54552
0.00995	2.53968
0.01	2.53513
0.01005	2.53026
0.0101	2.52604
0.01015	2.52183
0.0102	2.51826
0.01025	2.51469
0.0103	2.51209
0.01035	2.50917
0.0104	2.5069
0.01045	2.50495
0.0105	2.50398
0.01055	2.50333
0.0106	2.503
0.01065	2.50333
0.0107	2.50462
0.01075	2.5056
0.0108	2.50787
0.01085	2.51112
0.0109	2.51469
0.01095	2.51858
0.011	2.52312
0.01105	2.52864
0.0111	2.53416
0.01115	2.54065
0.0112	2.54746
0.01125	2.55428
0.0113	2.56174
0.01135	2.56986
0.0114	2.57797
0.01145	2.58608
0.0115	2.59485
0.01155	2.60361
0.0116	2.6127
0.01165	2.62211
0.0117	2.6312
0.01175	2.64093
0.0118	2.6497
0.01185	2.65878
0.0119	2.66754
0.01195	2.67663
0.012	2.68539
0.01205	2.69351
0.0121	2.70195
0.01215	2.71006
0.0122	2.71785
0.01225	2.72531
0.0123	2.73278
0.01235	2.73992
0.0124	2.74673
0.01245	2.75322
0.0125	2.75972
0.01255	2.76588
0.0126	2.7714
0.01265	2.77724
0.0127	2.78243
0.01275	2.78698
0.0128	2.79152
0.01285	2.79606
0.0129	2.79996
0.01295	2.80353
0.013	2.80677
0.01305	2.81002
0.0131	2.81262
0.01315	2.81489
0.0132	2.81716
0.01325	2.81878
0.0133	2.8204
0.01335	2.82203
0.0134	2.823
0.01345	2.82397
0.0135	2.82495
0.01355	2.8256
0.0136	2.8256
0.01365	2.8256
0.0137	2.82592
0.01375	2.82657
0.0138	2.82625
0.01385	2.8256
0.0139	2.82495
0.01395	2.82495
0.014	2.82462
0.01405	2.8243
0.0141	2.82397
0.01415	2.82365
0.0142	2.82365
0.01425	2.823
0.0143	2.823
0.01435	2.82268
0.0144	2.82268
0.01445	2.82235
0.0145	2.82235
0.01455	2.82203
0.0146	2.82203
0.01465	2.82268
0.0147	2.82268
0.01475	2.823
0.0148	2.82333
0.01485	2.82333
0.0149	2.82365
0.01495	2.82365
0.015	2.82365
0.01505	2.82397
0.0151	2.8243
0.01515	2.82462
0.0152	2.82495
0.01525	2.82527
0.0153	2.8256
0.01535	2.8256
0.0154	2.8256
0.01545	2.82592
0.0155	2.82625
0.01555	2.82625
0.0156	2.82625
0.01565	2.82657
0.0157	2.82657
0.01575	2.82722
0.0158	2.82722
0.01585	2.82722
0.0159	2.82754
0.01595	2.82819
0.016	2.82852
0.01605	2.82884
0.0161	2.82917
0.01615	2.82949
0.0162	2.83014
0.01625	2.83047
0.0163	2.83111
0.01635	2.83111
0.0164	2.83176
0.01645	2.83209
0.0165	2.83274
0.01655	2.83339
0.0166	2.83404
0.01665	2.83436
0.0167	2.83501
0.01675	2.83533
0.0168	2.83598
0.01685	2.83631
0.0169	2.83663
0.01695	2.83696
0.017	2.83761
0.01705	2.83793
0.0171	2.83761
0.01715	2.83825
0.0172	2.83858
0.01725	2.83923
0.0173	2.83923
0.01735	2.83923
0.0174	2.83955
0.01745	2.83955
0.0175	2.83955
0.01755	2.83955
0.0176	2.83955
0.01765	2.8402
0.0177	2.8402
0.01775	2.8402
0.0178	2.8402
0.01785	2.84118
0.0179	2.8415
0.01795	2.8415
0.018	2.84182
0.01805	2.84215
0.0181	2.8428
0.01815	2.84345
0.0182	2.8441
0.01825	2.84442
0.0183	2.84539
0.01835	2.84572
0.0184	2.84604
0.01845	2.84702
0.0185	2.84734
0.01855	2.84832
0.0186	2.84929
0.01865	2.84961
0.0187	2.85091
0.01875	2.85091
0.0188	2.85253
0.01885	2.85318
0.0189	2.85383
0.01895	2.85481
0.019	2.85546
0.01905	2.85578
0.0191	2.85708
0.01915	2.8574
0.0192	2.85805
0.01925	2.8587
0.0193	2.85967
0.01935	2.86032
0.0194	2.86097
0.01945	2.86162
0.0195	2.86195
0.01955	2.8626
0.0196	2.86292
0.01965	2.86357
0.0197	2.86389
0.01975	2.86422
0.0198	2.86422
0.01985	2.86422
0.0199	2.86487
0.01995	2.86519
0.02	2.86552
0.02005	2.86519
0.0201	2.86617
0.02015	2.86617
0.0202	2.86681
0.02025	2.86681
0.0203	2.86779
0.02035	2.86779
0.0204	2.86811
0.02045	2.86844
0.0205	2.86941
0.02055	2.86974
0.0206	2.87038
0.02065	2.87071
0.0207	2.87071
0.02075	2.87168
0.0208	2.87201
0.02085	2.87266
0.0209	2.87331
0.02095	2.87428
0.021	2.8746
0.02105	2.87558
0.0211	2.87558
0.02115	2.8772
0.0212	2.87752
0.02125	2.87752
0.0213	2.8785
0.02135	2.87882
0.0214	2.87915
0.02145	2.87947
0.0215	2.8798
0.02155	2.8798
0.0216	2.8798
0.02165	2.88045
0.0217	2.88012
0.02175	2.88012
0.0218	2.88045
0.02185	2.88012
0.0219	2.88045
0.02195	2.87947
0.022	2.8798
0.02205	2.87947
0.0221	2.87947
0.02215	2.87947
0.0222	2.87947
0.02225	2.87947
0.0223	2.87915
0.02235	2.87915
0.0224	2.87947
0.02245	2.87947
0.0225	2.8798
0.02255	2.87947
0.0226	2.88012
0.02265	2.88045
0.0227	2.88077
0.02275	2.88077
0.0228	2.88109
0.02285	2.88142
0.0229	2.88174
0.02295	2.88239
0.023	2.88272
0.02305	2.88304
0.0231	2.88369
0.02315	2.88402
0.0232	2.88369
0.02325	2.88434
0.0233	2.88466
0.02335	2.88466
0.0234	2.88531
0.02345	2.88499
0.0235	2.88531
0.02355	2.88564
0.0236	2.88564
0.02365	2.88629
0.0237	2.88629
0.02375	2.88694
0.0238	2.88694
0.02385	2.88759
0.0239	2.88726
0.02395	2.88791
0.024	2.88791
0.02405	2.88856
0.0241	2.88823
0.02415	2.88888
0.0242	2.88888
0.02425	2.88888
0.0243	2.88921
0.02435	2.88921
0.0244	2.88921
0.02445	2.88953
0.0245	2.88953
0.02455	2.88986
0.0246	2.89051
0.02465	2.88986
0.0247	2.89018
0.02475	2.89051
0.0248	2.89083
0.02485	2.89083
0.0249	2.89083
0.02495	2.89148
0.025	2.89148
0.02505	2.8918
0.0251	2.89213
0.02515	2.89245
0.0252	2.89213
0.02525	2.8931
0.0253	2.8931
0.02535	2.89278
0.0254	2.89408
0.02545	2.89408
0.0255	2.89408
0.02555	2.89473
0.0256	2.89537
0.02565	2.89537
0.0257	2.89635
0.02575	2.89667
0.0258	2.89765
0.02585	2.8983
0.0259	2.89862
0.02595	2.89992
0.026	2.89992
0.02605	2.90122
0.0261	2.90251
0.02615	2.90349
0.0262	2.90381
0.02625	2.90511
0.0263	2.90576
0.02635	2.90706
0.0264	2.90771
0.02645	2.90836
0.0265	2.90901
0.02655	2.90998
0.0266	2.91063
0.02665	2.91063
0.0267	2.9116
0.02675	2.91193
0.0268	2.91193
0.02685	2.91258
0.0269	2.91258
0.02695	2.91322
0.027	2.91355
0.02705	2.91387
0.0271	2.91355
0.02715	2.9142
0.0272	2.9142
0.02725	2.9142
0.0273	2.91485
0.02735	2.91485
0.0274	2.91485
0.02745	2.9155
0.0275	2.9155
0.02755	2.9155
0.0276	2.91582
0.02765	2.91615
0.0277	2.91582
0.02775	2.91582
0.0278	2.91582
0.02785	2.91615
0.0279	2.91647
0.02795	2.91679
0.028	2.91679
0.02805	2.91679
0.0281	2.91712
0.02815	2.91744
0.0282	2.91744
0.02825	2.91809
0.0283	2.91842
0.02835	2.91874
0.0284	2.91907
0.02845	2.91971
0.0285	2.91971
0.02855	2.92004
0.0286	2.92069
0.02865	2.92036
0.0287	2.92101
0.02875	2.92166
0.0288	2.92199
0.02885	2.92199
0.0289	2.92264
0.02895	2.92296
0.029	2.92328
0.02905	2.92361
0.0291	2.92426
0.02915	2.92426
0.0292	2.92458
0.02925	2.92491
0.0293	2.92523
0.02935	2.92556
0.0294	2.92621
0.02945	2.92653
0.0295	2.92685
0.02955	2.9275
0.0296	2.92815
0.02965	2.92848
0.0297	2.9288
0.02975	2.92913
0.0298	2.92978
0.02985	2.92978
0.0299	2.93042
0.02995	2.93107
0.03	2.93107
0.03005	2.93205
0.0301	2.9327
0.03015	2.93302
0.0302	2.93432
0.03025	2.93432
0.0303	2.93529
0.03035	2.93627
0.0304	2.93659
0.03045	2.93724
0.0305	2.93789
0.03055	2.93854
0.0306	2.93951
0.03065	2.94016
0.0307	2.94081
0.03075	2.94146
0.0308	2.94211
0.03085	2.94243
0.0309	2.94341
0.03095	2.94406
0.031	2.94438
0.03105	2.94535
0.0311	2.94568
0.03115	2.94665
0.0312	2.9473
0.03125	2.94763
0.0313	2.94795
0.03135	2.94892
0.0314	2.94925
0.03145	2.94957
0.0315	2.95022
0.03155	2.9512
0.0316	2.9512
0.03165	2.95217
0.0317	2.95249
0.03175	2.95314
0.0318	2.95379
0.03185	2.95477
0.0319	2.95541
0.03195	2.95606
0.032	2.95639
0.03205	2.95704
0.0321	2.95801
0.03215	2.95834
0.0322	2.95931
0.03225	2.95963
0.0323	2.96028
0.03235	2.96061
0.0324	2.96093
0.03245	2.96093
0.0325	2.96158
0.03255	2.96158
0.0326	2.96191
0.03265	2.96223
0.0327	2.96223
0.03275	2.96223
0.0328	2.96223
0.03285	2.96255
0.0329	2.96288
0.03295	2.96288
0.033	2.96288
0.03305	2.96255
0.0331	2.96255
0.03315	2.96255
0.0332	2.96223
0.03325	2.96223
0.0333	2.96191
0.03335	2.96191
0.0334	2.96126
0.03345	2.96158
0.0335	2.96126
0.03355	2.96093
0.0336	2.96093
0.03365	2.96093
0.0337	2.96093
0.03375	2.96126
0.0338	2.96093
0.03385	2.96093
0.0339	2.96093
0.03395	2.96126
0.034	2.96093
0.03405	2.96126
0.0341	2.96126
0.03415	2.96158
0.0342	2.96158
0.03425	2.96191
0.0343	2.96223
0.03435	2.96255
0.0344	2.96255
0.03445	2.96288
0.0345	2.96353
0.03455	2.96418
0.0346	2.9645
0.03465	2.96515
0.0347	2.9658
0.03475	2.96612
0.0348	2.9671
0.03485	2.96807
0.0349	2.96905
0.03495	2.96905
0.035	2.97002
0.03505	2.97067
0.0351	2.97099
0.03515	2.97262
0.0352	2.97262
0.03525	2.97391
0.0353	2.97456
0.03535	2.97521
0.0354	2.97586
0.03545	2.97683
0.0355	2.97748
0.03555	2.97813
0.0356	2.97878
0.03565	2.97943
0.0357	2.9804
0.03575	2.98105
0.0358	2.9817
0.03585	2.98235
0.0359	2.98365
0.03595	2.9843
0.036	2.98495
0.03605	2.9856
0.0361	2.98657
0.03615	2.9869
0.0362	2.98754
0.03625	2.98819
0.0363	2.98884
0.03635	2.98949
0.0364	2.98982
0.03645	2.99079
0.0365	2.99111
0.03655	2.99176
0.0366	2.99209
0.03665	2.99306
0.0367	2.99274
0.03675	2.99371
0.0368	2.99371
0.03685	2.99436
0.0369	2.99533
0.03695	2.99533
0.037	2.99598
0.03705	2.99663
0.0371	2.99728
0.03715	2.99761
0.0372	2.99858
0.03725	2.99858
0.0373	2.99988
0.03735	3.00053
0.0374	3.00085
0.03745	3.00182
0.0375	3.00215
0.03755	3.00312
0.0376	3.00377
0.03765	3.00442
0.0377	3.00539
0.03775	3.00572
0.0378	3.00604
0.03785	3.00637
0.0379	3.00702
0.03795	3.00767
0.038	3.00832
0.03805	3.00864
0.0381	3.00896
0.03815	3.00961
0.0382	3.00994
0.03825	3.00994
0.0383	3.01026
0.03835	3.01091
0.0384	3.01124
0.03845	3.01156
0.0385	3.01189
0.03855	3.01189
0.0386	3.01221
0.03865	3.01286
0.0387	3.01286
0.03875	3.01318
0.0388	3.01383
0.03885	3.01351
0.0389	3.01351
0.03895	3.01383
0.039	3.01351
0.03905	3.01383
0.0391	3.01383
0.03915	3.01351
0.0392	3.01383
0.03925	3.01383
0.0393	3.01416
0.03935	3.01448
0.0394	3.01416
0.03945	3.01481
0.0395	3.01481
0.03955	3.01546
0.0396	3.01546
0.03965	3.0161
0.0397	3.01643
0.03975	3.01708
0.0398	3.0174
0.03985	3.01838
0.0399	3.0187
0.03995	3.01903
0.04	3.01967
0.04005	3.02032
0.0401	3.0213
0.04015	3.02162
0.0402	3.02227
0.04025	3.02324
0.0403	3.02389
0.04035	3.02487
0.0404	3.02552
0.04045	3.02584
0.0405	3.02617
0.04055	3.02714
0.0406	3.02779
0.04065	3.02844
0.0407	3.02844
0.04075	3.02876
0.0408	3.02974
0.04085	3.02974
0.0409	3.03006
0.04095	3.03006
0.041	3.03006
0.04105	3.03038
0.0411	3.03038
0.04115	3.03038
0.0412	3.03038
0.04125	3.03071
0.0413	3.03071
0.04135	3.03071
0.0414	3.03136
0.04145	3.03168
0.0415	3.03168
0.04155	3.03233
0.0416	3.03266
0.04165	3.03331
0.0417	3.03331
0.04175	3.0346
0.0418	3.03558
0.04185	3.03525
0.0419	3.03655
0.04195	3.03688
0.042	3.03817
0.04205	3.03915
0.0421	3.04045
0.04215	3.04142
0.0422	3.04207
0.04225	3.04304
0.0423	3.04434
0.04235	3.04531
0.0424	3.04564
0.04245	3.04629
0.0425	3.04694
0.04255	3.04726
0.0426	3.04791
0.04265	3.04791
0.0427	3.04791
0.04275	3.04823
0.0428	3.04823
0.04285	3.04823
0.0429	3.04759
0.04295	3.04791
0.043	3.04791
0.04305	3.04759
0.0431	3.04791
0.04315	3.04759
0.0432	3.04726
0.04325	3.04726
0.0433	3.04726
0.04335	3.04726
0.0434	3.04726
0.04345	3.04726
0.0435	3.04759
0.04355	3.04726
0.0436	3.04759
0.04365	3.04759
0.0437	3.04791
0.04375	3.04823
0.0438	3.04856
0.04385	3.04888
0.0439	3.04921
0.04395	3.04986
0.044	3.04986
0.04405	3.05051
0.0441	3.05051
0.04415	3.05148
0.0442	3.05115
0.04425	3.05148
0.0443	3.0518
0.04435	3.05213
0.0444	3.05245
0.04445	3.05245
0.0445	3.05213
0.04455	3.05245
0.0446	3.05245
0.04465	3.05278
0.0447	3.0531
0.04475	3.0531
0.0448	3.05343
0.04485	3.05375
0.0449	3.05375
0.04495	3.05408
0.045	3.05408
0.04505	3.05472
0.0451	3.05505
0.04515	3.0557
0.0452	3.0557
0.04525	3.05602
0.0453	3.05667
0.04535	3.05732
0.0454	3.05765
0.04545	3.05797
0.0455	3.05862
0.04555	3.05894
0.0456	3.05927
0.04565	3.05959
0.0457	3.05992
0.04575	3.06024
0.0458	3.06057
0.04585	3.06122
0.0459	3.06089
0.04595	3.06154
0.046	3.06186
0.04605	3.06219
0.0461	3.06284
0.04615	3.06251
0.0462	3.06251
0.04625	3.06219
0.0463	3.06284
0.04635	3.06219
0.0464	3.06284
0.04645	3.06219
0.0465	3.06219
0.04655	3.06219
0.0466	3.06251
0.04665	3.06186
0.0467	3.06284
0.04675	3.06251
0.0468	3.06284
0.04685	3.06284
0.0469	3.06284
0.04695	3.06316
0.047	3.06381
0.04705	3.06349
0.0471	3.06414
0.04715	3.06479
0.0472	3.06511
0.04725	3.06576
0.0473	3.06576
0.04735	3.06576
0.0474	3.06641
0.04745	3.06706
0.0475	3.06706
0.04755	3.06738
0.0476	3.06836
0.04765	3.06836
0.0477	3.06868
0.04775	3.06933
0.0478	3.06998
0.04785	3.07063
0.0479	3.07128
0.04795	3.0716
0.048	3.07257
0.04805	3.0729
0.0481	3.0742
0.04815	3.07485
0.0482	3.07582
0.04825	3.07647
0.0483	3.07777
0.04835	3.07809
0.0484	3.07939
0.04845	3.08004
0.0485	3.08101
0.04855	3.08231
0.0486	3.08296
0.04865	3.08328
0.0487	3.08426
0.04875	3.08523
0.0488	3.08588
0.04885	3.08621
0.0489	3.08653
0.04895	3.0875
0.049	3.08815
0.04905	3.0888
0.0491	3.0888
0.04915	3.08945
0.0492	3.08978
0.04925	3.09042
0.0493	3.09075
0.04935	3.09107
0.0494	3.09107
0.04945	3.09205
0.0495	3.09205
0.04955	3.09237
0.0496	3.0927
0.04965	3.09302
0.0497	3.09302
0.04975	3.09367
0.0498	3.09367
0.04985	3.09432
0.0499	3.09464
0.04995	3.09464
0.05	3.09497
0.05005	3.09562
0.0501	3.09562
0.05015	3.09594
0.0502	3.09627
0.05025	3.09627
0.0503	3.09692
0.05035	3.09659
0.0504	3.09724
0.05045	3.09756
0.0505	3.09756
0.05055	3.09821
0.0506	3.09789
0.05065	3.09821
0.0507	3.09821
0.05075	3.09919
0.0508	3.09919
0.05085	3.09951
0.0509	3.09951
0.05095	3.10016
0.051	3.10016
0.05105	3.10016
0.0511	3.10081
0.05115	3.10113
0.0512	3.10081
0.05125	3.10146
0.0513	3.10113
0.05135	3.10178
0.0514	3.10211
0.05145	3.10178
0.0515	3.10243
0.05155	3.10276
0.0516	3.10308
0.05165	3.10308
0.0517	3.10308
0.05175	3.10438
0.0518	3.1047
0.05185	3.1047
0.0519	3.10535
0.05195	3.10568
0.052	3.10665
0.05205	3.10698
0.0521	3.10763
0.05215	3.1086
0.0522	3.10925
0.05225	3.1099
0.0523	3.11087
0.05235	3.11217
0.0524	3.11314
0.05245	3.11379
0.0525	3.11509
0.05255	3.11574
0.0526	3.11704
0.05265	3.11801
0.0527	3.11834
0.05275	3.11931
0.0528	3.11996
0.05285	3.12126
0.0529	3.12158
0.05295	3.12223
0.053	3.12255
0.05305	3.12353
0.0531	3.12385
0.05315	3.12385
0.0532	3.1245
0.05325	3.1245
0.0533	3.12515
0.05335	3.12548
0.0534	3.1258
0.05345	3.12645
0.0535	3.12645
0.05355	3.12677
0.0536	3.12742
0.05365	3.12775
0.0537	3.12807
0.05375	3.12872
0.0538	3.12905
0.05385	3.12937
0.0539	3.13002
0.05395	3.13067
0.054	3.13099
0.05405	3.13197
0.0541	3.13229
0.05415	3.13262
0.0542	3.13391
0.05425	3.13424
0.0543	3.13456
0.05435	3.13456
0.0544	3.13554
0.05445	3.13586
0.0545	3.13586
0.05455	3.13683
0.0546	3.13748
0.05465	3.13813
0.0547	3.13846
0.05475	3.13911
0.0548	3.13911
0.05485	3.13943
0.0549	3.13976
0.05495	3.14008
0.055	3.1404
0.05505	3.14073
0.0551	3.14073
0.05515	3.14073
0.0552	3.14105
0.05525	3.14105
0.0553	3.1417
0.05535	3.1417
0.0554	3.1417
0.05545	3.1417
0.0555	3.14203
0.05555	3.14203
0.0556	3.14235
0.05565	3.14268
0.0557	3.14268
0.05575	3.14268
0.0558	3.14235
0.05585	3.14268
0.0559	3.14268
0.05595	3.14268
0.056	3.143
0.05605	3.143
0.0561	3.14268
0.05615	3.14268
0.0562	3.143
0.05625	3.14365
0.0563	3.14365
0.05635	3.14397
0.0564	3.1443
0.05645	3.14462
0.0565	3.14462
0.05655	3.14527
0.0566	3.14527
0.05665	3.14657
0.0567	3.14657
0.05675	3.14722
0.0568	3.14819
0.05685	3.14852
0.0569	3.14917
0.05695	3.15047
0.057	3.15079
0.05705	3.15144
0.0571	3.15241
0.05715	3.15306
0.0572	3.15404
0.05725	3.15501
0.0573	3.15566
0.05735	3.15663
0.0574	3.15696
0.05745	3.15825
0.0575	3.1589
0.05755	3.15955
0.0576	3.15988
0.05765	3.16053
0.0577	3.16118
0.05775	3.16118
0.0578	3.16182
0.05785	3.16247
0.0579	3.16247
0.05795	3.16312
0.058	3.16377
0.05805	3.16442
0.0581	3.1641
0.05815	3.16475
0.0582	3.16507
0.05825	3.16539
0.0583	3.16572
0.05835	3.16604
0.0584	3.16637
0.05845	3.16604
0.0585	3.16637
0.05855	3.16604
0.0586	3.16669
0.05865	3.16637
0.0587	3.16637
0.05875	3.16637
0.0588	3.16604
0.05885	3.16669
0.0589	3.16637
0.05895	3.16604
0.059	3.16604
0.05905	3.16572
0.0591	3.16604
0.05915	3.16604
0.0592	3.16572
0.05925	3.16604
0.0593	3.16604
0.05935	3.16572
0.0594	3.16604
0.05945	3.16637
0.0595	3.16669
0.05955	3.16669
0.0596	3.16669
0.05965	3.16734
0.0597	3.16767
0.05975	3.16832
0.0598	3.16832
0.05985	3.16896
0.0599	3.16896
0.05995	3.16961
0.06	3.17059
0.06005	3.17124
0.0601	3.17124
0.06015	3.17189
0.0602	3.17253
0.06025	3.17351
0.0603	3.17416
0.06035	3.17416
0.0604	3.17448
0.06045	3.17513
0.0605	3.1761
0.06055	3.17643
0.0606	3.17708
0.06065	3.17773
0.0607	3.17805
0.06075	3.17903
0.0608	3.17967
0.06085	3.18032
0.0609	3.18097
0.06095	3.1813
0.061	3.18227
0.06105	3.18292
0.0611	3.18324
0.06115	3.18422
0.0612	3.18422
0.06125	3.18487
0.0613	3.18584
0.06135	3.18617
0.0614	3.18649
0.06145	3.18714
0.0615	3.18746
0.06155	3.18811
0.0616	3.18844
0.06165	3.18876
0.0617	3.18941
0.06175	3.19006
0.0618	3.19006
0.06185	3.19103
0.0619	3.19136
0.06195	3.19136
0.062	3.19168
0.06205	3.19233
0.0621	3.19233
0.06215	3.19266
0.0622	3.1933
0.06225	3.19363
0.0623	3.19428
0.06235	3.1946
0.0624	3.19558
0.06245	3.19525
0.0625	3.1959
0.06255	3.19655
0.0626	3.1972
0.06265	3.19752
0.0627	3.19817
0.06275	3.1985
0.0628	3.19882
0.06285	3.19947
0.0629	3.20012
0.06295	3.20012
0.063	3.20044
0.06305	3.20077
0.0631	3.20109
0.06315	3.20077
0.0632	3.20142
0.06325	3.20174
0.0633	3.20174
0.06335	3.20109
0.0634	3.20207
0.06345	3.20142
0.0635	3.20142
0.06355	3.20142
0.0636	3.20109
0.06365	3.20077
0.0637	3.20077
0.06375	3.20044
0.0638	3.20012
0.06385	3.1998
0.0639	3.1998
0.06395	3.19947
0.064	3.19882
0.06405	3.19882
0.0641	3.1985
0.06415	3.19882
0.0642	3.1985
0.06425	3.19817
0.0643	3.19817
0.06435	3.19785
0.0644	3.19817
0.06445	3.19817
0.0645	3.19817
0.06455	3.19817
0.0646	3.1985
0.06465	3.19882
0.0647	3.19915
0.06475	3.19947
0.0648	3.1998
0.06485	3.20012
0.0649	3.20077
0.06495	3.20142
0.065	3.20239
0.06505	3.20337
0.0651	3.20466
0.06515	3.20596
0.0652	3.20694
0.06525	3.20823
0.0653	3.20921
0.06535	3.21083
0.0654	3.21245
0.06545	3.21375
0.0655	3.2157
0.06555	3.217
0.0656	3.21797
0.06565	3.21959
0.0657	3.22122
0.06575	3.22251
0.0658	3.22414
0.06585	3.22511
0.0659	3.22641
0.06595	3.22771
0.066	3.22868
0.06605	3.22998
0.0661	3.23095
0.06615	3.23193
0.0662	3.2329
0.06625	3.2342
0.0663	3.23485
0.06635	3.23582
0.0664	3.23647
0.06645	3.23647
0.0665	3.23712
0.06655	3.23777
0.0666	3.23777
0.06665	3.23777
0.0667	3.23842
0.06675	3.23809
0.0668	3.23874
0.06685	3.23874
0.0669	3.23874
0.06695	3.23907
0.067	3.23874
0.06705	3.23874
0.0671	3.23874
0.06715	3.23907
0.0672	3.23907
0.06725	3.23907
0.0673	3.23874
0.06735	3.23907
0.0674	3.23874
0.06745	3.23842
0.0675	3.23777
0.06755	3.23777
0.0676	3.23744
0.06765	3.23744
0.0677	3.23614
0.06775	3.23614
0.0678	3.23614
0.06785	3.23517
0.0679	3.23517
0.06795	3.23452
0.068	3.23485
0.06805	3.2342
0.0681	3.23452
0.06815	3.23452
0.0682	3.2342
0.06825	3.2342
0.0683	3.2342
0.06835	3.23452
0.0684	3.2342
0.06845	3.23452
0.0685	3.23452
0.06855	3.23485
0.0686	3.23485
0.06865	3.23517
0.0687	3.2355
0.06875	3.23582
0.0688	3.23614
0.06885	3.23647
0.0689	3.23679
0.06895	3.23712
0.069	3.23744
0.06905	3.23777
0.0691	3.23842
0.06915	3.23907
0.0692	3.23939
0.06925	3.23971
0.0693	3.24036
0.06935	3.24069
0.0694	3.24166
0.06945	3.24231
0.0695	3.24264
0.06955	3.24328
0.0696	3.24426
0.06965	3.24426
0.0697	3.24491
0.06975	3.24556
0.0698	3.24685
0.06985	3.24718
0.0699	3.2488
0.06995	3.24913
0.07	3.24978
0.07005	3.25107
0.0701	3.25107
0.07015	3.25205
0.0702	3.2527
0.07025	3.25367
0.0703	3.25464
0.07035	3.25497
0.0704	3.25594
0.07045	3.25692
0.0705	3.25724
0.07055	3.25789
0.0706	3.25854
0.07065	3.25919
0.0707	3.26016
0.07075	3.26081
0.0708	3.26146
0.07085	3.26211
0.0709	3.26243
0.07095	3.26308
0.071	3.26341
0.07105	3.26373
0.0711	3.26438
0.07115	3.26438
0.0712	3.26503
0.07125	3.26535
0.0713	3.26535
0.07135	3.26535
0.0714	3.26535
0.07145	3.26568
0.0715	3.266
0.07155	3.266
0.0716	3.266
0.07165	3.26633
0.0717	3.26633
0.07175	3.26633
0.0718	3.26633
0.07185	3.266
0.0719	3.266
0.07195	3.26633
0.072	3.26633
0.07205	3.26633
0.0721	3.26698
0.07215	3.26665
0.0722	3.2673
0.07225	3.26698
0.0723	3.2673
0.07235	3.2673
0.0724	3.26827
0.07245	3.26827
0.0725	3.26892
0.07255	3.26925
0.0726	3.26925
0.07265	3.26957
0.0727	3.27022
0.07275	3.27055
0.0728	3.2712
0.07285	3.27152
0.0729	3.27217
0.07295	3.27282
0.073	3.27249
0.07305	3.27347
0.0731	3.27347
0.07315	3.27412
0.0732	3.27444
0.07325	3.27477
0.0733	3.27477
0.07335	3.27477
0.0734	3.27509
0.07345	3.27477
0.0735	3.27444
0.07355	3.27477
0.0736	3.27444
0.07365	3.27412
0.0737	3.27379
0.07375	3.27379
0.0738	3.27347
0.07385	3.27347
0.0739	3.27314
0.07395	3.27314
0.074	3.27314
0.07405	3.27347
0.0741	3.27412
0.07415	3.27379
0.0742	3.27412
0.07425	3.27412
0.0743	3.27412
0.07435	3.27412
0.0744	3.27477
0.07445	3.27477
0.0745	3.27444
0.07455	3.27477
0.0746	3.27541
0.07465	3.27541
0.0747	3.27574
0.07475	3.27606
0.0748	3.27671
0.07485	3.27639
0.0749	3.27769
0.07495	3.27801
0.075	3.27834
0.07505	3.27931
0.0751	3.27963
0.07515	3.28061
0.0752	3.28158
0.07525	3.28255
0.0753	3.2832
0.07535	3.28418
0.0754	3.2858
0.07545	3.28645
0.0755	3.28775
0.07555	3.28807
0.0756	3.28969
0.07565	3.29067
0.0757	3.29164
0.07575	3.29294
0.0758	3.29326
0.07585	3.29424
0.0759	3.29456
0.07595	3.29521
0.076	3.29554
0.07605	3.29586
0.0761	3.29683
0.07615	3.29748
0.0762	3.29748
0.07625	3.29813
0.0763	3.29846
0.07635	3.29846
0.0764	3.29911
0.07645	3.29976
0.0765	3.30008
0.07655	3.30008
0.0766	3.3004
0.07665	3.30105
0.0767	3.30138
0.07675	3.30138
0.0768	3.30138
0.07685	3.3017
0.0769	3.3017
0.07695	3.30203
0.077	3.30235
0.07705	3.30235
0.0771	3.30235
0.07715	3.30235
0.0772	3.30203
0.07725	3.30235
0.0773	3.30235
0.07735	3.3017
0.0774	3.30203
0.07745	3.30203
0.0775	3.30235
0.07755	3.30235
0.0776	3.3017
0.07765	3.3017
0.0777	3.3017
0.07775	3.30138
0.0778	3.3017
0.07785	3.30138
0.0779	3.30138
0.07795	3.3017
0.078	3.30203
0.07805	3.30203
0.0781	3.30235
0.07815	3.30268
0.0782	3.30235
0.07825	3.303
0.0783	3.303
0.07835	3.30397
0.0784	3.30365
0.07845	3.30397
0.0785	3.3043
0.07855	3.3043
0.0786	3.3043
0.07865	3.30462
0.0787	3.30495
0.07875	3.30527
0.0788	3.3056
0.07885	3.3056
0.0789	3.30592
0.07895	3.30592
0.079	3.30592
0.07905	3.30592
0.0791	3.30592
0.07915	3.30657
0.0792	3.30592
0.07925	3.3069
0.0793	3.3069
0.07935	3.30754
0.0794	3.30787
0.07945	3.30819
0.0795	3.30852
0.07955	3.30884
0.0796	3.31014
0.07965	3.31014
0.0797	3.31047
0.07975	3.31144
0.0798	3.31209
0.07985	3.31241
0.0799	3.31306
0.07995	3.31371
0.08	3.31436
0.08005	3.31468
0.0801	3.31566
0.08015	3.31598
0.0802	3.31598
0.08025	3.31663
0.0803	3.31663
0.08035	3.31663
0.0804	3.31696
0.08045	3.31696
0.0805	3.31696
0.08055	3.31728
0.0806	3.31761
0.08065	3.31728
0.0807	3.31728
0.08075	3.31761
0.0808	3.31761
0.08085	3.31825
0.0809	3.31825
0.08095	3.3189
0.081	3.3189
0.08105	3.31923
0.0811	3.31955
0.08115	3.31988
0.0812	3.3202
0.08125	3.32053
0.0813	3.32085
0.08135	3.32118
0.0814	3.3215
0.08145	3.32247
0.0815	3.32312
0.08155	3.32312
0.0816	3.32377
0.08165	3.32475
0.0817	3.32507
0.08175	3.32572
0.0818	3.32604
0.08185	3.32702
0.0819	3.32734
0.08195	3.32832
0.082	3.32832
0.08205	3.32961
0.0821	3.32961
0.08215	3.33059
0.0822	3.33091
0.08225	3.33124
0.0823	3.33188
0.08235	3.33286
0.0824	3.33351
0.08245	3.33383
0.0825	3.33448
0.08255	3.33513
0.0826	3.33545
0.08265	3.3361
0.0827	3.33643
0.08275	3.33675
0.0828	3.3374
0.08285	3.33805
0.0829	3.3387
0.08295	3.3387
0.083	3.33902
0.08305	3.33967
0.0831	3.33967
0.08315	3.34032
0.0832	3.34065
0.08325	3.34032
0.0833	3.34065
0.08335	3.34065
0.0834	3.34065
0.08345	3.34065
0.0835	3.34032
0.08355	3.34032
0.0836	3.34032
0.08365	3.34
0.0837	3.34
0.08375	3.34
0.0838	3.34
0.08385	3.34
0.0839	3.34
0.08395	3.34
0.084	3.34032
0.08405	3.34032
0.0841	3.34065
0.08415	3.34065
0.0842	3.3413
0.08425	3.34162
0.0843	3.34227
0.08435	3.34259
0.0844	3.34357
0.08445	3.34389
0.0845	3.34389
0.08455	3.34487
0.0846	3.34519
0.08465	3.34584
0.0847	3.34681
0.08475	3.34779
0.0848	3.34844
0.08485	3.34941
0.0849	3.35006
0.08495	3.35071
0.085	3.35201
0.08505	3.35266
0.0851	3.35363
0.08515	3.35428
0.0852	3.35525
0.08525	3.35655
0.0853	3.35752
0.08535	3.35817
0.0854	3.35915
0.08545	3.35947
0.0855	3.36044
0.08555	3.36077
0.0856	3.36174
0.08565	3.36239
0.0857	3.36304
0.08575	3.36337
0.0858	3.36434
0.08585	3.36531
0.0859	3.36499
0.08595	3.36531
0.086	3.36564
0.08605	3.36564
0.0861	3.36596
0.08615	3.36661
0.0862	3.36694
0.08625	3.36726
0.0863	3.36694
0.08635	3.36661
0.0864	3.36726
0.08645	3.36694
0.0865	3.36694
0.08655	3.36661
0.0866	3.36661
0.08665	3.36661
0.0867	3.36694
0.08675	3.36694
0.0868	3.36661
0.08685	3.36694
0.0869	3.36661
0.08695	3.36629
0.087	3.36661
0.08705	3.36694
0.0871	3.36661
0.08715	3.36661
0.0872	3.36629
0.08725	3.36629
0.0873	3.36629
0.08735	3.36596
0.0874	3.36564
0.08745	3.36564
0.0875	3.36499
0.08755	3.36564
0.0876	3.36466
0.08765	3.36466
0.0877	3.36466
0.08775	3.36401
0.0878	3.36369
0.08785	3.36369
0.0879	3.36304
0.08795	3.36337
0.088	3.36337
0.08805	3.36337
0.0881	3.36337
0.08815	3.36337
0.0882	3.36337
0.08825	3.36401
0.0883	3.36401
0.08835	3.36434
0.0884	3.36434
0.08845	3.36499
0.0885	3.36531
0.08855	3.36564
0.0886	3.36629
0.08865	3.36661
0.0887	3.36726
0.08875	3.36758
0.0888	3.36823
0.08885	3.36888
0.0889	3.36986
0.08895	3.37051
0.089	3.37115
0.08905	3.3718
0.0891	3.37245
0.08915	3.37343
0.0892	3.37375
0.08925	3.37537
0.0893	3.37537
0.08935	3.37635
0.0894	3.377
0.08945	3.37797
0.0895	3.37894
0.08955	3.37927
0.0896	3.37959
0.08965	3.38057
0.0897	3.38089
0.08975	3.38122
0.0898	3.38186
0.08985	3.38219
0.0899	3.38186
0.08995	3.38219
0.09	3.38219
0.09005	3.38219
0.0901	3.38186
0.09015	3.38122
0.0902	3.38154
0.09025	3.38089
0.0903	3.38089
0.09035	3.38154
0.0904	3.38154
0.09045	3.38122
0.0905	3.38186
0.09055	3.38154
0.0906	3.38186
0.09065	3.38251
0.0907	3.38219
0.09075	3.38284
0.0908	3.38316
0.09085	3.38414
0.0909	3.38414
0.09095	3.38511
0.091	3.38543
0.09105	3.38608
0.0911	3.38673
0.09115	3.38706
0.0912	3.38803
0.09125	3.38868
0.0913	3.38998
0.09135	3.38998
0.0914	3.39128
0.09145	3.3916
0.0915	3.39225
0.09155	3.39257
0.0916	3.39257
0.09165	3.39322
0.0917	3.39355
0.09175	3.39387
0.0918	3.39387
0.09185	3.39452
0.0919	3.39452
0.09195	3.39485
0.092	3.3942
0.09205	3.39452
0.0921	3.39452
0.09215	3.3942
0.0922	3.3942
0.09225	3.39387
0.0923	3.39387
0.09235	3.39322
0.0924	3.39355
0.09245	3.39322
0.0925	3.3929
0.09255	3.39322
0.0926	3.3929
0.09265	3.39257
0.0927	3.3929
0.09275	3.39225
0.0928	3.39257
0.09285	3.39257
0.0929	3.39257
0.09295	3.39257
0.093	3.3929
0.09305	3.39322
0.0931	3.39322
0.09315	3.39387
0.0932	3.39387
0.09325	3.39452
0.0933	3.39485
0.09335	3.39517
0.0934	3.39582
0.09345	3.39679
0.0935	3.39744
0.09355	3.39842
0.0936	3.39907
0.09365	3.40004
0.0937	3.40069
0.09375	3.40199
0.0938	3.40296
0.09385	3.40361
0.0939	3.40491
0.09395	3.40556
0.094	3.40653
0.09405	3.4075
0.0941	3.40783
0.09415	3.40945
0.0942	3.40978
0.09425	3.41075
0.0943	3.41205
0.09435	3.41237
0.0944	3.41302
0.09445	3.41367
0.0945	3.41464
0.09455	3.41497
0.0946	3.41594
0.09465	3.41659
0.0947	3.41724
0.09475	3.41789
0.0948	3.41854
0.09485	3.41951
0.0949	3.41951
0.09495	3.42016
0.095	3.42081
0.09505	3.42146
0.0951	3.42178
0.09515	3.42146
0.0952	3.42178
0.09525	3.42243
0.0953	3.42243
0.09535	3.42276
0.0954	3.42211
0.09545	3.42243
0.0955	3.42211
0.09555	3.42211
0.0956	3.42243
0.09565	3.42243
0.0957	3.42276
0.09575	3.42243
0.0958	3.42276
0.09585	3.42308
0.0959	3.42308
0.09595	3.42341
0.096	3.42373
0.09605	3.42373
0.0961	3.42438
0.09615	3.42503
0.0962	3.42503
0.09625	3.42568
0.0963	3.426
0.09635	3.42665
0.0964	3.4273
0.09645	3.42795
0.0965	3.42827
0.09655	3.4286
0.0966	3.42925
0.09665	3.42925
0.0967	3.42957
0.09675	3.43055
0.0968	3.43055
0.09685	3.43055
0.0969	3.4312
0.09695	3.4312
0.097	3.43184
0.09705	3.43217
0.0971	3.43249
0.09715	3.43217
0.0972	3.43282
0.09725	3.43282
0.0973	3.43347
0.09735	3.43379
0.0974	3.43347
0.09745	3.43379
0.0975	3.43412
0.09755	3.43412
0.0976	3.43412
0.09765	3.43444
0.0977	3.43444
0.09775	3.43477
0.0978	3.43541
0.09785	3.43541
0.0979	3.43541
0.09795	3.43574
0.098	3.43574
0.09805	3.43639
0.0981	3.43671
0.09815	3.43671
0.0982	3.43736
0.09825	3.43769
0.0983	3.43834
0.09835	3.43866
0.0984	3.43898
0.09845	3.43931
0.0985	3.43996
0.09855	3.44061
0.0986	3.44126
0.09865	3.44158
0.0987	3.44288
0.09875	3.4432
0.0988	3.44385
0.09885	3.44418
0.0989	3.44483
0.09895	3.44548
0.099	3.44612
0.09905	3.44645
[truncated: 5,812 more rows]
