# Supplementary material for: An evolutionarily conserved glycine-tyrosine motif forms a folding core in outer membrane proteins
Source: PLoS One. 2017 Aug 3;12(8):e0182016. doi: 10.1371/journal.pone.0182016 (PMC5542473; doi:10.1371/journal.pone.0182016)
Supplement: S1 File — (ZIP) [file pone.0182016.s001.zip › OmpX stopflow RAW data/OmpX WT 2/ompx_wt_ch1_007.bka]

BIO-KINE ASCII FILE
_COMMENT	External device
_COMMENT	Kinetics measurement
_COMMENT	Y Unit : Volt, X Unit : s
_COMMENT	Timebase 1 = .00005 s 5001 pts
_COMMENT	Timebase 2 = .001 s 2749 pts
_COMMENT	Timebase 3 = .5 s 44 pts
_SFM	SFM-300 /S Advanced mode
_SFM	Ratio : S1: 950, S2: 950, S3: 100
_SFM	Content : S1: , S2: , S3:
_SFM	Concentration : S1: , S2: , S3:
_SFM	Total volume : 422 �l Flow : 14 mL/s
_SFM	Acquisition start : 10 ms before stop
_SFM	cuve=FC-08, s1=10 ml , s2=10 ml , s3=1.9 ml
_UNITX	s
_UNITY	Volt
_DELTAX	0
_DATA
1e-300	2.08207
5e-5	2.09635
1e-4	2.11128
1.5e-4	2.12815
2e-4	2.14568
2.5e-4	2.16353
3e-4	2.183
3.5e-4	2.20345
4e-4	2.22389
4.5e-4	2.24564
5e-4	2.26771
5.5e-4	2.29075
6e-4	2.31444
6.5e-4	2.33878
7e-4	2.36345
7.5e-4	2.38844
8e-4	2.4131
8.5e-4	2.43907
9e-4	2.46438
9.5e-4	2.49002
0.001	2.51501
0.00105	2.54
0.0011	2.56434
0.00115	2.58901
0.0012	2.61172
0.00125	2.63509
0.0013	2.65716
0.00135	2.6789
0.0014	2.7
0.00145	2.72012
0.0015	2.73927
0.00155	2.75744
0.0016	2.77529
0.00165	2.7912
0.0017	2.8071
0.00175	2.82073
0.0018	2.83436
0.00185	2.84572
0.0019	2.85643
0.00195	2.86584
0.002	2.87363
0.00205	2.88045
0.0021	2.88564
0.00215	2.88986
0.0022	2.8931
0.00225	2.89473
0.0023	2.8957
0.00235	2.89505
0.0024	2.89408
0.00245	2.89213
0.0025	2.88888
0.00255	2.88434
0.0026	2.8798
0.00265	2.87298
0.0027	2.86649
0.00275	2.85935
0.0028	2.85026
0.00285	2.84118
0.0029	2.83111
0.00295	2.82073
0.003	2.80905
0.00305	2.79671
0.0031	2.78373
0.00315	2.77043
0.0032	2.75647
0.00325	2.74219
0.0033	2.72759
0.00335	2.71201
0.0034	2.69675
0.00345	2.68118
0.0035	2.6656
0.00355	2.65002
0.0036	2.63444
0.00365	2.61886
0.0037	2.60361
0.00375	2.58868
0.0038	2.57473
0.00385	2.56077
0.0039	2.54746
0.00395	2.53513
0.004	2.52345
0.00405	2.51241
0.0041	2.50235
0.00415	2.49359
0.0042	2.48548
0.00425	2.47866
0.0043	2.47282
0.00435	2.46795
0.0044	2.46406
0.00445	2.46146
0.0045	2.45984
0.00455	2.45886
0.0046	2.45886
0.00465	2.45951
0.0047	2.46114
0.00475	2.46308
0.0048	2.46503
0.00485	2.46828
0.0049	2.4712
0.00495	2.47509
0.005	2.47963
0.00505	2.48385
0.0051	2.4884
0.00515	2.49262
0.0052	2.49716
0.00525	2.50235
0.0053	2.5069
0.00535	2.51241
0.0054	2.51696
0.00545	2.52183
0.0055	2.52669
0.00555	2.53091
0.0056	2.53546
0.00565	2.53968
0.0057	2.54422
0.00575	2.54811
0.0058	2.55266
0.00585	2.55655
0.0059	2.56109
0.00595	2.56596
0.006	2.57083
0.00605	2.57602
0.0061	2.58154
0.00615	2.58771
0.0062	2.59452
0.00625	2.60101
0.0063	2.6088
0.00635	2.61789
0.0064	2.62698
0.00645	2.63736
0.0065	2.64807
0.00655	2.65911
0.0066	2.67111
0.00665	2.68377
0.0067	2.69708
0.00675	2.71006
0.0068	2.72402
0.00685	2.73732
0.0069	2.75193
0.00695	2.76621
0.007	2.77984
0.00705	2.79412
0.0071	2.8084
0.00715	2.82203
0.0072	2.83533
0.00725	2.84832
0.0073	2.86065
0.00735	2.87266
0.0074	2.88369
0.00745	2.89375
0.0075	2.90349
0.00755	2.91225
0.0076	2.92004
0.00765	2.92653
0.0077	2.93205
0.00775	2.93692
0.0078	2.94049
0.00785	2.94276
0.0079	2.94438
0.00795	2.9447
0.008	2.94438
0.00805	2.94243
0.0081	2.93984
0.00815	2.93627
0.0082	2.93107
0.00825	2.92588
0.0083	2.91939
0.00835	2.91225
0.0084	2.90414
0.00845	2.89602
0.0085	2.88726
0.00855	2.87817
0.0086	2.86876
0.00865	2.85838
0.0087	2.84864
0.00875	2.8389
0.0088	2.82852
0.00885	2.81878
0.0089	2.80905
0.00895	2.79931
0.009	2.79022
0.00905	2.78081
0.0091	2.7727
0.00915	2.76426
0.0092	2.75679
0.00925	2.74998
0.0093	2.74251
0.00935	2.73635
0.0094	2.73116
0.00945	2.72629
0.0095	2.72142
0.00955	2.71752
0.0096	2.71395
0.00965	2.71168
0.0097	2.70844
0.00975	2.70649
0.0098	2.70487
0.00985	2.7026
0.0099	2.7013
0.00995	2.7
0.01	2.69935
0.01005	2.69838
0.0101	2.69773
0.01015	2.69708
0.0102	2.69643
0.01025	2.69708
0.0103	2.6961
0.01035	2.69675
0.0104	2.69708
0.01045	2.69805
0.0105	2.69903
0.01055	2.70032
0.0106	2.70292
0.01065	2.70552
0.0107	2.70844
0.01075	2.71233
0.0108	2.71655
0.01085	2.72142
0.0109	2.72661
0.01095	2.7331
0.011	2.73894
0.01105	2.74576
0.0111	2.75322
0.01115	2.76101
0.0112	2.7688
0.01125	2.77757
0.0113	2.78665
0.01135	2.79509
0.0114	2.8045
0.01145	2.81359
0.0115	2.823
0.01155	2.83241
0.0116	2.8415
0.01165	2.85026
0.0117	2.85935
0.01175	2.86811
0.0118	2.87558
0.01185	2.88369
0.0119	2.89083
0.01195	2.89765
0.012	2.90316
0.01205	2.90901
0.0121	2.91387
0.01215	2.91842
0.0122	2.92264
0.01225	2.92588
0.0123	2.9288
0.01235	2.93107
0.0124	2.93335
0.01245	2.93497
0.0125	2.93659
0.01255	2.93756
0.0126	2.93821
0.01265	2.93886
0.0127	2.93919
0.01275	2.93919
0.0128	2.93919
0.01285	2.93854
0.0129	2.93886
0.01295	2.93821
0.013	2.93756
0.01305	2.93724
0.0131	2.93692
0.01315	2.93659
0.0132	2.93562
0.01325	2.93562
0.0133	2.93529
0.01335	2.93464
0.0134	2.93432
0.01345	2.93399
0.0135	2.93367
0.01355	2.93335
0.0136	2.9327
0.01365	2.93302
0.0137	2.93237
0.01375	2.93237
0.0138	2.93205
0.01385	2.93205
0.0139	2.93172
0.01395	2.93205
0.014	2.93172
0.01405	2.93205
0.0141	2.93172
0.01415	2.93172
0.0142	2.9314
0.01425	2.93107
0.0143	2.93107
0.01435	2.93107
0.0144	2.93107
0.01445	2.93075
0.0145	2.93075
0.01455	2.93042
0.0146	2.9301
0.01465	2.9301
0.0147	2.9301
0.01475	2.93042
0.0148	2.93042
0.01485	2.93042
0.0149	2.93075
0.01495	2.9314
0.015	2.9314
0.01505	2.93172
0.0151	2.9327
0.01515	2.93335
0.0152	2.93399
0.01525	2.93464
0.0153	2.93562
0.01535	2.93627
0.0154	2.93659
0.01545	2.93789
0.0155	2.93854
0.01555	2.93886
0.0156	2.93984
0.01565	2.94016
0.0157	2.94113
0.01575	2.94178
0.0158	2.94243
0.01585	2.94308
0.0159	2.94276
0.01595	2.94341
0.016	2.94373
0.01605	2.94406
0.0161	2.9447
0.01615	2.9447
0.0162	2.9447
0.01625	2.94503
0.0163	2.94503
0.01635	2.94503
0.0164	2.94503
0.01645	2.94535
0.0165	2.94568
0.01655	2.94568
0.0166	2.946
0.01665	2.94633
0.0167	2.94698
0.01675	2.94665
0.0168	2.94763
0.01685	2.94795
0.0169	2.9486
0.01695	2.94925
0.017	2.94957
0.01705	2.95022
0.0171	2.95055
0.01715	2.9512
0.0172	2.95184
0.01725	2.95282
0.0173	2.95314
0.01735	2.95412
0.0174	2.95412
0.01745	2.95509
0.0175	2.95574
0.01755	2.95671
0.0176	2.95736
0.01765	2.95769
0.0177	2.95834
0.01775	2.95898
0.0178	2.95963
0.01785	2.96028
0.0179	2.96028
0.01795	2.96158
0.018	2.96191
0.01805	2.96223
0.0181	2.96288
0.01815	2.96353
0.0182	2.96418
0.01825	2.9645
0.0183	2.96483
0.01835	2.96548
0.0184	2.9658
0.01845	2.96645
0.0185	2.96775
0.01855	2.96775
0.0186	2.9684
0.01865	2.96872
0.0187	2.96937
0.01875	2.96969
0.0188	2.97002
0.01885	2.97067
0.0189	2.97034
0.01895	2.97099
0.019	2.97164
0.01905	2.97197
0.0191	2.97229
0.01915	2.97262
0.0192	2.97294
0.01925	2.97262
0.0193	2.97326
0.01935	2.97326
0.0194	2.97262
0.01945	2.97294
0.0195	2.97294
0.01955	2.97326
0.0196	2.97262
0.01965	2.97262
0.0197	2.97294
0.01975	2.97294
0.0198	2.97326
0.01985	2.97294
0.0199	2.97326
0.01995	2.97359
0.02	2.97391
0.02005	2.97424
0.0201	2.97456
0.02015	2.97554
0.0202	2.97586
0.02025	2.97651
0.0203	2.97781
0.02035	2.97878
0.0204	2.97943
0.02045	2.97976
0.0205	2.98105
0.02055	2.9817
0.0206	2.98235
0.02065	2.98365
0.0207	2.9843
0.02075	2.9856
0.0208	2.98625
0.02085	2.98657
0.0209	2.98754
0.02095	2.98819
0.021	2.98884
0.02105	2.98917
0.0211	2.99014
0.02115	2.99047
0.0212	2.99079
0.02125	2.99144
0.0213	2.99176
0.02135	2.99209
0.0214	2.99241
0.02145	2.99241
0.0215	2.99274
0.02155	2.99306
0.0216	2.99306
0.02165	2.99339
0.0217	2.99306
0.02175	2.99306
0.0218	2.99339
0.02185	2.99339
0.0219	2.99339
0.02195	2.99404
0.022	2.99436
0.02205	2.99468
0.0221	2.99501
0.02215	2.99501
0.0222	2.99598
0.02225	2.99663
0.0223	2.99663
0.02235	2.99728
0.0224	2.99761
0.02245	2.99825
0.0225	2.99858
0.02255	2.9989
0.0226	2.99955
0.02265	2.99923
0.0227	2.99988
0.02275	3.0002
0.0228	3.0002
0.02285	3.0002
0.0229	3.00053
0.02295	3.00085
0.023	3.00085
0.02305	3.0015
0.0231	3.00118
0.02315	3.0015
0.0232	3.00182
0.02325	3.00182
0.0233	3.00215
0.02335	3.00247
0.0234	3.00312
0.02345	3.00377
0.0235	3.00377
0.02355	3.0041
0.0236	3.00442
0.02365	3.00507
0.0237	3.00507
0.02375	3.00539
0.0238	3.00572
0.02385	3.00604
0.0239	3.00669
0.02395	3.00637
0.024	3.00669
0.02405	3.00702
0.0241	3.00734
0.02415	3.00767
0.0242	3.00832
0.02425	3.00799
0.0243	3.00832
0.02435	3.00864
0.0244	3.00864
0.02445	3.00961
0.0245	3.00961
0.02455	3.01026
0.0246	3.01059
0.02465	3.01124
0.0247	3.01156
0.02475	3.01189
0.0248	3.01286
0.02485	3.01318
0.0249	3.01383
0.02495	3.01383
0.025	3.01448
0.02505	3.01513
0.0251	3.01546
0.02515	3.0161
0.0252	3.01675
0.02525	3.01708
0.0253	3.01708
0.02535	3.01773
0.0254	3.01805
0.02545	3.0187
0.0255	3.01935
0.02555	3.02
0.0256	3.02065
0.02565	3.0213
0.0257	3.02227
0.02575	3.02227
0.0258	3.02292
0.02585	3.02357
0.0259	3.02422
0.02595	3.02422
0.026	3.02454
0.02605	3.02487
0.0261	3.02552
0.02615	3.02584
0.0262	3.02617
0.02625	3.02617
0.0263	3.02617
0.02635	3.02617
0.0264	3.02649
0.02645	3.02649
0.0265	3.02649
0.02655	3.02649
0.0266	3.02617
0.02665	3.02617
0.0267	3.02584
0.02675	3.02617
0.0268	3.02584
0.02685	3.02552
0.0269	3.02552
0.02695	3.02552
0.027	3.02552
0.02705	3.02519
0.0271	3.02552
0.02715	3.02584
0.0272	3.02552
0.02725	3.02584
0.0273	3.02649
0.02735	3.02681
0.0274	3.02746
0.02745	3.02779
0.0275	3.02876
0.02755	3.02909
0.0276	3.02974
0.02765	3.03038
0.0277	3.03071
0.02775	3.03168
0.0278	3.03201
0.02785	3.03266
0.0279	3.03331
0.02795	3.03395
0.028	3.03493
0.02805	3.03493
0.0281	3.03623
0.02815	3.03655
0.0282	3.03752
0.02825	3.03785
0.0283	3.0385
0.02835	3.03915
0.0284	3.0398
0.02845	3.04012
0.0285	3.04077
0.02855	3.04109
0.0286	3.04142
0.02865	3.04142
0.0287	3.04207
0.02875	3.04272
0.0288	3.04304
0.02885	3.04337
0.0289	3.04402
0.02895	3.04402
0.029	3.04402
0.02905	3.04499
0.0291	3.04531
0.02915	3.04564
0.0292	3.04596
0.02925	3.04629
0.0293	3.04661
0.02935	3.04726
0.0294	3.04759
0.02945	3.04791
0.0295	3.04888
0.02955	3.04888
0.0296	3.04986
0.02965	3.05051
0.0297	3.05083
0.02975	3.0518
0.0298	3.05278
0.02985	3.05343
0.0299	3.0544
0.02995	3.05505
0.03	3.0557
0.03005	3.057
0.0301	3.05797
0.03015	3.05894
0.0302	3.06024
0.03025	3.06089
0.0303	3.06219
0.03035	3.06349
0.0304	3.06446
0.03045	3.06543
0.0305	3.06673
0.03055	3.06803
0.0306	3.06868
0.03065	3.06933
0.0307	3.07063
0.03075	3.07095
0.0308	3.07225
0.03085	3.07355
0.0309	3.07387
0.03095	3.07452
0.031	3.07517
0.03105	3.07582
0.0311	3.07614
0.03115	3.07647
0.0312	3.07712
0.03125	3.07777
0.0313	3.07809
0.03135	3.07842
0.0314	3.07874
0.03145	3.07907
0.0315	3.07939
0.03155	3.07939
0.0316	3.07971
0.03165	3.08004
0.0317	3.08036
0.03175	3.08069
0.0318	3.08036
0.03185	3.08069
0.0319	3.08101
0.03195	3.08069
0.032	3.08134
0.03205	3.08101
0.0321	3.08134
0.03215	3.08101
0.0322	3.08134
0.03225	3.08101
0.0323	3.08101
0.03235	3.08069
0.0324	3.08101
0.03245	3.08069
0.0325	3.08134
0.03255	3.08101
0.0326	3.08134
0.03265	3.08134
0.0327	3.08166
0.03275	3.08166
0.0328	3.08231
0.03285	3.08264
0.0329	3.08296
0.03295	3.08328
0.033	3.08393
0.03305	3.08426
0.0331	3.08458
0.03315	3.08491
0.0332	3.08491
0.03325	3.08556
0.0333	3.08556
0.03335	3.08621
0.0334	3.08718
0.03345	3.0875
0.0335	3.0875
0.03355	3.08848
0.0336	3.08913
0.03365	3.08945
0.0337	3.08978
0.03375	3.09075
0.0338	3.09107
0.03385	3.09172
0.0339	3.09205
0.03395	3.0927
0.034	3.09302
0.03405	3.09302
0.0341	3.09367
0.03415	3.09432
0.0342	3.09464
0.03425	3.09464
0.0343	3.09529
0.03435	3.09529
0.0344	3.09594
0.03445	3.09594
0.0345	3.09627
0.03455	3.09659
0.0346	3.09692
0.03465	3.09692
0.0347	3.09789
0.03475	3.09821
0.0348	3.09919
0.03485	3.09919
0.0349	3.09984
0.03495	3.10016
0.035	3.10146
0.03505	3.10178
0.0351	3.10243
0.03515	3.10276
0.0352	3.10308
0.03525	3.10373
0.0353	3.10438
0.03535	3.10503
0.0354	3.10535
0.03545	3.10535
0.0355	3.106
0.03555	3.106
0.0356	3.10665
0.03565	3.1073
0.0357	3.1073
0.03575	3.1073
0.0358	3.10795
0.03585	3.10827
0.0359	3.1086
0.03595	3.1086
0.036	3.10957
0.03605	3.11022
0.0361	3.1099
0.03615	3.11055
0.0362	3.11087
0.03625	3.11152
0.0363	3.11152
0.03635	3.11217
0.0364	3.11282
0.03645	3.11347
0.0365	3.11379
0.03655	3.11444
0.0366	3.11509
0.03665	3.11477
0.0367	3.11606
0.03675	3.11606
0.0368	3.11736
0.03685	3.11736
0.0369	3.11801
0.03695	3.11834
0.037	3.11931
0.03705	3.11963
0.0371	3.11996
0.03715	3.12093
0.0372	3.12126
0.03725	3.12191
0.0373	3.12223
0.03735	3.12288
0.0374	3.1232
0.03745	3.12385
0.0375	3.12418
0.03755	3.1245
0.0376	3.12515
0.03765	3.1258
0.0377	3.12645
0.03775	3.1258
0.0378	3.12677
0.03785	3.12677
0.0379	3.12742
0.03795	3.1271
0.038	3.1271
0.03805	3.12775
0.0381	3.12775
0.03815	3.12775
0.0382	3.12807
0.03825	3.12807
0.0383	3.12872
0.03835	3.1284
0.0384	3.12905
0.03845	3.12905
0.0385	3.12872
0.03855	3.12969
0.0386	3.12937
0.03865	3.12969
0.0387	3.13002
0.03875	3.13067
0.0388	3.13099
0.03885	3.13164
0.0389	3.13197
0.03895	3.13262
0.039	3.13294
0.03905	3.13326
0.0391	3.13424
0.03915	3.13489
0.0392	3.13554
0.03925	3.13619
0.0393	3.13683
0.03935	3.13716
0.0394	3.13781
0.03945	3.13911
0.0395	3.14008
0.03955	3.14073
0.0396	3.14138
0.03965	3.14268
0.0397	3.14333
0.03975	3.14397
0.0398	3.14527
0.03985	3.14625
0.0399	3.14657
0.03995	3.14787
0.04	3.14852
0.04005	3.14917
0.0401	3.15014
0.04015	3.15111
0.0402	3.15209
0.04025	3.15274
0.0403	3.15306
0.04035	3.15371
0.0404	3.15501
0.04045	3.15566
0.0405	3.15598
0.04055	3.15598
0.0406	3.15663
0.04065	3.15696
0.0407	3.15728
0.04075	3.15728
0.0408	3.15728
0.04085	3.15761
0.0409	3.15793
0.04095	3.15793
0.041	3.15825
0.04105	3.15825
0.0411	3.15923
0.04115	3.15923
0.0412	3.15955
0.04125	3.15923
0.0413	3.15923
0.04135	3.15955
0.0414	3.1602
0.04145	3.1602
0.0415	3.1602
0.04155	3.16053
0.0416	3.1602
0.04165	3.1602
0.0417	3.1602
0.04175	3.16053
0.0418	3.16053
0.04185	3.16053
0.0419	3.16053
0.04195	3.16053
0.042	3.16053
0.04205	3.1602
0.0421	3.15988
0.04215	3.1602
0.0422	3.1602
0.04225	3.16053
0.0423	3.16053
0.04235	3.16118
0.0424	3.16118
0.04245	3.16182
0.0425	3.16247
0.04255	3.16215
0.0426	3.16345
0.04265	3.16345
0.0427	3.16442
0.04275	3.16539
0.0428	3.16604
0.04285	3.16669
0.0429	3.16734
0.04295	3.16832
0.043	3.16929
0.04305	3.17026
0.0431	3.17124
0.04315	3.17156
0.0432	3.17286
0.04325	3.17351
0.0433	3.17416
0.04335	3.17481
0.0434	3.17578
0.04345	3.1761
0.0435	3.17708
0.04355	3.17773
0.0436	3.17838
0.04365	3.17903
0.0437	3.17903
0.04375	3.18
0.0438	3.18032
0.04385	3.18097
0.0439	3.18162
0.04395	3.18195
0.044	3.18227
0.04405	3.1826
0.0441	3.18324
0.04415	3.18324
0.0442	3.18292
0.04425	3.18357
0.0443	3.18357
0.04435	3.18389
0.0444	3.18422
0.04445	3.18389
0.0445	3.18422
0.04455	3.18454
0.0446	3.18454
0.04465	3.18487
0.0447	3.18487
0.04475	3.18552
0.0448	3.18552
0.04485	3.18617
0.0449	3.18649
0.04495	3.18681
0.045	3.18779
0.04505	3.18779
0.0451	3.18811
0.04515	3.18844
0.0452	3.18844
0.04525	3.18941
0.0453	3.18941
0.04535	3.19006
0.0454	3.19006
0.04545	3.19103
0.0455	3.19071
0.04555	3.19103
0.0456	3.19136
0.04565	3.19136
0.0457	3.19201
0.04575	3.19201
0.0458	3.19233
0.04585	3.19298
0.0459	3.19266
0.04595	3.1933
0.046	3.19363
0.04605	3.19363
0.0461	3.19395
0.04615	3.19395
0.0462	3.19428
0.04625	3.19493
0.0463	3.1946
0.04635	3.19493
0.0464	3.19493
0.04645	3.19525
0.0465	3.1959
0.04655	3.19558
0.0466	3.1959
0.04665	3.19655
0.0467	3.19687
0.04675	3.1972
0.0468	3.19752
0.04685	3.19752
0.0469	3.19817
0.04695	3.1985
0.047	3.19882
0.04705	3.1998
0.0471	3.20044
0.04715	3.20142
0.0472	3.20142
0.04725	3.20239
0.0473	3.20304
0.04735	3.20434
0.0474	3.20499
0.04745	3.20531
0.0475	3.20661
0.04755	3.20694
0.0476	3.20856
0.04765	3.20888
0.0477	3.20953
0.04775	3.21083
0.0478	3.21148
0.04785	3.21213
0.0479	3.2131
0.04795	3.21375
0.048	3.2144
0.04805	3.21472
0.0481	3.21537
0.04815	3.21602
0.0482	3.21667
0.04825	3.217
0.0483	3.21732
0.04835	3.21797
0.0484	3.21797
0.04845	3.21797
0.0485	3.21797
0.04855	3.21829
0.0486	3.21862
0.04865	3.21862
0.0487	3.21829
0.04875	3.21862
0.0488	3.21862
0.04885	3.21927
0.0489	3.21927
0.04895	3.21927
0.049	3.21927
0.04905	3.21927
0.0491	3.21992
0.04915	3.22024
0.0492	3.22089
0.04925	3.22154
0.0493	3.22154
0.04935	3.22251
0.0494	3.22316
0.04945	3.22381
0.0495	3.22479
0.04955	3.22543
0.0496	3.22641
0.04965	3.22738
0.0497	3.22771
0.04975	3.22933
0.0498	3.22965
0.04985	3.23063
0.0499	3.2316
0.04995	3.23225
0.05	3.23322
0.05005	3.23355
0.0501	3.23452
0.05015	3.23485
0.0502	3.23582
0.05025	3.23647
0.0503	3.23744
0.05035	3.23777
0.0504	3.23809
0.05045	3.23874
0.0505	3.23907
0.05055	3.23971
0.0506	3.24004
0.05065	3.24004
0.0507	3.24036
0.05075	3.24069
0.0508	3.24101
0.05085	3.24101
0.0509	3.24101
0.05095	3.24134
0.051	3.24134
0.05105	3.24199
0.0511	3.24134
0.05115	3.24134
0.0512	3.24166
0.05125	3.24134
0.0513	3.24166
0.05135	3.24166
0.0514	3.24199
0.05145	3.24231
0.0515	3.24264
0.05155	3.24264
0.0516	3.24296
0.05165	3.24328
0.0517	3.24328
0.05175	3.24426
0.0518	3.24491
0.05185	3.24491
0.0519	3.24556
0.05195	3.24588
0.052	3.24621
0.05205	3.24653
0.0521	3.24685
0.05215	3.24685
0.0522	3.2475
0.05225	3.2475
0.0523	3.24783
0.05235	3.24815
0.0524	3.2488
0.05245	3.2488
0.0525	3.24913
0.05255	3.24945
0.0526	3.24978
0.05265	3.25042
0.0527	3.25075
0.05275	3.2514
0.0528	3.25172
0.05285	3.25205
0.0529	3.25237
0.05295	3.25302
0.053	3.25367
0.05305	3.25464
0.0531	3.25529
0.05315	3.25594
0.0532	3.25659
0.05325	3.25692
0.0533	3.25789
0.05335	3.25886
0.0534	3.25886
0.05345	3.26049
0.0535	3.26081
0.05355	3.26178
0.0536	3.26211
0.05365	3.26243
0.0537	3.26308
0.05375	3.26308
0.0538	3.26373
0.05385	3.26406
0.0539	3.26438
0.05395	3.2647
0.054	3.26503
0.05405	3.26568
0.0541	3.266
0.05415	3.266
0.0542	3.26633
0.05425	3.266
0.0543	3.2673
0.05435	3.2673
0.0544	3.26795
0.05445	3.26795
0.0545	3.2686
0.05455	3.26925
0.0546	3.26892
0.05465	3.26925
0.0547	3.2699
0.05475	3.27055
0.0548	3.27087
0.05485	3.27152
0.0549	3.27217
0.05495	3.27249
0.055	3.27314
0.05505	3.27412
0.0551	3.27509
0.05515	3.27509
0.0552	3.27574
0.05525	3.27606
0.0553	3.27639
0.05535	3.27736
0.0554	3.27801
0.05545	3.27834
0.0555	3.27898
0.05555	3.27963
0.0556	3.28028
0.05565	3.28061
0.0557	3.28093
0.05575	3.28158
0.0558	3.28126
0.05585	3.28191
0.0559	3.28158
0.05595	3.28223
0.056	3.28223
0.05605	3.28255
0.0561	3.28223
0.05615	3.28223
0.0562	3.28191
0.05625	3.28223
0.0563	3.28223
0.05635	3.28191
0.0564	3.28255
0.05645	3.28255
0.0565	3.28191
0.05655	3.28191
0.0566	3.28191
0.05665	3.28191
0.0567	3.28191
0.05675	3.28223
0.0568	3.28191
0.05685	3.28191
0.0569	3.28255
0.05695	3.28255
0.057	3.28288
0.05705	3.28385
0.0571	3.28418
0.05715	3.28483
0.0572	3.28548
0.05725	3.28677
0.0573	3.28742
0.05735	3.28872
0.0574	3.29002
0.05745	3.29067
0.0575	3.29164
0.05755	3.29294
0.0576	3.29424
0.05765	3.29554
0.0577	3.29651
0.05775	3.29748
0.0578	3.29846
0.05785	3.29943
0.0579	3.30073
0.05795	3.3017
0.058	3.303
0.05805	3.30333
0.0581	3.30462
0.05815	3.30527
0.0582	3.30625
0.05825	3.3069
0.0583	3.30787
0.05835	3.30819
0.0584	3.30917
0.05845	3.31014
0.0585	3.31079
0.05855	3.31111
0.0586	3.31144
0.05865	3.31176
0.0587	3.31241
0.05875	3.31274
0.0588	3.31241
0.05885	3.31274
0.0589	3.31241
0.05895	3.31241
0.059	3.31274
0.05905	3.31274
0.0591	3.31241
0.05915	3.31176
0.0592	3.31144
0.05925	3.31144
0.0593	3.31111
0.05935	3.31144
0.0594	3.31047
0.05945	3.31079
0.0595	3.31014
0.05955	3.30982
0.0596	3.31047
0.05965	3.30982
0.0597	3.31014
0.05975	3.30982
0.0598	3.30982
0.05985	3.30982
0.0599	3.31014
0.05995	3.31047
0.06	3.31047
0.06005	3.31079
0.0601	3.31111
0.06015	3.31176
0.0602	3.31144
0.06025	3.31209
0.0603	3.31274
0.06035	3.31306
0.0604	3.31339
0.06045	3.31371
0.0605	3.31404
0.06055	3.31436
0.0606	3.31468
0.06065	3.31566
0.0607	3.31566
0.06075	3.31631
0.0608	3.31663
0.06085	3.31728
0.0609	3.31793
0.06095	3.31825
0.061	3.31825
0.06105	3.3189
0.0611	3.31955
0.06115	3.31988
0.0612	3.31988
0.06125	3.3202
0.0613	3.32053
0.06135	3.32085
0.0614	3.32085
0.06145	3.32053
0.0615	3.32053
0.06155	3.32053
0.0616	3.32118
0.06165	3.32085
0.0617	3.32085
0.06175	3.32118
0.0618	3.32118
0.06185	3.32118
0.0619	3.32118
0.06195	3.32182
0.062	3.32215
0.06205	3.32247
0.0621	3.3228
0.06215	3.3228
0.0622	3.32377
0.06225	3.3241
0.0623	3.32442
0.06235	3.32475
0.0624	3.32539
0.06245	3.32572
0.0625	3.32604
0.06255	3.32669
0.0626	3.32734
0.06265	3.32799
0.0627	3.32864
0.06275	3.32896
0.0628	3.32961
0.06285	3.32994
0.0629	3.33026
0.06295	3.33091
0.063	3.33188
0.06305	3.33188
0.0631	3.33221
0.06315	3.33286
0.0632	3.33286
0.06325	3.33318
0.0633	3.33351
0.06335	3.33416
0.0634	3.33448
0.06345	3.33481
0.0635	3.33481
0.06355	3.33545
0.0636	3.3361
0.06365	3.33675
0.0637	3.33773
0.06375	3.3387
0.0638	3.33935
0.06385	3.34065
0.0639	3.34097
0.06395	3.34259
0.064	3.34324
0.06405	3.34487
0.0641	3.34584
0.06415	3.34714
0.0642	3.34811
0.06425	3.34909
0.0643	3.35006
0.06435	3.35103
0.0644	3.35168
0.06445	3.35298
0.0645	3.35363
0.06455	3.35428
0.0646	3.35525
0.06465	3.35558
0.0647	3.35623
0.06475	3.35655
0.0648	3.3572
0.06485	3.35785
0.0649	3.35817
0.06495	3.35817
0.065	3.35882
0.06505	3.35947
0.0651	3.35947
0.06515	3.36012
0.0652	3.36077
0.06525	3.36142
0.0653	3.36142
0.06535	3.36207
0.0654	3.36207
0.06545	3.36272
0.0655	3.36304
0.06555	3.36369
0.0656	3.36434
0.06565	3.36466
0.0657	3.36531
0.06575	3.36564
0.0658	3.36596
0.06585	3.36596
0.0659	3.36629
0.06595	3.36661
0.066	3.36694
0.06605	3.36694
0.0661	3.36694
0.06615	3.36694
0.0662	3.36661
0.06625	3.36661
0.0663	3.36661
0.06635	3.36661
0.0664	3.36629
0.06645	3.36629
0.0665	3.36596
0.06655	3.36564
0.0666	3.36531
0.06665	3.36564
0.0667	3.36564
0.06675	3.36596
0.0668	3.36531
0.06685	3.36564
0.0669	3.36531
0.06695	3.36564
0.067	3.36531
0.06705	3.36531
0.0671	3.36564
0.06715	3.36564
0.0672	3.36564
0.06725	3.36531
0.0673	3.36564
0.06735	3.36564
0.0674	3.36596
0.06745	3.36629
0.0675	3.36661
0.06755	3.36694
0.0676	3.36694
0.06765	3.36726
0.0677	3.36758
0.06775	3.36823
0.0678	3.36856
0.06785	3.36921
0.0679	3.36953
0.06795	3.36986
0.068	3.37051
0.06805	3.37115
0.0681	3.3718
0.06815	3.37245
0.0682	3.37343
0.06825	3.37375
0.0683	3.37472
0.06835	3.37537
0.0684	3.37602
0.06845	3.37635
0.0685	3.37667
0.06855	3.37765
0.0686	3.37862
0.06865	3.37927
0.0687	3.37959
0.06875	3.38057
0.0688	3.38122
0.06885	3.38122
0.0689	3.38251
0.06895	3.38284
0.069	3.38316
0.06905	3.38349
0.0691	3.38446
0.06915	3.38543
0.0692	3.38608
0.06925	3.38641
0.0693	3.38673
0.06935	3.38803
0.0694	3.38803
0.06945	3.38868
0.0695	3.38933
0.06955	3.38965
0.0696	3.39063
0.06965	3.39063
0.0697	3.39225
0.06975	3.39225
0.0698	3.39355
0.06985	3.39387
0.0699	3.39452
0.06995	3.3955
0.07	3.39614
0.07005	3.39712
0.0701	3.39744
0.07015	3.39842
0.0702	3.39874
0.07025	3.39971
0.0703	3.40036
0.07035	3.40134
0.0704	3.40166
0.07045	3.40231
0.0705	3.40296
0.07055	3.40361
0.0706	3.40393
0.07065	3.40458
0.0707	3.40491
0.07075	3.40523
0.0708	3.40588
0.07085	3.40588
0.0709	3.40653
0.07095	3.40653
0.071	3.40718
0.07105	3.40718
0.0711	3.40783
0.07115	3.40783
0.0712	3.40815
0.07125	3.40848
0.0713	3.4088
0.07135	3.40848
0.0714	3.40945
0.07145	3.40945
0.0715	3.40978
0.07155	3.40978
0.0716	3.4101
0.07165	3.41042
0.0717	3.41107
0.07175	3.41107
0.0718	3.4114
0.07185	3.41107
0.0719	3.41172
0.07195	3.41172
0.072	3.41237
0.07205	3.41237
0.0721	3.41302
0.07215	3.41302
0.0722	3.41367
0.07225	3.41335
0.0723	3.41399
0.07235	3.41432
0.0724	3.41432
0.07245	3.41464
0.0725	3.41464
0.07255	3.41497
0.0726	3.41497
0.07265	3.41497
0.0727	3.41464
0.07275	3.41497
0.0728	3.41497
0.07285	3.41497
0.0729	3.41464
0.07295	3.41464
0.073	3.41497
0.07305	3.41464
0.0731	3.41464
0.07315	3.41497
0.0732	3.41464
0.07325	3.41464
0.0733	3.41497
0.07335	3.41529
0.0734	3.41529
0.07345	3.41562
0.0735	3.41562
0.07355	3.41594
0.0736	3.41659
0.07365	3.41692
0.0737	3.41724
0.07375	3.41756
0.0738	3.41789
0.07385	3.41854
0.0739	3.41886
0.07395	3.41951
0.074	3.41919
0.07405	3.41984
0.0741	3.42016
0.07415	3.42016
0.0742	3.42016
0.07425	3.42049
0.0743	3.41984
0.07435	3.42016
0.0744	3.41984
0.07445	3.41951
0.0745	3.41951
0.07455	3.41919
0.0746	3.41886
0.07465	3.41919
0.0747	3.41854
0.07475	3.41919
0.0748	3.41919
0.07485	3.41919
0.0749	3.41984
0.07495	3.41984
0.075	3.42049
0.07505	3.42081
0.0751	3.42146
0.07515	3.42243
0.0752	3.42276
0.07525	3.42341
0.0753	3.42373
0.07535	3.4247
0.0754	3.42535
0.07545	3.42633
0.0755	3.42665
0.07555	3.42795
0.0756	3.4286
0.07565	3.42925
0.0757	3.4299
0.07575	3.43087
0.0758	3.43152
0.07585	3.43282
0.0759	3.43347
0.07595	3.43444
0.076	3.43541
0.07605	3.43606
0.0761	3.43769
0.07615	3.43834
0.0762	3.43866
0.07625	3.43996
0.0763	3.44028
0.07635	3.44093
0.0764	3.44126
0.07645	3.44126
0.0765	3.44126
0.07655	3.44126
0.0766	3.44158
0.07665	3.44126
0.0767	3.44126
0.07675	3.44028
0.0768	3.44028
0.07685	3.44028
0.0769	3.43996
0.07695	3.43898
0.077	3.43898
0.07705	3.43898
0.0771	3.43898
0.07715	3.43834
0.0772	3.43801
0.07725	3.43834
0.0773	3.43801
0.07735	3.43769
0.0774	3.43801
0.07745	3.43834
0.0775	3.43834
0.07755	3.43866
0.0776	3.43931
0.07765	3.43931
0.0777	3.44028
0.07775	3.44126
0.0778	3.44191
0.07785	3.44288
0.0779	3.44385
0.07795	3.4445
0.078	3.4458
0.07805	3.4471
0.0781	3.4484
0.07815	3.44905
0.0782	3.45034
0.07825	3.45132
0.0783	3.45197
0.07835	3.45359
0.0784	3.45456
0.07845	3.45554
0.0785	3.45619
0.07855	3.45716
0.0786	3.45781
0.07865	3.45846
0.0787	3.45943
0.07875	3.45943
0.0788	3.46008
0.07885	3.4604
0.0789	3.46105
0.07895	3.4617
0.079	3.4617
0.07905	3.4617
0.0791	3.46203
0.07915	3.46235
0.0792	3.46235
0.07925	3.46235
0.0793	3.46235
0.07935	3.46203
0.0794	3.46203
0.07945	3.46268
0.0795	3.46235
0.07955	3.46235
0.0796	3.46235
0.07965	3.46235
0.0797	3.46268
0.07975	3.46235
0.0798	3.46333
0.07985	3.46268
0.0799	3.46333
0.07995	3.46365
0.08	3.46365
0.08005	3.4643
0.0801	3.46527
0.08015	3.4656
0.0802	3.46657
0.08025	3.4669
0.0803	3.46754
0.08035	3.46754
0.0804	3.46819
0.08045	3.46884
0.0805	3.46982
0.08055	3.47014
0.0806	3.47047
0.08065	3.47111
0.0807	3.47176
0.08075	3.47241
0.0808	3.47241
0.08085	3.47339
0.0809	3.47371
0.08095	3.47436
0.081	3.47501
0.08105	3.47566
0.0811	3.47631
0.08115	3.47663
0.0812	3.47728
0.08125	3.47761
0.0813	3.47858
0.08135	3.4789
0.0814	3.47923
0.08145	3.4802
0.0815	3.48085
0.08155	3.48085
0.0816	3.4815
0.08165	3.4815
0.0817	3.48182
0.08175	3.48182
0.0818	3.48215
0.08185	3.48247
0.0819	3.48247
0.08195	3.4828
0.082	3.4828
0.08205	3.4828
0.0821	3.48312
0.08215	3.48312
0.0822	3.4828
0.08225	3.48312
0.0823	3.48345
0.08235	3.48377
0.0824	3.48377
0.08245	3.4841
0.0825	3.4841
0.08255	3.48474
0.0826	3.48442
0.08265	3.48507
0.0827	3.48507
0.08275	3.48572
0.0828	3.48604
0.08285	3.48702
0.0829	3.48669
0.08295	3.48767
0.083	3.48831
0.08305	3.48831
0.0831	3.48896
0.08315	3.48929
0.0832	3.48994
0.08325	3.49026
0.0833	3.49026
0.08335	3.49124
0.0834	3.49156
0.08345	3.49156
0.0835	3.49188
0.08355	3.49253
0.0836	3.49253
0.08365	3.49221
0.0837	3.49286
0.08375	3.49318
0.0838	3.49318
0.08385	3.49318
0.0839	3.49318
0.08395	3.49351
0.084	3.49286
0.08405	3.49318
0.0841	3.49286
0.08415	3.49253
0.0842	3.49253
0.08425	3.49221
0.0843	3.49188
0.08435	3.49156
0.0844	3.49156
0.08445	3.49124
0.0845	3.49124
0.08455	3.49124
0.0846	3.49059
0.08465	3.49026
0.0847	3.48994
0.08475	3.49026
0.0848	3.48961
0.08485	3.48994
0.0849	3.48961
0.08495	3.48896
0.085	3.48896
0.08505	3.48929
0.0851	3.48896
0.08515	3.48929
0.0852	3.48961
0.08525	3.48961
0.0853	3.48994
0.08535	3.49026
0.0854	3.49091
0.08545	3.49091
0.0855	3.49124
0.08555	3.49221
0.0856	3.49253
0.08565	3.49286
0.0857	3.49383
0.08575	3.49448
0.0858	3.49481
0.08585	3.4961
0.0859	3.49643
0.08595	3.49708
0.086	3.4974
0.08605	3.49838
0.0861	3.49902
0.08615	3.49967
0.0862	3.50097
0.08625	3.50195
0.0863	3.50227
0.08635	3.50357
0.0864	3.50422
0.08645	3.50552
0.0865	3.50584
0.08655	3.50681
0.0866	3.50746
0.08665	3.50844
0.0867	3.50941
0.08675	3.50973
0.0868	3.51103
0.08685	3.51103
0.0869	3.51168
0.08695	3.51233
0.087	3.51298
0.08705	3.51363
0.0871	3.51428
0.08715	3.5146
0.0872	3.51493
0.08725	3.51525
0.0873	3.5159
0.08735	3.51623
0.0874	3.51655
0.08745	3.51687
0.0875	3.51752
0.08755	3.51752
0.0876	3.51817
0.08765	3.51785
0.0877	3.51817
0.08775	3.5185
0.0878	3.5185
0.08785	3.5185
0.0879	3.51817
0.08795	3.5185
0.088	3.51882
0.08805	3.51882
0.0881	3.51882
0.08815	3.51915
0.0882	3.51947
0.08825	3.51947
0.0883	3.52012
0.08835	3.52012
0.0884	3.52044
0.08845	3.52174
0.0885	3.52207
0.08855	3.52239
0.0886	3.52304
0.08865	3.52401
0.0887	3.52499
0.08875	3.52564
0.0888	3.52661
0.08885	3.52758
0.0889	3.52856
0.08895	3.52921
0.089	3.52986
0.08905	3.53083
0.0891	3.53213
0.08915	3.53245
0.0892	3.53343
0.08925	3.53408
0.0893	3.53472
0.08935	3.53472
0.0894	3.53537
0.08945	3.53602
0.0895	3.53602
0.08955	3.5357
0.0896	3.53635
0.08965	3.53602
0.0897	3.53635
0.08975	3.53537
0.0898	3.5357
0.08985	3.5357
0.0899	3.53537
0.08995	3.53472
0.09	3.53505
0.09005	3.5344
0.0901	3.53408
0.09015	3.53408
0.0902	3.5344
0.09025	3.53408
0.0903	3.53375
0.09035	3.53408
0.0904	3.53472
0.09045	3.53505
0.0905	3.53537
0.09055	3.53602
0.0906	3.53635
0.09065	3.53667
0.0907	3.53797
0.09075	3.53862
0.0908	3.53894
0.09085	3.53927
0.0909	3.54024
0.09095	3.54057
0.091	3.54089
0.09105	3.54186
0.0911	3.54219
0.09115	3.54251
0.0912	3.54284
0.09125	3.54381
0.0913	3.54414
0.09135	3.54446
0.0914	3.54479
0.09145	3.54511
0.0915	3.54511
0.09155	3.54511
0.0916	3.54511
0.09165	3.54543
0.0917	3.54608
0.09175	3.54608
0.0918	3.54641
0.09185	3.54641
0.0919	3.54673
0.09195	3.54673
0.092	3.54738
0.09205	3.54738
0.0921	3.54738
0.09215	3.54803
0.0922	3.54836
0.09225	3.54868
0.0923	3.54933
0.09235	3.54965
0.0924	3.54998
0.09245	3.5503
0.0925	3.5503
0.09255	3.55063
0.0926	3.55128
0.09265	3.5516
0.0927	3.55193
0.09275	3.55225
0.0928	3.55257
0.09285	3.5529
0.0929	3.55322
0.09295	3.55355
0.093	3.55387
0.09305	3.55387
0.0931	3.55452
0.09315	3.55485
0.0932	3.5555
0.09325	3.55517
0.0933	3.5555
0.09335	3.55582
0.0934	3.55582
0.09345	3.55614
0.0935	3.55582
0.09355	3.55614
0.0936	3.55582
0.09365	3.55582
0.0937	3.55582
0.09375	3.55614
0.0938	3.55614
0.09385	3.55614
0.0939	3.55614
0.09395	3.55614
0.094	3.55712
0.09405	3.55679
0.0941	3.55712
0.09415	3.55777
0.0942	3.55744
0.09425	3.55777
0.0943	3.55809
0.09435	3.55809
0.0944	3.55809
0.09445	3.55874
0.0945	3.55874
0.09455	3.55907
0.0946	3.55939
0.09465	3.55971
0.0947	3.55939
0.09475	3.56004
0.0948	3.56004
0.09485	3.55971
0.0949	3.56036
0.09495	3.56069
0.095	3.56101
0.09505	3.56134
0.0951	3.56199
0.09515	3.56231
0.0952	3.56328
0.09525	3.56393
0.0953	3.56426
0.09535	3.56523
0.0954	3.56588
0.09545	3.56685
0.0955	3.5675
0.09555	3.56848
0.0956	3.56913
0.09565	3.5701
0.0957	3.57107
0.09575	3.57172
0.0958	3.5727
0.09585	3.57335
0.0959	3.57399
0.09595	3.57464
0.096	3.57529
0.09605	3.57529
0.0961	3.57562
0.09615	3.57627
0.0962	3.57627
0.09625	3.57659
0.0963	3.57724
0.09635	3.57756
0.0964	3.57821
0.09645	3.57854
0.0965	3.57886
0.09655	3.57886
0.0966	3.57919
0.09665	3.57951
0.0967	3.57984
0.09675	3.58016
0.0968	3.58016
0.09685	3.58049
0.0969	3.58113
0.09695	3.58113
0.097	3.58113
0.09705	3.58146
0.0971	3.58113
0.09715	3.58146
0.0972	3.58211
0.09725	3.58211
0.0973	3.58211
0.09735	3.58276
0.0974	3.58243
0.09745	3.58276
0.0975	3.58243
0.09755	3.58308
0.0976	3.58341
0.09765	3.58373
0.0977	3.58341
0.09775	3.58373
0.0978	3.58373
0.09785	3.58438
0.0979	3.58503
0.09795	3.58503
0.098	3.58535
0.09805	3.586
0.0981	3.58633
0.09815	3.5873
0.0982	3.58763
0.09825	3.58795
0.0983	3.5886
0.09835	3.5886
0.0984	3.58892
0.09845	3.58925
0.0985	3.58925
0.09855	3.58925
0.0986	3.58925
0.09865	3.58957
0.0987	3.58892
0.09875	3.58925
0.0988	3.58925
0.09885	3.58892
0.0989	3.58892
0.09895	3.5886
0.099	3.58892
0.09905	3.5886
[truncated: 5,812 more rows]
