# Supplementary material for: An evolutionarily conserved glycine-tyrosine motif forms a folding core in outer membrane proteins
Source: PLoS One. 2017 Aug 3;12(8):e0182016. doi: 10.1371/journal.pone.0182016 (PMC5542473; doi:10.1371/journal.pone.0182016)
Supplement: S1 File — (ZIP) [file pone.0182016.s001.zip › OmpX stopflow RAW data/OmpX WT 2/ompx_wt_ch1_009.bka]

BIO-KINE ASCII FILE
_COMMENT	External device
_COMMENT	Kinetics measurement
_COMMENT	Y Unit : Volt, X Unit : s
_COMMENT	Timebase 1 = .00005 s 5001 pts
_COMMENT	Timebase 2 = .001 s 2749 pts
_COMMENT	Timebase 3 = .5 s 44 pts
_SFM	SFM-300 /S Advanced mode
_SFM	Ratio : S1: 950, S2: 950, S3: 100
_SFM	Content : S1: , S2: , S3:
_SFM	Concentration : S1: , S2: , S3:
_SFM	Total volume : 422 �l Flow : 14 mL/s
_SFM	Acquisition start : 10 ms before stop
_SFM	cuve=FC-08, s1=10 ml , s2=10 ml , s3=1.9 ml
_UNITX	s
_UNITY	Volt
_DELTAX	0
_DATA
1e-300	2.21059
5e-5	2.23331
1e-4	2.25667
1.5e-4	2.28199
2e-4	2.30763
2.5e-4	2.33424
3e-4	2.3615
3.5e-4	2.38974
4e-4	2.41797
4.5e-4	2.4475
5e-4	2.47671
5.5e-4	2.50592
6e-4	2.53546
6.5e-4	2.56466
7e-4	2.59355
7.5e-4	2.62211
8e-4	2.65002
8.5e-4	2.67663
9e-4	2.7026
9.5e-4	2.72791
0.001	2.7516
0.00105	2.77464
0.0011	2.79574
0.00115	2.81586
0.0012	2.83436
0.00125	2.85189
0.0013	2.86746
0.00135	2.88174
0.0014	2.89408
0.00145	2.90511
0.0015	2.91452
0.00155	2.92296
0.0016	2.92913
0.00165	2.93432
0.0017	2.93821
0.00175	2.94049
0.0018	2.94178
0.00185	2.94146
0.0019	2.93984
0.00195	2.93724
0.002	2.93302
0.00205	2.92848
0.0021	2.92231
0.00215	2.91485
0.0022	2.90673
0.00225	2.8983
0.0023	2.88791
0.00235	2.8772
0.0024	2.86552
0.00245	2.85318
0.0025	2.83988
0.00255	2.8269
0.0026	2.81229
0.00265	2.79769
0.0027	2.78276
0.00275	2.7675
0.0028	2.75128
0.00285	2.7357
0.0029	2.71882
0.00295	2.70227
0.003	2.68539
0.00305	2.66884
0.0031	2.65229
0.00315	2.63542
0.0032	2.61886
0.00325	2.60264
0.0033	2.58576
0.00335	2.57018
0.0034	2.55428
0.00345	2.53935
0.0035	2.52475
0.00355	2.51079
0.0036	2.49748
0.00365	2.48483
0.0037	2.47282
0.00375	2.46178
0.0038	2.4514
0.00385	2.44199
0.0039	2.4329
0.00395	2.42544
0.004	2.4183
0.00405	2.41148
0.0041	2.40596
0.00415	2.40077
0.0042	2.3959
0.00425	2.39168
0.0043	2.38876
0.00435	2.38584
0.0044	2.38325
0.00445	2.3813
0.0045	2.37968
0.00455	2.37838
0.0046	2.37838
0.00465	2.37773
0.0047	2.37773
0.00475	2.37838
0.0048	2.37838
0.00485	2.37935
0.0049	2.38032
0.00495	2.38195
0.005	2.38357
0.00505	2.38552
0.0051	2.38746
0.00515	2.39039
0.0052	2.39298
0.00525	2.39655
0.0053	2.40012
0.00535	2.40467
0.0054	2.40888
0.00545	2.4144
0.0055	2.42024
0.00555	2.42706
0.0056	2.43485
0.00565	2.44329
0.0057	2.45302
0.00575	2.46341
0.0058	2.47542
0.00585	2.48775
0.0059	2.5017
0.00595	2.51761
0.006	2.53383
0.00605	2.55136
0.0061	2.57083
0.00615	2.5903
0.0062	2.61172
0.00625	2.63412
0.0063	2.65781
0.00635	2.68215
0.0064	2.70649
0.00645	2.7318
0.0065	2.75712
0.00655	2.78243
0.0066	2.80775
0.00665	2.83241
0.0067	2.85675
0.00675	2.88045
0.0068	2.90349
0.00685	2.92491
0.0069	2.94568
0.00695	2.96515
0.007	2.98333
0.00705	3.00053
0.0071	3.01546
0.00715	3.02909
0.0072	3.04174
0.00725	3.05213
0.0073	3.06186
0.00735	3.06933
0.0074	3.07582
0.00745	3.08069
0.0075	3.08393
0.00755	3.08556
0.0076	3.08621
0.00765	3.08556
0.0077	3.08361
0.00775	3.08036
0.0078	3.07582
0.00785	3.0703
0.0079	3.06316
0.00795	3.05505
0.008	3.04564
0.00805	3.03558
0.0081	3.02519
0.00815	3.01286
0.0082	3.00053
0.00825	2.98722
0.0083	2.97326
0.00835	2.95898
0.0084	2.94406
0.00845	2.92848
0.0085	2.91355
0.00855	2.89797
0.0086	2.88207
0.00865	2.86617
0.0087	2.84994
0.00875	2.83404
0.0088	2.81846
0.00885	2.80288
0.0089	2.78828
0.00895	2.77335
0.009	2.75939
0.00905	2.74608
0.0091	2.7331
0.00915	2.72077
0.0092	2.70909
0.00925	2.69838
0.0093	2.68864
0.00935	2.67923
0.0094	2.67047
0.00945	2.66268
0.0095	2.65619
0.00955	2.65034
0.0096	2.64548
0.00965	2.64093
0.0097	2.63801
0.00975	2.63542
0.0098	2.63412
0.00985	2.63412
0.0099	2.63412
0.00995	2.63509
0.01	2.63606
0.01005	2.63899
0.0101	2.64191
0.01015	2.64483
0.0102	2.64872
0.01025	2.65262
0.0103	2.65716
0.01035	2.6617
0.0104	2.66722
0.01045	2.67274
0.0105	2.67825
0.01055	2.68475
0.0106	2.69156
0.01065	2.69903
0.0107	2.70649
0.01075	2.7146
0.0108	2.72337
0.01085	2.73213
0.0109	2.74154
0.01095	2.75095
0.011	2.76069
0.01105	2.77107
0.0111	2.78114
0.01115	2.79055
0.0112	2.80028
0.01125	2.81002
0.0113	2.81976
0.01135	2.82982
0.0114	2.83923
0.01145	2.84864
0.0115	2.8574
0.01155	2.86649
0.0116	2.87623
0.01165	2.88466
0.0117	2.89343
0.01175	2.90219
0.0118	2.91095
0.01185	2.91971
0.0119	2.92848
0.01195	2.93627
0.012	2.94503
0.01205	2.95347
0.0121	2.96191
0.01215	2.97002
0.0122	2.97748
0.01225	2.98592
0.0123	2.99339
0.01235	3.00118
0.0124	3.00896
0.01245	3.01643
0.0125	3.02357
0.01255	3.03006
0.0126	3.03688
0.01265	3.04304
0.0127	3.04921
0.01275	3.05505
0.0128	3.06024
0.01285	3.06511
0.0129	3.06998
0.01295	3.07452
0.013	3.07842
0.01305	3.08264
0.0131	3.08621
0.01315	3.0888
0.0132	3.09172
0.01325	3.09464
0.0133	3.09692
0.01335	3.09886
0.0134	3.10081
0.01345	3.10243
0.0135	3.10308
0.01355	3.1047
0.0136	3.10535
0.01365	3.106
0.0137	3.10633
0.01375	3.10665
0.0138	3.1073
0.01385	3.1073
0.0139	3.10763
0.01395	3.10763
0.014	3.1073
0.01405	3.10763
0.0141	3.1073
0.01415	3.10763
0.0142	3.10763
0.01425	3.10827
0.0143	3.10795
0.01435	3.10827
0.0144	3.1086
0.01445	3.1086
0.0145	3.10892
0.01455	3.10957
0.0146	3.1099
0.01465	3.11022
0.0147	3.1112
0.01475	3.11184
0.0148	3.11217
0.01485	3.11314
0.0149	3.11347
0.01495	3.11379
0.015	3.11412
0.01505	3.11444
0.0151	3.11477
0.01515	3.11477
0.0152	3.11541
0.01525	3.11574
0.0153	3.11671
0.01535	3.11671
0.0154	3.11671
0.01545	3.11671
0.0155	3.11736
0.01555	3.11769
0.0156	3.11801
0.01565	3.11801
0.0157	3.11834
0.01575	3.11834
0.0158	3.11866
0.01585	3.11898
0.0159	3.11931
0.01595	3.11931
0.016	3.11996
0.01605	3.12093
0.0161	3.12158
0.01615	3.12158
0.0162	3.12255
0.01625	3.12288
0.0163	3.12353
0.01635	3.1245
0.0164	3.12515
0.01645	3.12612
0.0165	3.12645
0.01655	3.12742
0.0166	3.1284
0.01665	3.12905
0.0167	3.12969
0.01675	3.13067
0.0168	3.13132
0.01685	3.13164
0.0169	3.13294
0.01695	3.13326
0.017	3.13424
0.01705	3.13521
0.0171	3.13521
0.01715	3.13651
0.0172	3.13716
0.01725	3.13748
0.0173	3.13813
0.01735	3.13846
0.0174	3.13911
0.01745	3.13943
0.0175	3.13976
0.01755	3.13976
0.0176	3.13976
0.01765	3.14008
0.0177	3.14008
0.01775	3.1404
0.0178	3.14073
0.01785	3.14138
0.0179	3.1417
0.01795	3.1417
0.018	3.14235
0.01805	3.14235
0.0181	3.14333
0.01815	3.14365
0.0182	3.1443
0.01825	3.14495
0.0183	3.14592
0.01835	3.14657
0.0184	3.14722
0.01845	3.14754
0.0185	3.14852
0.01855	3.14917
0.0186	3.15047
0.01865	3.15111
0.0187	3.15144
0.01875	3.15241
0.0188	3.15306
0.01885	3.15436
0.0189	3.15468
0.01895	3.15533
0.019	3.15598
0.01905	3.15663
0.0191	3.15696
0.01915	3.15696
0.0192	3.15728
0.01925	3.15761
0.0193	3.15728
0.01935	3.15728
0.0194	3.15728
0.01945	3.15761
0.0195	3.15728
0.01955	3.15696
0.0196	3.15728
0.01965	3.15663
0.0197	3.15696
0.01975	3.15663
0.0198	3.15663
0.01985	3.15663
0.0199	3.15663
0.01995	3.15631
0.02	3.15631
0.02005	3.15631
0.0201	3.15663
0.02015	3.15631
0.0202	3.15631
0.02025	3.15663
0.0203	3.15696
0.02035	3.15631
0.0204	3.15663
0.02045	3.15663
0.0205	3.15696
0.02055	3.15761
0.0206	3.15728
0.02065	3.15793
0.0207	3.15793
0.02075	3.15825
0.0208	3.15825
0.02085	3.15923
0.0209	3.15955
0.02095	3.1602
0.021	3.16053
0.02105	3.16085
0.0211	3.16182
0.02115	3.16182
0.0212	3.16215
0.02125	3.16312
0.0213	3.16377
0.02135	3.16442
0.0214	3.16507
0.02145	3.16572
0.0215	3.16604
0.02155	3.16669
0.0216	3.16702
0.02165	3.16767
0.0217	3.16832
0.02175	3.16832
0.0218	3.16864
0.02185	3.16864
0.0219	3.16864
0.02195	3.16864
0.022	3.16864
0.02205	3.16799
0.0221	3.16799
0.02215	3.16767
0.0222	3.16767
0.02225	3.16799
0.0223	3.16734
0.02235	3.16734
0.0224	3.16734
0.02245	3.16702
0.0225	3.16734
0.02255	3.16767
0.0226	3.16799
0.02265	3.16799
0.0227	3.16896
0.02275	3.16896
0.0228	3.16961
0.02285	3.17026
0.0229	3.17124
0.02295	3.17253
0.023	3.17318
0.02305	3.17448
0.0231	3.17578
0.02315	3.17643
0.0232	3.17805
0.02325	3.17903
0.0233	3.18032
0.02335	3.18162
0.0234	3.18292
0.02345	3.18389
0.0235	3.18519
0.02355	3.18681
0.0236	3.18746
0.02365	3.18909
0.0237	3.18973
0.02375	3.19071
0.0238	3.19168
0.02385	3.19266
0.0239	3.19395
0.02395	3.19428
0.024	3.19525
0.02405	3.19623
0.0241	3.19623
0.02415	3.1972
0.0242	3.19817
0.02425	3.19817
0.0243	3.19882
0.02435	3.19947
0.0244	3.1998
0.02445	3.20044
0.0245	3.20109
0.02455	3.20109
0.0246	3.20239
0.02465	3.20239
0.0247	3.20304
0.02475	3.20369
0.0248	3.20369
0.02485	3.20434
0.0249	3.20466
0.02495	3.20564
0.025	3.20564
0.02505	3.20629
0.0251	3.20629
0.02515	3.20694
0.0252	3.20726
0.02525	3.20758
0.0253	3.20823
0.02535	3.20791
0.0254	3.20823
0.02545	3.20856
0.0255	3.20888
0.02555	3.20921
0.0256	3.20953
0.02565	3.20953
0.0257	3.21018
0.02575	3.21083
0.0258	3.21051
0.02585	3.21115
0.0259	3.21115
0.02595	3.21148
0.026	3.2118
0.02605	3.21245
0.0261	3.21278
0.02615	3.2131
0.0262	3.21343
0.02625	3.21375
0.0263	3.21375
0.02635	3.2144
0.0264	3.21472
0.02645	3.21537
0.0265	3.2157
0.02655	3.2157
0.0266	3.21635
0.02665	3.21667
0.0267	3.21732
0.02675	3.21765
0.0268	3.21829
0.02685	3.21894
0.0269	3.21927
0.02695	3.21992
0.027	3.21992
0.02705	3.22024
0.0271	3.22122
0.02715	3.22186
0.0272	3.22154
0.02725	3.22219
0.0273	3.22284
0.02735	3.22316
0.0274	3.22284
0.02745	3.22349
0.0275	3.22381
0.02755	3.22381
0.0276	3.22479
0.02765	3.22479
0.0277	3.22511
0.02775	3.22543
0.0278	3.22608
0.02785	3.22608
0.0279	3.22673
0.02795	3.22738
0.028	3.22738
0.02805	3.22771
0.0281	3.22803
0.02815	3.22836
0.0282	3.22836
0.02825	3.22836
0.0283	3.22836
0.02835	3.22836
0.0284	3.22868
0.02845	3.22836
0.0285	3.22836
0.02855	3.22836
0.0286	3.22836
0.02865	3.22868
0.0287	3.22836
0.02875	3.22836
0.0288	3.229
0.02885	3.229
0.0289	3.22933
0.02895	3.22933
0.029	3.2303
0.02905	3.2303
0.0291	3.23095
0.02915	3.2316
0.0292	3.23257
0.02925	3.23257
0.0293	3.23322
0.02935	3.2342
0.0294	3.23452
0.02945	3.2355
0.0295	3.23582
0.02955	3.23647
0.0296	3.23777
0.02965	3.23809
0.0297	3.23874
0.02975	3.23939
0.0298	3.24036
0.02985	3.24101
0.0299	3.24199
0.02995	3.24296
0.03	3.24328
0.03005	3.24426
0.0301	3.24491
0.03015	3.24556
0.0302	3.24621
0.03025	3.24718
0.0303	3.24815
0.03035	3.24913
0.0304	3.24945
0.03045	3.25042
0.0305	3.25107
0.03055	3.25172
0.0306	3.25302
0.03065	3.25399
0.0307	3.25432
0.03075	3.25497
0.0308	3.25594
0.03085	3.25692
0.0309	3.25724
0.03095	3.25789
0.031	3.25886
0.03105	3.25886
0.0311	3.25951
0.03115	3.26016
0.0312	3.26081
0.03125	3.26113
0.0313	3.26211
0.03135	3.26243
0.0314	3.26308
0.03145	3.26406
0.0315	3.2647
0.03155	3.2647
0.0316	3.266
0.03165	3.26665
0.0317	3.2673
0.03175	3.26795
0.0318	3.26892
0.03185	3.2699
0.0319	3.27055
0.03195	3.27152
0.032	3.27217
0.03205	3.27282
0.0321	3.27314
0.03215	3.27379
0.0322	3.27444
0.03225	3.27477
0.0323	3.27541
0.03235	3.27541
0.0324	3.27574
0.03245	3.27639
0.0325	3.27574
0.03255	3.27639
0.0326	3.27639
0.03265	3.27639
0.0327	3.27671
0.03275	3.27671
0.0328	3.27671
0.03285	3.27704
0.0329	3.27704
0.03295	3.27704
0.033	3.27769
0.03305	3.27834
0.0331	3.27898
0.03315	3.27931
0.0332	3.27996
0.03325	3.28028
0.0333	3.28158
0.03335	3.28223
0.0334	3.28288
0.03345	3.28385
0.0335	3.2845
0.03355	3.28548
0.0336	3.28645
0.03365	3.28742
0.0337	3.2884
0.03375	3.28937
0.0338	3.29034
0.03385	3.29132
0.0339	3.29197
0.03395	3.29326
0.034	3.29326
0.03405	3.29424
0.0341	3.29456
0.03415	3.29521
0.0342	3.29586
0.03425	3.29619
0.0343	3.29619
0.03435	3.29651
0.0344	3.29683
0.03445	3.29651
0.0345	3.29683
0.03455	3.29683
0.0346	3.29683
0.03465	3.29716
0.0347	3.29716
0.03475	3.29748
0.0348	3.29716
0.03485	3.29748
0.0349	3.29748
0.03495	3.29748
0.035	3.29748
0.03505	3.29781
0.0351	3.29781
0.03515	3.29748
0.0352	3.29748
0.03525	3.29781
0.0353	3.29813
0.03535	3.29781
0.0354	3.29813
0.03545	3.29813
0.0355	3.29846
0.03555	3.29846
0.0356	3.29911
0.03565	3.29911
0.0357	3.29976
0.03575	3.29976
0.0358	3.3004
0.03585	3.30073
0.0359	3.30138
0.03595	3.30203
0.036	3.30235
0.03605	3.30268
0.0361	3.30333
0.03615	3.30365
0.0362	3.30397
0.03625	3.30495
0.0363	3.30527
0.03635	3.30527
0.0364	3.30592
0.03645	3.30592
0.0365	3.30657
0.03655	3.30657
0.0366	3.3069
0.03665	3.30722
0.0367	3.30722
0.03675	3.30754
0.0368	3.30787
0.03685	3.30852
0.0369	3.30884
0.03695	3.30949
0.037	3.30982
0.03705	3.31014
0.0371	3.31047
0.03715	3.31144
0.0372	3.31144
0.03725	3.31274
0.0373	3.31371
0.03735	3.31404
0.0374	3.31468
0.03745	3.31533
0.0375	3.31598
0.03755	3.31663
0.0376	3.31761
0.03765	3.31825
0.0377	3.3189
0.03775	3.31988
0.0378	3.32053
0.03785	3.32118
0.0379	3.32215
0.03795	3.32345
0.038	3.32377
0.03805	3.32507
0.0381	3.32572
0.03815	3.32669
0.0382	3.32734
0.03825	3.32832
0.0383	3.32864
0.03835	3.32961
0.0384	3.33026
0.03845	3.33156
0.0385	3.33221
0.03855	3.33253
0.0386	3.33383
0.03865	3.33448
0.0387	3.33545
0.03875	3.33578
0.0388	3.33708
0.03885	3.33838
0.0389	3.33935
0.03895	3.33967
0.039	3.34097
0.03905	3.34227
0.0391	3.34292
0.03915	3.34389
0.0392	3.34487
0.03925	3.34616
0.0393	3.34681
0.03935	3.34746
0.0394	3.34811
0.03945	3.34909
0.0395	3.35006
0.03955	3.35038
0.0396	3.35038
0.03965	3.35136
0.0397	3.35201
0.03975	3.35266
0.0398	3.35298
0.03985	3.35363
0.0399	3.3546
0.03995	3.35493
0.04	3.3559
0.04005	3.35655
0.0401	3.35687
0.04015	3.35752
0.0402	3.35882
0.04025	3.35947
0.0403	3.36012
0.04035	3.36109
0.0404	3.36174
0.04045	3.36239
0.0405	3.36337
0.04055	3.36401
0.0406	3.36466
0.04065	3.36531
0.0407	3.36629
0.04075	3.36661
0.0408	3.36694
0.04085	3.36791
0.0409	3.36823
0.04095	3.36888
0.041	3.36921
0.04105	3.36986
0.0411	3.36986
0.04115	3.37051
0.0412	3.37115
0.04125	3.37115
0.0413	3.37148
0.04135	3.3718
0.0414	3.37278
0.04145	3.37343
0.0415	3.37408
0.04155	3.37408
0.0416	3.37472
0.04165	3.37537
0.0417	3.37602
0.04175	3.377
0.0418	3.37765
0.04185	3.37829
0.0419	3.37927
0.04195	3.37992
0.042	3.38057
0.04205	3.38089
0.0421	3.38154
0.04215	3.38219
0.0422	3.38284
0.04225	3.38316
0.0423	3.38381
0.04235	3.38479
0.0424	3.38479
0.04245	3.38543
0.0425	3.38576
0.04255	3.38641
0.0426	3.38673
0.04265	3.38771
0.0427	3.38836
0.04275	3.38868
0.0428	3.38933
0.04285	3.38998
0.0429	3.39063
0.04295	3.39095
0.043	3.39128
0.04305	3.39193
0.0431	3.39257
0.04315	3.39322
0.0432	3.39387
0.04325	3.39387
0.0433	3.3942
0.04335	3.39452
0.0434	3.39485
0.04345	3.39517
0.0435	3.39485
0.04355	3.39517
0.0436	3.39452
0.04365	3.3942
0.0437	3.3942
0.04375	3.39387
0.0438	3.39355
0.04385	3.39322
0.0439	3.39322
0.04395	3.39257
0.044	3.39193
0.04405	3.39128
0.0441	3.39128
0.04415	3.39095
0.0442	3.39063
0.04425	3.3903
0.0443	3.38998
0.04435	3.38965
0.0444	3.38965
0.04445	3.38965
0.0445	3.389
0.04455	3.389
0.0446	3.38868
0.04465	3.38836
0.0447	3.38803
0.04475	3.38803
0.0448	3.38836
0.04485	3.38771
0.0449	3.38803
0.04495	3.38771
0.045	3.38771
0.04505	3.38738
0.0451	3.38738
0.04515	3.38738
0.0452	3.38738
0.04525	3.38706
0.0453	3.38706
0.04535	3.38771
0.0454	3.38771
0.04545	3.38771
0.0455	3.38803
0.04555	3.38868
0.0456	3.389
0.04565	3.3903
0.0457	3.3903
0.04575	3.39128
0.0458	3.3929
0.04585	3.39322
0.0459	3.3942
0.04595	3.3955
0.046	3.39614
0.04605	3.39777
0.0461	3.39842
0.04615	3.39971
0.0462	3.40069
0.04625	3.40166
0.0463	3.40231
0.04635	3.40296
0.0464	3.40393
0.04645	3.40491
0.0465	3.40588
0.04655	3.40588
0.0466	3.40653
0.04665	3.40718
0.0467	3.40783
0.04675	3.40815
0.0468	3.4088
0.04685	3.4088
0.0469	3.40945
0.04695	3.40978
0.047	3.4101
0.04705	3.4101
0.0471	3.4101
0.04715	3.41075
0.0472	3.4114
0.04725	3.41107
0.0473	3.41172
0.04735	3.41172
0.0474	3.41205
0.04745	3.41237
0.0475	3.4127
0.04755	3.41302
0.0476	3.41367
0.04765	3.41432
0.0477	3.41464
0.04775	3.41562
0.0478	3.41562
0.04785	3.41692
0.0479	3.41724
0.04795	3.41789
0.048	3.41951
0.04805	3.42016
0.0481	3.42146
0.04815	3.42243
0.0482	3.42308
0.04825	3.42438
0.0483	3.42503
0.04835	3.42568
0.0484	3.42665
0.04845	3.42763
0.0485	3.4286
0.04855	3.42925
0.0486	3.4299
0.04865	3.43087
0.0487	3.4312
0.04875	3.43217
0.0488	3.43314
0.04885	3.43379
0.0489	3.43444
0.04895	3.43574
0.049	3.43639
0.04905	3.43704
0.0491	3.43801
0.04915	3.43866
0.0492	3.43963
0.04925	3.43996
0.0493	3.44093
0.04935	3.44191
0.0494	3.44223
0.04945	3.44288
0.0495	3.44353
0.04955	3.44353
0.0496	3.4445
0.04965	3.4445
0.0497	3.44483
0.04975	3.44515
0.0498	3.44515
0.04985	3.44515
0.0499	3.44548
0.04995	3.44612
0.05	3.4458
0.05005	3.44612
0.0501	3.44612
0.05015	3.44645
0.0502	3.44677
0.05025	3.44677
0.0503	3.4471
0.05035	3.44775
0.0504	3.44807
0.05045	3.44872
0.0505	3.44905
0.05055	3.45002
0.0506	3.45099
0.05065	3.45164
0.0507	3.45262
0.05075	3.45391
0.0508	3.45424
0.05085	3.45554
0.0509	3.45683
0.05095	3.45781
0.051	3.45878
0.05105	3.46008
0.0511	3.46138
0.05115	3.46268
0.0512	3.46365
0.05125	3.46495
0.0513	3.46657
0.05135	3.46754
0.0514	3.46884
0.05145	3.46949
0.0515	3.47079
0.05155	3.47209
0.0516	3.47241
0.05165	3.47371
0.0517	3.47468
0.05175	3.47468
0.0518	3.47566
0.05185	3.47598
0.0519	3.47631
0.05195	3.47728
0.052	3.47696
0.05205	3.47761
0.0521	3.47761
0.05215	3.47793
0.0522	3.47761
0.05225	3.47793
0.0523	3.47825
0.05235	3.47793
0.0524	3.47825
0.05245	3.47825
0.0525	3.47825
0.05255	3.47793
0.0526	3.47825
0.05265	3.47825
0.0527	3.47793
0.05275	3.47825
0.0528	3.47825
0.05285	3.47825
0.0529	3.47793
0.05295	3.47793
0.053	3.47761
0.05305	3.47793
0.0531	3.47793
0.05315	3.47793
0.0532	3.47793
0.05325	3.47793
0.0533	3.47761
0.05335	3.47793
0.0534	3.47761
0.05345	3.47696
0.0535	3.47696
0.05355	3.47663
0.0536	3.47663
0.05365	3.47663
0.0537	3.47663
0.05375	3.47631
0.0538	3.47598
0.05385	3.47566
0.0539	3.47566
0.05395	3.47533
0.054	3.47468
0.05405	3.47501
0.0541	3.47436
0.05415	3.47436
0.0542	3.47436
0.05425	3.47404
0.0543	3.47339
0.05435	3.47339
0.0544	3.47274
0.05445	3.47274
0.0545	3.47306
0.05455	3.47274
0.0546	3.47209
0.05465	3.47176
0.0547	3.47209
0.05475	3.47209
0.0548	3.47144
0.05485	3.47209
0.0549	3.47209
0.05495	3.47209
0.055	3.47241
0.05505	3.47274
0.0551	3.47306
0.05515	3.47306
0.0552	3.47371
0.05525	3.47436
0.0553	3.47468
0.05535	3.47533
0.0554	3.47598
0.05545	3.47663
0.0555	3.47728
0.05555	3.47825
0.0556	3.4789
0.05565	3.4802
0.0557	3.4815
0.05575	3.48182
0.0558	3.48312
0.05585	3.48377
0.0559	3.48539
0.05595	3.48637
0.056	3.48767
0.05605	3.48896
0.0561	3.48994
0.05615	3.49091
0.0562	3.49221
0.05625	3.49286
0.0563	3.49383
0.05635	3.49513
0.0564	3.49545
0.05645	3.49675
0.0565	3.49773
0.05655	3.49805
0.0566	3.4987
0.05665	3.49902
0.0567	3.5
0.05675	3.50032
0.0568	3.50097
0.05685	3.50195
0.0569	3.50227
0.05695	3.50324
0.057	3.50389
0.05705	3.50454
0.0571	3.50552
0.05715	3.50616
0.0572	3.50714
0.05725	3.50844
0.0573	3.50909
0.05735	3.51006
0.0574	3.51136
0.05745	3.51266
0.0575	3.51363
0.05755	3.5146
0.0576	3.5159
0.05765	3.5172
0.0577	3.5185
0.05775	3.51947
0.0578	3.52109
0.05785	3.52272
0.0579	3.52369
0.05795	3.52499
0.058	3.52629
0.05805	3.52758
0.0581	3.52921
0.05815	3.53018
0.0582	3.53148
0.05825	3.53213
0.0583	3.5331
0.05835	3.53408
0.0584	3.53505
0.05845	3.5357
0.0585	3.53602
0.05855	3.53732
0.0586	3.53765
0.05865	3.53829
0.0587	3.53862
0.05875	3.53927
0.0588	3.53992
0.05885	3.53992
0.0589	3.54024
0.05895	3.54024
0.059	3.54057
0.05905	3.54089
0.0591	3.54057
0.05915	3.54024
0.0592	3.54057
0.05925	3.54024
0.0593	3.53992
0.05935	3.53927
0.0594	3.53927
0.05945	3.53894
0.0595	3.53862
0.05955	3.53829
0.0596	3.53765
0.05965	3.53765
0.0597	3.53732
0.05975	3.53667
0.0598	3.537
0.05985	3.53635
0.0599	3.53667
0.05995	3.53602
0.06	3.53602
0.06005	3.53635
0.0601	3.53602
0.06015	3.53635
0.0602	3.5357
0.06025	3.53602
0.0603	3.53635
0.06035	3.53667
0.0604	3.53635
0.06045	3.53732
0.0605	3.53732
0.06055	3.53732
0.0606	3.53732
0.06065	3.53732
0.0607	3.53765
0.06075	3.53829
0.0608	3.53862
0.06085	3.53894
0.0609	3.53927
0.06095	3.53959
0.061	3.54057
0.06105	3.54057
0.0611	3.54219
0.06115	3.54219
0.0612	3.54316
0.06125	3.54381
0.0613	3.54414
0.06135	3.54511
0.0614	3.54608
0.06145	3.54673
0.0615	3.54738
0.06155	3.54803
0.0616	3.54868
0.06165	3.54965
0.0617	3.55063
0.06175	3.55128
0.0618	3.55193
0.06185	3.5529
0.0619	3.5542
0.06195	3.55452
0.062	3.55582
0.06205	3.55647
0.0621	3.55679
0.06215	3.55777
0.0622	3.55809
0.06225	3.55907
0.0623	3.56004
0.06235	3.56036
0.0624	3.56134
0.06245	3.56166
0.0625	3.56231
0.06255	3.56231
0.0626	3.56296
0.06265	3.56328
0.0627	3.56328
0.06275	3.56426
0.0628	3.56426
0.06285	3.56426
0.0629	3.56458
0.06295	3.56458
0.063	3.56458
0.06305	3.56458
0.0631	3.56491
0.06315	3.56458
0.0632	3.56491
0.06325	3.56491
0.0633	3.56556
0.06335	3.56491
0.0634	3.56491
0.06345	3.56523
0.0635	3.56523
0.06355	3.56588
0.0636	3.56556
0.06365	3.56588
0.0637	3.56588
0.06375	3.56653
0.0638	3.56621
0.06385	3.56653
0.0639	3.56685
0.06395	3.56718
0.064	3.5675
0.06405	3.56685
0.0641	3.5675
0.06415	3.56783
0.0642	3.56815
0.06425	3.5688
0.0643	3.56815
0.06435	3.5688
0.0644	3.5688
0.06445	3.56945
0.0645	3.56945
0.06455	3.56978
0.0646	3.56978
0.06465	3.57042
0.0647	3.57075
0.06475	3.57075
0.0648	3.57107
0.06485	3.57172
0.0649	3.57172
0.06495	3.57205
0.065	3.57205
0.06505	3.57237
0.0651	3.57237
0.06515	3.57302
0.0652	3.5727
0.06525	3.57302
0.0653	3.57302
0.06535	3.57302
0.0654	3.57302
0.06545	3.57367
0.0655	3.57367
0.06555	3.57399
0.0656	3.57432
0.06565	3.57497
0.0657	3.57497
0.06575	3.57594
0.0658	3.57594
0.06585	3.57692
0.0659	3.57756
0.06595	3.57821
0.066	3.57919
0.06605	3.57951
0.0661	3.58049
0.06615	3.58049
0.0662	3.58146
0.06625	3.58243
0.0663	3.58341
0.06635	3.58406
0.0664	3.58503
0.06645	3.58568
0.0665	3.58665
0.06655	3.5873
0.0666	3.58827
0.06665	3.58957
0.0667	3.59055
0.06675	3.59152
0.0668	3.59249
0.06685	3.59379
0.0669	3.59444
0.06695	3.59574
0.067	3.59671
0.06705	3.59801
0.0671	3.59898
0.06715	3.60028
0.0672	3.60093
0.06725	3.60191
0.0673	3.60353
0.06735	3.60418
0.0674	3.60548
0.06745	3.60612
0.0675	3.60677
0.06755	3.60775
0.0676	3.6084
0.06765	3.60872
0.0677	3.60905
0.06775	3.61002
0.0678	3.61034
0.06785	3.61067
0.0679	3.61034
0.06795	3.61067
0.068	3.61132
0.06805	3.61099
0.0681	3.61099
0.06815	3.61132
0.0682	3.61132
0.06825	3.61099
0.0683	3.61099
0.06835	3.61099
0.0684	3.61099
0.06845	3.61099
0.0685	3.61132
0.06855	3.61132
0.0686	3.61132
0.06865	3.61132
0.0687	3.61197
0.06875	3.61197
0.0688	3.61229
0.06885	3.61229
0.0689	3.61262
0.06895	3.61326
0.069	3.61391
0.06905	3.61391
0.0691	3.61489
0.06915	3.61521
0.0692	3.61586
0.06925	3.61586
0.0693	3.61683
0.06935	3.61748
0.0694	3.61781
0.06945	3.61813
0.0695	3.61976
0.06955	3.62008
0.0696	3.62073
0.06965	3.62105
0.0697	3.62203
0.06975	3.62235
0.0698	3.623
0.06985	3.62365
0.0699	3.62397
0.06995	3.6243
0.07	3.6256
0.07005	3.62657
0.0701	3.62657
0.07015	3.62722
0.0702	3.62722
0.07025	3.62787
0.0703	3.62819
0.07035	3.62917
0.0704	3.62917
0.07045	3.62949
0.0705	3.62982
0.07055	3.63047
0.0706	3.63079
0.07065	3.63111
0.0707	3.63176
0.07075	3.63241
0.0708	3.63306
0.07085	3.63404
0.0709	3.63533
0.07095	3.63598
0.071	3.63696
0.07105	3.63825
0.0711	3.63955
0.07115	3.64053
0.0712	3.64182
0.07125	3.64312
0.0713	3.64442
0.07135	3.64637
0.0714	3.64767
0.07145	3.64864
0.0715	3.65059
0.07155	3.65156
0.0716	3.65221
0.07165	3.65351
0.0717	3.65481
0.07175	3.6561
0.0718	3.65675
0.07185	3.6574
0.0719	3.65805
0.07195	3.65838
0.072	3.65935
0.07205	3.65967
0.0721	3.66
0.07215	3.66
0.0722	3.66032
0.07225	3.66032
0.0723	3.66065
0.07235	3.66032
0.0724	3.66065
0.07245	3.66
0.0725	3.66
0.07255	3.66
0.0726	3.66032
0.07265	3.65935
0.0727	3.65935
0.07275	3.65935
0.0728	3.65935
0.07285	3.65902
0.0729	3.6587
0.07295	3.65838
0.073	3.65805
0.07305	3.6574
0.0731	3.65773
0.07315	3.65675
0.0732	3.65675
0.07325	3.65643
0.0733	3.6561
0.07335	3.65545
0.0734	3.65513
0.07345	3.65448
0.0735	3.65448
0.07355	3.65383
0.0736	3.65351
0.07365	3.65286
0.0737	3.65221
0.07375	3.65221
0.0738	3.65221
0.07385	3.65156
0.0739	3.65156
0.07395	3.65188
0.074	3.65124
0.07405	3.65124
0.0741	3.65124
0.07415	3.65156
0.0742	3.65124
0.07425	3.65091
0.0743	3.65156
0.07435	3.65188
0.0744	3.65221
0.07445	3.65188
0.0745	3.65286
0.07455	3.65318
0.0746	3.65318
0.07465	3.65383
0.0747	3.65416
0.07475	3.65481
0.0748	3.65545
0.07485	3.65578
0.0749	3.65643
0.07495	3.65708
0.075	3.65805
0.07505	3.65805
0.0751	3.65902
0.07515	3.65967
0.0752	3.66032
0.07525	3.6613
0.0753	3.66227
0.07535	3.66292
0.0754	3.66389
0.07545	3.66487
0.0755	3.66552
0.07555	3.66649
0.0756	3.66779
0.07565	3.66844
0.0757	3.66973
0.07575	3.67071
0.0758	3.67168
0.07585	3.67298
0.0759	3.67363
0.07595	3.6746
0.076	3.67558
0.07605	3.67655
0.0761	3.67785
0.07615	3.6785
0.0762	3.6798
0.07625	3.68109
0.0763	3.68207
0.07635	3.68272
0.0764	3.68337
0.07645	3.68401
0.0765	3.68466
0.07655	3.68564
0.0766	3.68661
0.07665	3.68726
0.0767	3.68758
0.07675	3.68856
0.0768	3.68888
0.07685	3.69018
0.0769	3.69051
0.07695	3.69148
0.077	3.6918
0.07705	3.69278
0.0771	3.6931
0.07715	3.69408
0.0772	3.69505
0.07725	3.69537
0.0773	3.69602
0.07735	3.69635
0.0774	3.69765
0.07745	3.69765
0.0775	3.69829
0.07755	3.69862
0.0776	3.69927
0.07765	3.69959
0.0777	3.69992
0.07775	3.70057
0.0778	3.70057
0.07785	3.70024
0.0779	3.70089
0.07795	3.70089
0.078	3.70089
0.07805	3.70122
0.0781	3.70154
0.07815	3.70219
0.0782	3.70186
0.07825	3.70154
0.0783	3.70154
0.07835	3.70154
0.0784	3.70186
0.07845	3.70154
0.0785	3.70186
0.07855	3.70186
0.0786	3.70186
0.07865	3.70219
0.0787	3.70219
0.07875	3.70251
0.0788	3.70219
0.07885	3.70251
0.0789	3.70284
0.07895	3.70316
0.079	3.70381
0.07905	3.70414
0.0791	3.70414
0.07915	3.70446
0.0792	3.70543
0.07925	3.70576
0.0793	3.70576
0.07935	3.70608
0.0794	3.70641
0.07945	3.70706
0.0795	3.70738
0.07955	3.70803
0.0796	3.70836
0.07965	3.709
0.0797	3.709
0.07975	3.70933
0.0798	3.70933
0.07985	3.70965
0.0799	3.70998
0.07995	3.71063
0.08	3.71063
0.08005	3.71095
0.0801	3.71128
0.08015	3.7116
0.0802	3.71128
0.08025	3.71193
0.0803	3.7116
0.08035	3.7116
0.0804	3.71193
0.08045	3.71193
0.0805	3.7116
0.08055	3.71193
0.0806	3.71193
0.08065	3.71193
0.0807	3.71193
0.08075	3.71193
0.0808	3.71225
0.08085	3.71225
0.0809	3.71257
0.08095	3.71257
0.081	3.7129
0.08105	3.71322
0.0811	3.71355
0.08115	3.71355
0.0812	3.71387
0.08125	3.71485
0.0813	3.71485
0.08135	3.71517
0.0814	3.71582
0.08145	3.71614
0.0815	3.71712
0.08155	3.71712
0.0816	3.71777
0.08165	3.71809
0.0817	3.71874
0.08175	3.71874
0.0818	3.71971
0.08185	3.72004
0.0819	3.72101
0.08195	3.72101
0.082	3.72199
0.08205	3.72264
0.0821	3.72328
0.08215	3.72393
0.0822	3.72458
0.08225	3.72556
0.0823	3.72588
0.08235	3.72718
0.0824	3.72718
0.08245	3.72815
0.0825	3.72848
0.08255	3.72945
0.0826	3.72978
0.08265	3.73042
0.0827	3.7314
0.08275	3.73172
0.0828	3.73205
0.08285	3.73237
0.0829	3.73302
0.08295	3.73302
0.083	3.73302
0.08305	3.73367
0.0831	3.73367
0.08315	3.73432
0.0832	3.73367
0.08325	3.73432
0.0833	3.73432
0.08335	3.73464
0.0834	3.73464
0.08345	3.73464
0.0835	3.73464
0.08355	3.73432
0.0836	3.73432
0.08365	3.73497
0.0837	3.73464
0.08375	3.73497
0.0838	3.73529
0.08385	3.73529
0.0839	3.73529
0.08395	3.73529
0.084	3.73562
0.08405	3.73659
0.0841	3.73594
0.08415	3.73659
0.0842	3.73724
0.08425	3.73724
0.0843	3.73724
0.08435	3.73756
0.0844	3.73821
0.08445	3.73854
0.0845	3.73886
0.08455	3.73886
0.0846	3.74016
0.08465	3.74016
0.0847	3.74049
0.08475	3.74113
0.0848	3.74146
0.08485	3.74178
0.0849	3.74243
0.08495	3.74341
0.085	3.74308
0.08505	3.74373
0.0851	3.74438
0.08515	3.74438
0.0852	3.7447
0.08525	3.74535
0.0853	3.74535
0.08535	3.74568
0.0854	3.74633
0.08545	3.74665
0.0855	3.74698
0.08555	3.74698
0.0856	3.74665
0.08565	3.7473
0.0857	3.74763
0.08575	3.74795
0.0858	3.74827
0.08585	3.74795
0.0859	3.7486
0.08595	3.74892
0.086	3.74957
0.08605	3.74957
0.0861	3.74957
0.08615	3.75022
0.0862	3.75022
0.08625	3.75055
0.0863	3.75087
0.08635	3.7512
0.0864	3.75152
0.08645	3.75184
0.0865	3.75184
0.08655	3.75152
0.0866	3.75217
0.08665	3.75249
0.0867	3.75282
0.08675	3.75347
0.0868	3.75347
0.08685	3.75444
0.0869	3.75509
0.08695	3.75541
0.087	3.75574
0.08705	3.75704
0.0871	3.75769
0.08715	3.75866
0.0872	3.75898
0.08725	3.76028
0.0873	3.76093
0.08735	3.76126
0.0874	3.76255
0.08745	3.7632
0.0875	3.76418
0.08755	3.76515
0.0876	3.7658
0.08765	3.76677
0.0877	3.7671
0.08775	3.76807
0.0878	3.7684
0.08785	3.76905
0.0879	3.76969
0.08795	3.77002
0.088	3.77067
0.08805	3.77099
0.0881	3.77067
0.08815	3.77099
0.0882	3.77197
0.08825	3.77164
0.0883	3.77229
0.08835	3.77294
0.0884	3.77262
0.08845	3.77294
0.0885	3.77359
0.08855	3.77359
0.0886	3.77424
0.08865	3.77456
0.0887	3.77456
0.08875	3.77489
0.0888	3.77554
0.08885	3.77554
0.0889	3.77554
0.08895	3.77554
0.089	3.77554
0.08905	3.77521
0.0891	3.77554
0.08915	3.77521
0.0892	3.77489
0.08925	3.77456
0.0893	3.77424
0.08935	3.77359
0.0894	3.77359
0.08945	3.77262
0.0895	3.77197
0.08955	3.77164
0.0896	3.77132
0.08965	3.77132
0.0897	3.77067
0.08975	3.77067
0.0898	3.77034
0.08985	3.77099
0.0899	3.77067
0.08995	3.77197
0.09	3.77229
0.09005	3.77262
0.0901	3.77294
0.09015	3.77359
0.0902	3.77456
0.09025	3.77489
0.0903	3.77586
0.09035	3.77683
0.0904	3.77781
0.09045	3.77911
0.0905	3.77976
0.09055	3.78008
0.0906	3.78138
0.09065	3.78203
0.0907	3.783
0.09075	3.78397
0.0908	3.78462
0.09085	3.78592
0.0909	3.78625
0.09095	3.78754
0.091	3.78754
0.09105	3.78819
0.0911	3.78917
0.09115	3.78917
0.0912	3.78982
0.09125	3.78982
0.0913	3.79014
0.09135	3.79014
0.0914	3.79047
0.09145	3.79111
0.0915	3.79111
0.09155	3.79079
0.0916	3.79079
0.09165	3.79111
0.0917	3.79111
0.09175	3.79144
0.0918	3.79111
0.09185	3.79079
0.0919	3.79079
0.09195	3.79079
0.092	3.79047
0.09205	3.79014
0.0921	3.78949
0.09215	3.78982
0.0922	3.79014
0.09225	3.78917
0.0923	3.78982
0.09235	3.78949
0.0924	3.78982
0.09245	3.79014
0.0925	3.79047
0.09255	3.79079
0.0926	3.79144
0.09265	3.79241
0.0927	3.79306
0.09275	3.79404
0.0928	3.79468
0.09285	3.79566
0.0929	3.79696
0.09295	3.79761
0.093	3.79923
0.09305	3.8002
0.0931	3.8015
0.09315	3.80247
0.0932	3.8041
0.09325	3.80475
0.0933	3.80572
0.09335	3.80702
0.0934	3.80767
0.09345	3.80864
0.0935	3.80929
0.09355	3.80961
0.0936	3.81091
0.09365	3.81124
0.0937	3.81156
0.09375	3.81189
0.0938	3.81221
0.09385	3.81221
0.0939	3.81318
0.09395	3.81351
0.094	3.81351
0.09405	3.81383
0.0941	3.81448
0.09415	3.81416
0.0942	3.81448
0.09425	3.81513
0.0943	3.81546
0.09435	3.81546
0.0944	3.81578
0.09445	3.81546
0.0945	3.81578
0.09455	3.8161
0.0946	3.81643
0.09465	3.8161
0.0947	3.81675
0.09475	3.81675
0.0948	3.8174
0.09485	3.8174
0.0949	3.81805
0.09495	3.8187
0.095	3.81967
0.09505	3.82032
0.0951	3.82032
0.09515	3.82195
0.0952	3.82195
0.09525	3.82292
0.0953	3.82357
0.09535	3.82422
0.0954	3.82487
0.09545	3.82552
0.0955	3.82616
0.09555	3.82681
0.0956	3.82746
0.09565	3.82811
0.0957	3.82844
0.09575	3.82876
0.0958	3.82941
0.09585	3.83038
0.0959	3.83103
0.09595	3.83201
0.096	3.83266
0.09605	3.83298
0.0961	3.83363
0.09615	3.83428
0.0962	3.83493
0.09625	3.8359
0.0963	3.83623
0.09635	3.8372
0.0964	3.83752
0.09645	3.8385
0.0965	3.83882
0.09655	3.83915
0.0966	3.83947
0.09665	3.8398
0.0967	3.8398
0.09675	3.8398
0.0968	3.8398
0.09685	3.84012
0.0969	3.83915
0.09695	3.83882
0.097	3.83882
0.09705	3.83915
0.0971	3.8385
0.09715	3.8385
0.0972	3.8385
0.09725	3.83785
0.0973	3.83752
0.09735	3.83752
0.0974	3.83752
0.09745	3.83752
0.0975	3.83752
0.09755	3.83752
0.0976	3.83752
0.09765	3.83752
0.0977	3.83785
0.09775	3.83752
0.0978	3.83785
0.09785	3.83785
0.0979	3.83817
0.09795	3.83817
0.098	3.83817
0.09805	3.83817
0.0981	3.83915
0.09815	3.83882
0.0982	3.83882
0.09825	3.83915
0.0983	3.83947
0.09835	3.83947
0.0984	3.83947
0.09845	3.84012
0.0985	3.83947
0.09855	3.8398
0.0986	3.84012
0.09865	3.84012
0.0987	3.83947
0.09875	3.8398
0.0988	3.84012
0.09885	3.8398
0.0989	3.8398
0.09895	3.84012
0.099	3.84044
0.09905	3.84012
[truncated: 5,812 more rows]
