# Supplementary material for: An evolutionarily conserved glycine-tyrosine motif forms a folding core in outer membrane proteins
Source: PLoS One. 2017 Aug 3;12(8):e0182016. doi: 10.1371/journal.pone.0182016 (PMC5542473; doi:10.1371/journal.pone.0182016)
Supplement: S1 File — (ZIP) [file pone.0182016.s001.zip › OmpX stopflow RAW data/OmpX WT 2/ompx_wt_ch1_010.bka]

BIO-KINE ASCII FILE
_COMMENT	External device
_COMMENT	Kinetics measurement
_COMMENT	Y Unit : Volt, X Unit : s
_COMMENT	Timebase 1 = .00005 s 5001 pts
_COMMENT	Timebase 2 = .001 s 2749 pts
_COMMENT	Timebase 3 = .5 s 44 pts
_SFM	SFM-300 /S Advanced mode
_SFM	Ratio : S1: 950, S2: 950, S3: 100
_SFM	Content : S1: , S2: , S3:
_SFM	Concentration : S1: , S2: , S3:
_SFM	Total volume : 422 �l Flow : 14 mL/s
_SFM	Acquisition start : 10 ms before stop
_SFM	cuve=FC-08, s1=10 ml , s2=10 ml , s3=1.9 ml
_UNITX	s
_UNITY	Volt
_DELTAX	0
_DATA
1e-300	2.16223
5e-5	2.18755
1e-4	2.21351
1.5e-4	2.2411
2e-4	2.26901
2.5e-4	2.29822
3e-4	2.32742
3.5e-4	2.35761
4e-4	2.38811
4.5e-4	2.41927
5e-4	2.44945
5.5e-4	2.48093
6e-4	2.51241
6.5e-4	2.54325
7e-4	2.5744
7.5e-4	2.60523
8e-4	2.63542
8.5e-4	2.66527
9e-4	2.69448
9.5e-4	2.72304
0.001	2.75063
0.00105	2.77724
0.0011	2.80255
0.00115	2.82754
0.0012	2.84994
0.00125	2.87201
0.0013	2.8918
0.00135	2.91095
0.0014	2.92718
0.00145	2.94243
0.0015	2.95574
0.00155	2.9671
0.0016	2.97683
0.00165	2.98495
0.0017	2.99144
0.00175	2.99501
0.0018	2.99761
0.00185	2.9989
0.0019	2.99761
0.00195	2.99501
0.002	2.99047
0.00205	2.98527
0.0021	2.97813
0.00215	2.96969
0.0022	2.96061
0.00225	2.9499
0.0023	2.93789
0.00235	2.92523
0.0024	2.91193
0.00245	2.897
0.0025	2.88174
0.00255	2.86519
0.0026	2.84832
0.00265	2.83014
0.0027	2.81197
0.00275	2.79314
0.0028	2.7727
0.00285	2.75225
0.0029	2.7318
0.00295	2.71038
0.003	2.68864
0.00305	2.6669
0.0031	2.64483
0.00315	2.62211
0.0032	2.60036
0.00325	2.57797
0.0033	2.55558
0.00335	2.53351
0.0034	2.51176
0.00345	2.49034
0.0035	2.46925
0.00355	2.44913
0.0036	2.42901
0.00365	2.41018
0.0037	2.39168
0.00375	2.37351
0.0038	2.35631
0.00385	2.34008
0.0039	2.32418
0.00395	2.30925
0.004	2.29497
0.00405	2.28134
0.0041	2.26868
0.00415	2.25765
0.0042	2.24596
0.00425	2.23655
0.0043	2.22746
0.00435	2.21935
0.0044	2.21189
0.00445	2.20572
0.0045	2.20053
0.00455	2.19631
0.0046	2.19306
0.00465	2.19144
0.0047	2.19014
0.00475	2.19047
0.0048	2.19209
0.00485	2.19534
0.0049	2.19891
0.00495	2.20475
0.005	2.21124
0.00505	2.21968
0.0051	2.22941
0.00515	2.24012
0.0052	2.25181
0.00525	2.26511
0.0053	2.27972
0.00535	2.29529
0.0054	2.3125
0.00545	2.33002
0.0055	2.34819
0.00555	2.36734
0.0056	2.38746
0.00565	2.40726
0.0057	2.42803
0.00575	2.44913
0.0058	2.47055
0.00585	2.49164
0.0059	2.51339
0.00595	2.53513
0.006	2.55655
0.00605	2.57797
0.0061	2.59907
0.00615	2.62016
0.0062	2.64093
0.00625	2.66138
0.0063	2.68182
0.00635	2.7013
0.0064	2.72142
0.00645	2.74024
0.0065	2.75939
0.00655	2.77789
0.0066	2.79574
0.00665	2.81294
0.0067	2.82949
0.00675	2.84475
0.0068	2.86
0.00685	2.87428
0.0069	2.88759
0.00695	2.89992
0.007	2.91063
0.00705	2.92134
0.0071	2.93042
0.00715	2.93854
0.0072	2.94535
0.00725	2.9512
0.0073	2.95606
0.00735	2.95996
0.0074	2.96223
0.00745	2.9645
0.0075	2.9645
0.00755	2.9645
0.0076	2.96353
0.00765	2.96191
0.0077	2.95898
0.00775	2.95509
0.0078	2.9512
0.00785	2.946
0.0079	2.94049
0.00795	2.93464
0.008	2.9275
0.00805	2.92036
0.0081	2.9129
0.00815	2.90511
0.0082	2.89635
0.00825	2.88759
0.0083	2.87882
0.00835	2.86909
0.0084	2.85903
0.00845	2.84896
0.0085	2.8389
0.00855	2.82819
0.0086	2.81813
0.00865	2.80775
0.0087	2.79704
0.00875	2.786
0.0088	2.77529
0.00885	2.76491
0.0089	2.75387
0.00895	2.74316
0.009	2.73213
0.00905	2.72045
0.0091	2.70909
0.00915	2.69773
0.0092	2.68637
0.00925	2.67533
0.0093	2.66365
0.00935	2.65294
0.0094	2.64191
0.00945	2.6312
0.0095	2.62016
0.00955	2.61043
0.0096	2.60101
0.00965	2.59193
0.0097	2.58381
0.00975	2.57537
0.0098	2.56856
0.00985	2.56174
0.0099	2.55558
0.00995	2.55006
0.01	2.54487
0.01005	2.54162
0.0101	2.53805
0.01015	2.53513
0.0102	2.53221
0.01025	2.53091
0.0103	2.52929
0.01035	2.52832
0.0104	2.52767
0.01045	2.52734
0.0105	2.52702
0.01055	2.52734
0.0106	2.52734
0.01065	2.52734
0.0107	2.52767
0.01075	2.52864
0.0108	2.52929
0.01085	2.52994
0.0109	2.53124
0.01095	2.53156
0.011	2.53254
0.01105	2.53351
0.0111	2.53481
0.01115	2.53643
0.0112	2.53773
0.01125	2.54032
0.0113	2.54227
0.01135	2.54519
0.0114	2.54909
0.01145	2.55298
0.0115	2.55785
0.01155	2.56337
0.0116	2.56921
0.01165	2.57602
0.0117	2.58381
0.01175	2.59193
0.0118	2.60101
0.01185	2.61107
0.0119	2.62178
0.01195	2.63379
0.012	2.64613
0.01205	2.65911
0.0121	2.67241
0.01215	2.68702
0.0122	2.70195
0.01225	2.71688
0.0123	2.73245
0.01235	2.74771
0.0124	2.76426
0.01245	2.78016
0.0125	2.79606
0.01255	2.81164
0.0126	2.8269
0.01265	2.84215
0.0127	2.85643
0.01275	2.87103
0.0128	2.88434
0.01285	2.897
0.0129	2.90901
0.01295	2.92036
0.013	2.93075
0.01305	2.93951
0.0131	2.9486
0.01315	2.95606
0.0132	2.96288
0.01325	2.96872
0.0133	2.97391
0.01335	2.97813
0.0134	2.98203
0.01345	2.98495
0.0135	2.98787
0.01355	2.98949
0.0136	2.99047
0.01365	2.99144
0.0137	2.99209
0.01375	2.99241
0.0138	2.99241
0.01385	2.99209
0.0139	2.99144
0.01395	2.99079
0.014	2.98949
0.01405	2.98819
0.0141	2.98722
0.01415	2.98527
0.0142	2.98397
0.01425	2.98235
0.0143	2.98105
0.01435	2.97943
0.0144	2.97781
0.01445	2.97651
0.0145	2.97489
0.01455	2.97359
0.0146	2.97164
0.01465	2.97002
0.0147	2.96872
0.01475	2.96742
0.0148	2.9658
0.01485	2.96483
0.0149	2.9632
0.01495	2.96255
0.015	2.96126
0.01505	2.95963
0.0151	2.95866
0.01515	2.95801
0.0152	2.95704
0.01525	2.95606
0.0153	2.95509
0.01535	2.95444
0.0154	2.95379
0.01545	2.95347
0.0155	2.95282
0.01555	2.95282
0.0156	2.95249
0.01565	2.95249
0.0157	2.95217
0.01575	2.95249
0.0158	2.95282
0.01585	2.95314
0.0159	2.95379
0.01595	2.95444
0.016	2.95574
0.01605	2.95639
0.0161	2.95671
0.01615	2.95801
0.0162	2.95931
0.01625	2.96061
0.0163	2.96191
0.01635	2.9632
0.0164	2.96483
0.01645	2.96645
0.0165	2.96775
0.01655	2.96937
0.0166	2.97067
0.01665	2.97262
0.0167	2.97359
0.01675	2.97554
0.0168	2.97651
0.01685	2.97781
0.0169	2.97878
0.01695	2.98008
0.017	2.98138
0.01705	2.98235
0.0171	2.98365
0.01715	2.98397
0.0172	2.98527
0.01725	2.98625
0.0173	2.9869
0.01735	2.98787
0.0174	2.98884
0.01745	2.98884
0.0175	2.99014
0.01755	2.99014
0.0176	2.99079
0.01765	2.99079
0.0177	2.99176
0.01775	2.99144
0.0178	2.99209
0.01785	2.99209
0.0179	2.99209
0.01795	2.99241
0.018	2.99241
0.01805	2.99306
0.0181	2.99274
0.01815	2.99339
0.0182	2.99371
0.01825	2.99371
0.0183	2.99404
0.01835	2.99404
0.0184	2.99436
0.01845	2.99468
0.0185	2.99501
0.01855	2.99566
0.0186	2.99598
0.01865	2.99631
0.0187	2.99696
0.01875	2.99696
0.0188	2.99728
0.01885	2.99761
0.0189	2.99825
0.01895	2.99858
0.019	2.9989
0.01905	2.99923
0.0191	2.99955
0.01915	2.99955
0.0192	2.99955
0.01925	3.00053
0.0193	3.00085
0.01935	3.00085
0.0194	3.00118
0.01945	3.00118
0.0195	3.00215
0.01955	3.00247
0.0196	3.00215
0.01965	3.00312
0.0197	3.00312
0.01975	3.00312
0.0198	3.00312
0.01985	3.00377
0.0199	3.00345
0.01995	3.00377
0.02	3.00442
0.02005	3.00475
0.0201	3.00442
0.02015	3.00475
0.0202	3.00507
0.02025	3.00539
0.0203	3.00572
0.02035	3.00572
0.0204	3.00604
0.02045	3.00637
0.0205	3.00669
0.02055	3.00734
0.0206	3.00734
0.02065	3.00832
0.0207	3.00864
0.02075	3.00896
0.0208	3.00961
0.02085	3.01059
0.0209	3.01091
0.02095	3.01156
0.021	3.01189
0.02105	3.01221
0.0211	3.01286
0.02115	3.01318
0.0212	3.01383
0.02125	3.01481
0.0213	3.01513
0.02135	3.01578
0.0214	3.01675
0.02145	3.01675
0.0215	3.01773
0.02155	3.01805
0.0216	3.0187
0.02165	3.01935
0.0217	3.02
0.02175	3.02032
0.0218	3.0213
0.02185	3.02162
0.0219	3.02227
0.02195	3.02292
0.022	3.02324
0.02205	3.02357
0.0221	3.02389
0.02215	3.02389
0.0222	3.02454
0.02225	3.02487
0.0223	3.02552
0.02235	3.02617
0.0224	3.02649
0.02245	3.02617
0.0225	3.02714
0.02255	3.02779
0.0226	3.02844
0.02265	3.02909
0.0227	3.02974
0.02275	3.03038
0.0228	3.03103
0.02285	3.03168
0.0229	3.03266
0.02295	3.03331
0.023	3.03395
0.02305	3.03428
0.0231	3.03525
0.02315	3.03525
0.0232	3.03558
0.02325	3.03623
0.0233	3.03655
0.02335	3.03655
0.0234	3.03688
0.02345	3.03688
0.0235	3.0372
0.02355	3.03752
0.0236	3.0372
0.02365	3.03785
0.0237	3.03752
0.02375	3.0372
0.0238	3.03785
0.02385	3.03752
0.0239	3.03752
0.02395	3.03785
0.024	3.03752
0.02405	3.03752
0.0241	3.03752
0.02415	3.03752
0.0242	3.03752
0.02425	3.03785
0.0243	3.03785
0.02435	3.03817
0.0244	3.03817
0.02445	3.0385
0.0245	3.03915
0.02455	3.03915
0.0246	3.03915
0.02465	3.03947
0.0247	3.04045
0.02475	3.04045
0.0248	3.04109
0.02485	3.04142
0.0249	3.04174
0.02495	3.04272
0.025	3.04337
0.02505	3.04402
0.0251	3.04434
0.02515	3.04499
0.0252	3.04596
0.02525	3.04661
0.0253	3.04791
0.02535	3.04823
0.0254	3.04921
0.02545	3.04986
0.0255	3.05051
0.02555	3.05148
0.0256	3.0518
0.02565	3.05278
0.0257	3.0531
0.02575	3.05408
0.0258	3.05505
0.02585	3.05537
0.0259	3.05602
0.02595	3.05635
0.026	3.057
0.02605	3.05797
0.0261	3.05829
0.02615	3.05894
0.0262	3.05927
0.02625	3.05959
0.0263	3.06057
0.02635	3.06122
0.0264	3.06122
0.02645	3.06219
0.0265	3.06219
0.02655	3.06284
0.0266	3.06284
0.02665	3.06349
0.0267	3.06381
0.02675	3.06381
0.0268	3.06446
0.02685	3.06479
0.0269	3.06511
0.02695	3.06543
0.027	3.06576
0.02705	3.06608
0.0271	3.06673
0.02715	3.06673
0.0272	3.06738
0.02725	3.06738
0.0273	3.06771
0.02735	3.06836
0.0274	3.06868
0.02745	3.069
0.0275	3.06933
0.02755	3.06965
0.0276	3.0703
0.02765	3.06998
0.0277	3.0703
0.02775	3.0703
0.0278	3.07095
0.02785	3.07063
0.0279	3.07128
0.02795	3.07095
0.028	3.07128
0.02805	3.07193
0.0281	3.07193
0.02815	3.07257
0.0282	3.07257
0.02825	3.07322
0.0283	3.07355
0.02835	3.07387
0.0284	3.07452
0.02845	3.07485
0.0285	3.0755
0.02855	3.07614
0.0286	3.07712
0.02865	3.07777
0.0287	3.07874
0.02875	3.07907
0.0288	3.07971
0.02885	3.08069
0.0289	3.08101
0.02895	3.08134
0.029	3.08231
0.02905	3.08296
0.0291	3.08264
0.02915	3.08361
0.0292	3.08393
0.02925	3.08393
0.0293	3.08458
0.02935	3.08491
0.0294	3.08491
0.02945	3.08523
0.0295	3.08588
0.02955	3.08653
0.0296	3.08718
0.02965	3.0875
0.0297	3.08815
0.02975	3.0888
0.0298	3.08913
0.02985	3.08978
0.0299	3.09042
0.02995	3.09107
0.03	3.09172
0.03005	3.09237
0.0301	3.09302
0.03015	3.09367
0.0302	3.09464
0.03025	3.09497
0.0303	3.09529
0.03035	3.09627
0.0304	3.09659
0.03045	3.09724
0.0305	3.09756
0.03055	3.09919
0.0306	3.09951
0.03065	3.09951
0.0307	3.09919
0.03075	3.10049
0.0308	3.10049
0.03085	3.10113
0.0309	3.10146
0.03095	3.10178
0.031	3.10178
0.03105	3.10211
0.0311	3.10211
0.03115	3.10243
0.0312	3.10243
0.03125	3.10276
0.0313	3.10243
0.03135	3.10276
0.0314	3.10308
0.03145	3.10373
0.0315	3.10373
0.03155	3.10373
0.0316	3.10406
0.03165	3.10438
0.0317	3.1047
0.03175	3.1047
0.0318	3.10568
0.03185	3.106
0.0319	3.10665
0.03195	3.1073
0.032	3.10698
0.03205	3.10763
0.0321	3.10795
0.03215	3.10827
0.0322	3.10925
0.03225	3.10957
0.0323	3.10957
0.03235	3.11022
0.0324	3.11087
0.03245	3.11152
0.0325	3.11249
0.03255	3.11347
0.0326	3.11412
0.03265	3.11509
0.0327	3.11606
0.03275	3.11671
0.0328	3.11801
0.03285	3.11898
0.0329	3.11996
0.03295	3.12158
0.033	3.12255
0.03305	3.1232
0.0331	3.12385
0.03315	3.12483
0.0332	3.12548
0.03325	3.12645
0.0333	3.12742
0.03335	3.12775
0.0334	3.1284
0.03345	3.12905
0.0335	3.12937
0.03355	3.13002
0.0336	3.13034
0.03365	3.13034
0.0337	3.13067
0.03375	3.13067
0.0338	3.13099
0.03385	3.13132
0.0339	3.13099
0.03395	3.13132
0.034	3.13099
0.03405	3.13099
0.0341	3.13164
0.03415	3.13132
0.0342	3.13197
0.03425	3.13164
0.0343	3.13197
0.03435	3.13229
0.0344	3.13229
0.03445	3.13294
0.0345	3.13326
0.03455	3.13359
0.0346	3.13391
0.03465	3.13456
0.0347	3.13424
0.03475	3.13554
0.0348	3.13554
0.03485	3.13586
0.0349	3.13651
0.03495	3.13683
0.035	3.13748
0.03505	3.13813
0.0351	3.13846
0.03515	3.13911
0.0352	3.13878
0.03525	3.13943
0.0353	3.13976
0.03535	3.1404
0.0354	3.1404
0.03545	3.14105
0.0355	3.14138
0.03555	3.14138
0.0356	3.1417
0.03565	3.14235
0.0357	3.14203
0.03575	3.14203
0.0358	3.14268
0.03585	3.143
0.0359	3.14268
0.03595	3.143
0.036	3.14333
0.03605	3.14397
0.0361	3.14365
0.03615	3.14365
0.0362	3.14365
0.03625	3.14365
0.0363	3.14365
0.03635	3.14365
0.0364	3.14365
0.03645	3.14397
0.0365	3.14397
0.03655	3.14397
0.0366	3.14397
0.03665	3.14365
0.0367	3.14365
0.03675	3.14365
0.0368	3.14365
0.03685	3.14333
0.0369	3.14333
0.03695	3.143
0.037	3.143
0.03705	3.14268
0.0371	3.143
0.03715	3.14235
0.0372	3.14268
0.03725	3.14268
0.0373	3.14268
0.03735	3.143
0.0374	3.14365
0.03745	3.14397
0.0375	3.14365
0.03755	3.1443
0.0376	3.14527
0.03765	3.1456
0.0377	3.14657
0.03775	3.14722
0.0378	3.14787
0.03785	3.14852
0.0379	3.14884
0.03795	3.15014
0.038	3.15047
0.03805	3.15079
0.0381	3.15144
0.03815	3.15241
0.0382	3.15306
0.03825	3.15371
0.0383	3.15404
0.03835	3.15436
0.0384	3.15501
0.03845	3.15566
0.0385	3.15663
0.03855	3.15696
0.0386	3.15761
0.03865	3.15825
0.0387	3.15923
0.03875	3.15923
0.0388	3.16053
0.03885	3.16085
0.0389	3.16118
0.03895	3.16247
0.039	3.1628
0.03905	3.16377
0.0391	3.1641
0.03915	3.16507
0.0392	3.16572
0.03925	3.16669
0.0393	3.16702
0.03935	3.16767
0.0394	3.16864
0.03945	3.16896
0.0395	3.16929
0.03955	3.16961
0.0396	3.17026
0.03965	3.17026
0.0397	3.17124
0.03975	3.17124
0.0398	3.17124
0.03985	3.17189
0.0399	3.17221
0.03995	3.17189
0.04	3.17253
0.04005	3.17189
0.0401	3.17286
0.04015	3.17318
0.0402	3.17351
0.04025	3.17351
0.0403	3.17383
0.04035	3.17481
0.0404	3.17513
0.04045	3.17513
0.0405	3.17513
0.04055	3.17546
0.0406	3.17546
0.04065	3.17643
0.0407	3.17675
0.04075	3.17708
0.0408	3.17773
0.04085	3.17805
0.0409	3.17838
0.04095	3.1787
0.041	3.17935
0.04105	3.17935
0.0411	3.17967
0.04115	3.18032
0.0412	3.18097
0.04125	3.18162
0.0413	3.18162
0.04135	3.18227
0.0414	3.1826
0.04145	3.1826
0.0415	3.18292
0.04155	3.18389
0.0416	3.18357
0.04165	3.18422
0.0417	3.18422
0.04175	3.18487
0.0418	3.18487
0.04185	3.18552
0.0419	3.18584
0.04195	3.18617
0.042	3.18681
0.04205	3.18714
0.0421	3.18746
0.04215	3.18779
0.0422	3.18844
0.04225	3.18844
0.0423	3.18909
0.04235	3.18941
0.0424	3.19006
0.04245	3.19038
0.0425	3.19071
0.04255	3.19136
0.0426	3.19201
0.04265	3.19266
0.0427	3.19298
0.04275	3.19428
0.0428	3.1946
0.04285	3.19558
0.0429	3.1959
0.04295	3.19655
0.043	3.19752
0.04305	3.19817
0.0431	3.19882
0.04315	3.19915
0.0432	3.20012
0.04325	3.20077
0.0433	3.20077
0.04335	3.20142
0.0434	3.20174
0.04345	3.20239
0.0435	3.20272
0.04355	3.20272
0.0436	3.20272
0.04365	3.20272
0.0437	3.20337
0.04375	3.20369
0.0438	3.20401
0.04385	3.20434
0.0439	3.20499
0.04395	3.20531
0.044	3.20531
0.04405	3.20596
0.0441	3.20694
0.04415	3.20726
0.0442	3.20823
0.04425	3.20888
0.0443	3.20953
0.04435	3.21083
0.0444	3.21148
0.04445	3.21213
0.0445	3.21278
0.04455	3.21375
0.0446	3.21472
0.04465	3.2157
0.0447	3.21635
0.04475	3.21765
0.0448	3.21862
0.04485	3.21927
0.0449	3.22057
0.04495	3.22122
0.045	3.22251
0.04505	3.22381
0.0451	3.22446
0.04515	3.22543
0.0452	3.22641
0.04525	3.22706
0.0453	3.22868
0.04535	3.22933
0.0454	3.2303
0.04545	3.2316
0.0455	3.23257
0.04555	3.23355
0.0456	3.23485
0.04565	3.2355
0.0457	3.23679
0.04575	3.23744
0.0458	3.23842
0.04585	3.23939
0.0459	3.24004
0.04595	3.24101
0.046	3.24199
0.04605	3.24231
0.0461	3.24296
0.04615	3.24361
0.0462	3.24393
0.04625	3.24393
0.0463	3.24426
0.04635	3.24458
0.0464	3.24426
0.04645	3.24458
0.0465	3.24458
0.04655	3.24458
0.0466	3.24458
0.04665	3.24458
0.0467	3.24426
0.04675	3.24426
0.0468	3.24426
0.04685	3.24393
0.0469	3.24361
0.04695	3.24393
0.047	3.24393
0.04705	3.24361
0.0471	3.24361
0.04715	3.24361
0.0472	3.24361
0.04725	3.24361
0.0473	3.24328
0.04735	3.24361
0.0474	3.24361
0.04745	3.24328
0.0475	3.24328
0.04755	3.24361
0.0476	3.24361
0.04765	3.24361
0.0477	3.24328
0.04775	3.24361
0.0478	3.24393
0.04785	3.24393
0.0479	3.24393
0.04795	3.24458
0.048	3.24458
0.04805	3.24458
0.0481	3.24491
0.04815	3.24523
0.0482	3.24556
0.04825	3.24588
0.0483	3.24588
0.04835	3.24588
0.0484	3.24685
0.04845	3.24685
0.0485	3.24718
0.04855	3.24718
0.0486	3.2475
0.04865	3.24783
0.0487	3.24783
0.04875	3.24815
0.0488	3.24815
0.04885	3.24913
0.0489	3.24945
0.04895	3.2501
0.049	3.24978
0.04905	3.25042
0.0491	3.25075
0.04915	3.25107
0.0492	3.25172
0.04925	3.25237
0.0493	3.25302
0.04935	3.25335
0.0494	3.25432
0.04945	3.25464
0.0495	3.25464
0.04955	3.25497
0.0496	3.25562
0.04965	3.25594
0.0497	3.25724
0.04975	3.25756
0.0498	3.25756
0.04985	3.25789
0.0499	3.25854
0.04995	3.25886
0.05	3.25886
0.05005	3.25984
0.0501	3.26016
0.05015	3.26049
0.0502	3.26113
0.05025	3.26113
0.0503	3.26146
0.05035	3.26178
0.0504	3.26178
0.05045	3.26243
0.0505	3.26243
0.05055	3.26308
0.0506	3.26308
0.05065	3.26341
0.0507	3.26373
0.05075	3.26406
0.0508	3.26406
0.05085	3.26406
0.0509	3.26503
0.05095	3.2647
0.051	3.26535
0.05105	3.26535
0.0511	3.26535
0.05115	3.266
0.0512	3.266
0.05125	3.26633
0.0513	3.26665
0.05135	3.26665
0.0514	3.2673
0.05145	3.2673
0.0515	3.26763
0.05155	3.26795
0.0516	3.26795
0.05165	3.26795
0.0517	3.26827
0.05175	3.2686
0.0518	3.26925
0.05185	3.26957
0.0519	3.2699
0.05195	3.2699
0.052	3.27055
0.05205	3.27087
0.0521	3.27055
0.05215	3.27152
0.0522	3.27217
0.05225	3.27249
0.0523	3.27314
0.05235	3.27379
0.0524	3.27412
0.05245	3.27477
0.0525	3.27574
0.05255	3.27639
0.0526	3.27704
0.05265	3.27801
0.0527	3.27931
0.05275	3.27931
0.0528	3.28028
0.05285	3.28061
0.0529	3.28158
0.05295	3.28191
0.053	3.28288
0.05305	3.28288
0.0531	3.2832
0.05315	3.28418
0.0532	3.28418
0.05325	3.28515
0.0533	3.2858
0.05335	3.2858
0.0534	3.28645
0.05345	3.28677
0.0535	3.28742
0.05355	3.28742
0.0536	3.28807
0.05365	3.28807
0.0537	3.28905
0.05375	3.28969
0.0538	3.29002
0.05385	3.29099
0.0539	3.29197
0.05395	3.29229
0.054	3.29294
0.05405	3.29391
0.0541	3.29489
0.05415	3.29619
0.0542	3.29651
0.05425	3.29781
0.0543	3.29878
0.05435	3.29943
0.0544	3.3004
0.05445	3.30138
0.0545	3.30235
0.05455	3.30365
0.0546	3.3043
0.05465	3.3056
0.0547	3.3069
0.05475	3.30819
0.0548	3.30884
0.05485	3.30949
0.0549	3.31111
0.05495	3.31209
0.055	3.31274
0.05505	3.31436
0.0551	3.31533
0.05515	3.31631
0.0552	3.31663
0.05525	3.31761
0.0553	3.31825
0.05535	3.3189
0.0554	3.31923
0.05545	3.3202
0.0555	3.3202
0.05555	3.31988
0.0556	3.3202
0.05565	3.3202
0.0557	3.3202
0.05575	3.32053
0.0558	3.32053
0.05585	3.32085
0.0559	3.32053
0.05595	3.32053
0.056	3.32053
0.05605	3.31988
0.0561	3.3202
0.05615	3.31988
0.0562	3.3202
0.05625	3.32053
0.0563	3.3202
0.05635	3.3202
0.0564	3.3202
0.05645	3.3202
0.0565	3.3202
0.05655	3.3202
0.0566	3.31988
0.05665	3.31955
0.0567	3.31988
0.05675	3.31988
0.0568	3.3202
0.05685	3.31988
0.0569	3.31988
0.05695	3.31988
0.057	3.31988
0.05705	3.32053
0.0571	3.32085
0.05715	3.32118
0.0572	3.32182
0.05725	3.32247
0.0573	3.32312
0.05735	3.3241
0.0574	3.3241
0.05745	3.32507
0.0575	3.32572
0.05755	3.32637
0.0576	3.32734
0.05765	3.32767
0.0577	3.32864
0.05775	3.32896
0.0578	3.32994
0.05785	3.33026
0.0579	3.33059
0.05795	3.33124
0.058	3.33253
0.05805	3.33253
0.0581	3.33318
0.05815	3.33416
0.0582	3.33481
0.05825	3.33513
0.0583	3.3361
0.05835	3.33675
0.0584	3.33708
0.05845	3.33805
0.0585	3.33902
0.05855	3.3387
0.0586	3.34
0.05865	3.34097
0.0587	3.34162
0.05875	3.34162
0.0588	3.34259
0.05885	3.34357
0.0589	3.34389
0.05895	3.34389
0.059	3.34454
0.05905	3.34454
0.0591	3.34552
0.05915	3.34584
0.0592	3.34649
0.05925	3.34681
0.0593	3.34714
0.05935	3.34746
0.0594	3.34811
0.05945	3.34876
0.0595	3.34941
0.05955	3.34973
0.0596	3.35006
0.05965	3.35103
0.0597	3.35103
0.05975	3.35136
0.0598	3.35201
0.05985	3.35233
0.0599	3.35266
0.05995	3.35233
0.06	3.35266
0.06005	3.35233
0.0601	3.35201
0.06015	3.35168
0.0602	3.35201
0.06025	3.35136
0.0603	3.35136
0.06035	3.35136
0.0604	3.35136
0.06045	3.35103
0.0605	3.35136
0.06055	3.35136
0.0606	3.35136
0.06065	3.35071
0.0607	3.35103
0.06075	3.35136
0.0608	3.35103
0.06085	3.35201
0.0609	3.35168
0.06095	3.35266
0.061	3.35266
0.06105	3.3533
0.0611	3.35428
0.06115	3.3546
0.0612	3.35558
0.06125	3.35655
0.0613	3.3572
0.06135	3.3585
0.0614	3.35947
0.06145	3.36044
0.0615	3.36142
0.06155	3.36207
0.0616	3.36337
0.06165	3.36466
0.0617	3.36531
0.06175	3.36596
0.0618	3.36694
0.06185	3.36823
0.0619	3.36856
0.06195	3.36921
0.062	3.36986
0.06205	3.37018
0.0621	3.37051
0.06215	3.37083
0.0622	3.37115
0.06225	3.37148
0.0623	3.3718
0.06235	3.3718
0.0624	3.37213
0.06245	3.37213
0.0625	3.37245
0.06255	3.37245
0.0626	3.37278
0.06265	3.37245
0.0627	3.37343
0.06275	3.3731
0.0628	3.3731
0.06285	3.37375
0.0629	3.37408
0.06295	3.37472
0.063	3.37505
0.06305	3.37537
0.0631	3.37537
0.06315	3.37635
0.0632	3.37635
0.06325	3.37667
0.0633	3.37732
0.06335	3.37765
0.0634	3.37765
0.06345	3.37797
0.0635	3.37797
0.06355	3.37829
0.0636	3.37829
0.06365	3.37862
0.0637	3.37927
0.06375	3.37927
0.0638	3.37927
0.06385	3.37894
0.0639	3.37992
0.06395	3.37959
0.064	3.38057
0.06405	3.38024
0.0641	3.38122
0.06415	3.38089
0.0642	3.38154
0.06425	3.38154
0.0643	3.38219
0.06435	3.38186
0.0644	3.38219
0.06445	3.38284
0.0645	3.38284
0.06455	3.38251
0.0646	3.38251
0.06465	3.38219
0.0647	3.38186
0.06475	3.38186
0.0648	3.38089
0.06485	3.38122
0.0649	3.38089
0.06495	3.38057
0.065	3.37992
0.06505	3.38024
0.0651	3.37992
0.06515	3.37992
0.0652	3.37959
0.06525	3.38024
0.0653	3.37992
0.06535	3.38024
0.0654	3.38057
0.06545	3.38089
0.0655	3.38122
0.06555	3.38154
0.0656	3.38186
0.06565	3.38219
0.0657	3.38251
0.06575	3.38349
0.0658	3.38349
0.06585	3.38446
0.0659	3.38511
0.06595	3.38543
0.066	3.38641
0.06605	3.38706
0.0661	3.38771
0.06615	3.38836
0.0662	3.389
0.06625	3.38965
0.0663	3.39063
0.06635	3.3916
0.0664	3.39257
0.06645	3.3929
0.0665	3.39355
0.06655	3.39452
0.0666	3.39485
0.06665	3.39517
0.0667	3.39647
0.06675	3.39647
0.0668	3.39744
0.06685	3.39744
0.0669	3.39809
0.06695	3.39842
0.067	3.39874
0.06705	3.39907
0.0671	3.39939
0.06715	3.40036
0.0672	3.40101
0.06725	3.40101
0.0673	3.40134
0.06735	3.40199
0.0674	3.40264
0.06745	3.40328
0.0675	3.40361
0.06755	3.40458
0.0676	3.40458
0.06765	3.40556
0.0677	3.40621
0.06775	3.40685
0.0678	3.40783
0.06785	3.40783
0.0679	3.40848
0.06795	3.40913
0.068	3.40978
0.06805	3.41042
0.0681	3.41107
0.06815	3.41205
0.0682	3.41302
0.06825	3.41335
0.0683	3.41367
0.06835	3.41432
0.0684	3.41464
0.06845	3.41562
0.0685	3.41594
0.06855	3.41659
0.0686	3.41692
0.06865	3.41756
0.0687	3.41789
0.06875	3.41854
0.0688	3.41919
0.06885	3.41951
0.0689	3.41984
0.06895	3.42049
0.069	3.42081
0.06905	3.42113
0.0691	3.42178
0.06915	3.42243
0.0692	3.42276
0.06925	3.42308
0.0693	3.42406
0.06935	3.42438
0.0694	3.4247
0.06945	3.42503
0.0695	3.42568
0.06955	3.42633
0.0696	3.42633
0.06965	3.42698
0.0697	3.42763
0.06975	3.42763
0.0698	3.42763
0.06985	3.42827
0.0699	3.42795
0.06995	3.42827
0.07	3.42763
0.07005	3.42795
0.0701	3.42795
0.07015	3.42795
0.0702	3.42763
0.07025	3.42698
0.0703	3.42698
0.07035	3.42665
0.0704	3.42698
0.07045	3.42698
0.0705	3.42633
0.07055	3.42665
0.0706	3.42633
0.07065	3.42665
0.0707	3.4273
0.07075	3.4273
0.0708	3.42763
0.07085	3.42827
0.0709	3.42827
0.07095	3.42892
0.071	3.42892
0.07105	3.42957
0.0711	3.42957
0.07115	3.43055
0.0712	3.43087
0.07125	3.4312
0.0713	3.4312
0.07135	3.43184
0.0714	3.43282
0.07145	3.43282
0.0715	3.43379
0.07155	3.43412
0.0716	3.43509
0.07165	3.43574
0.0717	3.43639
0.07175	3.43704
0.0718	3.43736
0.07185	3.43801
0.0719	3.43834
0.07195	3.43866
0.072	3.43931
0.07205	3.43963
0.0721	3.44028
0.07215	3.44061
0.0722	3.44093
0.07225	3.44126
0.0723	3.44158
0.07235	3.44191
0.0724	3.44191
0.07245	3.44191
0.0725	3.44223
0.07255	3.44223
0.0726	3.44223
0.07265	3.44255
0.0727	3.44255
0.07275	3.44288
0.0728	3.44288
0.07285	3.44288
0.0729	3.4432
0.07295	3.44353
0.073	3.44385
0.07305	3.44385
0.0731	3.44385
0.07315	3.4445
0.0732	3.4445
0.07325	3.44483
0.0733	3.44515
0.07335	3.44483
0.0734	3.44483
0.07345	3.44548
0.0735	3.44483
0.07355	3.44515
0.0736	3.44515
0.07365	3.44515
0.0737	3.44483
0.07375	3.44515
0.0738	3.44483
0.07385	3.44483
0.0739	3.4445
0.07395	3.4445
0.074	3.4445
0.07405	3.4445
0.0741	3.44483
0.07415	3.4445
0.0742	3.44515
0.07425	3.44548
0.0743	3.44548
0.07435	3.4458
0.0744	3.44612
0.07445	3.44677
0.0745	3.4471
0.07455	3.44775
0.0746	3.44807
0.07465	3.4484
0.0747	3.44937
0.07475	3.45002
0.0748	3.45034
0.07485	3.45099
0.0749	3.45197
0.07495	3.45262
0.075	3.45294
0.07505	3.45391
0.0751	3.45424
0.07515	3.45489
0.0752	3.45521
0.07525	3.45586
0.0753	3.45619
0.07535	3.45651
0.0754	3.45683
0.07545	3.45683
0.0755	3.45748
0.07555	3.45781
0.0756	3.45813
0.07565	3.45878
0.0757	3.45846
0.07575	3.45943
0.0758	3.45943
0.07585	3.45976
0.0759	3.46008
0.07595	3.46073
0.076	3.46138
0.07605	3.46203
0.0761	3.46333
0.07615	3.46397
0.0762	3.46462
0.07625	3.46592
0.0763	3.46625
0.07635	3.46787
0.0764	3.46884
0.07645	3.46982
0.0765	3.47111
0.07655	3.47209
0.0766	3.47241
0.07665	3.47306
0.0767	3.47371
0.07675	3.47436
0.0768	3.47533
0.07685	3.47598
0.0769	3.47663
0.07695	3.47728
0.077	3.47761
0.07705	3.47858
0.0771	3.4789
0.07715	3.4789
0.0772	3.47955
0.07725	3.47988
0.0773	3.48053
0.07735	3.48085
0.0774	3.48182
0.07745	3.48215
0.0775	3.4828
0.07755	3.48312
0.0776	3.48345
0.07765	3.48442
0.0777	3.48442
0.07775	3.48539
0.0778	3.48539
0.07785	3.48572
0.0779	3.48637
0.07795	3.48637
0.078	3.48637
0.07805	3.48637
0.0781	3.48604
0.07815	3.48572
0.0782	3.48572
0.07825	3.48539
0.0783	3.48507
0.07835	3.48507
0.0784	3.48507
0.07845	3.48474
0.0785	3.48474
0.07855	3.48474
0.0786	3.48507
0.07865	3.48474
0.0787	3.48507
0.07875	3.48572
0.0788	3.48572
0.07885	3.48637
0.0789	3.48669
0.07895	3.48669
0.079	3.48734
0.07905	3.48799
0.0791	3.48799
0.07915	3.48864
0.0792	3.48961
0.07925	3.48929
0.0793	3.48961
0.07935	3.49026
0.0794	3.49026
0.07945	3.49059
0.0795	3.49091
0.07955	3.49124
0.0796	3.49124
0.07965	3.49124
0.0797	3.49156
0.07975	3.49124
0.0798	3.49156
0.07985	3.49188
0.0799	3.49188
0.07995	3.49221
0.08	3.49253
0.08005	3.49253
0.0801	3.49253
0.08015	3.49286
0.0802	3.49351
0.08025	3.49351
0.0803	3.49351
0.08035	3.49416
0.0804	3.49448
0.08045	3.49513
0.0805	3.4961
0.08055	3.49643
0.0806	3.4974
0.08065	3.49805
0.0807	3.4987
0.08075	3.49935
0.0808	3.50065
0.08085	3.50162
0.0809	3.50259
0.08095	3.50357
0.081	3.50487
0.08105	3.50584
0.0811	3.50649
0.08115	3.50779
0.0812	3.50844
0.08125	3.50941
0.0813	3.51071
0.08135	3.51136
0.0814	3.51233
0.08145	3.51298
0.0815	3.5133
0.08155	3.51395
0.0816	3.5146
0.08165	3.51493
0.0817	3.51493
0.08175	3.51525
0.0818	3.51558
0.08185	3.51558
0.0819	3.51525
0.08195	3.51525
0.082	3.51493
0.08205	3.51525
0.0821	3.51493
0.08215	3.51428
0.0822	3.51428
0.08225	3.51395
0.0823	3.51363
0.08235	3.51395
0.0824	3.51363
0.08245	3.51298
0.0825	3.5133
0.08255	3.51298
0.0826	3.5133
0.08265	3.51298
0.0827	3.51298
0.08275	3.51298
0.0828	3.51266
0.08285	3.51363
0.0829	3.5133
0.08295	3.5133
0.083	3.51395
0.08305	3.51363
0.0831	3.51363
0.08315	3.51395
0.0832	3.51428
0.08325	3.51428
0.0833	3.5146
0.08335	3.5146
0.0834	3.51525
0.08345	3.5159
0.0835	3.5159
0.08355	3.51623
0.0836	3.51687
0.08365	3.51655
0.0837	3.5172
0.08375	3.5172
0.0838	3.51752
0.08385	3.51785
0.0839	3.51817
0.08395	3.51817
0.084	3.5185
0.08405	3.51785
0.0841	3.51752
0.08415	3.51752
0.0842	3.5172
0.08425	3.5172
0.0843	3.51687
0.08435	3.5172
0.0844	3.51687
0.08445	3.51687
0.0845	3.5172
0.08455	3.51687
0.0846	3.51687
0.08465	3.51752
0.0847	3.51752
0.08475	3.51785
0.0848	3.51882
0.08485	3.51915
0.0849	3.52012
0.08495	3.52044
0.085	3.52142
0.08505	3.52239
0.0851	3.52401
0.08515	3.52434
0.0852	3.52466
0.08525	3.52596
0.0853	3.52661
0.08535	3.52791
0.0854	3.52856
0.08545	3.52888
0.0855	3.52986
0.08555	3.53083
0.0856	3.5318
0.08565	3.53278
0.0857	3.53343
0.08575	3.53408
0.0858	3.53505
0.08585	3.53602
0.0859	3.537
0.08595	3.53765
0.086	3.53829
0.08605	3.53862
0.0861	3.53894
0.08615	3.53959
0.0862	3.54024
0.08625	3.54024
0.0863	3.54024
0.08635	3.54089
0.0864	3.54122
0.08645	3.54089
0.0865	3.54122
0.08655	3.54186
0.0866	3.54219
0.08665	3.54284
0.0867	3.54316
0.08675	3.54316
0.0868	3.54414
0.08685	3.54446
0.0869	3.54446
0.08695	3.54543
0.087	3.54543
0.08705	3.54608
0.0871	3.54673
0.08715	3.54706
0.0872	3.54738
0.08725	3.54803
0.0873	3.549
0.08735	3.54933
0.0874	3.5503
0.08745	3.55095
0.0875	3.55128
0.08755	3.55193
0.0876	3.55257
0.08765	3.55355
0.0877	3.55387
0.08775	3.55485
0.0878	3.5555
0.08785	3.55582
0.0879	3.55647
0.08795	3.55679
0.088	3.55712
0.08805	3.55777
0.0881	3.55777
0.08815	3.55842
0.0882	3.55842
0.08825	3.55842
0.0883	3.55842
0.08835	3.55939
0.0884	3.55939
0.08845	3.55907
0.0885	3.55939
0.08855	3.55939
0.0886	3.55971
0.08865	3.56036
0.0887	3.56069
0.08875	3.56134
0.0888	3.56134
0.08885	3.56134
0.0889	3.56166
0.08895	3.56264
0.089	3.56199
0.08905	3.56296
0.0891	3.56328
0.08915	3.56296
0.0892	3.56328
0.08925	3.56393
0.0893	3.56426
0.08935	3.56458
0.0894	3.56523
0.08945	3.56523
0.0895	3.56588
0.08955	3.56588
0.0896	3.56621
0.08965	3.56685
0.0897	3.56685
0.08975	3.56783
0.0898	3.56783
0.08985	3.56848
0.0899	3.5688
0.08995	3.5688
0.09	3.56913
0.09005	3.56978
0.0901	3.56978
0.09015	3.57075
0.0902	3.57107
0.09025	3.57107
0.0903	3.57107
0.09035	3.57107
0.0904	3.5714
0.09045	3.57172
0.0905	3.5714
0.09055	3.57172
0.0906	3.57172
0.09065	3.57172
0.0907	3.57205
0.09075	3.57205
0.0908	3.57205
0.09085	3.57237
0.0909	3.57237
0.09095	3.5727
0.091	3.57302
0.09105	3.57335
0.0911	3.57367
0.09115	3.57367
0.0912	3.57399
0.09125	3.57432
0.0913	3.57497
0.09135	3.57497
0.0914	3.57562
0.09145	3.57562
0.0915	3.57659
0.09155	3.57724
0.0916	3.57692
0.09165	3.57756
0.0917	3.57789
0.09175	3.57886
0.0918	3.57886
0.09185	3.57886
0.0919	3.57919
0.09195	3.57951
0.092	3.58016
0.09205	3.58016
0.0921	3.58049
0.09215	3.58016
0.0922	3.58049
0.09225	3.58113
0.0923	3.58081
0.09235	3.58113
0.0924	3.58146
0.09245	3.58178
0.0925	3.58178
0.09255	3.58211
0.0926	3.58308
0.09265	3.58341
0.0927	3.58438
0.09275	3.5847
0.0928	3.58535
0.09285	3.586
0.0929	3.58698
0.09295	3.5873
0.093	3.58795
0.09305	3.58925
0.0931	3.58957
0.09315	3.5899
0.0932	3.59055
0.09325	3.59087
0.0933	3.5912
0.09335	3.59184
0.0934	3.59217
0.09345	3.59217
0.0935	3.59249
0.09355	3.59282
0.0936	3.59249
0.09365	3.59314
0.0937	3.59314
0.09375	3.59379
0.0938	3.59379
0.09385	3.59412
0.0939	3.59477
0.09395	3.59477
0.094	3.59509
0.09405	3.59574
0.0941	3.59639
0.09415	3.59704
0.0942	3.59769
0.09425	3.59769
0.0943	3.59866
0.09435	3.59866
0.0944	3.59931
0.09445	3.59963
0.0945	3.59963
0.09455	3.60061
0.0946	3.60061
0.09465	3.60126
0.0947	3.60223
0.09475	3.60191
0.0948	3.60255
0.09485	3.6032
0.0949	3.60353
0.09495	3.60418
0.095	3.60515
0.09505	3.6058
0.0951	3.60645
0.09515	3.60742
0.0952	3.60905
0.09525	3.61002
0.0953	3.61099
0.09535	3.61229
0.0954	3.61326
0.09545	3.61391
0.0955	3.61489
0.09555	3.61651
0.0956	3.61683
0.09565	3.61813
0.0957	3.61846
0.09575	3.61911
0.0958	3.61976
0.09585	3.62008
0.0959	3.6204
0.09595	3.62073
0.096	3.62073
0.09605	3.62073
0.0961	3.62105
0.09615	3.62105
0.0962	3.62073
0.09625	3.62073
0.0963	3.62073
0.09635	3.6204
0.0964	3.62073
0.09645	3.62008
0.0965	3.61976
0.09655	3.61976
0.0966	3.61911
0.09665	3.61911
0.0967	3.61846
0.09675	3.61813
0.0968	3.61781
0.09685	3.61748
0.0969	3.61716
0.09695	3.61683
0.097	3.61619
0.09705	3.61619
0.0971	3.61586
0.09715	3.61586
0.0972	3.61521
0.09725	3.61521
0.0973	3.61554
0.09735	3.61554
0.0974	3.61521
0.09745	3.61554
0.0975	3.61554
0.09755	3.61554
0.0976	3.61586
0.09765	3.61586
0.0977	3.61619
0.09775	3.61683
0.0978	3.61716
0.09785	3.61748
0.0979	3.61748
0.09795	3.61748
0.098	3.61813
0.09805	3.61813
0.0981	3.61878
0.09815	3.61911
0.0982	3.61976
0.09825	3.62008
0.0983	3.6204
0.09835	3.62105
0.0984	3.62105
0.09845	3.62138
0.0985	3.62203
0.09855	3.62235
0.0986	3.62203
0.09865	3.62268
0.0987	3.62268
0.09875	3.62235
0.0988	3.62268
0.09885	3.62235
0.0989	3.623
0.09895	3.62235
0.099	3.62268
0.09905	3.62268
[truncated: 5,812 more rows]
