# Supplementary material for: An evolutionarily conserved glycine-tyrosine motif forms a folding core in outer membrane proteins
Source: PLoS One. 2017 Aug 3;12(8):e0182016. doi: 10.1371/journal.pone.0182016 (PMC5542473; doi:10.1371/journal.pone.0182016)
Supplement: S1 File — (ZIP) [file pone.0182016.s001.zip › OmpX stopflow RAW data/OmpX WT 2/ompx_wt_ch1_011.bka]

BIO-KINE ASCII FILE
_COMMENT	External device
_COMMENT	Kinetics measurement
_COMMENT	Y Unit : Volt, X Unit : s
_COMMENT	Timebase 1 = .00005 s 5001 pts
_COMMENT	Timebase 2 = .001 s 2749 pts
_COMMENT	Timebase 3 = .5 s 44 pts
_SFM	SFM-300 /S Advanced mode
_SFM	Ratio : S1: 950, S2: 950, S3: 100
_SFM	Content : S1: , S2: , S3:
_SFM	Concentration : S1: , S2: , S3:
_SFM	Total volume : 422 �l Flow : 14 mL/s
_SFM	Acquisition start : 10 ms before stop
_SFM	cuve=FC-08, s1=10 ml , s2=10 ml , s3=1.9 ml
_UNITX	s
_UNITY	Volt
_DELTAX	0
_DATA
1e-300	2.15899
5e-5	2.18268
1e-4	2.20702
1.5e-4	2.23201
2e-4	2.25765
2.5e-4	2.28361
3e-4	2.3099
3.5e-4	2.33586
4e-4	2.3628
4.5e-4	2.38909
5e-4	2.4157
5.5e-4	2.44166
6e-4	2.46763
6.5e-4	2.49359
7e-4	2.5189
7.5e-4	2.54389
8e-4	2.56856
8.5e-4	2.59225
9e-4	2.61497
9.5e-4	2.63769
0.001	2.65911
0.00105	2.67955
0.0011	2.69935
0.00115	2.71785
0.0012	2.73537
0.00125	2.75128
0.0013	2.76686
0.00135	2.78016
0.0014	2.79314
0.00145	2.8045
0.0015	2.81456
0.00155	2.823
0.0016	2.83047
0.00165	2.83631
0.0017	2.84118
0.00175	2.84475
0.0018	2.84637
0.00185	2.84669
0.0019	2.84604
0.00195	2.84345
0.002	2.8402
0.00205	2.83533
0.0021	2.82884
0.00215	2.82138
0.0022	2.81164
0.00225	2.80223
0.0023	2.7912
0.00235	2.77919
0.0024	2.76588
0.00245	2.75193
0.0025	2.737
0.00255	2.72142
0.0026	2.70454
0.00265	2.68734
0.0027	2.67047
0.00275	2.65229
0.0028	2.63477
0.00285	2.61627
0.0029	2.59842
0.00295	2.58057
0.003	2.56239
0.00305	2.54487
0.0031	2.52799
0.00315	2.51112
0.0032	2.49489
0.00325	2.47963
0.0033	2.46471
0.00335	2.45107
0.0034	2.43809
0.00345	2.42544
0.0035	2.41375
0.00355	2.40337
0.0036	2.39331
0.00365	2.38454
0.0037	2.37675
0.00375	2.36897
0.0038	2.36312
0.00385	2.35793
0.0039	2.35339
0.00395	2.35079
0.004	2.34819
0.00405	2.34755
0.0041	2.34755
0.00415	2.34819
0.0042	2.35014
0.00425	2.35306
0.0043	2.35631
0.00435	2.36085
0.0044	2.36604
0.00445	2.37189
0.0045	2.37805
0.00455	2.38552
0.0046	2.39331
0.00465	2.40207
0.0047	2.41083
0.00475	2.42024
0.0048	2.42998
0.00485	2.44069
0.0049	2.4514
0.00495	2.46243
0.005	2.47379
0.00505	2.48613
0.0051	2.49878
0.00515	2.51209
0.0052	2.5254
0.00525	2.53935
0.0053	2.55331
0.00535	2.56791
0.0054	2.58284
0.00545	2.59777
0.0055	2.61302
0.00555	2.62892
0.0056	2.6445
0.00565	2.66008
0.0057	2.67598
0.00575	2.69156
0.0058	2.70779
0.00585	2.72337
0.0059	2.73959
0.00595	2.7555
0.006	2.77107
0.00605	2.78698
0.0061	2.80255
0.00615	2.81846
0.0062	2.83436
0.00625	2.85026
0.0063	2.86519
0.00635	2.88109
0.0064	2.89635
0.00645	2.9116
0.0065	2.92718
0.00655	2.94211
0.0066	2.95704
0.00665	2.97197
0.0067	2.98754
0.00675	3.00215
0.0068	3.0161
0.00685	3.03071
0.0069	3.04434
0.00695	3.057
0.007	3.06965
0.00705	3.08199
0.0071	3.09335
0.00715	3.10276
0.0072	3.11152
0.00725	3.11996
0.0073	3.12677
0.00735	3.13197
0.0074	3.13651
0.00745	3.13976
0.0075	3.14073
0.00755	3.14138
0.0076	3.1404
0.00765	3.13813
0.0077	3.13424
0.00775	3.12905
0.0078	3.12353
0.00785	3.11574
0.0079	3.1073
0.00795	3.09789
0.008	3.0875
0.00805	3.07614
0.0081	3.06381
0.00815	3.05083
0.0082	3.03688
0.00825	3.0226
0.0083	3.00734
0.00835	2.99209
0.0084	2.97651
0.00845	2.96028
0.0085	2.94406
0.00855	2.9275
0.0086	2.91063
0.00865	2.89408
0.0087	2.87655
0.00875	2.86097
0.0088	2.8441
0.00885	2.82787
0.0089	2.81164
0.00895	2.79606
0.009	2.78049
0.00905	2.76523
0.0091	2.75095
0.00915	2.73602
0.0092	2.72207
0.00925	2.70844
0.0093	2.69546
0.00935	2.68312
0.0094	2.67111
0.00945	2.65943
0.0095	2.6484
0.00955	2.63801
0.0096	2.62828
0.00965	2.61886
0.0097	2.61075
0.00975	2.60296
0.0098	2.59582
0.00985	2.58933
0.0099	2.58349
0.00995	2.57927
0.01	2.57537
0.01005	2.57213
0.0101	2.57051
0.01015	2.56953
0.0102	2.56921
0.01025	2.57018
0.0103	2.5718
0.01035	2.57473
0.0104	2.5783
0.01045	2.58284
0.0105	2.58803
0.01055	2.59387
0.0106	2.60036
0.01065	2.60815
0.0107	2.61627
0.01075	2.62471
0.0108	2.63347
0.01085	2.64288
0.0109	2.65294
0.01095	2.663
0.011	2.67339
0.01105	2.68377
0.0111	2.69448
0.01115	2.70519
0.0112	2.71655
0.01125	2.72726
0.0113	2.73797
0.01135	2.74901
0.0114	2.75939
0.01145	2.7701
0.0115	2.78016
0.01155	2.79055
0.0116	2.80093
0.01165	2.81034
0.0117	2.82008
0.01175	2.82917
0.0118	2.83793
0.01185	2.84637
0.0119	2.85448
0.01195	2.86227
0.012	2.86974
0.01205	2.87623
0.0121	2.88272
0.01215	2.88823
0.0122	2.89375
0.01225	2.89927
0.0123	2.90349
0.01235	2.90803
0.0124	2.91225
0.01245	2.91582
0.0125	2.91907
0.01255	2.92199
0.0126	2.92491
0.01265	2.92718
0.0127	2.9288
0.01275	2.93075
0.0128	2.9327
0.01285	2.93399
0.0129	2.93497
0.01295	2.93562
0.013	2.93627
0.01305	2.93659
0.0131	2.93659
0.01315	2.93627
0.0132	2.93692
0.01325	2.93594
0.0133	2.93562
0.01335	2.93529
0.0134	2.93432
0.01345	2.93399
0.0135	2.93335
0.01355	2.93302
0.0136	2.93237
0.01365	2.9314
0.0137	2.9314
0.01375	2.93107
0.0138	2.93042
0.01385	2.93042
0.0139	2.9301
0.01395	2.9301
0.014	2.92978
0.01405	2.92978
0.0141	2.9301
0.01415	2.92978
0.0142	2.9301
0.01425	2.93042
0.0143	2.93042
0.01435	2.93075
0.0144	2.93075
0.01445	2.9314
0.0145	2.9314
0.01455	2.9314
0.0146	2.93205
0.01465	2.93205
0.0147	2.93237
0.01475	2.9327
0.0148	2.93237
0.01485	2.93302
0.0149	2.93302
0.01495	2.93302
0.015	2.93335
0.01505	2.93367
0.0151	2.93335
0.01515	2.93367
0.0152	2.93399
0.01525	2.93432
0.0153	2.93464
0.01535	2.93497
0.0154	2.93562
0.01545	2.93529
0.0155	2.93627
0.01555	2.93692
0.0156	2.93724
0.01565	2.93756
0.0157	2.93854
0.01575	2.93886
0.0158	2.93919
0.01585	2.93919
0.0159	2.93984
0.01595	2.93984
0.016	2.94049
0.01605	2.94113
0.0161	2.94113
0.01615	2.94178
0.0162	2.94178
0.01625	2.94276
0.0163	2.94276
0.01635	2.94308
0.0164	2.94406
0.01645	2.94373
0.0165	2.9447
0.01655	2.94535
0.0166	2.94633
0.01665	2.94698
0.0167	2.94763
0.01675	2.9486
0.0168	2.94957
0.01685	2.95022
0.0169	2.95152
0.01695	2.95249
0.017	2.95347
0.01705	2.95444
0.0171	2.95509
0.01715	2.95606
0.0172	2.95671
0.01725	2.95801
0.0173	2.95898
0.01735	2.95963
0.0174	2.96061
0.01745	2.96158
0.0175	2.96191
0.01755	2.96255
0.0176	2.9632
0.01765	2.96385
0.0177	2.96483
0.01775	2.96483
0.0178	2.96548
0.01785	2.96548
0.0179	2.96677
0.01795	2.9671
0.018	2.96807
0.01805	2.96807
0.0181	2.96905
0.01815	2.96905
0.0182	2.97034
0.01825	2.97002
0.0183	2.97099
0.01835	2.97132
0.0184	2.97132
0.01845	2.97197
0.0185	2.97229
0.01855	2.97262
0.0186	2.97294
0.01865	2.97326
0.0187	2.97326
0.01875	2.97424
0.0188	2.97424
0.01885	2.97456
0.0189	2.97489
0.01895	2.97521
0.019	2.97586
0.01905	2.97586
0.0191	2.97619
0.01915	2.97683
0.0192	2.97683
0.01925	2.97781
0.0193	2.97813
0.01935	2.97813
0.0194	2.97911
0.01945	2.97943
0.0195	2.97976
0.01955	2.9804
0.0196	2.9804
0.01965	2.98073
0.0197	2.98105
0.01975	2.9817
0.0198	2.9817
0.01985	2.98138
0.0199	2.98203
0.01995	2.98203
0.02	2.9817
0.02005	2.98235
0.0201	2.98268
0.02015	2.98235
0.0202	2.98268
0.02025	2.983
0.0203	2.98333
0.02035	2.98333
0.0204	2.983
0.02045	2.98365
0.0205	2.98333
0.02055	2.98333
0.0206	2.98365
0.02065	2.98365
0.0207	2.98333
0.02075	2.98333
0.0208	2.98333
0.02085	2.983
0.0209	2.98333
0.02095	2.98268
0.021	2.983
0.02105	2.983
0.0211	2.98333
0.02115	2.98365
0.0212	2.983
0.02125	2.98333
0.0213	2.98365
0.02135	2.98365
0.0214	2.98397
0.02145	2.9843
0.0215	2.98462
0.02155	2.98527
0.0216	2.9856
0.02165	2.98625
0.0217	2.98657
0.02175	2.98722
0.0218	2.98754
0.02185	2.98819
0.0219	2.98917
0.02195	2.98949
0.022	2.99047
0.02205	2.99079
0.0221	2.99144
0.02215	2.99241
0.0222	2.99306
0.02225	2.99339
0.0223	2.99404
0.02235	2.99468
0.0224	2.99533
0.02245	2.99566
0.0225	2.99631
0.02255	2.99696
0.0226	2.99761
0.02265	2.99858
0.0227	2.9989
0.02275	2.99988
0.0228	3.0002
0.02285	3.00085
0.0229	3.0015
0.02295	3.00182
0.023	3.0028
0.02305	3.00312
0.0231	3.0041
0.02315	3.00475
0.0232	3.00539
0.02325	3.00539
0.0233	3.00604
0.02335	3.00669
0.0234	3.00799
0.02345	3.00864
0.0235	3.00896
0.02355	3.00994
0.0236	3.01026
0.02365	3.01059
0.0237	3.01156
0.02375	3.01253
0.0238	3.01318
0.02385	3.01448
0.0239	3.01513
0.02395	3.0161
0.024	3.01643
0.02405	3.01773
0.0241	3.01805
0.02415	3.0187
0.0242	3.02
0.02425	3.02065
0.0243	3.0213
0.02435	3.02195
0.0244	3.02292
0.02445	3.02324
0.0245	3.02422
0.02455	3.02487
0.0246	3.02487
0.02465	3.02584
0.0247	3.02649
0.02475	3.02649
0.0248	3.02779
0.02485	3.02779
0.0249	3.02876
0.02495	3.02909
0.025	3.02974
0.02505	3.03038
0.0251	3.03103
0.02515	3.03103
0.0252	3.03168
0.02525	3.03168
0.0253	3.03266
0.02535	3.03298
0.0254	3.03363
0.02545	3.03395
0.0255	3.03395
0.02555	3.0346
0.0256	3.0346
0.02565	3.03493
0.0257	3.03558
0.02575	3.0359
0.0258	3.0359
0.02585	3.03655
0.0259	3.0372
0.02595	3.0372
0.026	3.0372
0.02605	3.0372
0.0261	3.03785
0.02615	3.03752
0.0262	3.0385
0.02625	3.03817
0.0263	3.03882
0.02635	3.03915
0.0264	3.03947
0.02645	3.0398
0.0265	3.04012
0.02655	3.04045
0.0266	3.04077
0.02665	3.04142
0.0267	3.04207
0.02675	3.04207
0.0268	3.04304
0.02685	3.04337
0.0269	3.04434
0.02695	3.04466
0.027	3.04499
0.02705	3.04564
0.0271	3.04596
0.02715	3.04661
0.0272	3.04759
0.02725	3.04823
0.0273	3.04856
0.02735	3.04888
0.0274	3.04986
0.02745	3.04986
0.0275	3.05115
0.02755	3.05148
0.0276	3.05245
0.02765	3.05278
0.0277	3.05343
0.02775	3.05408
0.0278	3.0544
0.02785	3.05505
0.0279	3.0557
0.02795	3.05635
0.028	3.05667
0.02805	3.05765
0.0281	3.05797
0.02815	3.05894
0.0282	3.05862
0.02825	3.05959
0.0283	3.05992
0.02835	3.06057
0.0284	3.06057
0.02845	3.06122
0.0285	3.06186
0.02855	3.06186
0.0286	3.06251
0.02865	3.06316
0.0287	3.06381
0.02875	3.06381
0.0288	3.06349
0.02885	3.06381
0.0289	3.06414
0.02895	3.06414
0.029	3.06446
0.02905	3.06414
0.0291	3.06479
0.02915	3.06446
0.0292	3.06414
0.02925	3.06414
0.0293	3.06381
0.02935	3.06414
0.0294	3.06349
0.02945	3.06446
0.0295	3.06414
0.02955	3.06414
0.0296	3.06446
0.02965	3.06479
0.0297	3.06511
0.02975	3.06479
0.0298	3.06479
0.02985	3.06511
0.0299	3.06543
0.02995	3.06543
0.03	3.06576
0.03005	3.06608
0.0301	3.06641
0.03015	3.06706
0.0302	3.06738
0.03025	3.06836
0.0303	3.06836
0.03035	3.06836
0.0304	3.06933
0.03045	3.06998
0.0305	3.07063
0.03055	3.07128
0.0306	3.07193
0.03065	3.0729
0.0307	3.07322
0.03075	3.0742
0.0308	3.07485
0.03085	3.0755
0.0309	3.07614
0.03095	3.07679
0.031	3.07712
0.03105	3.07777
0.0311	3.07874
0.03115	3.07939
0.0312	3.07939
0.03125	3.08004
0.0313	3.07971
0.03135	3.08036
0.0314	3.08036
0.03145	3.08004
0.0315	3.08004
0.03155	3.07971
0.0316	3.07939
0.03165	3.07939
0.0317	3.07907
0.03175	3.07907
0.0318	3.07842
0.03185	3.07842
0.0319	3.07874
0.03195	3.07842
0.032	3.07842
0.03205	3.07874
0.0321	3.07809
0.03215	3.07907
0.0322	3.07907
0.03225	3.07939
0.0323	3.08004
0.03235	3.08069
0.0324	3.08101
0.03245	3.08199
0.0325	3.08199
0.03255	3.08296
0.0326	3.08361
0.03265	3.08458
0.0327	3.08556
0.03275	3.08621
0.0328	3.0875
0.03285	3.08783
0.0329	3.08945
0.03295	3.08978
0.033	3.09042
0.03305	3.09075
0.0331	3.09205
0.03315	3.0927
0.0332	3.0927
0.03325	3.09367
0.0333	3.09464
0.03335	3.09497
0.0334	3.09529
0.03345	3.09627
0.0335	3.09659
0.03355	3.09724
0.0336	3.09756
0.03365	3.09789
0.0337	3.09854
0.03375	3.09886
0.0338	3.09984
0.03385	3.10016
0.0339	3.10081
0.03395	3.10113
0.034	3.10178
0.03405	3.10211
0.0341	3.10276
0.03415	3.10308
0.0342	3.10373
0.03425	3.10373
0.0343	3.10438
0.03435	3.10503
0.0344	3.10535
0.03445	3.10568
0.0345	3.106
0.03455	3.1073
0.0346	3.10763
0.03465	3.1086
0.0347	3.1086
0.03475	3.10892
0.0348	3.1099
0.03485	3.11055
0.0349	3.11087
0.03495	3.1112
0.035	3.11184
0.03505	3.11249
0.0351	3.11282
0.03515	3.11314
0.0352	3.11314
0.03525	3.11412
0.0353	3.11412
0.03535	3.11412
0.0354	3.11477
0.03545	3.11477
0.0355	3.11477
0.03555	3.11541
0.0356	3.11541
0.03565	3.11574
0.0357	3.11606
0.03575	3.11639
0.0358	3.11704
0.03585	3.11736
0.0359	3.11769
0.03595	3.11801
0.036	3.11931
0.03605	3.11963
0.0361	3.11996
0.03615	3.12061
0.0362	3.12158
0.03625	3.12191
0.0363	3.12288
0.03635	3.12385
0.0364	3.12483
0.03645	3.1258
0.0365	3.12645
0.03655	3.12775
0.0366	3.1284
0.03665	3.12872
0.0367	3.13034
0.03675	3.13099
0.0368	3.13197
0.03685	3.13229
0.0369	3.13359
0.03695	3.13456
0.037	3.13554
0.03705	3.13586
0.0371	3.13651
0.03715	3.13683
0.0372	3.13781
0.03725	3.13781
0.0373	3.13813
0.03735	3.13846
0.0374	3.13878
0.03745	3.13878
0.0375	3.13846
0.03755	3.13846
0.0376	3.13878
0.03765	3.13813
0.0377	3.13846
0.03775	3.13846
0.0378	3.13846
0.03785	3.13878
0.0379	3.13846
0.03795	3.13943
0.038	3.13943
0.03805	3.13943
0.0381	3.13976
0.03815	3.14008
0.0382	3.14073
0.03825	3.14138
0.0383	3.14203
0.03835	3.14235
0.0384	3.14333
0.03845	3.1443
0.0385	3.14527
0.03855	3.1456
0.0386	3.1469
0.03865	3.14787
0.0387	3.14852
0.03875	3.14949
0.0388	3.15014
0.03885	3.15047
0.0389	3.15111
0.03895	3.15176
0.039	3.15209
0.03905	3.15274
0.0391	3.15371
0.03915	3.15371
0.0392	3.15436
0.03925	3.15404
0.0393	3.15404
0.03935	3.15468
0.0394	3.15533
0.03945	3.15533
0.0395	3.15533
0.03955	3.15501
0.0396	3.15533
0.03965	3.15566
0.0397	3.15566
0.03975	3.15533
0.0398	3.15566
0.03985	3.15533
0.0399	3.15566
0.03995	3.15533
0.04	3.15533
0.04005	3.15566
0.0401	3.15566
0.04015	3.15598
0.0402	3.15631
0.04025	3.15631
0.0403	3.15631
0.04035	3.15631
0.0404	3.15728
0.04045	3.15728
0.0405	3.15793
0.04055	3.15825
0.0406	3.15858
0.04065	3.15923
0.0407	3.15988
0.04075	3.15988
0.0408	3.1602
0.04085	3.16053
0.0409	3.1615
0.04095	3.16182
0.041	3.16182
0.04105	3.16215
0.0411	3.1628
0.04115	3.16312
0.0412	3.16345
0.04125	3.16377
0.0413	3.16475
0.04135	3.16507
0.0414	3.16539
0.04145	3.16604
0.0415	3.16637
0.04155	3.16669
0.0416	3.16669
0.04165	3.16767
0.0417	3.16734
0.04175	3.16767
0.0418	3.16832
0.04185	3.16799
0.0419	3.16832
0.04195	3.16832
0.042	3.16767
0.04205	3.16767
0.0421	3.16799
0.04215	3.16767
0.0422	3.16734
0.04225	3.16799
0.0423	3.16734
0.04235	3.16734
0.0424	3.16767
0.04245	3.16767
0.0425	3.16799
0.04255	3.16832
0.0426	3.16864
0.04265	3.16864
0.0427	3.16961
0.04275	3.17026
0.0428	3.17124
0.04285	3.17189
0.0429	3.17351
0.04295	3.17416
0.043	3.17513
0.04305	3.17643
0.0431	3.1774
0.04315	3.17903
0.0432	3.17967
0.04325	3.18162
0.0433	3.1826
0.04335	3.18422
0.0434	3.18552
0.04345	3.18649
0.0435	3.18844
0.04355	3.18941
0.0436	3.19038
0.04365	3.19168
0.0437	3.19266
0.04375	3.19363
0.0438	3.19525
0.04385	3.1959
0.0439	3.1972
0.04395	3.19785
0.044	3.19882
0.04405	3.1998
0.0441	3.20044
0.04415	3.20142
0.0442	3.20174
0.04425	3.20272
0.0443	3.20272
0.04435	3.20304
0.0444	3.20401
0.04445	3.20466
0.0445	3.20499
0.04455	3.20499
0.0446	3.20531
0.04465	3.20564
0.0447	3.20596
0.04475	3.20661
0.0448	3.20629
0.04485	3.20694
0.0449	3.20694
0.04495	3.20758
0.045	3.20758
0.04505	3.20758
0.0451	3.20791
0.04515	3.20856
0.0452	3.20856
0.04525	3.20856
0.0453	3.20921
0.04535	3.20953
0.0454	3.20953
0.04545	3.21018
0.0455	3.21018
0.04555	3.21083
0.0456	3.21083
0.04565	3.21148
0.0457	3.21115
0.04575	3.21148
0.0458	3.2118
0.04585	3.21148
0.0459	3.21213
0.04595	3.21213
0.046	3.21278
0.04605	3.21278
0.0461	3.21278
0.04615	3.2131
0.0462	3.21343
0.04625	3.21375
0.0463	3.2144
0.04635	3.2144
0.0464	3.2144
0.04645	3.21505
0.0465	3.21537
0.04655	3.2157
0.0466	3.21602
0.04665	3.21602
0.0467	3.21635
0.04675	3.21667
0.0468	3.21732
0.04685	3.217
0.0469	3.21765
0.04695	3.21829
0.047	3.21829
0.04705	3.21862
0.0471	3.21862
0.04715	3.21894
0.0472	3.21959
0.04725	3.21992
0.0473	3.22024
0.04735	3.22089
0.0474	3.22122
0.04745	3.22186
0.0475	3.22219
0.04755	3.22284
0.0476	3.22349
0.04765	3.22381
0.0477	3.22446
0.04775	3.22446
0.0478	3.22543
0.04785	3.22576
0.0479	3.22608
0.04795	3.22641
0.048	3.22673
0.04805	3.22706
0.0481	3.22738
0.04815	3.22738
0.0482	3.22771
0.04825	3.22738
0.0483	3.22803
0.04835	3.22836
0.0484	3.22836
0.04845	3.22803
0.0485	3.22868
0.04855	3.22868
0.0486	3.22933
0.04865	3.22965
0.0487	3.2303
0.04875	3.23063
0.0488	3.23128
0.04885	3.23193
0.0489	3.23257
0.04895	3.23355
0.049	3.2342
0.04905	3.23485
0.0491	3.2355
0.04915	3.23647
0.0492	3.23712
0.04925	3.23809
0.0493	3.23907
0.04935	3.23939
0.0494	3.24004
0.04945	3.24069
0.0495	3.24134
0.04955	3.24166
0.0496	3.24199
0.04965	3.24231
0.0497	3.24231
0.04975	3.24264
0.0498	3.24296
0.04985	3.24328
0.0499	3.24328
0.04995	3.24328
0.05	3.24361
0.05005	3.24393
0.0501	3.24393
0.05015	3.24426
0.0502	3.24458
0.05025	3.24491
0.0503	3.24556
0.05035	3.24556
0.0504	3.24588
0.05045	3.24653
0.0505	3.24653
0.05055	3.24718
0.0506	3.24718
0.05065	3.2475
0.0507	3.24783
0.05075	3.24815
0.0508	3.24783
0.05085	3.24815
0.0509	3.2488
0.05095	3.2488
0.051	3.24913
0.05105	3.2488
0.0511	3.24913
0.05115	3.24913
0.0512	3.24945
0.05125	3.24945
0.0513	3.24978
0.05135	3.25042
0.0514	3.25075
0.05145	3.25107
0.0515	3.25172
0.05155	3.25205
0.0516	3.25237
0.05165	3.25335
0.0517	3.25367
0.05175	3.25432
0.0518	3.25464
0.05185	3.25464
0.0519	3.25529
0.05195	3.25562
0.052	3.25562
0.05205	3.25659
0.0521	3.25659
0.05215	3.25692
0.0522	3.25724
0.05225	3.25724
0.0523	3.25789
0.05235	3.25821
0.0524	3.25886
0.05245	3.25886
0.0525	3.25919
0.05255	3.25951
0.0526	3.26049
0.05265	3.26016
0.0527	3.26081
0.05275	3.26113
0.0528	3.26211
0.05285	3.26276
0.0529	3.26276
0.05295	3.26373
0.053	3.26373
0.05305	3.26438
0.0531	3.26503
0.05315	3.266
0.0532	3.26665
0.05325	3.26698
0.0533	3.26763
0.05335	3.26827
0.0534	3.2686
0.05345	3.26957
0.0535	3.26957
0.05355	3.27022
0.0536	3.27087
0.05365	3.2712
0.0537	3.27184
0.05375	3.27282
0.0538	3.27314
0.05385	3.27412
0.0539	3.27444
0.05395	3.27477
0.054	3.27541
0.05405	3.27574
0.0541	3.27606
0.05415	3.27704
0.0542	3.27704
0.05425	3.27736
0.0543	3.27801
0.05435	3.27801
0.0544	3.27834
0.05445	3.27866
0.0545	3.27866
0.05455	3.27834
0.0546	3.27898
0.05465	3.27963
0.0547	3.27996
0.05475	3.28028
0.0548	3.28093
0.05485	3.28093
0.0549	3.28158
0.05495	3.28223
0.055	3.28288
0.05505	3.2832
0.0551	3.28385
0.05515	3.28483
0.0552	3.2858
0.05525	3.28645
0.0553	3.28677
0.05535	3.28742
0.0554	3.28807
0.05545	3.28905
0.0555	3.29002
0.05555	3.29099
0.0556	3.29099
0.05565	3.29197
0.0557	3.29229
0.05575	3.29294
0.0558	3.29326
0.05585	3.29424
0.0559	3.29456
0.05595	3.29521
0.056	3.29489
0.05605	3.29586
0.0561	3.29619
0.05615	3.29651
0.0562	3.29651
0.05625	3.29683
0.0563	3.29683
0.05635	3.29683
0.0564	3.29683
0.05645	3.29716
0.0565	3.29716
0.05655	3.29651
0.0566	3.29683
0.05665	3.29619
0.0567	3.29651
0.05675	3.29651
0.0568	3.29619
0.05685	3.29586
0.0569	3.29683
0.05695	3.29619
0.057	3.29619
0.05705	3.29651
0.0571	3.29651
0.05715	3.29716
0.0572	3.29781
0.05725	3.29813
0.0573	3.29846
0.05735	3.29911
0.0574	3.29878
0.05745	3.29943
0.0575	3.30008
0.05755	3.3004
0.0576	3.30138
0.05765	3.30235
0.0577	3.30333
0.05775	3.30365
0.0578	3.30495
0.05785	3.3056
0.0579	3.3069
0.05795	3.30787
0.058	3.30917
0.05805	3.31047
0.0581	3.31111
0.05815	3.31274
0.0582	3.31371
0.05825	3.31501
0.0583	3.31728
0.05835	3.31793
0.0584	3.31923
0.05845	3.32053
0.0585	3.3215
0.05855	3.32312
0.0586	3.3241
0.05865	3.32539
0.0587	3.32637
0.05875	3.32702
0.0588	3.32799
0.05885	3.32896
0.0589	3.32961
0.05895	3.32961
0.059	3.33059
0.05905	3.33059
0.0591	3.33124
0.05915	3.33156
0.0592	3.33156
0.05925	3.33156
0.0593	3.33156
0.05935	3.33188
0.0594	3.33188
0.05945	3.33156
0.0595	3.33156
0.05955	3.33156
0.0596	3.33188
0.05965	3.33188
0.0597	3.33156
0.05975	3.33124
0.0598	3.33124
0.05985	3.33091
0.0599	3.33091
0.05995	3.33091
0.06	3.33091
0.06005	3.32961
0.0601	3.32994
0.06015	3.32961
0.0602	3.32929
0.06025	3.32896
0.0603	3.32864
0.06035	3.32864
0.0604	3.32832
0.06045	3.32832
0.0605	3.32799
0.06055	3.32799
0.0606	3.32799
0.06065	3.32799
0.0607	3.32799
0.06075	3.32799
0.0608	3.32832
0.06085	3.32864
0.0609	3.32929
0.06095	3.32929
0.061	3.32961
0.06105	3.32961
0.0611	3.32994
0.06115	3.33026
0.0612	3.33059
0.06125	3.33124
0.0613	3.33124
0.06135	3.33188
0.0614	3.33221
0.06145	3.33253
0.0615	3.33318
0.06155	3.33351
0.0616	3.33383
0.06165	3.33448
0.0617	3.33513
0.06175	3.33578
0.0618	3.33578
0.06185	3.33708
0.0619	3.3374
0.06195	3.33773
0.062	3.33838
0.06205	3.3387
0.0621	3.33967
0.06215	3.34032
0.0622	3.34097
0.06225	3.3413
0.0623	3.34162
0.06235	3.34292
0.0624	3.34324
0.06245	3.34389
0.0625	3.34454
0.06255	3.34487
0.0626	3.34584
0.06265	3.34616
0.0627	3.34714
0.06275	3.34746
0.0628	3.34844
0.06285	3.34909
0.0629	3.34973
0.06295	3.35038
0.063	3.35103
0.06305	3.35136
0.0631	3.35201
0.06315	3.35298
0.0632	3.3533
0.06325	3.35298
0.0633	3.35363
0.06335	3.3546
0.0634	3.35493
0.06345	3.35493
0.0635	3.35558
0.06355	3.35623
0.0636	3.35655
0.06365	3.35687
0.0637	3.35752
0.06375	3.3572
0.0638	3.35752
0.06385	3.35785
0.0639	3.35785
0.06395	3.35817
0.064	3.35817
0.06405	3.35817
0.0641	3.35752
0.06415	3.35752
0.0642	3.35785
0.06425	3.3572
0.0643	3.3572
0.06435	3.35623
0.0644	3.3559
0.06445	3.35558
0.0645	3.35493
0.06455	3.35493
0.0646	3.35428
0.06465	3.35395
0.0647	3.35363
0.06475	3.3533
0.0648	3.3533
0.06485	3.3533
0.0649	3.3533
0.06495	3.3533
0.065	3.35395
0.06505	3.35428
0.0651	3.3546
0.06515	3.35493
0.0652	3.35558
0.06525	3.35623
0.0653	3.35687
0.06535	3.35785
0.0654	3.35882
0.06545	3.35947
0.0655	3.36077
0.06555	3.36174
0.0656	3.36272
0.06565	3.36369
0.0657	3.36466
0.06575	3.36596
0.0658	3.36726
0.06585	3.36888
0.0659	3.36986
0.06595	3.37083
0.066	3.3718
0.06605	3.3731
0.0661	3.3744
0.06615	3.37505
0.0662	3.37602
0.06625	3.377
0.0663	3.37829
0.06635	3.37894
0.0664	3.37959
0.06645	3.38024
0.0665	3.38122
0.06655	3.38154
0.0666	3.38219
0.06665	3.38219
0.0667	3.38251
0.06675	3.38316
0.0668	3.38316
0.06685	3.38349
0.0669	3.38414
0.06695	3.38381
0.067	3.38414
0.06705	3.38381
0.0671	3.38414
0.06715	3.38446
0.0672	3.38479
0.06725	3.38414
0.0673	3.38446
0.06735	3.38511
0.0674	3.38543
0.06745	3.38543
0.0675	3.38576
0.06755	3.38608
0.0676	3.38706
0.06765	3.38673
0.0677	3.38803
0.06775	3.38868
0.0678	3.389
0.06785	3.38998
0.0679	3.3903
0.06795	3.39063
0.068	3.39128
0.06805	3.3916
0.0681	3.39257
0.06815	3.3929
0.0682	3.39387
0.06825	3.3942
0.0683	3.39485
0.06835	3.39517
0.0684	3.39582
0.06845	3.39647
0.0685	3.39712
0.06855	3.39744
0.0686	3.39809
0.06865	3.39842
0.0687	3.39907
0.06875	3.39971
0.0688	3.40036
0.06885	3.40069
0.0689	3.40101
0.06895	3.40166
0.069	3.40231
0.06905	3.40264
0.0691	3.40328
0.06915	3.40393
0.0692	3.40393
0.06925	3.40491
0.0693	3.40491
0.06935	3.40523
0.0694	3.40588
0.06945	3.40588
0.0695	3.40588
0.06955	3.40621
0.0696	3.40621
0.06965	3.40653
0.0697	3.40653
0.06975	3.40653
0.0698	3.40653
0.06985	3.40621
0.0699	3.40556
0.06995	3.40621
0.07	3.40556
0.07005	3.40588
0.0701	3.40588
0.07015	3.40556
0.0702	3.40621
0.07025	3.40588
0.0703	3.40621
0.07035	3.40653
0.0704	3.40685
0.07045	3.40621
0.0705	3.40653
0.07055	3.40718
0.0706	3.40718
0.07065	3.4075
0.0707	3.40815
0.07075	3.40783
0.0708	3.40848
0.07085	3.40848
0.0709	3.40913
0.07095	3.41042
0.071	3.4101
0.07105	3.41075
0.0711	3.41075
0.07115	3.4114
0.0712	3.41205
0.07125	3.41302
0.0713	3.4127
0.07135	3.41335
0.0714	3.41367
0.07145	3.41464
0.0715	3.41497
0.07155	3.41562
0.0716	3.41594
0.07165	3.41692
0.0717	3.41756
0.07175	3.41789
0.0718	3.41854
0.07185	3.41919
0.0719	3.41984
0.07195	3.42049
0.072	3.42081
0.07205	3.42146
0.0721	3.42211
0.07215	3.42243
0.0722	3.42308
0.07225	3.42373
0.0723	3.42373
0.07235	3.42438
0.0724	3.4247
0.07245	3.42503
0.0725	3.42568
0.07255	3.42633
0.0726	3.42698
0.07265	3.42698
0.0727	3.4273
0.07275	3.42795
0.0728	3.42827
0.07285	3.42892
0.0729	3.42925
0.07295	3.42957
0.073	3.43022
0.07305	3.43055
0.0731	3.43087
0.07315	3.43184
0.0732	3.43217
0.07325	3.43249
0.0733	3.43282
0.07335	3.43314
0.0734	3.43347
0.07345	3.43444
0.0735	3.43444
0.07355	3.43477
0.0736	3.43509
0.07365	3.43541
0.0737	3.43574
0.07375	3.43574
0.0738	3.43671
0.07385	3.43704
0.0739	3.43704
0.07395	3.43801
0.074	3.43801
0.07405	3.43866
0.0741	3.43931
0.07415	3.43931
0.0742	3.43963
0.07425	3.44028
0.0743	3.44028
0.07435	3.44093
0.0744	3.44158
0.07445	3.44158
0.0745	3.44223
0.07455	3.44255
0.0746	3.44255
0.07465	3.4432
0.0747	3.4432
0.07475	3.4432
0.0748	3.4445
0.07485	3.44418
0.0749	3.4445
0.07495	3.44483
0.075	3.44483
0.07505	3.44548
0.0751	3.44515
0.07515	3.4458
0.0752	3.4458
0.07525	3.44645
0.0753	3.44645
0.07535	3.4471
0.0754	3.44677
0.07545	3.4471
0.0755	3.4471
0.07555	3.44775
0.0756	3.44775
0.07565	3.44807
0.0757	3.44807
0.07575	3.44872
0.0758	3.44872
0.07585	3.44905
0.0759	3.44937
0.07595	3.44905
0.076	3.44937
0.07605	3.44969
0.0761	3.44969
0.07615	3.44937
0.0762	3.45002
0.07625	3.44969
0.0763	3.44969
0.07635	3.44969
0.0764	3.45002
0.07645	3.45002
0.0765	3.45002
0.07655	3.45034
0.0766	3.45067
0.07665	3.45099
0.0767	3.45099
0.07675	3.45099
0.0768	3.45132
0.07685	3.45132
0.0769	3.45164
0.07695	3.45197
0.077	3.45262
0.07705	3.45262
0.0771	3.45326
0.07715	3.45391
0.0772	3.45359
0.07725	3.45424
0.0773	3.45424
0.07735	3.45489
0.0774	3.45489
0.07745	3.45521
0.0775	3.45586
0.07755	3.45586
0.0776	3.45586
0.07765	3.45619
0.0777	3.45586
0.07775	3.45651
0.0778	3.45683
0.07785	3.45651
0.0779	3.45716
0.07795	3.45716
0.078	3.45748
0.07805	3.45781
0.0781	3.45813
0.07815	3.45813
0.0782	3.45813
0.07825	3.45878
0.0783	3.45911
0.07835	3.45943
0.0784	3.46008
0.07845	3.45976
0.0785	3.46008
0.07855	3.4604
0.0786	3.46073
0.07865	3.46138
0.0787	3.46138
0.07875	3.46235
0.0788	3.46235
0.07885	3.46268
0.0789	3.46333
0.07895	3.46365
0.079	3.46397
0.07905	3.46462
0.0791	3.46495
0.07915	3.4656
0.0792	3.46592
0.07925	3.46625
0.0793	3.46722
0.07935	3.46722
0.0794	3.46754
0.07945	3.46819
0.0795	3.46884
0.07955	3.46917
0.0796	3.46982
0.07965	3.47014
0.0797	3.47079
0.07975	3.47144
0.0798	3.47176
0.07985	3.47274
0.0799	3.47274
0.07995	3.47371
0.08	3.47404
0.08005	3.47501
0.0801	3.47566
0.08015	3.47598
0.0802	3.47663
0.08025	3.47761
0.0803	3.47793
0.08035	3.47858
0.0804	3.47923
0.08045	3.47988
0.0805	3.48085
0.08055	3.48118
0.0806	3.4815
0.08065	3.48182
0.0807	3.4828
0.08075	3.48312
0.0808	3.48312
0.08085	3.48345
0.0809	3.4841
0.08095	3.4841
0.081	3.48442
0.08105	3.48442
0.0811	3.48474
0.08115	3.48507
0.0812	3.48539
0.08125	3.48572
0.0813	3.48604
0.08135	3.48572
0.0814	3.48637
0.08145	3.48702
0.0815	3.48669
0.08155	3.48734
0.0816	3.48799
0.08165	3.48799
0.0817	3.48799
0.08175	3.48864
0.0818	3.48896
0.08185	3.48929
0.0819	3.48994
0.08195	3.49026
0.082	3.48994
0.08205	3.49026
0.0821	3.49059
0.08215	3.49091
0.0822	3.49124
0.08225	3.49124
0.0823	3.49124
0.08235	3.49091
0.0824	3.49124
0.08245	3.49091
0.0825	3.49059
0.08255	3.49059
0.0826	3.49091
0.08265	3.49026
0.0827	3.49026
0.08275	3.49026
0.0828	3.48961
0.08285	3.48961
0.0829	3.48896
0.08295	3.48929
0.083	3.48864
0.08305	3.48929
0.0831	3.48896
0.08315	3.48864
0.0832	3.48896
0.08325	3.48896
0.0833	3.48831
0.08335	3.48896
0.0834	3.48929
0.08345	3.48961
0.0835	3.49026
0.08355	3.49026
0.0836	3.49156
0.08365	3.49156
0.0837	3.49221
0.08375	3.49318
0.0838	3.49416
0.08385	3.49513
0.0839	3.49578
0.08395	3.49675
0.084	3.49805
0.08405	3.4987
0.0841	3.5
0.08415	3.50065
0.0842	3.50162
0.08425	3.50227
0.0843	3.50292
0.08435	3.50389
0.0844	3.50454
0.08445	3.50519
0.0845	3.50584
0.08455	3.50649
0.0846	3.50681
0.08465	3.50746
0.0847	3.50779
0.08475	3.50811
0.0848	3.50876
0.08485	3.50973
0.0849	3.50973
0.08495	3.51038
0.085	3.51071
0.08505	3.51136
0.0851	3.51168
0.08515	3.5133
0.0852	3.51363
0.08525	3.51395
0.0853	3.51428
0.08535	3.51525
0.0854	3.51623
0.08545	3.51623
0.0855	3.5172
0.08555	3.5172
0.0856	3.51785
0.08565	3.5185
0.0857	3.51915
0.08575	3.52012
0.0858	3.52044
0.08585	3.52077
0.0859	3.52174
0.08595	3.52272
0.086	3.52369
0.08605	3.52401
0.0861	3.52531
0.08615	3.52596
0.0862	3.52661
0.08625	3.52791
0.0863	3.52823
0.08635	3.52953
0.0864	3.53018
0.08645	3.53115
0.0865	3.5318
0.08655	3.53213
0.0866	3.53278
0.08665	3.53343
0.0867	3.53375
0.08675	3.5344
0.0868	3.53408
0.08685	3.5344
0.0869	3.53408
0.08695	3.53375
0.087	3.53408
0.08705	3.53343
0.0871	3.53343
0.08715	3.5331
0.0872	3.5331
0.08725	3.53245
0.0873	3.53245
0.08735	3.53213
0.0874	3.5318
0.08745	3.5318
0.0875	3.53115
0.08755	3.53083
0.0876	3.53018
0.08765	3.53051
0.0877	3.52986
0.08775	3.52953
0.0878	3.52921
0.08785	3.52888
0.0879	3.52921
0.08795	3.52856
0.088	3.52823
0.08805	3.52823
0.0881	3.52823
0.08815	3.52823
0.0882	3.52856
0.08825	3.52823
0.0883	3.52823
0.08835	3.52823
0.0884	3.52823
0.08845	3.52921
0.0885	3.52888
0.08855	3.52953
0.0886	3.52986
0.08865	3.52986
0.0887	3.53051
0.08875	3.53148
0.0888	3.5318
0.08885	3.53245
0.0889	3.5331
0.08895	3.53343
0.089	3.5344
0.08905	3.53537
0.0891	3.53635
0.08915	3.537
0.0892	3.53829
0.08925	3.53894
0.0893	3.53959
0.08935	3.54089
0.0894	3.54219
0.08945	3.54284
0.0895	3.54381
0.08955	3.54479
0.0896	3.54543
0.08965	3.54608
0.0897	3.54641
0.08975	3.54738
0.0898	3.54836
0.08985	3.54868
0.0899	3.549
0.08995	3.54933
0.09	3.54933
0.09005	3.54998
0.0901	3.54998
0.09015	3.5503
0.0902	3.55095
0.09025	3.55095
0.0903	3.55128
0.09035	3.5516
0.0904	3.55193
0.09045	3.55193
0.0905	3.55225
0.09055	3.5529
0.0906	3.5529
0.09065	3.55322
0.0907	3.55322
0.09075	3.55355
0.0908	3.55387
0.09085	3.5542
0.0909	3.55452
0.09095	3.55485
0.091	3.55485
0.09105	3.55517
0.0911	3.55582
0.09115	3.55614
0.0912	3.55647
0.09125	3.55712
0.0913	3.55744
0.09135	3.55777
0.0914	3.55842
0.09145	3.55874
0.0915	3.55939
0.09155	3.56004
0.0916	3.56004
0.09165	3.56069
0.0917	3.56101
0.09175	3.56134
0.0918	3.56231
0.09185	3.56264
0.0919	3.56328
0.09195	3.56328
0.092	3.56361
0.09205	3.56393
0.0921	3.56426
0.09215	3.56426
0.0922	3.56393
0.09225	3.56458
0.0923	3.56458
0.09235	3.56426
0.0924	3.56458
0.09245	3.56458
0.0925	3.56491
0.09255	3.56458
0.0926	3.56491
0.09265	3.56458
0.0927	3.56393
0.09275	3.56426
0.0928	3.56393
0.09285	3.56361
0.0929	3.56328
0.09295	3.56296
0.093	3.56296
0.09305	3.56296
0.0931	3.56296
0.09315	3.56264
0.0932	3.56231
0.09325	3.56264
0.0933	3.56296
0.09335	3.56296
0.0934	3.56361
0.09345	3.56393
0.0935	3.56393
0.09355	3.56458
0.0936	3.56523
0.09365	3.56588
0.0937	3.56685
0.09375	3.56783
0.0938	3.56848
0.09385	3.56913
0.0939	3.56978
0.09395	3.57075
0.094	3.5714
0.09405	3.57205
0.0941	3.57302
0.09415	3.57367
0.0942	3.57464
0.09425	3.57497
0.0943	3.57594
0.09435	3.57659
0.0944	3.57756
0.09445	3.57821
0.0945	3.57919
0.09455	3.57951
0.0946	3.58016
0.09465	3.58081
0.0947	3.58113
0.09475	3.58211
0.0948	3.58243
0.09485	3.58308
0.0949	3.58341
0.09495	3.58406
0.095	3.58438
0.09505	3.5847
0.0951	3.58535
0.09515	3.58568
0.0952	3.586
0.09525	3.58633
0.0953	3.586
0.09535	3.58665
0.0954	3.58763
0.09545	3.5873
0.0955	3.5873
0.09555	3.58795
0.0956	3.58763
0.09565	3.58795
0.0957	3.58795
0.09575	3.58795
0.0958	3.58795
0.09585	3.58827
0.0959	3.5886
0.09595	3.58795
0.096	3.5886
0.09605	3.58827
0.0961	3.5886
0.09615	3.5886
0.0962	3.58892
0.09625	3.5886
0.0963	3.5886
0.09635	3.58827
0.0964	3.5886
0.09645	3.58795
0.0965	3.5886
0.09655	3.58795
0.0966	3.58795
0.09665	3.58795
0.0967	3.58795
0.09675	3.58795
0.0968	3.58763
0.09685	3.5873
0.0969	3.5873
0.09695	3.5873
0.097	3.58665
0.09705	3.5873
0.0971	3.58665
0.09715	3.58698
0.0972	3.58698
0.09725	3.58698
0.0973	3.5873
0.09735	3.58698
0.0974	3.58763
0.09745	3.58763
0.0975	3.58827
0.09755	3.5886
0.0976	3.58925
0.09765	3.58925
0.0977	3.59055
0.09775	3.5912
0.0978	3.59217
0.09785	3.59249
0.0979	3.59347
0.09795	3.59412
0.098	3.59477
0.09805	3.59639
0.0981	3.59704
0.09815	3.59769
0.0982	3.59898
0.09825	3.59931
0.0983	3.60061
0.09835	3.60126
0.0984	3.60255
0.09845	3.6032
0.0985	3.60385
0.09855	3.60483
0.0986	3.60515
0.09865	3.60612
0.0987	3.6071
0.09875	3.60775
0.0988	3.60807
0.09885	3.60872
0.0989	3.60905
0.09895	3.60969
0.099	3.61034
0.09905	3.61034
[truncated: 5,812 more rows]
