# Supplementary material for: An evolutionarily conserved glycine-tyrosine motif forms a folding core in outer membrane proteins
Source: PLoS One. 2017 Aug 3;12(8):e0182016. doi: 10.1371/journal.pone.0182016 (PMC5542473; doi:10.1371/journal.pone.0182016)
Supplement: S1 File — (ZIP) [file pone.0182016.s001.zip › OmpX stopflow RAW data/OmpX WT 2/ompx_wt_ch1_012.bka]

BIO-KINE ASCII FILE
_COMMENT	External device
_COMMENT	Kinetics measurement
_COMMENT	Y Unit : Volt, X Unit : s
_COMMENT	Timebase 1 = .00005 s 5001 pts
_COMMENT	Timebase 2 = .001 s 2749 pts
_COMMENT	Timebase 3 = .5 s 44 pts
_SFM	SFM-300 /S Advanced mode
_SFM	Ratio : S1: 950, S2: 950, S3: 100
_SFM	Content : S1: , S2: , S3:
_SFM	Concentration : S1: , S2: , S3:
_SFM	Total volume : 422 �l Flow : 14 mL/s
_SFM	Acquisition start : 10 ms before stop
_SFM	cuve=FC-08, s1=10 ml , s2=10 ml , s3=1.9 ml
_UNITX	s
_UNITY	Volt
_DELTAX	0
_DATA
1e-300	2.06811
5e-5	2.08467
1e-4	2.10057
1.5e-4	2.11842
2e-4	2.13627
2.5e-4	2.15542
3e-4	2.17456
3.5e-4	2.19404
4e-4	2.21416
4.5e-4	2.2346
5e-4	2.2557
5.5e-4	2.27647
6e-4	2.29659
6.5e-4	2.31801
7e-4	2.33846
7.5e-4	2.35955
8e-4	2.38032
8.5e-4	2.40045
9e-4	2.42024
9.5e-4	2.44004
0.001	2.45919
0.00105	2.47899
0.0011	2.49748
0.00115	2.51631
0.0012	2.53416
0.00125	2.55201
0.0013	2.56888
0.00135	2.58479
0.0014	2.60004
0.00145	2.61529
0.0015	2.6286
0.00155	2.64223
0.0016	2.65424
0.00165	2.66527
0.0017	2.67631
0.00175	2.68539
0.0018	2.69383
0.00185	2.7013
0.0019	2.70811
0.00195	2.71363
0.002	2.7185
0.00205	2.72239
0.0021	2.72499
0.00215	2.72694
0.0022	2.72759
0.00225	2.72791
0.0023	2.72629
0.00235	2.72499
0.0024	2.72272
0.00245	2.71882
0.0025	2.71493
0.00255	2.70974
0.0026	2.70357
0.00265	2.6974
0.0027	2.68961
0.00275	2.68215
0.0028	2.67306
0.00285	2.66333
0.0029	2.65359
0.00295	2.64288
0.003	2.63185
0.00305	2.61951
0.0031	2.60686
0.00315	2.59387
0.0032	2.58089
0.00325	2.56726
0.0033	2.55298
0.00335	2.53805
0.0034	2.5241
0.00345	2.50852
0.0035	2.49359
0.00355	2.47801
0.0036	2.46276
0.00365	2.44815
0.0037	2.43355
0.00375	2.41895
0.0038	2.40499
0.00385	2.39136
0.0039	2.3787
0.00395	2.36604
0.004	2.35501
0.00405	2.3443
0.0041	2.33424
0.00415	2.32483
0.0042	2.31736
0.00425	2.31055
0.0043	2.30438
0.00435	2.29984
0.0044	2.29627
0.00445	2.29432
0.0045	2.29302
0.00455	2.294
0.0046	2.29562
0.00465	2.29854
0.0047	2.30341
0.00475	2.30925
0.0048	2.31607
0.00485	2.32418
0.0049	2.33391
0.00495	2.3443
0.005	2.35566
0.00505	2.36799
0.0051	2.38065
0.00515	2.3946
0.0052	2.40921
0.00525	2.42349
0.0053	2.43842
0.00535	2.45335
0.0054	2.46925
0.00545	2.48385
0.0055	2.50008
0.00555	2.51598
0.0056	2.53124
0.00565	2.54682
0.0057	2.56207
0.00575	2.577
0.0058	2.59193
0.00585	2.60653
0.0059	2.62114
0.00595	2.63477
0.006	2.64872
0.00605	2.6617
0.0061	2.67468
0.00615	2.68702
0.0062	2.69903
0.00625	2.71038
0.0063	2.72142
0.00635	2.73213
0.0064	2.74251
0.00645	2.75193
0.0065	2.76231
0.00655	2.77107
0.0066	2.77984
0.00665	2.78828
0.0067	2.79704
0.00675	2.80483
0.0068	2.81262
0.00685	2.82073
0.0069	2.82787
0.00695	2.83468
0.007	2.8415
0.00705	2.84799
0.0071	2.85448
0.00715	2.86032
0.0072	2.86617
0.00725	2.87201
0.0073	2.87752
0.00735	2.88272
0.0074	2.88726
0.00745	2.89213
0.0075	2.89635
0.00755	2.89992
0.0076	2.90349
0.00765	2.90706
0.0077	2.90965
0.00775	2.91225
0.0078	2.91355
0.00785	2.91517
0.0079	2.9155
0.00795	2.91615
0.008	2.91582
0.00805	2.91485
0.0081	2.91322
0.00815	2.91128
0.0082	2.90836
0.00825	2.90544
0.0083	2.90122
0.00835	2.89635
0.0084	2.8918
0.00845	2.88564
0.0085	2.87915
0.00855	2.87136
0.0086	2.86357
0.00865	2.85513
0.0087	2.84604
0.00875	2.83663
0.0088	2.8269
0.00885	2.81683
0.0089	2.80677
0.00895	2.79606
0.009	2.78503
0.00905	2.77497
0.0091	2.76426
0.00915	2.75387
0.0092	2.74414
0.00925	2.7344
0.0093	2.72499
0.00935	2.7159
0.0094	2.70779
0.00945	2.7
0.0095	2.69253
0.00955	2.68637
0.0096	2.68118
0.00965	2.67631
0.0097	2.67144
0.00975	2.66819
0.0098	2.6656
0.00985	2.66268
0.0099	2.66138
0.00995	2.66008
0.01	2.65976
0.01005	2.66008
0.0101	2.66008
0.01015	2.66105
0.0102	2.663
0.01025	2.66495
0.0103	2.6669
0.01035	2.66982
0.0104	2.67339
0.01045	2.67728
0.0105	2.68118
0.01055	2.68572
0.0106	2.69026
0.01065	2.69448
0.0107	2.6987
0.01075	2.70422
0.0108	2.70909
0.01085	2.71395
0.0109	2.7185
0.01095	2.72304
0.011	2.72791
0.01105	2.73213
0.0111	2.73667
0.01115	2.74057
0.0112	2.74414
0.01125	2.74836
0.0113	2.75225
0.01135	2.75582
0.0114	2.75939
0.01145	2.76393
0.0115	2.76718
0.01155	2.7701
0.0116	2.774
0.01165	2.77757
0.0117	2.78178
0.01175	2.78535
0.0118	2.78892
0.01185	2.79249
0.0119	2.79606
0.01195	2.79996
0.012	2.80255
0.01205	2.80677
0.0121	2.81034
0.01215	2.81391
0.0122	2.81748
0.01225	2.82073
0.0123	2.82397
0.01235	2.82754
0.0124	2.83079
0.01245	2.83371
0.0125	2.83696
0.01255	2.83988
0.0126	2.84312
0.01265	2.84572
0.0127	2.84864
0.01275	2.85156
0.0128	2.85383
0.01285	2.85675
0.0129	2.85903
0.01295	2.86065
0.013	2.86324
0.01305	2.86519
0.0131	2.86714
0.01315	2.86844
0.0132	2.87006
0.01325	2.87136
0.0133	2.87298
0.01335	2.87395
0.0134	2.87493
0.01345	2.8759
0.0135	2.87623
0.01355	2.87655
0.0136	2.87785
0.01365	2.87785
0.0137	2.87785
0.01375	2.87785
0.0138	2.87882
0.01385	2.87882
0.0139	2.87817
0.01395	2.87817
0.014	2.87817
0.01405	2.8785
0.0141	2.87817
0.01415	2.87817
0.0142	2.87785
0.01425	2.87785
0.0143	2.87752
0.01435	2.87752
0.0144	2.87688
0.01445	2.8772
0.0145	2.87655
0.01455	2.87655
0.0146	2.87688
0.01465	2.87623
0.0147	2.8759
0.01475	2.8759
0.0148	2.87558
0.01485	2.87558
0.0149	2.87493
0.01495	2.8746
0.015	2.87428
0.01505	2.87395
0.0151	2.87363
0.01515	2.87331
0.0152	2.87331
0.01525	2.87266
0.0153	2.87266
0.01535	2.87233
0.0154	2.87233
0.01545	2.87168
0.0155	2.87136
0.01555	2.87136
0.0156	2.87136
0.01565	2.87071
0.0157	2.87103
0.01575	2.87071
0.0158	2.87071
0.01585	2.87103
0.0159	2.87103
0.01595	2.87168
0.016	2.87201
0.01605	2.87266
0.0161	2.87298
0.01615	2.87395
0.0162	2.87493
0.01625	2.87558
0.0163	2.87655
0.01635	2.8772
0.0164	2.8785
0.01645	2.8798
0.0165	2.88077
0.01655	2.88174
0.0166	2.88272
0.01665	2.88369
0.0167	2.88466
0.01675	2.88596
0.0168	2.88694
0.01685	2.88759
0.0169	2.88856
0.01695	2.88921
0.017	2.88953
0.01705	2.89083
0.0171	2.89083
0.01715	2.8918
0.0172	2.8918
0.01725	2.89278
0.0173	2.89343
0.01735	2.89375
0.0174	2.89408
0.01745	2.8944
0.0175	2.89505
0.01755	2.89505
0.0176	2.8957
0.01765	2.8957
0.0177	2.89602
0.01775	2.89635
0.0178	2.89667
0.01785	2.897
0.0179	2.89732
0.01795	2.89797
0.018	2.89797
0.01805	2.8983
0.0181	2.89927
0.01815	2.89992
0.0182	2.90024
0.01825	2.90024
0.0183	2.90089
0.01835	2.90187
0.0184	2.90219
0.01845	2.90316
0.0185	2.90349
0.01855	2.90446
0.0186	2.90479
0.01865	2.90511
0.0187	2.90576
0.01875	2.90641
0.0188	2.90706
0.01885	2.90738
0.0189	2.90803
0.01895	2.90836
0.019	2.90868
0.01905	2.90933
0.0191	2.90965
0.01915	2.90998
0.0192	2.90998
0.01925	2.91063
0.0193	2.91063
0.01935	2.9103
0.0194	2.91063
0.01945	2.91095
0.0195	2.91128
0.01955	2.91095
0.0196	2.91095
0.01965	2.91063
0.0197	2.91095
0.01975	2.91095
0.0198	2.91128
0.01985	2.9116
0.0199	2.91193
0.01995	2.91225
0.02	2.91258
0.02005	2.9129
0.0201	2.91387
0.02015	2.91387
0.0202	2.91452
0.02025	2.9155
0.0203	2.91582
0.02035	2.91647
0.0204	2.91712
0.02045	2.91744
0.0205	2.91809
0.02055	2.91907
0.0206	2.91939
0.02065	2.92036
0.0207	2.92036
0.02075	2.92101
0.0208	2.92166
0.02085	2.92166
0.0209	2.92199
0.02095	2.92264
0.021	2.92296
0.02105	2.92296
0.0211	2.92328
0.02115	2.92328
0.0212	2.92361
0.02125	2.92361
0.0213	2.92328
0.02135	2.92361
0.0214	2.92393
0.02145	2.92328
0.0215	2.92393
0.02155	2.92393
0.0216	2.92426
0.02165	2.92426
0.0217	2.92523
0.02175	2.92556
0.0218	2.92523
0.02185	2.92588
0.0219	2.92621
0.02195	2.92653
0.022	2.92718
0.02205	2.9275
0.0221	2.92848
0.02215	2.92848
0.0222	2.9288
0.02225	2.92913
0.0223	2.92978
0.02235	2.92978
0.0224	2.93042
0.02245	2.93107
0.0225	2.9314
0.02255	2.93172
0.0226	2.93172
0.02265	2.93205
0.0227	2.93237
0.02275	2.93237
0.0228	2.93237
0.02285	2.93335
0.0229	2.93335
0.02295	2.93432
0.023	2.93432
0.02305	2.93464
0.0231	2.93497
0.02315	2.93562
0.0232	2.93594
0.02325	2.93692
0.0233	2.93724
0.02335	2.93821
0.0234	2.93854
0.02345	2.93984
0.0235	2.94049
0.02355	2.94146
0.0236	2.94211
0.02365	2.94276
0.0237	2.94341
0.02375	2.94438
0.0238	2.94503
0.02385	2.946
0.0239	2.94633
0.02395	2.94763
0.024	2.94763
0.02405	2.94827
0.0241	2.94892
0.02415	2.94957
0.0242	2.94957
0.02425	2.95055
0.0243	2.95055
0.02435	2.95087
0.0244	2.95152
0.02445	2.9512
0.0245	2.95184
0.02455	2.95217
0.0246	2.95249
0.02465	2.95282
0.0247	2.95282
0.02475	2.95347
0.0248	2.95314
0.02485	2.95347
0.0249	2.95412
0.02495	2.95412
0.025	2.95477
0.02505	2.95509
0.0251	2.95541
0.02515	2.95574
0.0252	2.95639
0.02525	2.95704
0.0253	2.95704
0.02535	2.95801
0.0254	2.95834
0.02545	2.95931
0.0255	2.95963
0.02555	2.96061
0.0256	2.96093
0.02565	2.96158
0.0257	2.96255
0.02575	2.96255
0.0258	2.96288
0.02585	2.96353
0.0259	2.96353
0.02595	2.96418
0.026	2.96483
0.02605	2.96515
0.0261	2.96548
0.02615	2.96548
0.0262	2.96645
0.02625	2.96645
0.0263	2.96645
0.02635	2.96677
0.0264	2.9671
0.02645	2.96775
0.0265	2.96807
0.02655	2.9684
0.0266	2.96872
0.02665	2.96905
0.0267	2.96969
0.02675	2.97002
0.0268	2.97034
0.02685	2.97034
0.0269	2.97067
0.02695	2.97099
0.027	2.97099
0.02705	2.97164
0.0271	2.97164
0.02715	2.97197
0.0272	2.97229
0.02725	2.97262
0.0273	2.97294
0.02735	2.97294
0.0274	2.97326
0.02745	2.97424
0.0275	2.97424
0.02755	2.97521
0.0276	2.97554
0.02765	2.97554
0.0277	2.97651
0.02775	2.97683
0.0278	2.97748
0.02785	2.97813
0.0279	2.97878
0.02795	2.97911
0.028	2.97976
0.02805	2.97976
0.0281	2.98073
0.02815	2.98073
0.0282	2.98138
0.02825	2.98203
0.0283	2.9817
0.02835	2.98203
0.0284	2.98268
0.02845	2.98268
0.0285	2.983
0.02855	2.983
0.0286	2.98333
0.02865	2.98365
0.0287	2.98365
0.02875	2.98397
0.0288	2.98365
0.02885	2.98365
0.0289	2.98365
0.02895	2.98333
0.029	2.98365
0.02905	2.98333
0.0291	2.98333
0.02915	2.98397
0.0292	2.98365
0.02925	2.98397
0.0293	2.98397
0.02935	2.9843
0.0294	2.98495
0.02945	2.98495
0.0295	2.9856
0.02955	2.98625
0.0296	2.9869
0.02965	2.98787
0.0297	2.98852
0.02975	2.98982
0.0298	2.99047
0.02985	2.99144
0.0299	2.99274
0.02995	2.99371
0.03	2.99468
0.03005	2.99598
0.0301	2.99696
0.03015	2.99761
0.0302	2.99858
0.03025	2.99955
0.0303	2.99988
0.03035	3.00053
0.0304	3.00118
0.03045	3.00182
0.0305	3.0028
0.03055	3.00312
0.0306	3.00377
0.03065	3.00475
0.0307	3.00539
0.03075	3.00637
0.0308	3.00669
0.03085	3.00767
0.0309	3.00832
0.03095	3.00896
0.031	3.00961
0.03105	3.01026
0.0311	3.01091
0.03115	3.01156
0.0312	3.01221
0.03125	3.01286
0.0313	3.01318
0.03135	3.01383
0.0314	3.01448
0.03145	3.01481
0.0315	3.01546
0.03155	3.0161
0.0316	3.0161
0.03165	3.01675
0.0317	3.01708
0.03175	3.01773
0.0318	3.01805
0.03185	3.01805
0.0319	3.0187
0.03195	3.01935
0.032	3.01967
0.03205	3.02
0.0321	3.02032
0.03215	3.02032
0.0322	3.02097
0.03225	3.02162
0.0323	3.02195
0.03235	3.02195
0.0324	3.0226
0.03245	3.02292
0.0325	3.0226
0.03255	3.02292
0.0326	3.02357
0.03265	3.02324
0.0327	3.02324
0.03275	3.02324
0.0328	3.02292
0.03285	3.02324
0.0329	3.02324
0.03295	3.0226
0.033	3.0226
0.03305	3.0226
0.0331	3.02292
0.03315	3.02292
0.0332	3.02292
0.03325	3.0226
0.0333	3.02324
0.03335	3.02324
0.0334	3.02324
0.03345	3.02357
0.0335	3.02357
0.03355	3.02422
0.0336	3.02422
0.03365	3.02487
0.0337	3.02552
0.03375	3.02552
0.0338	3.02617
0.03385	3.02681
0.0339	3.02714
0.03395	3.02811
0.034	3.02844
0.03405	3.02876
0.0341	3.02974
0.03415	3.03038
0.0342	3.03136
0.03425	3.03201
0.0343	3.03266
0.03435	3.03395
0.0344	3.0346
0.03445	3.0359
0.0345	3.03655
0.03455	3.03688
0.0346	3.03785
0.03465	3.03882
0.0347	3.03947
0.03475	3.04012
0.0348	3.04045
0.03485	3.04142
0.0349	3.04109
0.03495	3.04174
0.035	3.04207
0.03505	3.04207
0.0351	3.04239
0.03515	3.04304
0.0352	3.04272
0.03525	3.04272
0.0353	3.04337
0.03535	3.04304
0.0354	3.04304
0.03545	3.04337
0.0355	3.04337
0.03555	3.04337
0.0356	3.04337
0.03565	3.04402
0.0357	3.04369
0.03575	3.04434
0.0358	3.04402
0.03585	3.04434
0.0359	3.04466
0.03595	3.04531
0.036	3.04564
0.03605	3.04564
0.0361	3.04629
0.03615	3.04661
0.0362	3.04694
0.03625	3.04726
0.0363	3.04759
0.03635	3.04791
0.0364	3.04856
0.03645	3.04888
0.0365	3.04921
0.03655	3.04986
0.0366	3.04953
0.03665	3.05051
0.0367	3.05083
0.03675	3.05083
0.0368	3.05083
0.03685	3.05115
0.0369	3.05115
0.03695	3.05148
0.037	3.05148
0.03705	3.05148
0.0371	3.05115
0.03715	3.05115
0.0372	3.05115
0.03725	3.05051
0.0373	3.05083
0.03735	3.05115
0.0374	3.05051
0.03745	3.05083
0.0375	3.05083
0.03755	3.05115
0.0376	3.05115
0.03765	3.05148
0.0377	3.05148
0.03775	3.0518
0.0378	3.05148
0.03785	3.0518
0.0379	3.05245
0.03795	3.05278
0.038	3.05278
0.03805	3.05375
0.0381	3.05408
0.03815	3.0544
0.0382	3.05505
0.03825	3.05505
0.0383	3.05537
0.03835	3.05635
0.0384	3.05667
0.03845	3.05732
0.0385	3.05765
0.03855	3.05797
0.0386	3.05797
0.03865	3.05894
0.0387	3.05959
0.03875	3.05959
0.0388	3.06024
0.03885	3.06089
0.0389	3.06089
0.03895	3.06154
0.039	3.06186
0.03905	3.06251
0.0391	3.06316
0.03915	3.06349
0.0392	3.06381
0.03925	3.06479
0.0393	3.06511
0.03935	3.06543
0.0394	3.06641
0.03945	3.06673
0.0395	3.06803
0.03955	3.06836
0.0396	3.06868
0.03965	3.06965
0.0397	3.0703
0.03975	3.07095
0.0398	3.0716
0.03985	3.07257
0.0399	3.07355
0.03995	3.07387
0.04	3.0742
0.04005	3.07485
0.0401	3.0755
0.04015	3.07614
0.0402	3.07679
0.04025	3.07744
0.0403	3.07809
0.04035	3.07874
0.0404	3.07971
0.04045	3.08004
0.0405	3.08069
0.04055	3.08101
0.0406	3.08199
0.04065	3.08264
0.0407	3.08328
0.04075	3.08393
0.0408	3.08458
0.04085	3.08556
0.0409	3.08685
0.04095	3.08783
0.041	3.0888
0.04105	3.08913
0.0411	3.08978
0.04115	3.09042
0.0412	3.09107
0.04125	3.0914
0.0413	3.09237
0.04135	3.09237
0.0414	3.09302
0.04145	3.0927
0.0415	3.09335
0.04155	3.09335
0.0416	3.09335
0.04165	3.09367
0.0417	3.09432
0.04175	3.09497
0.0418	3.09464
0.04185	3.09529
0.0419	3.09594
0.04195	3.09627
0.042	3.09659
0.04205	3.09724
0.0421	3.09789
0.04215	3.09821
0.0422	3.09886
0.04225	3.09919
0.0423	3.10016
0.04235	3.10081
0.0424	3.10049
0.04245	3.10146
0.0425	3.10178
0.04255	3.10211
0.0426	3.10276
0.04265	3.10308
0.0427	3.10341
0.04275	3.10373
0.0428	3.1047
0.04285	3.10535
0.0429	3.10535
0.04295	3.10633
0.043	3.10633
0.04305	3.1073
0.0431	3.10763
0.04315	3.10827
0.0432	3.10892
0.04325	3.10957
0.0433	3.11022
0.04335	3.11087
0.0434	3.11152
0.04345	3.11249
0.0435	3.11282
0.04355	3.11347
0.0436	3.11412
0.04365	3.11477
0.0437	3.11541
0.04375	3.11606
0.0438	3.11671
0.04385	3.11736
0.0439	3.11769
0.04395	3.11834
0.044	3.11898
0.04405	3.11931
0.0441	3.11963
0.04415	3.11996
0.0442	3.12028
0.04425	3.12061
0.0443	3.12028
0.04435	3.12061
0.0444	3.12126
0.04445	3.12093
0.0445	3.12093
0.04455	3.12126
0.0446	3.12093
0.04465	3.12061
0.0447	3.12093
0.04475	3.12126
0.0448	3.12126
0.04485	3.12158
0.0449	3.12191
0.04495	3.12223
0.045	3.12223
0.04505	3.12288
0.0451	3.12255
0.04515	3.1232
0.0452	3.12385
0.04525	3.12385
0.0453	3.12418
0.04535	3.1245
0.0454	3.12483
0.04545	3.12548
0.0455	3.12548
0.04555	3.12612
0.0456	3.12677
0.04565	3.1271
0.0457	3.12742
0.04575	3.12775
0.0458	3.12807
0.04585	3.12872
0.0459	3.12937
0.04595	3.12937
0.046	3.13002
0.04605	3.13067
0.0461	3.13164
0.04615	3.13197
0.0462	3.13294
0.04625	3.13359
0.0463	3.13424
0.04635	3.13521
0.0464	3.13586
0.04645	3.13683
0.0465	3.13748
0.04655	3.13846
0.0466	3.13911
0.04665	3.1404
0.0467	3.14138
0.04675	3.1417
0.0468	3.14235
0.04685	3.14333
0.0469	3.14397
0.04695	3.14495
0.047	3.14527
0.04705	3.14592
0.0471	3.14722
0.04715	3.14754
0.0472	3.14787
0.04725	3.14852
0.0473	3.14852
0.04735	3.14852
0.0474	3.14884
0.04745	3.14949
0.0475	3.14982
0.04755	3.14982
0.0476	3.14982
0.04765	3.15014
0.0477	3.14982
0.04775	3.14982
0.0478	3.14949
0.04785	3.15014
0.0479	3.14949
0.04795	3.14949
0.048	3.14949
0.04805	3.14982
0.0481	3.15014
0.04815	3.15014
0.0482	3.14949
0.04825	3.15079
0.0483	3.15079
0.04835	3.15111
0.0484	3.15176
0.04845	3.15209
0.0485	3.15274
0.04855	3.15274
0.0486	3.15306
0.04865	3.15404
0.0487	3.15404
0.04875	3.15436
0.0488	3.15501
0.04885	3.15566
0.0489	3.15598
0.04895	3.15728
0.049	3.15663
0.04905	3.15696
0.0491	3.15793
0.04915	3.15825
0.0492	3.15923
0.04925	3.15988
0.0493	3.16053
0.04935	3.16085
0.0494	3.1615
0.04945	3.16182
0.0495	3.16247
0.04955	3.1628
0.0496	3.16377
0.04965	3.16345
0.0497	3.16507
0.04975	3.16507
0.0498	3.16604
0.04985	3.16604
0.0499	3.16637
0.04995	3.16702
0.05	3.16734
0.05005	3.16767
0.0501	3.16799
0.05015	3.16864
0.0502	3.16896
0.05025	3.16896
0.0503	3.17026
0.05035	3.17026
0.0504	3.17059
0.05045	3.17124
0.0505	3.17156
0.05055	3.17221
0.0506	3.17253
0.05065	3.17351
0.0507	3.17351
0.05075	3.17351
0.0508	3.17383
0.05085	3.17383
0.0509	3.17448
0.05095	3.17513
0.051	3.17481
0.05105	3.17481
0.0511	3.17546
0.05115	3.17578
0.0512	3.17643
0.05125	3.17675
0.0513	3.17643
0.05135	3.1774
0.0514	3.17805
0.05145	3.17805
0.0515	3.1787
0.05155	3.17935
0.0516	3.18
0.05165	3.18
0.0517	3.18097
0.05175	3.1813
0.0518	3.18227
0.05185	3.18227
0.0519	3.18292
0.05195	3.18389
0.052	3.18422
0.05205	3.18519
0.0521	3.18552
0.05215	3.18584
0.0522	3.18681
0.05225	3.18714
0.0523	3.18746
0.05235	3.18811
0.0524	3.18876
0.05245	3.18909
0.0525	3.18973
0.05255	3.19006
0.0526	3.19071
0.05265	3.19071
0.0527	3.19136
0.05275	3.19168
0.0528	3.19168
0.05285	3.19201
0.0529	3.19201
0.05295	3.19266
0.053	3.19266
0.05305	3.19298
0.0531	3.1933
0.05315	3.19298
0.0532	3.19363
0.05325	3.1933
0.0533	3.1933
0.05335	3.19363
0.0534	3.19363
0.05345	3.19363
0.0535	3.19395
0.05355	3.19363
0.0536	3.19395
0.05365	3.19428
0.0537	3.19395
0.05375	3.19395
0.0538	3.19395
0.05385	3.19428
0.0539	3.19395
0.05395	3.19428
0.054	3.1946
0.05405	3.1946
0.0541	3.19395
0.05415	3.19395
0.0542	3.19428
0.05425	3.19428
0.0543	3.1946
0.05435	3.19493
0.0544	3.19558
0.05445	3.19558
0.0545	3.19623
0.05455	3.19655
0.0546	3.19752
0.05465	3.19785
0.0547	3.19882
0.05475	3.19947
0.0548	3.20012
0.05485	3.20109
0.0549	3.20174
0.05495	3.20239
0.055	3.20337
0.05505	3.20434
0.0551	3.20466
0.05515	3.20564
0.0552	3.20629
0.05525	3.20758
0.0553	3.20791
0.05535	3.20856
0.0554	3.20953
0.05545	3.21018
0.0555	3.21083
0.05555	3.21115
0.0556	3.21213
0.05565	3.21278
0.0557	3.21278
0.05575	3.21343
0.0558	3.21408
0.05585	3.2144
0.0559	3.21537
0.05595	3.21505
0.056	3.21602
0.05605	3.21635
0.0561	3.21635
0.05615	3.217
0.0562	3.21732
0.05625	3.217
0.0563	3.21765
0.05635	3.21797
0.0564	3.21829
0.05645	3.21862
0.0565	3.21894
0.05655	3.21862
0.0566	3.21829
0.05665	3.21862
0.0567	3.21862
0.05675	3.21829
0.0568	3.21829
0.05685	3.21765
0.0569	3.21765
0.05695	3.217
0.057	3.217
0.05705	3.217
0.0571	3.21667
0.05715	3.21667
0.0572	3.21667
0.05725	3.217
0.0573	3.21732
0.05735	3.217
0.0574	3.21765
0.05745	3.21829
0.0575	3.21862
0.05755	3.21927
0.0576	3.21992
0.05765	3.22057
0.0577	3.22186
0.05775	3.22219
0.0578	3.22316
0.05785	3.22381
0.0579	3.22479
0.05795	3.22511
0.058	3.22576
0.05805	3.22706
0.0581	3.22738
0.05815	3.22803
0.0582	3.22868
0.05825	3.229
0.0583	3.22965
0.05835	3.22965
0.0584	3.22998
0.05845	3.2303
0.0585	3.2316
0.05855	3.23128
0.0586	3.23193
0.05865	3.23193
0.0587	3.23257
0.05875	3.23322
0.0588	3.23355
0.05885	3.23387
0.0589	3.23485
0.05895	3.2355
0.059	3.23647
0.05905	3.23712
0.0591	3.23809
0.05915	3.23874
0.0592	3.23939
0.05925	3.24069
0.0593	3.24134
0.05935	3.24296
0.0594	3.24361
0.05945	3.24458
0.0595	3.24523
0.05955	3.24588
0.0596	3.24685
0.05965	3.2475
0.0597	3.24848
0.05975	3.24848
0.0598	3.2488
0.05985	3.24913
0.0599	3.2488
0.05995	3.2488
0.06	3.2488
0.06005	3.2488
0.0601	3.24815
0.06015	3.24815
0.0602	3.24783
0.06025	3.2475
0.0603	3.24718
0.06035	3.24718
0.0604	3.24685
0.06045	3.24685
0.0605	3.24685
0.06055	3.24685
0.0606	3.24653
0.06065	3.24685
0.0607	3.24653
0.06075	3.24653
0.0608	3.24685
0.06085	3.24685
0.0609	3.24718
0.06095	3.2475
0.061	3.24815
0.06105	3.24848
0.0611	3.2488
0.06115	3.2488
0.0612	3.2501
0.06125	3.2501
0.0613	3.25107
0.06135	3.25172
0.0614	3.25205
0.06145	3.2527
0.0615	3.25367
0.06155	3.25399
0.0616	3.25497
0.06165	3.25529
0.0617	3.25562
0.06175	3.25627
0.0618	3.25756
0.06185	3.25789
0.0619	3.25886
0.06195	3.25854
0.062	3.25951
0.06205	3.26016
0.0621	3.26081
0.06215	3.26113
0.0622	3.26243
0.06225	3.26243
0.0623	3.26373
0.06235	3.26438
0.0624	3.2647
0.06245	3.26535
0.0625	3.26633
0.06255	3.26665
0.0626	3.2673
0.06265	3.26763
0.0627	3.2686
0.06275	3.26892
0.0628	3.2699
0.06285	3.26957
0.0629	3.27055
0.06295	3.27022
0.063	3.2712
0.06305	3.2712
0.0631	3.27184
0.06315	3.27217
0.0632	3.27282
0.06325	3.27249
0.0633	3.27282
0.06335	3.27314
0.0634	3.27347
0.06345	3.27379
0.0635	3.27379
0.06355	3.27477
0.0636	3.27477
0.06365	3.27509
0.0637	3.27509
0.06375	3.27574
0.0638	3.27606
0.06385	3.27639
0.0639	3.27704
0.06395	3.27769
0.064	3.27801
0.06405	3.27866
0.0641	3.27963
0.06415	3.27931
0.0642	3.28028
0.06425	3.28061
0.0643	3.28158
0.06435	3.28158
0.0644	3.28223
0.06445	3.2832
0.0645	3.28353
0.06455	3.28418
0.0646	3.28515
0.06465	3.28548
0.0647	3.28612
0.06475	3.2871
0.0648	3.28742
0.06485	3.28872
0.0649	3.28905
0.06495	3.28969
0.065	3.29034
0.06505	3.29099
0.0651	3.29164
0.06515	3.29229
0.0652	3.29262
0.06525	3.29326
0.0653	3.29391
0.06535	3.29424
0.0654	3.29489
0.06545	3.29489
0.0655	3.29554
0.06555	3.29619
0.0656	3.29651
0.06565	3.29716
0.0657	3.29781
0.06575	3.29813
0.0658	3.29813
0.06585	3.29878
0.0659	3.29911
0.06595	3.29943
0.066	3.29943
0.06605	3.29943
0.0661	3.29943
0.06615	3.29976
0.0662	3.30008
0.06625	3.30008
0.0663	3.29976
0.06635	3.29976
0.0664	3.29976
0.06645	3.29976
0.0665	3.29976
0.06655	3.30008
0.0666	3.29943
0.06665	3.29976
0.0667	3.29976
0.06675	3.29976
0.0668	3.30008
0.06685	3.29943
0.0669	3.29976
0.06695	3.30008
0.067	3.30008
0.06705	3.30008
0.0671	3.30008
0.06715	3.3004
0.0672	3.3004
0.06725	3.30105
0.0673	3.30073
0.06735	3.3004
0.0674	3.30138
0.06745	3.30073
0.0675	3.30105
0.06755	3.3017
0.0676	3.3017
0.06765	3.30138
0.0677	3.3017
0.06775	3.30203
0.0678	3.30235
0.06785	3.30268
0.0679	3.303
0.06795	3.30333
0.068	3.30397
0.06805	3.3043
0.0681	3.30495
0.06815	3.30527
0.0682	3.30592
0.06825	3.30657
0.0683	3.30657
0.06835	3.30754
0.0684	3.30787
0.06845	3.30852
0.0685	3.30852
0.06855	3.30884
0.0686	3.30917
0.06865	3.30949
0.0687	3.31047
0.06875	3.31047
0.0688	3.31047
0.06885	3.31079
0.0689	3.31144
0.06895	3.31209
0.069	3.31241
0.06905	3.31306
0.0691	3.31339
0.06915	3.31404
0.0692	3.31436
0.06925	3.31468
0.0693	3.31566
0.06935	3.31631
0.0694	3.31696
0.06945	3.31761
0.0695	3.31761
0.06955	3.31858
0.0696	3.31923
0.06965	3.31988
0.0697	3.3202
0.06975	3.32085
0.0698	3.32118
0.06985	3.3215
0.0699	3.32247
0.06995	3.32247
0.07	3.32345
0.07005	3.3241
0.0701	3.32442
0.07015	3.32507
0.0702	3.32539
0.07025	3.32637
0.0703	3.32669
0.07035	3.32702
0.0704	3.32767
0.07045	3.32799
0.0705	3.32832
0.07055	3.32832
0.0706	3.32929
0.07065	3.32961
0.0707	3.33059
0.07075	3.33026
0.0708	3.33124
0.07085	3.33156
0.0709	3.33188
0.07095	3.33253
0.071	3.33286
0.07105	3.33351
0.0711	3.33351
0.07115	3.33416
0.0712	3.33416
0.07125	3.33481
0.0713	3.33481
0.07135	3.33545
0.0714	3.33578
0.07145	3.3361
0.0715	3.33643
0.07155	3.33708
0.0716	3.3374
0.07165	3.33805
0.0717	3.33805
0.07175	3.33838
0.0718	3.3387
0.07185	3.33902
0.0719	3.3387
0.07195	3.33902
0.072	3.33967
0.07205	3.34
0.0721	3.33967
0.07215	3.34032
0.0722	3.34
0.07225	3.34065
0.0723	3.34065
0.07235	3.34032
0.0724	3.34065
0.07245	3.34065
0.0725	3.34032
0.07255	3.34032
0.0726	3.34065
0.07265	3.34065
0.0727	3.34097
0.07275	3.34097
0.0728	3.34065
0.07285	3.34065
0.0729	3.34097
0.07295	3.34065
0.073	3.34065
0.07305	3.34097
0.0731	3.34065
0.07315	3.3413
0.0732	3.3413
0.07325	3.34097
0.0733	3.34097
0.07335	3.34065
0.0734	3.3413
0.07345	3.3413
0.0735	3.34162
0.07355	3.34195
0.0736	3.34195
0.07365	3.34195
0.0737	3.34259
0.07375	3.34259
0.0738	3.34292
0.07385	3.34389
0.0739	3.34389
0.07395	3.34422
0.074	3.34454
0.07405	3.34519
0.0741	3.34552
0.07415	3.34616
0.0742	3.34649
0.07425	3.34714
0.0743	3.34714
0.07435	3.34746
0.0744	3.34811
0.07445	3.34811
0.0745	3.34844
0.07455	3.34941
0.0746	3.34973
0.07465	3.35038
0.0747	3.35103
0.07475	3.35136
0.0748	3.35266
0.07485	3.35298
0.0749	3.35363
0.07495	3.3546
0.075	3.3546
0.07505	3.35558
0.0751	3.35623
0.07515	3.35752
0.0752	3.35785
0.07525	3.3585
0.0753	3.35915
0.07535	3.35915
0.0754	3.36012
0.07545	3.36044
0.0755	3.36109
0.07555	3.36109
0.0756	3.36142
0.07565	3.36239
0.0757	3.36304
0.07575	3.36272
0.0758	3.36337
0.07585	3.36369
0.0759	3.36434
0.07595	3.36499
0.076	3.36531
0.07605	3.36564
0.0761	3.36661
0.07615	3.36694
0.0762	3.36758
0.07625	3.36791
0.0763	3.36888
0.07635	3.36921
0.0764	3.36953
0.07645	3.37051
0.0765	3.37051
0.07655	3.37148
0.0766	3.37213
0.07665	3.37245
0.0767	3.3731
0.07675	3.37375
0.0768	3.3744
0.07685	3.37505
0.0769	3.3757
0.07695	3.37635
0.077	3.377
0.07705	3.37667
0.0771	3.37765
0.07715	3.37797
0.0772	3.37862
0.07725	3.37894
0.0773	3.37927
0.07735	3.37992
0.0774	3.38024
0.07745	3.38122
0.0775	3.38154
0.07755	3.38154
0.0776	3.38219
0.07765	3.38284
0.0777	3.38316
0.07775	3.38414
0.0778	3.38414
0.07785	3.38414
0.0779	3.38479
0.07795	3.38479
0.078	3.38511
0.07805	3.38543
0.0781	3.38576
0.07815	3.38543
0.0782	3.38608
0.07825	3.38641
0.0783	3.38608
0.07835	3.38641
0.0784	3.38608
0.07845	3.38641
0.0785	3.38641
0.07855	3.38673
0.0786	3.38641
0.07865	3.38673
0.0787	3.38673
0.07875	3.38673
0.0788	3.38706
0.07885	3.38738
0.0789	3.38771
0.07895	3.38738
0.079	3.38803
0.07905	3.38803
0.0791	3.38836
0.07915	3.38836
0.0792	3.389
0.07925	3.389
0.0793	3.38998
0.07935	3.38998
0.0794	3.39063
0.07945	3.39095
0.0795	3.39128
0.07955	3.39128
0.0796	3.3916
0.07965	3.39193
0.0797	3.39225
0.07975	3.39257
0.0798	3.3929
0.07985	3.3929
0.0799	3.39322
0.07995	3.39387
0.08	3.39387
0.08005	3.3942
0.0801	3.3942
0.08015	3.39452
0.0802	3.39517
0.08025	3.3955
0.0803	3.39614
0.08035	3.39647
0.0804	3.39679
0.08045	3.39744
0.0805	3.39744
0.08055	3.39842
0.0806	3.39907
0.08065	3.39971
0.0807	3.40036
0.08075	3.40069
0.0808	3.40166
0.08085	3.40231
0.0809	3.40264
0.08095	3.40361
0.081	3.40426
0.08105	3.40491
0.0811	3.40523
0.08115	3.40556
0.0812	3.40621
0.08125	3.40685
0.0813	3.4075
0.08135	3.4075
0.0814	3.4075
0.08145	3.40848
0.0815	3.40848
0.08155	3.4088
0.0816	3.40913
0.08165	3.40945
0.0817	3.40945
0.08175	3.40913
0.0818	3.40978
0.08185	3.40945
0.0819	3.40978
0.08195	3.4101
0.082	3.41042
0.08205	3.41042
0.0821	3.41075
0.08215	3.4114
0.0822	3.4114
0.08225	3.41205
0.0823	3.41237
0.08235	3.41237
0.0824	3.41335
0.08245	3.41302
0.0825	3.41367
0.08255	3.41335
0.0826	3.41367
0.08265	3.41432
0.0827	3.41399
0.08275	3.41367
0.0828	3.41399
0.08285	3.41399
0.0829	3.41367
0.08295	3.41367
0.083	3.41335
0.08305	3.41302
0.0831	3.41237
0.08315	3.41237
0.0832	3.41237
0.08325	3.4114
0.0833	3.4114
0.08335	3.41107
0.0834	3.41075
0.08345	3.41042
0.0835	3.41042
0.08355	3.4101
0.0836	3.4101
0.08365	3.4101
0.0837	3.40945
0.08375	3.40978
0.0838	3.40945
0.08385	3.40978
0.0839	3.40913
0.08395	3.40978
0.084	3.40978
0.08405	3.41042
0.0841	3.41042
0.08415	3.4114
0.0842	3.4114
0.08425	3.41205
0.0843	3.41205
0.08435	3.41335
0.0844	3.41367
0.08445	3.41399
0.0845	3.41464
0.08455	3.41529
0.0846	3.41562
0.08465	3.41594
0.0847	3.41692
0.08475	3.41724
0.0848	3.41821
0.08485	3.41854
0.0849	3.41919
0.08495	3.41984
0.085	3.42049
0.08505	3.42081
0.0851	3.42178
0.08515	3.42178
0.0852	3.42276
0.08525	3.42341
0.0853	3.42373
0.08535	3.42438
0.0854	3.42535
0.08545	3.42633
0.0855	3.4273
0.08555	3.42827
0.0856	3.42892
0.08565	3.42957
0.0857	3.43087
0.08575	3.43217
0.0858	3.43347
0.08585	3.43444
0.0859	3.43574
0.08595	3.43671
0.086	3.43769
0.08605	3.43931
0.0861	3.44028
0.08615	3.44126
0.0862	3.44255
0.08625	3.4432
0.0863	3.4445
0.08635	3.44483
0.0864	3.44548
0.08645	3.44645
0.0865	3.44677
0.08655	3.44775
0.0866	3.44807
0.08665	3.44872
0.0867	3.44872
0.08675	3.44937
0.0868	3.44969
0.08685	3.44937
0.0869	3.44969
0.08695	3.44969
0.087	3.44969
0.08705	3.45002
0.0871	3.44969
0.08715	3.44969
0.0872	3.44969
0.08725	3.44937
0.0873	3.44937
0.08735	3.44969
0.0874	3.44969
0.08745	3.44969
0.0875	3.45002
0.08755	3.45002
0.0876	3.45002
0.08765	3.45002
0.0877	3.45034
0.08775	3.45034
0.0878	3.45034
0.08785	3.45067
0.0879	3.45099
0.08795	3.45099
0.088	3.45197
0.08805	3.45164
0.0881	3.45229
0.08815	3.45326
0.0882	3.45359
0.08825	3.45489
0.0883	3.45554
0.08835	3.45619
0.0884	3.45748
0.08845	3.45813
0.0885	3.45943
0.08855	3.4604
0.0886	3.46105
0.08865	3.46203
0.0887	3.463
0.08875	3.4643
0.0888	3.46462
0.08885	3.46527
0.0889	3.46625
0.08895	3.4669
0.089	3.46722
0.08905	3.46787
0.0891	3.46819
0.08915	3.46852
0.0892	3.46884
0.08925	3.46884
0.0893	3.46884
0.08935	3.46917
0.0894	3.46917
0.08945	3.46917
0.0895	3.46917
0.08955	3.46917
0.0896	3.46884
0.08965	3.46884
0.0897	3.46852
0.08975	3.46852
0.0898	3.46819
0.08985	3.46819
0.0899	3.46819
0.08995	3.46787
0.09	3.46754
0.09005	3.4669
0.0901	3.46625
0.09015	3.46625
0.0902	3.46625
0.09025	3.46592
0.0903	3.46592
0.09035	3.4656
0.0904	3.4656
0.09045	3.46592
0.0905	3.4656
0.09055	3.4656
0.0906	3.4656
0.09065	3.46625
0.0907	3.46625
0.09075	3.4669
0.0908	3.46722
0.09085	3.46787
0.0909	3.46819
0.09095	3.46884
0.091	3.46949
0.09105	3.47047
0.0911	3.47111
0.09115	3.47209
0.0912	3.47274
0.09125	3.47306
0.0913	3.47404
0.09135	3.47501
0.0914	3.47631
0.09145	3.47696
0.0915	3.47696
0.09155	3.47825
0.0916	3.47858
0.09165	3.47923
0.0917	3.47955
0.09175	3.47988
0.0918	3.4802
0.09185	3.48085
0.0919	3.48118
0.09195	3.4815
0.092	3.48182
0.09205	3.48215
0.0921	3.48247
0.09215	3.48247
0.0922	3.48247
0.09225	3.4828
0.0923	3.4828
0.09235	3.48312
0.0924	3.48312
0.09245	3.4828
0.0925	3.4828
0.09255	3.4828
0.0926	3.48247
0.09265	3.48215
0.0927	3.48182
0.09275	3.48215
0.0928	3.4815
0.09285	3.4815
0.0929	3.4815
0.09295	3.48118
0.093	3.48118
0.09305	3.48053
0.0931	3.48085
0.09315	3.48053
0.0932	3.47988
0.09325	3.48053
0.0933	3.4802
0.09335	3.47988
0.0934	3.47988
0.09345	3.4802
0.0935	3.4802
0.09355	3.4802
0.0936	3.48053
0.09365	3.48085
0.0937	3.4815
0.09375	3.48182
0.0938	3.48215
0.09385	3.4828
0.0939	3.48345
0.09395	3.48377
0.094	3.4841
0.09405	3.48474
0.0941	3.48539
0.09415	3.48669
0.0942	3.48767
0.09425	3.48831
0.0943	3.48929
0.09435	3.48961
0.0944	3.49059
0.09445	3.49156
0.0945	3.49221
0.09455	3.49318
0.0946	3.49416
0.09465	3.49448
0.0947	3.49545
0.09475	3.49578
0.0948	3.49643
0.09485	3.49773
0.0949	3.49773
0.09495	3.49838
0.095	3.49838
0.09505	3.49935
0.0951	3.49935
0.09515	3.49902
0.0952	3.5
0.09525	3.49935
0.0953	3.49967
0.09535	3.49967
0.0954	3.49935
0.09545	3.49902
0.0955	3.49967
0.09555	3.49967
0.0956	3.49935
0.09565	3.49902
0.0957	3.49935
0.09575	3.49935
0.0958	3.49935
0.09585	3.49935
0.0959	3.49967
0.09595	3.5
0.096	3.5
0.09605	3.5
0.0961	3.5
0.09615	3.50032
0.0962	3.50065
0.09625	3.50065
0.0963	3.50097
0.09635	3.50065
0.0964	3.50065
0.09645	3.50097
0.0965	3.50065
0.09655	3.50065
0.0966	3.50032
0.09665	3.50097
0.0967	3.5013
0.09675	3.50065
0.0968	3.50097
0.09685	3.50065
0.0969	3.50097
0.09695	3.50065
0.097	3.50065
0.09705	3.50097
0.0971	3.50097
0.09715	3.50097
0.0972	3.50065
0.09725	3.50032
0.0973	3.50065
0.09735	3.50032
0.0974	3.5
0.09745	3.5
0.0975	3.50032
0.09755	3.5
0.0976	3.5
0.09765	3.5
0.0977	3.5
0.09775	3.50032
0.0978	3.50065
0.09785	3.50097
0.0979	3.50065
0.09795	3.50162
0.098	3.5013
0.09805	3.50195
0.0981	3.50195
0.09815	3.50227
0.0982	3.50227
0.09825	3.50292
0.0983	3.50292
0.09835	3.50292
0.0984	3.50357
0.09845	3.50389
0.0985	3.50422
0.09855	3.50487
0.0986	3.50552
0.09865	3.50649
0.0987	3.50746
0.09875	3.50811
0.0988	3.50876
0.09885	3.51038
0.0989	3.51103
0.09895	3.51201
0.099	3.51363
0.09905	3.51493
[truncated: 5,812 more rows]
