# Supplementary material for: An evolutionarily conserved glycine-tyrosine motif forms a folding core in outer membrane proteins
Source: PLoS One. 2017 Aug 3;12(8):e0182016. doi: 10.1371/journal.pone.0182016 (PMC5542473; doi:10.1371/journal.pone.0182016)
Supplement: S1 File — (ZIP) [file pone.0182016.s001.zip › OmpX stopflow RAW data/OmpX WT 2/ompx_wt_ch1_013.bka]

BIO-KINE ASCII FILE
_COMMENT	External device
_COMMENT	Kinetics measurement
_COMMENT	Y Unit : Volt, X Unit : s
_COMMENT	Timebase 1 = .00005 s 5001 pts
_COMMENT	Timebase 2 = .001 s 2749 pts
_COMMENT	Timebase 3 = .5 s 44 pts
_SFM	SFM-300 /S Advanced mode
_SFM	Ratio : S1: 950, S2: 950, S3: 100
_SFM	Content : S1: , S2: , S3:
_SFM	Concentration : S1: , S2: , S3:
_SFM	Total volume : 422 �l Flow : 14 mL/s
_SFM	Acquisition start : 10 ms before stop
_SFM	cuve=FC-08, s1=10 ml , s2=10 ml , s3=1.9 ml
_UNITX	s
_UNITY	Volt
_DELTAX	0
_DATA
1e-300	2.05773
5e-5	2.0785
1e-4	2.09959
1.5e-4	2.12264
2e-4	2.14698
2.5e-4	2.17164
3e-4	2.19761
3.5e-4	2.22389
4e-4	2.25083
4.5e-4	2.27874
5e-4	2.3073
5.5e-4	2.33586
6e-4	2.36475
6.5e-4	2.39363
7e-4	2.42252
7.5e-4	2.45107
8e-4	2.47931
8.5e-4	2.50722
9e-4	2.53416
9.5e-4	2.56109
0.001	2.58673
0.00105	2.61172
0.0011	2.63606
0.00115	2.65878
0.0012	2.68085
0.00125	2.7013
0.0013	2.72109
0.00135	2.73927
0.0014	2.75647
0.00145	2.7727
0.0015	2.78698
0.00155	2.80028
0.0016	2.81229
0.00165	2.82333
0.0017	2.83241
0.00175	2.8402
0.0018	2.84702
0.00185	2.85221
0.0019	2.85578
0.00195	2.85838
0.002	2.85903
0.00205	2.85903
0.0021	2.85708
0.00215	2.85416
0.0022	2.85026
0.00225	2.84507
0.0023	2.83825
0.00235	2.83079
0.0024	2.82203
0.00245	2.81326
0.0025	2.80255
0.00255	2.79152
0.0026	2.77951
0.00265	2.76783
0.0027	2.75517
0.00275	2.74187
0.0028	2.72921
0.00285	2.71558
0.0029	2.70195
0.00295	2.68832
0.003	2.67436
0.00305	2.66073
0.0031	2.64677
0.00315	2.63379
0.0032	2.62016
0.00325	2.60653
0.0033	2.59322
0.00335	2.58024
0.0034	2.56661
0.00345	2.55428
0.0035	2.5413
0.00355	2.52864
0.0036	2.51631
0.00365	2.50398
0.0037	2.49164
0.00375	2.47963
0.0038	2.46795
0.00385	2.45627
0.0039	2.44491
0.00395	2.4342
0.004	2.42381
0.00405	2.41343
0.0041	2.40337
0.00415	2.39396
0.0042	2.38519
0.00425	2.3774
0.0043	2.36961
0.00435	2.3628
0.0044	2.35663
0.00445	2.35144
0.0045	2.3469
0.00455	2.34268
0.0046	2.34041
0.00465	2.33781
0.0047	2.33684
0.00475	2.33748
0.0048	2.33781
0.00485	2.33976
0.0049	2.34235
0.00495	2.34657
0.005	2.35144
0.00505	2.35761
0.0051	2.3641
0.00515	2.37156
0.0052	2.37968
0.00525	2.38876
0.0053	2.39817
0.00535	2.40856
0.0054	2.41862
0.00545	2.4303
0.0055	2.44101
0.00555	2.4527
0.0056	2.46471
0.00565	2.47639
0.0057	2.48807
0.00575	2.50008
0.0058	2.51176
0.00585	2.52377
0.0059	2.53578
0.00595	2.54779
0.006	2.55915
0.00605	2.57116
0.0061	2.58251
0.00615	2.59387
0.0062	2.60458
0.00625	2.61594
0.0063	2.6273
0.00635	2.63801
0.0064	2.64905
0.00645	2.65976
0.0065	2.67047
0.00655	2.68085
0.0066	2.69124
0.00665	2.70195
0.0067	2.71233
0.00675	2.72272
0.0068	2.73213
0.00685	2.74251
0.0069	2.75225
0.00695	2.76231
0.007	2.7727
0.00705	2.78243
0.0071	2.79282
0.00715	2.80288
0.0072	2.81326
0.00725	2.823
0.0073	2.83306
0.00735	2.8428
0.0074	2.85253
0.00745	2.86227
0.0075	2.87168
0.00755	2.88045
0.0076	2.88856
0.00765	2.8957
0.0077	2.90316
0.00775	2.90901
0.0078	2.9142
0.00785	2.91874
0.0079	2.92264
0.00795	2.92523
0.008	2.92685
0.00805	2.92783
0.0081	2.92848
0.00815	2.9275
0.0082	2.92621
0.00825	2.92296
0.0083	2.91971
0.00835	2.91615
0.0084	2.91193
0.00845	2.90673
0.0085	2.90057
0.00855	2.8944
0.0086	2.88791
0.00865	2.88077
0.0087	2.87363
0.00875	2.86649
0.0088	2.8587
0.00885	2.85124
0.0089	2.8428
0.00895	2.83566
0.009	2.82852
0.00905	2.82105
0.0091	2.81391
0.00915	2.8071
0.0092	2.80028
0.00925	2.79444
0.0093	2.78925
0.00935	2.78341
0.0094	2.77854
0.00945	2.77367
0.0095	2.7688
0.00955	2.76523
0.0096	2.76134
0.00965	2.75842
0.0097	2.75485
0.00975	2.7516
0.0098	2.74901
0.00985	2.74576
0.0099	2.74316
0.00995	2.74089
0.01	2.73862
0.01005	2.73602
0.0101	2.73343
0.01015	2.73051
0.0102	2.72791
0.01025	2.72466
0.0103	2.72207
0.01035	2.71915
0.0104	2.7159
0.01045	2.71298
0.0105	2.70909
0.01055	2.70649
0.0106	2.70227
0.01065	2.69903
0.0107	2.69546
0.01075	2.69221
0.0108	2.68799
0.01085	2.68507
0.0109	2.68215
0.01095	2.6789
0.011	2.67566
0.01105	2.67274
0.0111	2.67079
0.01115	2.66884
0.0112	2.66722
0.01125	2.66592
0.0113	2.66495
0.01135	2.6643
0.0114	2.66365
0.01145	2.66365
0.0115	2.663
0.01155	2.66365
0.0116	2.6643
0.01165	2.66462
0.0117	2.6656
0.01175	2.66657
0.0118	2.66754
0.01185	2.66884
0.0119	2.67014
0.01195	2.67176
0.012	2.67339
0.01205	2.67533
0.0121	2.67696
0.01215	2.6789
0.0122	2.68085
0.01225	2.68312
0.0123	2.68507
0.01235	2.68799
0.0124	2.68994
0.01245	2.69156
0.0125	2.69416
0.01255	2.69643
0.0126	2.6987
0.01265	2.70097
0.0127	2.70324
0.01275	2.70519
0.0128	2.70746
0.01285	2.70941
0.0129	2.71201
0.01295	2.71363
0.013	2.71623
0.01305	2.71752
0.0131	2.71947
0.01315	2.72142
0.0132	2.72272
0.01325	2.72434
0.0133	2.72596
0.01335	2.72726
0.0134	2.72888
0.01345	2.73018
0.0135	2.73116
0.01355	2.73245
0.0136	2.73375
0.01365	2.73408
0.0137	2.73473
0.01375	2.7357
0.0138	2.73602
0.01385	2.73667
0.0139	2.73732
0.01395	2.73765
0.014	2.73797
0.01405	2.73797
0.0141	2.7383
0.01415	2.73894
0.0142	2.73894
0.01425	2.73894
0.0143	2.73927
0.01435	2.73927
0.0144	2.73927
0.01445	2.73959
0.0145	2.73927
0.01455	2.73894
0.0146	2.73894
0.01465	2.73862
0.0147	2.7383
0.01475	2.73765
0.0148	2.73765
0.01485	2.73732
0.0149	2.737
0.01495	2.737
0.015	2.73667
0.01505	2.73635
0.0151	2.73602
0.01515	2.73635
0.0152	2.73635
0.01525	2.73667
0.0153	2.73667
0.01535	2.737
0.0154	2.73765
0.01545	2.73797
0.0155	2.7383
0.01555	2.73927
0.0156	2.73959
0.01565	2.74024
0.0157	2.74154
0.01575	2.74187
0.0158	2.74251
0.01585	2.74316
0.0159	2.74381
0.01595	2.74446
0.016	2.74479
0.01605	2.74608
0.0161	2.74706
0.01615	2.74771
0.0162	2.74868
0.01625	2.74901
0.0163	2.7503
0.01635	2.75063
0.0164	2.75128
0.01645	2.75193
0.0165	2.7529
0.01655	2.7529
0.0166	2.75355
0.01665	2.75452
0.0167	2.75485
0.01675	2.75517
0.0168	2.75485
0.01685	2.75485
0.0169	2.75485
0.01695	2.75485
0.017	2.75517
0.01705	2.75517
0.0171	2.75517
0.01715	2.75485
0.0172	2.7542
0.01725	2.75355
0.0173	2.75355
0.01735	2.75322
0.0174	2.75258
0.01745	2.7529
0.0175	2.75258
0.01755	2.75225
0.0176	2.7516
0.01765	2.75193
0.0177	2.75128
0.01775	2.75095
0.0178	2.75095
0.01785	2.75063
0.0179	2.75095
0.01795	2.75095
0.018	2.75095
0.01805	2.75095
0.0181	2.75128
0.01815	2.75128
0.0182	2.75193
0.01825	2.75193
0.0183	2.75258
0.01835	2.7529
0.0184	2.75355
0.01845	2.7542
0.0185	2.75485
0.01855	2.7555
0.0186	2.75647
0.01865	2.75679
0.0187	2.75744
0.01875	2.75874
0.0188	2.75907
0.01885	2.76036
0.0189	2.76069
0.01895	2.76134
0.019	2.76199
0.01905	2.76296
0.0191	2.76329
0.01915	2.76426
0.0192	2.76523
0.01925	2.76621
0.0193	2.76686
0.01935	2.76686
0.0194	2.7675
0.01945	2.76815
0.0195	2.76913
0.01955	2.76913
0.0196	2.76978
0.01965	2.76945
0.0197	2.77043
0.01975	2.77107
0.0198	2.7714
0.01985	2.77172
0.0199	2.77205
0.01995	2.77302
0.02	2.77335
0.02005	2.774
0.0201	2.774
0.02015	2.77464
0.0202	2.77562
0.02025	2.77627
0.0203	2.77659
0.02035	2.77724
0.0204	2.77757
0.02045	2.77821
0.0205	2.77854
0.02055	2.77886
0.0206	2.77951
0.02065	2.77984
0.0207	2.78016
0.02075	2.78049
0.0208	2.78049
0.02085	2.78081
0.0209	2.78081
0.02095	2.78114
0.021	2.78114
0.02105	2.78146
0.0211	2.78146
0.02115	2.78146
0.0212	2.78178
0.02125	2.78178
0.0213	2.78243
0.02135	2.78211
0.0214	2.78243
0.02145	2.78276
0.0215	2.78211
0.02155	2.78276
0.0216	2.78308
0.02165	2.78308
0.0217	2.78276
0.02175	2.78276
0.0218	2.78276
0.02185	2.78276
0.0219	2.78276
0.02195	2.78276
0.022	2.78243
0.02205	2.78276
0.0221	2.78243
0.02215	2.78243
0.0222	2.78211
0.02225	2.78276
0.0223	2.78276
0.02235	2.78276
0.0224	2.78308
0.02245	2.78341
0.0225	2.78308
0.02255	2.78308
0.0226	2.78308
0.02265	2.78373
0.0227	2.78406
0.02275	2.78406
0.0228	2.78471
0.02285	2.78503
0.0229	2.78503
0.02295	2.78568
0.023	2.786
0.02305	2.78633
0.0231	2.78633
0.02315	2.78698
0.0232	2.78763
0.02325	2.78828
0.0233	2.78925
0.02335	2.78957
0.0234	2.79022
0.02345	2.79087
0.0235	2.79217
0.02355	2.79217
0.0236	2.79314
0.02365	2.79444
0.0237	2.79509
0.02375	2.79606
0.0238	2.79639
0.02385	2.79736
0.0239	2.79834
0.02395	2.79866
0.024	2.79931
0.02405	2.79963
0.0241	2.80028
0.02415	2.80093
0.0242	2.80126
0.02425	2.80158
0.0243	2.80158
0.02435	2.80223
0.0244	2.80191
0.02445	2.80191
0.0245	2.80255
0.02455	2.80255
0.0246	2.80255
0.02465	2.80223
0.0247	2.80191
0.02475	2.80158
0.0248	2.80126
0.02485	2.80126
0.0249	2.80093
0.02495	2.80126
0.025	2.80028
0.02505	2.80061
0.0251	2.80028
0.02515	2.79996
0.0252	2.79963
0.02525	2.79996
0.0253	2.80028
0.02535	2.80028
0.0254	2.79996
0.02545	2.80028
0.0255	2.80093
0.02555	2.80126
0.0256	2.80158
0.02565	2.80158
0.0257	2.80223
0.02575	2.80288
0.0258	2.80288
0.02585	2.80353
0.0259	2.80418
0.02595	2.80418
0.026	2.80515
0.02605	2.8058
0.0261	2.80612
0.02615	2.80677
0.0262	2.80677
0.02625	2.80742
0.0263	2.80775
0.02635	2.80807
0.0264	2.80807
0.02645	2.8084
0.0265	2.8084
0.02655	2.80937
0.0266	2.80905
0.02665	2.80969
0.0267	2.80937
0.02675	2.81002
0.0268	2.81034
0.02685	2.81034
0.0269	2.81099
0.02695	2.81099
0.027	2.81164
0.02705	2.81197
0.0271	2.81294
0.02715	2.81326
0.0272	2.81359
0.02725	2.81456
0.0273	2.81521
0.02735	2.81521
0.0274	2.81619
0.02745	2.81716
0.0275	2.81781
0.02755	2.81813
0.0276	2.81911
0.02765	2.8204
0.0277	2.82105
0.02775	2.82138
0.0278	2.82203
0.02785	2.82268
0.0279	2.82397
0.02795	2.82462
0.028	2.82462
0.02805	2.8256
0.0281	2.82592
0.02815	2.82625
0.0282	2.82722
0.02825	2.82787
0.0283	2.82852
0.02835	2.82884
0.0284	2.82982
0.02845	2.83047
0.0285	2.83079
0.02855	2.83111
0.0286	2.83176
0.02865	2.83241
0.0287	2.83306
0.02875	2.83339
0.0288	2.83436
0.02885	2.83436
0.0289	2.83436
0.02895	2.83436
0.029	2.83501
0.02905	2.83501
0.0291	2.83501
0.02915	2.83533
0.0292	2.83566
0.02925	2.83501
0.0293	2.83501
0.02935	2.83468
0.0294	2.83436
0.02945	2.83436
0.0295	2.83436
0.02955	2.83371
0.0296	2.83339
0.02965	2.83371
0.0297	2.83306
0.02975	2.83274
0.0298	2.83339
0.02985	2.83274
0.0299	2.83274
0.02995	2.83306
0.03	2.83274
0.03005	2.83306
0.0301	2.83306
0.03015	2.83339
0.0302	2.83404
0.03025	2.83371
0.0303	2.83404
0.03035	2.83468
0.0304	2.83468
0.03045	2.83501
0.0305	2.83566
0.03055	2.83598
0.0306	2.83663
0.03065	2.83663
0.0307	2.83696
0.03075	2.83793
0.0308	2.83825
0.03085	2.83858
0.0309	2.83858
0.03095	2.83923
0.031	2.83923
0.03105	2.83988
0.0311	2.8402
0.03115	2.8402
0.0312	2.84053
0.03125	2.84085
0.0313	2.84085
0.03135	2.84118
0.0314	2.84118
0.03145	2.84085
0.0315	2.8415
0.03155	2.84182
0.0316	2.84247
0.03165	2.8428
0.0317	2.84312
0.03175	2.84312
0.0318	2.84377
0.03185	2.84442
0.0319	2.84475
0.03195	2.84507
0.032	2.84572
0.03205	2.84637
0.0321	2.84702
0.03215	2.84734
0.0322	2.84799
0.03225	2.84864
0.0323	2.84929
0.03235	2.84961
0.0324	2.84994
0.03245	2.85091
0.0325	2.85189
0.03255	2.85221
0.0326	2.85221
0.03265	2.85286
0.0327	2.85318
0.03275	2.85351
0.0328	2.85351
0.03285	2.85383
0.0329	2.85416
0.03295	2.85448
0.033	2.85448
0.03305	2.85448
0.0331	2.85481
0.03315	2.85546
0.0332	2.85546
0.03325	2.85578
0.0333	2.8561
0.03335	2.85708
0.0334	2.8574
0.03345	2.85838
0.0335	2.85838
0.03355	2.85935
0.0336	2.85935
0.03365	2.86032
0.0337	2.86097
0.03375	2.8613
0.0338	2.86195
0.03385	2.8626
0.0339	2.86292
0.03395	2.86357
0.034	2.86422
0.03405	2.86454
0.0341	2.86552
0.03415	2.86584
0.0342	2.86649
0.03425	2.86714
0.0343	2.86779
0.03435	2.86811
0.0344	2.86876
0.03445	2.86941
0.0345	2.87038
0.03455	2.87071
0.0346	2.87168
0.03465	2.87266
0.0347	2.87331
0.03475	2.87428
0.0348	2.87493
0.03485	2.87558
0.0349	2.87655
0.03495	2.8772
0.035	2.87817
0.03505	2.87915
0.0351	2.87947
0.03515	2.88012
0.0352	2.88077
0.03525	2.88142
0.0353	2.88239
0.03535	2.88272
0.0354	2.88304
0.03545	2.88369
0.0355	2.88369
0.03555	2.88466
0.0356	2.88531
0.03565	2.88531
0.0357	2.88596
0.03575	2.88629
0.0358	2.88661
0.03585	2.88661
0.0359	2.88694
0.03595	2.88759
0.036	2.88759
0.03605	2.88759
0.0361	2.88791
0.03615	2.88759
0.0362	2.88726
0.03625	2.88694
0.0363	2.88694
0.03635	2.88661
0.0364	2.88629
0.03645	2.88596
0.0365	2.88564
0.03655	2.88499
0.0366	2.88499
0.03665	2.88466
0.0367	2.88402
0.03675	2.88369
0.0368	2.88369
0.03685	2.88304
0.0369	2.88304
0.03695	2.88272
0.037	2.88239
0.03705	2.88239
0.0371	2.88239
0.03715	2.88207
0.0372	2.88207
0.03725	2.88239
0.0373	2.88239
0.03735	2.88239
0.0374	2.88272
0.03745	2.88272
0.0375	2.88369
0.03755	2.88402
0.0376	2.88466
0.03765	2.88499
0.0377	2.88564
0.03775	2.88661
0.0378	2.88726
0.03785	2.88791
0.0379	2.88921
0.03795	2.88986
0.038	2.89148
0.03805	2.89245
0.0381	2.8931
0.03815	2.8944
0.0382	2.8957
0.03825	2.89667
0.0383	2.89765
0.03835	2.89862
0.0384	2.90057
0.03845	2.90122
0.0385	2.90219
0.03855	2.90316
0.0386	2.90414
0.03865	2.90479
0.0387	2.90576
0.03875	2.90641
0.0388	2.90673
0.03885	2.90803
0.0389	2.90771
0.03895	2.90836
0.039	2.90868
0.03905	2.90901
0.0391	2.90901
0.03915	2.90933
0.0392	2.90933
0.03925	2.90933
0.0393	2.90965
0.03935	2.90933
0.0394	2.90965
0.03945	2.90965
0.0395	2.90998
0.03955	2.90998
0.0396	2.9103
0.03965	2.9103
0.0397	2.91095
0.03975	2.91095
0.0398	2.91128
0.03985	2.91193
0.0399	2.91258
0.03995	2.9129
0.04	2.91387
0.04005	2.91452
0.0401	2.91517
0.04015	2.9155
0.0402	2.91679
0.04025	2.91712
0.0403	2.91777
0.04035	2.91874
0.0404	2.91939
0.04045	2.92036
0.0405	2.92134
0.04055	2.92199
0.0406	2.92328
0.04065	2.92393
0.0407	2.92491
0.04075	2.92556
0.0408	2.92653
0.04085	2.92685
0.0409	2.92783
0.04095	2.9288
0.041	2.92945
0.04105	2.9301
0.0411	2.93075
0.04115	2.93107
0.0412	2.9314
0.04125	2.93172
0.0413	2.93237
0.04135	2.9327
0.0414	2.9327
0.04145	2.93302
0.0415	2.93335
0.04155	2.9327
0.0416	2.93302
0.04165	2.93335
0.0417	2.93335
0.04175	2.93367
0.0418	2.93335
0.04185	2.93302
0.0419	2.93335
0.04195	2.93335
0.042	2.93302
0.04205	2.93302
0.0421	2.93302
0.04215	2.93302
0.0422	2.93302
0.04225	2.93302
0.0423	2.93237
0.04235	2.93237
0.0424	2.93205
0.04245	2.93205
0.0425	2.93172
0.04255	2.93205
0.0426	2.9314
0.04265	2.9314
0.0427	2.93075
0.04275	2.93107
0.0428	2.93107
0.04285	2.93075
0.0429	2.93075
0.04295	2.93075
0.043	2.93107
0.04305	2.9314
0.0431	2.93172
0.04315	2.93237
0.0432	2.93302
0.04325	2.93335
0.0433	2.93432
0.04335	2.93529
0.0434	2.93562
0.04345	2.93659
0.0435	2.93724
0.04355	2.93821
0.0436	2.93919
0.04365	2.93984
0.0437	2.94049
0.04375	2.94178
0.0438	2.94276
0.04385	2.94341
0.0439	2.94438
0.04395	2.94535
0.044	2.946
0.04405	2.9473
0.0441	2.94795
0.04415	2.9486
0.0442	2.94892
0.04425	2.9499
0.0443	2.95055
0.04435	2.95087
0.0444	2.9512
0.04445	2.95152
0.0445	2.95217
0.04455	2.95217
0.0446	2.95249
0.04465	2.95282
0.0447	2.95314
0.04475	2.95314
0.0448	2.95314
0.04485	2.95347
0.0449	2.95347
0.04495	2.95347
0.045	2.95379
0.04505	2.95412
0.0451	2.95477
0.04515	2.95477
0.0452	2.95477
0.04525	2.95541
0.0453	2.95574
0.04535	2.95606
0.0454	2.95639
0.04545	2.95671
0.0455	2.95704
0.04555	2.95769
0.0456	2.95801
0.04565	2.95834
0.0457	2.95866
0.04575	2.95898
0.0458	2.95963
0.04585	2.95996
0.0459	2.96028
0.04595	2.96061
0.046	2.96093
0.04605	2.96126
0.0461	2.96158
0.04615	2.96191
0.0462	2.96255
0.04625	2.96191
0.0463	2.96255
0.04635	2.96288
0.0464	2.96353
0.04645	2.96385
0.0465	2.96418
0.04655	2.96385
0.0466	2.96483
0.04665	2.96483
0.0467	2.96548
0.04675	2.96612
0.0468	2.96677
0.04685	2.96677
0.0469	2.9671
0.04695	2.96807
0.047	2.96872
0.04705	2.96872
0.0471	2.96969
0.04715	2.97002
0.0472	2.97034
0.04725	2.97099
0.0473	2.97197
0.04735	2.97197
0.0474	2.97229
0.04745	2.97294
0.0475	2.97359
0.04755	2.97359
0.0476	2.97456
0.04765	2.97489
0.0477	2.97489
0.04775	2.97554
0.0478	2.97521
0.04785	2.97586
0.0479	2.97619
0.04795	2.97619
0.048	2.97651
0.04805	2.97651
0.0481	2.97716
0.04815	2.97748
0.0482	2.97748
0.04825	2.97781
0.0483	2.97846
0.04835	2.97781
0.0484	2.97846
0.04845	2.97878
0.0485	2.97878
0.04855	2.97878
0.0486	2.97943
0.04865	2.97911
0.0487	2.98008
0.04875	2.98008
0.0488	2.98073
0.04885	2.98105
0.0489	2.98138
0.04895	2.98203
0.049	2.98268
0.04905	2.98268
0.0491	2.98268
0.04915	2.98333
0.0492	2.9843
0.04925	2.98462
0.0493	2.98527
0.04935	2.98592
0.0494	2.98657
0.04945	2.98722
0.0495	2.98754
0.04955	2.98819
0.0496	2.98884
0.04965	2.98949
0.0497	2.98949
0.04975	2.99014
0.0498	2.99014
0.04985	2.99079
0.0499	2.99079
0.04995	2.99144
0.05	2.99111
0.05005	2.99209
0.0501	2.99241
0.05015	2.99241
0.0502	2.99306
0.05025	2.99306
0.0503	2.99339
0.05035	2.99339
0.0504	2.99404
0.05045	2.99468
0.0505	2.99468
0.05055	2.99533
0.0506	2.99501
0.05065	2.99566
0.0507	2.99631
0.05075	2.99696
0.0508	2.99728
0.05085	2.99793
0.0509	2.99858
0.05095	2.99955
0.051	3.0002
0.05105	3.00118
0.0511	3.00182
0.05115	3.00312
0.0512	3.0041
0.05125	3.00475
0.0513	3.00604
0.05135	3.00669
0.0514	3.00734
0.05145	3.00864
0.0515	3.00929
0.05155	3.00961
0.0516	3.01059
0.05165	3.01124
0.0517	3.01189
0.05175	3.01253
0.0518	3.01253
0.05185	3.01318
0.0519	3.01351
0.05195	3.01416
0.052	3.01448
0.05205	3.01448
0.0521	3.01513
0.05215	3.01481
0.0522	3.01513
0.05225	3.01578
0.0523	3.01513
0.05235	3.01513
0.0524	3.01513
0.05245	3.01513
0.0525	3.01481
0.05255	3.01481
0.0526	3.01481
0.05265	3.01448
0.0527	3.01383
0.05275	3.01416
0.0528	3.01351
0.05285	3.01416
0.0529	3.01383
0.05295	3.01351
0.053	3.01383
0.05305	3.01383
0.0531	3.01351
0.05315	3.01351
0.0532	3.01416
0.05325	3.01416
0.0533	3.01416
0.05335	3.01481
0.0534	3.01481
0.05345	3.01546
0.0535	3.01546
0.05355	3.0161
0.0536	3.0161
0.05365	3.0161
0.0537	3.01643
0.05375	3.01675
0.0538	3.01675
0.05385	3.0174
0.0539	3.0174
0.05395	3.01773
0.054	3.0174
0.05405	3.01675
0.0541	3.01708
0.05415	3.0174
0.0542	3.0174
0.05425	3.0174
0.0543	3.01773
0.05435	3.01773
0.0544	3.01773
0.05445	3.0174
0.0545	3.01773
0.05455	3.01805
0.0546	3.01838
0.05465	3.0187
0.0547	3.01967
0.05475	3.02032
0.0548	3.02097
0.05485	3.02195
0.0549	3.0226
0.05495	3.02357
0.055	3.02422
0.05505	3.02584
0.0551	3.02681
0.05515	3.02779
0.0552	3.02941
0.05525	3.03038
0.0553	3.03136
0.05535	3.03266
0.0554	3.03363
0.05545	3.03493
0.0555	3.0359
0.05555	3.03655
0.0556	3.03752
0.05565	3.03882
0.0557	3.03947
0.05575	3.04045
0.0558	3.04109
0.05585	3.04142
0.0559	3.04207
0.05595	3.04272
0.056	3.04369
0.05605	3.04402
0.0561	3.04434
0.05615	3.04466
0.0562	3.04531
0.05625	3.04564
0.0563	3.04596
0.05635	3.04596
0.0564	3.04661
0.05645	3.04694
0.0565	3.04694
0.05655	3.04694
0.0566	3.04726
0.05665	3.04759
0.0567	3.04759
0.05675	3.04823
0.0568	3.04791
0.05685	3.04759
0.0569	3.04791
0.05695	3.04759
0.057	3.04759
0.05705	3.04791
0.0571	3.04823
0.05715	3.04856
0.0572	3.04856
0.05725	3.04953
0.0573	3.04953
0.05735	3.04986
0.0574	3.05018
0.05745	3.05083
0.0575	3.05148
0.05755	3.0518
0.0576	3.05245
0.05765	3.0531
0.0577	3.0531
0.05775	3.05375
0.0578	3.0544
0.05785	3.05472
0.0579	3.05537
0.05795	3.05537
0.058	3.05602
0.05805	3.05667
0.0581	3.05667
0.05815	3.05765
0.0582	3.05765
0.05825	3.05797
0.0583	3.05894
0.05835	3.05927
0.0584	3.05959
0.05845	3.06024
0.0585	3.06024
0.05855	3.06154
0.0586	3.06154
0.05865	3.06219
0.0587	3.06251
0.05875	3.06316
0.0588	3.06349
0.05885	3.06446
0.0589	3.06446
0.05895	3.06511
0.059	3.06543
0.05905	3.06511
0.0591	3.06576
0.05915	3.06576
0.0592	3.06576
0.05925	3.06576
0.0593	3.06608
0.05935	3.06576
0.0594	3.06576
0.05945	3.06576
0.0595	3.06576
0.05955	3.06608
0.0596	3.06608
0.05965	3.06608
0.0597	3.06576
0.05975	3.06641
0.0598	3.06608
0.05985	3.06608
0.0599	3.06673
0.05995	3.06673
0.06	3.06706
0.06005	3.06771
0.0601	3.06836
0.06015	3.06836
0.0602	3.06933
0.06025	3.06933
0.0603	3.06998
0.06035	3.07095
0.0604	3.0716
0.06045	3.07193
0.0605	3.07225
0.06055	3.07355
0.0606	3.0742
0.06065	3.07452
0.0607	3.0755
0.06075	3.07614
0.0608	3.07712
0.06085	3.07777
0.0609	3.07777
0.06095	3.07874
0.061	3.07907
0.06105	3.08004
0.0611	3.08004
0.06115	3.08004
0.0612	3.08004
0.06125	3.08069
0.0613	3.08101
0.06135	3.08101
0.0614	3.08134
0.06145	3.08166
0.0615	3.08134
0.06155	3.08101
0.0616	3.08166
0.06165	3.08231
0.0617	3.08199
0.06175	3.08199
0.0618	3.08264
0.06185	3.08264
0.0619	3.08296
0.06195	3.08328
0.062	3.08361
0.06205	3.08393
0.0621	3.08426
0.06215	3.08491
0.0622	3.08556
0.06225	3.08588
0.0623	3.08588
0.06235	3.08621
0.0624	3.08685
0.06245	3.0875
0.0625	3.08783
0.06255	3.08783
0.0626	3.08848
0.06265	3.0888
0.0627	3.08913
0.06275	3.08945
0.0628	3.08945
0.06285	3.08978
0.0629	3.08978
0.06295	3.0901
0.063	3.08978
0.06305	3.0901
0.0631	3.0901
0.06315	3.0901
0.0632	3.0901
0.06325	3.08978
0.0633	3.0901
0.06335	3.08945
0.0634	3.08945
0.06345	3.08945
0.0635	3.0888
0.06355	3.08913
0.0636	3.0888
0.06365	3.0888
0.0637	3.0888
0.06375	3.0888
0.0638	3.0888
0.06385	3.0888
0.0639	3.08913
0.06395	3.08913
0.064	3.08913
0.06405	3.08913
0.0641	3.08945
0.06415	3.0901
0.0642	3.09075
0.06425	3.09075
0.0643	3.09107
0.06435	3.0914
0.0644	3.09172
0.06445	3.09237
0.0645	3.09367
0.06455	3.09367
0.0646	3.09464
0.06465	3.09529
0.0647	3.09627
0.06475	3.09692
0.0648	3.09756
0.06485	3.09854
0.0649	3.09919
0.06495	3.10049
0.065	3.10146
0.06505	3.10243
0.0651	3.10373
0.06515	3.10438
0.0652	3.10503
0.06525	3.106
0.0653	3.10665
0.06535	3.1073
0.0654	3.10763
0.06545	3.10827
0.0655	3.10892
0.06555	3.1086
0.0656	3.10925
0.06565	3.1099
0.0657	3.10957
0.06575	3.10957
0.0658	3.1099
0.06585	3.1099
0.0659	3.10925
0.06595	3.10925
0.066	3.10925
0.06605	3.10925
0.0661	3.10925
0.06615	3.10925
0.0662	3.10892
0.06625	3.10957
0.0663	3.10957
0.06635	3.1099
0.0664	3.11022
0.06645	3.11055
0.0665	3.11152
0.06655	3.11152
0.0666	3.11217
0.06665	3.11314
0.0667	3.11379
0.06675	3.11379
0.0668	3.11477
0.06685	3.11541
0.0669	3.11574
0.06695	3.11671
0.067	3.11704
0.06705	3.11801
0.0671	3.11834
0.06715	3.11898
0.0672	3.11931
0.06725	3.11963
0.0673	3.12028
0.06735	3.12061
0.0674	3.12126
0.06745	3.12126
0.0675	3.12191
0.06755	3.12255
0.0676	3.12288
0.06765	3.12385
0.0677	3.12385
0.06775	3.1245
0.0678	3.12483
0.06785	3.12483
0.0679	3.1258
0.06795	3.12515
0.068	3.1258
0.06805	3.12612
0.0681	3.12645
0.06815	3.12677
0.0682	3.12612
0.06825	3.1271
0.0683	3.12645
0.06835	3.12677
0.0684	3.12677
0.06845	3.12645
0.0685	3.12677
0.06855	3.1271
0.0686	3.12645
0.06865	3.12677
0.0687	3.12677
0.06875	3.12645
0.0688	3.12677
0.06885	3.1271
0.0689	3.1271
0.06895	3.12742
0.069	3.12742
0.06905	3.12775
0.0691	3.12807
0.06915	3.1284
0.0692	3.12872
0.06925	3.12905
0.0693	3.12969
0.06935	3.13002
0.0694	3.13034
0.06945	3.13132
0.0695	3.13229
0.06955	3.13262
0.0696	3.13294
0.06965	3.13391
0.0697	3.13456
0.06975	3.13489
0.0698	3.13586
0.06985	3.13651
0.0699	3.13716
0.06995	3.13781
0.07	3.13878
0.07005	3.13943
0.0701	3.14008
0.07015	3.14105
0.0702	3.14203
0.07025	3.143
0.0703	3.14365
0.07035	3.1443
0.0704	3.14527
0.07045	3.14625
0.0705	3.14722
0.07055	3.14754
0.0706	3.14819
0.07065	3.14852
0.0707	3.14917
0.07075	3.15014
0.0708	3.15047
0.07085	3.15111
0.0709	3.15111
0.07095	3.15176
0.071	3.15241
0.07105	3.15241
0.0711	3.15306
0.07115	3.15339
0.0712	3.15339
0.07125	3.15339
0.0713	3.15371
0.07135	3.15404
0.0714	3.15436
0.07145	3.15468
0.0715	3.15468
0.07155	3.15501
0.0716	3.15501
0.07165	3.15533
0.0717	3.15533
0.07175	3.15598
0.0718	3.15598
0.07185	3.15663
0.0719	3.15663
0.07195	3.15728
0.072	3.15761
0.07205	3.15793
0.0721	3.15858
0.07215	3.15923
0.0722	3.15955
0.07225	3.1602
0.0723	3.16053
0.07235	3.16085
0.0724	3.1615
0.07245	3.16215
0.0725	3.16247
0.07255	3.16247
0.0726	3.16247
0.07265	3.1628
0.0727	3.16345
0.07275	3.1628
0.0728	3.16377
0.07285	3.16345
0.0729	3.16377
0.07295	3.16377
0.073	3.16377
0.07305	3.1641
0.0731	3.1641
0.07315	3.1641
0.0732	3.1641
0.07325	3.16442
0.0733	3.1641
0.07335	3.16442
0.0734	3.16475
0.07345	3.16475
0.0735	3.16475
0.07355	3.16475
0.0736	3.16539
0.07365	3.16507
0.0737	3.16539
0.07375	3.16539
0.0738	3.16604
0.07385	3.16604
0.0739	3.16669
0.07395	3.16669
0.074	3.16702
0.07405	3.16734
0.0741	3.16799
0.07415	3.16864
0.0742	3.16929
0.07425	3.16961
0.0743	3.17059
0.07435	3.17124
0.0744	3.17156
0.07445	3.17221
0.0745	3.17286
0.07455	3.17383
0.0746	3.17448
0.07465	3.17448
0.0747	3.17513
0.07475	3.17578
0.0748	3.17643
0.07485	3.17708
0.0749	3.17773
0.07495	3.1787
0.075	3.17935
0.07505	3.18
0.0751	3.18032
0.07515	3.1813
0.0752	3.18227
0.07525	3.18324
0.0753	3.18389
0.07535	3.18519
0.0754	3.18584
0.07545	3.18681
0.0755	3.18811
0.07555	3.18876
0.0756	3.18973
0.07565	3.19071
0.0757	3.19168
0.07575	3.19233
0.0758	3.19266
0.07585	3.19363
0.0759	3.19363
0.07595	3.19395
0.076	3.19493
0.07605	3.19493
0.0761	3.19558
0.07615	3.19525
0.0762	3.19558
0.07625	3.19558
0.0763	3.1959
0.07635	3.1959
0.0764	3.19558
0.07645	3.1959
0.0765	3.19623
0.07655	3.19655
0.0766	3.19623
0.07665	3.19623
0.0767	3.19558
0.07675	3.1959
0.0768	3.19623
0.07685	3.19623
0.0769	3.19623
0.07695	3.19623
0.077	3.19623
0.07705	3.19655
0.0771	3.19655
0.07715	3.19655
0.0772	3.1972
0.07725	3.19687
0.0773	3.1972
0.07735	3.19785
0.0774	3.1985
0.07745	3.19817
0.0775	3.1985
0.07755	3.1985
0.0776	3.19882
0.07765	3.19915
0.0777	3.19882
0.07775	3.19915
0.0778	3.19915
0.07785	3.19915
0.0779	3.19915
0.07795	3.19947
0.078	3.19947
0.07805	3.19947
0.0781	3.19947
0.07815	3.19947
0.0782	3.19947
0.07825	3.1998
0.0783	3.19947
0.07835	3.1998
0.0784	3.1998
0.07845	3.1998
0.0785	3.20012
0.07855	3.20044
0.0786	3.20012
0.07865	3.20077
0.0787	3.20077
0.07875	3.20077
0.0788	3.20142
0.07885	3.20109
0.0789	3.20174
0.07895	3.20207
0.079	3.20207
0.07905	3.20174
0.0791	3.20207
0.07915	3.20174
0.0792	3.20207
0.07925	3.20239
0.0793	3.20239
0.07935	3.20207
0.0794	3.20272
0.07945	3.20272
0.0795	3.20337
0.07955	3.20304
0.0796	3.20337
0.07965	3.20369
0.0797	3.20401
0.07975	3.20369
0.0798	3.20401
0.07985	3.20434
0.0799	3.20499
0.07995	3.20499
0.08	3.20531
0.08005	3.20596
0.0801	3.20629
0.08015	3.20694
0.0802	3.20694
0.08025	3.20758
0.0803	3.20823
0.08035	3.20888
0.0804	3.20921
0.08045	3.20953
0.0805	3.21018
0.08055	3.21018
0.0806	3.21115
0.08065	3.2118
0.0807	3.21213
0.08075	3.21278
0.0808	3.21375
0.08085	3.21408
0.0809	3.21472
0.08095	3.21537
0.081	3.2157
0.08105	3.21667
0.0811	3.21732
0.08115	3.21765
0.0812	3.21862
0.08125	3.21862
0.0813	3.21927
0.08135	3.21959
0.0814	3.22024
0.08145	3.22057
0.0815	3.22057
0.08155	3.22089
0.0816	3.22154
0.08165	3.22186
0.0817	3.22154
0.08175	3.22186
0.0818	3.22219
0.08185	3.22219
0.0819	3.22284
0.08195	3.22284
0.082	3.22284
0.08205	3.22284
0.0821	3.22316
0.08215	3.22316
0.0822	3.22251
0.08225	3.22284
0.0823	3.22251
0.08235	3.22219
0.0824	3.22186
0.08245	3.22122
0.0825	3.22122
0.08255	3.22089
0.0826	3.22024
0.08265	3.22024
0.0827	3.22024
0.08275	3.21992
0.0828	3.21992
0.08285	3.21959
0.0829	3.21959
0.08295	3.21959
0.083	3.21927
0.08305	3.21959
0.0831	3.21992
0.08315	3.22024
0.0832	3.22024
0.08325	3.22089
0.0833	3.22122
0.08335	3.22219
0.0834	3.22219
0.08345	3.22316
0.0835	3.22381
0.08355	3.22511
0.0836	3.22543
0.08365	3.22608
0.0837	3.22673
0.08375	3.22771
0.0838	3.22836
0.08385	3.229
0.0839	3.22998
0.08395	3.23095
0.084	3.2316
0.08405	3.23225
0.0841	3.2329
0.08415	3.2342
0.0842	3.23485
0.08425	3.23582
0.0843	3.23647
0.08435	3.23712
0.0844	3.23777
0.08445	3.23874
0.0845	3.23939
0.08455	3.24036
0.0846	3.24134
0.08465	3.24166
0.0847	3.24264
0.08475	3.24296
0.0848	3.24361
0.08485	3.24426
0.0849	3.24523
0.08495	3.24556
0.085	3.24621
0.08505	3.24718
0.0851	3.2475
0.08515	3.24848
0.0852	3.24848
0.08525	3.24913
0.0853	3.24913
0.08535	3.24978
0.0854	3.25042
0.08545	3.25042
0.0855	3.25107
0.08555	3.25107
0.0856	3.25172
0.08565	3.25172
0.0857	3.25205
0.08575	3.25205
0.0858	3.25237
0.08585	3.25205
0.0859	3.25237
0.08595	3.25237
0.086	3.25205
0.08605	3.25205
0.0861	3.25205
0.08615	3.25205
0.0862	3.25237
0.08625	3.25237
0.0863	3.25237
0.08635	3.25172
0.0864	3.25205
0.08645	3.25205
0.0865	3.25172
0.08655	3.2514
0.0866	3.25172
0.08665	3.25205
0.0867	3.25172
0.08675	3.25172
0.0868	3.25172
0.08685	3.2514
0.0869	3.2514
0.08695	3.2514
0.087	3.25107
0.08705	3.25107
0.0871	3.25107
0.08715	3.2514
0.0872	3.25107
0.08725	3.25107
0.0873	3.25075
0.08735	3.25107
0.0874	3.2514
0.08745	3.2514
0.0875	3.25205
0.08755	3.25237
0.0876	3.25237
0.08765	3.25302
0.0877	3.25367
0.08775	3.25399
0.0878	3.25464
0.08785	3.25432
0.0879	3.25464
0.08795	3.25464
0.088	3.25497
0.08805	3.25497
0.0881	3.25562
0.08815	3.25529
0.0882	3.25497
0.08825	3.25497
0.0883	3.25464
0.08835	3.25432
0.0884	3.25399
0.08845	3.25399
0.0885	3.25367
0.08855	3.25335
0.0886	3.25335
0.08865	3.25367
0.0887	3.25399
0.08875	3.25367
0.0888	3.25367
0.08885	3.25464
0.0889	3.25464
0.08895	3.25529
0.089	3.25529
0.08905	3.25562
0.0891	3.25659
0.08915	3.25724
0.0892	3.25724
0.08925	3.25789
0.0893	3.25854
0.08935	3.25919
0.0894	3.25919
0.08945	3.25984
0.0895	3.26016
0.08955	3.26081
0.0896	3.26146
0.08965	3.26211
0.0897	3.26243
0.08975	3.26308
0.0898	3.26373
0.08985	3.26438
0.0899	3.26503
0.08995	3.266
0.09	3.26698
0.09005	3.2673
0.0901	3.26827
0.09015	3.26925
0.0902	3.27055
0.09025	3.27087
0.0903	3.27152
0.09035	3.27282
0.0904	3.27347
0.09045	3.27477
0.0905	3.27509
0.09055	3.27606
0.0906	3.27639
0.09065	3.27769
0.0907	3.27801
0.09075	3.27866
0.0908	3.27931
0.09085	3.28028
0.0909	3.28028
0.09095	3.28093
0.091	3.28093
0.09105	3.28126
0.0911	3.28158
0.09115	3.28126
0.0912	3.28126
0.09125	3.28126
0.0913	3.28158
0.09135	3.28093
0.0914	3.28093
0.09145	3.28061
0.0915	3.28028
0.09155	3.27931
0.0916	3.27931
0.09165	3.27931
0.0917	3.27898
0.09175	3.27834
0.0918	3.27801
0.09185	3.27769
0.0919	3.27769
0.09195	3.27704
0.092	3.27736
0.09205	3.27671
0.0921	3.27736
0.09215	3.27736
0.0922	3.27801
0.09225	3.27769
0.0923	3.27834
0.09235	3.27866
0.0924	3.27898
0.09245	3.27963
0.0925	3.28028
0.09255	3.28093
0.0926	3.28126
0.09265	3.28191
0.0927	3.28191
0.09275	3.28288
0.0928	3.28353
0.09285	3.2832
0.0929	3.28418
0.09295	3.2845
0.093	3.28418
0.09305	3.28483
0.0931	3.28515
0.09315	3.28548
0.0932	3.28515
0.09325	3.28515
0.0933	3.28515
0.09335	3.28483
0.0934	3.28483
0.09345	3.28483
0.0935	3.28483
0.09355	3.2845
0.0936	3.28483
0.09365	3.2845
0.0937	3.28483
0.09375	3.28483
0.0938	3.28483
0.09385	3.28515
0.0939	3.2858
0.09395	3.2858
0.094	3.28612
0.09405	3.28677
0.0941	3.28775
0.09415	3.2884
0.0942	3.28937
0.09425	3.29034
0.0943	3.29132
0.09435	3.29197
0.0944	3.29294
0.09445	3.29424
0.0945	3.29521
0.09455	3.29619
0.0946	3.29716
0.09465	3.29878
0.0947	3.29878
0.09475	3.30008
0.0948	3.30105
0.09485	3.30138
0.0949	3.30235
0.09495	3.30333
0.095	3.30365
0.09505	3.30462
0.0951	3.30527
0.09515	3.30527
0.0952	3.30657
0.09525	3.3069
0.0953	3.3069
0.09535	3.30754
0.0954	3.30754
0.09545	3.30852
0.0955	3.30852
0.09555	3.30917
0.0956	3.30982
0.09565	3.30949
0.0957	3.30982
0.09575	3.31014
0.0958	3.31079
0.09585	3.31111
0.0959	3.31111
0.09595	3.31111
0.096	3.31144
0.09605	3.31144
0.0961	3.31176
0.09615	3.31176
0.0962	3.31176
0.09625	3.31176
0.0963	3.31209
0.09635	3.31144
0.0964	3.31176
0.09645	3.31144
0.0965	3.31144
0.09655	3.31176
0.0966	3.31144
0.09665	3.31144
0.0967	3.31079
0.09675	3.31079
0.0968	3.31079
0.09685	3.31047
0.0969	3.31014
0.09695	3.31014
0.097	3.30982
0.09705	3.31014
0.0971	3.30982
0.09715	3.30982
0.0972	3.30982
0.09725	3.30982
0.0973	3.31014
0.09735	3.31014
0.0974	3.31014
0.09745	3.31047
0.0975	3.31079
0.09755	3.31079
0.0976	3.31111
0.09765	3.31111
0.0977	3.31144
0.09775	3.31111
0.0978	3.31144
0.09785	3.31176
0.0979	3.31209
0.09795	3.31241
0.098	3.31274
0.09805	3.31339
0.0981	3.31371
0.09815	3.31404
0.0982	3.31468
0.09825	3.31533
0.0983	3.31533
0.09835	3.31631
0.0984	3.31631
0.09845	3.31728
0.0985	3.31793
0.09855	3.31858
0.0986	3.3189
0.09865	3.31955
0.0987	3.3202
0.09875	3.32053
0.0988	3.3215
0.09885	3.32215
0.0989	3.32247
0.09895	3.32247
0.099	3.3228
0.09905	3.32312
[truncated: 5,812 more rows]
