# Supplementary material for: An evolutionarily conserved glycine-tyrosine motif forms a folding core in outer membrane proteins
Source: PLoS One. 2017 Aug 3;12(8):e0182016. doi: 10.1371/journal.pone.0182016 (PMC5542473; doi:10.1371/journal.pone.0182016)
Supplement: S1 File — (ZIP) [file pone.0182016.s001.zip › OmpX stopflow RAW data/OmpX WT 2/ompx_wt_ch1_016.bka]

BIO-KINE ASCII FILE
_COMMENT	External device
_COMMENT	Kinetics measurement
_COMMENT	Y Unit : Volt, X Unit : s
_COMMENT	Timebase 1 = .00005 s 5001 pts
_COMMENT	Timebase 2 = .001 s 2749 pts
_COMMENT	Timebase 3 = .5 s 44 pts
_SFM	SFM-300 /S Advanced mode
_SFM	Ratio : S1: 950, S2: 950, S3: 100
_SFM	Content : S1: , S2: , S3:
_SFM	Concentration : S1: , S2: , S3:
_SFM	Total volume : 422 �l Flow : 14 mL/s
_SFM	Acquisition start : 10 ms before stop
_SFM	cuve=FC-08, s1=10 ml , s2=10 ml , s3=1.9 ml
_UNITX	s
_UNITY	Volt
_DELTAX	0
_DATA
1e-300	2.25116
5e-5	2.26933
1e-4	2.28848
1.5e-4	2.30828
2e-4	2.32905
2.5e-4	2.34949
3e-4	2.37124
3.5e-4	2.39331
4e-4	2.4157
4.5e-4	2.43842
5e-4	2.46146
5.5e-4	2.48483
6e-4	2.50819
6.5e-4	2.53221
7e-4	2.55558
7.5e-4	2.57862
8e-4	2.60231
8.5e-4	2.626
9e-4	2.64905
9.5e-4	2.67209
0.001	2.69416
0.00105	2.7159
0.0011	2.73765
0.00115	2.75809
0.0012	2.77854
0.00125	2.79866
0.0013	2.81748
0.00135	2.83533
0.0014	2.85221
0.00145	2.86779
0.0015	2.88239
0.00155	2.8957
0.0016	2.90803
0.00165	2.91907
0.0017	2.92815
0.00175	2.93562
0.0018	2.94178
0.00185	2.9473
0.0019	2.95055
0.00195	2.95314
0.002	2.95347
0.00205	2.95347
0.0021	2.9512
0.00215	2.9473
0.0022	2.94243
0.00225	2.93659
0.0023	2.92978
0.00235	2.92199
0.0024	2.91355
0.00245	2.90349
0.0025	2.89278
0.00255	2.88142
0.0026	2.86974
0.00265	2.85675
0.0027	2.8441
0.00275	2.83014
0.0028	2.81619
0.00285	2.80126
0.0029	2.78698
0.00295	2.77107
0.003	2.7555
0.00305	2.73959
0.0031	2.72369
0.00315	2.70746
0.0032	2.69091
0.00325	2.67436
0.0033	2.65813
0.00335	2.64126
0.0034	2.62503
0.00345	2.60815
0.0035	2.59225
0.00355	2.5757
0.0036	2.55947
0.00365	2.54325
0.0037	2.52734
0.00375	2.51209
0.0038	2.49651
0.00385	2.48191
0.0039	2.4673
0.00395	2.454
0.004	2.44004
0.00405	2.42803
0.0041	2.4157
0.00415	2.40434
0.0042	2.39363
0.00425	2.38357
0.0043	2.37513
0.00435	2.36637
0.0044	2.3589
0.00445	2.35209
0.0045	2.34592
0.00455	2.34073
0.0046	2.33651
0.00465	2.33262
0.0047	2.33002
0.00475	2.32872
0.0048	2.32742
0.00485	2.32742
0.0049	2.3284
0.00495	2.33002
0.005	2.33262
0.00505	2.33651
0.0051	2.34105
0.00515	2.3469
0.0052	2.35339
0.00525	2.36183
0.0053	2.37091
0.00535	2.38097
0.0054	2.39201
0.00545	2.40369
0.0055	2.41635
0.00555	2.42966
0.0056	2.44426
0.00565	2.45919
0.0057	2.47444
0.00575	2.49067
0.0058	2.50722
0.00585	2.52377
0.0059	2.5413
0.00595	2.55882
0.006	2.57635
0.00605	2.59387
0.0061	2.61205
0.00615	2.6299
0.0062	2.64742
0.00625	2.6656
0.0063	2.68312
0.00635	2.70032
0.0064	2.71752
0.00645	2.73375
0.0065	2.74998
0.00655	2.76556
0.0066	2.78081
0.00665	2.79574
0.0067	2.81002
0.00675	2.82333
0.0068	2.83663
0.00685	2.84896
0.0069	2.86065
0.00695	2.87201
0.007	2.88239
0.00705	2.8918
0.0071	2.90089
0.00715	2.90933
0.0072	2.91712
0.00725	2.92361
0.0073	2.9301
0.00735	2.93497
0.0074	2.93984
0.00745	2.94341
0.0075	2.94568
0.00755	2.94763
0.0076	2.94827
0.00765	2.9486
0.0077	2.94763
0.00775	2.94633
0.0078	2.94308
0.00785	2.93886
0.0079	2.93399
0.00795	2.9288
0.008	2.92199
0.00805	2.91387
0.0081	2.90608
0.00815	2.897
0.0082	2.88694
0.00825	2.87623
0.0083	2.86487
0.00835	2.85351
0.0084	2.84118
0.00845	2.82819
0.0085	2.81521
0.00855	2.80223
0.0086	2.7886
0.00865	2.77464
0.0087	2.76101
0.00875	2.74706
0.0088	2.73343
0.00885	2.71947
0.0089	2.70649
0.00895	2.69318
0.009	2.6802
0.00905	2.66819
0.0091	2.65619
0.00915	2.64515
0.0092	2.63412
0.00925	2.62438
0.0093	2.61529
0.00935	2.60653
0.0094	2.59874
0.00945	2.5916
0.0095	2.58576
0.00955	2.57992
0.0096	2.57537
0.00965	2.57148
0.0097	2.56759
0.00975	2.56531
0.0098	2.56337
0.00985	2.56239
0.0099	2.56174
0.00995	2.56239
0.01	2.56369
0.01005	2.56531
0.0101	2.56759
0.01015	2.57051
0.0102	2.57408
0.01025	2.57862
0.0103	2.58316
0.01035	2.58901
0.0104	2.59485
0.01045	2.60166
0.0105	2.6088
0.01055	2.61659
0.0106	2.62535
0.01065	2.63444
0.0107	2.64418
0.01075	2.65456
0.0108	2.66527
0.01085	2.67663
0.0109	2.68832
0.01095	2.70032
0.011	2.71298
0.01105	2.72531
0.0111	2.73862
0.01115	2.75128
0.0112	2.76426
0.01125	2.77659
0.0113	2.7899
0.01135	2.80223
0.0114	2.81521
0.01145	2.82722
0.0115	2.83955
0.01155	2.85156
0.0116	2.86422
0.01165	2.87558
0.0117	2.88726
0.01175	2.89862
0.0118	2.90965
0.01185	2.92069
0.0119	2.93107
0.01195	2.94081
0.012	2.95087
0.01205	2.95996
0.0121	2.96872
0.01215	2.97683
0.0122	2.98495
0.01225	2.99241
0.0123	2.9989
0.01235	3.00572
0.0124	3.01124
0.01245	3.01675
0.0125	3.02195
0.01255	3.02681
0.0126	3.03103
0.01265	3.0346
0.0127	3.03785
0.01275	3.04109
0.0128	3.04402
0.01285	3.04661
0.0129	3.04888
0.01295	3.05083
0.013	3.05278
0.01305	3.05472
0.0131	3.05635
0.01315	3.05765
0.0132	3.05894
0.01325	3.06024
0.0133	3.06122
0.01335	3.06219
0.0134	3.06316
0.01345	3.06414
0.0135	3.06479
0.01355	3.06641
0.0136	3.06673
0.01365	3.06836
0.0137	3.06933
0.01375	3.0703
0.0138	3.07095
0.01385	3.07225
0.0139	3.07257
0.01395	3.07355
0.014	3.07452
0.01405	3.0755
0.0141	3.07647
0.01415	3.07744
0.0142	3.07809
0.01425	3.07907
0.0143	3.07971
0.01435	3.07971
0.0144	3.08101
0.01445	3.08134
0.0145	3.08264
0.01455	3.08328
0.0146	3.08393
0.01465	3.08491
0.0147	3.08588
0.01475	3.08685
0.0148	3.08783
0.01485	3.0888
0.0149	3.08945
0.01495	3.09042
0.015	3.0914
0.01505	3.09237
0.0151	3.09302
0.01515	3.09399
0.0152	3.09432
0.01525	3.09562
0.0153	3.09659
0.01535	3.09724
0.0154	3.09789
0.01545	3.09854
0.0155	3.09951
0.01555	3.10016
0.0156	3.10081
0.01565	3.10146
0.0157	3.10243
0.01575	3.10341
0.0158	3.10406
0.01585	3.1047
0.0159	3.10568
0.01595	3.10633
0.016	3.10665
0.01605	3.1073
0.0161	3.1086
0.01615	3.1086
0.0162	3.10957
0.01625	3.1099
0.0163	3.11022
0.01635	3.11087
0.0164	3.11087
0.01645	3.11152
0.0165	3.11217
0.01655	3.11217
0.0166	3.11217
0.01665	3.11314
0.0167	3.11249
0.01675	3.11282
0.0168	3.11314
0.01685	3.11314
0.0169	3.11379
0.01695	3.11412
0.017	3.11412
0.01705	3.11412
0.0171	3.11477
0.01715	3.11509
0.0172	3.11541
0.01725	3.11541
0.0173	3.11639
0.01735	3.11704
0.0174	3.11704
0.01745	3.11769
0.0175	3.11801
0.01755	3.11866
0.0176	3.11931
0.01765	3.11996
0.0177	3.12028
0.01775	3.12061
0.0178	3.12093
0.01785	3.12126
0.0179	3.12223
0.01795	3.12255
0.018	3.1232
0.01805	3.1232
0.0181	3.12418
0.01815	3.12418
0.0182	3.12483
0.01825	3.12483
0.0183	3.12548
0.01835	3.12548
0.0184	3.12677
0.01845	3.1271
0.0185	3.12775
0.01855	3.1284
0.0186	3.12905
0.01865	3.12969
0.0187	3.13034
0.01875	3.13099
0.0188	3.13132
0.01885	3.13197
0.0189	3.13262
0.01895	3.13326
0.019	3.13391
0.01905	3.13424
0.0191	3.13521
0.01915	3.13554
0.0192	3.13586
0.01925	3.13619
0.0193	3.13651
0.01935	3.13683
0.0194	3.13716
0.01945	3.13781
0.0195	3.13813
0.01955	3.13813
0.0196	3.13878
0.01965	3.13911
0.0197	3.13911
0.01975	3.13976
0.0198	3.13976
0.01985	3.1404
0.0199	3.14073
0.01995	3.14073
0.02	3.14138
0.02005	3.1417
0.0201	3.14203
0.02015	3.14235
0.0202	3.14235
0.02025	3.143
0.0203	3.14333
0.02035	3.14397
0.0204	3.14397
0.02045	3.14462
0.0205	3.14495
0.02055	3.14495
0.0206	3.14462
0.02065	3.14495
0.0207	3.14527
0.02075	3.14527
0.0208	3.14495
0.02085	3.14527
0.0209	3.14527
0.02095	3.14527
0.021	3.1456
0.02105	3.1456
0.0211	3.14625
0.02115	3.14625
0.0212	3.14657
0.02125	3.1469
0.0213	3.14722
0.02135	3.14787
0.0214	3.14787
0.02145	3.14884
0.0215	3.14884
0.02155	3.14949
0.0216	3.14982
0.02165	3.15079
0.0217	3.15079
0.02175	3.15144
0.0218	3.15176
0.02185	3.15241
0.0219	3.15339
0.02195	3.15371
0.022	3.15468
0.02205	3.15533
0.0221	3.15566
0.02215	3.15631
0.0222	3.15663
0.02225	3.15728
0.0223	3.15793
0.02235	3.1589
0.0224	3.15955
0.02245	3.15988
0.0225	3.1602
0.02255	3.16085
0.0226	3.16118
0.02265	3.1615
0.0227	3.16247
0.02275	3.1628
0.0228	3.16377
0.02285	3.16475
0.0229	3.16475
0.02295	3.16539
0.023	3.16604
0.02305	3.16669
0.0231	3.16734
0.02315	3.16799
0.0232	3.16896
0.02325	3.16994
0.0233	3.17059
0.02335	3.17156
0.0234	3.17189
0.02345	3.17286
0.0235	3.17318
0.02355	3.17416
0.0236	3.17481
0.02365	3.17546
0.0237	3.1761
0.02375	3.17675
0.0238	3.1774
0.02385	3.17838
0.0239	3.1787
0.02395	3.17935
0.024	3.18032
0.02405	3.18032
0.0241	3.18065
0.02415	3.18195
0.0242	3.18195
0.02425	3.18227
0.0243	3.1826
0.02435	3.18324
0.0244	3.18357
0.02445	3.18389
0.0245	3.18454
0.02455	3.18454
0.0246	3.18552
0.02465	3.18552
0.0247	3.18584
0.02475	3.18649
0.0248	3.18681
0.02485	3.18714
0.0249	3.18746
0.02495	3.18844
0.025	3.18876
0.02505	3.18909
0.0251	3.18973
0.02515	3.18973
0.0252	3.19006
0.02525	3.19038
0.0253	3.19071
0.02535	3.19103
0.0254	3.19136
0.02545	3.19201
0.0255	3.19168
0.02555	3.19201
0.0256	3.19201
0.02565	3.19201
0.0257	3.19201
0.02575	3.19266
0.0258	3.19298
0.02585	3.19298
0.0259	3.19298
0.02595	3.1933
0.026	3.19363
0.02605	3.19395
0.0261	3.19363
0.02615	3.19428
0.0262	3.19428
0.02625	3.1946
0.0263	3.19493
0.02635	3.19525
0.0264	3.19558
0.02645	3.19525
0.0265	3.19623
0.02655	3.19623
0.0266	3.19687
0.02665	3.19687
0.0267	3.19785
0.02675	3.19817
0.0268	3.19882
0.02685	3.19882
0.0269	3.19947
0.02695	3.20012
0.027	3.20109
0.02705	3.20174
0.0271	3.20207
0.02715	3.20207
0.0272	3.20337
0.02725	3.20369
0.0273	3.20434
0.02735	3.20499
0.0274	3.20564
0.02745	3.20564
0.0275	3.20726
0.02755	3.20726
0.0276	3.20791
0.02765	3.20856
0.0277	3.20921
0.02775	3.20986
0.0278	3.21051
0.02785	3.21083
0.0279	3.2118
0.02795	3.21213
0.028	3.2131
0.02805	3.21343
0.0281	3.2144
0.02815	3.21505
0.0282	3.21602
0.02825	3.21635
0.0283	3.217
0.02835	3.21765
0.0284	3.21829
0.02845	3.21862
0.0285	3.21927
0.02855	3.22024
0.0286	3.22057
0.02865	3.22057
0.0287	3.22122
0.02875	3.22154
0.0288	3.22154
0.02885	3.22154
0.0289	3.22219
0.02895	3.22219
0.029	3.22219
0.02905	3.22284
0.0291	3.22316
0.02915	3.22316
0.0292	3.22381
0.02925	3.22381
0.0293	3.22414
0.02935	3.22479
0.0294	3.22511
0.02945	3.22543
0.0295	3.22608
0.02955	3.22673
0.0296	3.22673
0.02965	3.22738
0.0297	3.22803
0.02975	3.22868
0.0298	3.22965
0.02985	3.22998
0.0299	3.23128
0.02995	3.23128
0.03	3.23225
0.03005	3.2329
0.0301	3.23387
0.03015	3.23485
0.0302	3.23517
0.03025	3.23614
0.0303	3.23712
0.03035	3.23744
0.0304	3.23842
0.03045	3.23907
0.0305	3.24004
0.03055	3.24069
0.0306	3.24134
0.03065	3.24231
0.0307	3.24296
0.03075	3.24393
0.0308	3.24393
0.03085	3.24523
0.0309	3.24588
0.03095	3.24621
0.031	3.24718
0.03105	3.24815
0.0311	3.2488
0.03115	3.24913
0.0312	3.24978
0.03125	3.25042
0.0313	3.25107
0.03135	3.2514
0.0314	3.25172
0.03145	3.25205
0.0315	3.25237
0.03155	3.25205
0.0316	3.2527
0.03165	3.25205
0.0317	3.25205
0.03175	3.25237
0.0318	3.25205
0.03185	3.25172
0.0319	3.25172
0.03195	3.2514
0.032	3.25075
0.03205	3.25042
0.0321	3.2501
0.03215	3.2501
0.0322	3.24978
0.03225	3.24945
0.0323	3.24945
0.03235	3.24945
0.0324	3.24945
0.03245	3.24913
0.0325	3.24913
0.03255	3.24913
0.0326	3.24913
0.03265	3.24913
0.0327	3.2488
0.03275	3.24913
0.0328	3.24913
0.03285	3.24913
0.0329	3.24945
0.03295	3.24913
0.033	3.24913
0.03305	3.24945
0.0331	3.24913
0.03315	3.24913
0.0332	3.24913
0.03325	3.24945
0.0333	3.24978
0.03335	3.24978
0.0334	3.24978
0.03345	3.25042
0.0335	3.25042
0.03355	3.25075
0.0336	3.25107
0.03365	3.2514
0.0337	3.25237
0.03375	3.25302
0.0338	3.25367
0.03385	3.25432
0.0339	3.25562
0.03395	3.25627
0.034	3.25724
0.03405	3.25821
0.0341	3.25951
0.03415	3.26113
0.0342	3.26243
0.03425	3.26308
0.0343	3.26438
0.03435	3.26633
0.0344	3.2673
0.03445	3.26827
0.0345	3.2699
0.03455	3.2712
0.0346	3.27217
0.03465	3.27379
0.0347	3.27444
0.03475	3.27541
0.0348	3.27574
0.03485	3.27639
0.0349	3.27769
0.03495	3.27801
0.035	3.27866
0.03505	3.27931
0.0351	3.28028
0.03515	3.28061
0.0352	3.28158
0.03525	3.28191
0.0353	3.28191
0.03535	3.2832
0.0354	3.2832
0.03545	3.28353
0.0355	3.28385
0.03555	3.28418
0.0356	3.28483
0.03565	3.28483
0.0357	3.28515
0.03575	3.28548
0.0358	3.2858
0.03585	3.28645
0.0359	3.28645
0.03595	3.2871
0.036	3.28742
0.03605	3.28742
0.0361	3.28807
0.03615	3.2884
0.0362	3.2884
0.03625	3.28905
0.0363	3.28969
0.03635	3.29002
0.0364	3.29099
0.03645	3.29197
0.0365	3.29262
0.03655	3.29326
0.0366	3.29424
0.03665	3.29489
0.0367	3.29554
0.03675	3.29586
0.0368	3.29651
0.03685	3.29748
0.0369	3.29846
0.03695	3.29878
0.037	3.29976
0.03705	3.3004
0.0371	3.30138
0.03715	3.3017
0.0372	3.30235
0.03725	3.30333
0.0373	3.3043
0.03735	3.30527
0.0374	3.30592
0.03745	3.30625
0.0375	3.3069
0.03755	3.30787
0.0376	3.30819
0.03765	3.30917
0.0377	3.31014
0.03775	3.31047
0.0378	3.31111
0.03785	3.31144
0.0379	3.31209
0.03795	3.31274
0.038	3.31274
0.03805	3.31306
0.0381	3.31339
0.03815	3.31371
0.0382	3.31436
0.03825	3.31468
0.0383	3.31468
0.03835	3.31468
0.0384	3.31468
0.03845	3.31501
0.0385	3.31501
0.03855	3.31566
0.0386	3.31533
0.03865	3.31533
0.0387	3.31566
0.03875	3.31533
0.0388	3.31533
0.03885	3.31533
0.0389	3.31533
0.03895	3.31533
0.039	3.31501
0.03905	3.31501
0.0391	3.31468
0.03915	3.31533
0.0392	3.31468
0.03925	3.31468
0.0393	3.31468
0.03935	3.31436
0.0394	3.31468
0.03945	3.31468
0.0395	3.31468
0.03955	3.31468
0.0396	3.31468
0.03965	3.31501
0.0397	3.31501
0.03975	3.31533
0.0398	3.31533
0.03985	3.31533
0.0399	3.31566
0.03995	3.31631
0.04	3.31631
0.04005	3.31631
0.0401	3.31696
0.04015	3.31728
0.0402	3.31761
0.04025	3.31825
0.0403	3.3189
0.04035	3.31955
0.0404	3.32053
0.04045	3.32118
0.0405	3.3215
0.04055	3.3228
0.0406	3.32377
0.04065	3.32475
0.0407	3.32507
0.04075	3.32669
0.0408	3.32734
0.04085	3.32896
0.0409	3.32994
0.04095	3.33124
0.041	3.33221
0.04105	3.33318
0.0411	3.33448
0.04115	3.33578
0.0412	3.33675
0.04125	3.33773
0.0413	3.3387
0.04135	3.33935
0.0414	3.34032
0.04145	3.34097
0.0415	3.34195
0.04155	3.34292
0.0416	3.34324
0.04165	3.34357
0.0417	3.34422
0.04175	3.34454
0.0418	3.34487
0.04185	3.34487
0.0419	3.34519
0.04195	3.34519
0.042	3.34552
0.04205	3.34552
0.0421	3.34616
0.04215	3.34649
0.0422	3.34649
0.04225	3.34649
0.0423	3.34714
0.04235	3.34779
0.0424	3.34811
0.04245	3.34844
0.0425	3.34941
0.04255	3.35038
0.0426	3.35071
0.04265	3.35136
0.0427	3.35233
0.04275	3.3533
0.0428	3.35395
0.04285	3.35558
0.0429	3.35655
0.04295	3.35752
0.043	3.3585
0.04305	3.35947
0.0431	3.36077
0.04315	3.36174
0.0432	3.36337
0.04325	3.36369
0.0433	3.36434
0.04335	3.36596
0.0434	3.36661
0.04345	3.36726
0.0435	3.36791
0.04355	3.36888
0.0436	3.36953
0.04365	3.37083
0.0437	3.37083
0.04375	3.37115
0.0438	3.3718
0.04385	3.37245
0.0439	3.3731
0.04395	3.37278
0.044	3.37375
0.04405	3.37375
0.0441	3.37408
0.04415	3.37375
0.0442	3.37408
0.04425	3.3744
0.0443	3.37375
0.04435	3.37343
0.0444	3.37375
0.04445	3.37343
0.0445	3.37375
0.04455	3.37343
0.0446	3.37278
0.04465	3.37245
0.0447	3.37213
0.04475	3.3718
0.0448	3.3718
0.04485	3.3718
0.0449	3.37115
0.04495	3.37148
0.045	3.3718
0.04505	3.37115
0.0451	3.37148
0.04515	3.37115
0.0452	3.3718
0.04525	3.37148
0.0453	3.37245
0.04535	3.3731
0.0454	3.3731
0.04545	3.37375
0.0455	3.37408
0.04555	3.37472
0.0456	3.37537
0.04565	3.3757
0.0457	3.37635
0.04575	3.377
0.0458	3.37732
0.04585	3.37732
0.0459	3.37797
0.04595	3.37829
0.046	3.37894
0.04605	3.37927
0.0461	3.37992
0.04615	3.37992
0.0462	3.38057
0.04625	3.38154
0.0463	3.38251
0.04635	3.38316
0.0464	3.38381
0.04645	3.38479
0.0465	3.38511
0.04655	3.38576
0.0466	3.38641
0.04665	3.38706
0.0467	3.38771
0.04675	3.38836
0.0468	3.38868
0.04685	3.38965
0.0469	3.38998
0.04695	3.39063
0.047	3.39095
0.04705	3.39193
0.0471	3.39257
0.04715	3.39322
0.0472	3.39387
0.04725	3.39485
0.0473	3.3955
0.04735	3.39647
0.0474	3.39744
0.04745	3.39842
0.0475	3.39939
0.04755	3.40036
0.0476	3.40134
0.04765	3.40199
0.0477	3.40296
0.04775	3.40393
0.0478	3.40458
0.04785	3.40556
0.0479	3.40621
0.04795	3.4075
0.048	3.40783
0.04805	3.40848
0.0481	3.40913
0.04815	3.40978
0.0482	3.40978
0.04825	3.41042
0.0483	3.41107
0.04835	3.41107
0.0484	3.4114
0.04845	3.41107
0.0485	3.4114
0.04855	3.4114
0.0486	3.41172
0.04865	3.41205
0.0487	3.41172
0.04875	3.41172
0.0488	3.41172
0.04885	3.41205
0.0489	3.41205
0.04895	3.41237
0.049	3.41205
0.04905	3.41237
0.0491	3.41237
0.04915	3.4127
0.0492	3.41302
0.04925	3.41302
0.0493	3.41367
0.04935	3.41399
0.0494	3.41497
0.04945	3.41529
0.0495	3.41627
0.04955	3.41659
0.0496	3.41756
0.04965	3.41789
0.0497	3.41919
0.04975	3.42016
0.0498	3.42049
0.04985	3.42178
0.0499	3.42243
0.04995	3.42341
0.05	3.42406
0.05005	3.42535
0.0501	3.426
0.05015	3.4273
0.0502	3.42763
0.05025	3.4286
0.0503	3.42925
0.05035	3.4299
0.0504	3.43022
0.05045	3.43087
0.0505	3.43152
0.05055	3.43184
0.0506	3.43249
0.05065	3.43282
0.0507	3.43347
0.05075	3.43379
0.0508	3.43444
0.05085	3.43509
0.0509	3.43541
0.05095	3.43574
0.051	3.43671
0.05105	3.43704
0.0511	3.43769
0.05115	3.43834
0.0512	3.43898
0.05125	3.43963
0.0513	3.44061
0.05135	3.44126
0.0514	3.44158
0.05145	3.44191
0.0515	3.44288
0.05155	3.4432
0.0516	3.44353
0.05165	3.44418
0.0517	3.44418
0.05175	3.44483
0.0518	3.4445
0.05185	3.44483
0.0519	3.44483
0.05195	3.44515
0.052	3.44483
0.05205	3.44515
0.0521	3.44548
0.05215	3.44548
0.0522	3.44548
0.05225	3.44548
0.0523	3.4458
0.05235	3.44645
0.0524	3.44645
0.05245	3.44612
0.0525	3.4471
0.05255	3.4471
0.0526	3.44742
0.05265	3.44775
0.0527	3.44775
0.05275	3.44872
0.0528	3.44905
0.05285	3.44937
0.0529	3.45034
0.05295	3.45067
0.053	3.45132
0.05305	3.45164
0.0531	3.45262
0.05315	3.45326
0.0532	3.45391
0.05325	3.45424
0.0533	3.45489
0.05335	3.45521
0.0534	3.45586
0.05345	3.45619
0.0535	3.45683
0.05355	3.45748
0.0536	3.45813
0.05365	3.45846
0.0537	3.45911
0.05375	3.45943
0.0538	3.46008
0.05385	3.4604
0.0539	3.46073
0.05395	3.46073
0.054	3.46105
0.05405	3.46105
0.0541	3.46138
0.05415	3.4617
0.0542	3.46203
0.05425	3.4617
0.0543	3.46203
0.05435	3.46235
0.0544	3.463
0.05445	3.46268
0.0545	3.463
0.05455	3.46333
0.0546	3.46333
0.05465	3.46397
0.0547	3.4643
0.05475	3.46462
0.0548	3.46462
0.05485	3.46592
0.0549	3.46592
0.05495	3.46625
0.055	3.4669
0.05505	3.46754
0.0551	3.46819
0.05515	3.46852
0.0552	3.46949
0.05525	3.46982
0.0553	3.47047
0.05535	3.47144
0.0554	3.47144
0.05545	3.47241
0.0555	3.47274
0.05555	3.47371
0.0556	3.47371
0.05565	3.47436
0.0557	3.47468
0.05575	3.47501
0.0558	3.47566
0.05585	3.47533
0.0559	3.47598
0.05595	3.47598
0.056	3.47598
0.05605	3.47598
0.0561	3.47566
0.05615	3.47631
0.0562	3.47631
0.05625	3.47631
0.0563	3.47663
0.05635	3.47696
0.0564	3.47728
0.05645	3.47761
0.0565	3.47793
0.05655	3.47825
0.0566	3.47923
0.05665	3.47923
0.0567	3.4802
0.05675	3.48053
0.0568	3.4815
0.05685	3.48182
0.0569	3.4828
0.05695	3.48312
0.057	3.4841
0.05705	3.48507
0.0571	3.48604
0.05715	3.48702
0.0572	3.48767
0.05725	3.48864
0.0573	3.48929
0.05735	3.48994
0.0574	3.49026
0.05745	3.49124
0.0575	3.49253
0.05755	3.49286
0.0576	3.49383
0.05765	3.49416
0.0577	3.49513
0.05775	3.49643
0.0578	3.49675
0.05785	3.49805
0.0579	3.49902
0.05795	3.5
0.058	3.50097
0.05805	3.50195
0.0581	3.50292
0.05815	3.50422
0.0582	3.50454
0.05825	3.50584
0.0583	3.50649
0.05835	3.50779
0.0584	3.50844
0.05845	3.50909
0.0585	3.50973
0.05855	3.51006
0.0586	3.51038
0.05865	3.51103
0.0587	3.51103
0.05875	3.51168
0.0588	3.51168
0.05885	3.51233
0.0589	3.51233
0.05895	3.51201
0.059	3.51168
0.05905	3.51201
0.0591	3.51103
0.05915	3.51071
0.0592	3.51071
0.05925	3.51006
0.0593	3.51006
0.05935	3.50973
0.0594	3.50909
0.05945	3.50909
0.0595	3.50876
0.05955	3.50844
0.0596	3.50811
0.05965	3.50779
0.0597	3.50844
0.05975	3.50844
0.0598	3.50876
0.05985	3.50909
0.0599	3.50909
0.05995	3.50973
0.06	3.51071
0.06005	3.51136
0.0601	3.51136
0.06015	3.51233
0.0602	3.51298
0.06025	3.51395
0.0603	3.51493
0.06035	3.51558
0.0604	3.51623
0.06045	3.51687
0.0605	3.5172
0.06055	3.51752
0.0606	3.51817
0.06065	3.51882
0.0607	3.51882
0.06075	3.51915
0.0608	3.5198
0.06085	3.52012
0.0609	3.52012
0.06095	3.52044
0.061	3.52077
0.06105	3.52044
0.0611	3.52109
0.06115	3.52109
0.0612	3.52109
0.06125	3.52109
0.0613	3.52174
0.06135	3.52207
0.0614	3.52207
0.06145	3.52239
0.0615	3.52304
0.06155	3.52304
0.0616	3.52337
0.06165	3.52401
0.0617	3.52401
0.06175	3.52466
0.0618	3.52531
0.06185	3.52596
0.0619	3.52596
0.06195	3.52694
0.062	3.52758
0.06205	3.52823
0.0621	3.52921
0.06215	3.53018
0.0622	3.53018
0.06225	3.53148
0.0623	3.53213
0.06235	3.53343
0.0624	3.53375
0.06245	3.53537
0.0625	3.5357
0.06255	3.53667
0.0626	3.53732
0.06265	3.53829
0.0627	3.53894
0.06275	3.54024
0.0628	3.54024
0.06285	3.54154
0.0629	3.54219
0.06295	3.54316
0.063	3.54316
0.06305	3.54381
0.0631	3.54446
0.06315	3.54511
0.0632	3.54511
0.06325	3.54576
0.0633	3.54641
0.06335	3.54641
0.0634	3.54673
0.06345	3.54706
0.0635	3.54738
0.06355	3.54771
0.0636	3.54771
0.06365	3.54868
0.0637	3.54836
0.06375	3.54933
0.0638	3.54933
0.06385	3.54998
0.0639	3.5503
0.06395	3.55063
0.064	3.55095
0.06405	3.55128
0.0641	3.55193
0.06415	3.55193
0.0642	3.55257
0.06425	3.5529
0.0643	3.55322
0.06435	3.55355
0.0644	3.55355
0.06445	3.55387
0.0645	3.55452
0.06455	3.55485
0.0646	3.55452
0.06465	3.55485
0.0647	3.55485
0.06475	3.5555
0.0648	3.55582
0.06485	3.55614
0.0649	3.55582
0.06495	3.55647
0.065	3.55712
0.06505	3.55712
0.0651	3.55744
0.06515	3.55809
0.0652	3.55842
0.06525	3.55842
0.0653	3.55907
0.06535	3.55971
0.0654	3.56004
0.06545	3.56101
0.0655	3.56101
0.06555	3.56166
0.0656	3.56264
0.06565	3.56328
0.0657	3.56393
0.06575	3.56458
0.0658	3.56491
0.06585	3.56556
0.0659	3.56588
0.06595	3.56685
0.066	3.56685
0.06605	3.5675
0.0661	3.5675
0.06615	3.56783
0.0662	3.56815
0.06625	3.56815
0.0663	3.56815
0.06635	3.56848
0.0664	3.5688
0.06645	3.56945
0.0665	3.56978
0.06655	3.57042
0.0666	3.57075
0.06665	3.57075
0.0667	3.5714
0.06675	3.57172
0.0668	3.57237
0.06685	3.57302
0.0669	3.57367
0.06695	3.57464
0.067	3.57529
0.06705	3.57562
0.0671	3.57724
0.06715	3.57789
0.0672	3.57886
0.06725	3.58016
0.0673	3.58146
0.06735	3.58243
0.0674	3.58373
0.06745	3.5847
0.0675	3.58665
0.06755	3.58763
0.0676	3.5886
0.06765	3.59022
0.0677	3.59152
0.06775	3.59249
0.0678	3.59347
0.06785	3.59477
0.0679	3.59574
0.06795	3.59704
0.068	3.59834
0.06805	3.59898
0.0681	3.59963
0.06815	3.60093
0.0682	3.60158
0.06825	3.60255
0.0683	3.60353
0.06835	3.60418
0.0684	3.60483
0.06845	3.6058
0.0685	3.60645
0.06855	3.6071
0.0686	3.60742
0.06865	3.6071
0.0687	3.60775
0.06875	3.60775
0.0688	3.60807
0.06885	3.60807
0.0689	3.60807
0.06895	3.60807
0.069	3.60807
0.06905	3.60807
0.0691	3.60775
0.06915	3.60775
0.0692	3.60775
0.06925	3.60775
0.0693	3.60742
0.06935	3.6071
0.0694	3.6071
0.06945	3.6071
0.0695	3.60645
0.06955	3.60677
0.0696	3.60645
0.06965	3.60645
0.0697	3.60612
0.06975	3.6058
0.0698	3.60612
0.06985	3.6058
0.0699	3.60612
0.06995	3.6058
0.07	3.60612
0.07005	3.60645
0.0701	3.60612
0.07015	3.60612
0.0702	3.60612
0.07025	3.60612
0.0703	3.6058
0.07035	3.6058
0.0704	3.60548
0.07045	3.60515
0.0705	3.60515
0.07055	3.60483
0.0706	3.60483
0.07065	3.60515
0.0707	3.6045
0.07075	3.6045
0.0708	3.60483
0.07085	3.60418
0.0709	3.60418
0.07095	3.6045
0.071	3.60483
0.07105	3.60483
0.0711	3.60548
0.07115	3.6058
0.0712	3.6058
0.07125	3.60645
0.0713	3.60677
0.07135	3.6071
0.0714	3.60775
0.07145	3.6084
0.0715	3.60905
0.07155	3.60969
0.0716	3.61067
0.07165	3.61164
0.0717	3.61229
0.07175	3.61359
0.0718	3.61424
0.07185	3.61521
0.0719	3.61619
0.07195	3.61716
0.072	3.61846
0.07205	3.61911
0.0721	3.62008
0.07215	3.62138
0.0722	3.6217
0.07225	3.62235
0.0723	3.623
0.07235	3.62365
0.0724	3.62462
0.07245	3.62527
0.0725	3.6256
0.07255	3.6256
0.0726	3.62625
0.07265	3.62592
0.0727	3.62657
0.07275	3.62657
0.0728	3.62657
0.07285	3.6269
0.0729	3.6269
0.07295	3.62722
0.073	3.6269
0.07305	3.62754
0.0731	3.62787
0.07315	3.62787
0.0732	3.62819
0.07325	3.62852
0.0733	3.62917
0.07335	3.62982
0.0734	3.63047
0.07345	3.63111
0.0735	3.63144
0.07355	3.63241
0.0736	3.63306
0.07365	3.63339
0.0737	3.63404
0.07375	3.63501
0.0738	3.63566
0.07385	3.63598
0.0739	3.63793
0.07395	3.63825
0.074	3.63923
0.07405	3.63988
0.0741	3.64053
0.07415	3.64118
0.0742	3.64182
0.07425	3.64182
0.0743	3.64312
0.07435	3.64312
0.0744	3.64312
0.07445	3.64345
0.0745	3.64345
0.07455	3.64377
0.0746	3.64345
0.07465	3.6441
0.0747	3.64442
0.07475	3.64377
0.0748	3.6441
0.07485	3.64474
0.0749	3.64507
0.07495	3.64507
0.075	3.64507
0.07505	3.64539
0.0751	3.64539
0.07515	3.64604
0.0752	3.64669
0.07525	3.64637
0.0753	3.64702
0.07535	3.64702
0.0754	3.64767
0.07545	3.64799
0.0755	3.64831
0.07555	3.64864
0.0756	3.64896
0.07565	3.64929
0.0757	3.64929
0.07575	3.64994
0.0758	3.65026
0.07585	3.65059
0.0759	3.65091
0.07595	3.65124
0.076	3.65124
0.07605	3.65156
0.0761	3.65221
0.07615	3.65221
0.0762	3.65253
0.07625	3.65318
0.0763	3.65286
0.07635	3.65318
0.0764	3.65351
0.07645	3.65351
0.0765	3.65351
0.07655	3.65351
0.0766	3.65383
0.07665	3.65351
0.0767	3.65416
0.07675	3.65416
0.0768	3.65448
0.07685	3.65481
0.0769	3.65481
0.07695	3.65481
0.077	3.65481
0.07705	3.65513
0.0771	3.65545
0.07715	3.65578
0.0772	3.65578
0.07725	3.65578
0.0773	3.65675
0.07735	3.65675
0.0774	3.65675
0.07745	3.6574
0.0775	3.65773
0.07755	3.65805
0.0776	3.6587
0.07765	3.6587
0.0777	3.65935
0.07775	3.65967
0.0778	3.66
0.07785	3.66065
0.0779	3.6613
0.07795	3.66162
0.078	3.66292
0.07805	3.66292
0.0781	3.66389
0.07815	3.66454
0.0782	3.66552
0.07825	3.66616
0.0783	3.66681
0.07835	3.66746
0.0784	3.66844
0.07845	3.66941
0.0785	3.67006
0.07855	3.67103
0.0786	3.67168
0.07865	3.67233
0.0787	3.67298
0.07875	3.67395
0.0788	3.67428
0.07885	3.67493
0.0789	3.67558
0.07895	3.67623
0.079	3.67623
0.07905	3.6772
0.0791	3.67752
0.07915	3.67817
0.0792	3.67882
0.07925	3.67882
0.0793	3.67947
0.07935	3.6798
0.0794	3.68012
0.07945	3.68044
0.0795	3.68077
0.07955	3.68077
0.0796	3.68142
0.07965	3.68142
0.0797	3.68207
0.07975	3.68207
0.0798	3.68239
0.07985	3.68304
0.0799	3.68337
0.07995	3.68434
0.08	3.68499
0.08005	3.68564
0.0801	3.68629
0.08015	3.68661
0.0802	3.68726
0.08025	3.68758
0.0803	3.68856
0.08035	3.68888
0.0804	3.68921
0.08045	3.68986
0.0805	3.69051
0.08055	3.69115
0.0806	3.6918
0.08065	3.69148
0.0807	3.6918
0.08075	3.69245
0.0808	3.6931
0.08085	3.6931
0.0809	3.6931
0.08095	3.6931
0.081	3.69375
0.08105	3.69375
0.0811	3.6944
0.08115	3.6944
0.0812	3.6944
0.08125	3.69472
0.0813	3.69537
0.08135	3.69602
0.0814	3.69602
0.08145	3.69635
0.0815	3.697
0.08155	3.69732
0.0816	3.69829
0.08165	3.69862
0.0817	3.69927
0.08175	3.70024
0.0818	3.70057
0.08185	3.70089
0.0819	3.70154
0.08195	3.70251
0.082	3.70251
0.08205	3.70316
0.0821	3.70349
0.08215	3.70381
0.0822	3.70414
0.08225	3.70446
0.0823	3.70511
0.08235	3.70479
0.0824	3.70511
0.08245	3.70576
0.0825	3.70511
0.08255	3.70543
0.0826	3.70608
0.08265	3.70576
0.0827	3.70641
0.08275	3.70673
0.0828	3.70673
0.08285	3.70706
0.0829	3.70738
0.08295	3.70771
0.083	3.70803
0.08305	3.70836
0.0831	3.70836
0.08315	3.70868
0.0832	3.70965
0.08325	3.70998
0.0833	3.7103
0.08335	3.7103
0.0834	3.71095
0.08345	3.71128
0.0835	3.71193
0.08355	3.7116
0.0836	3.71193
0.08365	3.7116
0.0837	3.71193
0.08375	3.71225
0.0838	3.71193
0.08385	3.71225
0.0839	3.71193
0.08395	3.71193
0.084	3.71193
0.08405	3.71193
0.0841	3.7116
0.08415	3.71193
0.0842	3.71225
0.08425	3.71257
0.0843	3.7129
0.08435	3.7129
0.0844	3.71322
0.08445	3.7142
0.0845	3.71452
0.08455	3.71517
0.0846	3.7155
0.08465	3.71582
0.0847	3.71679
0.08475	3.71712
0.0848	3.71744
0.08485	3.71809
0.0849	3.71874
0.08495	3.71939
0.085	3.71971
0.08505	3.72036
0.0851	3.72069
0.08515	3.72134
0.0852	3.72166
0.08525	3.72199
0.0853	3.72264
0.08535	3.72264
0.0854	3.72328
0.08545	3.72328
0.0855	3.72296
0.08555	3.72361
0.0856	3.72361
0.08565	3.72393
0.0857	3.72393
0.08575	3.72393
0.0858	3.72393
0.08585	3.72361
0.0859	3.72393
0.08595	3.72426
0.086	3.72426
0.08605	3.72458
0.0861	3.72458
0.08615	3.72458
0.0862	3.72491
0.08625	3.72426
0.0863	3.72458
0.08635	3.72458
0.0864	3.72458
0.08645	3.72491
0.0865	3.72523
0.08655	3.72523
0.0866	3.72556
0.08665	3.72556
0.0867	3.72621
0.08675	3.72653
0.0868	3.72685
0.08685	3.72718
0.0869	3.7275
0.08695	3.72815
0.087	3.7288
0.08705	3.72945
0.0871	3.72978
0.08715	3.73042
0.0872	3.73042
0.08725	3.73075
0.0873	3.73172
0.08735	3.73172
0.0874	3.73237
0.08745	3.73237
0.0875	3.73302
0.08755	3.73302
0.0876	3.73302
0.08765	3.73335
0.0877	3.73335
0.08775	3.73399
0.0878	3.73367
0.08785	3.73399
0.0879	3.73432
0.08795	3.73464
0.088	3.73497
0.08805	3.73529
0.0881	3.73562
0.08815	3.73594
0.0882	3.73627
0.08825	3.73756
0.0883	3.73789
0.08835	3.73854
0.0884	3.73951
0.08845	3.74081
0.0885	3.74146
0.08855	3.74308
0.0886	3.74373
0.08865	3.74503
0.0887	3.74633
0.08875	3.74763
0.0888	3.7486
0.08885	3.74957
0.0889	3.75055
0.08895	3.75152
0.089	3.75217
0.08905	3.75347
0.0891	3.75379
0.08915	3.75477
0.0892	3.75574
0.08925	3.75639
0.0893	3.75639
0.08935	3.75704
0.0894	3.75801
0.08945	3.75834
0.0895	3.75898
0.08955	3.75931
0.0896	3.75996
0.08965	3.76028
0.0897	3.76061
0.08975	3.76061
0.0898	3.76126
0.08985	3.76126
0.0899	3.76158
0.08995	3.76158
0.09	3.76126
0.09005	3.76223
0.0901	3.76223
0.09015	3.76255
0.0902	3.76288
0.09025	3.76255
0.0903	3.76288
0.09035	3.76255
0.0904	3.76353
0.09045	3.7632
0.0905	3.76255
0.09055	3.76288
0.0906	3.76288
0.09065	3.76255
0.0907	3.76223
0.09075	3.76191
0.0908	3.76158
0.09085	3.76191
0.0909	3.76126
0.09095	3.76061
0.091	3.76061
0.09105	3.75963
0.0911	3.75898
0.09115	3.75866
0.0912	3.75801
0.09125	3.75801
0.0913	3.75769
0.09135	3.75736
0.0914	3.75704
0.09145	3.75704
0.0915	3.75671
0.09155	3.75671
0.0916	3.75704
0.09165	3.75736
0.0917	3.75769
0.09175	3.75769
0.0918	3.75769
0.09185	3.75834
0.0919	3.75866
0.09195	3.75898
0.092	3.75963
0.09205	3.76028
0.0921	3.76093
0.09215	3.76126
0.0922	3.76223
0.09225	3.7632
0.0923	3.76385
0.09235	3.76418
0.0924	3.76483
0.09245	3.76548
0.0925	3.7658
0.09255	3.76677
0.0926	3.76677
0.09265	3.76742
0.0927	3.76775
0.09275	3.76807
0.0928	3.76872
0.09285	3.76872
0.0929	3.76905
0.09295	3.76937
0.093	3.76937
0.09305	3.76969
0.0931	3.77002
0.09315	3.77034
0.0932	3.77034
0.09325	3.77034
0.0933	3.77067
0.09335	3.77067
0.0934	3.77067
0.09345	3.77099
0.0935	3.77099
0.09355	3.77099
0.0936	3.77164
0.09365	3.77197
0.0937	3.77229
0.09375	3.77229
0.0938	3.77294
0.09385	3.77262
0.0939	3.77359
0.09395	3.77359
0.094	3.77489
0.09405	3.77456
0.0941	3.77554
0.09415	3.77586
0.0942	3.77619
0.09425	3.77683
0.0943	3.77748
0.09435	3.77748
0.0944	3.77878
0.09445	3.77911
0.0945	3.77976
0.09455	3.77976
0.0946	3.78073
0.09465	3.78138
0.0947	3.7817
0.09475	3.78268
0.0948	3.78333
0.09485	3.78397
0.0949	3.78462
0.09495	3.7856
0.095	3.78625
0.09505	3.78657
0.0951	3.78754
0.09515	3.78787
0.0952	3.78917
0.09525	3.78949
0.0953	3.79079
0.09535	3.79111
0.0954	3.79241
0.09545	3.79274
0.0955	3.79436
0.09555	3.79436
0.0956	3.79533
0.09565	3.79663
0.0957	3.79728
0.09575	3.79825
0.0958	3.79923
0.09585	3.8002
0.0959	3.80118
0.09595	3.80182
0.096	3.80247
0.09605	3.80312
0.0961	3.80442
0.09615	3.80539
0.0962	3.80637
0.09625	3.80702
0.0963	3.80767
0.09635	3.80864
0.0964	3.80929
0.09645	3.80994
0.0965	3.81124
0.09655	3.81124
0.0966	3.81189
0.09665	3.81189
0.0967	3.81286
0.09675	3.81286
0.0968	3.81286
0.09685	3.81286
0.0969	3.81253
0.09695	3.81253
0.097	3.81253
0.09705	3.81189
0.0971	3.81189
0.09715	3.81156
0.0972	3.81156
0.09725	3.81091
0.0973	3.81059
0.09735	3.81026
0.0974	3.81026
0.09745	3.80994
0.0975	3.80961
0.09755	3.80961
0.0976	3.80961
0.09765	3.80961
0.0977	3.80961
0.09775	3.80994
0.0978	3.80929
0.09785	3.80961
0.0979	3.80994
0.09795	3.80994
0.098	3.80994
0.09805	3.81026
0.0981	3.81026
0.09815	3.81059
0.0982	3.81059
0.09825	3.81091
0.0983	3.81091
0.09835	3.81091
0.0984	3.81059
0.09845	3.81059
0.0985	3.81091
0.09855	3.81091
0.0986	3.81091
0.09865	3.81156
0.0987	3.81124
0.09875	3.81156
0.0988	3.81156
0.09885	3.81189
0.0989	3.81221
0.09895	3.81221
0.099	3.81253
0.09905	3.81318
[truncated: 5,812 more rows]
