# Supplementary material for: An evolutionarily conserved glycine-tyrosine motif forms a folding core in outer membrane proteins
Source: PLoS One. 2017 Aug 3;12(8):e0182016. doi: 10.1371/journal.pone.0182016 (PMC5542473; doi:10.1371/journal.pone.0182016)
Supplement: S1 File — (ZIP) [file pone.0182016.s001.zip › OmpX stopflow RAW data/OmpX WT 2/ompx_wt_ch1_017.bka]

BIO-KINE ASCII FILE
_COMMENT	External device
_COMMENT	Kinetics measurement
_COMMENT	Y Unit : Volt, X Unit : s
_COMMENT	Timebase 1 = .00005 s 5001 pts
_COMMENT	Timebase 2 = .001 s 2749 pts
_COMMENT	Timebase 3 = .5 s 44 pts
_SFM	SFM-300 /S Advanced mode
_SFM	Ratio : S1: 950, S2: 950, S3: 100
_SFM	Content : S1: , S2: , S3:
_SFM	Concentration : S1: , S2: , S3:
_SFM	Total volume : 422 �l Flow : 14 mL/s
_SFM	Acquisition start : 10 ms before stop
_SFM	cuve=FC-08, s1=10 ml , s2=10 ml , s3=1.9 ml
_UNITX	s
_UNITY	Volt
_DELTAX	0
_DATA
1e-300	2.38227
5e-5	2.41116
1e-4	2.44036
1.5e-4	2.4699
2e-4	2.50008
2.5e-4	2.52994
3e-4	2.56045
3.5e-4	2.58998
4e-4	2.61951
4.5e-4	2.64937
5e-4	2.67761
5.5e-4	2.70584
6e-4	2.73245
6.5e-4	2.75907
7e-4	2.78438
7.5e-4	2.80872
8e-4	2.83176
8.5e-4	2.85351
9e-4	2.87331
9.5e-4	2.89213
0.001	2.90901
0.00105	2.92458
0.0011	2.93821
0.00115	2.9499
0.0012	2.95963
0.00125	2.9684
0.0013	2.97489
0.00135	2.98008
0.0014	2.98333
0.00145	2.98462
0.0015	2.98462
0.00155	2.983
0.0016	2.97976
0.00165	2.97521
0.0017	2.96937
0.00175	2.96223
0.0018	2.95412
0.00185	2.94503
0.0019	2.93497
0.00195	2.92361
0.002	2.91193
0.00205	2.89894
0.0021	2.88596
0.00215	2.87201
0.0022	2.8574
0.00225	2.84247
0.0023	2.8269
0.00235	2.81132
0.0024	2.79509
0.00245	2.77886
0.0025	2.76329
0.00255	2.74641
0.0026	2.72986
0.00265	2.71298
0.0027	2.69675
0.00275	2.67955
0.0028	2.663
0.00285	2.6458
0.0029	2.62892
0.00295	2.61172
0.003	2.59485
0.00305	2.57732
0.0031	2.56045
0.00315	2.54357
0.0032	2.52669
0.00325	2.51014
0.0033	2.49359
0.00335	2.47769
0.0034	2.46211
0.00345	2.44718
0.0035	2.43258
0.00355	2.41895
0.0036	2.40564
0.00365	2.39331
0.0037	2.38162
0.00375	2.37124
0.0038	2.3615
0.00385	2.35306
0.0039	2.3456
0.00395	2.33878
0.004	2.33359
0.00405	2.32905
0.0041	2.3258
0.00415	2.3232
0.0042	2.32191
0.00425	2.32158
0.0043	2.32223
0.00435	2.32353
0.0044	2.32613
0.00445	2.32937
0.0045	2.33327
0.00455	2.33813
0.0046	2.34365
0.00465	2.35047
0.0047	2.35761
0.00475	2.36572
0.0048	2.37416
0.00485	2.38357
0.0049	2.39363
0.00495	2.40467
0.005	2.4157
0.00505	2.42803
0.0051	2.44036
0.00515	2.45367
0.0052	2.46698
0.00525	2.48061
0.0053	2.49489
0.00535	2.50982
0.0054	2.52507
0.00545	2.54032
0.0055	2.55655
0.00555	2.5731
0.0056	2.58965
0.00565	2.60653
0.0057	2.62308
0.00575	2.64061
0.0058	2.65781
0.00585	2.67501
0.0059	2.69221
0.00595	2.70974
0.006	2.72694
0.00605	2.74446
0.0061	2.76101
0.00615	2.77789
0.0062	2.79412
0.00625	2.81034
0.0063	2.8256
0.00635	2.84085
0.0064	2.85546
0.00645	2.86909
0.0065	2.88239
0.00655	2.89505
0.0066	2.90673
0.00665	2.91712
0.0067	2.9275
0.00675	2.93659
0.0068	2.94438
0.00685	2.95184
0.0069	2.95834
0.00695	2.96385
0.007	2.9684
0.00705	2.97164
0.0071	2.97424
0.00715	2.97554
0.0072	2.97619
0.00725	2.97489
0.0073	2.97359
0.00735	2.97067
0.0074	2.96742
0.00745	2.96255
0.0075	2.95704
0.00755	2.95055
0.0076	2.94308
0.00765	2.93497
0.0077	2.92685
0.00775	2.91777
0.0078	2.90836
0.00785	2.89894
0.0079	2.88856
0.00795	2.87785
0.008	2.86779
0.00805	2.8574
0.0081	2.84669
0.00815	2.83631
0.0082	2.8256
0.00825	2.81554
0.0083	2.80483
0.00835	2.79477
0.0084	2.78406
0.00845	2.77464
0.0085	2.76426
0.00855	2.7542
0.0086	2.74446
0.00865	2.73505
0.0087	2.72596
0.00875	2.71655
0.0088	2.70779
0.00885	2.70032
0.0089	2.69253
0.00895	2.68539
0.009	2.67923
0.00905	2.67371
0.0091	2.66884
0.00915	2.66527
0.0092	2.66203
0.00925	2.65943
0.0093	2.65813
0.00935	2.65716
0.0094	2.65716
0.00945	2.65781
0.0095	2.65943
0.00955	2.66138
0.0096	2.66365
0.00965	2.6669
0.0097	2.67047
0.00975	2.67501
0.0098	2.67923
0.00985	2.6841
0.0099	2.68961
0.00995	2.69481
0.01	2.70032
0.01005	2.70552
0.0101	2.71168
0.01015	2.71785
0.0102	2.72369
0.01025	2.72986
0.0103	2.73602
0.01035	2.74284
0.0104	2.74901
0.01045	2.75452
0.0105	2.76134
0.01055	2.76815
0.0106	2.77432
0.01065	2.78049
0.0107	2.78665
0.01075	2.79314
0.0108	2.79898
0.01085	2.80483
0.0109	2.81067
0.01095	2.81619
0.011	2.8217
0.01105	2.82722
0.0111	2.83209
0.01115	2.83696
0.0112	2.84215
0.01125	2.84702
0.0113	2.85253
0.01135	2.85708
0.0114	2.86227
0.01145	2.86714
0.0115	2.87233
0.01155	2.87688
0.0116	2.88239
0.01165	2.88791
0.0117	2.8931
0.01175	2.89862
0.0118	2.90414
0.01185	2.90965
0.0119	2.91517
0.01195	2.92134
0.012	2.92653
0.01205	2.9327
0.0121	2.93854
0.01215	2.94406
0.0122	2.9499
0.01225	2.95541
0.0123	2.96093
0.01235	2.96677
0.0124	2.97197
0.01245	2.97781
0.0125	2.98333
0.01255	2.98787
0.0126	2.99274
0.01265	2.99728
0.0127	3.0015
0.01275	3.00572
0.0128	3.00961
0.01285	3.01351
0.0129	3.01708
0.01295	3.02
0.013	3.02357
0.01305	3.02649
0.0131	3.02909
0.01315	3.03103
0.0132	3.03363
0.01325	3.0359
0.0133	3.0372
0.01335	3.0385
0.0134	3.0398
0.01345	3.04109
0.0135	3.04207
0.01355	3.04272
0.0136	3.04337
0.01365	3.04402
0.0137	3.04402
0.01375	3.04434
0.0138	3.04466
0.01385	3.04531
0.0139	3.04531
0.01395	3.04531
0.014	3.04531
0.01405	3.04466
0.0141	3.04466
0.01415	3.04466
0.0142	3.04466
0.01425	3.04434
0.0143	3.04434
0.01435	3.04466
0.0144	3.04499
0.01445	3.04434
0.0145	3.04434
0.01455	3.04402
0.0146	3.04434
0.01465	3.04434
0.0147	3.04466
0.01475	3.04466
0.0148	3.04499
0.01485	3.04499
0.0149	3.04499
0.01495	3.04531
0.015	3.04531
0.01505	3.04564
0.0151	3.04596
0.01515	3.04629
0.0152	3.04661
0.01525	3.04726
0.0153	3.04726
0.01535	3.04726
0.0154	3.04823
0.01545	3.04856
0.0155	3.04888
0.01555	3.04921
0.0156	3.05018
0.01565	3.05051
0.0157	3.05083
0.01575	3.05115
0.0158	3.05148
0.01585	3.0518
0.0159	3.05245
0.01595	3.05245
0.016	3.0531
0.01605	3.05375
0.0161	3.05408
0.01615	3.05505
0.0162	3.05472
0.01625	3.05505
0.0163	3.0557
0.01635	3.05602
0.0164	3.05602
0.01645	3.057
0.0165	3.057
0.01655	3.05797
0.0166	3.05829
0.01665	3.05927
0.0167	3.05927
0.01675	3.05992
0.0168	3.06024
0.01685	3.06089
0.0169	3.06154
0.01695	3.06219
0.017	3.06219
0.01705	3.06284
0.0171	3.06349
0.01715	3.06414
0.0172	3.06479
0.01725	3.06479
0.0173	3.06576
0.01735	3.06641
0.0174	3.06673
0.01745	3.06738
0.0175	3.06803
0.01755	3.06868
0.0176	3.069
0.01765	3.06965
0.0177	3.06998
0.01775	3.0703
0.0178	3.07095
0.01785	3.0716
0.0179	3.07225
0.01795	3.07257
0.018	3.0729
0.01805	3.07355
0.0181	3.0742
0.01815	3.07517
0.0182	3.07582
0.01825	3.07647
0.0183	3.07744
0.01835	3.07809
0.0184	3.07907
0.01845	3.08004
0.0185	3.08069
0.01855	3.08166
0.0186	3.08296
0.01865	3.08393
0.0187	3.08491
0.01875	3.08523
0.0188	3.08653
0.01885	3.0875
0.0189	3.08848
0.01895	3.08913
0.019	3.0901
0.01905	3.09107
0.0191	3.09172
0.01915	3.09237
0.0192	3.09302
0.01925	3.09367
0.0193	3.09464
0.01935	3.09529
0.0194	3.09594
0.01945	3.09594
0.0195	3.09659
0.01955	3.09627
0.0196	3.09659
0.01965	3.09692
0.0197	3.09659
0.01975	3.09659
0.0198	3.09659
0.01985	3.09627
0.0199	3.09659
0.01995	3.09594
0.02	3.09594
0.02005	3.09562
0.0201	3.09529
0.02015	3.09529
0.0202	3.09529
0.02025	3.09529
0.0203	3.09529
0.02035	3.09562
0.0204	3.09529
0.02045	3.09562
0.0205	3.09594
0.02055	3.09627
0.0206	3.09659
0.02065	3.09756
0.0207	3.09789
0.02075	3.09854
0.0208	3.09919
0.02085	3.09984
0.0209	3.10016
0.02095	3.10049
0.021	3.10113
0.02105	3.10276
0.0211	3.10276
0.02115	3.10341
0.0212	3.10406
0.02125	3.10438
0.0213	3.10535
0.02135	3.10568
0.0214	3.10568
0.02145	3.10665
0.0215	3.1073
0.02155	3.1086
0.0216	3.1086
0.02165	3.10957
0.0217	3.10957
0.02175	3.11022
0.0218	3.11087
0.02185	3.1112
0.0219	3.11184
0.02195	3.11282
0.022	3.11314
0.02205	3.11379
0.0221	3.11444
0.02215	3.11541
0.0222	3.11541
0.02225	3.11606
0.0223	3.11606
0.02235	3.11704
0.0224	3.11736
0.02245	3.11769
0.0225	3.11801
0.02255	3.11866
0.0226	3.11834
0.02265	3.11898
0.0227	3.11866
0.02275	3.11898
0.0228	3.11931
0.02285	3.11931
0.0229	3.11963
0.02295	3.11996
0.023	3.11963
0.02305	3.11996
0.0231	3.12028
0.02315	3.12028
0.0232	3.12061
0.02325	3.12126
0.0233	3.12126
0.02335	3.12191
0.0234	3.12191
0.02345	3.12191
0.0235	3.12223
0.02355	3.12288
0.0236	3.1232
0.02365	3.1232
0.0237	3.12385
0.02375	3.12353
0.0238	3.12385
0.02385	3.12418
0.0239	3.1245
0.02395	3.12418
0.024	3.1245
0.02405	3.12483
0.0241	3.12515
0.02415	3.12515
0.0242	3.12483
0.02425	3.12548
0.0243	3.1258
0.02435	3.1258
0.0244	3.12612
0.02445	3.12645
0.0245	3.1271
0.02455	3.1271
0.0246	3.12807
0.02465	3.1284
0.0247	3.12872
0.02475	3.12937
0.0248	3.12969
0.02485	3.13067
0.0249	3.13099
0.02495	3.13132
0.025	3.13197
0.02505	3.13294
0.0251	3.13359
0.02515	3.13424
0.0252	3.13456
0.02525	3.13489
0.0253	3.13586
0.02535	3.13619
0.0254	3.13651
0.02545	3.13716
0.0255	3.13781
0.02555	3.13813
0.0256	3.13878
0.02565	3.13911
0.0257	3.13911
0.02575	3.14008
0.0258	3.1404
0.02585	3.14105
0.0259	3.14105
0.02595	3.14138
0.026	3.14203
0.02605	3.14203
0.0261	3.14235
0.02615	3.14268
0.0262	3.143
0.02625	3.14333
0.0263	3.14397
0.02635	3.14365
0.0264	3.14397
0.02645	3.14495
0.0265	3.14495
0.02655	3.14495
0.0266	3.1456
0.02665	3.14625
0.0267	3.14722
0.02675	3.14754
0.0268	3.14819
0.02685	3.14852
0.0269	3.14917
0.02695	3.14982
0.027	3.15047
0.02705	3.15144
0.0271	3.15176
0.02715	3.15241
0.0272	3.15274
0.02725	3.15339
0.0273	3.15371
0.02735	3.15468
0.0274	3.15468
0.02745	3.15468
0.0275	3.15436
0.02755	3.15468
0.0276	3.15468
0.02765	3.15501
0.0277	3.15468
0.02775	3.15501
0.0278	3.15501
0.02785	3.15533
0.0279	3.15533
0.02795	3.15533
0.028	3.15533
0.02805	3.15566
0.0281	3.15631
0.02815	3.15663
0.0282	3.15663
0.02825	3.15728
0.0283	3.15728
0.02835	3.15858
0.0284	3.1589
0.02845	3.15955
0.0285	3.16053
0.02855	3.1615
0.0286	3.16215
0.02865	3.16247
0.0287	3.16345
0.02875	3.16442
0.0288	3.16507
0.02885	3.16572
0.0289	3.16669
0.02895	3.16734
0.029	3.16832
0.02905	3.16896
0.0291	3.16994
0.02915	3.17059
0.0292	3.17156
0.02925	3.17221
0.0293	3.17286
0.02935	3.17351
0.0294	3.17416
0.02945	3.17513
0.0295	3.17578
0.02955	3.17643
0.0296	3.1774
0.02965	3.17773
0.0297	3.17838
0.02975	3.1787
0.0298	3.18
0.02985	3.18032
0.0299	3.18162
0.02995	3.18195
0.03	3.18292
0.03005	3.18389
0.0301	3.18454
0.03015	3.18487
0.0302	3.18519
0.03025	3.18584
0.0303	3.18584
0.03035	3.18649
0.0304	3.18714
0.03045	3.18746
0.0305	3.18844
0.03055	3.18844
0.0306	3.18876
0.03065	3.18876
0.0307	3.18941
0.03075	3.18973
0.0308	3.18941
0.03085	3.18973
0.0309	3.19006
0.03095	3.19006
0.031	3.19006
0.03105	3.19006
0.0311	3.19071
0.03115	3.19071
0.0312	3.19038
0.03125	3.19103
0.0313	3.19103
0.03135	3.19071
0.0314	3.19103
0.03145	3.19103
0.0315	3.19136
0.03155	3.19136
0.0316	3.19168
0.03165	3.19168
0.0317	3.19266
0.03175	3.19266
0.0318	3.19363
0.03185	3.19363
0.0319	3.19395
0.03195	3.19525
0.032	3.1959
0.03205	3.19623
0.0321	3.1972
0.03215	3.19785
0.0322	3.1985
0.03225	3.19915
0.0323	3.20012
0.03235	3.20109
0.0324	3.20239
0.03245	3.20304
0.0325	3.20434
0.03255	3.20499
0.0326	3.20629
0.03265	3.20726
0.0327	3.20888
0.03275	3.20953
0.0328	3.21051
0.03285	3.2118
0.0329	3.21213
0.03295	3.21343
0.033	3.21505
0.03305	3.21537
0.0331	3.21667
0.03315	3.217
0.0332	3.21765
0.03325	3.21829
0.0333	3.21894
0.03335	3.21862
0.0334	3.21927
0.03345	3.21959
0.0335	3.21959
0.03355	3.21992
0.0336	3.21992
0.03365	3.21992
0.0337	3.21959
0.03375	3.21959
0.0338	3.21959
0.03385	3.21894
0.0339	3.21862
0.03395	3.21862
0.034	3.21829
0.03405	3.21862
0.0341	3.21829
0.03415	3.21797
0.0342	3.21797
0.03425	3.21797
0.0343	3.21862
0.03435	3.21862
0.0344	3.21829
0.03445	3.21862
0.0345	3.21927
0.03455	3.21992
0.0346	3.21992
0.03465	3.22024
0.0347	3.22122
0.03475	3.22186
0.0348	3.22219
0.03485	3.22251
0.0349	3.22316
0.03495	3.22284
0.035	3.22479
0.03505	3.22446
0.0351	3.22446
0.03515	3.22479
0.0352	3.22479
0.03525	3.22511
0.0353	3.22511
0.03535	3.22511
0.0354	3.22511
0.03545	3.22479
0.0355	3.22511
0.03555	3.22479
0.0356	3.22543
0.03565	3.22511
0.0357	3.22576
0.03575	3.22543
0.0358	3.22576
0.03585	3.22608
0.0359	3.22641
0.03595	3.22706
0.036	3.22771
0.03605	3.22836
0.0361	3.22868
0.03615	3.229
0.0362	3.22933
0.03625	3.2303
0.0363	3.2303
0.03635	3.23095
0.0364	3.23095
0.03645	3.2316
0.0365	3.2316
0.03655	3.23257
0.0366	3.23257
0.03665	3.23322
0.0367	3.23355
0.03675	3.23355
0.0368	3.2342
0.03685	3.23485
0.0369	3.23517
0.03695	3.23582
0.037	3.23614
0.03705	3.23614
0.0371	3.23712
0.03715	3.23777
0.0372	3.23809
0.03725	3.23842
0.0373	3.23907
0.03735	3.23907
0.0374	3.24004
0.03745	3.24069
0.0375	3.24069
0.03755	3.24134
0.0376	3.24199
0.03765	3.24231
0.0377	3.24264
0.03775	3.24328
0.0378	3.24393
0.03785	3.24426
0.0379	3.24491
0.03795	3.24556
0.038	3.24588
0.03805	3.24621
0.0381	3.24685
0.03815	3.24685
0.0382	3.24783
0.03825	3.24848
0.0383	3.24848
0.03835	3.24913
0.0384	3.2501
0.03845	3.2501
0.0385	3.25075
0.03855	3.2514
0.0386	3.25205
0.03865	3.25237
0.0387	3.25367
0.03875	3.25367
0.0388	3.25464
0.03885	3.25529
0.0389	3.25594
0.03895	3.25659
0.039	3.25756
0.03905	3.25821
0.0391	3.25821
0.03915	3.25919
0.0392	3.25951
0.03925	3.26049
0.0393	3.26081
0.03935	3.26178
0.0394	3.26243
0.03945	3.26243
0.0395	3.26276
0.03955	3.26341
0.0396	3.26406
0.03965	3.26406
0.0397	3.2647
0.03975	3.26535
0.0398	3.266
0.03985	3.26633
0.0399	3.26633
0.03995	3.26698
0.04	3.26763
0.04005	3.26795
0.0401	3.2686
0.04015	3.26925
0.0402	3.2699
0.04025	3.27055
0.0403	3.2712
0.04035	3.27217
0.0404	3.27282
0.04045	3.27379
0.0405	3.27444
0.04055	3.27509
0.0406	3.27606
0.04065	3.27639
0.0407	3.27736
0.04075	3.27769
0.0408	3.27834
0.04085	3.27898
0.0409	3.27931
0.04095	3.28028
0.041	3.28061
0.04105	3.28126
0.0411	3.28223
0.04115	3.28255
0.0412	3.28353
0.04125	3.28385
0.0413	3.2845
0.04135	3.28548
0.0414	3.2858
0.04145	3.28677
0.0415	3.28742
0.04155	3.28775
0.0416	3.28872
0.04165	3.28969
0.0417	3.29067
0.04175	3.29067
0.0418	3.29132
0.04185	3.29294
0.0419	3.29359
0.04195	3.29391
0.042	3.29456
0.04205	3.29424
0.0421	3.29521
0.04215	3.29554
0.0422	3.29586
0.04225	3.29651
0.0423	3.29651
0.04235	3.29716
0.0424	3.29683
0.04245	3.29716
0.0425	3.29748
0.04255	3.29748
0.0426	3.29781
0.04265	3.29813
0.0427	3.29878
0.04275	3.29846
0.0428	3.29911
0.04285	3.29976
0.0429	3.29976
0.04295	3.30008
0.043	3.30073
0.04305	3.3017
0.0431	3.30203
0.04315	3.303
0.0432	3.30333
0.04325	3.30397
0.0433	3.3043
0.04335	3.30495
0.0434	3.30592
0.04345	3.30657
0.0435	3.30754
0.04355	3.30819
0.0436	3.30819
0.04365	3.30917
0.0437	3.30982
0.04375	3.31047
0.0438	3.31111
0.04385	3.31144
0.0439	3.31209
0.04395	3.31274
0.044	3.31306
0.04405	3.31306
0.0441	3.31339
0.04415	3.31339
0.0442	3.31404
0.04425	3.31436
0.0443	3.31404
0.04435	3.31404
0.0444	3.31404
0.04445	3.31404
0.0445	3.31404
0.04455	3.31404
0.0446	3.31404
0.04465	3.31404
0.0447	3.31404
0.04475	3.31339
0.0448	3.31339
0.04485	3.31371
0.0449	3.31339
0.04495	3.31339
0.045	3.31371
0.04505	3.31371
0.0451	3.31436
0.04515	3.31436
0.0452	3.31436
0.04525	3.31501
0.0453	3.31566
0.04535	3.31598
0.0454	3.31631
0.04545	3.31696
0.0455	3.31793
0.04555	3.31825
0.0456	3.3189
0.04565	3.31923
0.0457	3.31988
0.04575	3.32053
0.0458	3.32118
0.04585	3.32215
0.0459	3.32247
0.04595	3.32345
0.046	3.32345
0.04605	3.32442
0.0461	3.32507
0.04615	3.32572
0.0462	3.32572
0.04625	3.32637
0.0463	3.32669
0.04635	3.32734
0.0464	3.32799
0.04645	3.32767
0.0465	3.32832
0.04655	3.32799
0.0466	3.32799
0.04665	3.32832
0.0467	3.32832
0.04675	3.32864
0.0468	3.32864
0.04685	3.32896
0.0469	3.32896
0.04695	3.32929
0.047	3.32961
0.04705	3.32961
0.0471	3.32994
0.04715	3.33026
0.0472	3.33124
0.04725	3.33091
0.0473	3.33124
0.04735	3.33253
0.0474	3.33253
0.04745	3.33351
0.0475	3.33351
0.04755	3.33416
0.0476	3.33481
0.04765	3.33578
0.0477	3.3361
0.04775	3.3374
0.0478	3.33773
0.04785	3.3387
0.0479	3.33967
0.04795	3.34065
0.048	3.34097
0.04805	3.34195
0.0481	3.34259
0.04815	3.34357
0.0482	3.34454
0.04825	3.34552
0.0483	3.34649
0.04835	3.34746
0.0484	3.34844
0.04845	3.34909
0.0485	3.35006
0.04855	3.35103
0.0486	3.35233
0.04865	3.35266
0.0487	3.35363
0.04875	3.35428
0.0488	3.35525
0.04885	3.3559
0.0489	3.35623
0.04895	3.35655
0.049	3.35687
0.04905	3.35752
0.0491	3.35785
0.04915	3.35817
0.0492	3.35882
0.04925	3.3585
0.0493	3.35882
0.04935	3.35882
0.0494	3.35947
0.04945	3.35947
0.0495	3.36012
0.04955	3.36012
0.0496	3.36012
0.04965	3.36044
0.0497	3.36044
0.04975	3.36044
0.0498	3.36044
0.04985	3.36077
0.0499	3.36109
0.04995	3.36109
0.05	3.36109
0.05005	3.36142
0.0501	3.36174
0.05015	3.36239
0.0502	3.36304
0.05025	3.36369
0.0503	3.36401
0.05035	3.36466
0.0504	3.36564
0.05045	3.36629
0.0505	3.36726
0.05055	3.36791
0.0506	3.36856
0.05065	3.36921
0.0507	3.37051
0.05075	3.37115
0.0508	3.3718
0.05085	3.37278
0.0509	3.37343
0.05095	3.3744
0.051	3.37472
0.05105	3.37537
0.0511	3.37635
0.05115	3.37602
0.0512	3.37732
0.05125	3.37732
0.0513	3.37797
0.05135	3.37797
0.0514	3.37862
0.05145	3.37862
0.0515	3.37992
0.05155	3.37992
0.0516	3.37959
0.05165	3.38024
0.0517	3.38024
0.05175	3.38089
0.0518	3.38122
0.05185	3.38122
0.0519	3.38122
0.05195	3.38154
0.052	3.38186
0.05205	3.38186
0.0521	3.38219
0.05215	3.38251
0.0522	3.38284
0.05225	3.38284
0.0523	3.38349
0.05235	3.38316
0.0524	3.38381
0.05245	3.38414
0.0525	3.38511
0.05255	3.38479
0.0526	3.38511
0.05265	3.38608
0.0527	3.38576
0.05275	3.38641
0.0528	3.38706
0.05285	3.38738
0.0529	3.38771
0.05295	3.38803
0.053	3.38803
0.05305	3.38868
0.0531	3.389
0.05315	3.38933
0.0532	3.38965
0.05325	3.38998
0.0533	3.3903
0.05335	3.39095
0.0534	3.39128
0.05345	3.3916
0.0535	3.39225
0.05355	3.39257
0.0536	3.3929
0.05365	3.39355
0.0537	3.39387
0.05375	3.39485
0.0538	3.3955
0.05385	3.39582
0.0539	3.39712
0.05395	3.39777
0.054	3.39809
0.05405	3.39907
0.0541	3.40004
0.05415	3.40036
0.0542	3.40199
0.05425	3.40199
0.0543	3.40264
0.05435	3.40328
0.0544	3.40393
0.05445	3.40458
0.0545	3.40523
0.05455	3.40556
0.0546	3.40588
0.05465	3.40621
0.0547	3.40653
0.05475	3.40685
0.0548	3.4075
0.05485	3.40783
0.0549	3.40783
0.05495	3.40848
0.055	3.4088
0.05505	3.4088
0.0551	3.40913
0.05515	3.40913
0.0552	3.40913
0.05525	3.40913
0.0553	3.40945
0.05535	3.40978
0.0554	3.40978
0.05545	3.41075
0.0555	3.4101
0.05555	3.41075
0.0556	3.41107
0.05565	3.41172
0.0557	3.41205
0.05575	3.41237
0.0558	3.4127
0.05585	3.41367
0.0559	3.41399
0.05595	3.41432
0.056	3.41529
0.05605	3.41562
0.0561	3.41627
0.05615	3.41627
0.0562	3.41692
0.05625	3.41692
0.0563	3.41756
0.05635	3.41821
0.0564	3.41821
0.05645	3.41886
0.0565	3.41951
0.05655	3.41951
0.0566	3.42016
0.05665	3.42049
0.0567	3.42113
0.05675	3.42178
0.0568	3.42276
0.05685	3.42308
0.0569	3.42373
0.05695	3.42438
0.057	3.42535
0.05705	3.42633
0.0571	3.42665
0.05715	3.42795
0.0572	3.42892
0.05725	3.42925
0.0573	3.43022
0.05735	3.4312
0.0574	3.43217
0.05745	3.43314
0.0575	3.43444
0.05755	3.43477
0.0576	3.43606
0.05765	3.43671
0.0577	3.43801
0.05775	3.43866
0.0578	3.43931
0.05785	3.44028
0.0579	3.44126
0.05795	3.44191
0.058	3.44288
0.05805	3.44385
0.0581	3.4445
0.05815	3.44515
0.0582	3.44612
0.05825	3.44645
0.0583	3.44742
0.05835	3.44807
0.0584	3.4484
0.05845	3.44937
0.0585	3.44969
0.05855	3.45034
0.0586	3.45099
0.05865	3.45132
0.0587	3.45164
0.05875	3.45197
0.0588	3.45294
0.05885	3.45294
0.0589	3.45359
0.05895	3.45424
0.059	3.45489
0.05905	3.45521
0.0591	3.45586
0.05915	3.45651
0.0592	3.45651
0.05925	3.45781
0.0593	3.45813
0.05935	3.45878
0.0594	3.45911
0.05945	3.45976
0.0595	3.46008
0.05955	3.46008
0.0596	3.4604
0.05965	3.46073
0.0597	3.46105
0.05975	3.46105
0.0598	3.46105
0.05985	3.46138
0.0599	3.46073
0.05995	3.4604
0.06	3.46105
0.06005	3.46073
0.0601	3.4604
0.06015	3.46008
0.0602	3.46008
0.06025	3.46073
0.0603	3.45976
0.06035	3.45976
0.0604	3.45976
0.06045	3.46008
0.0605	3.46008
0.06055	3.46008
0.0606	3.4604
0.06065	3.46073
0.0607	3.46105
0.06075	3.46138
0.0608	3.4617
0.06085	3.46203
0.0609	3.46235
0.06095	3.46268
0.061	3.463
0.06105	3.46333
0.0611	3.46365
0.06115	3.4643
0.0612	3.4643
0.06125	3.46495
0.0613	3.46462
0.06135	3.46527
0.0614	3.46527
0.06145	3.46592
0.0615	3.46625
0.06155	3.46657
0.0616	3.4669
0.06165	3.46754
0.0617	3.46787
0.06175	3.46819
0.0618	3.46852
0.06185	3.46917
0.0619	3.47014
0.06195	3.47111
0.062	3.47144
0.06205	3.47241
0.0621	3.47274
0.06215	3.47371
0.0622	3.47436
0.06225	3.47533
0.0623	3.47566
0.06235	3.47631
0.0624	3.47761
0.06245	3.47761
0.0625	3.47825
0.06255	3.47955
0.0626	3.47955
0.06265	3.4802
0.0627	3.48053
0.06275	3.48053
0.0628	3.4815
0.06285	3.48182
0.0629	3.48215
0.06295	3.4828
0.063	3.48312
0.06305	3.48345
0.0631	3.48345
0.06315	3.4841
0.0632	3.4841
0.06325	3.48442
0.0633	3.48442
0.06335	3.48507
0.0634	3.48474
0.06345	3.48572
0.0635	3.48539
0.06355	3.48539
0.0636	3.48637
0.06365	3.48637
0.0637	3.48702
0.06375	3.48734
0.0638	3.48831
0.06385	3.48864
0.0639	3.48929
0.06395	3.48994
0.064	3.49059
0.06405	3.49124
0.0641	3.49188
0.06415	3.49253
0.0642	3.49286
0.06425	3.49383
0.0643	3.49416
0.06435	3.49513
0.0644	3.49513
0.06445	3.4961
0.0645	3.49675
0.06455	3.49675
0.0646	3.4974
0.06465	3.49805
0.0647	3.4987
0.06475	3.49902
0.0648	3.49935
0.06485	3.5
0.0649	3.50032
0.06495	3.50097
0.065	3.50097
0.06505	3.50162
0.0651	3.5013
0.06515	3.50195
0.0652	3.50259
0.06525	3.50227
0.0653	3.50292
0.06535	3.50324
0.0654	3.50292
0.06545	3.50324
0.0655	3.50357
0.06555	3.50389
0.0656	3.50357
0.06565	3.50454
0.0657	3.50487
0.06575	3.50519
0.0658	3.50552
0.06585	3.50616
0.0659	3.50681
0.06595	3.50714
0.066	3.50714
0.06605	3.50746
0.0661	3.50779
0.06615	3.50811
0.0662	3.50844
0.06625	3.50909
0.0663	3.50876
0.06635	3.50941
0.0664	3.50909
0.06645	3.50941
0.0665	3.50973
0.06655	3.50941
0.0666	3.51006
0.06665	3.51038
0.0667	3.51006
0.06675	3.51038
0.0668	3.51038
0.06685	3.51136
0.0669	3.51168
0.06695	3.51201
0.067	3.51298
0.06705	3.51363
0.0671	3.51363
0.06715	3.51395
0.0672	3.5146
0.06725	3.51525
0.0673	3.5159
0.06735	3.51655
0.0674	3.5172
0.06745	3.51752
0.0675	3.51882
0.06755	3.51915
0.0676	3.51947
0.06765	3.5198
0.0677	3.52044
0.06775	3.52077
0.0678	3.52109
0.06785	3.52174
0.0679	3.52207
0.06795	3.52239
0.068	3.52239
0.06805	3.52337
0.0681	3.52337
0.06815	3.52369
0.0682	3.52434
0.06825	3.52466
0.0683	3.52499
0.06835	3.52564
0.0684	3.52564
0.06845	3.52629
0.0685	3.52661
0.06855	3.52726
0.0686	3.52791
0.06865	3.52823
0.0687	3.52823
0.06875	3.52888
0.0688	3.52953
0.06885	3.52953
0.0689	3.53018
0.06895	3.53115
0.069	3.53148
0.06905	3.53213
0.0691	3.53245
0.06915	3.53278
0.0692	3.53343
0.06925	3.5344
0.0693	3.53505
0.06935	3.53602
0.0694	3.537
0.06945	3.53765
0.0695	3.53862
0.06955	3.53927
0.0696	3.54024
0.06965	3.54154
0.0697	3.54219
0.06975	3.54381
0.0698	3.54446
0.06985	3.54511
0.0699	3.54641
0.06995	3.54706
0.07	3.54803
0.07005	3.549
0.0701	3.54965
0.07015	3.5503
0.0702	3.55063
0.07025	3.55225
0.0703	3.55257
0.07035	3.5529
0.0704	3.55355
0.07045	3.55387
0.0705	3.55387
0.07055	3.55485
0.0706	3.55517
0.07065	3.55517
0.0707	3.5555
0.07075	3.55517
0.0708	3.55517
0.07085	3.55485
0.0709	3.55485
0.07095	3.55452
0.071	3.55387
0.07105	3.5542
0.0711	3.55355
0.07115	3.55322
0.0712	3.55322
0.07125	3.55257
0.0713	3.55225
0.07135	3.5516
0.0714	3.55128
0.07145	3.55128
0.0715	3.55095
0.07155	3.55063
0.0716	3.55095
0.07165	3.55095
0.0717	3.55063
0.07175	3.55063
0.0718	3.55063
0.07185	3.55095
0.0719	3.55063
0.07195	3.55095
0.072	3.55095
0.07205	3.55128
0.0721	3.5516
0.07215	3.55193
0.0722	3.55225
0.07225	3.5529
0.0723	3.55355
0.07235	3.55355
0.0724	3.5542
0.07245	3.55452
0.0725	3.55452
0.07255	3.55582
0.0726	3.55582
0.07265	3.55712
0.0727	3.55777
0.07275	3.55874
0.0728	3.55971
0.07285	3.55971
0.0729	3.56069
0.07295	3.56166
0.073	3.56231
0.07305	3.56296
0.0731	3.56393
0.07315	3.56491
0.0732	3.56523
0.07325	3.56588
0.0733	3.56653
0.07335	3.56621
0.0734	3.56653
0.07345	3.56718
0.0735	3.56718
0.07355	3.5675
0.0736	3.56718
0.07365	3.56718
0.0737	3.5675
0.07375	3.5675
0.0738	3.5675
0.07385	3.5675
0.0739	3.5675
0.07395	3.5675
0.074	3.5675
0.07405	3.5675
0.0741	3.5675
0.07415	3.56815
0.0742	3.56815
0.07425	3.5675
0.0743	3.56848
0.07435	3.5688
0.0744	3.5688
0.07445	3.56913
0.0745	3.56945
0.07455	3.56945
0.0746	3.56945
0.07465	3.56978
0.0747	3.57042
0.07475	3.57075
0.0748	3.5714
0.07485	3.5714
0.0749	3.57205
0.07495	3.57302
0.075	3.57335
0.07505	3.57399
0.0751	3.57464
0.07515	3.57529
0.0752	3.57627
0.07525	3.57724
0.0753	3.57821
0.07535	3.57886
0.0754	3.57984
0.07545	3.58081
0.0755	3.58178
0.07555	3.58243
0.0756	3.58373
0.07565	3.5847
0.0757	3.58535
0.07575	3.58665
0.0758	3.5873
0.07585	3.58795
0.0759	3.58925
0.07595	3.59022
0.076	3.59055
0.07605	3.59184
0.0761	3.59184
0.07615	3.59282
0.0762	3.59314
0.07625	3.59412
0.0763	3.59444
0.07635	3.59444
0.0764	3.59444
0.07645	3.59509
0.0765	3.59574
0.07655	3.59541
0.0766	3.59574
0.07665	3.59639
0.0767	3.59671
0.07675	3.59671
0.0768	3.59704
0.07685	3.59704
0.0769	3.59704
0.07695	3.59704
0.077	3.59736
0.07705	3.59736
0.0771	3.59736
0.07715	3.59736
0.0772	3.59736
0.07725	3.59736
0.0773	3.59736
0.07735	3.59704
0.0774	3.59736
0.07745	3.59769
0.0775	3.59801
0.07755	3.59834
0.0776	3.59834
0.07765	3.59834
0.0777	3.59866
0.07775	3.59898
0.0778	3.59931
0.07785	3.59963
0.0779	3.59996
0.07795	3.60028
0.078	3.60093
0.07805	3.60126
0.0781	3.60158
0.07815	3.60158
0.0782	3.60223
0.07825	3.60223
0.0783	3.60288
0.07835	3.60255
0.0784	3.60288
0.07845	3.60288
0.0785	3.6032
0.07855	3.60385
0.0786	3.60353
0.07865	3.60418
0.0787	3.6045
0.07875	3.6045
0.0788	3.60483
0.07885	3.60515
0.0789	3.60515
0.07895	3.60515
0.079	3.60612
0.07905	3.60612
0.0791	3.60612
0.07915	3.60677
0.0792	3.6071
0.07925	3.60775
0.0793	3.6084
0.07935	3.6084
0.0794	3.60937
0.07945	3.60937
0.0795	3.61034
0.07955	3.61099
0.0796	3.61164
0.07965	3.61197
0.0797	3.61262
0.07975	3.61326
0.0798	3.61326
0.07985	3.61424
0.0799	3.61456
0.07995	3.61521
0.08	3.61554
0.08005	3.61586
0.0801	3.61586
0.08015	3.61683
0.0802	3.61683
0.08025	3.61716
0.0803	3.61748
0.08035	3.61748
0.0804	3.61813
0.08045	3.61781
0.0805	3.61846
0.08055	3.61846
0.0806	3.61911
0.08065	3.61911
0.0807	3.61943
0.08075	3.61976
0.0808	3.62008
0.08085	3.62008
0.0809	3.62008
0.08095	3.6204
0.081	3.62073
0.08105	3.62073
0.0811	3.62138
0.08115	3.6217
0.0812	3.62203
0.08125	3.62235
0.0813	3.62333
0.08135	3.62333
0.0814	3.6243
0.08145	3.62495
0.0815	3.62527
0.08155	3.62625
0.0816	3.62722
0.08165	3.62852
0.0817	3.62884
0.08175	3.62982
0.0818	3.63047
0.08185	3.63176
0.0819	3.63274
0.08195	3.63404
0.082	3.63501
0.08205	3.63566
0.0821	3.63663
0.08215	3.63728
0.0822	3.63793
0.08225	3.63923
0.0823	3.63955
0.08235	3.64085
0.0824	3.64118
0.08245	3.64182
0.0825	3.6428
0.08255	3.64312
0.0826	3.64345
0.08265	3.64442
0.0827	3.64442
0.08275	3.64474
0.0828	3.64507
0.08285	3.64539
0.0829	3.64572
0.08295	3.64604
0.083	3.64604
0.08305	3.64669
0.0831	3.64669
0.08315	3.64637
0.0832	3.64702
0.08325	3.64734
0.0833	3.64767
0.08335	3.64799
0.0834	3.64799
0.08345	3.64831
0.0835	3.64896
0.08355	3.64896
0.0836	3.64961
0.08365	3.64994
0.0837	3.65026
0.08375	3.65059
0.0838	3.65124
0.08385	3.65156
0.0839	3.65188
0.08395	3.65286
0.084	3.65318
0.08405	3.65351
0.0841	3.65383
0.08415	3.65448
0.0842	3.65513
0.08425	3.65545
0.0843	3.65578
0.08435	3.65675
0.0844	3.65643
0.08445	3.65675
0.0845	3.6574
0.08455	3.65773
0.0846	3.65805
0.08465	3.65838
0.0847	3.6587
0.08475	3.65902
0.0848	3.65838
0.08485	3.6587
0.0849	3.65902
0.08495	3.65967
0.085	3.65935
0.08505	3.65902
0.0851	3.65935
0.08515	3.65935
0.0852	3.65967
0.08525	3.65935
0.0853	3.65967
0.08535	3.65967
0.0854	3.65967
0.08545	3.66
0.0855	3.65967
0.08555	3.66
0.0856	3.66032
0.08565	3.66065
0.0857	3.66097
0.08575	3.66097
0.0858	3.6613
0.08585	3.66227
0.0859	3.66227
0.08595	3.66227
0.086	3.66292
0.08605	3.66324
0.0861	3.66389
0.08615	3.66389
0.0862	3.66487
0.08625	3.66454
0.0863	3.66552
0.08635	3.66584
0.0864	3.66681
0.08645	3.66681
0.0865	3.66779
0.08655	3.66811
0.0866	3.66844
0.08665	3.66909
0.0867	3.66973
0.08675	3.67038
0.0868	3.67071
0.08685	3.67136
0.0869	3.67168
0.08695	3.67233
0.087	3.67266
0.08705	3.67298
0.0871	3.67298
0.08715	3.67363
0.0872	3.67363
0.08725	3.67395
0.0873	3.67428
0.08735	3.67428
0.0874	3.67493
0.08745	3.6746
0.0875	3.67493
0.08755	3.67525
0.0876	3.67525
0.08765	3.67525
0.0877	3.6759
0.08775	3.67558
0.0878	3.6759
0.08785	3.67623
0.0879	3.6759
0.08795	3.67623
0.088	3.67623
0.08805	3.67623
0.0881	3.6759
0.08815	3.67623
0.0882	3.67655
0.08825	3.67655
0.0883	3.67687
0.08835	3.6772
0.0884	3.6772
0.08845	3.67752
0.0885	3.67785
0.08855	3.67817
0.0886	3.6785
0.08865	3.6785
0.0887	3.67915
0.08875	3.67947
0.0888	3.68012
0.08885	3.68012
0.0889	3.68077
0.08895	3.68109
0.089	3.68174
0.08905	3.68207
0.0891	3.68239
0.08915	3.68337
0.0892	3.68369
0.08925	3.68401
0.0893	3.68434
0.08935	3.68499
0.0894	3.68531
0.08945	3.68564
0.0895	3.68596
0.08955	3.68661
0.0896	3.68694
0.08965	3.68758
0.0897	3.68791
0.08975	3.68888
0.0898	3.68921
0.08985	3.68953
0.0899	3.69018
0.08995	3.69051
0.09	3.69115
0.09005	3.69115
0.0901	3.6918
0.09015	3.69245
0.0902	3.6931
0.09025	3.69375
0.0903	3.69408
0.09035	3.69472
0.0904	3.69505
0.09045	3.69505
0.0905	3.69602
0.09055	3.69635
0.0906	3.69667
0.09065	3.697
0.0907	3.69765
0.09075	3.69765
0.0908	3.69862
0.09085	3.69894
0.0909	3.69927
0.09095	3.69959
0.091	3.69992
0.09105	3.70024
0.0911	3.70089
0.09115	3.70089
0.0912	3.70154
0.09125	3.70251
0.0913	3.70251
0.09135	3.70284
0.0914	3.70349
0.09145	3.70381
0.0915	3.70446
0.09155	3.70479
0.0916	3.70543
0.09165	3.70641
0.0917	3.70738
0.09175	3.70771
0.0918	3.70836
0.09185	3.709
0.0919	3.70998
0.09195	3.7103
0.092	3.71128
0.09205	3.71193
0.0921	3.71322
0.09215	3.71355
0.0922	3.7142
0.09225	3.71452
0.0923	3.71517
0.09235	3.71582
0.0924	3.71614
0.09245	3.71647
0.0925	3.71679
0.09255	3.71679
0.0926	3.71712
0.09265	3.71744
0.0927	3.71744
0.09275	3.71777
0.0928	3.71712
0.09285	3.71712
0.0929	3.71744
0.09295	3.71712
0.093	3.71744
0.09305	3.71712
0.0931	3.71744
0.09315	3.71679
0.0932	3.71712
0.09325	3.71712
0.0933	3.71744
0.09335	3.71744
0.0934	3.71712
0.09345	3.71744
0.0935	3.71809
0.09355	3.71777
0.0936	3.71842
0.09365	3.71842
0.0937	3.71874
0.09375	3.71842
0.0938	3.71874
0.09385	3.71939
0.0939	3.71971
0.09395	3.71939
0.094	3.71939
0.09405	3.72004
0.0941	3.71971
0.09415	3.71971
0.0942	3.71971
0.09425	3.71971
0.0943	3.71971
0.09435	3.71939
0.0944	3.71971
0.09445	3.71939
0.0945	3.71939
0.09455	3.71939
0.0946	3.71971
0.09465	3.71907
0.0947	3.71907
0.09475	3.71939
0.0948	3.71939
0.09485	3.71971
0.0949	3.71939
0.09495	3.71971
0.095	3.72004
0.09505	3.72004
0.0951	3.72004
0.09515	3.72004
0.0952	3.72036
0.09525	3.72101
0.0953	3.72004
0.09535	3.72101
0.0954	3.72101
0.09545	3.72134
0.0955	3.72166
0.09555	3.72166
0.0956	3.72199
0.09565	3.72264
0.0957	3.72328
0.09575	3.72296
0.0958	3.72328
0.09585	3.72393
0.0959	3.72393
0.09595	3.72458
0.096	3.72491
0.09605	3.72491
0.0961	3.72556
0.09615	3.72556
0.0962	3.72653
0.09625	3.72621
0.0963	3.72685
0.09635	3.7275
0.0964	3.72718
0.09645	3.72815
0.0965	3.7288
0.09655	3.7288
0.0966	3.72913
0.09665	3.72945
0.0967	3.72978
0.09675	3.7301
0.0968	3.73042
0.09685	3.73042
0.0969	3.73107
0.09695	3.73172
0.097	3.73205
0.09705	3.7327
0.0971	3.73302
0.09715	3.73367
0.0972	3.73432
0.09725	3.73497
0.0973	3.73529
0.09735	3.73594
0.0974	3.73692
0.09745	3.73724
0.0975	3.73789
0.09755	3.73821
0.0976	3.73886
0.09765	3.73919
0.0977	3.73951
0.09775	3.74016
0.0978	3.74016
0.09785	3.74016
0.0979	3.74081
0.09795	3.74081
0.098	3.74081
0.09805	3.74113
0.0981	3.74178
0.09815	3.74146
0.0982	3.74211
0.09825	3.74243
0.0983	3.74276
0.09835	3.74341
0.0984	3.74373
0.09845	3.74406
0.0985	3.74373
0.09855	3.74438
0.0986	3.7447
0.09865	3.74503
0.0987	3.74535
0.09875	3.74535
0.0988	3.74568
0.09885	3.74568
0.0989	3.74633
0.09895	3.746
0.099	3.746
0.09905	3.746
[truncated: 5,812 more rows]
