# Supplementary material for: An evolutionarily conserved glycine-tyrosine motif forms a folding core in outer membrane proteins
Source: PLoS One. 2017 Aug 3;12(8):e0182016. doi: 10.1371/journal.pone.0182016 (PMC5542473; doi:10.1371/journal.pone.0182016)
Supplement: S1 File — (ZIP) [file pone.0182016.s001.zip › OmpX stopflow RAW data/OmpX WT 2/ompx_wt_ch1_020.bka]

BIO-KINE ASCII FILE
_COMMENT	External device
_COMMENT	Kinetics measurement
_COMMENT	Y Unit : Volt, X Unit : s
_COMMENT	Timebase 1 = .00005 s 5001 pts
_COMMENT	Timebase 2 = .001 s 2749 pts
_COMMENT	Timebase 3 = .5 s 44 pts
_SFM	SFM-300 /S Advanced mode
_SFM	Ratio : S1: 950, S2: 950, S3: 100
_SFM	Content : S1: , S2: , S3:
_SFM	Concentration : S1: , S2: , S3:
_SFM	Total volume : 422 �l Flow : 14 mL/s
_SFM	Acquisition start : 10 ms before stop
_SFM	cuve=FC-08, s1=10 ml , s2=10 ml , s3=1.9 ml
_UNITX	s
_UNITY	Volt
_DELTAX	0
_DATA
1e-300	2.27582
5e-5	2.30016
1e-4	2.32515
1.5e-4	2.34982
2e-4	2.37546
2.5e-4	2.40142
3e-4	2.42771
3.5e-4	2.45367
4e-4	2.48028
4.5e-4	2.50722
5e-4	2.53383
5.5e-4	2.56045
6e-4	2.58706
6.5e-4	2.61302
7e-4	2.63931
7.5e-4	2.66527
8e-4	2.69059
8.5e-4	2.71558
9e-4	2.73959
9.5e-4	2.76296
0.001	2.786
0.00105	2.8071
0.0011	2.82787
0.00115	2.84702
0.0012	2.86552
0.00125	2.88239
0.0013	2.8983
0.00135	2.91355
0.0014	2.92621
0.00145	2.93789
0.0015	2.94892
0.00155	2.95769
0.0016	2.96548
0.00165	2.97197
0.0017	2.97683
0.00175	2.9804
0.0018	2.983
0.00185	2.9843
0.0019	2.9843
0.00195	2.983
0.002	2.9804
0.00205	2.97683
0.0021	2.97229
0.00215	2.96677
0.0022	2.96061
0.00225	2.95314
0.0023	2.94438
0.00235	2.93529
0.0024	2.92491
0.00245	2.9142
0.0025	2.90219
0.00255	2.88953
0.0026	2.8759
0.00265	2.86195
0.0027	2.84702
0.00275	2.83144
0.0028	2.81586
0.00285	2.79898
0.0029	2.78276
0.00295	2.76523
0.003	2.74738
0.00305	2.72921
0.0031	2.71071
0.00315	2.69253
0.0032	2.67306
0.00325	2.65391
0.0033	2.63509
0.00335	2.61529
0.0034	2.59615
0.00345	2.577
0.0035	2.55785
0.00355	2.5387
0.0036	2.51955
0.00365	2.50105
0.0037	2.4832
0.00375	2.46568
0.0038	2.44848
0.00385	2.43258
0.0039	2.41732
0.00395	2.40272
0.004	2.38941
0.00405	2.37708
0.0041	2.36572
0.00415	2.35533
0.0042	2.34657
0.00425	2.33943
0.0043	2.33327
0.00435	2.3284
0.0044	2.3245
0.00445	2.32191
0.0045	2.32093
0.00455	2.32061
0.0046	2.32191
0.00465	2.32353
0.0047	2.32677
0.00475	2.33067
0.0048	2.33554
0.00485	2.34138
0.0049	2.34852
0.00495	2.35566
0.005	2.3641
0.00505	2.37318
0.0051	2.38227
0.00515	2.39266
0.0052	2.40272
0.00525	2.41375
0.0053	2.42544
0.00535	2.43744
0.0054	2.4501
0.00545	2.46308
0.0055	2.47639
0.00555	2.49034
0.0056	2.50462
0.00565	2.51923
0.0057	2.53383
0.00575	2.54876
0.0058	2.56402
0.00585	2.57992
0.0059	2.59647
0.00595	2.6127
0.006	2.62892
0.00605	2.64645
0.0061	2.66398
0.00615	2.68118
0.0062	2.69903
0.00625	2.71655
0.0063	2.73408
0.00635	2.7516
0.0064	2.76913
0.00645	2.78633
0.0065	2.80353
0.00655	2.8204
0.0066	2.83631
0.00665	2.85221
0.0067	2.86746
0.00675	2.88174
0.0068	2.89602
0.00685	2.90868
0.0069	2.92069
0.00695	2.93205
0.007	2.94211
0.00705	2.9512
0.0071	2.95931
0.00715	2.96677
0.0072	2.97262
0.00725	2.97781
0.0073	2.98138
0.00735	2.98397
0.0074	2.98625
0.00745	2.98722
0.0075	2.98754
0.00755	2.98657
0.0076	2.98495
0.00765	2.9817
0.0077	2.97781
0.00775	2.97326
0.0078	2.96872
0.00785	2.96255
0.0079	2.95606
0.00795	2.94925
0.008	2.94178
0.00805	2.93335
0.0081	2.92523
0.00815	2.91647
0.0082	2.90771
0.00825	2.89862
0.0083	2.88986
0.00835	2.88142
0.0084	2.87298
0.00845	2.86454
0.0085	2.85643
0.00855	2.84767
0.0086	2.8402
0.00865	2.83241
0.0087	2.82397
0.00875	2.81651
0.0088	2.8084
0.00885	2.80126
0.0089	2.79282
0.00895	2.78535
0.009	2.77789
0.00905	2.76945
0.0091	2.76166
0.00915	2.75322
0.0092	2.74544
0.00925	2.73797
0.0093	2.72986
0.00935	2.72207
0.0094	2.71493
0.00945	2.70746
0.0095	2.70032
0.00955	2.69351
0.0096	2.68702
0.00965	2.68053
0.0097	2.67468
0.00975	2.66949
0.0098	2.66462
0.00985	2.66008
0.0099	2.65586
0.00995	2.65164
0.01	2.6484
0.01005	2.64515
0.0101	2.64256
0.01015	2.64028
0.0102	2.63834
0.01025	2.63704
0.0103	2.63574
0.01035	2.63477
0.0104	2.63444
0.01045	2.63444
0.0105	2.63412
0.01055	2.63509
0.0106	2.63606
0.01065	2.63769
0.0107	2.63931
0.01075	2.64191
0.0108	2.64418
0.01085	2.64742
0.0109	2.65099
0.01095	2.65456
0.011	2.65943
0.01105	2.66495
0.0111	2.66982
0.01115	2.67663
0.0112	2.68377
0.01125	2.69091
0.0113	2.69838
0.01135	2.70681
0.0114	2.71558
0.01145	2.72466
0.0115	2.73473
0.01155	2.74479
0.0116	2.7555
0.01165	2.76653
0.0117	2.77757
0.01175	2.78892
0.0118	2.80028
0.01185	2.81197
0.0119	2.82333
0.01195	2.83468
0.012	2.84572
0.01205	2.85675
0.0121	2.86811
0.01215	2.87817
0.0122	2.88791
0.01225	2.89797
0.0123	2.90706
0.01235	2.9155
0.0124	2.92393
0.01245	2.9314
0.0125	2.93886
0.01255	2.94568
0.0126	2.95282
0.01265	2.95834
0.0127	2.96385
0.01275	2.96937
0.0128	2.97424
0.01285	2.97878
0.0129	2.98235
0.01295	2.9869
0.013	2.99014
0.01305	2.99339
0.0131	2.99631
0.01315	2.99923
0.0132	3.0015
0.01325	3.00345
0.0133	3.00604
0.01335	3.00767
0.0134	3.00929
0.01345	3.01059
0.0135	3.01189
0.01355	3.01286
0.0136	3.01383
0.01365	3.01481
0.0137	3.01578
0.01375	3.0161
0.0138	3.0161
0.01385	3.01675
0.0139	3.01643
0.01395	3.01708
0.014	3.0174
0.01405	3.01708
0.0141	3.01708
0.01415	3.0174
0.0142	3.0174
0.01425	3.01773
0.0143	3.01773
0.01435	3.01805
0.0144	3.01773
0.01445	3.01805
0.0145	3.01838
0.01455	3.01838
0.0146	3.01838
0.01465	3.01838
0.0147	3.01838
0.01475	3.0187
0.0148	3.0187
0.01485	3.0187
0.0149	3.01903
0.01495	3.01903
0.015	3.01903
0.01505	3.01935
0.0151	3.01967
0.01515	3.02
0.0152	3.02032
0.01525	3.02065
0.0153	3.02065
0.01535	3.0213
0.0154	3.02195
0.01545	3.02195
0.0155	3.0226
0.01555	3.0226
0.0156	3.02292
0.01565	3.02357
0.0157	3.02422
0.01575	3.02454
0.0158	3.02552
0.01585	3.02552
0.0159	3.02649
0.01595	3.02714
0.016	3.02746
0.01605	3.02811
0.0161	3.02844
0.01615	3.02876
0.0162	3.02909
0.01625	3.02941
0.0163	3.03006
0.01635	3.03038
0.0164	3.03038
0.01645	3.03071
0.0165	3.03136
0.01655	3.03136
0.0166	3.03136
0.01665	3.03168
0.0167	3.03168
0.01675	3.03168
0.0168	3.03233
0.01685	3.03233
0.0169	3.03331
0.01695	3.03331
0.017	3.03395
0.01705	3.03363
0.0171	3.0346
0.01715	3.03493
0.0172	3.03558
0.01725	3.03558
0.0173	3.03623
0.01735	3.03655
0.0174	3.03688
0.01745	3.03752
0.0175	3.03817
0.01755	3.03915
0.0176	3.0398
0.01765	3.04012
0.0177	3.04045
0.01775	3.04142
0.0178	3.04174
0.01785	3.04207
0.0179	3.04272
0.01795	3.04337
0.018	3.04434
0.01805	3.04434
0.0181	3.04499
0.01815	3.04564
0.0182	3.04629
0.01825	3.04661
0.0183	3.04759
0.01835	3.04823
0.0184	3.04888
0.01845	3.04986
0.0185	3.05051
0.01855	3.05148
0.0186	3.05213
0.01865	3.05278
0.0187	3.05343
0.01875	3.05408
0.0188	3.0544
0.01885	3.05472
0.0189	3.05505
0.01895	3.0557
0.019	3.05667
0.01905	3.05635
0.0191	3.057
0.01915	3.05732
0.0192	3.05732
0.01925	3.05765
0.0193	3.05829
0.01935	3.05797
0.0194	3.05829
0.01945	3.05927
0.0195	3.05927
0.01955	3.05959
0.0196	3.05992
0.01965	3.06024
0.0197	3.06089
0.01975	3.06186
0.0198	3.06219
0.01985	3.06251
0.0199	3.06284
0.01995	3.06316
0.02	3.06349
0.02005	3.06414
0.0201	3.06446
0.02015	3.06446
0.0202	3.06479
0.02025	3.06446
0.0203	3.06479
0.02035	3.06511
0.0204	3.06446
0.02045	3.06511
0.0205	3.06511
0.02055	3.06479
0.0206	3.06479
0.02065	3.06479
0.0207	3.06511
0.02075	3.06479
0.0208	3.06479
0.02085	3.06479
0.0209	3.06479
0.02095	3.06511
0.021	3.06511
0.02105	3.06511
0.0211	3.06576
0.02115	3.06576
0.0212	3.06608
0.02125	3.06641
0.0213	3.06673
0.02135	3.06771
0.0214	3.06836
0.02145	3.06933
0.0215	3.06965
0.02155	3.06998
0.0216	3.07095
0.02165	3.0716
0.0217	3.07257
0.02175	3.07257
0.0218	3.07387
0.02185	3.07452
0.0219	3.07517
0.02195	3.0755
0.022	3.07614
0.02205	3.07647
0.0221	3.07647
0.02215	3.07712
0.0222	3.07712
0.02225	3.07777
0.0223	3.07809
0.02235	3.07842
0.0224	3.07842
0.02245	3.07842
0.0225	3.07907
0.02255	3.07874
0.0226	3.07874
0.02265	3.07939
0.0227	3.07939
0.02275	3.07971
0.0228	3.07971
0.02285	3.07939
0.0229	3.07971
0.02295	3.08036
0.023	3.08004
0.02305	3.08036
0.0231	3.08101
0.02315	3.08069
0.0232	3.08134
0.02325	3.08166
0.0233	3.08166
0.02335	3.08199
0.0234	3.08264
0.02345	3.08296
0.0235	3.08328
0.02355	3.08393
0.0236	3.08458
0.02365	3.08523
0.0237	3.08621
0.02375	3.08653
0.0238	3.08685
0.02385	3.0875
0.0239	3.08783
0.02395	3.08848
0.024	3.0888
0.02405	3.08913
0.0241	3.08945
0.02415	3.0901
0.0242	3.0901
0.02425	3.09075
0.0243	3.09107
0.02435	3.0914
0.0244	3.09172
0.02445	3.09205
0.0245	3.0927
0.02455	3.09302
0.0246	3.09367
0.02465	3.09399
0.0247	3.09497
0.02475	3.09562
0.0248	3.09562
0.02485	3.09692
0.0249	3.09692
0.02495	3.09756
0.025	3.09854
0.02505	3.09951
0.0251	3.10049
0.02515	3.10081
0.0252	3.10178
0.02525	3.10211
0.0253	3.10308
0.02535	3.10406
0.0254	3.10535
0.02545	3.10568
0.0255	3.10665
0.02555	3.10795
0.0256	3.1086
0.02565	3.10957
0.0257	3.11055
0.02575	3.11152
0.0258	3.11249
0.02585	3.11379
0.0259	3.11444
0.02595	3.11541
0.026	3.11606
0.02605	3.11769
0.0261	3.11834
0.02615	3.11898
0.0262	3.11963
0.02625	3.12061
0.0263	3.12126
0.02635	3.12223
0.0264	3.12255
0.02645	3.12353
0.0265	3.12385
0.02655	3.1245
0.0266	3.12515
0.02665	3.12548
0.0267	3.12612
0.02675	3.1271
0.0268	3.12742
0.02685	3.12872
0.0269	3.12905
0.02695	3.12937
0.027	3.13002
0.02705	3.13099
0.0271	3.13197
0.02715	3.13262
0.0272	3.13326
0.02725	3.13359
0.0273	3.13391
0.02735	3.13456
0.0274	3.13489
0.02745	3.13554
0.0275	3.13586
0.02755	3.13586
0.0276	3.13586
0.02765	3.13586
0.0277	3.13619
0.02775	3.13651
0.0278	3.13651
0.02785	3.13586
0.0279	3.13651
0.02795	3.13683
0.028	3.13683
0.02805	3.13683
0.0281	3.13683
0.02815	3.13683
0.0282	3.13716
0.02825	3.13683
0.0283	3.13748
0.02835	3.13781
0.0284	3.13781
0.02845	3.13846
0.0285	3.13846
0.02855	3.13911
0.0286	3.13943
0.02865	3.14008
0.0287	3.14073
0.02875	3.14105
0.0288	3.14138
0.02885	3.14203
0.0289	3.14203
0.02895	3.14333
0.029	3.14365
0.02905	3.1443
0.0291	3.14495
0.02915	3.14527
0.0292	3.1456
0.02925	3.14625
0.0293	3.14722
0.02935	3.14754
0.0294	3.14852
0.02945	3.14884
0.0295	3.14917
0.02955	3.15047
0.0296	3.15079
0.02965	3.15176
0.0297	3.15209
0.02975	3.15306
0.0298	3.15404
0.02985	3.15533
0.0299	3.15598
0.02995	3.15663
0.03	3.15761
0.03005	3.1589
0.0301	3.15988
0.03015	3.1602
0.0302	3.16085
0.03025	3.1615
0.0303	3.16215
0.03035	3.16215
0.0304	3.1628
0.03045	3.16345
0.0305	3.16345
0.03055	3.16377
0.0306	3.16377
0.03065	3.16442
0.0307	3.1641
0.03075	3.16475
0.0308	3.16475
0.03085	3.16475
0.0309	3.16475
0.03095	3.16507
0.031	3.16539
0.03105	3.16539
0.0311	3.16539
0.03115	3.16572
0.0312	3.16604
0.03125	3.16572
0.0313	3.16572
0.03135	3.16572
0.0314	3.16539
0.03145	3.16604
0.0315	3.16572
0.03155	3.16572
0.0316	3.16604
0.03165	3.16604
0.0317	3.16637
0.03175	3.16637
0.0318	3.16669
0.03185	3.16669
0.0319	3.16734
0.03195	3.16734
0.032	3.16734
0.03205	3.16832
0.0321	3.16832
0.03215	3.16832
0.0322	3.16896
0.03225	3.16896
0.0323	3.16961
0.03235	3.16994
0.0324	3.16994
0.03245	3.17026
0.0325	3.17026
0.03255	3.17091
0.0326	3.17124
0.03265	3.17156
0.0327	3.17156
0.03275	3.17189
0.0328	3.17221
0.03285	3.17253
0.0329	3.17253
0.03295	3.17286
0.033	3.17318
0.03305	3.17286
0.0331	3.17351
0.03315	3.17383
0.0332	3.17416
0.03325	3.17448
0.0333	3.17513
0.03335	3.17513
0.0334	3.17578
0.03345	3.1761
0.0335	3.17675
0.03355	3.17708
0.0336	3.17773
0.03365	3.17838
0.0337	3.1787
0.03375	3.17967
0.0338	3.18032
0.03385	3.18097
0.0339	3.18162
0.03395	3.1826
0.034	3.18324
0.03405	3.18422
0.0341	3.18487
0.03415	3.18617
0.0342	3.18681
0.03425	3.18779
0.0343	3.18909
0.03435	3.18973
0.0344	3.19038
0.03445	3.19168
0.0345	3.19233
0.03455	3.1933
0.0346	3.19395
0.03465	3.19493
0.0347	3.19558
0.03475	3.1959
0.0348	3.19687
0.03485	3.19752
0.0349	3.19817
0.03495	3.1985
0.035	3.1985
0.03505	3.19915
0.0351	3.19947
0.03515	3.1998
0.0352	3.1998
0.03525	3.20012
0.0353	3.20044
0.03535	3.20044
0.0354	3.20077
0.03545	3.20109
0.0355	3.20109
0.03555	3.20109
0.0356	3.20109
0.03565	3.20142
0.0357	3.20142
0.03575	3.20142
0.0358	3.20174
0.03585	3.20207
0.0359	3.20142
0.03595	3.20142
0.036	3.20174
0.03605	3.20142
0.0361	3.20239
0.03615	3.20174
0.0362	3.20207
0.03625	3.20174
0.0363	3.20207
0.03635	3.20239
0.0364	3.20239
0.03645	3.20272
0.0365	3.20272
0.03655	3.20337
0.0366	3.20401
0.03665	3.20401
0.0367	3.20466
0.03675	3.20564
0.0368	3.20596
0.03685	3.20629
0.0369	3.20694
0.03695	3.20726
0.037	3.20823
0.03705	3.20921
0.0371	3.20953
0.03715	3.20986
0.0372	3.21051
0.03725	3.21115
0.0373	3.21213
0.03735	3.21245
0.0374	3.2131
0.03745	3.21375
0.0375	3.21408
0.03755	3.21472
0.0376	3.2157
0.03765	3.21602
0.0377	3.21667
0.03775	3.21732
0.0378	3.21829
0.03785	3.21927
0.0379	3.21959
0.03795	3.22057
0.038	3.22122
0.03805	3.22186
0.0381	3.22251
0.03815	3.22316
0.0382	3.22381
0.03825	3.22479
0.0383	3.22479
0.03835	3.22576
0.0384	3.22641
0.03845	3.22706
0.0385	3.22771
0.03855	3.22803
0.0386	3.22836
0.03865	3.229
0.0387	3.22933
0.03875	3.22998
0.0388	3.2303
0.03885	3.23063
0.0389	3.23095
0.03895	3.23128
0.039	3.23193
0.03905	3.23193
0.0391	3.23257
0.03915	3.23322
0.0392	3.23322
0.03925	3.23387
0.0393	3.23387
0.03935	3.23485
0.0394	3.23485
0.03945	3.23582
0.0395	3.23679
0.03955	3.23679
0.0396	3.23712
0.03965	3.23777
0.0397	3.23874
0.03975	3.23939
0.0398	3.23939
0.03985	3.24069
0.0399	3.24101
0.03995	3.24134
0.04	3.24264
0.04005	3.24264
0.0401	3.24328
0.04015	3.24393
0.0402	3.24458
0.04025	3.24491
0.0403	3.24523
0.04035	3.24556
0.0404	3.24621
0.04045	3.24685
0.0405	3.24718
0.04055	3.24783
0.0406	3.24815
0.04065	3.2488
0.0407	3.24913
0.04075	3.24978
0.0408	3.2501
0.04085	3.25107
0.0409	3.25107
0.04095	3.2514
0.041	3.25205
0.04105	3.25237
0.0411	3.2527
0.04115	3.25302
0.0412	3.25367
0.04125	3.25399
0.0413	3.25432
0.04135	3.25432
0.0414	3.25432
0.04145	3.25497
0.0415	3.25497
0.04155	3.25529
0.0416	3.25497
0.04165	3.25529
0.0417	3.25529
0.04175	3.25562
0.0418	3.25497
0.04185	3.25529
0.0419	3.25497
0.04195	3.25497
0.042	3.25497
0.04205	3.25497
0.0421	3.25529
0.04215	3.25529
0.0422	3.25529
0.04225	3.25529
0.0423	3.25562
0.04235	3.25562
0.0424	3.25594
0.04245	3.25594
0.0425	3.25627
0.04255	3.25659
0.0426	3.25692
0.04265	3.25724
0.0427	3.25789
0.04275	3.25756
0.0428	3.25789
0.04285	3.25821
0.0429	3.25821
0.04295	3.25854
0.043	3.25919
0.04305	3.25951
0.0431	3.25951
0.04315	3.25984
0.0432	3.26016
0.04325	3.26049
0.0433	3.26146
0.04335	3.26146
0.0434	3.26243
0.04345	3.26276
0.0435	3.26373
0.04355	3.26406
0.0436	3.26503
0.04365	3.26535
0.0437	3.26665
0.04375	3.2673
0.0438	3.26827
0.04385	3.26892
0.0439	3.27055
0.04395	3.2712
0.044	3.27249
0.04405	3.27314
0.0441	3.27412
0.04415	3.27509
0.0442	3.27606
0.04425	3.27736
0.0443	3.27801
0.04435	3.27898
0.0444	3.28028
0.04445	3.28093
0.0445	3.28158
0.04455	3.28223
0.0446	3.28353
0.04465	3.28385
0.0447	3.2845
0.04475	3.28483
0.0448	3.28548
0.04485	3.2858
0.0449	3.28645
0.04495	3.28677
0.045	3.28677
0.04505	3.2871
0.0451	3.28742
0.04515	3.2871
0.0452	3.2871
0.04525	3.28742
0.0453	3.2871
0.04535	3.28742
0.0454	3.2871
0.04545	3.28742
0.0455	3.28775
0.04555	3.28775
0.0456	3.28775
0.04565	3.2884
0.0457	3.28872
0.04575	3.28872
0.0458	3.28969
0.04585	3.29002
0.0459	3.29067
0.04595	3.29099
0.046	3.29164
0.04605	3.29294
0.0461	3.29326
0.04615	3.29391
0.0462	3.29456
0.04625	3.29489
0.0463	3.29521
0.04635	3.29586
0.0464	3.29651
0.04645	3.29683
0.0465	3.29716
0.04655	3.29813
0.0466	3.29813
0.04665	3.29813
0.0467	3.29846
0.04675	3.29943
0.0468	3.29976
0.04685	3.3004
0.0469	3.30073
0.04695	3.30105
0.047	3.30203
0.04705	3.303
0.0471	3.30333
0.04715	3.30397
0.0472	3.30495
0.04725	3.30592
0.0473	3.3069
0.04735	3.30754
0.0474	3.30819
0.04745	3.30884
0.0475	3.30982
0.04755	3.31014
0.0476	3.31144
0.04765	3.31176
0.0477	3.31209
0.04775	3.31241
0.0478	3.31274
0.04785	3.31306
0.0479	3.31371
0.04795	3.31371
0.048	3.31404
0.04805	3.31436
0.0481	3.31436
0.04815	3.31436
0.0482	3.31436
0.04825	3.31436
0.0483	3.31468
0.04835	3.31468
0.0484	3.31533
0.04845	3.31501
0.0485	3.31533
0.04855	3.31533
0.0486	3.31566
0.04865	3.31631
0.0487	3.31631
0.04875	3.31631
0.0488	3.31663
0.04885	3.31663
0.0489	3.31696
0.04895	3.31761
0.049	3.31761
0.04905	3.31793
0.0491	3.31825
0.04915	3.31858
0.0492	3.3189
0.04925	3.31955
0.0493	3.32053
0.04935	3.32118
0.0494	3.32182
0.04945	3.32215
0.0495	3.32312
0.04955	3.32377
0.0496	3.32442
0.04965	3.32507
0.0497	3.32572
0.04975	3.32669
0.0498	3.32734
0.04985	3.32799
0.0499	3.32864
0.04995	3.32929
0.05	3.32994
0.05005	3.33091
0.0501	3.33124
0.05015	3.33188
0.0502	3.33253
0.05025	3.33318
0.0503	3.33383
0.05035	3.33416
0.0504	3.33448
0.05045	3.33545
0.0505	3.33578
0.05055	3.3361
0.0506	3.3361
0.05065	3.33643
0.0507	3.33708
0.05075	3.3374
0.0508	3.33773
0.05085	3.33838
0.0509	3.3387
0.05095	3.33902
0.051	3.33935
0.05105	3.33935
0.0511	3.34
0.05115	3.34032
0.0512	3.34032
0.05125	3.34032
0.0513	3.3413
0.05135	3.3413
0.0514	3.34195
0.05145	3.34259
0.0515	3.34292
0.05155	3.34324
0.0516	3.34389
0.05165	3.34422
0.0517	3.34454
0.05175	3.34552
0.0518	3.34584
0.05185	3.34681
0.0519	3.34746
0.05195	3.34811
0.052	3.34876
0.05205	3.34941
0.0521	3.35006
0.05215	3.35071
0.0522	3.35168
0.05225	3.35233
0.0523	3.35363
0.05235	3.35395
0.0524	3.35525
0.05245	3.35525
0.0525	3.35655
0.05255	3.35752
0.0526	3.35752
0.05265	3.35817
0.0527	3.35882
0.05275	3.36012
0.0528	3.36077
0.05285	3.36109
0.0529	3.36109
0.05295	3.36174
0.053	3.36239
0.05305	3.36272
0.0531	3.36272
0.05315	3.36369
0.0532	3.36434
0.05325	3.36466
0.0533	3.36531
0.05335	3.36564
0.0534	3.36596
0.05345	3.36661
0.0535	3.36661
0.05355	3.36726
0.0536	3.36726
0.05365	3.36791
0.0537	3.36823
0.05375	3.36856
0.0538	3.36888
0.05385	3.36921
0.0539	3.36953
0.05395	3.36953
0.054	3.36953
0.05405	3.36921
0.0541	3.36986
0.05415	3.37018
0.0542	3.36986
0.05425	3.36986
0.0543	3.37051
0.05435	3.37051
0.0544	3.37083
0.05445	3.37083
0.0545	3.37148
0.05455	3.3718
0.0546	3.37278
0.05465	3.3731
0.0547	3.37343
0.05475	3.37408
0.0548	3.37505
0.05485	3.3757
0.0549	3.37635
0.05495	3.377
0.055	3.37829
0.05505	3.37894
0.0551	3.38024
0.05515	3.38154
0.0552	3.38219
0.05525	3.38381
0.0553	3.38446
0.05535	3.38511
0.0554	3.38608
0.05545	3.38706
0.0555	3.38771
0.05555	3.38868
0.0556	3.38933
0.05565	3.38965
0.0557	3.3903
0.05575	3.39095
0.0558	3.39095
0.05585	3.3916
0.0559	3.39193
0.05595	3.39225
0.056	3.39257
0.05605	3.3929
0.0561	3.39322
0.05615	3.39355
0.0562	3.39387
0.05625	3.3942
0.0563	3.3942
0.05635	3.39485
0.0564	3.39485
0.05645	3.39485
0.0565	3.39485
0.05655	3.3955
0.0566	3.39517
0.05665	3.39582
0.0567	3.39517
0.05675	3.3955
0.0568	3.3955
0.05685	3.39582
0.0569	3.39582
0.05695	3.3955
0.057	3.39647
0.05705	3.39614
0.0571	3.39614
0.05715	3.39679
0.0572	3.39712
0.05725	3.39712
0.0573	3.39744
0.05735	3.39744
0.0574	3.39809
0.05745	3.39842
0.0575	3.39842
0.05755	3.39939
0.0576	3.39971
0.05765	3.40036
0.0577	3.40069
0.05775	3.40101
0.0578	3.40134
0.05785	3.40199
0.0579	3.40231
0.05795	3.40264
0.058	3.40296
0.05805	3.40393
0.0581	3.40426
0.05815	3.40426
0.0582	3.40491
0.05825	3.40523
0.0583	3.40588
0.05835	3.40621
0.0584	3.40685
0.05845	3.40685
0.0585	3.40718
0.05855	3.4075
0.0586	3.4075
0.05865	3.40783
0.0587	3.4075
0.05875	3.4075
0.0588	3.4075
0.05885	3.4075
0.0589	3.4075
0.05895	3.40783
0.059	3.40783
0.05905	3.40783
0.0591	3.40783
0.05915	3.40815
0.0592	3.40815
0.05925	3.4088
0.0593	3.40913
0.05935	3.40945
0.0594	3.4101
0.05945	3.41107
0.0595	3.4114
0.05955	3.4127
0.0596	3.41302
0.05965	3.41367
0.0597	3.41432
0.05975	3.41497
0.0598	3.41594
0.05985	3.41627
0.0599	3.41692
0.05995	3.41756
0.06	3.41756
0.06005	3.41821
0.0601	3.41854
0.06015	3.41886
0.0602	3.41984
0.06025	3.41984
0.0603	3.42081
0.06035	3.42081
0.0604	3.42146
0.06045	3.42211
0.0605	3.42243
0.06055	3.42308
0.0606	3.42373
0.06065	3.42373
0.0607	3.42438
0.06075	3.42503
0.0608	3.42535
0.06085	3.42535
0.0609	3.42633
0.06095	3.42665
0.061	3.42665
0.06105	3.42698
0.0611	3.42698
0.06115	3.42763
0.0612	3.42763
0.06125	3.42763
0.0613	3.42795
0.06135	3.42827
0.0614	3.42827
0.06145	3.42892
0.0615	3.42892
0.06155	3.4286
0.0616	3.42892
0.06165	3.42957
0.0617	3.42957
0.06175	3.43022
0.0618	3.43022
0.06185	3.43055
0.0619	3.43055
0.06195	3.43152
0.062	3.43184
0.06205	3.43217
0.0621	3.43282
0.06215	3.43314
0.0622	3.43379
0.06225	3.43444
0.0623	3.43509
0.06235	3.43541
0.0624	3.43606
0.06245	3.43639
0.0625	3.43671
0.06255	3.43736
0.0626	3.43801
0.06265	3.43834
0.0627	3.43834
0.06275	3.43866
0.0628	3.43931
0.06285	3.43963
0.0629	3.44028
0.06295	3.43996
0.063	3.44028
0.06305	3.44093
0.0631	3.44093
0.06315	3.44158
0.0632	3.44191
0.06325	3.44191
0.0633	3.44223
0.06335	3.44223
0.0634	3.44288
0.06345	3.4432
0.0635	3.44353
0.06355	3.4432
0.0636	3.44385
0.06365	3.44385
0.0637	3.44385
0.06375	3.44418
0.0638	3.44385
0.06385	3.44385
0.0639	3.44385
0.06395	3.44353
0.064	3.44418
0.06405	3.44418
0.0641	3.4445
0.06415	3.44483
0.0642	3.44483
0.06425	3.44515
0.0643	3.44515
0.06435	3.44612
0.0644	3.44677
0.06445	3.44645
0.0645	3.4471
0.06455	3.44775
0.0646	3.4484
0.06465	3.44872
0.0647	3.44937
0.06475	3.45002
0.0648	3.45034
0.06485	3.45132
0.0649	3.45164
0.06495	3.45262
0.065	3.45326
0.06505	3.45359
0.0651	3.45424
0.06515	3.45489
0.0652	3.45554
0.06525	3.45619
0.0653	3.45683
0.06535	3.45716
0.0654	3.45781
0.06545	3.45846
0.0655	3.45878
0.06555	3.45943
0.0656	3.46008
0.06565	3.4604
0.0657	3.46138
0.06575	3.46203
0.0658	3.46268
0.06585	3.46365
0.0659	3.46462
0.06595	3.4656
0.066	3.46722
0.06605	3.46754
0.0661	3.46852
0.06615	3.47014
0.0662	3.47079
0.06625	3.47176
0.0663	3.47274
0.06635	3.47404
0.0664	3.47501
0.06645	3.47598
0.0665	3.47728
0.06655	3.47761
0.0666	3.4789
0.06665	3.47955
0.0667	3.4802
0.06675	3.48118
0.0668	3.48247
0.06685	3.48377
0.0669	3.48474
0.06695	3.48539
0.067	3.48604
0.06705	3.48702
0.0671	3.48767
0.06715	3.48864
0.0672	3.48929
0.06725	3.49026
0.0673	3.49059
0.06735	3.49091
0.0674	3.49188
0.06745	3.49221
0.0675	3.49221
0.06755	3.49286
0.0676	3.49286
0.06765	3.49318
0.0677	3.49286
0.06775	3.49318
0.0678	3.49318
0.06785	3.49318
0.0679	3.49286
0.06795	3.49221
0.068	3.49221
0.06805	3.49156
0.0681	3.49124
0.06815	3.49124
0.0682	3.48994
0.06825	3.48961
0.0683	3.48896
0.06835	3.48864
0.0684	3.48831
0.06845	3.48767
0.0685	3.48734
0.06855	3.48734
0.0686	3.48702
0.06865	3.48637
0.0687	3.48702
0.06875	3.48637
0.0688	3.48637
0.06885	3.48702
0.0689	3.48669
0.06895	3.48702
0.069	3.48734
0.06905	3.48767
0.0691	3.48767
0.06915	3.48831
0.0692	3.48864
0.06925	3.48896
0.0693	3.48961
0.06935	3.48994
0.0694	3.49091
0.06945	3.49156
0.0695	3.49188
0.06955	3.49253
0.0696	3.49286
0.06965	3.49383
0.0697	3.49448
0.06975	3.49545
0.0698	3.49578
0.06985	3.49643
0.0699	3.49643
0.06995	3.49805
0.07	3.49838
0.07005	3.49935
0.0701	3.49967
0.07015	3.50032
0.0702	3.5013
0.07025	3.50195
0.0703	3.50292
0.07035	3.50357
0.0704	3.50389
0.07045	3.50422
0.0705	3.50552
0.07055	3.50519
0.0706	3.50616
0.07065	3.50616
0.0707	3.50681
0.07075	3.50779
0.0708	3.50746
0.07085	3.50811
0.0709	3.50844
0.07095	3.50876
0.071	3.50973
0.07105	3.50941
0.0711	3.50973
0.07115	3.51071
0.0712	3.51071
0.07125	3.51168
0.0713	3.51233
0.07135	3.51266
0.0714	3.5133
0.07145	3.51395
0.0715	3.51395
0.07155	3.5146
0.0716	3.51493
0.07165	3.51623
0.0717	3.51623
0.07175	3.51655
0.0718	3.5172
0.07185	3.51882
0.0719	3.5185
0.07195	3.51947
0.072	3.5198
0.07205	3.52077
0.0721	3.52109
0.07215	3.52174
0.0722	3.52272
0.07225	3.52304
0.0723	3.52369
0.07235	3.52434
0.0724	3.52531
0.07245	3.52596
0.0725	3.52661
0.07255	3.52694
0.0726	3.52791
0.07265	3.52888
0.0727	3.52921
0.07275	3.52953
0.0728	3.53018
0.07285	3.53051
0.0729	3.53083
0.07295	3.53083
0.073	3.53148
0.07305	3.5318
0.0731	3.53148
0.07315	3.5318
0.0732	3.53213
0.07325	3.5318
0.0733	3.53245
0.07335	3.53213
0.0734	3.53245
0.07345	3.53278
0.0735	3.5331
0.07355	3.5331
0.0736	3.53375
0.07365	3.53343
0.0737	3.53375
0.07375	3.53408
0.0738	3.5344
0.07385	3.5344
0.0739	3.53505
0.07395	3.53537
0.074	3.53537
0.07405	3.5357
0.0741	3.53635
0.07415	3.53667
0.0742	3.53667
0.07425	3.53732
0.0743	3.53732
0.07435	3.53765
0.0744	3.53797
0.07445	3.53797
0.0745	3.53829
0.07455	3.53829
0.0746	3.53862
0.07465	3.53862
0.0747	3.53862
0.07475	3.53894
0.0748	3.53927
0.07485	3.53927
0.0749	3.53959
0.07495	3.53959
0.075	3.53992
0.07505	3.53992
0.0751	3.53992
0.07515	3.54024
0.0752	3.54057
0.07525	3.54089
0.0753	3.54089
0.07535	3.54154
0.0754	3.54154
0.07545	3.54122
0.0755	3.54186
0.07555	3.54186
0.0756	3.54219
0.07565	3.54219
0.0757	3.54284
0.07575	3.54251
0.0758	3.54316
0.07585	3.54316
0.0759	3.54316
0.07595	3.54381
0.076	3.54381
0.07605	3.54414
0.0761	3.54446
0.07615	3.54511
0.0762	3.54511
0.07625	3.54543
0.0763	3.54608
0.07635	3.54673
0.0764	3.54706
0.07645	3.54738
0.0765	3.54868
0.07655	3.54933
0.0766	3.54998
0.07665	3.55095
0.0767	3.55193
0.07675	3.5529
0.0768	3.55355
0.07685	3.55452
0.0769	3.5555
0.07695	3.55679
0.077	3.55744
0.07705	3.55842
0.0771	3.56004
0.07715	3.56069
0.0772	3.56166
0.07725	3.56231
0.0773	3.56393
0.07735	3.56458
0.0774	3.56491
0.07745	3.56556
0.0775	3.56685
0.07755	3.56685
0.0776	3.56848
0.07765	3.56815
0.0777	3.56945
0.07775	3.56978
0.0778	3.57107
0.07785	3.57075
0.0779	3.57172
0.07795	3.57172
0.078	3.57237
0.07805	3.57302
0.0781	3.57367
0.07815	3.57399
0.0782	3.57432
0.07825	3.57464
0.0783	3.57464
0.07835	3.57562
0.0784	3.57594
0.07845	3.57594
0.0785	3.57659
0.07855	3.57627
0.0786	3.57659
0.07865	3.57627
0.0787	3.57692
0.07875	3.57724
0.0788	3.57659
0.07885	3.57659
0.0789	3.57724
0.07895	3.57724
0.079	3.57692
0.07905	3.57692
0.0791	3.57724
0.07915	3.57692
0.0792	3.57692
0.07925	3.57756
0.0793	3.57756
0.07935	3.57756
0.0794	3.57756
0.07945	3.57756
0.0795	3.57756
0.07955	3.57789
0.0796	3.57821
0.07965	3.57854
0.0797	3.57919
0.07975	3.57951
0.0798	3.57951
0.07985	3.57951
0.0799	3.57984
0.07995	3.58049
0.08	3.58081
0.08005	3.58113
0.0801	3.58113
0.08015	3.58146
0.0802	3.58146
0.08025	3.58211
0.0803	3.58178
0.08035	3.58178
0.0804	3.58276
0.08045	3.58243
0.0805	3.58308
0.08055	3.58341
0.0806	3.58308
0.08065	3.58341
0.0807	3.58373
0.08075	3.58406
0.0808	3.58406
0.08085	3.58438
0.0809	3.58438
0.08095	3.58503
0.081	3.58503
0.08105	3.58568
0.0811	3.58568
0.08115	3.58633
0.0812	3.58698
0.08125	3.58763
0.0813	3.58827
0.08135	3.5886
0.0814	3.58957
0.08145	3.5899
0.0815	3.59087
0.08155	3.5912
0.0816	3.59217
0.08165	3.59249
0.0817	3.59347
0.08175	3.59412
0.0818	3.59444
0.08185	3.59477
0.0819	3.59574
0.08195	3.59606
0.082	3.59671
0.08205	3.59704
0.0821	3.59769
0.08215	3.59834
0.0822	3.59834
0.08225	3.59898
0.0823	3.59931
0.08235	3.59963
0.0824	3.60028
0.08245	3.60061
0.0825	3.60093
0.08255	3.60126
0.0826	3.60191
0.08265	3.60191
0.0827	3.60223
0.08275	3.6032
0.0828	3.60353
0.08285	3.60385
0.0829	3.60418
0.08295	3.6045
0.083	3.60548
0.08305	3.6058
0.0831	3.60612
0.08315	3.60677
0.0832	3.60677
0.08325	3.60742
0.0833	3.60807
0.08335	3.6084
0.0834	3.60872
0.08345	3.60905
0.0835	3.60937
0.08355	3.60969
0.0836	3.61002
0.08365	3.61067
0.0837	3.61034
0.08375	3.61099
0.0838	3.61132
0.08385	3.61164
0.0839	3.61164
0.08395	3.61164
0.084	3.61229
0.08405	3.61164
0.0841	3.61197
0.08415	3.61164
0.0842	3.61197
0.08425	3.61229
0.0843	3.61197
0.08435	3.61197
0.0844	3.61197
0.08445	3.61197
0.0845	3.61197
0.08455	3.61229
0.0846	3.61262
0.08465	3.61294
0.0847	3.61326
0.08475	3.61359
0.0848	3.61391
0.08485	3.61489
0.0849	3.61521
0.08495	3.61586
0.085	3.61683
0.08505	3.61781
0.0851	3.61878
0.08515	3.61911
0.0852	3.62008
0.08525	3.62105
0.0853	3.62203
0.08535	3.62333
0.0854	3.62365
0.08545	3.62462
0.0855	3.6256
0.08555	3.62657
0.0856	3.62722
0.08565	3.62852
0.0857	3.62884
0.08575	3.62949
0.0858	3.63047
0.08585	3.63111
0.0859	3.63176
0.08595	3.63209
0.086	3.63241
0.08605	3.63274
0.0861	3.63339
0.08615	3.63339
0.0862	3.63371
0.08625	3.63436
0.0863	3.63436
0.08635	3.63468
0.0864	3.63501
0.08645	3.63533
0.0865	3.63533
0.08655	3.63501
0.0866	3.63501
0.08665	3.63468
0.0867	3.63436
0.08675	3.63436
0.0868	3.63404
0.08685	3.63306
0.0869	3.63306
0.08695	3.63241
0.087	3.63176
0.08705	3.63144
0.0871	3.63047
0.08715	3.62982
0.0872	3.62917
0.08725	3.62884
0.0873	3.62787
0.08735	3.62722
0.0874	3.6269
0.08745	3.62657
0.0875	3.6256
0.08755	3.62527
0.0876	3.62462
0.08765	3.6243
0.0877	3.62397
0.08775	3.62397
0.0878	3.62333
0.08785	3.62333
0.0879	3.623
0.08795	3.62333
0.088	3.623
0.08805	3.62365
0.0881	3.62365
0.08815	3.62397
0.0882	3.6243
0.08825	3.6243
0.0883	3.62527
0.08835	3.6256
0.0884	3.62657
0.08845	3.62657
0.0885	3.62754
0.08855	3.62852
0.0886	3.62884
0.08865	3.62949
0.0887	3.62982
0.08875	3.63079
0.0888	3.63144
0.08885	3.63176
0.0889	3.63209
0.08895	3.63274
0.089	3.63306
0.08905	3.63339
0.0891	3.63339
0.08915	3.63371
0.0892	3.63371
0.08925	3.63468
0.0893	3.63404
0.08935	3.63436
0.0894	3.63468
0.08945	3.63468
0.0895	3.63533
0.08955	3.63566
0.0896	3.63566
0.08965	3.63566
0.0897	3.63598
0.08975	3.63663
0.0898	3.63663
0.08985	3.63696
0.0899	3.63761
0.08995	3.63793
0.09	3.6389
0.09005	3.63923
0.0901	3.63988
0.09015	3.64053
0.0902	3.64118
0.09025	3.64182
0.0903	3.64215
0.09035	3.64312
0.0904	3.64345
0.09045	3.6441
0.0905	3.64507
0.09055	3.64539
0.0906	3.64669
0.09065	3.64702
0.0907	3.64734
0.09075	3.64799
0.0908	3.64864
0.09085	3.64896
0.0909	3.64994
0.09095	3.64994
0.091	3.65059
0.09105	3.65091
0.0911	3.65124
0.09115	3.65156
0.0912	3.65253
0.09125	3.65286
0.0913	3.65318
0.09135	3.65351
0.0914	3.65416
0.09145	3.65416
0.0915	3.65481
0.09155	3.65545
0.0916	3.65578
0.09165	3.65643
0.0917	3.65708
0.09175	3.65805
0.0918	3.6587
0.09185	3.65935
0.0919	3.66032
0.09195	3.6613
0.092	3.66195
0.09205	3.66292
0.0921	3.66357
0.09215	3.66454
0.0922	3.66519
0.09225	3.66584
0.0923	3.66681
0.09235	3.66714
0.0924	3.66746
0.09245	3.66844
0.0925	3.66876
0.09255	3.66973
0.0926	3.66973
0.09265	3.67006
0.0927	3.67038
0.09275	3.67071
0.0928	3.67071
0.09285	3.67136
0.0929	3.67103
0.09295	3.67103
0.093	3.67136
0.09305	3.67168
0.0931	3.67201
0.09315	3.67233
0.0932	3.67233
0.09325	3.67298
0.0933	3.67298
0.09335	3.67363
0.0934	3.67395
0.09345	3.67428
0.0935	3.6746
0.09355	3.67493
0.0936	3.67525
0.09365	3.67655
0.0937	3.67687
0.09375	3.67752
0.0938	3.67785
0.09385	3.6785
0.0939	3.67817
0.09395	3.67882
0.094	3.6798
0.09405	3.6798
0.0941	3.68012
0.09415	3.68077
0.0942	3.68077
0.09425	3.68109
0.0943	3.68109
0.09435	3.68142
0.0944	3.68207
0.09445	3.68174
0.0945	3.68239
0.09455	3.68304
0.0946	3.68337
0.09465	3.68369
0.0947	3.68466
0.09475	3.68499
0.0948	3.68564
0.09485	3.68661
0.0949	3.68758
0.09495	3.68791
0.095	3.68921
0.09505	3.68986
0.0951	3.69083
0.09515	3.69148
0.0952	3.69213
0.09525	3.69278
0.0953	3.6931
0.09535	3.6944
0.0954	3.69505
0.09545	3.69602
0.0955	3.69602
0.09555	3.697
0.0956	3.69765
0.09565	3.69765
0.0957	3.69797
0.09575	3.69829
0.0958	3.69862
0.09585	3.69894
0.0959	3.69862
0.09595	3.69894
0.096	3.69894
0.09605	3.69862
0.0961	3.69829
0.09615	3.69829
0.0962	3.69797
0.09625	3.69829
0.0963	3.69829
0.09635	3.69765
0.0964	3.69765
0.09645	3.69797
0.0965	3.69765
0.09655	3.69732
0.0966	3.69765
0.09665	3.69765
0.0967	3.69765
0.09675	3.69765
0.0968	3.69797
0.09685	3.69797
0.0969	3.69862
0.09695	3.69862
0.097	3.69862
0.09705	3.69927
0.0971	3.69959
0.09715	3.69959
0.0972	3.70024
0.09725	3.70057
0.0973	3.70057
0.09735	3.70089
0.0974	3.70089
0.09745	3.70089
0.0975	3.70122
0.09755	3.70089
0.0976	3.70089
0.09765	3.70154
0.0977	3.70122
0.09775	3.70122
0.0978	3.70089
0.09785	3.70122
0.0979	3.70089
0.09795	3.70122
0.098	3.70089
0.09805	3.70057
0.0981	3.70057
0.09815	3.70057
0.0982	3.70057
0.09825	3.70024
0.0983	3.70057
0.09835	3.69992
0.0984	3.69959
0.09845	3.69927
0.0985	3.69959
0.09855	3.69894
0.0986	3.69894
0.09865	3.69894
0.0987	3.69829
0.09875	3.69829
0.0988	3.69862
0.09885	3.69862
0.0989	3.69829
0.09895	3.69829
0.099	3.69862
0.09905	3.69862
[truncated: 5,812 more rows]
