# Supplementary material for: An evolutionarily conserved glycine-tyrosine motif forms a folding core in outer membrane proteins
Source: PLoS One. 2017 Aug 3;12(8):e0182016. doi: 10.1371/journal.pone.0182016 (PMC5542473; doi:10.1371/journal.pone.0182016)
Supplement: S1 File — (ZIP) [file pone.0182016.s001.zip › OmpX stopflow RAW data/OmpX WT 2/ompx_wt_ch1_021.bka]

BIO-KINE ASCII FILE
_COMMENT	External device
_COMMENT	Kinetics measurement
_COMMENT	Y Unit : Volt, X Unit : s
_COMMENT	Timebase 1 = .00005 s 5001 pts
_COMMENT	Timebase 2 = .001 s 2749 pts
_COMMENT	Timebase 3 = .5 s 44 pts
_SFM	SFM-300 /S Advanced mode
_SFM	Ratio : S1: 950, S2: 950, S3: 100
_SFM	Content : S1: , S2: , S3:
_SFM	Concentration : S1: , S2: , S3:
_SFM	Total volume : 422 �l Flow : 14 mL/s
_SFM	Acquisition start : 10 ms before stop
_SFM	cuve=FC-08, s1=10 ml , s2=10 ml , s3=1.9 ml
_UNITX	s
_UNITY	Volt
_DELTAX	0
_DATA
1e-300	2.24953
5e-5	2.26771
1e-4	2.28686
1.5e-4	2.306
2e-4	2.3258
2.5e-4	2.34625
3e-4	2.36702
3.5e-4	2.38909
4e-4	2.41083
4.5e-4	2.43258
5e-4	2.45529
5.5e-4	2.47736
6e-4	2.49976
6.5e-4	2.52215
7e-4	2.54487
7.5e-4	2.56759
8e-4	2.58901
8.5e-4	2.61107
9e-4	2.63217
9.5e-4	2.65327
0.001	2.67371
0.00105	2.69383
0.0011	2.71331
0.00115	2.73278
0.0012	2.7503
0.00125	2.7675
0.0013	2.78471
0.00135	2.80093
0.0014	2.81651
0.00145	2.83111
0.0015	2.84507
0.00155	2.85773
0.0016	2.87006
0.00165	2.88109
0.0017	2.89148
0.00175	2.90089
0.0018	2.90933
0.00185	2.91615
0.0019	2.92166
0.00195	2.92588
0.002	2.92945
0.00205	2.93107
0.0021	2.9314
0.00215	2.93075
0.0022	2.92815
0.00225	2.92426
0.0023	2.91907
0.00235	2.91258
0.0024	2.90414
0.00245	2.89473
0.0025	2.88369
0.00255	2.87168
0.0026	2.85838
0.00265	2.84377
0.0027	2.82819
0.00275	2.81164
0.0028	2.79477
0.00285	2.77627
0.0029	2.75777
0.00295	2.73894
0.003	2.71947
0.00305	2.70032
0.0031	2.68053
0.00315	2.66073
0.0032	2.64126
0.00325	2.62211
0.0033	2.60231
0.00335	2.58349
0.0034	2.56531
0.00345	2.54779
0.0035	2.53026
0.00355	2.51306
0.0036	2.49684
0.00365	2.48126
0.0037	2.46633
0.00375	2.45205
0.0038	2.43907
0.00385	2.42609
0.0039	2.4144
0.00395	2.40402
0.004	2.39396
0.00405	2.38487
0.0041	2.37708
0.00415	2.37026
0.0042	2.36377
0.00425	2.3589
0.0043	2.35436
0.00435	2.35079
0.0044	2.34755
0.00445	2.34495
0.0045	2.34398
0.00455	2.343
0.0046	2.34203
0.00465	2.34268
0.0047	2.34365
0.00475	2.34495
0.0048	2.3469
0.00485	2.34917
0.0049	2.35274
0.00495	2.35598
0.005	2.35988
0.00505	2.36442
0.0051	2.36961
0.00515	2.37481
0.0052	2.38065
0.00525	2.38811
0.0053	2.39493
0.00535	2.40272
0.0054	2.41213
0.00545	2.42089
0.0055	2.4303
0.00555	2.44069
0.0056	2.45172
0.00565	2.46341
0.0057	2.47574
0.00575	2.48905
0.0058	2.50235
0.00585	2.51696
0.0059	2.53221
0.00595	2.54811
0.006	2.56434
0.00605	2.58089
0.0061	2.59712
0.00615	2.61432
0.0062	2.63185
0.00625	2.64905
0.0063	2.66657
0.00635	2.6841
0.0064	2.70162
0.00645	2.71817
0.0065	2.73505
0.00655	2.7516
0.0066	2.76815
0.00665	2.78373
0.0067	2.79963
0.00675	2.81489
0.0068	2.82982
0.00685	2.8441
0.0069	2.85805
0.00695	2.87136
0.007	2.88434
0.00705	2.89667
0.0071	2.90803
0.00715	2.91907
0.0072	2.92945
0.00725	2.93854
0.0073	2.94665
0.00735	2.95444
0.0074	2.96093
0.00745	2.96677
0.0075	2.97197
0.00755	2.97651
0.0076	2.97943
0.00765	2.9817
0.0077	2.98333
0.00775	2.98397
0.0078	2.98333
0.00785	2.983
0.0079	2.98105
0.00795	2.97878
0.008	2.97586
0.00805	2.97229
0.0081	2.96807
0.00815	2.9632
0.0082	2.95801
0.00825	2.95184
0.0083	2.94535
0.00835	2.93821
0.0084	2.93107
0.00845	2.92393
0.0085	2.9155
0.00855	2.90738
0.0086	2.89862
0.00865	2.88986
0.0087	2.88142
0.00875	2.87201
0.0088	2.86292
0.00885	2.85351
0.0089	2.8441
0.00895	2.83436
0.009	2.82462
0.00905	2.81521
0.0091	2.80418
0.00915	2.79444
0.0092	2.78471
0.00925	2.77367
0.0093	2.76361
0.00935	2.7529
0.0094	2.74284
0.00945	2.73213
0.0095	2.72142
0.00955	2.71103
0.0096	2.70065
0.00965	2.69091
0.0097	2.68053
0.00975	2.67111
0.0098	2.66138
0.00985	2.65197
0.0099	2.6432
0.00995	2.63444
0.01	2.62665
0.01005	2.61886
0.0101	2.61172
0.01015	2.60523
0.0102	2.59972
0.01025	2.5955
0.0103	2.59095
0.01035	2.58803
0.0104	2.58576
0.01045	2.58414
0.0105	2.58316
0.01055	2.58284
0.0106	2.58316
0.01065	2.58446
0.0107	2.58608
0.01075	2.58836
0.0108	2.59128
0.01085	2.59485
0.0109	2.59874
0.01095	2.60231
0.011	2.60718
0.01105	2.61205
0.0111	2.61757
0.01115	2.62341
0.0112	2.6286
0.01125	2.63444
0.0113	2.64061
0.01135	2.64677
0.0114	2.65197
0.01145	2.65716
0.0115	2.66268
0.01155	2.66722
0.0116	2.67274
0.01165	2.67728
0.0117	2.68085
0.01175	2.68539
0.0118	2.68896
0.01185	2.69286
0.0119	2.6961
0.01195	2.7
0.012	2.70389
0.01205	2.70779
0.0121	2.71136
0.01215	2.71558
0.0122	2.72045
0.01225	2.72466
0.0123	2.72921
0.01235	2.73408
0.0124	2.73894
0.01245	2.74349
0.0125	2.74868
0.01255	2.75452
0.0126	2.75939
0.01265	2.76491
0.0127	2.7701
0.01275	2.77529
0.0128	2.78016
0.01285	2.78535
0.0129	2.79022
0.01295	2.79541
0.013	2.79996
0.01305	2.80483
0.0131	2.80937
0.01315	2.81359
0.0132	2.81748
0.01325	2.82138
0.0133	2.82462
0.01335	2.82884
0.0134	2.83176
0.01345	2.83533
0.0135	2.83825
0.01355	2.84085
0.0136	2.8441
0.01365	2.84572
0.0137	2.84864
0.01375	2.85026
0.0138	2.85189
0.01385	2.85351
0.0139	2.85448
0.01395	2.85546
0.014	2.85643
0.01405	2.85708
0.0141	2.85773
0.01415	2.85773
0.0142	2.8574
0.01425	2.85675
0.0143	2.85643
0.01435	2.85578
0.0144	2.85513
0.01445	2.85416
0.0145	2.85383
0.01455	2.85221
0.0146	2.85124
0.01465	2.84961
0.0147	2.84864
0.01475	2.84734
0.0148	2.84604
0.01485	2.8441
0.0149	2.8428
0.01495	2.84118
0.015	2.83988
0.01505	2.83858
0.0151	2.83761
0.01515	2.83598
0.0152	2.83533
0.01525	2.83404
0.0153	2.83339
0.01535	2.83241
0.0154	2.83209
0.01545	2.83176
0.0155	2.83144
0.01555	2.83111
0.0156	2.83176
0.01565	2.83176
0.0157	2.83176
0.01575	2.83209
0.0158	2.83209
0.01585	2.83274
0.0159	2.83371
0.01595	2.83436
0.016	2.83468
0.01605	2.83598
0.0161	2.83663
0.01615	2.83825
0.0162	2.83923
0.01625	2.8402
0.0163	2.8415
0.01635	2.84312
0.0164	2.84442
0.01645	2.84637
0.0165	2.84767
0.01655	2.84896
0.0166	2.85026
0.01665	2.85156
0.0167	2.85318
0.01675	2.85416
0.0168	2.85481
0.01685	2.8561
0.0169	2.85643
0.01695	2.8574
0.017	2.85773
0.01705	2.85838
0.0171	2.8587
0.01715	2.85935
0.0172	2.86
0.01725	2.86032
0.0173	2.86065
0.01735	2.86065
0.0174	2.86097
0.01745	2.86097
0.0175	2.86097
0.01755	2.86162
0.0176	2.8626
0.01765	2.86227
0.0177	2.86324
0.01775	2.86292
0.0178	2.86324
0.01785	2.86422
0.0179	2.86454
0.01795	2.86487
0.018	2.86519
0.01805	2.86617
0.0181	2.86649
0.01815	2.86681
0.0182	2.86714
0.01825	2.86746
0.0183	2.86746
0.01835	2.86811
0.0184	2.86876
0.01845	2.86941
0.0185	2.86974
0.01855	2.86974
0.0186	2.87006
0.01865	2.87006
0.0187	2.87038
0.01875	2.87071
0.0188	2.87071
0.01885	2.87071
0.0189	2.87103
0.01895	2.87136
0.019	2.87168
0.01905	2.87233
0.0191	2.87233
0.01915	2.87266
0.0192	2.87331
0.01925	2.87266
0.0193	2.87331
0.01935	2.87395
0.0194	2.87395
0.01945	2.87428
0.0195	2.87493
0.01955	2.8746
0.0196	2.8746
0.01965	2.8746
0.0197	2.87558
0.01975	2.87558
0.0198	2.87558
0.01985	2.87558
0.0199	2.87623
0.01995	2.8759
0.02	2.87655
0.02005	2.87688
0.0201	2.87655
0.02015	2.87688
0.0202	2.87688
0.02025	2.87688
0.0203	2.87688
0.02035	2.87688
0.0204	2.87688
0.02045	2.8772
0.0205	2.8772
0.02055	2.8772
0.0206	2.8772
0.02065	2.8772
0.0207	2.8772
0.02075	2.87688
0.0208	2.87752
0.02085	2.8772
0.0209	2.87655
0.02095	2.87752
0.021	2.8772
0.02105	2.87785
0.0211	2.87785
0.02115	2.8785
0.0212	2.8785
0.02125	2.87882
0.0213	2.87947
0.02135	2.8798
0.0214	2.88012
0.02145	2.88077
0.0215	2.88109
0.02155	2.88174
0.0216	2.88174
0.02165	2.88337
0.0217	2.88369
0.02175	2.88434
0.0218	2.88499
0.02185	2.88564
0.0219	2.88629
0.02195	2.88726
0.022	2.88791
0.02205	2.88888
0.0221	2.88953
0.02215	2.89051
0.0222	2.89083
0.02225	2.89213
0.0223	2.89278
0.02235	2.89375
0.0224	2.8944
0.02245	2.89537
0.0225	2.8957
0.02255	2.89667
0.0226	2.897
0.02265	2.89765
0.0227	2.89797
0.02275	2.89797
0.0228	2.89862
0.02285	2.8983
0.0229	2.89894
0.02295	2.89894
0.023	2.89927
0.02305	2.89862
0.0231	2.89894
0.02315	2.89927
0.0232	2.89894
0.02325	2.89927
0.0233	2.89894
0.02335	2.89927
0.0234	2.89894
0.02345	2.89862
0.0235	2.89894
0.02355	2.89927
0.0236	2.89927
0.02365	2.89959
0.0237	2.89959
0.02375	2.89959
0.0238	2.90024
0.02385	2.90057
0.0239	2.90024
0.02395	2.90089
0.024	2.90154
0.02405	2.90154
0.0241	2.90219
0.02415	2.90284
0.0242	2.90349
0.02425	2.90381
0.0243	2.90414
0.02435	2.90479
0.0244	2.90544
0.02445	2.90608
0.0245	2.90673
0.02455	2.90706
0.0246	2.90771
0.02465	2.90771
0.0247	2.90803
0.02475	2.90901
0.0248	2.90933
0.02485	2.90998
0.0249	2.90998
0.02495	2.91063
0.025	2.91063
0.02505	2.91095
0.0251	2.91128
0.02515	2.91193
0.0252	2.91225
0.02525	2.9129
0.0253	2.91322
0.02535	2.91355
0.0254	2.91387
0.02545	2.91452
0.0255	2.91517
0.02555	2.9155
0.0256	2.91615
0.02565	2.91679
0.0257	2.91744
0.02575	2.91809
0.0258	2.91809
0.02585	2.91874
0.0259	2.91907
0.02595	2.92004
0.026	2.92069
0.02605	2.92134
0.0261	2.92166
0.02615	2.92264
0.0262	2.92328
0.02625	2.92328
0.0263	2.92426
0.02635	2.92523
0.0264	2.92588
0.02645	2.92653
0.0265	2.92685
0.02655	2.9275
0.0266	2.92815
0.02665	2.9288
0.0267	2.92913
0.02675	2.92978
0.0268	2.9301
0.02685	2.93042
0.0269	2.93075
0.02695	2.93172
0.027	2.93172
0.02705	2.93172
0.0271	2.93205
0.02715	2.9327
0.0272	2.93302
0.02725	2.93335
0.0273	2.93367
0.02735	2.93432
0.0274	2.93432
0.02745	2.93497
0.0275	2.93497
0.02755	2.93562
0.0276	2.93594
0.02765	2.93594
0.0277	2.93659
0.02775	2.93659
0.0278	2.93692
0.02785	2.93724
0.0279	2.93756
0.02795	2.93789
0.028	2.93854
0.02805	2.93821
0.0281	2.93886
0.02815	2.93919
0.0282	2.93951
0.02825	2.93984
0.0283	2.94016
0.02835	2.94049
0.0284	2.94081
0.02845	2.94113
0.0285	2.94113
0.02855	2.94178
0.0286	2.94178
0.02865	2.94211
0.0287	2.94243
0.02875	2.94341
0.0288	2.94373
0.02885	2.94406
0.0289	2.94503
0.02895	2.94568
0.029	2.94535
0.02905	2.946
0.0291	2.94633
0.02915	2.94698
0.0292	2.9473
0.02925	2.94763
0.0293	2.94827
0.02935	2.9486
0.0294	2.94925
0.02945	2.94957
0.0295	2.9499
0.02955	2.95022
0.0296	2.95055
0.02965	2.95087
0.0297	2.95152
0.02975	2.95184
0.0298	2.95217
0.02985	2.95249
0.0299	2.95249
0.02995	2.95282
0.03	2.95282
0.03005	2.95347
0.0301	2.95314
0.03015	2.95347
0.0302	2.95379
0.03025	2.95412
0.0303	2.95444
0.03035	2.95412
0.0304	2.95444
0.03045	2.95509
0.0305	2.95444
0.03055	2.95541
0.0306	2.95574
0.03065	2.95574
0.0307	2.95606
0.03075	2.95639
0.0308	2.95704
0.03085	2.95736
0.0309	2.95769
0.03095	2.95834
0.031	2.95834
0.03105	2.95866
0.0311	2.95866
0.03115	2.95931
0.0312	2.95996
0.03125	2.95996
0.0313	2.96028
0.03135	2.96126
0.0314	2.96158
0.03145	2.96223
0.0315	2.96288
0.03155	2.96353
0.0316	2.96385
0.03165	2.96483
0.0317	2.96612
0.03175	2.96677
0.0318	2.96742
0.03185	2.9684
0.0319	2.96872
0.03195	2.96937
0.032	2.97002
0.03205	2.97067
0.0321	2.97067
0.03215	2.97164
0.0322	2.97229
0.03225	2.97294
0.0323	2.97359
0.03235	2.97359
0.0324	2.97359
0.03245	2.97424
0.0325	2.97489
0.03255	2.97521
0.0326	2.97521
0.03265	2.97554
0.0327	2.97586
0.03275	2.97619
0.0328	2.97651
0.03285	2.97651
0.0329	2.97683
0.03295	2.97651
0.033	2.97683
0.03305	2.97683
0.0331	2.97683
0.03315	2.97619
0.0332	2.97683
0.03325	2.97683
0.0333	2.97683
0.03335	2.97683
0.0334	2.97683
0.03345	2.97716
0.0335	2.97683
0.03355	2.97748
0.0336	2.97716
0.03365	2.97781
0.0337	2.97813
0.03375	2.97781
0.0338	2.97846
0.03385	2.97878
0.0339	2.97846
0.03395	2.97813
0.034	2.97813
0.03405	2.97813
0.0341	2.97813
0.03415	2.97813
0.0342	2.97813
0.03425	2.97748
0.0343	2.97781
0.03435	2.97813
0.0344	2.97813
0.03445	2.97781
0.0345	2.97846
0.03455	2.97846
0.0346	2.97813
0.03465	2.97878
0.0347	2.97911
0.03475	2.97911
0.0348	2.97943
0.03485	2.9804
0.0349	2.98008
0.03495	2.98073
0.035	2.9817
0.03505	2.98203
0.0351	2.983
0.03515	2.98333
0.0352	2.98397
0.03525	2.98462
0.0353	2.98592
0.03535	2.98625
0.0354	2.98722
0.03545	2.98754
0.0355	2.98819
0.03555	2.98884
0.0356	2.98949
0.03565	2.98949
0.0357	2.98982
0.03575	2.99079
0.0358	2.99111
0.03585	2.99144
0.0359	2.99209
0.03595	2.99241
0.036	2.99306
0.03605	2.99339
0.0361	2.99436
0.03615	2.99404
0.0362	2.99436
0.03625	2.99468
0.0363	2.99533
0.03635	2.99598
0.0364	2.99631
0.03645	2.99663
0.0365	2.99696
0.03655	2.99761
0.0366	2.99793
0.03665	2.99858
0.0367	2.9989
0.03675	2.9989
0.0368	2.99923
0.03685	2.99955
0.0369	3.0002
0.03695	3.0002
0.037	3.00085
0.03705	3.00085
0.0371	3.00118
0.03715	3.00182
0.0372	3.00247
0.03725	3.00247
0.0373	3.00247
0.03735	3.00312
0.0374	3.00312
0.03745	3.00312
0.0375	3.00377
0.03755	3.00442
0.0376	3.00475
0.03765	3.00539
0.0377	3.00572
0.03775	3.00637
0.0378	3.00734
0.03785	3.00799
0.0379	3.00896
0.03795	3.00994
0.038	3.01059
0.03805	3.01156
0.0381	3.01221
0.03815	3.01383
0.0382	3.01383
0.03825	3.01513
0.0383	3.0161
0.03835	3.0174
0.0384	3.01838
0.03845	3.01935
0.0385	3.02
0.03855	3.02097
0.0386	3.02162
0.03865	3.0226
0.0387	3.02292
0.03875	3.02389
0.0388	3.02454
0.03885	3.02487
0.0389	3.02552
0.03895	3.02519
0.039	3.02617
0.03905	3.02649
0.0391	3.02681
0.03915	3.02681
0.0392	3.02714
0.03925	3.02714
0.0393	3.02779
0.03935	3.02779
0.0394	3.02844
0.03945	3.02811
0.0395	3.02844
0.03955	3.02876
0.0396	3.02876
0.03965	3.02941
0.0397	3.02974
0.03975	3.03006
0.0398	3.03038
0.03985	3.03071
0.0399	3.03168
0.03995	3.03201
0.04	3.03233
0.04005	3.03363
0.0401	3.03428
0.04015	3.0346
0.0402	3.03525
0.04025	3.03558
0.0403	3.03623
0.04035	3.0372
0.0404	3.03817
0.04045	3.03947
0.0405	3.0398
0.04055	3.04077
0.0406	3.04174
0.04065	3.04272
0.0407	3.04337
0.04075	3.04402
0.0408	3.04466
0.04085	3.04596
0.0409	3.04661
0.04095	3.04791
0.041	3.04823
0.04105	3.04888
0.0411	3.04986
0.04115	3.05051
0.0412	3.05083
0.04125	3.05148
0.0413	3.05213
0.04135	3.05213
0.0414	3.05213
0.04145	3.05278
0.0415	3.0531
0.04155	3.0531
0.0416	3.05343
0.04165	3.05343
0.0417	3.05375
0.04175	3.05408
0.0418	3.05408
0.04185	3.0544
0.0419	3.05472
0.04195	3.05505
0.042	3.05602
0.04205	3.05667
0.0421	3.057
0.04215	3.05797
0.0422	3.05829
0.04225	3.05862
0.0423	3.05959
0.04235	3.06024
0.0424	3.06057
0.04245	3.06154
0.0425	3.06186
0.04255	3.06251
0.0426	3.06251
0.04265	3.06316
0.0427	3.06349
0.04275	3.06316
0.0428	3.06349
0.04285	3.06284
0.0429	3.06349
0.04295	3.06284
0.043	3.06284
0.04305	3.06284
0.0431	3.06251
0.04315	3.06219
0.0432	3.06154
0.04325	3.06122
0.0433	3.06057
0.04335	3.05992
0.0434	3.05927
0.04345	3.05894
0.0435	3.05862
0.04355	3.05862
0.0436	3.05765
0.04365	3.05765
0.0437	3.057
0.04375	3.05667
0.0438	3.05602
0.04385	3.05602
0.0439	3.05602
0.04395	3.0557
0.044	3.0557
0.04405	3.05635
0.0441	3.05602
0.04415	3.05667
0.0442	3.05667
0.04425	3.05732
0.0443	3.05797
0.04435	3.05829
0.0444	3.05927
0.04445	3.06024
0.0445	3.06057
0.04455	3.06154
0.0446	3.06284
0.04465	3.06414
0.0447	3.06479
0.04475	3.06543
0.0448	3.06641
0.04485	3.06771
0.0449	3.06803
0.04495	3.06965
0.045	3.07063
0.04505	3.07095
0.0451	3.07225
0.04515	3.0729
0.0452	3.07355
0.04525	3.07485
0.0453	3.0755
0.04535	3.07679
0.0454	3.07712
0.04545	3.07777
0.0455	3.07842
0.04555	3.07907
0.0456	3.08004
0.04565	3.08069
0.0457	3.08166
0.04575	3.08231
0.0458	3.08199
0.04585	3.08296
0.0459	3.08328
0.04595	3.08328
0.046	3.08393
0.04605	3.08426
0.0461	3.08458
0.04615	3.08491
0.0462	3.08523
0.04625	3.08523
0.0463	3.08523
0.04635	3.08523
0.0464	3.08588
0.04645	3.08556
0.0465	3.08588
0.04655	3.08621
0.0466	3.08685
0.04665	3.08621
0.0467	3.08588
0.04675	3.08653
0.0468	3.08653
0.04685	3.08653
0.0469	3.08653
0.04695	3.08685
0.047	3.08685
0.04705	3.08718
0.0471	3.08685
0.04715	3.08718
0.0472	3.08718
0.04725	3.0875
0.0473	3.08815
0.04735	3.08783
0.0474	3.08815
0.04745	3.0888
0.0475	3.08913
0.04755	3.08945
0.0476	3.0901
0.04765	3.09075
0.0477	3.0914
0.04775	3.09205
0.0478	3.0927
0.04785	3.09335
0.0479	3.09432
0.04795	3.09529
0.048	3.09562
0.04805	3.09659
0.0481	3.09756
0.04815	3.09854
0.0482	3.09919
0.04825	3.10049
0.0483	3.10113
0.04835	3.10243
0.0484	3.10308
0.04845	3.10438
0.0485	3.10503
0.04855	3.106
0.0486	3.1073
0.04865	3.10795
0.0487	3.10892
0.04875	3.10957
0.0488	3.11022
0.04885	3.1112
0.0489	3.1112
0.04895	3.11217
0.049	3.11314
0.04905	3.11347
0.0491	3.11412
0.04915	3.11509
0.0492	3.11509
0.04925	3.11574
0.0493	3.11606
0.04935	3.11704
0.0494	3.11736
0.04945	3.11801
0.0495	3.11801
0.04955	3.11801
0.0496	3.11866
0.04965	3.11931
0.0497	3.11931
0.04975	3.11963
0.0498	3.11963
0.04985	3.11963
0.0499	3.11996
0.04995	3.11996
0.05	3.11996
0.05005	3.12028
0.0501	3.12093
0.05015	3.12126
0.0502	3.12126
0.05025	3.12158
0.0503	3.12158
0.05035	3.12126
0.0504	3.12158
0.05045	3.12158
0.0505	3.12191
0.05055	3.12223
0.0506	3.12223
0.05065	3.12223
0.0507	3.12223
0.05075	3.12255
0.0508	3.12255
0.05085	3.12288
0.0509	3.12288
0.05095	3.1232
0.051	3.12353
0.05105	3.12385
0.0511	3.1245
0.05115	3.12483
0.0512	3.12548
0.05125	3.1258
0.0513	3.12645
0.05135	3.1271
0.0514	3.12742
0.05145	3.1284
0.0515	3.12905
0.05155	3.13002
0.0516	3.13034
0.05165	3.13099
0.0517	3.13197
0.05175	3.13229
0.0518	3.13326
0.05185	3.13359
0.0519	3.13424
0.05195	3.13456
0.052	3.13521
0.05205	3.13554
0.0521	3.13586
0.05215	3.13683
0.0522	3.13651
0.05225	3.13716
0.0523	3.13748
0.05235	3.13813
0.0524	3.13846
0.05245	3.13846
0.0525	3.13878
0.05255	3.13878
0.0526	3.13911
0.05265	3.13943
0.0527	3.13976
0.05275	3.13943
0.0528	3.13943
0.05285	3.13911
0.0529	3.13911
0.05295	3.13911
0.053	3.13911
0.05305	3.13878
0.0531	3.13878
0.05315	3.13846
0.0532	3.13813
0.05325	3.13781
0.0533	3.13781
0.05335	3.13781
0.0534	3.13748
0.05345	3.13748
0.0535	3.13781
0.05355	3.13813
0.0536	3.13878
0.05365	3.13878
0.0537	3.13943
0.05375	3.13943
0.0538	3.1404
0.05385	3.14105
0.0539	3.14138
0.05395	3.14268
0.054	3.14365
0.05405	3.14462
0.0541	3.1456
0.05415	3.1469
0.0542	3.14819
0.05425	3.14884
0.0543	3.15047
0.05435	3.15144
0.0544	3.15339
0.05445	3.15404
0.0545	3.15533
0.05455	3.15598
0.0546	3.15761
0.05465	3.15858
0.0547	3.15955
0.05475	3.16118
0.0548	3.16182
0.05485	3.16312
0.0549	3.1641
0.05495	3.16507
0.055	3.16572
0.05505	3.16669
0.0551	3.16702
0.05515	3.16767
0.0552	3.16832
0.05525	3.16864
0.0553	3.16864
0.05535	3.16896
0.0554	3.16896
0.05545	3.16961
0.0555	3.16994
0.05555	3.16994
0.0556	3.16961
0.05565	3.16961
0.0557	3.16961
0.05575	3.16994
0.0558	3.16961
0.05585	3.16961
0.0559	3.16961
0.05595	3.16929
0.056	3.16896
0.05605	3.16896
0.0561	3.16896
0.05615	3.16864
0.0562	3.16864
0.05625	3.16864
0.0563	3.16864
0.05635	3.16832
0.0564	3.16896
0.05645	3.16896
0.0565	3.16896
0.05655	3.16961
0.0566	3.16994
0.05665	3.16994
0.0567	3.17059
0.05675	3.17124
0.0568	3.17124
0.05685	3.17189
0.0569	3.17221
0.05695	3.17286
0.057	3.17318
0.05705	3.17318
0.0571	3.17318
0.05715	3.17351
0.0572	3.17383
0.05725	3.17416
0.0573	3.17448
0.05735	3.17448
0.0574	3.17448
0.05745	3.17481
0.0575	3.17481
0.05755	3.17513
0.0576	3.17578
0.05765	3.17578
0.0577	3.17578
0.05775	3.17578
0.0578	3.17643
0.05785	3.17708
0.0579	3.17708
0.05795	3.1774
0.058	3.17773
0.05805	3.1787
0.0581	3.17838
0.05815	3.17903
0.0582	3.17967
0.05825	3.17967
0.0583	3.18065
0.05835	3.18065
0.0584	3.18097
0.05845	3.1813
0.0585	3.18162
0.05855	3.18195
0.0586	3.18227
0.05865	3.18195
0.0587	3.18292
0.05875	3.18292
0.0588	3.18324
0.05885	3.18357
0.0589	3.18357
0.05895	3.18422
0.059	3.18454
0.05905	3.18519
0.0591	3.18552
0.05915	3.18552
0.0592	3.18519
0.05925	3.18617
0.0593	3.18681
0.05935	3.18714
0.0594	3.18746
0.05945	3.18811
0.0595	3.18844
0.05955	3.18876
0.0596	3.18909
0.05965	3.18909
0.0597	3.18941
0.05975	3.19006
0.0598	3.19038
0.05985	3.19038
0.0599	3.19071
0.05995	3.19103
0.06	3.19136
0.06005	3.19168
0.0601	3.19168
0.06015	3.19201
0.0602	3.19201
0.06025	3.19233
0.0603	3.19266
0.06035	3.19266
0.0604	3.19266
0.06045	3.19298
0.0605	3.1933
0.06055	3.1933
0.0606	3.1933
0.06065	3.19395
0.0607	3.19428
0.06075	3.1946
0.0608	3.1946
0.06085	3.19493
0.0609	3.19493
0.06095	3.19493
0.061	3.19623
0.06105	3.1959
0.0611	3.19655
0.06115	3.1972
0.0612	3.1972
0.06125	3.19785
0.0613	3.19817
0.06135	3.19882
0.0614	3.19947
0.06145	3.1998
0.0615	3.20044
0.06155	3.20109
0.0616	3.20174
0.06165	3.20207
0.0617	3.20239
0.06175	3.20304
0.0618	3.20337
0.06185	3.20434
0.0619	3.20499
0.06195	3.20531
0.062	3.20564
0.06205	3.20629
0.0621	3.20726
0.06215	3.20661
0.0622	3.20726
0.06225	3.20758
0.0623	3.20791
0.06235	3.20856
0.0624	3.20856
0.06245	3.20888
0.0625	3.20888
0.06255	3.20921
0.0626	3.20953
0.06265	3.20986
0.0627	3.20986
0.06275	3.21018
0.0628	3.21018
0.06285	3.21083
0.0629	3.21051
0.06295	3.21083
0.063	3.21083
0.06305	3.21115
0.0631	3.21148
0.06315	3.2118
0.0632	3.2118
0.06325	3.21245
0.0633	3.21278
0.06335	3.21278
0.0634	3.21343
0.06345	3.21343
0.0635	3.21408
0.06355	3.21472
0.0636	3.21505
0.06365	3.21537
0.0637	3.21602
0.06375	3.21602
0.0638	3.21635
0.06385	3.21667
0.0639	3.21732
0.06395	3.21732
0.064	3.21765
0.06405	3.21829
0.0641	3.21862
0.06415	3.21894
0.0642	3.21959
0.06425	3.21959
0.0643	3.22024
0.06435	3.22024
0.0644	3.22122
0.06445	3.22154
0.0645	3.22186
0.06455	3.22251
0.0646	3.22251
0.06465	3.22316
0.0647	3.22349
0.06475	3.22414
0.0648	3.22479
0.06485	3.22543
0.0649	3.22608
0.06495	3.22641
0.065	3.22673
0.06505	3.22738
0.0651	3.22803
0.06515	3.22868
0.0652	3.229
0.06525	3.2303
0.0653	3.23095
0.06535	3.23128
0.0654	3.23225
0.06545	3.23322
0.0655	3.23387
0.06555	3.2342
0.0656	3.23517
0.06565	3.23614
0.0657	3.23647
0.06575	3.23679
0.0658	3.23744
0.06585	3.23777
0.0659	3.23874
0.06595	3.23939
0.066	3.23939
0.06605	3.23971
0.0661	3.24004
0.06615	3.24069
0.0662	3.24069
0.06625	3.24134
0.0663	3.24134
0.06635	3.24231
0.0664	3.24199
0.06645	3.24199
0.0665	3.24264
0.06655	3.24264
0.0666	3.24264
0.06665	3.24296
0.0667	3.24296
0.06675	3.24361
0.0668	3.24393
0.06685	3.24361
0.0669	3.24393
0.06695	3.24393
0.067	3.24426
0.06705	3.24426
0.0671	3.24426
0.06715	3.24491
0.0672	3.24491
0.06725	3.24556
0.0673	3.24523
0.06735	3.24556
0.0674	3.24621
0.06745	3.24621
0.0675	3.24653
0.06755	3.24685
0.0676	3.24718
0.06765	3.24783
0.0677	3.2488
0.06775	3.24913
0.0678	3.24978
0.06785	3.25042
0.0679	3.25075
0.06795	3.25172
0.068	3.25237
0.06805	3.25367
0.0681	3.25399
0.06815	3.25464
0.0682	3.25562
0.06825	3.25627
0.0683	3.25692
0.06835	3.25789
0.0684	3.25821
0.06845	3.25854
0.0685	3.25919
0.06855	3.25919
0.0686	3.25951
0.06865	3.26016
0.0687	3.26049
0.06875	3.26081
0.0688	3.26178
0.06885	3.26146
0.0689	3.26146
0.06895	3.26113
0.069	3.26146
0.06905	3.26113
0.0691	3.26113
0.06915	3.26178
0.0692	3.26146
0.06925	3.26113
0.0693	3.26113
0.06935	3.26113
0.0694	3.26146
0.06945	3.26178
0.0695	3.26146
0.06955	3.26178
0.0696	3.26211
0.06965	3.26243
0.0697	3.26276
0.06975	3.26243
0.0698	3.26341
0.06985	3.26373
0.0699	3.26406
0.06995	3.2647
0.07	3.26535
0.07005	3.266
0.0701	3.26633
0.07015	3.26698
0.0702	3.26795
0.07025	3.26892
0.0703	3.26925
0.07035	3.27022
0.0704	3.27055
0.07045	3.27152
0.0705	3.27217
0.07055	3.27314
0.0706	3.27347
0.07065	3.27444
0.0707	3.27444
0.07075	3.27509
0.0708	3.27606
0.07085	3.27639
0.0709	3.27639
0.07095	3.27639
0.071	3.27704
0.07105	3.27736
0.0711	3.27769
0.07115	3.27801
0.0712	3.27801
0.07125	3.27866
0.0713	3.27866
0.07135	3.27898
0.0714	3.27931
0.07145	3.27931
0.0715	3.28028
0.07155	3.28093
0.0716	3.28093
0.07165	3.28126
0.0717	3.28191
0.07175	3.28223
0.0718	3.28288
0.07185	3.28353
0.0719	3.28418
0.07195	3.2845
0.072	3.28483
0.07205	3.28548
0.0721	3.28645
0.07215	3.28645
0.0722	3.2871
0.07225	3.28775
0.0723	3.28775
0.07235	3.28872
0.0724	3.28937
0.07245	3.29002
0.0725	3.29034
0.07255	3.29067
0.0726	3.29067
0.07265	3.29132
0.0727	3.29164
0.07275	3.29197
0.0728	3.29229
0.07285	3.29262
0.0729	3.29197
0.07295	3.29197
0.073	3.29262
0.07305	3.29229
0.0731	3.29262
0.07315	3.29229
0.0732	3.29229
0.07325	3.29229
0.0733	3.29164
0.07335	3.29197
0.0734	3.29164
0.07345	3.29197
0.0735	3.29164
0.07355	3.29164
0.0736	3.29132
0.07365	3.29197
0.0737	3.29164
0.07375	3.29164
0.0738	3.29197
0.07385	3.29229
0.0739	3.29262
0.07395	3.29326
0.074	3.29326
0.07405	3.29391
0.0741	3.29489
0.07415	3.29521
0.0742	3.29619
0.07425	3.29683
0.0743	3.29781
0.07435	3.29846
0.0744	3.29943
0.07445	3.29976
0.0745	3.3004
0.07455	3.3017
0.0746	3.30235
0.07465	3.30333
0.0747	3.30365
0.07475	3.3043
0.0748	3.30527
0.07485	3.3056
0.0749	3.30625
0.07495	3.30722
0.075	3.30722
0.07505	3.30754
0.0751	3.30819
0.07515	3.30819
0.0752	3.30852
0.07525	3.30917
0.0753	3.30982
0.07535	3.30949
0.0754	3.30949
0.07545	3.30982
0.0755	3.31047
0.07555	3.31047
0.0756	3.30982
0.07565	3.31047
0.0757	3.31079
0.07575	3.31111
0.0758	3.31111
0.07585	3.31144
0.0759	3.31209
0.07595	3.31176
0.076	3.31209
0.07605	3.31241
0.0761	3.31306
0.07615	3.31306
0.0762	3.31371
0.07625	3.31404
0.0763	3.31501
0.07635	3.31501
0.0764	3.31566
0.07645	3.31631
0.0765	3.31663
0.07655	3.31696
0.0766	3.31761
0.07665	3.31793
0.0767	3.31858
0.07675	3.31825
0.0768	3.31858
0.07685	3.3189
0.0769	3.3189
0.07695	3.31923
0.077	3.31955
0.07705	3.31955
0.0771	3.3202
0.07715	3.31988
0.0772	3.31988
0.07725	3.31988
0.0773	3.3202
0.07735	3.3202
0.0774	3.3202
0.07745	3.3202
0.0775	3.32053
0.07755	3.3202
0.0776	3.32053
0.07765	3.32085
0.0777	3.32118
0.07775	3.32118
0.0778	3.32118
0.07785	3.32182
0.0779	3.32182
0.07795	3.32247
0.078	3.3228
0.07805	3.3228
0.0781	3.32345
0.07815	3.3241
0.0782	3.32442
0.07825	3.32507
0.0783	3.32572
0.07835	3.32604
0.0784	3.32637
0.07845	3.32669
0.0785	3.32734
0.07855	3.32767
0.0786	3.32799
0.07865	3.32832
0.0787	3.32832
0.07875	3.32864
0.0788	3.32929
0.07885	3.32929
0.0789	3.32961
0.07895	3.32994
0.079	3.32961
0.07905	3.32961
0.0791	3.32961
0.07915	3.32994
0.0792	3.32994
0.07925	3.32994
0.0793	3.33059
0.07935	3.33059
0.0794	3.33091
0.07945	3.33091
0.0795	3.33124
0.07955	3.33124
0.0796	3.33156
0.07965	3.33188
0.0797	3.33188
0.07975	3.33253
0.0798	3.33221
0.07985	3.33318
0.0799	3.33318
0.07995	3.33383
0.08	3.33448
0.08005	3.33481
0.0801	3.33545
0.08015	3.3361
0.0802	3.3361
0.08025	3.3374
0.0803	3.33773
0.08035	3.3387
0.0804	3.33935
0.08045	3.33967
0.0805	3.34065
0.08055	3.34097
0.0806	3.34162
0.08065	3.34227
0.0807	3.34227
0.08075	3.34324
0.0808	3.34357
0.08085	3.34454
0.0809	3.34487
0.08095	3.34519
0.081	3.34584
0.08105	3.34584
0.0811	3.34714
0.08115	3.34714
0.0812	3.34811
0.08125	3.34844
0.0813	3.34941
0.08135	3.35006
0.0814	3.35038
0.08145	3.35103
0.0815	3.35136
0.08155	3.35201
0.0816	3.35266
0.08165	3.35363
0.0817	3.35363
0.08175	3.35428
0.0818	3.35493
0.08185	3.35623
0.0819	3.35655
0.08195	3.3572
0.082	3.35785
0.08205	3.3585
0.0821	3.35915
0.08215	3.36012
0.0822	3.36077
0.08225	3.36142
0.0823	3.36207
0.08235	3.36304
0.0824	3.36337
0.08245	3.36466
0.0825	3.36466
0.08255	3.36531
0.0826	3.36629
0.08265	3.36629
0.0827	3.36694
0.08275	3.36758
0.0828	3.36823
0.08285	3.36856
0.0829	3.36888
0.08295	3.36921
0.083	3.36953
0.08305	3.36986
0.0831	3.36953
0.08315	3.37083
0.0832	3.37115
0.08325	3.37115
0.0833	3.37148
0.08335	3.3718
0.0834	3.37245
0.08345	3.37245
0.0835	3.37245
0.08355	3.37278
0.0836	3.37343
0.08365	3.37343
0.0837	3.37375
0.08375	3.37343
0.0838	3.37375
0.08385	3.37408
0.0839	3.37375
0.08395	3.37375
0.084	3.37408
0.08405	3.37375
0.0841	3.37375
0.08415	3.3731
0.0842	3.37343
0.08425	3.37343
0.0843	3.3731
0.08435	3.37245
0.0844	3.37278
0.08445	3.37245
0.0845	3.3718
0.08455	3.3718
0.0846	3.37148
0.08465	3.37148
0.0847	3.3718
0.08475	3.3718
0.0848	3.37148
0.08485	3.37148
0.0849	3.37115
0.08495	3.37213
0.085	3.3718
0.08505	3.37213
0.0851	3.37213
0.08515	3.37245
0.0852	3.37278
0.08525	3.37343
0.0853	3.3731
0.08535	3.37375
0.0854	3.37343
0.08545	3.37408
0.0855	3.37408
0.08555	3.37408
0.0856	3.37472
0.08565	3.3744
0.0857	3.3744
0.08575	3.3744
0.0858	3.37505
0.08585	3.37505
0.0859	3.37472
0.08595	3.37505
0.086	3.37505
0.08605	3.37505
0.0861	3.37505
0.08615	3.37505
0.0862	3.37537
0.08625	3.37537
0.0863	3.37505
0.08635	3.3757
0.0864	3.37505
0.08645	3.37505
0.0865	3.37505
0.08655	3.3757
0.0866	3.37537
0.08665	3.3757
0.0867	3.3757
0.08675	3.37537
0.0868	3.3757
0.08685	3.37635
0.0869	3.37602
0.08695	3.37602
0.087	3.37635
0.08705	3.37635
0.0871	3.37667
0.08715	3.37732
0.0872	3.37765
0.08725	3.37797
0.0873	3.37862
0.08735	3.37927
0.0874	3.37992
0.08745	3.38089
0.0875	3.38154
0.08755	3.38284
0.0876	3.38349
0.08765	3.38479
0.0877	3.38576
0.08775	3.38641
0.0878	3.38771
0.08785	3.389
0.0879	3.3903
0.08795	3.39095
0.088	3.39225
0.08805	3.39322
0.0881	3.3942
0.08815	3.39485
0.0882	3.39582
0.08825	3.39647
0.0883	3.39744
0.08835	3.39809
0.0884	3.39874
0.08845	3.39939
0.0885	3.40004
0.08855	3.40036
0.0886	3.40069
0.08865	3.40101
0.0887	3.40101
0.08875	3.40134
0.0888	3.40134
0.08885	3.40166
0.0889	3.40134
0.08895	3.40134
0.089	3.40134
0.08905	3.40134
0.0891	3.40134
0.08915	3.40134
0.0892	3.40069
0.08925	3.40069
0.0893	3.40036
0.08935	3.40036
0.0894	3.40004
0.08945	3.39971
0.0895	3.39971
0.08955	3.39971
0.0896	3.39939
0.08965	3.39939
0.0897	3.39907
0.08975	3.39874
0.0898	3.39842
0.08985	3.39842
0.0899	3.39842
0.08995	3.39809
0.09	3.39842
0.09005	3.39842
0.0901	3.39809
0.09015	3.39842
0.0902	3.39842
0.09025	3.39874
0.0903	3.39874
0.09035	3.39907
0.0904	3.39907
0.09045	3.39939
0.0905	3.39939
0.09055	3.39939
0.0906	3.40036
0.09065	3.40004
0.0907	3.40004
0.09075	3.40004
0.0908	3.40069
0.09085	3.40101
0.0909	3.40069
0.09095	3.40134
0.091	3.40199
0.09105	3.40199
0.0911	3.40296
0.09115	3.40361
0.0912	3.40491
0.09125	3.40491
0.0913	3.40588
0.09135	3.40653
0.0914	3.4075
0.09145	3.40848
0.0915	3.40913
0.09155	3.4101
0.0916	3.41107
0.09165	3.41172
0.0917	3.41237
0.09175	3.41335
0.0918	3.41432
0.09185	3.41529
0.0919	3.41594
0.09195	3.41692
0.092	3.41756
0.09205	3.41789
0.0921	3.41886
0.09215	3.41919
0.0922	3.41984
0.09225	3.42016
0.0923	3.42049
0.09235	3.42081
0.0924	3.42146
0.09245	3.42146
0.0925	3.42146
0.09255	3.42146
0.0926	3.42178
0.09265	3.42211
0.0927	3.42178
0.09275	3.42146
0.0928	3.42178
0.09285	3.42178
0.0929	3.42146
0.09295	3.42178
0.093	3.42178
0.09305	3.42178
0.0931	3.42178
0.09315	3.42243
0.0932	3.42276
0.09325	3.42243
0.0933	3.42373
0.09335	3.42406
0.0934	3.4247
0.09345	3.42568
0.0935	3.42633
0.09355	3.4273
0.0936	3.4286
0.09365	3.42957
0.0937	3.43055
0.09375	3.43152
0.0938	3.43249
0.09385	3.43347
0.0939	3.43477
0.09395	3.43606
0.094	3.43704
0.09405	3.43801
0.0941	3.43898
0.09415	3.43963
0.0942	3.44061
0.09425	3.44093
0.0943	3.44126
0.09435	3.44158
0.0944	3.44223
0.09445	3.44191
0.0945	3.44223
0.09455	3.44255
0.0946	3.44158
0.09465	3.44191
0.0947	3.44158
0.09475	3.44126
0.0948	3.44126
0.09485	3.44061
0.0949	3.43996
0.09495	3.43963
0.095	3.43931
0.09505	3.43866
0.0951	3.43834
0.09515	3.43834
0.0952	3.43769
0.09525	3.43769
0.0953	3.43736
0.09535	3.43704
0.0954	3.43704
0.09545	3.43671
0.0955	3.43671
0.09555	3.43639
0.0956	3.43639
0.09565	3.43606
0.0957	3.43606
0.09575	3.43671
0.0958	3.43671
0.09585	3.43671
0.0959	3.43704
0.09595	3.43736
0.096	3.43769
0.09605	3.43866
0.0961	3.43898
0.09615	3.43963
0.0962	3.44028
0.09625	3.44126
0.0963	3.44158
0.09635	3.44223
0.0964	3.4432
0.09645	3.4445
0.0965	3.44515
0.09655	3.44548
0.0966	3.44645
0.09665	3.4471
0.0967	3.44775
0.09675	3.44807
0.0968	3.4484
0.09685	3.44905
0.0969	3.44969
0.09695	3.44969
0.097	3.44969
0.09705	3.45002
0.0971	3.44969
0.09715	3.44937
0.0972	3.44937
0.09725	3.44905
0.0973	3.44937
0.09735	3.44905
0.0974	3.4484
0.09745	3.4484
0.0975	3.4484
0.09755	3.44775
0.0976	3.44775
0.09765	3.44775
0.0977	3.44775
0.09775	3.44775
0.0978	3.44775
0.09785	3.44807
0.0979	3.44775
0.09795	3.44775
0.098	3.44807
0.09805	3.4484
0.0981	3.4484
0.09815	3.4484
0.0982	3.4484
0.09825	3.44905
0.0983	3.44905
0.09835	3.44905
0.0984	3.44937
0.09845	3.44937
0.0985	3.44969
0.09855	3.44969
0.0986	3.45002
0.09865	3.45002
0.0987	3.44969
0.09875	3.45002
0.0988	3.45067
0.09885	3.45067
0.0989	3.45067
0.09895	3.45099
0.099	3.45099
0.09905	3.45132
[truncated: 5,812 more rows]
