# Supplementary material for: An evolutionarily conserved glycine-tyrosine motif forms a folding core in outer membrane proteins
Source: PLoS One. 2017 Aug 3;12(8):e0182016. doi: 10.1371/journal.pone.0182016 (PMC5542473; doi:10.1371/journal.pone.0182016)
Supplement: S1 File — (ZIP) [file pone.0182016.s001.zip › OmpX stopflow RAW data/OmpX WT 2/ompx_wt_ch1_022.bka]

BIO-KINE ASCII FILE
_COMMENT	External device
_COMMENT	Kinetics measurement
_COMMENT	Y Unit : Volt, X Unit : s
_COMMENT	Timebase 1 = .00005 s 5001 pts
_COMMENT	Timebase 2 = .001 s 2749 pts
_COMMENT	Timebase 3 = .5 s 44 pts
_SFM	SFM-300 /S Advanced mode
_SFM	Ratio : S1: 950, S2: 950, S3: 100
_SFM	Content : S1: , S2: , S3:
_SFM	Concentration : S1: , S2: , S3:
_SFM	Total volume : 422 �l Flow : 14 mL/s
_SFM	Acquisition start : 10 ms before stop
_SFM	cuve=FC-08, s1=10 ml , s2=10 ml , s3=1.9 ml
_UNITX	s
_UNITY	Volt
_DELTAX	0
_DATA
1e-300	2.18527
5e-5	2.20929
1e-4	2.2346
1.5e-4	2.26122
2e-4	2.28783
2.5e-4	2.31639
3e-4	2.34592
3.5e-4	2.37546
4e-4	2.40596
4.5e-4	2.43679
5e-4	2.46763
5.5e-4	2.49911
6e-4	2.53026
6.5e-4	2.56142
7e-4	2.59193
7.5e-4	2.62146
8e-4	2.65099
8.5e-4	2.67988
9e-4	2.70811
9.5e-4	2.73505
0.001	2.76036
0.00105	2.78503
0.0011	2.80807
0.00115	2.82949
0.0012	2.84994
0.00125	2.86909
0.0013	2.88596
0.00135	2.90154
0.0014	2.91615
0.00145	2.92815
0.0015	2.93854
0.00155	2.94763
0.0016	2.95477
0.00165	2.96093
0.0017	2.96515
0.00175	2.96807
0.0018	2.96937
0.00185	2.96872
0.0019	2.96742
0.00195	2.96385
0.002	2.95866
0.00205	2.95282
0.0021	2.9447
0.00215	2.93627
0.0022	2.92588
0.00225	2.9142
0.0023	2.90154
0.00235	2.88759
0.0024	2.87298
0.00245	2.85708
0.0025	2.84053
0.00255	2.823
0.0026	2.80515
0.00265	2.78665
0.0027	2.76815
0.00275	2.74933
0.0028	2.72986
0.00285	2.71038
0.0029	2.69091
0.00295	2.67176
0.003	2.65164
0.00305	2.63249
0.0031	2.61367
0.00315	2.59517
0.0032	2.577
0.00325	2.55882
0.0033	2.54065
0.00335	2.52442
0.0034	2.50787
0.00345	2.49197
0.0035	2.47704
0.00355	2.46211
0.0036	2.44848
0.00365	2.43615
0.0037	2.42381
0.00375	2.41245
0.0038	2.40272
0.00385	2.39298
0.0039	2.38389
0.00395	2.37675
0.004	2.36897
0.00405	2.3628
0.0041	2.35728
0.00415	2.35274
0.0042	2.34852
0.00425	2.34592
0.0043	2.34333
0.00435	2.3417
0.0044	2.34105
0.00445	2.34138
0.0045	2.3417
0.00455	2.343
0.0046	2.34495
0.00465	2.34657
0.0047	2.34949
0.00475	2.35306
0.0048	2.35728
0.00485	2.3615
0.0049	2.36734
0.00495	2.37318
0.005	2.38
0.00505	2.38746
0.0051	2.3959
0.00515	2.40564
0.0052	2.41505
0.00525	2.42576
0.0053	2.43712
0.00535	2.44913
0.0054	2.46211
0.00545	2.47574
0.0055	2.48905
0.00555	2.50365
0.0056	2.5189
0.00565	2.53416
0.0057	2.55006
0.00575	2.56661
0.0058	2.58251
0.00585	2.59972
0.0059	2.61594
0.00595	2.63282
0.006	2.64937
0.00605	2.66625
0.0061	2.68247
0.00615	2.6987
0.0062	2.7146
0.00625	2.72986
0.0063	2.74511
0.00635	2.75972
0.0064	2.774
0.00645	2.7873
0.0065	2.80126
0.00655	2.81424
0.0066	2.82592
0.00665	2.83825
0.0067	2.84994
0.00675	2.86097
0.0068	2.87103
0.00685	2.88077
0.0069	2.89083
0.00695	2.89927
0.007	2.90836
0.00705	2.91582
0.0071	2.92296
0.00715	2.92978
0.0072	2.93594
0.00725	2.94081
0.0073	2.94568
0.00735	2.94957
0.0074	2.95282
0.00745	2.95574
0.0075	2.95736
0.00755	2.95834
0.0076	2.95898
0.00765	2.95866
0.0077	2.95704
0.00775	2.95509
0.0078	2.95282
0.00785	2.94925
0.0079	2.94503
0.00795	2.93984
0.008	2.93399
0.00805	2.9275
0.0081	2.92004
0.00815	2.9116
0.0082	2.90284
0.00825	2.8931
0.0083	2.88174
0.00835	2.87038
0.0084	2.85773
0.00845	2.84539
0.0085	2.83176
0.00855	2.81781
0.0086	2.80255
0.00865	2.78892
0.0087	2.77302
0.00875	2.75777
0.0088	2.74187
0.00885	2.72661
0.0089	2.71038
0.00895	2.69448
0.009	2.67858
0.00905	2.66333
0.0091	2.64775
0.00915	2.63314
0.0092	2.61821
0.00925	2.60361
0.0093	2.58965
0.00935	2.57635
0.0094	2.56304
0.00945	2.55038
0.0095	2.53805
0.00955	2.52637
0.0096	2.51566
0.00965	2.50462
0.0097	2.49456
0.00975	2.48515
0.0098	2.47606
0.00985	2.46763
0.0099	2.45951
0.00995	2.45302
0.01	2.44686
0.01005	2.44101
0.0101	2.43647
0.01015	2.43322
0.0102	2.42998
0.01025	2.42803
0.0103	2.42706
0.01035	2.42641
0.0104	2.42673
0.01045	2.42738
0.0105	2.42966
0.01055	2.43225
0.0106	2.4355
0.01065	2.43907
0.0107	2.44296
0.01075	2.44815
0.0108	2.45302
0.01085	2.45821
0.0109	2.46406
0.01095	2.47087
0.011	2.47801
0.01105	2.48483
0.0111	2.49327
0.01115	2.50138
0.0112	2.50982
0.01125	2.51923
0.0113	2.52929
0.01135	2.54032
0.0114	2.55136
0.01145	2.56304
0.0115	2.5757
0.01155	2.58836
0.0116	2.60166
0.01165	2.61659
0.0117	2.63152
0.01175	2.6471
0.0118	2.66333
0.01185	2.6802
0.0119	2.69675
0.01195	2.7146
0.012	2.73213
0.01205	2.7503
0.0121	2.76848
0.01215	2.78665
0.0122	2.80483
0.01225	2.82365
0.0123	2.8415
0.01235	2.85903
0.0124	2.87688
0.01245	2.89408
0.0125	2.91063
0.01255	2.92685
0.0126	2.94276
0.01265	2.95801
0.0127	2.97262
0.01275	2.98657
0.0128	3.0002
0.01285	3.01318
0.0129	3.02519
0.01295	3.03655
0.013	3.04726
0.01305	3.05765
0.0131	3.06641
0.01315	3.0755
0.0132	3.08393
0.01325	3.0914
0.0133	3.09789
0.01335	3.10438
0.0134	3.11087
0.01345	3.11606
0.0135	3.12093
0.01355	3.12548
0.0136	3.12969
0.01365	3.13326
0.0137	3.13651
0.01375	3.13976
0.0138	3.14203
0.01385	3.14462
0.0139	3.14657
0.01395	3.14917
0.014	3.15047
0.01405	3.15176
0.0141	3.15339
0.01415	3.15436
0.0142	3.15533
0.01425	3.15631
0.0143	3.15696
0.01435	3.15793
0.0144	3.15793
0.01445	3.15825
0.0145	3.15825
0.01455	3.15858
0.0146	3.1589
0.01465	3.15923
0.0147	3.15955
0.01475	3.15955
0.0148	3.1602
0.01485	3.16053
0.0149	3.16053
0.01495	3.1615
0.015	3.1615
0.01505	3.16215
0.0151	3.16247
0.01515	3.1628
0.0152	3.1641
0.01525	3.16442
0.0153	3.16475
0.01535	3.16604
0.0154	3.16669
0.01545	3.16734
0.0155	3.16799
0.01555	3.16832
0.0156	3.16929
0.01565	3.17059
0.0157	3.17124
0.01575	3.17221
0.0158	3.17253
0.01585	3.17318
0.0159	3.17448
0.01595	3.17513
0.016	3.17578
0.01605	3.17643
0.0161	3.17708
0.01615	3.17773
0.0162	3.17838
0.01625	3.17903
0.0163	3.18
0.01635	3.18
0.0164	3.18065
0.01645	3.1813
0.0165	3.18162
0.01655	3.18162
0.0166	3.18227
0.01665	3.1826
0.0167	3.18324
0.01675	3.18357
0.0168	3.18389
0.01685	3.18487
0.0169	3.18552
0.01695	3.18519
0.017	3.18584
0.01705	3.18649
0.0171	3.18681
0.01715	3.18714
0.0172	3.18746
0.01725	3.18779
0.0173	3.18811
0.01735	3.18876
0.0174	3.18941
0.01745	3.19006
0.0175	3.19038
0.01755	3.19103
0.0176	3.19136
0.01765	3.19201
0.0177	3.19266
0.01775	3.19233
0.0178	3.1933
0.01785	3.1933
0.0179	3.19363
0.01795	3.19493
0.018	3.19493
0.01805	3.1959
0.0181	3.19655
0.01815	3.19655
0.0182	3.19687
0.01825	3.19785
0.0183	3.1985
0.01835	3.19915
0.0184	3.1998
0.01845	3.20044
0.0185	3.20109
0.01855	3.20174
0.0186	3.20207
0.01865	3.20272
0.0187	3.20304
0.01875	3.20401
0.0188	3.20401
0.01885	3.20434
0.0189	3.20499
0.01895	3.20531
0.019	3.20531
0.01905	3.20564
0.0191	3.20596
0.01915	3.20629
0.0192	3.20661
0.01925	3.20694
0.0193	3.20726
0.01935	3.20726
0.0194	3.20758
0.01945	3.20823
0.0195	3.20823
0.01955	3.20888
0.0196	3.20921
0.01965	3.20986
0.0197	3.21018
0.01975	3.21051
0.0198	3.21083
0.01985	3.21148
0.0199	3.2118
0.01995	3.21278
0.02	3.2131
0.02005	3.2131
0.0201	3.21343
0.02015	3.21408
0.0202	3.21408
0.02025	3.21505
0.0203	3.21537
0.02035	3.21537
0.0204	3.21505
0.02045	3.2157
0.0205	3.2157
0.02055	3.21537
0.0206	3.21505
0.02065	3.21472
0.0207	3.21505
0.02075	3.21472
0.0208	3.21408
0.02085	3.2144
0.0209	3.21375
0.02095	3.21375
0.021	3.21343
0.02105	3.21343
0.0211	3.21278
0.02115	3.21245
0.0212	3.21245
0.02125	3.21245
0.0213	3.21213
0.02135	3.21245
0.0214	3.21278
0.02145	3.21213
0.0215	3.21245
0.02155	3.21278
0.0216	3.21375
0.02165	3.21408
0.0217	3.21408
0.02175	3.21472
0.0218	3.2157
0.02185	3.21602
0.0219	3.21635
0.02195	3.217
0.022	3.21732
0.02205	3.21765
0.0221	3.21862
0.02215	3.21797
0.0222	3.21829
0.02225	3.21862
0.0223	3.21894
0.02235	3.21894
0.0224	3.21927
0.02245	3.21959
0.0225	3.21927
0.02255	3.21959
0.0226	3.21959
0.02265	3.21959
0.0227	3.22024
0.02275	3.22024
0.0228	3.22024
0.02285	3.22057
0.0229	3.22089
0.02295	3.22122
0.023	3.22186
0.02305	3.22219
0.0231	3.22284
0.02315	3.22316
0.0232	3.22414
0.02325	3.22479
0.0233	3.22511
0.02335	3.22608
0.0234	3.22641
0.02345	3.22738
0.0235	3.22803
0.02355	3.229
0.0236	3.22998
0.02365	3.23063
0.0237	3.23128
0.02375	3.23225
0.0238	3.23225
0.02385	3.23322
0.0239	3.2342
0.02395	3.23517
0.024	3.2355
0.02405	3.23647
0.0241	3.23679
0.02415	3.23712
0.0242	3.23777
0.02425	3.23842
0.0243	3.23907
0.02435	3.23939
0.0244	3.24004
0.02445	3.24069
0.0245	3.24101
0.02455	3.24101
0.0246	3.24199
0.02465	3.24264
0.0247	3.24231
0.02475	3.24361
0.0248	3.24361
0.02485	3.24393
0.0249	3.24393
0.02495	3.24458
0.025	3.24491
0.02505	3.24556
0.0251	3.24556
0.02515	3.24588
0.0252	3.24653
0.02525	3.24685
0.0253	3.24783
0.02535	3.24783
0.0254	3.24848
0.02545	3.2488
0.0255	3.24945
0.02555	3.2501
0.0256	3.25042
0.02565	3.25075
0.0257	3.2514
0.02575	3.25172
0.0258	3.25172
0.02585	3.25237
0.0259	3.2527
0.02595	3.2527
0.026	3.25367
0.02605	3.25367
0.0261	3.25399
0.02615	3.25432
0.0262	3.25399
0.02625	3.25432
0.0263	3.25464
0.02635	3.25529
0.0264	3.25529
0.02645	3.25594
0.0265	3.25627
0.02655	3.25659
0.0266	3.25692
0.02665	3.25756
0.0267	3.25854
0.02675	3.25919
0.0268	3.25984
0.02685	3.26113
0.0269	3.26178
0.02695	3.26276
0.027	3.26406
0.02705	3.2647
0.0271	3.26633
0.02715	3.26763
0.0272	3.26925
0.02725	3.27022
0.0273	3.2712
0.02735	3.27282
0.0274	3.27444
0.02745	3.27541
0.0275	3.27671
0.02755	3.27769
0.0276	3.27898
0.02765	3.28028
0.0277	3.28126
0.02775	3.28223
0.0278	3.28288
0.02785	3.28385
0.0279	3.28418
0.02795	3.28483
0.028	3.28548
0.02805	3.2858
0.0281	3.2858
0.02815	3.28645
0.0282	3.28645
0.02825	3.28645
0.0283	3.28677
0.02835	3.28677
0.0284	3.28645
0.02845	3.28645
0.0285	3.28645
0.02855	3.28612
0.0286	3.28612
0.02865	3.2858
0.0287	3.2858
0.02875	3.28548
0.0288	3.2858
0.02885	3.28515
0.0289	3.28515
0.02895	3.28515
0.029	3.28548
0.02905	3.28515
0.0291	3.28483
0.02915	3.28483
0.0292	3.28515
0.02925	3.28483
0.0293	3.28515
0.02935	3.28515
0.0294	3.28483
0.02945	3.28548
0.0295	3.2858
0.02955	3.28612
0.0296	3.28677
0.02965	3.2871
0.0297	3.28775
0.02975	3.2884
0.0298	3.28937
0.02985	3.28969
0.0299	3.29067
0.02995	3.29164
0.03	3.29262
0.03005	3.29294
0.0301	3.29391
0.03015	3.29489
0.0302	3.29554
0.03025	3.29619
0.0303	3.29651
0.03035	3.29716
0.0304	3.29781
0.03045	3.29846
0.0305	3.29911
0.03055	3.29943
0.0306	3.29976
0.03065	3.3004
0.0307	3.30073
0.03075	3.30105
0.0308	3.3017
0.03085	3.30203
0.0309	3.30268
0.03095	3.30333
0.031	3.30333
0.03105	3.3043
0.0311	3.3043
0.03115	3.30527
0.0312	3.30592
0.03125	3.3069
0.0313	3.3069
0.03135	3.30819
0.0314	3.30884
0.03145	3.30982
0.0315	3.31079
0.03155	3.31176
0.0316	3.31306
0.03165	3.31371
0.0317	3.31533
0.03175	3.31566
0.0318	3.31728
0.03185	3.31858
0.0319	3.31988
0.03195	3.32085
0.032	3.32215
0.03205	3.32377
0.0321	3.32507
0.03215	3.32604
0.0322	3.32767
0.03225	3.32929
0.0323	3.33026
0.03235	3.33124
0.0324	3.33286
0.03245	3.33416
0.0325	3.33481
0.03255	3.33578
0.0326	3.33675
0.03265	3.33773
0.0327	3.3387
0.03275	3.33935
0.0328	3.34
0.03285	3.34032
0.0329	3.3413
0.03295	3.34227
0.033	3.34259
0.03305	3.34259
0.0331	3.34292
0.03315	3.34357
0.0332	3.34389
0.03325	3.34422
0.0333	3.34454
0.03335	3.34519
0.0334	3.34519
0.03345	3.34584
0.0335	3.34616
0.03355	3.34616
0.0336	3.34681
0.03365	3.34649
0.0337	3.34714
0.03375	3.34714
0.0338	3.34746
0.03385	3.34779
0.0339	3.34714
0.03395	3.34746
0.034	3.34714
0.03405	3.34714
0.0341	3.34681
0.03415	3.34714
0.0342	3.34681
0.03425	3.34714
0.0343	3.34649
0.03435	3.34649
0.0344	3.34681
0.03445	3.34616
0.0345	3.34649
0.03455	3.34649
0.0346	3.34649
0.03465	3.34649
0.0347	3.34681
0.03475	3.34714
0.0348	3.34714
0.03485	3.34779
0.0349	3.34779
0.03495	3.34876
0.035	3.34909
0.03505	3.34973
0.0351	3.35103
0.03515	3.35136
0.0352	3.35266
0.03525	3.3533
0.0353	3.35428
0.03535	3.35558
0.0354	3.35655
0.03545	3.3572
0.0355	3.3585
0.03555	3.35947
0.0356	3.36044
0.03565	3.36142
0.0357	3.36272
0.03575	3.36369
0.0358	3.36401
0.03585	3.36466
0.0359	3.36564
0.03595	3.36629
0.036	3.36661
0.03605	3.36726
0.0361	3.36758
0.03615	3.36758
0.0362	3.36758
0.03625	3.36856
0.0363	3.36823
0.03635	3.36856
0.0364	3.36856
0.03645	3.36888
0.0365	3.36921
0.03655	3.36921
0.0366	3.36953
0.03665	3.36921
0.0367	3.36953
0.03675	3.36921
0.0368	3.36986
0.03685	3.37018
0.0369	3.36986
0.03695	3.37083
0.037	3.37115
0.03705	3.37148
0.0371	3.3718
0.03715	3.37213
0.0372	3.37278
0.03725	3.3731
0.0373	3.37375
0.03735	3.37408
0.0374	3.37505
0.03745	3.37505
0.0375	3.3757
0.03755	3.37602
0.0376	3.37667
0.03765	3.37667
0.0377	3.377
0.03775	3.37732
0.0378	3.37829
0.03785	3.37829
0.0379	3.37894
0.03795	3.37894
0.038	3.37992
0.03805	3.38024
0.0381	3.38057
0.03815	3.38122
0.0382	3.38122
0.03825	3.38154
0.0383	3.38219
0.03835	3.38219
0.0384	3.38284
0.03845	3.38316
0.0385	3.38349
0.03855	3.38414
0.0386	3.38446
0.03865	3.38479
0.0387	3.38543
0.03875	3.38576
0.0388	3.38641
0.03885	3.38706
0.0389	3.38771
0.03895	3.38771
0.039	3.389
0.03905	3.38965
0.0391	3.39063
0.03915	3.39128
0.0392	3.39193
0.03925	3.3929
0.0393	3.39387
0.03935	3.39452
0.0394	3.3955
0.03945	3.39614
0.0395	3.39712
0.03955	3.39777
0.0396	3.39874
0.03965	3.40004
0.0397	3.40069
0.03975	3.40134
0.0398	3.40166
0.03985	3.40264
0.0399	3.40361
0.03995	3.40393
0.04	3.40393
0.04005	3.40458
0.0401	3.40523
0.04015	3.40556
0.0402	3.40523
0.04025	3.40588
0.0403	3.40556
0.04035	3.40556
0.0404	3.40588
0.04045	3.40588
0.0405	3.40556
0.04055	3.40556
0.0406	3.40588
0.04065	3.40588
0.0407	3.40588
0.04075	3.40653
0.0408	3.40621
0.04085	3.40653
0.0409	3.40718
0.04095	3.40718
0.041	3.4075
0.04105	3.40815
0.0411	3.40815
0.04115	3.4088
0.0412	3.40913
0.04125	3.40978
0.0413	3.4101
0.04135	3.41107
0.0414	3.4114
0.04145	3.41237
0.0415	3.4127
0.04155	3.41399
0.0416	3.41399
0.04165	3.41497
0.0417	3.41529
0.04175	3.41627
0.0418	3.41627
0.04185	3.41724
0.0419	3.41789
0.04195	3.41854
0.042	3.41854
0.04205	3.41919
0.0421	3.41984
0.04215	3.42049
0.0422	3.42146
0.04225	3.42178
0.0423	3.42243
0.04235	3.42341
0.0424	3.42406
0.04245	3.42503
0.0425	3.42568
0.04255	3.42633
0.0426	3.4273
0.04265	3.42827
0.0427	3.4286
0.04275	3.42925
0.0428	3.43022
0.04285	3.43055
0.0429	3.43152
0.04295	3.43217
0.043	3.43314
0.04305	3.43314
0.0431	3.43412
0.04315	3.43444
0.0432	3.43541
0.04325	3.43606
0.0433	3.43639
0.04335	3.43639
0.0434	3.43704
0.04345	3.43769
0.0435	3.43801
0.04355	3.43834
0.0436	3.43834
0.04365	3.43866
0.0437	3.43898
0.04375	3.43931
0.0438	3.43963
0.04385	3.43963
0.0439	3.44028
0.04395	3.44061
0.044	3.44126
0.04405	3.44126
0.0441	3.44158
0.04415	3.44223
0.0442	3.44191
0.04425	3.44288
0.0443	3.44255
0.04435	3.44288
0.0444	3.4432
0.04445	3.4432
0.0445	3.44385
0.04455	3.44418
0.0446	3.44385
0.04465	3.4445
0.0447	3.44483
0.04475	3.44418
0.0448	3.4445
0.04485	3.44483
0.0449	3.44483
0.04495	3.44515
0.045	3.44548
0.04505	3.4458
0.0451	3.4458
0.04515	3.44645
0.0452	3.4471
0.04525	3.44677
0.0453	3.44775
0.04535	3.44807
0.0454	3.44905
0.04545	3.44969
0.0455	3.45067
0.04555	3.45132
0.0456	3.45229
0.04565	3.45294
0.0457	3.45391
0.04575	3.45521
0.0458	3.45619
0.04585	3.45716
0.0459	3.45813
0.04595	3.45911
0.046	3.45976
0.04605	3.4604
0.0461	3.46203
0.04615	3.46235
0.0462	3.46268
0.04625	3.46333
0.0463	3.46365
0.04635	3.4643
0.0464	3.46495
0.04645	3.4656
0.0465	3.46625
0.04655	3.46657
0.0466	3.46657
0.04665	3.46722
0.0467	3.46722
0.04675	3.46754
0.0468	3.46787
0.04685	3.46819
0.0469	3.46852
0.04695	3.46852
0.047	3.46884
0.04705	3.46917
0.0471	3.46949
0.04715	3.46949
0.0472	3.47014
0.04725	3.47047
0.0473	3.47111
0.04735	3.47144
0.0474	3.47144
0.04745	3.47176
0.0475	3.47241
0.04755	3.47274
0.0476	3.47306
0.04765	3.47339
0.0477	3.47404
0.04775	3.47468
0.0478	3.47501
0.04785	3.47566
0.0479	3.47631
0.04795	3.47663
0.048	3.47663
0.04805	3.47696
0.0481	3.47761
0.04815	3.47825
0.0482	3.47825
0.04825	3.4789
0.0483	3.47955
0.04835	3.47988
0.0484	3.48053
0.04845	3.48118
0.0485	3.4815
0.04855	3.48247
0.0486	3.48247
0.04865	3.48345
0.0487	3.48377
0.04875	3.4841
0.0488	3.48539
0.04885	3.48637
0.0489	3.48669
0.04895	3.48702
0.049	3.48799
0.04905	3.48864
0.0491	3.48929
0.04915	3.48961
0.0492	3.49059
0.04925	3.49124
0.0493	3.49156
0.04935	3.49253
0.0494	3.49286
0.04945	3.49351
0.0495	3.49416
0.04955	3.49481
0.0496	3.49481
0.04965	3.49578
0.0497	3.4961
0.04975	3.49675
0.0498	3.49708
0.04985	3.49773
0.0499	3.49805
0.04995	3.49838
0.05	3.4987
0.05005	3.49967
0.0501	3.5
0.05015	3.50065
0.0502	3.50097
0.05025	3.50162
0.0503	3.50227
0.05035	3.50259
0.0504	3.50389
0.05045	3.50389
0.0505	3.50487
0.05055	3.50487
0.0506	3.50584
0.05065	3.50649
0.0507	3.50714
0.05075	3.50714
0.0508	3.50779
0.05085	3.50811
0.0509	3.50909
0.05095	3.50909
0.051	3.50941
0.05105	3.50973
0.0511	3.51071
0.05115	3.51136
0.0512	3.51201
0.05125	3.51266
0.0513	3.51298
0.05135	3.51363
0.0514	3.51395
0.05145	3.5146
0.0515	3.5159
0.05155	3.51655
0.0516	3.5172
0.05165	3.51752
0.0517	3.51882
0.05175	3.51947
0.0518	3.52012
0.05185	3.52044
0.0519	3.52142
0.05195	3.52174
0.052	3.52272
0.05205	3.52369
0.0521	3.52369
0.05215	3.52401
0.0522	3.52434
0.05225	3.52466
0.0523	3.52434
0.05235	3.52531
0.0524	3.52564
0.05245	3.52531
0.0525	3.52564
0.05255	3.52596
0.0526	3.52596
0.05265	3.52564
0.0527	3.52564
0.05275	3.52564
0.0528	3.52629
0.05285	3.52661
0.0529	3.52661
0.05295	3.52726
0.053	3.52726
0.05305	3.52758
0.0531	3.52823
0.05315	3.52856
0.0532	3.52921
0.05325	3.53018
0.0533	3.53051
0.05335	3.53115
0.0534	3.5318
0.05345	3.53245
0.0535	3.53278
0.05355	3.53343
0.0536	3.53408
0.05365	3.53472
0.0537	3.53505
0.05375	3.53537
0.0538	3.53635
0.05385	3.53602
0.0539	3.537
0.05395	3.537
0.054	3.53732
0.05405	3.53765
0.0541	3.53797
0.05415	3.53862
0.0542	3.53829
0.05425	3.53862
0.0543	3.53862
0.05435	3.53992
0.0544	3.53992
0.05445	3.54057
0.0545	3.54089
0.05455	3.54154
0.0546	3.54219
0.05465	3.54251
0.0547	3.54316
0.05475	3.54381
0.0548	3.54479
0.05485	3.54511
0.0549	3.54608
0.05495	3.54608
0.055	3.54706
0.05505	3.54706
0.0551	3.54836
0.05515	3.54868
0.0552	3.54933
0.05525	3.5503
0.0553	3.5503
0.05535	3.55063
0.0554	3.55193
0.05545	3.55225
0.0555	3.55322
0.05555	3.55387
0.0556	3.55485
0.05565	3.55517
0.0557	3.55582
0.05575	3.55712
0.0558	3.55777
0.05585	3.55809
0.0559	3.55939
0.05595	3.56069
0.056	3.56101
0.05605	3.56166
0.0561	3.56264
0.05615	3.56296
0.0562	3.56393
0.05625	3.56458
0.0563	3.56523
0.05635	3.56588
0.0564	3.56588
0.05645	3.56718
0.0565	3.56685
0.05655	3.56783
0.0566	3.56815
0.05665	3.56848
0.0567	3.56848
0.05675	3.56848
0.0568	3.56913
0.05685	3.56945
0.0569	3.56945
0.05695	3.56978
0.057	3.5701
0.05705	3.5701
0.0571	3.57042
0.05715	3.57107
0.0572	3.5714
0.05725	3.57205
0.0573	3.57205
0.05735	3.57302
0.0574	3.57367
0.05745	3.57399
0.0575	3.57497
0.05755	3.57562
0.0576	3.57692
0.05765	3.57756
0.0577	3.57821
0.05775	3.57886
0.0578	3.57984
0.05785	3.58081
0.0579	3.58178
0.05795	3.58211
0.058	3.58341
0.05805	3.58406
0.0581	3.58503
0.05815	3.58503
0.0582	3.586
0.05825	3.58633
0.0583	3.58665
0.05835	3.5873
0.0584	3.58763
0.05845	3.58827
0.0585	3.58827
0.05855	3.5886
0.0586	3.5886
0.05865	3.58827
0.0587	3.58892
0.05875	3.58892
0.0588	3.5886
0.05885	3.5886
0.0589	3.5886
0.05895	3.58827
0.059	3.5886
0.05905	3.58795
0.0591	3.58827
0.05915	3.58827
0.0592	3.58795
0.05925	3.58763
0.0593	3.58795
0.05935	3.5873
0.0594	3.58763
0.05945	3.5873
0.0595	3.58827
0.05955	3.58827
0.0596	3.5886
0.05965	3.58925
0.0597	3.58957
0.05975	3.59087
0.0598	3.59152
0.05985	3.59249
0.0599	3.59314
0.05995	3.59444
0.06	3.59541
0.06005	3.59639
0.0601	3.59736
0.06015	3.59866
0.0602	3.59963
0.06025	3.60093
0.0603	3.60191
0.06035	3.60288
0.0604	3.60385
0.06045	3.60483
0.0605	3.60515
0.06055	3.60645
0.0606	3.60742
0.06065	3.60775
0.0607	3.6084
0.06075	3.6084
0.0608	3.60905
0.06085	3.60937
0.0609	3.60937
0.06095	3.61002
0.061	3.61034
0.06105	3.61034
0.0611	3.61132
0.06115	3.61132
0.0612	3.61132
0.06125	3.61229
0.0613	3.61262
0.06135	3.61294
0.0614	3.61359
0.06145	3.61391
0.0615	3.61456
0.06155	3.61521
0.0616	3.61521
0.06165	3.61586
0.0617	3.61651
0.06175	3.61683
0.0618	3.61716
0.06185	3.61781
0.0619	3.61878
0.06195	3.61943
0.062	3.61976
0.06205	3.6204
0.0621	3.62073
0.06215	3.62105
0.0622	3.62203
0.06225	3.62203
0.0623	3.62235
0.06235	3.623
0.0624	3.623
0.06245	3.62333
0.0625	3.62333
0.06255	3.62365
0.0626	3.6243
0.06265	3.62462
0.0627	3.62495
0.06275	3.6256
0.0628	3.62592
0.06285	3.62657
0.0629	3.6269
0.06295	3.6269
0.063	3.62754
0.06305	3.62787
0.0631	3.62787
0.06315	3.62819
0.0632	3.62884
0.06325	3.62884
0.0633	3.62884
0.06335	3.62949
0.0634	3.62949
0.06345	3.62949
0.0635	3.63014
0.06355	3.63014
0.0636	3.63047
0.06365	3.63047
0.0637	3.63111
0.06375	3.63079
0.0638	3.63111
0.06385	3.63144
0.0639	3.63176
0.06395	3.63176
0.064	3.63176
0.06405	3.63209
0.0641	3.63176
0.06415	3.63209
0.0642	3.63176
0.06425	3.63209
0.0643	3.63241
0.06435	3.63209
0.0644	3.63241
0.06445	3.63241
0.0645	3.63241
0.06455	3.63274
0.0646	3.63274
0.06465	3.63339
0.0647	3.63371
0.06475	3.63371
0.0648	3.63339
0.06485	3.63339
0.0649	3.63371
0.06495	3.63371
0.065	3.63339
0.06505	3.63404
0.0651	3.63371
0.06515	3.63404
0.0652	3.63436
0.06525	3.63468
0.0653	3.63468
0.06535	3.63533
0.0654	3.63533
0.06545	3.63566
0.0655	3.63598
0.06555	3.63663
0.0656	3.63728
0.06565	3.63761
0.0657	3.63858
0.06575	3.63923
0.0658	3.6402
0.06585	3.64118
0.0659	3.6415
0.06595	3.64312
0.066	3.6441
0.06605	3.64507
0.0661	3.64604
0.06615	3.64734
0.0662	3.64831
0.06625	3.64929
0.0663	3.64994
0.06635	3.65124
0.0664	3.65156
0.06645	3.65253
0.0665	3.65318
0.06655	3.65383
0.0666	3.65416
0.06665	3.65416
0.0667	3.65481
0.06675	3.65545
0.0668	3.65481
0.06685	3.65513
0.0669	3.65545
0.06695	3.65545
0.067	3.65578
0.06705	3.65513
0.0671	3.65513
0.06715	3.65481
0.0672	3.65481
0.06725	3.65448
0.0673	3.65448
0.06735	3.65416
0.0674	3.65383
0.06745	3.65383
0.0675	3.65383
0.06755	3.65351
0.0676	3.65286
0.06765	3.65286
0.0677	3.65286
0.06775	3.65253
0.0678	3.65253
0.06785	3.65286
0.0679	3.65286
0.06795	3.65351
0.068	3.65318
0.06805	3.65416
0.0681	3.65416
0.06815	3.65481
0.0682	3.65481
0.06825	3.65578
0.0683	3.65578
0.06835	3.65643
0.0684	3.65773
0.06845	3.65773
0.0685	3.6587
0.06855	3.65967
0.0686	3.65967
0.06865	3.66097
0.0687	3.66227
0.06875	3.66259
0.0688	3.66357
0.06885	3.66422
0.0689	3.66584
0.06895	3.66649
0.069	3.66746
0.06905	3.66844
0.0691	3.66973
0.06915	3.67038
0.0692	3.67201
0.06925	3.67298
0.0693	3.67395
0.06935	3.67525
0.0694	3.6759
0.06945	3.67655
0.0695	3.67752
0.06955	3.6785
0.0696	3.67915
0.06965	3.68012
0.0697	3.68077
0.06975	3.68174
0.0698	3.68239
0.06985	3.68337
0.0699	3.68369
0.06995	3.68466
0.07	3.68499
0.07005	3.68596
0.0701	3.68596
0.07015	3.68726
0.0702	3.68758
0.07025	3.68823
0.0703	3.68921
0.07035	3.69018
0.0704	3.69051
0.07045	3.6918
0.0705	3.6931
0.07055	3.69375
0.0706	3.69505
0.07065	3.6957
0.0707	3.69667
0.07075	3.69732
0.0708	3.69862
0.07085	3.69894
0.0709	3.69992
0.07095	3.70089
0.071	3.70154
0.07105	3.70186
0.0711	3.70284
0.07115	3.70284
0.0712	3.70349
0.07125	3.70381
0.0713	3.70381
0.07135	3.70414
0.0714	3.70414
0.07145	3.70446
0.0715	3.70414
0.07155	3.70446
0.0716	3.70446
0.07165	3.70414
0.0717	3.70414
0.07175	3.70446
0.0718	3.70381
0.07185	3.70414
0.0719	3.70446
0.07195	3.70446
0.072	3.70479
0.07205	3.70543
0.0721	3.70511
0.07215	3.70576
0.0722	3.70608
0.07225	3.70673
0.0723	3.70738
0.07235	3.70803
0.0724	3.70868
0.07245	3.709
0.0725	3.70965
0.07255	3.70998
0.0726	3.71095
0.07265	3.7116
0.0727	3.71225
0.07275	3.71322
0.0728	3.71355
0.07285	3.71387
0.0729	3.71452
0.07295	3.71387
0.073	3.71485
0.07305	3.71517
0.0731	3.71517
0.07315	3.7155
0.0732	3.71582
0.07325	3.71614
0.0733	3.71614
0.07335	3.71647
0.0734	3.71647
0.07345	3.71679
0.0735	3.71679
0.07355	3.71712
0.0736	3.71679
0.07365	3.71712
0.0737	3.71712
0.07375	3.71679
0.0738	3.71647
0.07385	3.71647
0.0739	3.71647
0.07395	3.71614
0.074	3.71582
0.07405	3.71582
0.0741	3.7155
0.07415	3.71485
0.0742	3.71485
0.07425	3.7142
0.0743	3.7142
0.07435	3.71452
0.0744	3.71485
0.07445	3.71452
0.0745	3.71517
0.07455	3.71582
0.0746	3.71614
0.07465	3.71679
0.0747	3.71777
0.07475	3.71842
0.0748	3.72004
0.07485	3.72134
0.0749	3.72199
0.07495	3.72328
0.075	3.72426
0.07505	3.72556
0.0751	3.72653
0.07515	3.7275
0.0752	3.72848
0.07525	3.72945
0.0753	3.73042
0.07535	3.7314
0.0754	3.73205
0.07545	3.7327
0.0755	3.73302
0.07555	3.73367
0.0756	3.73432
0.07565	3.73432
0.0757	3.73497
0.07575	3.73594
0.0758	3.73594
0.07585	3.73594
0.0759	3.73659
0.07595	3.73692
0.076	3.73724
0.07605	3.73789
0.0761	3.73789
0.07615	3.73854
0.0762	3.73886
0.07625	3.73919
0.0763	3.74016
0.07635	3.74049
0.0764	3.74081
0.07645	3.74146
0.0765	3.74211
0.07655	3.74211
0.0766	3.74276
0.07665	3.74373
0.0767	3.74438
0.07675	3.7447
0.0768	3.74503
0.07685	3.74535
0.0769	3.74568
0.07695	3.746
0.077	3.74633
0.07705	3.74633
0.0771	3.74698
0.07715	3.74665
0.0772	3.74698
0.07725	3.74633
0.0773	3.746
0.07735	3.746
0.0774	3.74568
0.07745	3.74535
0.0775	3.74535
0.07755	3.7447
0.0776	3.74503
0.07765	3.74438
0.0777	3.74438
0.07775	3.74406
0.0778	3.74373
0.07785	3.74308
0.0779	3.74341
0.07795	3.74341
0.078	3.74341
0.07805	3.74341
0.0781	3.74341
0.07815	3.74373
0.0782	3.74406
0.07825	3.74406
0.0783	3.74438
0.07835	3.7447
0.0784	3.74535
0.07845	3.74568
0.0785	3.74633
0.07855	3.74698
0.0786	3.74763
0.07865	3.74795
0.0787	3.74827
0.07875	3.74957
0.0788	3.7499
0.07885	3.7499
0.0789	3.75087
0.07895	3.75152
0.079	3.75152
0.07905	3.75217
0.0791	3.75217
0.07915	3.75249
0.0792	3.75249
0.07925	3.75314
0.0793	3.75314
0.07935	3.75347
0.0794	3.75347
0.07945	3.75347
0.0795	3.75379
0.07955	3.75412
0.0796	3.75444
0.07965	3.75444
0.0797	3.75541
0.07975	3.75574
0.0798	3.75704
0.07985	3.75736
0.0799	3.75801
0.07995	3.75898
0.08	3.75963
0.08005	3.76061
0.0801	3.76158
0.08015	3.76255
0.0802	3.76353
0.08025	3.76385
0.0803	3.76515
0.08035	3.76548
0.0804	3.7658
0.08045	3.76645
0.0805	3.7671
0.08055	3.76807
0.0806	3.7684
0.08065	3.76905
0.0807	3.76969
0.08075	3.77002
0.0808	3.76969
0.08085	3.77002
0.0809	3.77067
0.08095	3.77099
0.081	3.77099
0.08105	3.77132
0.0811	3.77164
0.08115	3.77197
0.0812	3.77197
0.08125	3.77262
0.0813	3.77229
0.08135	3.77294
0.0814	3.77326
0.08145	3.77326
0.0815	3.77359
0.08155	3.77424
0.0816	3.77456
0.08165	3.77489
0.0817	3.77521
0.08175	3.77554
0.0818	3.77554
0.08185	3.77586
0.0819	3.77651
0.08195	3.77683
0.082	3.77716
0.08205	3.77716
0.0821	3.77748
0.08215	3.77781
0.0822	3.77813
0.08225	3.77813
0.0823	3.77846
0.08235	3.77943
0.0824	3.78008
0.08245	3.78008
0.0825	3.78073
0.08255	3.78105
0.0826	3.7817
0.08265	3.78203
0.0827	3.783
0.08275	3.78365
0.0828	3.7843
0.08285	3.78527
0.0829	3.78592
0.08295	3.78722
0.083	3.78787
0.08305	3.78917
0.0831	3.78982
0.08315	3.79079
0.0832	3.79176
0.08325	3.79274
0.0833	3.79339
0.08335	3.79468
0.0834	3.79533
0.08345	3.79598
0.0835	3.79696
0.08355	3.79761
0.0836	3.79825
0.08365	3.79923
0.0837	3.79955
0.08375	3.79988
0.0838	3.79988
0.08385	3.8002
0.0839	3.80053
0.08395	3.80053
0.084	3.80053
0.08405	3.80085
0.0841	3.80085
0.08415	3.80118
0.0842	3.80085
0.08425	3.80118
0.0843	3.80053
0.08435	3.80053
0.0844	3.80085
0.08445	3.8002
0.0845	3.8002
0.08455	3.80053
0.0846	3.8002
0.08465	3.8002
0.0847	3.8002
0.08475	3.8002
0.0848	3.8002
0.08485	3.80085
0.0849	3.80085
0.08495	3.80085
0.085	3.80118
0.08505	3.80182
0.0851	3.80182
0.08515	3.80182
0.0852	3.80215
0.08525	3.80247
0.0853	3.80215
0.08535	3.8028
0.0854	3.80312
0.08545	3.80345
0.0855	3.80377
0.08555	3.8041
0.0856	3.8041
0.08565	3.80475
0.0857	3.80539
0.08575	3.80572
0.0858	3.80637
0.08585	3.80637
0.0859	3.80702
0.08595	3.80767
0.086	3.80767
0.08605	3.80799
0.0861	3.80864
0.08615	3.80896
0.0862	3.80994
0.08625	3.81026
0.0863	3.81026
0.08635	3.81124
0.0864	3.81189
0.08645	3.81253
0.0865	3.81253
0.08655	3.81286
0.0866	3.81416
0.08665	3.81481
0.0867	3.81546
0.08675	3.81643
0.0868	3.81643
0.08685	3.8174
0.0869	3.81805
0.08695	3.8187
0.087	3.81935
0.08705	3.82
0.0871	3.82065
0.08715	3.82162
0.0872	3.82259
0.08725	3.82292
0.0873	3.82389
0.08735	3.82422
0.0874	3.82519
0.08745	3.82552
0.0875	3.82616
0.08755	3.82649
0.0876	3.82714
0.08765	3.82779
0.0877	3.82811
0.08775	3.82909
0.0878	3.82909
0.08785	3.82973
0.0879	3.83006
0.08795	3.83038
0.088	3.83071
0.08805	3.83103
0.0881	3.83168
0.08815	3.83201
0.0882	3.83201
0.08825	3.83266
0.0883	3.8333
0.08835	3.83395
0.0884	3.83428
0.08845	3.83493
0.0885	3.83525
0.08855	3.83558
0.0886	3.83623
0.08865	3.83655
0.0887	3.83752
0.08875	3.8372
0.0888	3.83817
0.08885	3.83785
0.0889	3.8385
0.08895	3.83882
0.089	3.83915
0.08905	3.83915
0.0891	3.83915
0.08915	3.83882
0.0892	3.83947
0.08925	3.83915
0.0893	3.8398
0.08935	3.83947
0.0894	3.83947
0.08945	3.8398
0.0895	3.83915
0.08955	3.8398
0.0896	3.83915
0.08965	3.8398
0.0897	3.8398
0.08975	3.8398
0.0898	3.84012
0.08985	3.84012
0.0899	3.84077
0.08995	3.84109
0.09	3.84174
0.09005	3.84239
0.0901	3.84239
0.09015	3.84369
0.0902	3.84401
0.09025	3.84466
0.0903	3.84499
0.09035	3.84596
0.0904	3.84661
0.09045	3.84726
0.0905	3.84726
0.09055	3.84791
0.0906	3.84856
0.09065	3.84953
0.0907	3.84921
0.09075	3.84953
0.0908	3.85051
0.09085	3.85051
0.0909	3.85115
0.09095	3.85115
0.091	3.85148
0.09105	3.85213
0.0911	3.85245
0.09115	3.85245
0.0912	3.85343
0.09125	3.85343
0.0913	3.85408
0.09135	3.85408
0.0914	3.85472
0.09145	3.85505
0.0915	3.85537
0.09155	3.85537
0.0916	3.85602
0.09165	3.85635
0.0917	3.85667
0.09175	3.85732
0.0918	3.85765
0.09185	3.85765
0.0919	3.85797
0.09195	3.85797
0.092	3.85829
0.09205	3.85829
0.0921	3.85894
0.09215	3.85927
0.0922	3.85992
0.09225	3.86057
0.0923	3.86089
0.09235	3.86122
0.0924	3.86122
0.09245	3.86186
0.0925	3.86186
0.09255	3.86219
0.0926	3.86284
0.09265	3.86284
0.0927	3.86349
0.09275	3.86381
0.0928	3.86414
0.09285	3.86479
0.0929	3.86511
0.09295	3.86576
0.093	3.86576
0.09305	3.86673
0.0931	3.86706
0.09315	3.86803
0.0932	3.86868
0.09325	3.86965
0.0933	3.8703
0.09335	3.87095
0.0934	3.87193
0.09345	3.8729
0.0935	3.87387
0.09355	3.87485
0.0936	3.8755
0.09365	3.87647
0.0937	3.87712
0.09375	3.87809
0.0938	3.87939
0.09385	3.87971
0.0939	3.88004
0.09395	3.88101
0.094	3.88134
0.09405	3.88199
0.0941	3.88231
0.09415	3.88296
0.0942	3.88328
0.09425	3.88393
0.0943	3.88426
0.09435	3.88523
0.0944	3.88491
0.09445	3.88523
0.0945	3.88588
0.09455	3.88621
0.0946	3.88653
0.09465	3.88621
0.0947	3.88653
0.09475	3.88685
0.0948	3.88653
0.09485	3.88653
0.0949	3.88718
0.09495	3.88685
0.095	3.88653
0.09505	3.88653
0.0951	3.88621
0.09515	3.88621
0.0952	3.88621
0.09525	3.88621
0.0953	3.88588
0.09535	3.88588
0.0954	3.88588
0.09545	3.88588
0.0955	3.88621
0.09555	3.88621
0.0956	3.88685
0.09565	3.88718
0.0957	3.8875
0.09575	3.88848
0.0958	3.8888
0.09585	3.88978
0.0959	3.8901
0.09595	3.89075
0.096	3.89172
0.09605	3.89205
0.0961	3.8927
0.09615	3.89335
0.0962	3.89399
0.09625	3.89464
0.0963	3.89464
0.09635	3.89497
0.0964	3.89562
0.09645	3.89562
0.0965	3.89594
0.09655	3.89594
0.0966	3.89627
0.09665	3.89594
0.0967	3.89594
0.09675	3.89627
0.0968	3.89594
0.09685	3.89594
0.0969	3.89659
0.09695	3.89594
0.097	3.89627
0.09705	3.89562
0.0971	3.89562
0.09715	3.89529
0.0972	3.89497
0.09725	3.89497
0.0973	3.89464
0.09735	3.89432
0.0974	3.89399
0.09745	3.89399
0.0975	3.89399
0.09755	3.89335
0.0976	3.89302
0.09765	3.89302
0.0977	3.89237
0.09775	3.8927
0.0978	3.89205
0.09785	3.89205
0.0979	3.89237
0.09795	3.89172
0.098	3.89205
0.09805	3.89172
0.0981	3.89205
0.09815	3.89237
0.0982	3.89302
0.09825	3.89367
0.0983	3.89399
0.09835	3.89432
0.0984	3.89497
0.09845	3.89594
0.0985	3.89659
0.09855	3.89724
0.0986	3.89821
0.09865	3.89919
0.0987	3.90016
0.09875	3.90081
0.0988	3.90243
0.09885	3.90308
0.0989	3.90438
0.09895	3.90535
0.099	3.906
0.09905	3.90665
[truncated: 5,812 more rows]
