# Supplementary material for: An evolutionarily conserved glycine-tyrosine motif forms a folding core in outer membrane proteins
Source: PLoS One. 2017 Aug 3;12(8):e0182016. doi: 10.1371/journal.pone.0182016 (PMC5542473; doi:10.1371/journal.pone.0182016)
Supplement: S1 File — (ZIP) [file pone.0182016.s001.zip › OmpX stopflow RAW data/OmpX WT 2/ompx_wt_ch1_023.bka]

BIO-KINE ASCII FILE
_COMMENT	External device
_COMMENT	Kinetics measurement
_COMMENT	Y Unit : Volt, X Unit : s
_COMMENT	Timebase 1 = .00005 s 5001 pts
_COMMENT	Timebase 2 = .001 s 2749 pts
_COMMENT	Timebase 3 = .5 s 44 pts
_SFM	SFM-300 /S Advanced mode
_SFM	Ratio : S1: 950, S2: 950, S3: 100
_SFM	Content : S1: , S2: , S3:
_SFM	Concentration : S1: , S2: , S3:
_SFM	Total volume : 422 �l Flow : 14 mL/s
_SFM	Acquisition start : 10 ms before stop
_SFM	cuve=FC-08, s1=10 ml , s2=10 ml , s3=1.9 ml
_UNITX	s
_UNITY	Volt
_DELTAX	0
_DATA
1e-300	2.24434
5e-5	2.26187
1e-4	2.28069
1.5e-4	2.30049
2e-4	2.32093
2.5e-4	2.34268
3e-4	2.36442
3.5e-4	2.38714
4e-4	2.40986
4.5e-4	2.4329
5e-4	2.45627
5.5e-4	2.48028
6e-4	2.50462
6.5e-4	2.52799
7e-4	2.55201
7.5e-4	2.5757
8e-4	2.59907
8.5e-4	2.62211
9e-4	2.6445
9.5e-4	2.6669
0.001	2.68832
0.00105	2.70941
0.0011	2.72921
0.00115	2.74933
0.0012	2.7675
0.00125	2.78503
0.0013	2.80191
0.00135	2.81781
0.0014	2.83209
0.00145	2.84572
0.0015	2.85773
0.00155	2.86876
0.0016	2.87817
0.00165	2.88661
0.0017	2.89408
0.00175	2.89992
0.0018	2.90446
0.00185	2.90771
0.0019	2.90933
0.00195	2.90965
0.002	2.90901
0.00205	2.90706
0.0021	2.90316
0.00215	2.89862
0.0022	2.8918
0.00225	2.88434
0.0023	2.87493
0.00235	2.86454
0.0024	2.85286
0.00245	2.83988
0.0025	2.8256
0.00255	2.81002
0.0026	2.79347
0.00265	2.77562
0.0027	2.75647
0.00275	2.73667
0.0028	2.71558
0.00285	2.69383
0.0029	2.67111
0.00295	2.64807
0.003	2.62471
0.00305	2.60036
0.0031	2.5757
0.00315	2.55038
0.0032	2.52507
0.00325	2.49943
0.0033	2.47444
0.00335	2.44913
0.0034	2.42381
0.00345	2.39947
0.0035	2.37611
0.00355	2.35274
0.0036	2.33067
0.00365	2.30925
0.0037	2.28913
0.00375	2.26998
0.0038	2.25213
0.00385	2.23623
0.0039	2.2213
0.00395	2.20799
0.004	2.19566
0.00405	2.18592
0.0041	2.17651
0.00415	2.16937
0.0042	2.16353
0.00425	2.15866
0.0043	2.15607
0.00435	2.15412
0.0044	2.15412
0.00445	2.15542
0.0045	2.15736
0.00455	2.16093
0.0046	2.16548
0.00465	2.17099
0.0047	2.17813
0.00475	2.18592
0.0048	2.19501
0.00485	2.20475
0.0049	2.21481
0.00495	2.22584
0.005	2.2372
0.00505	2.24888
0.0051	2.26122
0.00515	2.27387
0.0052	2.28686
0.00525	2.29984
0.0053	2.31347
0.00535	2.32613
0.0054	2.34041
0.00545	2.35371
0.0055	2.36767
0.00555	2.38195
0.0056	2.3959
0.00565	2.41018
0.0057	2.42479
0.00575	2.44004
0.0058	2.45464
0.00585	2.4699
0.0059	2.48548
0.00595	2.50138
0.006	2.51793
0.00605	2.53416
0.0061	2.55103
0.00615	2.56791
0.0062	2.58576
0.00625	2.60329
0.0063	2.62146
0.00635	2.63996
0.0064	2.65878
0.00645	2.67761
0.0065	2.69708
0.00655	2.71525
0.0066	2.73408
0.00665	2.75322
0.0067	2.77205
0.00675	2.7912
0.0068	2.80937
0.00685	2.82754
0.0069	2.84539
0.00695	2.8626
0.007	2.87915
0.00705	2.89505
0.0071	2.9103
0.00715	2.92458
0.0072	2.93789
0.00725	2.9499
0.0073	2.96126
0.00735	2.97034
0.0074	2.97878
0.00745	2.98592
0.0075	2.99047
0.00755	2.99468
0.0076	2.99696
0.00765	2.99761
0.0077	2.99696
0.00775	2.99468
0.0078	2.99079
0.00785	2.98592
0.0079	2.97911
0.00795	2.97067
0.008	2.96191
0.00805	2.9512
0.0081	2.93951
0.00815	2.92718
0.0082	2.91322
0.00825	2.89894
0.0083	2.88337
0.00835	2.86714
0.0084	2.84994
0.00845	2.83241
0.0085	2.81424
0.00855	2.79606
0.0086	2.77757
0.00865	2.75809
0.0087	2.73862
0.00875	2.71915
0.0088	2.70032
0.00885	2.68085
0.0089	2.66138
0.00895	2.64256
0.009	2.62406
0.00905	2.60621
0.0091	2.58868
0.00915	2.5718
0.0092	2.55525
0.00925	2.53968
0.0093	2.52377
0.00935	2.50884
0.0094	2.49586
0.00945	2.48288
0.0095	2.47055
0.00955	2.45919
0.0096	2.44913
0.00965	2.43939
0.0097	2.43063
0.00975	2.42381
0.0098	2.41732
0.00985	2.41278
0.0099	2.40888
0.00995	2.40629
0.01	2.40564
0.01005	2.40531
0.0101	2.40726
0.01015	2.41018
0.0102	2.41473
0.01025	2.42089
0.0103	2.42836
0.01035	2.43712
0.0104	2.44718
0.01045	2.45886
0.0105	2.4712
0.01055	2.48515
0.0106	2.49976
0.01065	2.51566
0.0107	2.53254
0.01075	2.54974
0.0108	2.56791
0.01085	2.58608
0.0109	2.60491
0.01095	2.62406
0.011	2.64353
0.01105	2.66365
0.0111	2.68345
0.01115	2.70389
0.0112	2.72369
0.01125	2.74284
0.0113	2.76231
0.01135	2.78081
0.0114	2.79898
0.01145	2.81651
0.0115	2.83436
0.01155	2.85059
0.0116	2.86584
0.01165	2.88109
0.0117	2.89505
0.01175	2.90836
0.0118	2.92069
0.01185	2.93172
0.0119	2.94211
0.01195	2.95217
0.012	2.96028
0.01205	2.96807
0.0121	2.97424
0.01215	2.98073
0.0122	2.9856
0.01225	2.98949
0.0123	2.99306
0.01235	2.99533
0.0124	2.99696
0.01245	2.99793
0.0125	2.9989
0.01255	2.99825
0.0126	2.99761
0.01265	2.99663
0.0127	2.99533
0.01275	2.99306
0.0128	2.99176
0.01285	2.98852
0.0129	2.98657
0.01295	2.98397
0.013	2.98105
0.01305	2.97846
0.0131	2.97586
0.01315	2.97326
0.0132	2.97099
0.01325	2.96807
0.0133	2.9658
0.01335	2.96353
0.0134	2.96126
0.01345	2.95931
0.0135	2.95769
0.01355	2.95606
0.0136	2.95477
0.01365	2.95347
0.0137	2.95217
0.01375	2.95184
0.0138	2.9512
0.01385	2.95055
0.0139	2.95055
0.01395	2.95055
0.014	2.95087
0.01405	2.95087
0.0141	2.95152
0.01415	2.95184
0.0142	2.95249
0.01425	2.95314
0.0143	2.95412
0.01435	2.95477
0.0144	2.95606
0.01445	2.95704
0.0145	2.95866
0.01455	2.95931
0.0146	2.96061
0.01465	2.96158
0.0147	2.96353
0.01475	2.96483
0.0148	2.96612
0.01485	2.96742
0.0149	2.96905
0.01495	2.97002
0.015	2.97164
0.01505	2.97294
0.0151	2.97359
0.01515	2.97554
0.0152	2.97651
0.01525	2.97716
0.0153	2.97813
0.01535	2.97878
0.0154	2.97943
0.01545	2.98073
0.0155	2.98105
0.01555	2.98203
0.0156	2.98203
0.01565	2.983
0.0157	2.983
0.01575	2.98333
0.0158	2.983
0.01585	2.98333
0.0159	2.98365
0.01595	2.98365
0.016	2.98397
0.01605	2.98365
0.0161	2.98365
0.01615	2.98333
0.0162	2.98365
0.01625	2.9843
0.0163	2.98397
0.01635	2.9843
0.0164	2.98397
0.01645	2.98462
0.0165	2.9843
0.01655	2.98462
0.0166	2.98495
0.01665	2.98495
0.0167	2.98495
0.01675	2.98527
0.0168	2.98527
0.01685	2.9856
0.0169	2.98527
0.01695	2.98527
0.017	2.98592
0.01705	2.9856
0.0171	2.9856
0.01715	2.9856
0.0172	2.98592
0.01725	2.98592
0.0173	2.98592
0.01735	2.98592
0.0174	2.98625
0.01745	2.98625
0.0175	2.98625
0.01755	2.98657
0.0176	2.9869
0.01765	2.9869
0.0177	2.98722
0.01775	2.98819
0.0178	2.98819
0.01785	2.98884
0.0179	2.98949
0.01795	2.98982
0.018	2.99079
0.01805	2.99111
0.0181	2.99209
0.01815	2.99306
0.0182	2.99371
0.01825	2.99404
0.0183	2.99501
0.01835	2.99533
0.0184	2.99598
0.01845	2.99631
0.0185	2.99696
0.01855	2.99761
0.0186	2.99793
0.01865	2.99858
0.0187	2.9989
0.01875	2.99923
0.0188	2.99988
0.01885	3.00085
0.0189	3.00085
0.01895	3.00118
0.019	3.00182
0.01905	3.00215
0.0191	3.00247
0.01915	3.0028
0.0192	3.00345
0.01925	3.00377
0.0193	3.0041
0.01935	3.0041
0.0194	3.00475
0.01945	3.00475
0.0195	3.00507
0.01955	3.00507
0.0196	3.00572
0.01965	3.00637
0.0197	3.00669
0.01975	3.00604
0.0198	3.00669
0.01985	3.00702
0.0199	3.00767
0.01995	3.00799
0.02	3.00896
0.02005	3.00929
0.0201	3.00961
0.02015	3.01059
0.0202	3.01124
0.02025	3.01189
0.0203	3.01318
0.02035	3.01351
0.0204	3.01481
0.02045	3.01546
0.0205	3.01643
0.02055	3.0174
0.0206	3.01838
0.02065	3.0187
0.0207	3.01967
0.02075	3.02
0.0208	3.02097
0.02085	3.02195
0.0209	3.02195
0.02095	3.0226
0.021	3.0226
0.02105	3.02292
0.0211	3.02292
0.02115	3.02324
0.0212	3.02292
0.02125	3.02292
0.0213	3.02324
0.02135	3.02324
0.0214	3.02324
0.02145	3.02227
0.0215	3.02227
0.02155	3.02227
0.0216	3.02195
0.02165	3.02162
0.0217	3.02097
0.02175	3.02065
0.0218	3.02097
0.02185	3.02032
0.0219	3.01967
0.02195	3.01967
0.022	3.02032
0.02205	3.01967
0.0221	3.01935
0.02215	3.01967
0.0222	3.01967
0.02225	3.01967
0.0223	3.01967
0.02235	3.02
0.0224	3.02
0.02245	3.02032
0.0225	3.02065
0.02255	3.02065
0.0226	3.0213
0.02265	3.02162
0.0227	3.0226
0.02275	3.02292
0.0228	3.02389
0.02285	3.02422
0.0229	3.02519
0.02295	3.02584
0.023	3.02681
0.02305	3.02746
0.0231	3.02811
0.02315	3.02876
0.0232	3.03006
0.02325	3.03071
0.0233	3.03201
0.02335	3.03298
0.0234	3.03363
0.02345	3.03493
0.0235	3.03623
0.02355	3.0372
0.0236	3.03817
0.02365	3.03915
0.0237	3.04045
0.02375	3.04142
0.0238	3.04239
0.02385	3.04402
0.0239	3.04466
0.02395	3.04564
0.024	3.04661
0.02405	3.04726
0.0241	3.04823
0.02415	3.04888
0.0242	3.04921
0.02425	3.04986
0.0243	3.05083
0.02435	3.05115
0.0244	3.05148
0.02445	3.0518
0.0245	3.05245
0.02455	3.0531
0.0246	3.05343
0.02465	3.05408
0.0247	3.05408
0.02475	3.0544
0.0248	3.05505
0.02485	3.0557
0.0249	3.05635
0.02495	3.05602
0.025	3.05667
0.02505	3.05732
0.0251	3.05797
0.02515	3.05829
0.0252	3.05862
0.02525	3.05959
0.0253	3.06024
0.02535	3.06057
0.0254	3.06186
0.02545	3.06251
0.0255	3.06284
0.02555	3.06349
0.0256	3.06414
0.02565	3.06479
0.0257	3.06543
0.02575	3.06641
0.0258	3.06673
0.02585	3.06673
0.0259	3.06771
0.02595	3.06836
0.026	3.06868
0.02605	3.069
0.0261	3.06933
0.02615	3.06965
0.0262	3.0703
0.02625	3.07095
0.0263	3.07095
0.02635	3.07128
0.0264	3.07193
0.02645	3.07193
0.0265	3.07225
0.02655	3.07322
0.0266	3.07322
0.02665	3.07355
0.0267	3.07387
0.02675	3.0742
0.0268	3.07452
0.02685	3.07485
0.0269	3.07485
0.02695	3.07517
0.027	3.07485
0.02705	3.07517
0.0271	3.07517
0.02715	3.0755
0.0272	3.07517
0.02725	3.0755
0.0273	3.07517
0.02735	3.07517
0.0274	3.0755
0.02745	3.07517
0.0275	3.07517
0.02755	3.0755
0.0276	3.0755
0.02765	3.0755
0.0277	3.07614
0.02775	3.07614
0.0278	3.07647
0.02785	3.07647
0.0279	3.07712
0.02795	3.07712
0.028	3.07777
0.02805	3.07744
0.0281	3.07777
0.02815	3.07809
0.0282	3.07874
0.02825	3.07907
0.0283	3.07971
0.02835	3.08004
0.0284	3.08036
0.02845	3.08069
0.0285	3.08134
0.02855	3.08134
0.0286	3.08166
0.02865	3.08231
0.0287	3.08296
0.02875	3.08328
0.0288	3.08426
0.02885	3.08393
0.0289	3.08523
0.02895	3.08523
0.029	3.08621
0.02905	3.08685
0.0291	3.08685
0.02915	3.08783
0.0292	3.08848
0.02925	3.08848
0.0293	3.08945
0.02935	3.0901
0.0294	3.09042
0.02945	3.09107
0.0295	3.09172
0.02955	3.09237
0.0296	3.0927
0.02965	3.09335
0.0297	3.09367
0.02975	3.09432
0.0298	3.09464
0.02985	3.09529
0.0299	3.09562
0.02995	3.09594
0.03	3.09659
0.03005	3.09692
0.0301	3.09756
0.03015	3.09789
0.0302	3.09886
0.03025	3.09919
0.0303	3.09951
0.03035	3.10016
0.0304	3.10081
0.03045	3.10146
0.0305	3.10211
0.03055	3.10276
0.0306	3.10341
0.03065	3.10373
0.0307	3.10438
0.03075	3.1047
0.0308	3.10568
0.03085	3.10568
0.0309	3.10665
0.03095	3.1073
0.031	3.10763
0.03105	3.10795
0.0311	3.10892
0.03115	3.10892
0.0312	3.1099
0.03125	3.1099
0.0313	3.11022
0.03135	3.1112
0.0314	3.1112
0.03145	3.11184
0.0315	3.11282
0.03155	3.11314
0.0316	3.11314
0.03165	3.11412
0.0317	3.11444
0.03175	3.11541
0.0318	3.11574
0.03185	3.11639
0.0319	3.11704
0.03195	3.11769
0.032	3.11834
0.03205	3.11866
0.0321	3.11963
0.03215	3.12061
0.0322	3.12126
0.03225	3.12223
0.0323	3.12288
0.03235	3.12385
0.0324	3.1245
0.03245	3.12515
0.0325	3.12612
0.03255	3.12677
0.0326	3.12742
0.03265	3.12775
0.0327	3.12807
0.03275	3.1284
0.0328	3.12905
0.03285	3.12969
0.0329	3.12937
0.03295	3.13002
0.033	3.12969
0.03305	3.12969
0.0331	3.12969
0.03315	3.13002
0.0332	3.13002
0.03325	3.12969
0.0333	3.13034
0.03335	3.12969
0.0334	3.13034
0.03345	3.13099
0.0335	3.13067
0.03355	3.13099
0.0336	3.13132
0.03365	3.13197
0.0337	3.13262
0.03375	3.13229
0.0338	3.13229
0.03385	3.13262
0.0339	3.13326
0.03395	3.13326
0.034	3.13326
0.03405	3.13359
0.0341	3.13391
0.03415	3.13359
0.0342	3.13391
0.03425	3.13359
0.0343	3.13424
0.03435	3.13456
0.0344	3.13456
0.03445	3.13489
0.0345	3.13489
0.03455	3.13521
0.0346	3.13554
0.03465	3.13586
0.0347	3.13554
0.03475	3.13619
0.0348	3.13651
0.03485	3.13716
0.0349	3.13716
0.03495	3.13781
0.035	3.13813
0.03505	3.13878
0.0351	3.13943
0.03515	3.13943
0.0352	3.14008
0.03525	3.14073
0.0353	3.1417
0.03535	3.14235
0.0354	3.143
0.03545	3.14365
0.0355	3.14495
0.03555	3.1456
0.0356	3.14657
0.03565	3.14722
0.0357	3.14819
0.03575	3.14852
0.0358	3.15014
0.03585	3.15111
0.0359	3.15176
0.03595	3.15274
0.036	3.15371
0.03605	3.15404
0.0361	3.15501
0.03615	3.15566
0.0362	3.15631
0.03625	3.15696
0.0363	3.15761
0.03635	3.15793
0.0364	3.15825
0.03645	3.15858
0.0365	3.1589
0.03655	3.15858
0.0366	3.15923
0.03665	3.15955
0.0367	3.1602
0.03675	3.1602
0.0368	3.1602
0.03685	3.16053
0.0369	3.16085
0.03695	3.16085
0.037	3.16085
0.03705	3.1615
0.0371	3.1615
0.03715	3.16182
0.0372	3.1615
0.03725	3.16182
0.0373	3.16215
0.03735	3.16215
0.0374	3.16215
0.03745	3.16247
0.0375	3.16312
0.03755	3.16345
0.0376	3.16377
0.03765	3.16345
0.0377	3.1641
0.03775	3.16442
0.0378	3.16475
0.03785	3.16539
0.0379	3.16539
0.03795	3.16572
0.038	3.16572
0.03805	3.16669
0.0381	3.16637
0.03815	3.16734
0.0382	3.16767
0.03825	3.16767
0.0383	3.16864
0.03835	3.16832
0.0384	3.16832
0.03845	3.16832
0.0385	3.16896
0.03855	3.16832
0.0386	3.16832
0.03865	3.16832
0.0387	3.16864
0.03875	3.16799
0.0388	3.16864
0.03885	3.16832
0.0389	3.16864
0.03895	3.16896
0.039	3.16896
0.03905	3.16896
0.0391	3.16961
0.03915	3.16994
0.0392	3.17026
0.03925	3.17059
0.0393	3.17124
0.03935	3.17156
0.0394	3.17189
0.03945	3.17253
0.0395	3.17286
0.03955	3.17318
0.0396	3.17383
0.03965	3.17481
0.0397	3.17578
0.03975	3.1761
0.0398	3.17675
0.03985	3.17773
0.0399	3.17903
0.03995	3.18032
0.04	3.1813
0.04005	3.18195
0.0401	3.18324
0.04015	3.18389
0.0402	3.18487
0.04025	3.18584
0.0403	3.18649
0.04035	3.18811
0.0404	3.18876
0.04045	3.18941
0.0405	3.19006
0.04055	3.19103
0.0406	3.19168
0.04065	3.19201
0.0407	3.19233
0.04075	3.19298
0.0408	3.19298
0.04085	3.19363
0.0409	3.19363
0.04095	3.19363
0.041	3.19395
0.04105	3.1946
0.0411	3.1946
0.04115	3.19493
0.0412	3.19493
0.04125	3.19493
0.0413	3.19493
0.04135	3.19525
0.0414	3.19525
0.04145	3.1959
0.0415	3.1959
0.04155	3.1959
0.0416	3.19623
0.04165	3.19655
0.0417	3.1972
0.04175	3.1972
0.0418	3.1985
0.04185	3.1985
0.0419	3.19882
0.04195	3.19947
0.042	3.20012
0.04205	3.20012
0.0421	3.20077
0.04215	3.20109
0.0422	3.20109
0.04225	3.20174
0.0423	3.20272
0.04235	3.20272
0.0424	3.20272
0.04245	3.20337
0.0425	3.20337
0.04255	3.20401
0.0426	3.20466
0.04265	3.20499
0.0427	3.20596
0.04275	3.20629
0.0428	3.20726
0.04285	3.20758
0.0429	3.20856
0.04295	3.20921
0.043	3.21051
0.04305	3.21148
0.0431	3.21213
0.04315	3.2131
0.0432	3.21408
0.04325	3.21537
0.0433	3.2157
0.04335	3.21635
0.0434	3.21797
0.04345	3.21894
0.0435	3.21959
0.04355	3.22024
0.0436	3.22122
0.04365	3.22219
0.0437	3.22316
0.04375	3.22349
0.0438	3.22446
0.04385	3.22543
0.0439	3.22641
0.04395	3.22641
0.044	3.22673
0.04405	3.22738
0.0441	3.22771
0.04415	3.22771
0.0442	3.22803
0.04425	3.22836
0.0443	3.22803
0.04435	3.22803
0.0444	3.22803
0.04445	3.22803
0.0445	3.22771
0.04455	3.22738
0.0446	3.22738
0.04465	3.22771
0.0447	3.22771
0.04475	3.22738
0.0448	3.22738
0.04485	3.22738
0.0449	3.22771
0.04495	3.22803
0.045	3.22738
0.04505	3.22771
0.0451	3.22803
0.04515	3.22836
0.0452	3.22868
0.04525	3.229
0.0453	3.22965
0.04535	3.2303
0.0454	3.22998
0.04545	3.23063
0.0455	3.23095
0.04555	3.23128
0.0456	3.23193
0.04565	3.23193
0.0457	3.23225
0.04575	3.23257
0.0458	3.23322
0.04585	3.23355
0.0459	3.23387
0.04595	3.23452
0.046	3.23485
0.04605	3.23582
0.0461	3.23647
0.04615	3.23712
0.0462	3.23809
0.04625	3.23842
0.0463	3.23939
0.04635	3.24036
0.0464	3.24134
0.04645	3.24231
0.0465	3.24328
0.04655	3.24458
0.0466	3.24491
0.04665	3.24588
0.0467	3.24718
0.04675	3.24815
0.0468	3.2488
0.04685	3.2501
0.0469	3.25042
0.04695	3.25107
0.047	3.25107
0.04705	3.25237
0.0471	3.25302
0.04715	3.25367
0.0472	3.25432
0.04725	3.25497
0.0473	3.25464
0.04735	3.25529
0.0474	3.25529
0.04745	3.25594
0.0475	3.25627
0.04755	3.25627
0.0476	3.25627
0.04765	3.25659
0.0477	3.25627
0.04775	3.25659
0.0478	3.25692
0.04785	3.25659
0.0479	3.25724
0.04795	3.25724
0.048	3.25756
0.04805	3.25756
0.0481	3.25789
0.04815	3.25854
0.0482	3.25886
0.04825	3.25886
0.0483	3.25919
0.04835	3.25951
0.0484	3.25984
0.04845	3.26049
0.0485	3.26081
0.04855	3.26113
0.0486	3.26113
0.04865	3.26211
0.0487	3.26243
0.04875	3.26308
0.0488	3.26308
0.04885	3.26406
0.0489	3.26406
0.04895	3.2647
0.049	3.26535
0.04905	3.26568
0.0491	3.266
0.04915	3.26665
0.0492	3.26698
0.04925	3.2673
0.0493	3.26763
0.04935	3.26795
0.0494	3.26763
0.04945	3.26763
0.0495	3.26795
0.04955	3.26827
0.0496	3.26827
0.04965	3.26892
0.0497	3.2686
0.04975	3.26892
0.0498	3.26892
0.04985	3.26957
0.0499	3.2699
0.04995	3.2699
0.05	3.27087
0.05005	3.2712
0.0501	3.27217
0.05015	3.27249
0.0502	3.27347
0.05025	3.27379
0.0503	3.27477
0.05035	3.27574
0.0504	3.27639
0.05045	3.27736
0.0505	3.27736
0.05055	3.27866
0.0506	3.27963
0.05065	3.28028
0.0507	3.28093
0.05075	3.28191
0.0508	3.28191
0.05085	3.28255
0.0509	3.28353
0.05095	3.28385
0.051	3.2845
0.05105	3.2845
0.0511	3.28483
0.05115	3.28483
0.0512	3.28515
0.05125	3.2858
0.0513	3.2858
0.05135	3.28612
0.0514	3.28645
0.05145	3.28645
0.0515	3.28645
0.05155	3.2871
0.0516	3.2871
0.05165	3.2871
0.0517	3.2871
0.05175	3.28807
0.0518	3.28807
0.05185	3.28905
0.0519	3.28937
0.05195	3.28969
0.052	3.29002
0.05205	3.29067
0.0521	3.29099
0.05215	3.29132
0.0522	3.29197
0.05225	3.29229
0.0523	3.29229
0.05235	3.29294
0.0524	3.29294
0.05245	3.29326
0.0525	3.29359
0.05255	3.29391
0.0526	3.29456
0.05265	3.29489
0.0527	3.29521
0.05275	3.29586
0.0528	3.29651
0.05285	3.29716
0.0529	3.29748
0.05295	3.29846
0.053	3.29878
0.05305	3.30008
0.0531	3.30073
0.05315	3.3017
0.0532	3.30235
0.05325	3.30333
0.0533	3.30397
0.05335	3.30495
0.0534	3.30527
0.05345	3.30592
0.0535	3.3069
0.05355	3.30754
0.0536	3.30819
0.05365	3.30884
0.0537	3.30982
0.05375	3.30982
0.0538	3.31079
0.05385	3.31111
0.0539	3.31176
0.05395	3.31274
0.054	3.31274
0.05405	3.31306
0.0541	3.31404
0.05415	3.31371
0.0542	3.31468
0.05425	3.31501
0.0543	3.31533
0.05435	3.31566
0.0544	3.31566
0.05445	3.31631
0.0545	3.31631
0.05455	3.31696
0.0546	3.31728
0.05465	3.31728
0.0547	3.31761
0.05475	3.31793
0.0548	3.31825
0.05485	3.31825
0.0549	3.31858
0.05495	3.31858
0.055	3.3189
0.05505	3.3189
0.0551	3.3189
0.05515	3.31955
0.0552	3.31923
0.05525	3.31955
0.0553	3.31988
0.05535	3.31923
0.0554	3.31923
0.05545	3.31955
0.0555	3.31988
0.05555	3.31955
0.0556	3.31988
0.05565	3.31988
0.0557	3.31988
0.05575	3.31955
0.0558	3.32053
0.05585	3.3202
0.0559	3.32053
0.05595	3.32085
0.056	3.32085
0.05605	3.32085
0.0561	3.32118
0.05615	3.32118
0.0562	3.32182
0.05625	3.32182
0.0563	3.32215
0.05635	3.3228
0.0564	3.32312
0.05645	3.32312
0.0565	3.3228
0.05655	3.32377
0.0566	3.32442
0.05665	3.32442
0.0567	3.32507
0.05675	3.32507
0.0568	3.32507
0.05685	3.32539
0.0569	3.32604
0.05695	3.32637
0.057	3.32637
0.05705	3.32637
0.0571	3.32669
0.05715	3.32702
0.0572	3.32669
0.05725	3.32637
0.0573	3.32702
0.05735	3.32669
0.0574	3.32702
0.05745	3.32669
0.0575	3.32702
0.05755	3.32702
0.0576	3.32669
0.05765	3.32734
0.0577	3.32767
0.05775	3.32799
0.0578	3.32799
0.05785	3.32896
0.0579	3.32961
0.05795	3.33026
0.058	3.33091
0.05805	3.33156
0.0581	3.33221
0.05815	3.33351
0.0582	3.33416
0.05825	3.33481
0.0583	3.3361
0.05835	3.33643
0.0584	3.33708
0.05845	3.33838
0.0585	3.33838
0.05855	3.33935
0.0586	3.34
0.05865	3.34032
0.0587	3.34097
0.05875	3.3413
0.0588	3.3413
0.05885	3.34227
0.0589	3.34259
0.05895	3.34324
0.059	3.34389
0.05905	3.34422
0.0591	3.34487
0.05915	3.34584
0.0592	3.34616
0.05925	3.34681
0.0593	3.34779
0.05935	3.34844
0.0594	3.34941
0.05945	3.35038
0.0595	3.35071
0.05955	3.35233
0.0596	3.35298
0.05965	3.35363
0.0597	3.35525
0.05975	3.35558
0.0598	3.35623
0.05985	3.35655
0.0599	3.3572
0.05995	3.35752
0.06	3.3585
0.06005	3.35882
0.0601	3.35947
0.06015	3.36012
0.0602	3.36044
0.06025	3.36109
0.0603	3.36142
0.06035	3.36207
0.0604	3.36207
0.06045	3.36239
0.0605	3.36272
0.06055	3.36304
0.0606	3.36304
0.06065	3.36369
0.0607	3.36401
0.06075	3.36434
0.0608	3.36434
0.06085	3.36401
0.0609	3.36434
0.06095	3.36466
0.061	3.36466
0.06105	3.36466
0.0611	3.36466
0.06115	3.36531
0.0612	3.36499
0.06125	3.36531
0.0613	3.36564
0.06135	3.36564
0.0614	3.36629
0.06145	3.36629
0.0615	3.36661
0.06155	3.36661
0.0616	3.36661
0.06165	3.36726
0.0617	3.36758
0.06175	3.36823
0.0618	3.36823
0.06185	3.36888
0.0619	3.36921
0.06195	3.36953
0.062	3.36986
0.06205	3.37018
0.0621	3.37018
0.06215	3.37083
0.0622	3.37083
0.06225	3.37115
0.0623	3.37115
0.06235	3.37148
0.0624	3.37148
0.06245	3.3718
0.0625	3.37245
0.06255	3.37245
0.0626	3.37278
0.06265	3.37343
0.0627	3.37375
0.06275	3.37472
0.0628	3.37472
0.06285	3.3757
0.0629	3.37602
0.06295	3.37667
0.063	3.37732
0.06305	3.37797
0.0631	3.37862
0.06315	3.37927
0.0632	3.38024
0.06325	3.38122
0.0633	3.38154
0.06335	3.38251
0.0634	3.38381
0.06345	3.38446
0.0635	3.38543
0.06355	3.38641
0.0636	3.38738
0.06365	3.38836
0.0637	3.389
0.06375	3.38998
0.0638	3.39063
0.06385	3.3916
0.0639	3.39257
0.06395	3.3929
0.064	3.39355
0.06405	3.39387
0.0641	3.3942
0.06415	3.39485
0.0642	3.39485
0.06425	3.39485
0.0643	3.39517
0.06435	3.3955
0.0644	3.39582
0.06445	3.3955
0.0645	3.39582
0.06455	3.39614
0.0646	3.39647
0.06465	3.39647
0.0647	3.39679
0.06475	3.39647
0.0648	3.39744
0.06485	3.39744
0.0649	3.39809
0.06495	3.39809
0.065	3.39842
0.06505	3.39874
0.0651	3.39874
0.06515	3.39907
0.0652	3.39939
0.06525	3.39971
0.0653	3.39971
0.06535	3.40036
0.0654	3.40101
0.06545	3.40166
0.0655	3.40166
0.06555	3.40264
0.0656	3.40296
0.06565	3.40426
0.0657	3.40426
0.06575	3.40491
0.0658	3.40588
0.06585	3.40718
0.0659	3.4075
0.06595	3.40815
0.066	3.4088
0.06605	3.40978
0.0661	3.41042
0.06615	3.4114
0.0662	3.41172
0.06625	3.41302
0.0663	3.41335
0.06635	3.41399
0.0664	3.41464
0.06645	3.41594
0.0665	3.41627
0.06655	3.41659
0.0666	3.41724
0.06665	3.41724
0.0667	3.41789
0.06675	3.41854
0.0668	3.41886
0.06685	3.41919
0.0669	3.41984
0.06695	3.41951
0.067	3.42016
0.06705	3.42049
0.0671	3.42081
0.06715	3.42113
0.0672	3.42146
0.06725	3.42178
0.0673	3.42211
0.06735	3.42211
0.0674	3.42211
0.06745	3.42276
0.0675	3.42276
0.06755	3.42308
0.0676	3.42308
0.06765	3.42341
0.0677	3.42341
0.06775	3.42373
0.0678	3.42373
0.06785	3.42438
0.0679	3.4247
0.06795	3.42503
0.068	3.42535
0.06805	3.42568
0.0681	3.42665
0.06815	3.42665
0.0682	3.42763
0.06825	3.42795
0.0683	3.42827
0.06835	3.4286
0.0684	3.42892
0.06845	3.4286
0.0685	3.42925
0.06855	3.4299
0.0686	3.43022
0.06865	3.4299
0.0687	3.4312
0.06875	3.43022
0.0688	3.43087
0.06885	3.4312
0.0689	3.4312
0.06895	3.4312
0.069	3.4312
0.06905	3.4312
0.0691	3.43184
0.06915	3.43184
0.0692	3.43184
0.06925	3.43314
0.0693	3.43314
0.06935	3.43347
0.0694	3.43347
0.06945	3.43379
0.0695	3.43477
0.06955	3.43477
0.0696	3.43509
0.06965	3.43574
0.0697	3.43639
0.06975	3.43704
0.0698	3.43736
0.06985	3.43769
0.0699	3.43834
0.06995	3.43866
0.07	3.43931
0.07005	3.43963
0.0701	3.43963
0.07015	3.44028
0.0702	3.44061
0.07025	3.44061
0.0703	3.44061
0.07035	3.44061
0.0704	3.44061
0.07045	3.44061
0.0705	3.44093
0.07055	3.44126
0.0706	3.44126
0.07065	3.44126
0.0707	3.44158
0.07075	3.44158
0.0708	3.44158
0.07085	3.44191
0.0709	3.44191
0.07095	3.44191
0.071	3.44255
0.07105	3.44288
0.0711	3.44353
0.07115	3.4432
0.0712	3.44353
0.07125	3.44418
0.0713	3.4445
0.07135	3.4445
0.0714	3.4445
0.07145	3.44483
0.0715	3.44515
0.07155	3.44548
0.0716	3.44483
0.07165	3.44548
0.0717	3.44515
0.07175	3.44548
0.0718	3.44548
0.07185	3.44548
0.0719	3.4458
0.07195	3.44548
0.072	3.44612
0.07205	3.44645
0.0721	3.44677
0.07215	3.44677
0.0722	3.4471
0.07225	3.44742
0.0723	3.44775
0.07235	3.44807
0.0724	3.4484
0.07245	3.44937
0.0725	3.44969
0.07255	3.45002
0.0726	3.45067
0.07265	3.45067
0.0727	3.45132
0.07275	3.45164
0.0728	3.45197
0.07285	3.45262
0.0729	3.45294
0.07295	3.45294
0.073	3.45359
0.07305	3.45359
0.0731	3.45391
0.07315	3.45456
0.0732	3.45489
0.07325	3.45489
0.0733	3.45521
0.07335	3.45521
0.0734	3.45586
0.07345	3.45651
0.0735	3.45651
0.07355	3.45748
0.0736	3.45781
0.07365	3.45846
0.0737	3.45911
0.07375	3.4604
0.0738	3.46105
0.07385	3.4617
0.0739	3.46268
0.07395	3.463
0.074	3.46397
0.07405	3.46462
0.0741	3.46527
0.07415	3.46592
0.0742	3.4669
0.07425	3.46754
0.0743	3.46787
0.07435	3.46917
0.0744	3.46982
0.07445	3.47047
0.0745	3.47079
0.07455	3.47176
0.0746	3.47176
0.07465	3.47241
0.0747	3.47241
0.07475	3.47274
0.0748	3.47339
0.07485	3.47339
0.0749	3.47339
0.07495	3.47371
0.075	3.47371
0.07505	3.47404
0.0751	3.47404
0.07515	3.47404
0.0752	3.47404
0.07525	3.47436
0.0753	3.47468
0.07535	3.47436
0.0754	3.47468
0.07545	3.47566
0.0755	3.47533
0.07555	3.47566
0.0756	3.47663
0.07565	3.47663
0.0757	3.47728
0.07575	3.47761
0.0758	3.47793
0.07585	3.47858
0.0759	3.47923
0.07595	3.47988
0.076	3.48085
0.07605	3.48118
0.0761	3.48215
0.07615	3.48377
0.0762	3.48377
0.07625	3.48507
0.0763	3.48539
0.07635	3.48637
0.0764	3.48734
0.07645	3.48799
0.0765	3.48864
0.07655	3.48929
0.0766	3.49059
0.07665	3.49124
0.0767	3.49188
0.07675	3.49253
0.0768	3.49318
0.07685	3.49416
0.0769	3.49481
0.07695	3.49513
0.077	3.49545
0.07705	3.49643
0.0771	3.49675
0.07715	3.4974
0.0772	3.49805
0.07725	3.49805
0.0773	3.4987
0.07735	3.4987
0.0774	3.49902
0.07745	3.4987
0.0775	3.4987
0.07755	3.4987
0.0776	3.4987
0.07765	3.49805
0.0777	3.49805
0.07775	3.49708
0.0778	3.49708
0.07785	3.49675
0.0779	3.4961
0.07795	3.49578
0.078	3.49545
0.07805	3.49545
0.0781	3.49513
0.07815	3.49481
0.0782	3.49481
0.07825	3.49481
0.0783	3.49481
0.07835	3.49481
0.0784	3.49448
0.07845	3.49513
0.0785	3.49513
0.07855	3.49545
0.0786	3.49578
0.07865	3.49578
0.0787	3.4961
0.07875	3.49675
0.0788	3.49675
0.07885	3.49773
0.0789	3.49805
0.07895	3.49838
0.079	3.4987
0.07905	3.49902
0.0791	3.49967
0.07915	3.50032
0.0792	3.50097
0.07925	3.50162
0.0793	3.50195
0.07935	3.50292
0.0794	3.50357
0.07945	3.50389
0.0795	3.50487
0.07955	3.50487
0.0796	3.50616
0.07965	3.50649
0.0797	3.50746
0.07975	3.50876
0.0798	3.50876
0.07985	3.50973
0.0799	3.51038
0.07995	3.51103
0.08	3.51168
0.08005	3.51298
0.0801	3.51363
0.08015	3.51428
0.0802	3.51493
0.08025	3.51558
0.0803	3.51623
0.08035	3.51687
0.0804	3.5172
0.08045	3.51785
0.0805	3.51817
0.08055	3.51882
0.0806	3.51915
0.08065	3.51915
0.0807	3.51947
0.08075	3.51947
0.0808	3.51947
0.08085	3.51947
0.0809	3.5198
0.08095	3.5198
0.081	3.5198
0.08105	3.5198
0.0811	3.5198
0.08115	3.5198
0.0812	3.5198
0.08125	3.5198
0.0813	3.5198
0.08135	3.52012
0.0814	3.52012
0.08145	3.52044
0.0815	3.52077
0.08155	3.52077
0.0816	3.52109
0.08165	3.52109
0.0817	3.52174
0.08175	3.52239
0.0818	3.52272
0.08185	3.52337
0.0819	3.52401
0.08195	3.52466
0.082	3.52466
0.08205	3.52629
0.0821	3.52596
0.08215	3.52661
0.0822	3.52694
0.08225	3.52791
0.0823	3.52823
0.08235	3.52888
0.0824	3.52986
0.08245	3.53018
0.0825	3.53083
0.08255	3.53115
0.0826	3.5318
0.08265	3.53245
0.0827	3.5331
0.08275	3.53343
0.0828	3.5344
0.08285	3.53505
0.0829	3.5357
0.08295	3.53635
0.083	3.53667
0.08305	3.53765
0.0831	3.53829
0.08315	3.53894
0.0832	3.53992
0.08325	3.54057
0.0833	3.54122
0.08335	3.54122
0.0834	3.54251
0.08345	3.54349
0.0835	3.54381
0.08355	3.54511
0.0836	3.54543
0.08365	3.54608
0.0837	3.54706
0.08375	3.54771
0.0838	3.54868
0.08385	3.54933
0.0839	3.54965
0.08395	3.55063
0.084	3.55063
0.08405	3.55128
0.0841	3.5516
0.08415	3.55225
0.0842	3.55322
0.08425	3.55355
0.0843	3.5542
0.08435	3.5542
0.0844	3.55452
0.08445	3.55452
0.0845	3.5555
0.08455	3.5555
0.0846	3.55582
0.08465	3.55582
0.0847	3.55647
0.08475	3.55647
0.0848	3.55647
0.08485	3.55679
0.0849	3.55679
0.08495	3.55712
0.085	3.55744
0.08505	3.55777
0.0851	3.55809
0.08515	3.55842
0.0852	3.55809
0.08525	3.55842
0.0853	3.55874
0.08535	3.55842
0.0854	3.55907
0.08545	3.55842
0.0855	3.55842
0.08555	3.55874
0.0856	3.55842
0.08565	3.55907
0.0857	3.55907
0.08575	3.55874
0.0858	3.55874
0.08585	3.55907
0.0859	3.55939
0.08595	3.55939
0.086	3.55907
0.08605	3.55907
0.0861	3.55939
0.08615	3.55939
0.0862	3.55939
0.08625	3.55971
0.0863	3.55939
0.08635	3.55971
0.0864	3.55939
0.08645	3.55971
0.0865	3.56004
0.08655	3.56036
0.0866	3.56069
0.08665	3.56069
0.0867	3.56134
0.08675	3.56101
0.0868	3.56166
0.08685	3.56199
0.0869	3.56264
0.08695	3.56328
0.087	3.56393
0.08705	3.56426
0.0871	3.56491
0.08715	3.56588
0.0872	3.56588
0.08725	3.56653
0.0873	3.56653
0.08735	3.56685
0.0874	3.56718
0.08745	3.5675
0.0875	3.56783
0.08755	3.56783
0.0876	3.56848
0.08765	3.56783
0.0877	3.56783
0.08775	3.56783
0.0878	3.5675
0.08785	3.5675
0.0879	3.56783
0.08795	3.56718
0.088	3.5675
0.08805	3.5675
0.0881	3.5675
0.08815	3.56783
0.0882	3.5675
0.08825	3.56783
0.0883	3.56783
0.08835	3.5688
0.0884	3.5688
0.08845	3.56913
0.0885	3.56945
0.08855	3.56978
0.0886	3.57042
0.08865	3.57075
0.0887	3.5714
0.08875	3.57172
0.0888	3.57237
0.08885	3.57302
0.0889	3.57335
0.08895	3.57399
0.089	3.57432
0.08905	3.57464
0.0891	3.57464
0.08915	3.57529
0.0892	3.57562
0.08925	3.57594
0.0893	3.57594
0.08935	3.57627
0.0894	3.57594
0.08945	3.57627
0.0895	3.57594
0.08955	3.57692
0.0896	3.57627
0.08965	3.57692
0.0897	3.57659
0.08975	3.57659
0.0898	3.57659
0.08985	3.57659
0.0899	3.57659
0.08995	3.57594
0.09	3.57659
0.09005	3.57627
0.0901	3.57594
0.09015	3.57627
0.0902	3.57627
0.09025	3.57627
0.0903	3.57659
0.09035	3.57627
0.0904	3.57627
0.09045	3.57659
0.0905	3.57692
0.09055	3.57692
0.0906	3.57756
0.09065	3.57724
0.0907	3.57789
0.09075	3.57854
0.0908	3.57886
0.09085	3.57854
0.0909	3.57919
0.09095	3.57951
0.091	3.57984
0.09105	3.58081
0.0911	3.58049
0.09115	3.58113
0.0912	3.58146
0.09125	3.58178
0.0913	3.58211
0.09135	3.58243
0.0914	3.58308
0.09145	3.58341
0.0915	3.58406
0.09155	3.58438
0.0916	3.58503
0.09165	3.58535
0.0917	3.586
0.09175	3.58665
0.0918	3.5873
0.09185	3.58795
0.0919	3.58827
0.09195	3.58925
0.092	3.5899
0.09205	3.59022
0.0921	3.5912
0.09215	3.59249
0.0922	3.59217
0.09225	3.59314
0.0923	3.59347
0.09235	3.59412
0.0924	3.59477
0.09245	3.59509
0.0925	3.59606
0.09255	3.59606
0.0926	3.59639
0.09265	3.59639
0.0927	3.59639
0.09275	3.59704
0.0928	3.59704
0.09285	3.59769
0.0929	3.59736
0.09295	3.59769
0.093	3.59801
0.09305	3.59736
0.0931	3.59834
0.09315	3.59866
0.0932	3.59866
0.09325	3.59898
0.0933	3.59931
0.09335	3.60028
0.0934	3.60093
0.09345	3.60158
0.0935	3.60223
0.09355	3.60255
0.0936	3.6032
0.09365	3.6045
0.0937	3.60515
0.09375	3.6058
0.0938	3.60677
0.09385	3.60775
0.0939	3.6084
0.09395	3.60905
0.094	3.61002
0.09405	3.61099
0.0941	3.61164
0.09415	3.61229
0.0942	3.61262
0.09425	3.61326
0.0943	3.61424
0.09435	3.61424
0.0944	3.61489
0.09445	3.61489
0.0945	3.61554
0.09455	3.61554
0.0946	3.61586
0.09465	3.61619
0.0947	3.61586
0.09475	3.61619
0.0948	3.61619
0.09485	3.61619
0.0949	3.61651
0.09495	3.61651
0.095	3.61683
0.09505	3.61683
0.0951	3.61716
0.09515	3.61716
0.0952	3.61748
0.09525	3.61748
0.0953	3.61748
0.09535	3.61748
0.0954	3.61748
0.09545	3.61781
0.0955	3.61781
0.09555	3.61716
0.0956	3.61716
0.09565	3.61748
0.0957	3.61651
0.09575	3.61651
0.0958	3.61651
0.09585	3.61619
0.0959	3.61619
0.09595	3.61619
0.096	3.61586
0.09605	3.61619
0.0961	3.61619
0.09615	3.61651
0.0962	3.61683
0.09625	3.61683
0.0963	3.61748
0.09635	3.61846
0.0964	3.61878
0.09645	3.62008
0.0965	3.62008
0.09655	3.62138
0.0966	3.62203
0.09665	3.62268
0.0967	3.62365
0.09675	3.6243
0.0968	3.62527
0.09685	3.62592
0.0969	3.6269
0.09695	3.6269
0.097	3.6269
0.09705	3.62722
0.0971	3.62787
0.09715	3.62819
0.0972	3.62852
0.09725	3.62852
0.0973	3.62884
0.09735	3.62884
0.0974	3.62917
0.09745	3.62917
0.0975	3.62949
0.09755	3.62982
0.0976	3.62949
0.09765	3.62982
0.0977	3.62982
0.09775	3.62982
0.0978	3.62982
0.09785	3.62982
0.0979	3.63014
0.09795	3.63014
0.098	3.63014
0.09805	3.63014
0.0981	3.63111
0.09815	3.63047
0.0982	3.63047
0.09825	3.63014
0.0983	3.63047
0.09835	3.63047
0.0984	3.63047
0.09845	3.63014
0.0985	3.63014
0.09855	3.62949
0.0986	3.62917
0.09865	3.62917
0.0987	3.62852
0.09875	3.62819
0.0988	3.62787
0.09885	3.62754
0.0989	3.62722
0.09895	3.6269
0.099	3.62625
0.09905	3.62625
[truncated: 5,812 more rows]
