# Supplementary material for: An evolutionarily conserved glycine-tyrosine motif forms a folding core in outer membrane proteins
Source: PLoS One. 2017 Aug 3;12(8):e0182016. doi: 10.1371/journal.pone.0182016 (PMC5542473; doi:10.1371/journal.pone.0182016)
Supplement: S1 File — (ZIP) [file pone.0182016.s001.zip › OmpX stopflow RAW data/OmpX WT 2/ompx_wt_ch1_024.bka]

BIO-KINE ASCII FILE
_COMMENT	External device
_COMMENT	Kinetics measurement
_COMMENT	Y Unit : Volt, X Unit : s
_COMMENT	Timebase 1 = .00005 s 5001 pts
_COMMENT	Timebase 2 = .001 s 2749 pts
_COMMENT	Timebase 3 = .5 s 44 pts
_SFM	SFM-300 /S Advanced mode
_SFM	Ratio : S1: 950, S2: 950, S3: 100
_SFM	Content : S1: , S2: , S3:
_SFM	Concentration : S1: , S2: , S3:
_SFM	Total volume : 422 �l Flow : 14 mL/s
_SFM	Acquisition start : 10 ms before stop
_SFM	cuve=FC-08, s1=10 ml , s2=10 ml , s3=1.9 ml
_UNITX	s
_UNITY	Volt
_DELTAX	0
_DATA
1e-300	2.16548
5e-5	2.18527
1e-4	2.20605
1.5e-4	2.22779
2e-4	2.25083
2.5e-4	2.27452
3e-4	2.29919
3.5e-4	2.32483
4e-4	2.35079
4.5e-4	2.3774
5e-4	2.40499
5.5e-4	2.4316
6e-4	2.45886
6.5e-4	2.48613
7e-4	2.51339
7.5e-4	2.54065
8e-4	2.56726
8.5e-4	2.59355
9e-4	2.61854
9.5e-4	2.64353
0.001	2.66754
0.00105	2.69156
0.0011	2.71363
0.00115	2.73537
0.0012	2.75582
0.00125	2.77562
0.0013	2.79444
0.00135	2.81164
0.0014	2.82819
0.00145	2.84345
0.0015	2.8574
0.00155	2.87071
0.0016	2.88239
0.00165	2.89343
0.0017	2.90251
0.00175	2.91063
0.0018	2.91647
0.00185	2.92134
0.0019	2.92523
0.00195	2.92718
0.002	2.9275
0.00205	2.92653
0.0021	2.92393
0.00215	2.92004
0.0022	2.9142
0.00225	2.90738
0.0023	2.89927
0.00235	2.88986
0.0024	2.8798
0.00245	2.86844
0.0025	2.85643
0.00255	2.84345
0.0026	2.82949
0.00265	2.81489
0.0027	2.80028
0.00275	2.78535
0.0028	2.76945
0.00285	2.75355
0.0029	2.737
0.00295	2.72077
0.003	2.70422
0.00305	2.68734
0.0031	2.67047
0.00315	2.65424
0.0032	2.63769
0.00325	2.62146
0.0033	2.60588
0.00335	2.59063
0.0034	2.57635
0.00345	2.56174
0.0035	2.54811
0.00355	2.53513
0.0036	2.52312
0.00365	2.51144
0.0037	2.50041
0.00375	2.49132
0.0038	2.48256
0.00385	2.47477
0.0039	2.46828
0.00395	2.46243
0.004	2.45757
0.00405	2.454
0.0041	2.45107
0.00415	2.44913
0.0042	2.44848
0.00425	2.44848
0.0043	2.4488
0.00435	2.45043
0.0044	2.4527
0.00445	2.45529
0.0045	2.45886
0.00455	2.46276
0.0046	2.46795
0.00465	2.47249
0.0047	2.47801
0.00475	2.48353
0.0048	2.49002
0.00485	2.49586
0.0049	2.5017
0.00495	2.50787
0.005	2.51436
0.00505	2.52085
0.0051	2.52702
0.00515	2.53351
0.0052	2.54
0.00525	2.54617
0.0053	2.55266
0.00535	2.55915
0.0054	2.56629
0.00545	2.57278
0.0055	2.58024
0.00555	2.58738
0.0056	2.59517
0.00565	2.60264
0.0057	2.61075
0.00575	2.61951
0.0058	2.6286
0.00585	2.63769
0.0059	2.64742
0.00595	2.65781
0.006	2.66917
0.00605	2.67988
0.0061	2.69156
0.00615	2.70357
0.0062	2.71623
0.00625	2.72921
0.0063	2.74219
0.00635	2.7555
0.0064	2.76913
0.00645	2.78341
0.0065	2.79736
0.00655	2.81164
0.0066	2.8256
0.00665	2.83988
0.0067	2.85383
0.00675	2.86811
0.0068	2.88142
0.00685	2.89473
0.0069	2.90803
0.00695	2.92134
0.007	2.93399
0.00705	2.946
0.0071	2.95736
0.00715	2.96872
0.0072	2.97943
0.00725	2.98949
0.0073	2.99923
0.00735	3.00767
0.0074	3.01546
0.00745	3.02324
0.0075	3.02909
0.00755	3.03428
0.0076	3.03915
0.00765	3.04207
0.0077	3.04499
0.00775	3.04629
0.0078	3.04694
0.00785	3.04629
0.0079	3.04466
0.00795	3.04207
0.008	3.03817
0.00805	3.03298
0.0081	3.02681
0.00815	3.01903
0.0082	3.01091
0.00825	3.00118
0.0083	2.99047
0.00835	2.97846
0.0084	2.96612
0.00845	2.95314
0.0085	2.93951
0.00855	2.92523
0.0086	2.91128
0.00865	2.89635
0.0087	2.88109
0.00875	2.86649
0.0088	2.85124
0.00885	2.83728
0.0089	2.82333
0.00895	2.80905
0.009	2.79639
0.00905	2.78373
0.0091	2.77205
0.00915	2.76036
0.0092	2.74933
0.00925	2.73894
0.0093	2.72953
0.00935	2.72109
0.0094	2.71298
0.00945	2.70519
0.0095	2.69805
0.00955	2.69124
0.0096	2.68442
0.00965	2.67858
0.0097	2.67241
0.00975	2.6669
0.0098	2.66203
0.00985	2.65716
0.0099	2.65197
0.00995	2.64775
0.01	2.64353
0.01005	2.63899
0.0101	2.63574
0.01015	2.63217
0.0102	2.62892
0.01025	2.62535
0.0103	2.62243
0.01035	2.61951
0.0104	2.61789
0.01045	2.61562
0.0105	2.61335
0.01055	2.61172
0.0106	2.6101
0.01065	2.60913
0.0107	2.60783
0.01075	2.6075
0.0108	2.60686
0.01085	2.60653
0.0109	2.60686
0.01095	2.60718
0.011	2.60783
0.01105	2.6088
0.0111	2.61043
0.01115	2.61237
0.0112	2.61529
0.01125	2.61821
0.0113	2.62178
0.01135	2.62568
0.0114	2.6299
0.01145	2.63477
0.0115	2.63899
0.01155	2.64483
0.0116	2.65067
0.01165	2.65619
0.0117	2.66235
0.01175	2.66884
0.0118	2.67598
0.01185	2.6828
0.0119	2.69059
0.01195	2.69773
0.012	2.70487
0.01205	2.71298
0.0121	2.72045
0.01215	2.72856
0.0122	2.73602
0.01225	2.74381
0.0123	2.75063
0.01235	2.75777
0.0124	2.76491
0.01245	2.77172
0.0125	2.77757
0.01255	2.78406
0.0126	2.78957
0.01265	2.79444
0.0127	2.79898
0.01275	2.80385
0.0128	2.80775
0.01285	2.81164
0.0129	2.81521
0.01295	2.81878
0.013	2.82138
0.01305	2.82397
0.0131	2.8269
0.01315	2.82917
0.0132	2.83111
0.01325	2.83339
0.0133	2.83566
0.01335	2.83761
0.0134	2.83923
0.01345	2.84118
0.0135	2.84312
0.01355	2.84507
0.0136	2.84669
0.01365	2.84864
0.0137	2.85026
0.01375	2.85221
0.0138	2.85383
0.01385	2.85578
0.0139	2.8574
0.01395	2.8587
0.014	2.86
0.01405	2.86195
0.0141	2.86422
0.01415	2.86552
0.0142	2.86746
0.01425	2.86909
0.0143	2.87103
0.01435	2.87266
0.0144	2.8746
0.01445	2.87623
0.0145	2.87785
0.01455	2.8798
0.0146	2.88142
0.01465	2.88272
0.0147	2.88466
0.01475	2.88596
0.0148	2.88759
0.01485	2.88986
0.0149	2.89083
0.01495	2.89278
0.015	2.89408
0.01505	2.89537
0.0151	2.89667
0.01515	2.89765
0.0152	2.89927
0.01525	2.90024
0.0153	2.90154
0.01535	2.90219
0.0154	2.90284
0.01545	2.90381
0.0155	2.90414
0.01555	2.90446
0.0156	2.90544
0.01565	2.90576
0.0157	2.90576
0.01575	2.90544
0.0158	2.90576
0.01585	2.90544
0.0159	2.90544
0.01595	2.90511
0.016	2.90511
0.01605	2.90511
0.0161	2.90479
0.01615	2.90414
0.0162	2.90381
0.01625	2.90349
0.0163	2.90316
0.01635	2.90316
0.0164	2.90284
0.01645	2.90251
0.0165	2.90251
0.01655	2.90251
0.0166	2.90251
0.01665	2.90284
0.0167	2.90284
0.01675	2.90349
0.0168	2.90316
0.01685	2.90381
0.0169	2.90414
0.01695	2.90414
0.017	2.90511
0.01705	2.90544
0.0171	2.90544
0.01715	2.90576
0.0172	2.90608
0.01725	2.90608
0.0173	2.90641
0.01735	2.90673
0.0174	2.90673
0.01745	2.90673
0.0175	2.90673
0.01755	2.90706
0.0176	2.90673
0.01765	2.90641
0.0177	2.90673
0.01775	2.90641
0.0178	2.90673
0.01785	2.90641
0.0179	2.90673
0.01795	2.90673
0.018	2.90673
0.01805	2.90673
0.0181	2.90706
0.01815	2.90706
0.0182	2.90706
0.01825	2.90706
0.0183	2.90706
0.01835	2.90706
0.0184	2.90738
0.01845	2.90738
0.0185	2.90771
0.01855	2.90771
0.0186	2.90803
0.01865	2.90771
0.0187	2.90803
0.01875	2.90836
0.0188	2.90868
0.01885	2.90868
0.0189	2.90933
0.01895	2.90933
0.019	2.90933
0.01905	2.90998
0.0191	2.90998
0.01915	2.9103
0.0192	2.91063
0.01925	2.91095
0.0193	2.9116
0.01935	2.91193
0.0194	2.91225
0.01945	2.9129
0.0195	2.91355
0.01955	2.9142
0.0196	2.91452
0.01965	2.91517
0.0197	2.91582
0.01975	2.91647
0.0198	2.91744
0.01985	2.91809
0.0199	2.91907
0.01995	2.91939
0.02	2.92036
0.02005	2.92101
0.0201	2.92166
0.02015	2.92264
0.0202	2.92361
0.02025	2.92458
0.0203	2.92491
0.02035	2.92621
0.0204	2.92653
0.02045	2.9275
0.0205	2.9288
0.02055	2.92978
0.0206	2.93075
0.02065	2.93205
0.0207	2.93302
0.02075	2.93367
0.0208	2.93464
0.02085	2.93627
0.0209	2.93692
0.02095	2.93756
0.021	2.93919
0.02105	2.93984
0.0211	2.94081
0.02115	2.94178
0.0212	2.94308
0.02125	2.94341
0.0213	2.94438
0.02135	2.94503
0.0214	2.946
0.02145	2.94698
0.0215	2.94795
0.02155	2.94827
0.0216	2.94892
0.02165	2.94957
0.0217	2.9499
0.02175	2.95022
0.0218	2.95055
0.02185	2.95087
0.0219	2.95087
0.02195	2.95152
0.022	2.9512
0.02205	2.95152
0.0221	2.95152
0.02215	2.95152
0.0222	2.95152
0.02225	2.95184
0.0223	2.9512
0.02235	2.95184
0.0224	2.95184
0.02245	2.95217
0.0225	2.95217
0.02255	2.95249
0.0226	2.95249
0.02265	2.95282
0.0227	2.95314
0.02275	2.95379
0.0228	2.95379
0.02285	2.95412
0.0229	2.95477
0.02295	2.95509
0.023	2.95574
0.02305	2.95574
0.0231	2.95639
0.02315	2.95704
0.0232	2.95704
0.02325	2.95736
0.0233	2.95769
0.02335	2.95769
0.0234	2.95769
0.02345	2.95801
0.0235	2.95801
0.02355	2.95801
0.0236	2.95801
0.02365	2.95801
0.0237	2.95769
0.02375	2.95769
0.0238	2.95769
0.02385	2.95769
0.0239	2.95736
0.02395	2.95736
0.024	2.95704
0.02405	2.95704
0.0241	2.95736
0.02415	2.95704
0.0242	2.95671
0.02425	2.95671
0.0243	2.95704
0.02435	2.95704
0.0244	2.95736
0.02445	2.95736
0.0245	2.95769
0.02455	2.95801
0.0246	2.95801
0.02465	2.95801
0.0247	2.95898
0.02475	2.95898
0.0248	2.95963
0.02485	2.95996
0.0249	2.96028
0.02495	2.96093
0.025	2.96158
0.02505	2.96223
0.0251	2.96288
0.02515	2.9632
0.0252	2.96385
0.02525	2.96483
0.0253	2.96612
0.02535	2.96677
0.0254	2.96775
0.02545	2.96872
0.0255	2.97002
0.02555	2.97099
0.0256	2.97197
0.02565	2.97326
0.0257	2.97424
0.02575	2.97521
0.0258	2.97683
0.02585	2.97748
0.0259	2.97878
0.02595	2.97976
0.026	2.98073
0.02605	2.9817
0.0261	2.98235
0.02615	2.98268
0.0262	2.98365
0.02625	2.98397
0.0263	2.98462
0.02635	2.98495
0.0264	2.98527
0.02645	2.98527
0.0265	2.9856
0.02655	2.98527
0.0266	2.98527
0.02665	2.9856
0.0267	2.98495
0.02675	2.9856
0.0268	2.98495
0.02685	2.98462
0.0269	2.9843
0.02695	2.9843
0.027	2.9843
0.02705	2.98365
0.0271	2.98333
0.02715	2.98268
0.0272	2.98333
0.02725	2.983
0.0273	2.983
0.02735	2.98235
0.0274	2.983
0.02745	2.983
0.0275	2.983
0.02755	2.98268
0.0276	2.98333
0.02765	2.98365
0.0277	2.98365
0.02775	2.98365
0.0278	2.98365
0.02785	2.9843
0.0279	2.98462
0.02795	2.9856
0.028	2.98592
0.02805	2.98657
0.0281	2.98722
0.02815	2.98819
0.0282	2.98949
0.02825	2.99014
0.0283	2.99111
0.02835	2.99209
0.0284	2.99274
0.02845	2.99371
0.0285	2.99468
0.02855	2.99566
0.0286	2.99663
0.02865	2.99761
0.0287	2.9989
0.02875	2.99955
0.0288	3.0002
0.02885	3.00118
0.0289	3.00182
0.02895	3.0028
0.029	3.00345
0.02905	3.00377
0.0291	3.00475
0.02915	3.00539
0.0292	3.00604
0.02925	3.00604
0.0293	3.00637
0.02935	3.00669
0.0294	3.00734
0.02945	3.00734
0.0295	3.00767
0.02955	3.00799
0.0296	3.00832
0.02965	3.00864
0.0297	3.00929
0.02975	3.00961
0.0298	3.00994
0.02985	3.00994
0.0299	3.00994
0.02995	3.01026
0.03	3.01059
0.03005	3.01124
0.0301	3.01156
0.03015	3.01156
0.0302	3.01189
0.03025	3.01189
0.0303	3.01221
0.03035	3.01286
0.0304	3.01351
0.03045	3.01383
0.0305	3.01416
0.03055	3.01448
0.0306	3.01546
0.03065	3.01578
0.0307	3.01578
0.03075	3.01643
0.0308	3.01675
0.03085	3.0174
0.0309	3.01805
0.03095	3.01838
0.031	3.0187
0.03105	3.01935
0.0311	3.01967
0.03115	3.02
0.0312	3.02032
0.03125	3.02065
0.0313	3.02097
0.03135	3.02162
0.0314	3.02195
0.03145	3.02227
0.0315	3.02227
0.03155	3.0226
0.0316	3.02292
0.03165	3.02292
0.0317	3.02324
0.03175	3.02389
0.0318	3.02389
0.03185	3.02487
0.0319	3.02487
0.03195	3.02519
0.032	3.02552
0.03205	3.02584
0.0321	3.02681
0.03215	3.02714
0.0322	3.02746
0.03225	3.02779
0.0323	3.02811
0.03235	3.02876
0.0324	3.02941
0.03245	3.03006
0.0325	3.03038
0.03255	3.03071
0.0326	3.03136
0.03265	3.03201
0.0327	3.03233
0.03275	3.03266
0.0328	3.03331
0.03285	3.03363
0.0329	3.03395
0.03295	3.03493
0.033	3.0346
0.03305	3.03558
0.0331	3.0359
0.03315	3.03558
0.0332	3.03623
0.03325	3.03655
0.0333	3.03688
0.03335	3.0372
0.0334	3.03785
0.03345	3.03817
0.0335	3.03882
0.03355	3.03817
0.0336	3.03915
0.03365	3.03947
0.0337	3.04012
0.03375	3.04077
0.0338	3.04012
0.03385	3.04077
0.0339	3.04142
0.03395	3.04207
0.034	3.04239
0.03405	3.04337
0.0341	3.04369
0.03415	3.04466
0.0342	3.04564
0.03425	3.04596
0.0343	3.04661
0.03435	3.04759
0.0344	3.04856
0.03445	3.04921
0.0345	3.04986
0.03455	3.05083
0.0346	3.05245
0.03465	3.05278
0.0347	3.05408
0.03475	3.05505
0.0348	3.05602
0.03485	3.05635
0.0349	3.05765
0.03495	3.05765
0.035	3.05829
0.03505	3.05927
0.0351	3.05959
0.03515	3.06024
0.0352	3.06089
0.03525	3.06089
0.0353	3.06089
0.03535	3.06154
0.0354	3.06186
0.03545	3.06154
0.0355	3.06186
0.03555	3.06186
0.0356	3.06154
0.03565	3.06154
0.0357	3.06122
0.03575	3.06089
0.0358	3.06089
0.03585	3.06057
0.0359	3.06024
0.03595	3.06024
0.036	3.06024
0.03605	3.05992
0.0361	3.05959
0.03615	3.05959
0.0362	3.05959
0.03625	3.05959
0.0363	3.06024
0.03635	3.05992
0.0364	3.06057
0.03645	3.06057
0.0365	3.06089
0.03655	3.06089
0.0366	3.06122
0.03665	3.06154
0.0367	3.06219
0.03675	3.06284
0.0368	3.06316
0.03685	3.06381
0.0369	3.06414
0.03695	3.06511
0.037	3.06576
0.03705	3.06641
0.0371	3.06738
0.03715	3.06771
0.0372	3.06803
0.03725	3.069
0.0373	3.06965
0.03735	3.06998
0.0374	3.07063
0.03745	3.07128
0.0375	3.07225
0.03755	3.07225
0.0376	3.07257
0.03765	3.07355
0.0377	3.07452
0.03775	3.07485
0.0378	3.07582
0.03785	3.07582
0.0379	3.07647
0.03795	3.07712
0.038	3.07777
0.03805	3.07842
0.0381	3.07907
0.03815	3.07939
0.0382	3.08004
0.03825	3.08036
0.0383	3.08134
0.03835	3.08199
0.0384	3.08199
0.03845	3.08264
0.0385	3.08296
0.03855	3.08393
0.0386	3.08393
0.03865	3.08393
0.0387	3.08458
0.03875	3.08491
0.0388	3.08491
0.03885	3.08523
0.0389	3.08588
0.03895	3.08523
0.039	3.08556
0.03905	3.08556
0.0391	3.08556
0.03915	3.08523
0.0392	3.08523
0.03925	3.08588
0.0393	3.08556
0.03935	3.08523
0.0394	3.08523
0.03945	3.08588
0.0395	3.08556
0.03955	3.08588
0.0396	3.08621
0.03965	3.08653
0.0397	3.08653
0.03975	3.0875
0.0398	3.08783
0.03985	3.0888
0.0399	3.08945
0.03995	3.08978
0.04	3.0901
0.04005	3.09107
0.0401	3.09205
0.04015	3.0927
0.0402	3.09367
0.04025	3.09464
0.0403	3.09529
0.04035	3.09594
0.0404	3.09659
0.04045	3.09756
0.0405	3.09854
0.04055	3.09919
0.0406	3.09984
0.04065	3.10081
0.0407	3.10146
0.04075	3.10178
0.0408	3.10276
0.04085	3.10341
0.0409	3.10373
0.04095	3.10406
0.041	3.10438
0.04105	3.1047
0.0411	3.10535
0.04115	3.106
0.0412	3.10633
0.04125	3.10698
0.0413	3.1073
0.04135	3.10763
0.0414	3.10795
0.04145	3.1086
0.0415	3.10925
0.04155	3.10957
0.0416	3.1099
0.04165	3.11087
0.0417	3.11087
0.04175	3.11152
0.0418	3.11184
0.04185	3.11282
0.0419	3.11314
0.04195	3.11412
0.042	3.11477
0.04205	3.11509
0.0421	3.11606
0.04215	3.11639
0.0422	3.11704
0.04225	3.11769
0.0423	3.11834
0.04235	3.11866
0.0424	3.11963
0.04245	3.11996
0.0425	3.12061
0.04255	3.12126
0.0426	3.12191
0.04265	3.12223
0.0427	3.12255
0.04275	3.1232
0.0428	3.12418
0.04285	3.12418
0.0429	3.12483
0.04295	3.1258
0.043	3.12612
0.04305	3.12677
0.0431	3.12742
0.04315	3.12807
0.0432	3.12807
0.04325	3.1284
0.0433	3.12905
0.04335	3.12937
0.0434	3.12937
0.04345	3.13034
0.0435	3.13034
0.04355	3.13034
0.0436	3.13034
0.04365	3.13099
0.0437	3.13099
0.04375	3.13132
0.0438	3.13132
0.04385	3.13197
0.0439	3.13197
0.04395	3.13294
0.044	3.13294
0.04405	3.13391
0.0441	3.13456
0.04415	3.13489
0.0442	3.13586
0.04425	3.13651
0.0443	3.13748
0.04435	3.13813
0.0444	3.13878
0.04445	3.13976
0.0445	3.1404
0.04455	3.14138
0.0446	3.14235
0.04465	3.14333
0.0447	3.14397
0.04475	3.14495
0.0448	3.14625
0.04485	3.14657
0.0449	3.14722
0.04495	3.14754
0.045	3.14787
0.04505	3.14884
0.0451	3.14884
0.04515	3.14917
0.0452	3.15014
0.04525	3.14982
0.0453	3.15047
0.04535	3.15014
0.0454	3.15047
0.04545	3.15079
0.0455	3.15079
0.04555	3.15111
0.0456	3.15079
0.04565	3.15047
0.0457	3.15047
0.04575	3.15047
0.0458	3.14982
0.04585	3.14982
0.0459	3.14949
0.04595	3.14917
0.046	3.14884
0.04605	3.14949
0.0461	3.14884
0.04615	3.14852
0.0462	3.14819
0.04625	3.14852
0.0463	3.14819
0.04635	3.14852
0.0464	3.14852
0.04645	3.14884
0.0465	3.14949
0.04655	3.14949
0.0466	3.14982
0.04665	3.15047
0.0467	3.15079
0.04675	3.15176
0.0468	3.15209
0.04685	3.15306
0.0469	3.15404
0.04695	3.15533
0.047	3.15566
0.04705	3.15663
0.0471	3.15793
0.04715	3.15825
0.0472	3.15955
0.04725	3.16053
0.0473	3.1615
0.04735	3.16215
0.0474	3.1628
0.04745	3.16345
0.0475	3.1641
0.04755	3.16475
0.0476	3.16539
0.04765	3.16637
0.0477	3.16669
0.04775	3.16734
0.0478	3.16767
0.04785	3.16832
0.0479	3.16864
0.04795	3.16929
0.048	3.16929
0.04805	3.16994
0.0481	3.17026
0.04815	3.17026
0.0482	3.17091
0.04825	3.17124
0.0483	3.17156
0.04835	3.17189
0.0484	3.17221
0.04845	3.17253
0.0485	3.17253
0.04855	3.17318
0.0486	3.17351
0.04865	3.17416
0.0487	3.17383
0.04875	3.17448
0.0488	3.17481
0.04885	3.17546
0.0489	3.17546
0.04895	3.1761
0.049	3.17643
0.04905	3.17708
0.0491	3.1774
0.04915	3.17805
0.0492	3.1787
0.04925	3.17967
0.0493	3.18065
0.04935	3.18065
0.0494	3.18162
0.04945	3.18195
0.0495	3.18292
0.04955	3.18422
0.0496	3.18487
0.04965	3.18552
0.0497	3.18681
0.04975	3.18746
0.0498	3.18811
0.04985	3.18844
0.0499	3.18973
0.04995	3.19038
0.05	3.19103
0.05005	3.19168
0.0501	3.19233
0.05015	3.19298
0.0502	3.1933
0.05025	3.19395
0.0503	3.19428
0.05035	3.19493
0.0504	3.19493
0.05045	3.19558
0.0505	3.19525
0.05055	3.1959
0.0506	3.19558
0.05065	3.19558
0.0507	3.19623
0.05075	3.19558
0.0508	3.19558
0.05085	3.19558
0.0509	3.19558
0.05095	3.19558
0.051	3.19558
0.05105	3.1959
0.0511	3.19558
0.05115	3.1959
0.0512	3.19558
0.05125	3.19623
0.0513	3.1959
0.05135	3.19655
0.0514	3.1959
0.05145	3.1959
0.0515	3.19623
0.05155	3.19655
0.0516	3.19623
0.05165	3.19655
0.0517	3.1972
0.05175	3.19752
0.0518	3.19785
0.05185	3.19882
0.0519	3.19882
0.05195	3.19947
0.052	3.20012
0.05205	3.20109
0.0521	3.20174
0.05215	3.20239
0.0522	3.20272
0.05225	3.20337
0.0523	3.20434
0.05235	3.20499
0.0524	3.20499
0.05245	3.20564
0.0525	3.20564
0.05255	3.20629
0.0526	3.20629
0.05265	3.20629
0.0527	3.20694
0.05275	3.20726
0.0528	3.20758
0.05285	3.20791
0.0529	3.20758
0.05295	3.20791
0.053	3.20823
0.05305	3.20856
0.0531	3.20856
0.05315	3.20823
0.0532	3.20888
0.05325	3.20921
0.0533	3.20888
0.05335	3.20921
0.0534	3.20921
0.05345	3.20921
0.0535	3.20953
0.05355	3.20921
0.0536	3.20953
0.05365	3.21018
0.0537	3.20986
0.05375	3.20986
0.0538	3.21018
0.05385	3.21018
0.0539	3.21083
0.05395	3.21083
0.054	3.21148
0.05405	3.21115
0.0541	3.21148
0.05415	3.21148
0.0542	3.2118
0.05425	3.2118
0.0543	3.2118
0.05435	3.21148
0.0544	3.21115
0.05445	3.21115
0.0545	3.21115
0.05455	3.21083
0.0546	3.21083
0.05465	3.20986
0.0547	3.20986
0.05475	3.20953
0.0548	3.20921
0.05485	3.20856
0.0549	3.20823
0.05495	3.20823
0.055	3.20791
0.05505	3.20758
0.0551	3.20726
0.05515	3.20726
0.0552	3.20758
0.05525	3.20758
0.0553	3.20758
0.05535	3.20758
0.0554	3.20758
0.05545	3.20791
0.0555	3.20921
0.05555	3.20953
0.0556	3.20953
0.05565	3.20986
0.0557	3.21051
0.05575	3.21148
0.0558	3.21213
0.05585	3.21245
0.0559	3.21375
0.05595	3.2144
0.056	3.21537
0.05605	3.21602
0.0561	3.21732
0.05615	3.21829
0.0562	3.21927
0.05625	3.22057
0.0563	3.22186
0.05635	3.22316
0.0564	3.22446
0.05645	3.22511
0.0565	3.22641
0.05655	3.22706
0.0566	3.22868
0.05665	3.22998
0.0567	3.23063
0.05675	3.23193
0.0568	3.2329
0.05685	3.23387
0.0569	3.23485
0.05695	3.23517
0.057	3.23614
0.05705	3.23712
0.0571	3.23777
0.05715	3.23809
0.0572	3.23874
0.05725	3.23907
0.0573	3.23971
0.05735	3.24004
0.0574	3.24036
0.05745	3.24069
0.0575	3.24134
0.05755	3.24166
0.0576	3.24166
0.05765	3.24199
0.0577	3.24199
0.05775	3.24264
0.0578	3.24296
0.05785	3.24361
0.0579	3.24361
0.05795	3.24426
0.058	3.24426
0.05805	3.24523
0.0581	3.24556
0.05815	3.24621
0.0582	3.24685
0.05825	3.24783
0.0583	3.24783
0.05835	3.24848
0.0584	3.24913
0.05845	3.24978
0.0585	3.25042
0.05855	3.25075
0.0586	3.25172
0.05865	3.25205
0.0587	3.25237
0.05875	3.25302
0.0588	3.25367
0.05885	3.25399
0.0589	3.25399
0.05895	3.25399
0.059	3.25432
0.05905	3.25432
0.0591	3.25497
0.05915	3.25464
0.0592	3.25464
0.05925	3.25464
0.0593	3.25497
0.05935	3.25497
0.0594	3.25464
0.05945	3.25464
0.0595	3.25497
0.05955	3.25497
0.0596	3.25529
0.05965	3.25497
0.0597	3.25529
0.05975	3.25562
0.0598	3.25529
0.05985	3.25562
0.0599	3.25594
0.05995	3.25594
0.06	3.25627
0.06005	3.25692
0.0601	3.25724
0.06015	3.25756
0.0602	3.25821
0.06025	3.25821
0.0603	3.25854
0.06035	3.25886
0.0604	3.25951
0.06045	3.26016
0.0605	3.26016
0.06055	3.26113
0.0606	3.26211
0.06065	3.26178
0.0607	3.26243
0.06075	3.26276
0.0608	3.26341
0.06085	3.26373
0.0609	3.26406
0.06095	3.26438
0.061	3.2647
0.06105	3.26535
0.0611	3.266
0.06115	3.26665
0.0612	3.2673
0.06125	3.26763
0.0613	3.26827
0.06135	3.2686
0.0614	3.26957
0.06145	3.27055
0.0615	3.27184
0.06155	3.27184
0.0616	3.27282
0.06165	3.27314
0.0617	3.27379
0.06175	3.27509
0.0618	3.27541
0.06185	3.27574
0.0619	3.27671
0.06195	3.27736
0.062	3.27704
0.06205	3.27704
0.0621	3.27736
0.06215	3.27866
0.0622	3.27834
0.06225	3.27866
0.0623	3.27931
0.06235	3.27931
0.0624	3.27996
0.06245	3.28028
0.0625	3.28061
0.06255	3.28093
0.0626	3.28158
0.06265	3.28191
0.0627	3.28223
0.06275	3.2832
0.0628	3.28385
0.06285	3.28418
0.0629	3.28483
0.06295	3.28515
0.063	3.2858
0.06305	3.28645
0.0631	3.28677
0.06315	3.28742
0.0632	3.2884
0.06325	3.28905
0.0633	3.28937
0.06335	3.29034
0.0634	3.29067
0.06345	3.29132
0.0635	3.29197
0.06355	3.29262
0.0636	3.29359
0.06365	3.29359
0.0637	3.29391
0.06375	3.29456
0.0638	3.29489
0.06385	3.29489
0.0639	3.29554
0.06395	3.29521
0.064	3.29586
0.06405	3.29586
0.0641	3.29586
0.06415	3.29619
0.0642	3.29619
0.06425	3.29651
0.0643	3.29651
0.06435	3.29683
0.0644	3.29716
0.06445	3.29748
0.0645	3.29716
0.06455	3.29748
0.0646	3.29813
0.06465	3.29813
0.0647	3.29846
0.06475	3.29878
0.0648	3.29878
0.06485	3.29911
0.0649	3.29943
0.06495	3.29976
0.065	3.3004
0.06505	3.30073
0.0651	3.30105
0.06515	3.30138
0.0652	3.30138
0.06525	3.30203
0.0653	3.30268
0.06535	3.30333
0.0654	3.30365
0.06545	3.3043
0.0655	3.30495
0.06555	3.3056
0.0656	3.30592
0.06565	3.3069
0.0657	3.3069
0.06575	3.30787
0.0658	3.30819
0.06585	3.30917
0.0659	3.30917
0.06595	3.30982
0.066	3.30982
0.06605	3.31079
0.0661	3.31111
0.06615	3.31144
0.0662	3.31176
0.06625	3.31274
0.0663	3.31306
0.06635	3.31339
0.0664	3.31404
0.06645	3.31436
0.0665	3.31501
0.06655	3.31566
0.0666	3.31598
0.06665	3.31631
0.0667	3.31663
0.06675	3.31696
0.0668	3.31761
0.06685	3.31793
0.0669	3.31825
0.06695	3.31858
0.067	3.31923
0.06705	3.31923
0.0671	3.31955
0.06715	3.31988
0.0672	3.3202
0.06725	3.32053
0.0673	3.32085
0.06735	3.3215
0.0674	3.3215
0.06745	3.32215
0.0675	3.32182
0.06755	3.32182
0.0676	3.32215
0.06765	3.32247
0.0677	3.32247
0.06775	3.32247
0.0678	3.32247
0.06785	3.32345
0.0679	3.32312
0.06795	3.32345
0.068	3.3241
0.06805	3.3241
0.0681	3.32475
0.06815	3.32475
0.0682	3.32507
0.06825	3.32507
0.0683	3.32507
0.06835	3.32572
0.0684	3.32539
0.06845	3.32637
0.0685	3.32637
0.06855	3.32669
0.0686	3.32702
0.06865	3.32734
0.0687	3.32702
0.06875	3.32734
0.0688	3.32702
0.06885	3.32734
0.0689	3.32734
0.06895	3.32702
0.069	3.32702
0.06905	3.32734
0.0691	3.32702
0.06915	3.32702
0.0692	3.32767
0.06925	3.32767
0.0693	3.32734
0.06935	3.32799
0.0694	3.32832
0.06945	3.32864
0.0695	3.32864
0.06955	3.32896
0.0696	3.32961
0.06965	3.32961
0.0697	3.32994
0.06975	3.33091
0.0698	3.33091
0.06985	3.33188
0.0699	3.33221
0.06995	3.33286
0.07	3.33318
0.07005	3.33383
0.0701	3.33448
0.07015	3.33513
0.0702	3.33545
0.07025	3.3361
0.0703	3.33643
0.07035	3.33708
0.0704	3.3374
0.07045	3.33773
0.0705	3.33838
0.07055	3.3387
0.0706	3.33902
0.07065	3.33935
0.0707	3.33935
0.07075	3.33967
0.0708	3.34
0.07085	3.34
0.0709	3.34032
0.07095	3.34065
0.071	3.34065
0.07105	3.34065
0.0711	3.34065
0.07115	3.34097
0.0712	3.34097
0.07125	3.34065
0.0713	3.3413
0.07135	3.34162
0.0714	3.34195
0.07145	3.34227
0.0715	3.34292
0.07155	3.34324
0.0716	3.34324
0.07165	3.34454
0.0717	3.34519
0.07175	3.34584
0.0718	3.34649
0.07185	3.34714
0.0719	3.34811
0.07195	3.34909
0.072	3.34973
0.07205	3.35071
0.0721	3.35136
0.07215	3.35233
0.0722	3.35363
0.07225	3.35395
0.0723	3.3546
0.07235	3.35525
0.0724	3.35655
0.07245	3.35655
0.0725	3.35817
0.07255	3.3585
0.0726	3.35882
0.07265	3.35947
0.0727	3.3598
0.07275	3.36077
0.0728	3.36077
0.07285	3.36142
0.0729	3.36174
0.07295	3.36174
0.073	3.36239
0.07305	3.36239
0.0731	3.36239
0.07315	3.36304
0.0732	3.36304
0.07325	3.36337
0.0733	3.36337
0.07335	3.36369
0.0734	3.36401
0.07345	3.36337
0.0735	3.36337
0.07355	3.36401
0.0736	3.36401
0.07365	3.36466
0.0737	3.36434
0.07375	3.36531
0.0738	3.36531
0.07385	3.36629
0.0739	3.36694
0.07395	3.36661
0.074	3.36726
0.07405	3.36823
0.0741	3.36823
0.07415	3.36856
0.0742	3.36953
0.07425	3.37083
0.0743	3.37115
0.07435	3.37213
0.0744	3.37213
0.07445	3.37213
0.0745	3.37245
0.07455	3.3731
0.0746	3.37375
0.07465	3.37375
0.0747	3.37408
0.07475	3.37343
0.0748	3.37375
0.07485	3.3744
0.0749	3.3744
0.07495	3.37408
0.075	3.3744
0.07505	3.37375
0.0751	3.37375
0.07515	3.37375
0.0752	3.37408
0.07525	3.37408
0.0753	3.37408
0.07535	3.3744
0.0754	3.37408
0.07545	3.37472
0.0755	3.37505
0.07555	3.37537
0.0756	3.3757
0.07565	3.37602
0.0757	3.377
0.07575	3.377
0.0758	3.37765
0.07585	3.37797
0.0759	3.37862
0.07595	3.37894
0.076	3.37927
0.07605	3.37992
0.0761	3.38057
0.07615	3.38122
0.0762	3.38122
0.07625	3.38219
0.0763	3.38251
0.07635	3.38284
0.0764	3.38316
0.07645	3.38381
0.0765	3.38414
0.07655	3.38446
0.0766	3.38479
0.07665	3.38511
0.0767	3.38543
0.07675	3.38543
0.0768	3.38576
0.07685	3.38576
0.0769	3.38608
0.07695	3.38641
0.077	3.38641
0.07705	3.38673
0.0771	3.38673
0.07715	3.38673
0.0772	3.38673
0.07725	3.38738
0.0773	3.38673
0.07735	3.38706
0.0774	3.38706
0.07745	3.38706
0.0775	3.38738
0.07755	3.38738
0.0776	3.38706
0.07765	3.38738
0.0777	3.38771
0.07775	3.38771
0.0778	3.38771
0.07785	3.38803
0.0779	3.38803
0.07795	3.38803
0.078	3.38803
0.07805	3.38803
0.0781	3.38836
0.07815	3.38836
0.0782	3.38803
0.07825	3.38803
0.0783	3.38803
0.07835	3.38803
0.0784	3.38803
0.07845	3.38771
0.0785	3.38836
0.07855	3.38868
0.0786	3.389
0.07865	3.38868
0.0787	3.38933
0.07875	3.38998
0.0788	3.3903
0.07885	3.39063
0.0789	3.39128
0.07895	3.39193
0.079	3.39257
0.07905	3.39322
0.0791	3.3942
0.07915	3.39485
0.0792	3.39582
0.07925	3.39647
0.0793	3.39712
0.07935	3.39809
0.0794	3.39907
0.07945	3.39971
0.0795	3.40036
0.07955	3.40101
0.0796	3.40166
0.07965	3.40296
0.0797	3.40361
0.07975	3.40393
0.0798	3.40426
0.07985	3.40491
0.0799	3.40621
0.07995	3.40588
0.08	3.40653
0.08005	3.40685
0.0801	3.40718
0.08015	3.40783
0.0802	3.40815
0.08025	3.40848
0.0803	3.40848
0.08035	3.4088
0.0804	3.4088
0.08045	3.40945
0.0805	3.40978
0.08055	3.40978
0.0806	3.41042
0.08065	3.41042
0.0807	3.41075
0.08075	3.41107
0.0808	3.41107
0.08085	3.41172
0.0809	3.4114
0.08095	3.4114
0.081	3.41205
0.08105	3.41237
0.0811	3.4127
0.08115	3.4127
0.0812	3.41335
0.08125	3.41399
0.0813	3.41432
0.08135	3.41464
0.0814	3.41529
0.08145	3.41562
0.0815	3.41627
0.08155	3.41756
0.0816	3.41821
0.08165	3.41886
0.0817	3.41951
0.08175	3.42016
0.0818	3.42081
0.08185	3.42113
0.0819	3.42178
0.08195	3.42276
0.082	3.42341
0.08205	3.42373
0.0821	3.42438
0.08215	3.42503
0.0822	3.42535
0.08225	3.426
0.0823	3.42633
0.08235	3.4273
0.0824	3.4273
0.08245	3.42795
0.0825	3.42763
0.08255	3.4286
0.0826	3.4286
0.08265	3.4286
0.0827	3.42925
0.08275	3.4299
0.0828	3.42957
0.08285	3.43022
0.0829	3.43055
0.08295	3.4312
0.083	3.43152
0.08305	3.43184
0.0831	3.43249
0.08315	3.43249
0.0832	3.43347
0.08325	3.43412
0.0833	3.43477
0.08335	3.43509
0.0834	3.43574
0.08345	3.43606
0.0835	3.43639
0.08355	3.43704
0.0836	3.43736
0.08365	3.43801
0.0837	3.43834
0.08375	3.43834
0.0838	3.43898
0.08385	3.43931
0.0839	3.43931
0.08395	3.43996
0.084	3.43996
0.08405	3.44061
0.0841	3.44061
0.08415	3.44061
0.0842	3.44061
0.08425	3.44126
0.0843	3.44126
0.08435	3.44158
0.0844	3.44223
0.08445	3.44191
0.0845	3.44255
0.08455	3.44255
0.0846	3.44288
0.08465	3.4432
0.0847	3.4432
0.08475	3.4432
0.0848	3.44385
0.08485	3.44353
0.0849	3.44418
0.08495	3.44385
0.085	3.44418
0.08505	3.44385
0.0851	3.4445
0.08515	3.44418
0.0852	3.4445
0.08525	3.44418
0.0853	3.4445
0.08535	3.4445
0.0854	3.4445
0.08545	3.44483
0.0855	3.44483
0.08555	3.44548
0.0856	3.44548
0.08565	3.44612
0.0857	3.44612
0.08575	3.44677
0.0858	3.44677
0.08585	3.44775
0.0859	3.44742
0.08595	3.4484
0.086	3.4484
0.08605	3.44872
0.0861	3.44937
0.08615	3.44937
0.0862	3.45034
0.08625	3.44969
0.0863	3.45034
0.08635	3.45067
0.0864	3.45099
0.08645	3.45132
0.0865	3.45164
0.08655	3.45229
0.0866	3.45229
0.08665	3.45294
0.0867	3.45294
0.08675	3.45326
0.0868	3.45391
0.08685	3.45359
0.0869	3.45424
0.08695	3.45424
0.087	3.45489
0.08705	3.45489
0.0871	3.45489
0.08715	3.45521
0.0872	3.45586
0.08725	3.45586
0.0873	3.45586
0.08735	3.45619
0.0874	3.45586
0.08745	3.45619
0.0875	3.45619
0.08755	3.45586
0.0876	3.45619
0.08765	3.45619
0.0877	3.45651
0.08775	3.45619
0.0878	3.45651
0.08785	3.45586
0.0879	3.45683
0.08795	3.45651
0.088	3.45619
0.08805	3.45683
0.0881	3.45651
0.08815	3.45716
0.0882	3.45748
0.08825	3.45781
0.0883	3.45781
0.08835	3.45846
0.0884	3.45878
0.08845	3.45911
0.0885	3.45943
0.08855	3.46008
0.0886	3.4604
0.08865	3.46105
0.0887	3.46203
0.08875	3.46235
0.0888	3.46268
0.08885	3.46365
0.0889	3.46397
0.08895	3.46495
0.089	3.46592
0.08905	3.4669
0.0891	3.46754
0.08915	3.46852
0.0892	3.46917
0.08925	3.46982
0.0893	3.47079
0.08935	3.47144
0.0894	3.47209
0.08945	3.47306
0.0895	3.47371
0.08955	3.47404
0.0896	3.47501
0.08965	3.47566
0.0897	3.47598
0.08975	3.47696
0.0898	3.47761
0.08985	3.47825
0.0899	3.4789
0.08995	3.47955
0.09	3.47988
0.09005	3.48053
0.0901	3.48118
0.09015	3.4815
0.0902	3.48215
0.09025	3.48247
0.0903	3.4828
0.09035	3.48312
0.0904	3.48312
0.09045	3.48377
0.0905	3.4841
0.09055	3.48442
0.0906	3.48474
0.09065	3.48539
0.0907	3.48539
0.09075	3.48572
0.0908	3.48539
0.09085	3.48604
0.0909	3.48637
0.09095	3.48637
0.091	3.48702
0.09105	3.48767
0.0911	3.48734
0.09115	3.48767
0.0912	3.48799
0.09125	3.48864
0.0913	3.48831
0.09135	3.48864
0.0914	3.48896
0.09145	3.48864
0.0915	3.48896
0.09155	3.48864
0.0916	3.48864
0.09165	3.48831
0.0917	3.48864
0.09175	3.48831
0.0918	3.48799
0.09185	3.48799
0.0919	3.48799
0.09195	3.48831
0.092	3.48831
0.09205	3.48831
0.0921	3.48864
0.09215	3.48929
0.0922	3.48896
0.09225	3.48994
0.0923	3.49026
0.09235	3.49091
0.0924	3.49188
0.09245	3.49221
0.0925	3.49286
0.09255	3.49351
0.0926	3.49448
0.09265	3.49481
0.0927	3.49578
0.09275	3.49675
0.0928	3.49675
0.09285	3.49773
0.0929	3.49838
0.09295	3.4987
0.093	3.49935
0.09305	3.49967
0.0931	3.50032
0.09315	3.50097
0.0932	3.5013
0.09325	3.50162
0.0933	3.50195
0.09335	3.50259
0.0934	3.50259
0.09345	3.50259
0.0935	3.50292
0.09355	3.50292
0.0936	3.50324
0.09365	3.50357
0.0937	3.50324
0.09375	3.50389
0.0938	3.50389
0.09385	3.50487
0.0939	3.50487
0.09395	3.50487
0.094	3.50584
0.09405	3.50584
0.0941	3.50584
0.09415	3.50616
0.0942	3.50616
0.09425	3.50616
0.0943	3.50616
0.09435	3.50649
0.0944	3.50616
0.09445	3.50616
0.0945	3.50584
0.09455	3.50552
0.0946	3.50519
0.09465	3.50487
0.0947	3.50454
0.09475	3.50454
0.0948	3.50422
0.09485	3.50357
0.0949	3.50292
0.09495	3.50292
0.095	3.50195
0.09505	3.50195
0.0951	3.50195
0.09515	3.50195
0.0952	3.5013
0.09525	3.50162
0.0953	3.50227
0.09535	3.50162
0.0954	3.50227
0.09545	3.50292
0.0955	3.50324
0.09555	3.50422
0.0956	3.50454
0.09565	3.50487
0.0957	3.50552
0.09575	3.50649
0.0958	3.50779
0.09585	3.50844
0.0959	3.51006
0.09595	3.51038
0.096	3.51103
0.09605	3.51201
0.0961	3.51233
0.09615	3.51363
0.0962	3.51395
0.09625	3.51428
0.0963	3.51428
0.09635	3.51493
0.0964	3.51493
0.09645	3.51558
0.0965	3.5159
0.09655	3.51623
0.0966	3.5159
0.09665	3.51558
0.0967	3.51623
0.09675	3.51623
0.0968	3.51623
0.09685	3.51655
0.0969	3.51687
0.09695	3.51687
0.097	3.5172
0.09705	3.5172
0.0971	3.51752
0.09715	3.51785
0.0972	3.51817
0.09725	3.51817
0.0973	3.51882
0.09735	3.51882
0.0974	3.51915
0.09745	3.51947
0.0975	3.5198
0.09755	3.52012
0.0976	3.52044
0.09765	3.52077
0.0977	3.52142
0.09775	3.52174
0.0978	3.52207
0.09785	3.52239
0.0979	3.52272
0.09795	3.52272
0.098	3.52304
0.09805	3.52337
0.0981	3.52369
0.09815	3.52401
0.0982	3.52401
0.09825	3.52466
0.0983	3.52499
0.09835	3.52499
0.0984	3.52531
0.09845	3.52564
0.0985	3.52596
0.09855	3.52596
0.0986	3.52661
0.09865	3.52661
0.0987	3.52694
0.09875	3.52694
0.0988	3.52726
0.09885	3.52726
0.0989	3.52758
0.09895	3.52758
0.099	3.52758
0.09905	3.52791
[truncated: 5,812 more rows]
