# Supplementary material for: An evolutionarily conserved glycine-tyrosine motif forms a folding core in outer membrane proteins
Source: PLoS One. 2017 Aug 3;12(8):e0182016. doi: 10.1371/journal.pone.0182016 (PMC5542473; doi:10.1371/journal.pone.0182016)
Supplement: S1 File — (ZIP) [file pone.0182016.s001.zip › OmpX stopflow RAW data/OmpX WT 2/ompx_wt_ch1_027.bka]

BIO-KINE ASCII FILE
_COMMENT	External device
_COMMENT	Kinetics measurement
_COMMENT	Y Unit : Volt, X Unit : s
_COMMENT	Timebase 1 = .00005 s 5001 pts
_COMMENT	Timebase 2 = .001 s 2749 pts
_COMMENT	Timebase 3 = .5 s 44 pts
_SFM	SFM-300 /S Advanced mode
_SFM	Ratio : S1: 950, S2: 950, S3: 100
_SFM	Content : S1: , S2: , S3:
_SFM	Concentration : S1: , S2: , S3:
_SFM	Total volume : 422 �l Flow : 14 mL/s
_SFM	Acquisition start : 10 ms before stop
_SFM	cuve=FC-08, s1=10 ml , s2=10 ml , s3=1.9 ml
_UNITX	s
_UNITY	Volt
_DELTAX	0
_DATA
1e-300	2.29302
5e-5	2.31769
1e-4	2.34365
1.5e-4	2.37059
2e-4	2.39753
2.5e-4	2.42511
3e-4	2.45335
3.5e-4	2.48191
4e-4	2.51047
4.5e-4	2.53838
5e-4	2.56694
5.5e-4	2.5942
6e-4	2.62146
6.5e-4	2.6484
7e-4	2.67404
7.5e-4	2.6987
8e-4	2.72239
8.5e-4	2.74479
9e-4	2.76588
9.5e-4	2.78535
0.001	2.80385
0.00105	2.8204
0.0011	2.83468
0.00115	2.84864
0.0012	2.86
0.00125	2.87006
0.0013	2.87817
0.00135	2.88499
0.0014	2.89051
0.00145	2.89408
0.0015	2.89667
0.00155	2.89797
0.0016	2.89765
0.00165	2.897
0.0017	2.89537
0.00175	2.89278
0.0018	2.88986
0.00185	2.88531
0.0019	2.88109
0.00195	2.87623
0.002	2.87038
0.00205	2.86389
0.0021	2.85805
0.00215	2.85189
0.0022	2.84507
0.00225	2.83793
0.0023	2.83079
0.00235	2.82333
0.0024	2.81586
0.00245	2.80807
0.0025	2.79996
0.00255	2.79184
0.0026	2.78308
0.00265	2.77464
0.0027	2.76523
0.00275	2.75582
0.0028	2.74544
0.00285	2.73505
0.0029	2.72466
0.00295	2.71331
0.003	2.70227
0.00305	2.69059
0.0031	2.67825
0.00315	2.6656
0.0032	2.65327
0.00325	2.63996
0.0033	2.62698
0.00335	2.614
0.0034	2.60036
0.00345	2.58673
0.0035	2.57343
0.00355	2.56012
0.0036	2.54714
0.00365	2.53383
0.0037	2.52118
0.00375	2.50787
0.0038	2.49554
0.00385	2.48353
0.0039	2.47152
0.00395	2.45984
0.004	2.44913
0.00405	2.43842
0.0041	2.42771
0.00415	2.4183
0.0042	2.40953
0.00425	2.4011
0.0043	2.39298
0.00435	2.38617
0.0044	2.37968
0.00445	2.37448
0.0045	2.36994
0.00455	2.36572
0.0046	2.36312
0.00465	2.3615
0.0047	2.3602
0.00475	2.3602
0.0048	2.36118
0.00485	2.36312
0.0049	2.36572
0.00495	2.37026
0.005	2.37513
0.00505	2.3813
0.0051	2.38811
0.00515	2.3959
0.0052	2.40499
0.00525	2.4144
0.0053	2.42544
0.00535	2.43647
0.0054	2.4488
0.00545	2.46178
0.0055	2.47509
0.00555	2.4897
0.0056	2.50398
0.00565	2.51988
0.0057	2.53546
0.00575	2.55201
0.0058	2.56856
0.00585	2.58544
0.0059	2.60329
0.00595	2.62049
0.006	2.63834
0.00605	2.65651
0.0061	2.67501
0.00615	2.69383
0.0062	2.71201
0.00625	2.73116
0.0063	2.7503
0.00635	2.76913
0.0064	2.78795
0.00645	2.80677
0.0065	2.8256
0.00655	2.8441
0.0066	2.86227
0.00665	2.88012
0.0067	2.89765
0.00675	2.9142
0.0068	2.92978
0.00685	2.9447
0.0069	2.95931
0.00695	2.97164
0.007	2.9843
0.00705	2.99468
0.0071	3.0041
0.00715	3.01286
0.0072	3.02097
0.00725	3.02746
0.0073	3.03331
0.00735	3.0385
0.0074	3.04207
0.00745	3.04564
0.0075	3.04791
0.00755	3.04888
0.0076	3.04921
0.00765	3.04888
0.0077	3.04726
0.00775	3.04564
0.0078	3.04272
0.00785	3.03915
0.0079	3.03395
0.00795	3.02844
0.008	3.02162
0.00805	3.01383
0.0081	3.00572
0.00815	2.99663
0.0082	2.98657
0.00825	2.97586
0.0083	2.9645
0.00835	2.95184
0.0084	2.93951
0.00845	2.92523
0.0085	2.91128
0.00855	2.89635
0.0086	2.88045
0.00865	2.86389
0.0087	2.84767
0.00875	2.82982
0.0088	2.81229
0.00885	2.79379
0.0089	2.77529
0.00895	2.75647
0.009	2.73732
0.00905	2.7185
0.0091	2.69935
0.00915	2.68053
0.0092	2.66203
0.00925	2.64385
0.0093	2.62665
0.00935	2.60978
0.0094	2.59355
0.00945	2.5783
0.0095	2.56434
0.00955	2.55103
0.0096	2.53935
0.00965	2.52832
0.0097	2.51826
0.00975	2.50917
0.0098	2.50138
0.00985	2.49424
0.0099	2.48872
0.00995	2.48385
0.01	2.47963
0.01005	2.47671
0.0101	2.47477
0.01015	2.47379
0.0102	2.47282
0.01025	2.47282
0.0103	2.47379
0.01035	2.47542
0.0104	2.47671
0.01045	2.47899
0.0105	2.48158
0.01055	2.48483
0.0106	2.48872
0.01065	2.49262
0.0107	2.49684
0.01075	2.50138
0.0108	2.50625
0.01085	2.51144
0.0109	2.51631
0.01095	2.52247
0.011	2.52832
0.01105	2.53416
0.0111	2.54065
0.01115	2.54714
0.0112	2.5546
0.01125	2.56272
0.0113	2.57018
0.01135	2.57894
0.0114	2.58803
0.01145	2.59809
0.0115	2.60848
0.01155	2.61951
0.0116	2.63087
0.01165	2.64288
0.0117	2.65651
0.01175	2.66917
0.0118	2.68377
0.01185	2.69773
0.0119	2.71201
0.01195	2.72694
0.012	2.74154
0.01205	2.75679
0.0121	2.7714
0.01215	2.78665
0.0122	2.80093
0.01225	2.81619
0.0123	2.83014
0.01235	2.84377
0.0124	2.85708
0.01245	2.87038
0.0125	2.88304
0.01255	2.89473
0.0126	2.90673
0.01265	2.91712
0.0127	2.92815
0.01275	2.93756
0.0128	2.94698
0.01285	2.95574
0.0129	2.96385
0.01295	2.97099
0.013	2.97813
0.01305	2.98462
0.0131	2.99014
0.01315	2.99566
0.0132	3.00053
0.01325	3.00507
0.0133	3.00929
0.01335	3.01318
0.0134	3.01643
0.01345	3.01935
0.0135	3.02195
0.01355	3.02454
0.0136	3.02681
0.01365	3.02909
0.0137	3.03071
0.01375	3.03266
0.0138	3.03363
0.01385	3.03525
0.0139	3.03688
0.01395	3.03752
0.014	3.03915
0.01405	3.0398
0.0141	3.04109
0.01415	3.04207
0.0142	3.04304
0.01425	3.04337
0.0143	3.04466
0.01435	3.04564
0.0144	3.04661
0.01445	3.04759
0.0145	3.04791
0.01455	3.04888
0.0146	3.04986
0.01465	3.05083
0.0147	3.05148
0.01475	3.05278
0.0148	3.05343
0.01485	3.05375
0.0149	3.0544
0.01495	3.05505
0.015	3.05635
0.01505	3.05667
0.0151	3.057
0.01515	3.05797
0.0152	3.05829
0.01525	3.05862
0.0153	3.05894
0.01535	3.05959
0.0154	3.05959
0.01545	3.05959
0.0155	3.06024
0.01555	3.06057
0.0156	3.06057
0.01565	3.06024
0.0157	3.06089
0.01575	3.06057
0.0158	3.06057
0.01585	3.06089
0.0159	3.06057
0.01595	3.06057
0.016	3.06057
0.01605	3.06024
0.0161	3.05992
0.01615	3.05959
0.0162	3.05992
0.01625	3.05992
0.0163	3.05927
0.01635	3.05992
0.0164	3.06024
0.01645	3.06024
0.0165	3.06024
0.01655	3.05992
0.0166	3.06057
0.01665	3.06057
0.0167	3.06122
0.01675	3.06154
0.0168	3.06219
0.01685	3.06219
0.0169	3.06251
0.01695	3.06284
0.017	3.06381
0.01705	3.06446
0.0171	3.06479
0.01715	3.06543
0.0172	3.06641
0.01725	3.06673
0.0173	3.06738
0.01735	3.06836
0.0174	3.06868
0.01745	3.06933
0.0175	3.06998
0.01755	3.07095
0.0176	3.07128
0.01765	3.07225
0.0177	3.0729
0.01775	3.07355
0.0178	3.07452
0.01785	3.07517
0.0179	3.0755
0.01795	3.07679
0.018	3.07744
0.01805	3.07842
0.0181	3.07939
0.01815	3.07971
0.0182	3.08069
0.01825	3.08166
0.0183	3.08166
0.01835	3.08264
0.0184	3.08361
0.01845	3.08361
0.0185	3.08426
0.01855	3.08491
0.0186	3.08588
0.01865	3.08621
0.0187	3.08621
0.01875	3.08718
0.0188	3.08783
0.01885	3.08848
0.0189	3.0888
0.01895	3.08945
0.019	3.08978
0.01905	3.0901
0.0191	3.09107
0.01915	3.0914
0.0192	3.0914
0.01925	3.09172
0.0193	3.09205
0.01935	3.09237
0.0194	3.09302
0.01945	3.09302
0.0195	3.09335
0.01955	3.09367
0.0196	3.09335
0.01965	3.09399
0.0197	3.09399
0.01975	3.09497
0.0198	3.09562
0.01985	3.09562
0.0199	3.09594
0.01995	3.09594
0.02	3.09659
0.02005	3.09724
0.0201	3.09724
0.02015	3.09756
0.0202	3.09789
0.02025	3.09821
0.0203	3.09886
0.02035	3.09919
0.0204	3.09984
0.02045	3.10016
0.0205	3.10081
0.02055	3.10113
0.0206	3.10178
0.02065	3.10243
0.0207	3.10308
0.02075	3.10406
0.0208	3.1047
0.02085	3.10535
0.0209	3.10633
0.02095	3.1073
0.021	3.10795
0.02105	3.10892
0.0211	3.11022
0.02115	3.11087
0.0212	3.11184
0.02125	3.11282
0.0213	3.11444
0.02135	3.11509
0.0214	3.11639
0.02145	3.11736
0.0215	3.11834
0.02155	3.11866
0.0216	3.11996
0.02165	3.12028
0.0217	3.12126
0.02175	3.12223
0.0218	3.1232
0.02185	3.12353
0.0219	3.12418
0.02195	3.12515
0.022	3.12515
0.02205	3.1258
0.0221	3.12645
0.02215	3.12645
0.0222	3.12677
0.02225	3.1271
0.0223	3.12677
0.02235	3.1271
0.0224	3.1271
0.02245	3.12775
0.0225	3.12775
0.02255	3.12742
0.0226	3.12742
0.02265	3.12742
0.0227	3.1271
0.02275	3.12742
0.0228	3.1271
0.02285	3.1271
0.0229	3.1271
0.02295	3.1271
0.023	3.12677
0.02305	3.12742
0.0231	3.1271
0.02315	3.1271
0.0232	3.1271
0.02325	3.12677
0.0233	3.12645
0.02335	3.12645
0.0234	3.12677
0.02345	3.12645
0.0235	3.12645
0.02355	3.12645
0.0236	3.12645
0.02365	3.12612
0.0237	3.12612
0.02375	3.12612
0.0238	3.12612
0.02385	3.12677
0.0239	3.12612
0.02395	3.12677
0.024	3.12677
0.02405	3.1271
0.0241	3.1271
0.02415	3.12742
0.0242	3.1271
0.02425	3.12742
0.0243	3.12775
0.02435	3.12807
0.0244	3.12872
0.02445	3.12872
0.0245	3.12937
0.02455	3.12969
0.0246	3.13002
0.02465	3.13099
0.0247	3.13164
0.02475	3.13197
0.0248	3.13262
0.02485	3.13326
0.0249	3.13424
0.02495	3.13554
0.025	3.13554
0.02505	3.13683
0.0251	3.13781
0.02515	3.13878
0.0252	3.13943
0.02525	3.14073
0.0253	3.14138
0.02535	3.14268
0.0254	3.14333
0.02545	3.1443
0.0255	3.14527
0.02555	3.1456
0.0256	3.14657
0.02565	3.1469
0.0257	3.14787
0.02575	3.14884
0.0258	3.14917
0.02585	3.14982
0.0259	3.15047
0.02595	3.15111
0.026	3.15176
0.02605	3.15176
0.0261	3.15274
0.02615	3.15339
0.0262	3.15404
0.02625	3.15501
0.0263	3.15533
0.02635	3.15566
0.0264	3.15598
0.02645	3.15663
0.0265	3.15728
0.02655	3.15793
0.0266	3.15858
0.02665	3.15825
0.0267	3.15858
0.02675	3.1589
0.0268	3.15923
0.02685	3.15923
0.0269	3.15923
0.02695	3.15955
0.027	3.15955
0.02705	3.15955
0.0271	3.15988
0.02715	3.15955
0.0272	3.15988
0.02725	3.16085
0.0273	3.16085
0.02735	3.16118
0.0274	3.1615
0.02745	3.16182
0.0275	3.16215
0.02755	3.1628
0.0276	3.16312
0.02765	3.16312
0.0277	3.16377
0.02775	3.16377
0.0278	3.16475
0.02785	3.16442
0.0279	3.16507
0.02795	3.16507
0.028	3.16539
0.02805	3.16572
0.0281	3.16539
0.02815	3.16604
0.0282	3.16604
0.02825	3.16637
0.0283	3.16637
0.02835	3.16669
0.0284	3.16637
0.02845	3.16734
0.0285	3.16767
0.02855	3.16767
0.0286	3.16832
0.02865	3.16864
0.0287	3.16864
0.02875	3.16896
0.0288	3.16961
0.02885	3.17026
0.0289	3.17091
0.02895	3.17124
0.029	3.17189
0.02905	3.17253
0.0291	3.17318
0.02915	3.17383
0.0292	3.17416
0.02925	3.17481
0.0293	3.17546
0.02935	3.17675
0.0294	3.1774
0.02945	3.17773
0.0295	3.17903
0.02955	3.17967
0.0296	3.18032
0.02965	3.18097
0.0297	3.18162
0.02975	3.1826
0.0298	3.18324
0.02985	3.18389
0.0299	3.18422
0.02995	3.18487
0.03	3.18552
0.03005	3.18584
0.0301	3.18649
0.03015	3.18714
0.0302	3.18714
0.03025	3.18811
0.0303	3.18844
0.03035	3.18844
0.0304	3.18844
0.03045	3.18941
0.0305	3.19006
0.03055	3.19038
0.0306	3.19103
0.03065	3.19136
0.0307	3.19233
0.03075	3.19266
0.0308	3.1933
0.03085	3.19395
0.0309	3.19428
0.03095	3.19493
0.031	3.19558
0.03105	3.19655
0.0311	3.19687
0.03115	3.1972
0.0312	3.1985
0.03125	3.19915
0.0313	3.19915
0.03135	3.1998
0.0314	3.1998
0.03145	3.20077
0.0315	3.20109
0.03155	3.20142
0.0316	3.20174
0.03165	3.20207
0.0317	3.20174
0.03175	3.20174
0.0318	3.20142
0.03185	3.20174
0.0319	3.20174
0.03195	3.20142
0.032	3.20109
0.03205	3.20109
0.0321	3.20077
0.03215	3.20109
0.0322	3.20044
0.03225	3.20109
0.0323	3.20044
0.03235	3.20077
0.0324	3.20044
0.03245	3.20044
0.0325	3.20109
0.03255	3.20142
0.0326	3.20142
0.03265	3.20142
0.0327	3.20207
0.03275	3.20272
0.0328	3.20304
0.03285	3.20369
0.0329	3.20434
0.03295	3.20466
0.033	3.20531
0.03305	3.20564
0.0331	3.20564
0.03315	3.20596
0.0332	3.20661
0.03325	3.20694
0.0333	3.20758
0.03335	3.20791
0.0334	3.20823
0.03345	3.20823
0.0335	3.20888
0.03355	3.20921
0.0336	3.20888
0.03365	3.20953
0.0337	3.20986
0.03375	3.20986
0.0338	3.20986
0.03385	3.20986
0.0339	3.20986
0.03395	3.21018
0.034	3.21051
0.03405	3.20986
0.0341	3.20986
0.03415	3.21018
0.0342	3.20986
0.03425	3.21018
0.0343	3.20986
0.03435	3.20986
0.0344	3.21018
0.03445	3.20986
0.0345	3.20986
0.03455	3.21051
0.0346	3.21083
0.03465	3.21083
0.0347	3.21148
0.03475	3.2118
0.0348	3.21245
0.03485	3.21278
0.0349	3.2131
0.03495	3.21375
0.035	3.2144
0.03505	3.21505
0.0351	3.21505
0.03515	3.21635
0.0352	3.217
0.03525	3.21732
0.0353	3.21797
0.03535	3.21862
0.0354	3.21927
0.03545	3.21959
0.0355	3.22089
0.03555	3.22122
0.0356	3.22154
0.03565	3.22186
0.0357	3.22284
0.03575	3.22316
0.0358	3.22349
0.03585	3.22446
0.0359	3.22511
0.03595	3.22511
0.036	3.22608
0.03605	3.22641
0.0361	3.22706
0.03615	3.22706
0.0362	3.22836
0.03625	3.229
0.0363	3.22965
0.03635	3.2303
0.0364	3.2316
0.03645	3.23193
0.0365	3.23322
0.03655	3.2342
0.0366	3.2355
0.03665	3.23647
0.0367	3.23777
0.03675	3.23874
0.0368	3.23971
0.03685	3.24166
0.0369	3.24264
0.03695	3.24328
0.037	3.24491
0.03705	3.24588
0.0371	3.24718
0.03715	3.24848
0.0372	3.24945
0.03725	3.25042
0.0373	3.25172
0.03735	3.2527
0.0374	3.25335
0.03745	3.25497
0.0375	3.25594
0.03755	3.25627
0.0376	3.25692
0.03765	3.25821
0.0377	3.25854
0.03775	3.25919
0.0378	3.25984
0.03785	3.26081
0.0379	3.26113
0.03795	3.26211
0.038	3.26211
0.03805	3.26276
0.0381	3.26276
0.03815	3.26341
0.0382	3.26373
0.03825	3.26438
0.0383	3.2647
0.03835	3.26535
0.0384	3.26568
0.03845	3.26568
0.0385	3.26665
0.03855	3.26633
0.0386	3.2673
0.03865	3.2673
0.0387	3.26827
0.03875	3.2686
0.0388	3.2686
0.03885	3.26892
0.0389	3.26925
0.03895	3.26925
0.039	3.26957
0.03905	3.26925
0.0391	3.26957
0.03915	3.2699
0.0392	3.27022
0.03925	3.27055
0.0393	3.2712
0.03935	3.2712
0.0394	3.27184
0.03945	3.27184
0.0395	3.27217
0.03955	3.27314
0.0396	3.27379
0.03965	3.27477
0.0397	3.27541
0.03975	3.27639
0.0398	3.27704
0.03985	3.27801
0.0399	3.27866
0.03995	3.27963
0.04	3.28028
0.04005	3.28126
0.0401	3.28191
0.04015	3.2832
0.0402	3.28385
0.04025	3.28515
0.0403	3.28515
0.04035	3.28677
0.0404	3.28742
0.04045	3.28775
0.0405	3.2884
0.04055	3.28872
0.0406	3.28872
0.04065	3.28937
0.0407	3.28937
0.04075	3.28969
0.0408	3.28969
0.04085	3.28969
0.0409	3.28937
0.04095	3.28905
0.041	3.28872
0.04105	3.28872
0.0411	3.2884
0.04115	3.28807
0.0412	3.28775
0.04125	3.28742
0.0413	3.28677
0.04135	3.28677
0.0414	3.28645
0.04145	3.28677
0.0415	3.28677
0.04155	3.28645
0.0416	3.28645
0.04165	3.28645
0.0417	3.28677
0.04175	3.28645
0.0418	3.28677
0.04185	3.2871
0.0419	3.28742
0.04195	3.2884
0.042	3.2884
0.04205	3.28905
0.0421	3.28969
0.04215	3.29067
0.0422	3.29132
0.04225	3.29229
0.0423	3.29326
0.04235	3.29456
0.0424	3.29554
0.04245	3.29683
0.0425	3.29748
0.04255	3.29878
0.0426	3.30008
0.04265	3.30105
0.0427	3.3017
0.04275	3.303
0.0428	3.3043
0.04285	3.30495
0.0429	3.30592
0.04295	3.3069
0.043	3.30754
0.04305	3.30852
0.0431	3.30917
0.04315	3.30949
0.0432	3.30982
0.04325	3.31014
0.0433	3.31014
0.04335	3.31047
0.0434	3.31079
0.04345	3.31111
0.0435	3.31111
0.04355	3.31079
0.0436	3.31079
0.04365	3.31111
0.0437	3.31111
0.04375	3.31111
0.0438	3.31144
0.04385	3.31176
0.0439	3.31176
0.04395	3.31274
0.044	3.31306
0.04405	3.31371
0.0441	3.31404
0.04415	3.31468
0.0442	3.31533
0.04425	3.31631
0.0443	3.31663
0.04435	3.31761
0.0444	3.31858
0.04445	3.31988
0.0445	3.32053
0.04455	3.32118
0.0446	3.32215
0.04465	3.32312
0.0447	3.3241
0.04475	3.32475
0.0448	3.32572
0.04485	3.32604
0.0449	3.32637
0.04495	3.32734
0.045	3.32799
0.04505	3.32832
0.0451	3.32896
0.04515	3.32961
0.0452	3.32994
0.04525	3.33059
0.0453	3.33059
0.04535	3.33091
0.0454	3.33124
0.04545	3.33156
0.0455	3.33188
0.04555	3.33221
0.0456	3.33286
0.04565	3.33253
0.0457	3.33286
0.04575	3.33286
0.0458	3.33318
0.04585	3.33351
0.0459	3.33351
0.04595	3.33383
0.046	3.33416
0.04605	3.33351
0.0461	3.33383
0.04615	3.33383
0.0462	3.33383
0.04625	3.33383
0.0463	3.33351
0.04635	3.33383
0.0464	3.33416
0.04645	3.33383
0.0465	3.33416
0.04655	3.33416
0.0466	3.33416
0.04665	3.33448
0.0467	3.33416
0.04675	3.33481
0.0468	3.33448
0.04685	3.33481
0.0469	3.33481
0.04695	3.33513
0.047	3.33578
0.04705	3.3361
0.0471	3.33675
0.04715	3.33708
0.0472	3.33708
0.04725	3.33773
0.0473	3.33773
0.04735	3.3387
0.0474	3.33902
0.04745	3.33935
0.0475	3.34
0.04755	3.34065
0.0476	3.34097
0.04765	3.34162
0.0477	3.34162
0.04775	3.34292
0.0478	3.34292
0.04785	3.34357
0.0479	3.34454
0.04795	3.34422
0.048	3.34552
0.04805	3.34584
0.0481	3.34649
0.04815	3.34746
0.0482	3.34779
0.04825	3.34811
0.0483	3.34844
0.04835	3.34876
0.0484	3.34909
0.04845	3.34973
0.0485	3.35038
0.04855	3.35071
0.0486	3.35103
0.04865	3.35136
0.0487	3.35168
0.04875	3.35201
0.0488	3.35201
0.04885	3.35266
0.0489	3.35266
0.04895	3.35298
0.049	3.35298
0.04905	3.35363
0.0491	3.35363
0.04915	3.35395
0.0492	3.35428
0.04925	3.35428
0.0493	3.35493
0.04935	3.35525
0.0494	3.35558
0.04945	3.35558
0.0495	3.35623
0.04955	3.35687
0.0496	3.35655
0.04965	3.35687
0.0497	3.3572
0.04975	3.35785
0.0498	3.35882
0.04985	3.35915
0.0499	3.3598
0.04995	3.36044
0.05	3.36142
0.05005	3.36207
0.0501	3.36304
0.05015	3.36401
0.0502	3.36531
0.05025	3.36629
0.0503	3.36726
0.05035	3.36856
0.0504	3.36953
0.05045	3.36986
0.0505	3.37148
0.05055	3.37213
0.0506	3.3731
0.05065	3.37408
0.0507	3.37408
0.05075	3.37505
0.0508	3.3757
0.05085	3.37635
0.0509	3.37667
0.05095	3.377
0.051	3.37732
0.05105	3.37797
0.0511	3.37797
0.05115	3.37829
0.0512	3.37927
0.05125	3.37959
0.0513	3.37959
0.05135	3.37959
0.0514	3.38024
0.05145	3.38024
0.0515	3.38057
0.05155	3.38122
0.0516	3.38154
0.05165	3.38186
0.0517	3.38219
0.05175	3.38284
0.0518	3.38349
0.05185	3.38381
0.0519	3.38446
0.05195	3.38511
0.052	3.38543
0.05205	3.38673
0.0521	3.38706
0.05215	3.38803
0.0522	3.38868
0.05225	3.38933
0.0523	3.38998
0.05235	3.39095
0.0524	3.3916
0.05245	3.39225
0.0525	3.39257
0.05255	3.39355
0.0526	3.3942
0.05265	3.39485
0.0527	3.39582
0.05275	3.39647
0.0528	3.39744
0.05285	3.39842
0.0529	3.39874
0.05295	3.40004
0.053	3.40069
0.05305	3.40166
0.0531	3.40264
0.05315	3.40328
0.0532	3.40426
0.05325	3.40458
0.0533	3.40523
0.05335	3.40588
0.0534	3.40621
0.05345	3.40653
0.0535	3.40685
0.05355	3.40718
0.0536	3.40685
0.05365	3.4075
0.0537	3.4075
0.05375	3.4075
0.0538	3.40718
0.05385	3.40783
0.0539	3.40815
0.05395	3.4075
0.054	3.4075
0.05405	3.40685
0.0541	3.40653
0.05415	3.40653
0.0542	3.40621
0.05425	3.40653
0.0543	3.40653
0.05435	3.40653
0.0544	3.40653
0.05445	3.40685
0.0545	3.40718
0.05455	3.40718
0.0546	3.4075
0.05465	3.40815
0.0547	3.40848
0.05475	3.40913
0.0548	3.40978
0.05485	3.4101
0.0549	3.41107
0.05495	3.41172
0.055	3.41237
0.05505	3.41335
0.0551	3.41399
0.05515	3.41432
0.0552	3.41497
0.05525	3.41594
0.0553	3.41659
0.05535	3.41724
0.0554	3.41789
0.05545	3.41886
0.0555	3.41919
0.05555	3.42049
0.0556	3.42113
0.05565	3.42113
0.0557	3.42178
0.05575	3.42276
0.0558	3.42308
0.05585	3.42406
0.0559	3.42438
0.05595	3.42535
0.056	3.42535
0.05605	3.42568
0.0561	3.42568
0.05615	3.42633
0.0562	3.42633
0.05625	3.42665
0.0563	3.42698
0.05635	3.4273
0.0564	3.4273
0.05645	3.42698
0.0565	3.42763
0.05655	3.42795
0.0566	3.4286
0.05665	3.4286
0.0567	3.42957
0.05675	3.4299
0.0568	3.43055
0.05685	3.4312
0.0569	3.43152
0.05695	3.43217
0.057	3.43282
0.05705	3.43347
0.0571	3.43444
0.05715	3.43509
0.0572	3.43606
0.05725	3.43671
0.0573	3.43769
0.05735	3.43834
0.0574	3.43898
0.05745	3.43963
0.0575	3.44061
0.05755	3.44093
0.0576	3.44158
0.05765	3.44288
0.0577	3.44288
0.05775	3.44385
0.0578	3.44418
0.05785	3.44483
0.0579	3.44515
0.05795	3.44515
0.058	3.44645
0.05805	3.44645
0.0581	3.44677
0.05815	3.4471
0.0582	3.44742
0.05825	3.44775
0.0583	3.44742
0.05835	3.44775
0.0584	3.44775
0.05845	3.4484
0.0585	3.44775
0.05855	3.4484
0.0586	3.4484
0.05865	3.4484
0.0587	3.44872
0.05875	3.44872
0.0588	3.44937
0.05885	3.44905
0.0589	3.44937
0.05895	3.44969
0.059	3.45002
0.05905	3.45034
0.0591	3.45034
0.05915	3.45099
0.0592	3.45067
0.05925	3.45132
0.0593	3.45132
0.05935	3.45197
0.0594	3.45262
0.05945	3.45262
0.0595	3.45294
0.05955	3.45359
0.0596	3.45424
0.05965	3.45456
0.0597	3.45489
0.05975	3.45554
0.0598	3.45619
0.05985	3.45683
0.0599	3.45781
0.05995	3.45846
0.06	3.45943
0.06005	3.4604
0.0601	3.46105
0.06015	3.46203
0.0602	3.46235
0.06025	3.46333
0.0603	3.46397
0.06035	3.4643
0.0604	3.46495
0.06045	3.46592
0.0605	3.46625
0.06055	3.46657
0.0606	3.46722
0.06065	3.46754
0.0607	3.46819
0.06075	3.46819
0.0608	3.46852
0.06085	3.46884
0.0609	3.46884
0.06095	3.46949
0.061	3.46982
0.06105	3.46982
0.0611	3.46982
0.06115	3.47047
0.0612	3.47047
0.06125	3.47079
0.0613	3.47111
0.06135	3.47111
0.0614	3.47111
0.06145	3.47176
0.0615	3.47176
0.06155	3.47274
0.0616	3.47306
0.06165	3.47371
0.0617	3.47371
0.06175	3.47404
0.0618	3.47436
0.06185	3.47468
0.0619	3.47533
0.06195	3.47501
0.062	3.47566
0.06205	3.47533
0.0621	3.47631
0.06215	3.47598
0.0622	3.47598
0.06225	3.47631
0.0623	3.47631
0.06235	3.47696
0.0624	3.47663
0.06245	3.47663
0.0625	3.47696
0.06255	3.47728
0.0626	3.47793
0.06265	3.47793
0.0627	3.47858
0.06275	3.47858
0.0628	3.47955
0.06285	3.4802
0.0629	3.48053
0.06295	3.48053
0.063	3.4815
0.06305	3.48215
0.0631	3.48247
0.06315	3.4828
0.0632	3.48312
0.06325	3.48345
0.0633	3.48377
0.06335	3.4841
0.0634	3.48442
0.06345	3.48474
0.0635	3.48507
0.06355	3.48507
0.0636	3.48572
0.06365	3.48604
0.0637	3.48637
0.06375	3.48669
0.0638	3.48669
0.06385	3.48734
0.0639	3.48799
0.06395	3.48799
0.064	3.48864
0.06405	3.48864
0.0641	3.48961
0.06415	3.48994
0.0642	3.49091
0.06425	3.49091
0.0643	3.49156
0.06435	3.49253
0.0644	3.49253
0.06445	3.49351
0.0645	3.49383
0.06455	3.49481
0.0646	3.49545
0.06465	3.49578
0.0647	3.4961
0.06475	3.49643
0.0648	3.49708
0.06485	3.49708
0.0649	3.49805
0.06495	3.49805
0.065	3.49838
0.06505	3.49935
0.0651	3.49935
0.06515	3.49967
0.0652	3.5
0.06525	3.50065
0.0653	3.50065
0.06535	3.5013
0.0654	3.50162
0.06545	3.50195
0.0655	3.50259
0.06555	3.50292
0.0656	3.50357
0.06565	3.50357
0.0657	3.50389
0.06575	3.50422
0.0658	3.50422
0.06585	3.50454
0.0659	3.50487
0.06595	3.50552
0.066	3.50584
0.06605	3.50584
0.0661	3.50616
0.06615	3.50649
0.0662	3.50681
0.06625	3.50714
0.0663	3.50746
0.06635	3.50779
0.0664	3.50811
0.06645	3.50811
0.0665	3.50909
0.06655	3.50909
0.0666	3.50973
0.06665	3.51038
0.0667	3.51103
0.06675	3.51168
0.0668	3.51233
0.06685	3.5133
0.0669	3.51428
0.06695	3.51493
0.067	3.5159
0.06705	3.51623
0.0671	3.51752
0.06715	3.51785
0.0672	3.51882
0.06725	3.5198
0.0673	3.52077
0.06735	3.52109
0.0674	3.52174
0.06745	3.52207
0.0675	3.52304
0.06755	3.52369
0.0676	3.52369
0.06765	3.52466
0.0677	3.52499
0.06775	3.52499
0.0678	3.52499
0.06785	3.52531
0.0679	3.52564
0.06795	3.52564
0.068	3.52564
0.06805	3.52596
0.0681	3.52629
0.06815	3.52661
0.0682	3.52694
0.06825	3.52661
0.0683	3.52726
0.06835	3.52758
0.0684	3.52758
0.06845	3.52823
0.0685	3.52856
0.06855	3.52888
0.0686	3.52953
0.06865	3.53018
0.0687	3.53083
0.06875	3.53115
0.0688	3.53213
0.06885	3.53245
0.0689	3.53245
0.06895	3.53343
0.069	3.53408
0.06905	3.5344
0.0691	3.53537
0.06915	3.5357
0.0692	3.53602
0.06925	3.53667
0.0693	3.537
0.06935	3.53765
0.0694	3.53765
0.06945	3.53765
0.0695	3.53829
0.06955	3.53894
0.0696	3.53862
0.06965	3.53959
0.0697	3.53959
0.06975	3.53992
0.0698	3.54057
0.06985	3.54089
0.0699	3.54122
0.06995	3.54122
0.07	3.54251
0.07005	3.54284
0.0701	3.54316
0.07015	3.54414
0.0702	3.54414
0.07025	3.54479
0.0703	3.54576
0.07035	3.54608
0.0704	3.54706
0.07045	3.54738
0.0705	3.54803
0.07055	3.549
0.0706	3.54965
0.07065	3.54998
0.0707	3.55063
0.07075	3.55095
0.0708	3.55225
0.07085	3.55225
0.0709	3.55322
0.07095	3.55387
0.071	3.55485
0.07105	3.55517
0.0711	3.5555
0.07115	3.55647
0.0712	3.55647
0.07125	3.55712
0.0713	3.55712
0.07135	3.55679
0.0714	3.55744
0.07145	3.55712
0.0715	3.55712
0.07155	3.55712
0.0716	3.55712
0.07165	3.55647
0.0717	3.55647
0.07175	3.55582
0.0718	3.55614
0.07185	3.55582
0.0719	3.5555
0.07195	3.55582
0.072	3.5555
0.07205	3.5555
0.0721	3.5555
0.07215	3.55582
0.0722	3.55614
0.07225	3.55614
0.0723	3.55614
0.07235	3.55647
0.0724	3.55679
0.07245	3.55712
0.0725	3.55744
0.07255	3.55809
0.0726	3.55842
0.07265	3.55842
0.0727	3.55907
0.07275	3.55874
0.0728	3.55971
0.07285	3.55971
0.0729	3.56069
0.07295	3.56069
0.073	3.56069
0.07305	3.56134
0.0731	3.56134
0.07315	3.56134
0.0732	3.56166
0.07325	3.56166
0.0733	3.56231
0.07335	3.56199
0.0734	3.56199
0.07345	3.56199
0.0735	3.56199
0.07355	3.56231
0.0736	3.56199
0.07365	3.56231
0.0737	3.56199
0.07375	3.56231
0.0738	3.56199
0.07385	3.56264
0.0739	3.56231
0.07395	3.56264
0.074	3.56264
0.07405	3.56264
0.0741	3.56328
0.07415	3.56328
0.0742	3.56361
0.07425	3.56426
0.0743	3.56458
0.07435	3.56491
0.0744	3.56556
0.07445	3.56621
0.0745	3.56718
0.07455	3.5675
0.0746	3.5688
0.07465	3.56978
0.0747	3.57075
0.07475	3.5714
0.0748	3.57205
0.07485	3.5727
0.0749	3.57367
0.07495	3.57399
0.075	3.57464
0.07505	3.57529
0.0751	3.57562
0.07515	3.57562
0.0752	3.57627
0.07525	3.57627
0.0753	3.57692
0.07535	3.57692
0.0754	3.57659
0.07545	3.57692
0.0755	3.57692
0.07555	3.57692
0.0756	3.57692
0.07565	3.57756
0.0757	3.57756
0.07575	3.57756
0.0758	3.57756
0.07585	3.57789
0.0759	3.57789
0.07595	3.57789
0.076	3.57854
0.07605	3.57854
0.0761	3.57886
0.07615	3.57951
0.0762	3.57984
0.07625	3.57984
0.0763	3.58016
0.07635	3.58049
0.0764	3.58081
0.07645	3.58146
0.0765	3.58146
0.07655	3.58178
0.0766	3.58276
0.07665	3.58341
0.0767	3.58341
0.07675	3.58406
0.0768	3.58406
0.07685	3.5847
0.0769	3.58535
0.07695	3.586
0.077	3.58633
0.07705	3.58698
0.0771	3.58795
0.07715	3.58827
0.0772	3.58892
0.07725	3.58925
0.0773	3.59022
0.07735	3.59087
0.0774	3.5912
0.07745	3.59152
0.0775	3.59249
0.07755	3.59282
0.0776	3.59379
0.07765	3.59444
0.0777	3.59477
0.07775	3.59477
0.0778	3.59574
0.07785	3.59606
0.0779	3.59671
0.07795	3.59736
0.078	3.59769
0.07805	3.59801
0.0781	3.59866
0.07815	3.59931
0.0782	3.59963
0.07825	3.60028
0.0783	3.60028
0.07835	3.60126
0.0784	3.60126
0.07845	3.60191
0.0785	3.60223
0.07855	3.60288
0.0786	3.60353
0.07865	3.60385
0.0787	3.6045
0.07875	3.60483
0.0788	3.60548
0.07885	3.60645
0.0789	3.6071
0.07895	3.60742
0.079	3.60742
0.07905	3.60872
0.0791	3.60905
0.07915	3.60937
0.0792	3.61002
0.07925	3.61067
0.0793	3.61132
0.07935	3.61164
0.0794	3.61197
0.07945	3.61262
0.0795	3.61262
0.07955	3.61294
0.0796	3.61359
0.07965	3.61391
0.0797	3.61456
0.07975	3.61456
0.0798	3.61521
0.07985	3.61554
0.0799	3.61586
0.07995	3.61651
0.08	3.61683
0.08005	3.61683
0.0801	3.61813
0.08015	3.61813
0.0802	3.61878
0.08025	3.61943
0.0803	3.61976
0.08035	3.6204
0.0804	3.62105
0.08045	3.62203
0.0805	3.62235
0.08055	3.62333
0.0806	3.6243
0.08065	3.62462
0.0807	3.62495
0.08075	3.62625
0.0808	3.62722
0.08085	3.62787
0.0809	3.62852
0.08095	3.62949
0.081	3.63047
0.08105	3.63079
0.0811	3.63209
0.08115	3.63274
0.0812	3.63306
0.08125	3.63404
0.0813	3.63468
0.08135	3.63501
0.0814	3.63533
0.08145	3.63566
0.0815	3.63598
0.08155	3.63663
0.0816	3.63696
0.08165	3.63696
0.0817	3.63728
0.08175	3.63728
0.0818	3.63696
0.08185	3.63728
0.0819	3.63696
0.08195	3.63696
0.082	3.63663
0.08205	3.63663
0.0821	3.63631
0.08215	3.63566
0.0822	3.63566
0.08225	3.63566
0.0823	3.63501
0.08235	3.63468
0.0824	3.63468
0.08245	3.63436
0.0825	3.63404
0.08255	3.63339
0.0826	3.63371
0.08265	3.63339
0.0827	3.63306
0.08275	3.63306
0.0828	3.63306
0.08285	3.63306
0.0829	3.63306
0.08295	3.63241
0.083	3.63306
0.08305	3.63306
0.0831	3.63306
0.08315	3.63306
0.0832	3.63339
0.08325	3.63306
0.0833	3.63339
0.08335	3.63404
0.0834	3.63404
0.08345	3.63468
0.0835	3.63533
0.08355	3.63533
0.0836	3.63598
0.08365	3.63631
0.0837	3.63728
0.08375	3.63793
0.0838	3.63858
0.08385	3.6389
0.0839	3.6402
0.08395	3.6402
0.084	3.64085
0.08405	3.64182
0.0841	3.64247
0.08415	3.64247
0.0842	3.64345
0.08425	3.64377
0.0843	3.6441
0.08435	3.64442
0.0844	3.64539
0.08445	3.64539
0.0845	3.64572
0.08455	3.64604
0.0846	3.64604
0.08465	3.64604
0.0847	3.64637
0.08475	3.64637
0.0848	3.64669
0.08485	3.64702
0.0849	3.64702
0.08495	3.64702
0.085	3.64734
0.08505	3.64799
0.0851	3.64799
0.08515	3.64864
0.0852	3.64864
0.08525	3.64929
0.0853	3.64929
0.08535	3.64994
0.0854	3.65026
0.08545	3.65059
0.0855	3.65188
0.08555	3.65156
0.0856	3.65253
0.08565	3.65318
0.0857	3.65383
0.08575	3.65416
0.0858	3.65513
0.08585	3.65578
0.0859	3.65643
0.08595	3.65708
0.086	3.6574
0.08605	3.65805
0.0861	3.65805
0.08615	3.6587
0.0862	3.6587
0.08625	3.65902
0.0863	3.65935
0.08635	3.65902
0.0864	3.65935
0.08645	3.65967
0.0865	3.65967
0.08655	3.66
0.0866	3.66
0.08665	3.66065
0.0867	3.66032
0.08675	3.6613
0.0868	3.66162
0.08685	3.66195
0.0869	3.66195
0.08695	3.66227
0.087	3.66292
0.08705	3.66357
0.0871	3.66389
0.08715	3.66422
0.0872	3.66519
0.08725	3.66552
0.0873	3.66649
0.08735	3.66714
0.0874	3.66779
0.08745	3.66876
0.0875	3.66909
0.08755	3.67006
0.0876	3.67071
0.08765	3.67071
0.0877	3.67136
0.08775	3.67168
0.0878	3.67201
0.08785	3.67266
0.0879	3.67298
0.08795	3.67298
0.088	3.67363
0.08805	3.67363
0.0881	3.67363
0.08815	3.6733
0.0882	3.67298
0.08825	3.6733
0.0883	3.6733
0.08835	3.6733
0.0884	3.6733
0.08845	3.67363
0.0885	3.67363
0.08855	3.67395
0.0886	3.67395
0.08865	3.67428
0.0887	3.6746
0.08875	3.67493
0.0888	3.67493
0.08885	3.67525
0.0889	3.67558
0.08895	3.67558
0.089	3.67623
0.08905	3.67623
0.0891	3.67687
0.08915	3.6772
0.0892	3.67752
0.08925	3.67752
0.0893	3.67785
0.08935	3.67882
0.0894	3.6785
0.08945	3.67882
0.0895	3.67915
0.08955	3.67915
0.0896	3.6798
0.08965	3.68044
0.0897	3.68044
0.08975	3.68109
0.0898	3.68142
0.08985	3.68207
0.0899	3.68239
0.08995	3.68337
0.09	3.68337
0.09005	3.68401
0.0901	3.68531
0.09015	3.68596
0.0902	3.68694
0.09025	3.68758
0.0903	3.68823
0.09035	3.68921
0.0904	3.69018
0.09045	3.69051
0.0905	3.69115
0.09055	3.6918
0.0906	3.6931
0.09065	3.6931
0.0907	3.69343
0.09075	3.69375
0.0908	3.69408
0.09085	3.69408
0.0909	3.6944
0.09095	3.6944
0.091	3.69472
0.09105	3.69472
0.0911	3.69472
0.09115	3.6944
0.0912	3.6944
0.09125	3.69408
0.0913	3.69375
0.09135	3.69343
0.0914	3.69343
0.09145	3.6931
0.0915	3.6931
0.09155	3.69278
0.0916	3.6931
0.09165	3.69278
0.0917	3.69213
0.09175	3.69278
0.0918	3.6931
0.09185	3.69278
0.0919	3.69343
0.09195	3.69408
0.092	3.6944
0.09205	3.69472
0.0921	3.69537
0.09215	3.69602
0.0922	3.69602
0.09225	3.69667
0.0923	3.697
0.09235	3.69797
0.0924	3.69765
0.09245	3.69797
0.0925	3.69829
0.09255	3.69862
0.0926	3.69894
0.09265	3.69829
0.0927	3.69894
0.09275	3.69927
0.0928	3.69927
0.09285	3.69927
0.0929	3.69992
0.09295	3.70024
0.093	3.69992
0.09305	3.70057
0.0931	3.70089
0.09315	3.70057
0.0932	3.70089
0.09325	3.70122
0.0933	3.70186
0.09335	3.70219
0.0934	3.70251
0.09345	3.70284
0.0935	3.70316
0.09355	3.70381
0.0936	3.70414
0.09365	3.70511
0.0937	3.70511
0.09375	3.70641
0.0938	3.70706
0.09385	3.70803
0.0939	3.70836
0.09395	3.70868
0.094	3.70965
0.09405	3.70965
0.0941	3.7103
0.09415	3.71063
0.0942	3.71128
0.09425	3.71095
0.0943	3.71095
0.09435	3.71095
0.0944	3.71128
0.09445	3.71095
0.0945	3.71095
0.09455	3.71095
0.0946	3.71128
0.09465	3.71063
0.0947	3.71063
0.09475	3.71063
0.0948	3.71095
0.09485	3.71095
0.0949	3.71063
0.09495	3.71095
0.095	3.71128
0.09505	3.7116
0.0951	3.71193
0.09515	3.71193
0.0952	3.71257
0.09525	3.71225
0.0953	3.71322
0.09535	3.71322
0.0954	3.71355
0.09545	3.71452
0.0955	3.71485
0.09555	3.71582
0.0956	3.71647
0.09565	3.71744
0.0957	3.71809
0.09575	3.71939
0.0958	3.72069
0.09585	3.72101
0.0959	3.72199
0.09595	3.72296
0.096	3.72393
0.09605	3.72556
0.0961	3.72621
0.09615	3.72718
0.0962	3.72783
0.09625	3.7288
0.0963	3.72978
0.09635	3.73042
0.0964	3.73172
0.09645	3.73205
0.0965	3.7327
0.09655	3.73367
0.0966	3.73399
0.09665	3.73464
0.0967	3.73529
0.09675	3.73529
0.0968	3.73594
0.09685	3.73594
0.0969	3.73659
0.09695	3.73659
0.097	3.73724
0.09705	3.73756
0.0971	3.73789
0.09715	3.73789
0.0972	3.73821
0.09725	3.73821
0.0973	3.73821
0.09735	3.73821
0.0974	3.73886
0.09745	3.73854
0.0975	3.73886
0.09755	3.73854
0.0976	3.73854
0.09765	3.73821
0.0977	3.73854
0.09775	3.73789
0.0978	3.73756
0.09785	3.73756
0.0979	3.73789
0.09795	3.73692
0.098	3.73756
0.09805	3.73724
0.0981	3.73724
0.09815	3.73756
0.0982	3.73756
0.09825	3.73821
0.0983	3.73854
0.09835	3.73919
0.0984	3.73919
0.09845	3.74016
0.0985	3.74049
0.09855	3.74146
0.0986	3.74243
0.09865	3.74308
0.0987	3.74406
0.09875	3.7447
0.0988	3.74633
0.09885	3.74698
0.0989	3.74763
0.09895	3.74892
0.099	3.74957
0.09905	3.7499
[truncated: 5,812 more rows]
