# Supplementary material for: An evolutionarily conserved glycine-tyrosine motif forms a folding core in outer membrane proteins
Source: PLoS One. 2017 Aug 3;12(8):e0182016. doi: 10.1371/journal.pone.0182016 (PMC5542473; doi:10.1371/journal.pone.0182016)
Supplement: S1 File — (ZIP) [file pone.0182016.s001.zip › OmpX stopflow RAW data/OmpX WT 2/ompx_wt_ch1_028.bka]

BIO-KINE ASCII FILE
_COMMENT	External device
_COMMENT	Kinetics measurement
_COMMENT	Y Unit : Volt, X Unit : s
_COMMENT	Timebase 1 = .00005 s 5001 pts
_COMMENT	Timebase 2 = .001 s 2749 pts
_COMMENT	Timebase 3 = .5 s 44 pts
_SFM	SFM-300 /S Advanced mode
_SFM	Ratio : S1: 950, S2: 950, S3: 100
_SFM	Content : S1: , S2: , S3:
_SFM	Concentration : S1: , S2: , S3:
_SFM	Total volume : 422 �l Flow : 14 mL/s
_SFM	Acquisition start : 10 ms before stop
_SFM	cuve=FC-08, s1=10 ml , s2=10 ml , s3=1.9 ml
_UNITX	s
_UNITY	Volt
_DELTAX	0
_DATA
1e-300	2.35761
5e-5	2.38552
1e-4	2.41408
1.5e-4	2.44264
2e-4	2.47185
2.5e-4	2.50073
3e-4	2.52864
3.5e-4	2.55752
4e-4	2.58479
4.5e-4	2.61205
5e-4	2.63866
5.5e-4	2.6643
6e-4	2.68961
6.5e-4	2.71395
7e-4	2.73732
7.5e-4	2.76036
8e-4	2.78178
8.5e-4	2.80191
9e-4	2.82268
9.5e-4	2.8415
0.001	2.85838
0.00105	2.87493
0.0011	2.89051
0.00115	2.90511
0.0012	2.91744
0.00125	2.92945
0.0013	2.93984
0.00135	2.94892
0.0014	2.95671
0.00145	2.9632
0.0015	2.96807
0.00155	2.97099
0.0016	2.97326
0.00165	2.97391
0.0017	2.97262
0.00175	2.97067
0.0018	2.96645
0.00185	2.96158
0.0019	2.95574
0.00195	2.9486
0.002	2.93984
0.00205	2.9301
0.0021	2.91971
0.00215	2.90836
0.0022	2.89635
0.00225	2.88272
0.0023	2.86909
0.00235	2.85481
0.0024	2.83923
0.00245	2.82333
0.0025	2.8071
0.00255	2.79022
0.0026	2.77335
0.00265	2.75582
0.0027	2.73732
0.00275	2.72012
0.0028	2.7013
0.00285	2.6828
0.0029	2.6643
0.00295	2.64548
0.003	2.62665
0.00305	2.60783
0.0031	2.58965
0.00315	2.57083
0.0032	2.55266
0.00325	2.53448
0.0033	2.51631
0.00335	2.49846
0.0034	2.48126
0.00345	2.46438
0.0035	2.44815
0.00355	2.43193
0.0036	2.41732
0.00365	2.40304
0.0037	2.39006
0.00375	2.37708
0.0038	2.3654
0.00385	2.35469
0.0039	2.34462
0.00395	2.33651
0.004	2.3284
0.00405	2.32126
0.0041	2.31574
0.00415	2.31055
0.0042	2.30633
0.00425	2.30373
0.0043	2.30179
0.00435	2.30114
0.0044	2.30114
0.00445	2.30211
0.0045	2.30406
0.00455	2.306
0.0046	2.3099
0.00465	2.31412
0.0047	2.31899
0.00475	2.32418
0.0048	2.33002
0.00485	2.33684
0.0049	2.34365
0.00495	2.35144
0.005	2.35955
0.00505	2.36799
0.0051	2.37675
0.00515	2.38617
0.0052	2.39623
0.00525	2.40661
0.0053	2.41732
0.00535	2.42836
0.0054	2.43972
0.00545	2.45205
0.0055	2.46438
0.00555	2.47769
0.0056	2.49099
0.00565	2.50462
0.0057	2.51923
0.00575	2.53416
0.0058	2.54909
0.00585	2.56466
0.0059	2.58057
0.00595	2.59744
0.006	2.614
0.00605	2.63152
0.0061	2.6497
0.00615	2.66754
0.0062	2.68637
0.00625	2.70487
0.0063	2.72434
0.00635	2.74349
0.0064	2.76264
0.00645	2.78146
0.0065	2.79996
0.00655	2.81943
0.0066	2.83761
0.00665	2.85546
0.0067	2.87298
0.00675	2.88986
0.0068	2.90544
0.00685	2.92101
0.0069	2.93529
0.00695	2.94892
0.007	2.96158
0.00705	2.97326
0.0071	2.98397
0.00715	2.99339
0.0072	3.00182
0.00725	3.00896
0.0073	3.01513
0.00735	3.02
0.0074	3.02422
0.00745	3.02649
0.0075	3.02779
0.00755	3.02811
0.0076	3.02746
0.00765	3.02584
0.0077	3.02227
0.00775	3.0187
0.0078	3.01318
0.00785	3.00767
0.0079	3.00085
0.00795	2.99339
0.008	2.98462
0.00805	2.97554
0.0081	2.96548
0.00815	2.95509
0.0082	2.94341
0.00825	2.93237
0.0083	2.92036
0.00835	2.90738
0.0084	2.8944
0.00845	2.88077
0.0085	2.86714
0.00855	2.85351
0.0086	2.83988
0.00865	2.82625
0.0087	2.81294
0.00875	2.79996
0.0088	2.78665
0.00885	2.77432
0.0089	2.76231
0.00895	2.75095
0.009	2.73992
0.00905	2.72921
0.0091	2.7198
0.00915	2.71136
0.0092	2.70324
0.00925	2.69643
0.0093	2.69026
0.00935	2.68507
0.0094	2.68085
0.00945	2.67696
0.0095	2.67501
0.00955	2.67306
0.0096	2.67241
0.00965	2.67209
0.0097	2.67306
0.00975	2.67371
0.0098	2.67566
0.00985	2.67793
0.0099	2.68118
0.00995	2.68475
0.01	2.68832
0.01005	2.69221
0.0101	2.69708
0.01015	2.7013
0.0102	2.70584
0.01025	2.71006
0.0103	2.7146
0.01035	2.71882
0.0104	2.72337
0.01045	2.72726
0.0105	2.73018
0.01055	2.73375
0.0106	2.73667
0.01065	2.73894
0.0107	2.74057
0.01075	2.74316
0.0108	2.74479
0.01085	2.74673
0.0109	2.74771
0.01095	2.74933
0.011	2.74965
0.01105	2.75095
0.0111	2.75258
0.01115	2.75355
0.0112	2.7555
0.01125	2.75679
0.0113	2.75907
0.01135	2.76134
0.0114	2.76361
0.01145	2.76718
0.0115	2.77043
0.01155	2.77464
0.0116	2.77919
0.01165	2.78406
0.0117	2.7899
0.01175	2.79541
0.0118	2.80191
0.01185	2.8084
0.0119	2.81619
0.01195	2.82365
0.012	2.83111
0.01205	2.83858
0.0121	2.84669
0.01215	2.85481
0.0122	2.86324
0.01225	2.87136
0.0123	2.87947
0.01235	2.88726
0.0124	2.89537
0.01245	2.90251
0.0125	2.90933
0.01255	2.91647
0.0126	2.92296
0.01265	2.92945
0.0127	2.93497
0.01275	2.94049
0.0128	2.94633
0.01285	2.95087
0.0129	2.95574
0.01295	2.95996
0.013	2.96418
0.01305	2.9684
0.0131	2.97197
0.01315	2.97521
0.0132	2.97878
0.01325	2.98235
0.0133	2.98495
0.01335	2.98754
0.0134	2.99047
0.01345	2.99274
0.0135	2.99598
0.01355	2.99793
0.0136	3.0002
0.01365	3.0028
0.0137	3.00442
0.01375	3.00669
0.0138	3.00864
0.01385	3.01059
0.0139	3.01253
0.01395	3.01448
0.014	3.01675
0.01405	3.01805
0.0141	3.02
0.01415	3.02195
0.0142	3.02324
0.01425	3.02454
0.0143	3.02584
0.01435	3.02746
0.0144	3.02844
0.01445	3.03038
0.0145	3.03136
0.01455	3.03266
0.0146	3.03395
0.01465	3.0346
0.0147	3.03558
0.01475	3.03655
0.0148	3.0372
0.01485	3.03785
0.0149	3.0385
0.01495	3.03882
0.015	3.0398
0.01505	3.0398
0.0151	3.0398
0.01515	3.04012
0.0152	3.04012
0.01525	3.04077
0.0153	3.04077
0.01535	3.04109
0.0154	3.04142
0.01545	3.04142
0.0155	3.04174
0.01555	3.04207
0.0156	3.04207
0.01565	3.04272
0.0157	3.04272
0.01575	3.04337
0.0158	3.04337
0.01585	3.04402
0.0159	3.04466
0.01595	3.04531
0.016	3.04564
0.01605	3.04661
0.0161	3.04726
0.01615	3.04823
0.0162	3.04888
0.01625	3.05018
0.0163	3.05051
0.01635	3.05148
0.0164	3.05245
0.01645	3.0531
0.0165	3.05408
0.01655	3.05472
0.0166	3.0557
0.01665	3.05732
0.0167	3.05797
0.01675	3.05829
0.0168	3.05959
0.01685	3.06024
0.0169	3.06089
0.01695	3.06186
0.017	3.06219
0.01705	3.06316
0.0171	3.06381
0.01715	3.06479
0.0172	3.06543
0.01725	3.06641
0.0173	3.06673
0.01735	3.06738
0.0174	3.06738
0.01745	3.06836
0.0175	3.069
0.01755	3.06998
0.0176	3.0703
0.01765	3.07095
0.0177	3.07128
0.01775	3.07193
0.0178	3.0729
0.01785	3.07322
0.0179	3.07355
0.01795	3.07387
0.018	3.07485
0.01805	3.07517
0.0181	3.0755
0.01815	3.07614
0.0182	3.07647
0.01825	3.07679
0.0183	3.07712
0.01835	3.07777
0.0184	3.07777
0.01845	3.07777
0.0185	3.07777
0.01855	3.07874
0.0186	3.07842
0.01865	3.07874
0.0187	3.07842
0.01875	3.07874
0.0188	3.07874
0.01885	3.07907
0.0189	3.07907
0.01895	3.07874
0.019	3.07907
0.01905	3.07874
0.0191	3.07939
0.01915	3.07939
0.0192	3.07939
0.01925	3.07939
0.0193	3.07971
0.01935	3.08004
0.0194	3.08004
0.01945	3.08036
0.0195	3.08101
0.01955	3.08134
0.0196	3.08199
0.01965	3.08199
0.0197	3.08264
0.01975	3.08264
0.0198	3.08296
0.01985	3.08361
0.0199	3.08393
0.01995	3.08393
0.02	3.08426
0.02005	3.08523
0.0201	3.08523
0.02015	3.08556
0.0202	3.08588
0.02025	3.08621
0.0203	3.08621
0.02035	3.08653
0.0204	3.08685
0.02045	3.08718
0.0205	3.08783
0.02055	3.08815
0.0206	3.08815
0.02065	3.08848
0.0207	3.0888
0.02075	3.08913
0.0208	3.08913
0.02085	3.08978
0.0209	3.08945
0.02095	3.08978
0.021	3.09042
0.02105	3.0901
0.0211	3.09042
0.02115	3.09075
0.0212	3.09107
0.02125	3.0914
0.0213	3.09107
0.02135	3.09107
0.0214	3.0914
0.02145	3.0914
0.0215	3.09107
0.02155	3.09172
0.0216	3.09107
0.02165	3.0914
0.0217	3.0914
0.02175	3.09107
0.0218	3.09107
0.02185	3.09075
0.0219	3.0901
0.02195	3.09075
0.022	3.09042
0.02205	3.09075
0.0221	3.09075
0.02215	3.09107
0.0222	3.09107
0.02225	3.09107
0.0223	3.09172
0.02235	3.09172
0.0224	3.09205
0.02245	3.09237
0.0225	3.09302
0.02255	3.09335
0.0226	3.09367
0.02265	3.09399
0.0227	3.09529
0.02275	3.09562
0.0228	3.09562
0.02285	3.09627
0.0229	3.09659
0.02295	3.09756
0.023	3.09789
0.02305	3.09854
0.0231	3.09919
0.02315	3.09984
0.0232	3.10049
0.02325	3.10113
0.0233	3.10178
0.02335	3.10243
0.0234	3.10308
0.02345	3.10373
0.0235	3.10438
0.02355	3.1047
0.0236	3.10535
0.02365	3.106
0.0237	3.106
0.02375	3.10665
0.0238	3.10665
0.02385	3.10665
0.0239	3.1073
0.02395	3.1073
0.024	3.1073
0.02405	3.1073
0.0241	3.10763
0.02415	3.10763
0.0242	3.10795
0.02425	3.10795
0.0243	3.10827
0.02435	3.10795
0.0244	3.1086
0.02445	3.10827
0.0245	3.10827
0.02455	3.1086
0.0246	3.1086
0.02465	3.1086
0.0247	3.1086
0.02475	3.10892
0.0248	3.10892
0.02485	3.10925
0.0249	3.1099
0.02495	3.11022
0.025	3.11087
0.02505	3.11152
0.0251	3.11152
0.02515	3.11249
0.0252	3.11314
0.02525	3.11412
0.0253	3.11509
0.02535	3.11606
0.0254	3.11736
0.02545	3.11834
0.0255	3.11996
0.02555	3.12093
0.0256	3.12223
0.02565	3.1232
0.0257	3.12483
0.02575	3.1258
0.0258	3.1271
0.02585	3.1284
0.0259	3.13002
0.02595	3.13067
0.026	3.13164
0.02605	3.13294
0.0261	3.13391
0.02615	3.13521
0.0262	3.13619
0.02625	3.13748
0.0263	3.13781
0.02635	3.13911
0.0264	3.13976
0.02645	3.1404
0.0265	3.14105
0.02655	3.14203
0.0266	3.14268
0.02665	3.14333
0.0267	3.14397
0.02675	3.1443
0.0268	3.14462
0.02685	3.14495
0.0269	3.14527
0.02695	3.1456
0.027	3.1456
0.02705	3.14592
0.0271	3.14625
0.02715	3.14625
0.0272	3.14625
0.02725	3.14625
0.0273	3.14592
0.02735	3.14592
0.0274	3.1456
0.02745	3.1456
0.0275	3.14592
0.02755	3.1456
0.0276	3.1456
0.02765	3.14527
0.0277	3.14527
0.02775	3.14527
0.0278	3.14527
0.02785	3.14527
0.0279	3.1456
0.02795	3.1456
0.028	3.14625
0.02805	3.14625
0.0281	3.14625
0.02815	3.1469
0.0282	3.14722
0.02825	3.14722
0.0283	3.14787
0.02835	3.14852
0.0284	3.14852
0.02845	3.14884
0.0285	3.14982
0.02855	3.14982
0.0286	3.15047
0.02865	3.15079
0.0287	3.15144
0.02875	3.15176
0.0288	3.15209
0.02885	3.15241
0.0289	3.15339
0.02895	3.15371
0.029	3.15404
0.02905	3.15468
0.0291	3.15501
0.02915	3.15533
0.0292	3.15598
0.02925	3.15598
0.0293	3.15663
0.02935	3.15696
0.0294	3.15696
0.02945	3.15728
0.0295	3.15793
0.02955	3.15825
0.0296	3.15793
0.02965	3.15858
0.0297	3.15825
0.02975	3.1589
0.0298	3.15923
0.02985	3.1589
0.0299	3.15923
0.02995	3.15955
0.03	3.15988
0.03005	3.15988
0.0301	3.15988
0.03015	3.1602
0.0302	3.16085
0.03025	3.16118
0.0303	3.16085
0.03035	3.1615
0.0304	3.1615
0.03045	3.16182
0.0305	3.16215
0.03055	3.1628
0.0306	3.16312
0.03065	3.16312
0.0307	3.16312
0.03075	3.1641
0.0308	3.16475
0.03085	3.16475
0.0309	3.16507
0.03095	3.16572
0.031	3.16669
0.03105	3.16637
0.0311	3.16669
0.03115	3.16767
0.0312	3.16767
0.03125	3.16896
0.0313	3.16864
0.03135	3.16994
0.0314	3.16994
0.03145	3.17124
0.0315	3.17221
0.03155	3.17253
0.0316	3.17383
0.03165	3.17416
0.0317	3.17513
0.03175	3.17546
0.0318	3.17643
0.03185	3.17708
0.0319	3.17805
0.03195	3.1787
0.032	3.1787
0.03205	3.17967
0.0321	3.18065
0.03215	3.18097
0.0322	3.18162
0.03225	3.18292
0.0323	3.1826
0.03235	3.18389
0.0324	3.18422
0.03245	3.18487
0.0325	3.18552
0.03255	3.18649
0.0326	3.18681
0.03265	3.18746
0.0327	3.18779
0.03275	3.18876
0.0328	3.18909
0.03285	3.19006
0.0329	3.19071
0.03295	3.19103
0.033	3.19168
0.03305	3.19233
0.0331	3.19266
0.03315	3.19298
0.0332	3.1946
0.03325	3.19525
0.0333	3.19558
0.03335	3.1959
0.0334	3.19687
0.03345	3.19752
0.0335	3.19817
0.03355	3.19882
0.0336	3.1998
0.03365	3.20077
0.0337	3.20109
0.03375	3.20174
0.0338	3.20239
0.03385	3.20369
0.0339	3.20434
0.03395	3.20434
0.034	3.20499
0.03405	3.20499
0.0341	3.20564
0.03415	3.20596
0.0342	3.20629
0.03425	3.20629
0.0343	3.20596
0.03435	3.20629
0.0344	3.20629
0.03445	3.20596
0.0345	3.20596
0.03455	3.20564
0.0346	3.20596
0.03465	3.20629
0.0347	3.20596
0.03475	3.20629
0.0348	3.20596
0.03485	3.20596
0.0349	3.20629
0.03495	3.20629
0.035	3.20661
0.03505	3.20694
0.0351	3.20726
0.03515	3.20758
0.0352	3.20791
0.03525	3.20791
0.0353	3.20888
0.03535	3.20888
0.0354	3.20953
0.03545	3.20986
0.0355	3.20986
0.03555	3.21051
0.0356	3.21115
0.03565	3.2118
0.0357	3.21213
0.03575	3.2131
0.0358	3.21343
0.03585	3.21343
0.0359	3.21408
0.03595	3.2144
0.036	3.21505
0.03605	3.2157
0.0361	3.21635
0.03615	3.21635
0.0362	3.21732
0.03625	3.21797
0.0363	3.21829
0.03635	3.21894
0.0364	3.21894
0.03645	3.21959
0.0365	3.21992
0.03655	3.22089
0.0366	3.22122
0.03665	3.22186
0.0367	3.22219
0.03675	3.22251
0.0368	3.22251
0.03685	3.22316
0.0369	3.22316
0.03695	3.22316
0.037	3.22349
0.03705	3.22349
0.0371	3.22381
0.03715	3.22381
0.0372	3.22414
0.03725	3.22446
0.0373	3.22479
0.03735	3.22511
0.0374	3.22479
0.03745	3.22511
0.0375	3.22543
0.03755	3.22543
0.0376	3.22543
0.03765	3.22576
0.0377	3.22641
0.03775	3.22673
0.0378	3.22673
0.03785	3.22738
0.0379	3.22771
0.03795	3.22836
0.038	3.22933
0.03805	3.22933
0.0381	3.22998
0.03815	3.23063
0.0382	3.23128
0.03825	3.23128
0.0383	3.23257
0.03835	3.23355
0.0384	3.23452
0.03845	3.23485
0.0385	3.23582
0.03855	3.23614
0.0386	3.23679
0.03865	3.23744
0.0387	3.23809
0.03875	3.23842
0.0388	3.23907
0.03885	3.23939
0.0389	3.24036
0.03895	3.24069
0.039	3.24101
0.03905	3.24166
0.0391	3.24134
0.03915	3.24199
0.0392	3.24231
0.03925	3.24231
0.0393	3.24264
0.03935	3.24264
0.0394	3.24328
0.03945	3.24361
0.0395	3.24361
0.03955	3.24361
0.0396	3.24328
0.03965	3.24361
0.0397	3.24328
0.03975	3.24393
0.0398	3.24361
0.03985	3.24361
0.0399	3.24361
0.03995	3.24393
0.04	3.24393
0.04005	3.24458
0.0401	3.24491
0.04015	3.24491
0.0402	3.24588
0.04025	3.24588
0.0403	3.24653
0.04035	3.24718
0.0404	3.24815
0.04045	3.24848
0.0405	3.2488
0.04055	3.24978
0.0406	3.25042
0.04065	3.2514
0.0407	3.25237
0.04075	3.25335
0.0408	3.25399
0.04085	3.25529
0.0409	3.25562
0.04095	3.25692
0.041	3.25724
0.04105	3.25854
0.0411	3.25919
0.04115	3.26049
0.0412	3.26113
0.04125	3.26211
0.0413	3.26341
0.04135	3.26373
0.0414	3.26438
0.04145	3.26568
0.0415	3.26665
0.04155	3.2673
0.0416	3.2686
0.04165	3.26925
0.0417	3.27022
0.04175	3.27087
0.0418	3.27217
0.04185	3.27217
0.0419	3.27347
0.04195	3.27444
0.042	3.27509
0.04205	3.27574
0.0421	3.27606
0.04215	3.27736
0.0422	3.27769
0.04225	3.27801
0.0423	3.27866
0.04235	3.27898
0.0424	3.27931
0.04245	3.27996
0.0425	3.28028
0.04255	3.28028
0.0426	3.28061
0.04265	3.28158
0.0427	3.28158
0.04275	3.28191
0.0428	3.28223
0.04285	3.28255
0.0429	3.28255
0.04295	3.28288
0.043	3.2832
0.04305	3.28353
0.0431	3.28385
0.04315	3.28353
0.0432	3.2832
0.04325	3.2832
0.0433	3.2832
0.04335	3.2832
0.0434	3.28353
0.04345	3.28353
0.0435	3.2832
0.04355	3.2832
0.0436	3.28288
0.04365	3.2832
0.0437	3.28288
0.04375	3.28288
0.0438	3.28255
0.04385	3.28255
0.0439	3.28288
0.04395	3.28255
0.044	3.28255
0.04405	3.28288
0.0441	3.2832
0.04415	3.2832
0.0442	3.28385
0.04425	3.28385
0.0443	3.28418
0.04435	3.2845
0.0444	3.2845
0.04445	3.28515
0.0445	3.28548
0.04455	3.28612
0.0446	3.28612
0.04465	3.28645
0.0447	3.28742
0.04475	3.28742
0.0448	3.28775
0.04485	3.28872
0.0449	3.28872
0.04495	3.28969
0.045	3.29002
0.04505	3.29067
0.0451	3.29132
0.04515	3.29164
0.0452	3.29229
0.04525	3.29294
0.0453	3.29359
0.04535	3.29424
0.0454	3.29456
0.04545	3.29554
0.0455	3.29651
0.04555	3.29651
0.0456	3.29748
0.04565	3.29748
0.0457	3.29781
0.04575	3.29846
0.0458	3.29878
0.04585	3.29911
0.0459	3.29943
0.04595	3.30008
0.046	3.30073
0.04605	3.30105
0.0461	3.3017
0.04615	3.30235
0.0462	3.30268
0.04625	3.303
0.0463	3.30397
0.04635	3.30495
0.0464	3.30495
0.04645	3.30592
0.0465	3.30625
0.04655	3.30722
0.0466	3.30787
0.04665	3.30917
0.0467	3.30949
0.04675	3.30982
0.0468	3.31111
0.04685	3.31176
0.0469	3.31274
0.04695	3.31339
0.047	3.31436
0.04705	3.31468
0.0471	3.31533
0.04715	3.31631
0.0472	3.31696
0.04725	3.31825
0.0473	3.3189
0.04735	3.31955
0.0474	3.32085
0.04745	3.32215
0.0475	3.32312
0.04755	3.32377
0.0476	3.32442
0.04765	3.32604
0.0477	3.32702
0.04775	3.32832
0.0478	3.32864
0.04785	3.32961
0.0479	3.33059
0.04795	3.33091
0.048	3.33221
0.04805	3.33253
0.0481	3.33253
0.04815	3.33351
0.0482	3.33383
0.04825	3.33351
0.0483	3.33416
0.04835	3.33383
0.0484	3.33383
0.04845	3.33383
0.0485	3.33383
0.04855	3.33351
0.0486	3.33351
0.04865	3.33318
0.0487	3.33318
0.04875	3.33318
0.0488	3.33253
0.04885	3.33221
0.0489	3.33188
0.04895	3.33156
0.049	3.33188
0.04905	3.33156
0.0491	3.33156
0.04915	3.33156
0.0492	3.33188
0.04925	3.33188
0.0493	3.33124
0.04935	3.33156
0.0494	3.33188
0.04945	3.33188
0.0495	3.33221
0.04955	3.33286
0.0496	3.33253
0.04965	3.33221
0.0497	3.33286
0.04975	3.33286
0.0498	3.33253
0.04985	3.33286
0.0499	3.33286
0.04995	3.33318
0.05	3.33318
0.05005	3.33286
0.0501	3.33318
0.05015	3.33286
0.0502	3.33286
0.05025	3.33318
0.0503	3.33318
0.05035	3.33318
0.0504	3.33351
0.05045	3.33351
0.0505	3.33416
0.05055	3.33448
0.0506	3.33448
0.05065	3.33448
0.0507	3.33545
0.05075	3.33545
0.0508	3.3361
0.05085	3.33675
0.0509	3.3374
0.05095	3.33805
0.051	3.33902
0.05105	3.33935
0.0511	3.34032
0.05115	3.3413
0.0512	3.34195
0.05125	3.34357
0.0513	3.34422
0.05135	3.34519
0.0514	3.34649
0.05145	3.34746
0.0515	3.34909
0.05155	3.35038
0.0516	3.35136
0.05165	3.35201
0.0517	3.35363
0.05175	3.35428
0.0518	3.35558
0.05185	3.35655
0.0519	3.35752
0.05195	3.35785
0.052	3.35915
0.05205	3.35882
0.0521	3.35947
0.05215	3.3598
0.0522	3.36012
0.05225	3.36012
0.0523	3.36044
0.05235	3.36077
0.0524	3.36077
0.05245	3.36077
0.0525	3.36044
0.05255	3.36077
0.0526	3.36142
0.05265	3.36142
0.0527	3.36174
0.05275	3.36174
0.0528	3.36239
0.05285	3.36304
0.0529	3.36304
0.05295	3.36401
0.053	3.36434
0.05305	3.36531
0.0531	3.36564
0.05315	3.36629
0.0532	3.36694
0.05325	3.36758
0.0533	3.36823
0.05335	3.36921
0.0534	3.36953
0.05345	3.37051
0.0535	3.37083
0.05355	3.37148
0.0536	3.3718
0.05365	3.37245
0.0537	3.37278
0.05375	3.37343
0.0538	3.37375
0.05385	3.37375
0.0539	3.37408
0.05395	3.3744
0.054	3.37472
0.05405	3.3744
0.0541	3.3744
0.05415	3.37505
0.0542	3.37505
0.05425	3.37537
0.0543	3.3757
0.05435	3.37635
0.0544	3.37635
0.05445	3.377
0.0545	3.377
0.05455	3.37765
0.0546	3.37797
0.05465	3.37862
0.0547	3.37862
0.05475	3.37959
0.0548	3.37992
0.05485	3.38057
0.0549	3.38057
0.05495	3.38089
0.055	3.38154
0.05505	3.38186
0.0551	3.38251
0.05515	3.38284
0.0552	3.38349
0.05525	3.38414
0.0553	3.38446
0.05535	3.38511
0.0554	3.38511
0.05545	3.38641
0.0555	3.38673
0.05555	3.38738
0.0556	3.38803
0.05565	3.38836
0.0557	3.38933
0.05575	3.38965
0.0558	3.38965
0.05585	3.39063
0.0559	3.39063
0.05595	3.39063
0.056	3.3916
0.05605	3.39193
0.0561	3.39193
0.05615	3.39225
0.0562	3.39193
0.05625	3.39257
0.0563	3.39322
0.05635	3.39322
0.0564	3.39387
0.05645	3.3942
0.0565	3.3942
0.05655	3.39485
0.0566	3.39517
0.05665	3.39517
0.0567	3.39582
0.05675	3.39679
0.0568	3.39712
0.05685	3.39809
0.0569	3.39809
0.05695	3.39907
0.057	3.39971
0.05705	3.40036
0.0571	3.40134
0.05715	3.40199
0.0572	3.40264
0.05725	3.40328
0.0573	3.40426
0.05735	3.40491
0.0574	3.40556
0.05745	3.40621
0.0575	3.40653
0.05755	3.40718
0.0576	3.4075
0.05765	3.40815
0.0577	3.40848
0.05775	3.4088
0.0578	3.40913
0.05785	3.40978
0.0579	3.4101
0.05795	3.41075
0.058	3.4114
0.05805	3.41205
0.0581	3.41205
0.05815	3.41205
0.0582	3.41335
0.05825	3.41367
0.0583	3.41399
0.05835	3.41464
0.0584	3.41562
0.05845	3.41627
0.0585	3.41724
0.05855	3.41789
0.0586	3.41886
0.05865	3.41951
0.0587	3.42049
0.05875	3.42081
0.0588	3.42211
0.05885	3.42276
0.0589	3.42373
0.05895	3.42438
0.059	3.42568
0.05905	3.42665
0.0591	3.4273
0.05915	3.4286
0.0592	3.42892
0.05925	3.4299
0.0593	3.4312
0.05935	3.43152
0.0594	3.43217
0.05945	3.43282
0.0595	3.43379
0.05955	3.43444
0.0596	3.43444
0.05965	3.43541
0.0597	3.43606
0.05975	3.43606
0.0598	3.43639
0.05985	3.43639
0.0599	3.43671
0.05995	3.43639
0.06	3.43639
0.06005	3.43671
0.0601	3.43671
0.06015	3.43671
0.0602	3.43606
0.06025	3.43639
0.0603	3.43639
0.06035	3.43639
0.0604	3.43671
0.06045	3.43704
0.0605	3.43704
0.06055	3.43769
0.0606	3.43769
0.06065	3.43801
0.0607	3.43866
0.06075	3.43931
0.0608	3.43931
0.06085	3.44028
0.0609	3.44061
0.06095	3.44126
0.061	3.44126
0.06105	3.44255
0.0611	3.44255
0.06115	3.4432
0.0612	3.44385
0.06125	3.44483
0.0613	3.44515
0.06135	3.4458
0.0614	3.44645
0.06145	3.44742
0.0615	3.44775
0.06155	3.44905
0.0616	3.44969
0.06165	3.45034
0.0617	3.45164
0.06175	3.45229
0.0618	3.45326
0.06185	3.45424
0.0619	3.45554
0.06195	3.45651
0.062	3.45716
0.06205	3.45813
0.0621	3.45911
0.06215	3.46008
0.0622	3.46105
0.06225	3.4617
0.0623	3.46268
0.06235	3.46333
0.0624	3.4643
0.06245	3.46495
0.0625	3.46527
0.06255	3.46592
0.0626	3.46657
0.06265	3.46657
0.0627	3.46754
0.06275	3.46754
0.0628	3.46819
0.06285	3.46819
0.0629	3.46819
0.06295	3.46852
0.063	3.46884
0.06305	3.46819
0.0631	3.46787
0.06315	3.46722
0.0632	3.46722
0.06325	3.46657
0.0633	3.46657
0.06335	3.46527
0.0634	3.46495
0.06345	3.46397
0.0635	3.46365
0.06355	3.46268
0.0636	3.46203
0.06365	3.46138
0.0637	3.46008
0.06375	3.45976
0.0638	3.45911
0.06385	3.45878
0.0639	3.45781
0.06395	3.45781
0.064	3.45748
0.06405	3.45716
0.0641	3.45716
0.06415	3.45716
0.0642	3.45781
0.06425	3.45813
0.0643	3.45846
0.06435	3.45943
0.0644	3.46073
0.06445	3.46105
0.0645	3.46235
0.06455	3.46333
0.0646	3.4643
0.06465	3.4656
0.0647	3.4669
0.06475	3.46819
0.0648	3.46917
0.06485	3.47079
0.0649	3.47176
0.06495	3.47274
0.065	3.47404
0.06505	3.47468
0.0651	3.47533
0.06515	3.47663
0.0652	3.47696
0.06525	3.47761
0.0653	3.47858
0.06535	3.47825
0.0654	3.4789
0.06545	3.47923
0.0655	3.47955
0.06555	3.47955
0.0656	3.47955
0.06565	3.47923
0.0657	3.47923
0.06575	3.47923
0.0658	3.47858
0.06585	3.47825
0.0659	3.47858
0.06595	3.47858
0.066	3.47825
0.06605	3.47793
0.0661	3.47793
0.06615	3.47761
0.0662	3.47761
0.06625	3.47728
0.0663	3.47761
0.06635	3.47761
0.0664	3.47761
0.06645	3.47761
0.0665	3.47793
0.06655	3.47793
0.0666	3.47761
0.06665	3.47825
0.0667	3.47858
0.06675	3.47858
0.0668	3.4789
0.06685	3.47923
0.0669	3.47988
0.06695	3.47955
0.067	3.48053
0.06705	3.48118
0.0671	3.4815
0.06715	3.48215
0.0672	3.48247
0.06725	3.48312
0.0673	3.48377
0.06735	3.48507
0.0674	3.48572
0.06745	3.48539
0.0675	3.48702
0.06755	3.48767
0.0676	3.48831
0.06765	3.48896
0.0677	3.49026
0.06775	3.49124
0.0678	3.49156
0.06785	3.49286
0.0679	3.49416
0.06795	3.49448
0.068	3.49545
0.06805	3.4961
0.0681	3.49675
0.06815	3.49773
0.0682	3.4987
0.06825	3.49902
0.0683	3.49967
0.06835	3.5
0.0684	3.50097
0.06845	3.50097
0.0685	3.50162
0.06855	3.50195
0.0686	3.50227
0.06865	3.50259
0.0687	3.50259
0.06875	3.50259
0.0688	3.50259
0.06885	3.50292
0.0689	3.50324
0.06895	3.50324
0.069	3.50324
0.06905	3.50357
0.0691	3.50324
0.06915	3.50357
0.0692	3.50389
0.06925	3.50422
0.0693	3.50487
0.06935	3.50519
0.0694	3.50552
0.06945	3.50584
0.0695	3.50584
0.06955	3.50649
0.0696	3.50714
0.06965	3.50779
0.0697	3.50876
0.06975	3.50941
0.0698	3.51006
0.06985	3.51136
0.0699	3.51201
0.06995	3.51266
0.07	3.51395
0.07005	3.51493
0.0701	3.5159
0.07015	3.51655
0.0702	3.51785
0.07025	3.5185
0.0703	3.5198
0.07035	3.52077
0.0704	3.52109
0.07045	3.52207
0.0705	3.52272
0.07055	3.52337
0.0706	3.52369
0.07065	3.52499
0.0707	3.52499
0.07075	3.52531
0.0708	3.52564
0.07085	3.52661
0.0709	3.52661
0.07095	3.52726
0.071	3.52694
0.07105	3.52726
0.0711	3.52758
0.07115	3.52726
0.0712	3.52726
0.07125	3.52758
0.0713	3.52694
0.07135	3.52694
0.0714	3.52661
0.07145	3.52596
0.0715	3.52531
0.07155	3.52499
0.0716	3.52499
0.07165	3.52434
0.0717	3.52401
0.07175	3.52369
0.0718	3.52304
0.07185	3.52272
0.0719	3.52272
0.07195	3.52239
0.072	3.52239
0.07205	3.52207
0.0721	3.52272
0.07215	3.52272
0.0722	3.52337
0.07225	3.52337
0.0723	3.52337
0.07235	3.52337
0.0724	3.52401
0.07245	3.52466
0.0725	3.52531
0.07255	3.52596
0.0726	3.52596
0.07265	3.52661
0.0727	3.52726
0.07275	3.52791
0.0728	3.52791
0.07285	3.52888
0.0729	3.52986
0.07295	3.53018
0.073	3.53051
0.07305	3.53115
0.0731	3.5318
0.07315	3.53245
0.0732	3.53278
0.07325	3.53343
0.0733	3.53343
0.07335	3.5344
0.0734	3.5344
0.07345	3.53505
0.0735	3.53537
0.07355	3.5357
0.0736	3.53635
0.07365	3.53667
0.0737	3.537
0.07375	3.53732
0.0738	3.53797
0.07385	3.53894
0.0739	3.53927
0.07395	3.53992
0.074	3.54024
0.07405	3.54089
0.0741	3.54154
0.07415	3.54219
0.0742	3.54251
0.07425	3.54284
0.0743	3.54349
0.07435	3.54381
0.0744	3.54446
0.07445	3.54511
0.0745	3.54543
0.07455	3.54608
0.0746	3.54641
0.07465	3.54673
0.0747	3.54738
0.07475	3.54738
0.0748	3.54803
0.07485	3.54836
0.0749	3.549
0.07495	3.54933
0.075	3.54965
0.07505	3.54965
0.0751	3.5503
0.07515	3.5503
0.0752	3.55095
0.07525	3.55095
0.0753	3.5516
0.07535	3.55225
0.0754	3.55225
0.07545	3.55257
0.0755	3.55322
0.07555	3.55355
0.0756	3.55387
0.07565	3.55387
0.0757	3.5542
0.07575	3.5542
0.0758	3.55452
0.07585	3.55485
0.0759	3.55517
0.07595	3.55517
0.076	3.55517
0.07605	3.55517
0.0761	3.55485
0.07615	3.55485
0.0762	3.55485
0.07625	3.55485
0.0763	3.55452
0.07635	3.55452
0.0764	3.55452
0.07645	3.5542
0.0765	3.5542
0.07655	3.55387
0.0766	3.5542
0.07665	3.55355
0.0767	3.55355
0.07675	3.55355
0.0768	3.55387
0.07685	3.5542
0.0769	3.5542
0.07695	3.5542
0.077	3.55452
0.07705	3.55452
0.0771	3.55517
0.07715	3.5555
0.0772	3.5555
0.07725	3.55582
0.0773	3.55614
0.07735	3.55679
0.0774	3.55744
0.07745	3.55777
0.0775	3.55874
0.07755	3.55874
0.0776	3.55971
0.07765	3.56036
0.0777	3.56101
0.07775	3.56166
0.0778	3.56264
0.07785	3.56296
0.0779	3.56393
0.07795	3.56393
0.078	3.56458
0.07805	3.56556
0.0781	3.56588
0.07815	3.56621
0.0782	3.56685
0.07825	3.56718
0.0783	3.56783
0.07835	3.56848
0.0784	3.56945
0.07845	3.57042
0.0785	3.57075
0.07855	3.57172
0.0786	3.57237
0.07865	3.57367
0.0787	3.57464
0.07875	3.57529
0.0788	3.57562
0.07885	3.57659
0.0789	3.57789
0.07895	3.57821
0.079	3.57919
0.07905	3.58016
0.0791	3.58146
0.07915	3.58178
0.0792	3.58276
0.07925	3.58308
0.0793	3.58406
0.07935	3.58438
0.0794	3.58535
0.07945	3.58568
0.0795	3.58633
0.07955	3.58633
0.0796	3.58633
0.07965	3.58698
0.0797	3.58698
0.07975	3.5873
0.0798	3.58698
0.07985	3.58763
0.0799	3.5873
0.07995	3.5873
0.08	3.58698
0.08005	3.58698
0.0801	3.58698
0.08015	3.58698
0.0802	3.58665
0.08025	3.58665
0.0803	3.58665
0.08035	3.58698
0.0804	3.58665
0.08045	3.58698
0.0805	3.5873
0.08055	3.5873
0.0806	3.58763
0.08065	3.58795
0.0807	3.58827
0.08075	3.58827
0.0808	3.5886
0.08085	3.58892
0.0809	3.58957
0.08095	3.58957
0.081	3.58957
0.08105	3.59022
0.0811	3.5899
0.08115	3.59055
0.0812	3.59087
0.08125	3.59055
0.0813	3.5912
0.08135	3.59184
0.0814	3.59152
0.08145	3.59217
0.0815	3.59282
0.08155	3.59314
0.0816	3.59379
0.08165	3.59379
0.0817	3.59477
0.08175	3.59509
0.0818	3.59574
0.08185	3.59639
0.0819	3.59736
0.08195	3.59769
0.082	3.59866
0.08205	3.59866
0.0821	3.59963
0.08215	3.59963
0.0822	3.60028
0.08225	3.60093
0.0823	3.60126
0.08235	3.60191
0.0824	3.60191
0.08245	3.60255
0.0825	3.60353
0.08255	3.60353
0.0826	3.6045
0.08265	3.60515
0.0827	3.60612
0.08275	3.60612
0.0828	3.6071
0.08285	3.60807
0.0829	3.60872
0.08295	3.60937
0.083	3.60969
0.08305	3.61034
0.0831	3.61099
0.08315	3.61164
0.0832	3.61197
0.08325	3.61229
0.0833	3.61262
0.08335	3.61262
0.0834	3.61326
0.08345	3.61326
0.0835	3.61294
0.08355	3.61229
0.0836	3.61294
0.08365	3.61294
0.0837	3.61262
0.08375	3.61262
0.0838	3.61294
0.08385	3.61294
0.0839	3.61326
0.08395	3.61294
0.084	3.61294
0.08405	3.61359
0.0841	3.61359
0.08415	3.61424
0.0842	3.61424
0.08425	3.61456
0.0843	3.61554
0.08435	3.61554
0.0844	3.61619
0.08445	3.61683
0.0845	3.61781
0.08455	3.61813
0.0846	3.61878
0.08465	3.61976
0.0847	3.6204
0.08475	3.62138
0.0848	3.6217
0.08485	3.623
0.0849	3.62333
0.08495	3.6243
0.085	3.6256
0.08505	3.62592
0.0851	3.62592
0.08515	3.6269
0.0852	3.6269
0.08525	3.62754
0.0853	3.62754
0.08535	3.62722
0.0854	3.62722
0.08545	3.6269
0.0855	3.62657
0.08555	3.62657
0.0856	3.62625
0.08565	3.62592
0.0857	3.62495
0.08575	3.6243
0.0858	3.62365
0.08585	3.62333
0.0859	3.62235
0.08595	3.62138
0.086	3.62138
0.08605	3.62008
0.0861	3.61976
0.08615	3.61846
0.0862	3.61813
0.08625	3.61781
0.0863	3.61781
0.08635	3.61683
0.0864	3.61716
0.08645	3.61716
0.0865	3.61716
0.08655	3.61748
0.0866	3.61748
0.08665	3.61878
0.0867	3.61878
0.08675	3.61943
0.0868	3.6204
0.08685	3.62105
0.0869	3.62203
0.08695	3.623
0.087	3.62365
0.08705	3.62462
0.0871	3.62592
0.08715	3.62722
0.0872	3.62787
0.08725	3.62884
0.0873	3.62982
0.08735	3.63111
0.0874	3.63209
0.08745	3.63306
0.0875	3.63404
0.08755	3.63501
0.0876	3.63598
0.08765	3.63663
0.0877	3.63793
0.08775	3.6389
0.0878	3.63988
0.08785	3.64085
0.0879	3.64247
0.08795	3.64312
0.088	3.6441
0.08805	3.64507
0.0881	3.64572
0.08815	3.64702
0.0882	3.64799
0.08825	3.64896
0.0883	3.64961
0.08835	3.65091
0.0884	3.65156
0.08845	3.65286
0.0885	3.65351
0.08855	3.65416
0.0886	3.65481
0.08865	3.65545
0.0887	3.6561
0.08875	3.65675
0.0888	3.65708
0.08885	3.6574
0.0889	3.65773
0.08895	3.65773
0.089	3.65805
0.08905	3.65838
0.0891	3.65838
0.08915	3.6587
0.0892	3.65838
0.08925	3.65805
0.0893	3.65773
0.08935	3.6574
0.0894	3.65708
0.08945	3.65708
0.0895	3.65643
0.08955	3.65643
0.0896	3.6561
0.08965	3.65578
0.0897	3.65578
0.08975	3.65545
0.0898	3.65545
0.08985	3.65545
0.0899	3.65481
0.08995	3.65545
0.09	3.65513
0.09005	3.65545
0.0901	3.6561
0.09015	3.6561
0.0902	3.6561
0.09025	3.65643
0.0903	3.65675
0.09035	3.65675
0.0904	3.65708
0.09045	3.6574
0.0905	3.6574
0.09055	3.65773
0.0906	3.65805
0.09065	3.65805
0.0907	3.65805
0.09075	3.65773
0.0908	3.65805
0.09085	3.65805
0.0909	3.65805
0.09095	3.65805
0.091	3.65773
0.09105	3.6574
0.0911	3.65708
0.09115	3.65675
0.0912	3.65708
0.09125	3.65675
0.0913	3.65675
0.09135	3.6561
0.0914	3.65578
0.09145	3.65545
0.0915	3.65578
0.09155	3.65545
0.0916	3.65513
0.09165	3.65545
0.0917	3.65513
0.09175	3.65545
0.0918	3.65513
0.09185	3.65545
0.0919	3.65578
0.09195	3.65578
0.092	3.65643
0.09205	3.6561
0.0921	3.65643
0.09215	3.6561
0.0922	3.65643
0.09225	3.6574
0.0923	3.6574
0.09235	3.65708
0.0924	3.65773
0.09245	3.65773
0.0925	3.6587
0.09255	3.6587
0.0926	3.65935
0.09265	3.65935
0.0927	3.66
0.09275	3.66097
0.0928	3.66195
0.09285	3.66195
0.0929	3.66324
0.09295	3.66454
0.093	3.66487
0.09305	3.66584
0.0931	3.66649
0.09315	3.66746
0.0932	3.66779
0.09325	3.66909
0.0933	3.66973
0.09335	3.67038
0.0934	3.67071
0.09345	3.67168
0.0935	3.67233
0.09355	3.67298
0.0936	3.67363
0.09365	3.67363
0.0937	3.67428
0.09375	3.67493
0.0938	3.67558
0.09385	3.67558
0.0939	3.6759
0.09395	3.67655
0.094	3.67687
0.09405	3.6772
0.0941	3.6772
0.09415	3.67752
0.0942	3.67785
0.09425	3.67817
0.0943	3.6785
0.09435	3.67817
0.0944	3.67817
0.09445	3.6785
0.0945	3.6785
0.09455	3.6785
0.0946	3.67882
0.09465	3.67882
0.0947	3.67947
0.09475	3.67947
0.0948	3.67947
0.09485	3.68012
0.0949	3.68012
0.09495	3.68044
0.095	3.68044
0.09505	3.68077
0.0951	3.68142
0.09515	3.68174
0.0952	3.68239
0.09525	3.68272
0.0953	3.68304
0.09535	3.68369
0.0954	3.68369
0.09545	3.68434
0.0955	3.68466
0.09555	3.68531
0.0956	3.68564
0.09565	3.68564
0.0957	3.68596
0.09575	3.68629
0.0958	3.68661
0.09585	3.68694
0.0959	3.68694
0.09595	3.68726
0.096	3.68758
0.09605	3.68758
0.0961	3.68823
0.09615	3.68888
0.0962	3.68888
0.09625	3.68921
0.0963	3.68953
0.09635	3.69018
0.0964	3.68986
0.09645	3.69018
0.0965	3.69018
0.09655	3.69051
0.0966	3.69051
0.09665	3.69051
0.0967	3.69051
0.09675	3.69051
0.0968	3.69051
0.09685	3.69051
0.0969	3.69051
0.09695	3.69051
0.097	3.69083
0.09705	3.69051
0.0971	3.69051
0.09715	3.69018
0.0972	3.69051
0.09725	3.69018
0.0973	3.69018
0.09735	3.69018
0.0974	3.69018
0.09745	3.69018
0.0975	3.68986
0.09755	3.69018
0.0976	3.68986
0.09765	3.68986
0.0977	3.68986
0.09775	3.69018
0.0978	3.69018
0.09785	3.69051
0.0979	3.69083
0.09795	3.69115
0.098	3.69148
0.09805	3.6918
0.0981	3.6918
0.09815	3.69245
0.0982	3.69245
0.09825	3.69343
0.0983	3.6931
0.09835	3.6944
0.0984	3.69472
0.09845	3.69472
0.0985	3.69505
0.09855	3.6957
0.0986	3.69602
0.09865	3.69635
0.0987	3.69667
0.09875	3.69732
0.0988	3.69797
0.09885	3.69862
0.0989	3.69959
0.09895	3.69959
0.099	3.70089
0.09905	3.70154
[truncated: 5,812 more rows]
