# Supplementary material for: An evolutionarily conserved glycine-tyrosine motif forms a folding core in outer membrane proteins
Source: PLoS One. 2017 Aug 3;12(8):e0182016. doi: 10.1371/journal.pone.0182016 (PMC5542473; doi:10.1371/journal.pone.0182016)
Supplement: S1 File — (ZIP) [file pone.0182016.s001.zip › OmpX stopflow RAW data/OmpX WT 2/ompx_wt_ch1_030.bka]

BIO-KINE ASCII FILE
_COMMENT	External device
_COMMENT	Kinetics measurement
_COMMENT	Y Unit : Volt, X Unit : s
_COMMENT	Timebase 1 = .00005 s 5001 pts
_COMMENT	Timebase 2 = .001 s 2749 pts
_COMMENT	Timebase 3 = .5 s 44 pts
_SFM	SFM-300 /S Advanced mode
_SFM	Ratio : S1: 950, S2: 950, S3: 100
_SFM	Content : S1: , S2: , S3:
_SFM	Concentration : S1: , S2: , S3:
_SFM	Total volume : 422 �l Flow : 14 mL/s
_SFM	Acquisition start : 10 ms before stop
_SFM	cuve=FC-08, s1=10 ml , s2=10 ml , s3=1.9 ml
_UNITX	s
_UNITY	Volt
_DELTAX	0
_DATA
1e-300	2.22195
5e-5	2.24467
1e-4	2.26933
1.5e-4	2.29432
2e-4	2.32028
2.5e-4	2.34625
3e-4	2.37318
3.5e-4	2.40045
4e-4	2.42803
4.5e-4	2.45562
5e-4	2.4832
5.5e-4	2.51079
6e-4	2.53805
6.5e-4	2.56531
7e-4	2.59193
7.5e-4	2.61757
8e-4	2.64256
8.5e-4	2.66722
9e-4	2.69026
9.5e-4	2.71233
0.001	2.73375
0.00105	2.75322
0.0011	2.77205
0.00115	2.78925
0.0012	2.80515
0.00125	2.81976
0.0013	2.83339
0.00135	2.84604
0.0014	2.85708
0.00145	2.86649
0.0015	2.87428
0.00155	2.88174
0.0016	2.88694
0.00165	2.8918
0.0017	2.89473
0.00175	2.89667
0.0018	2.89732
0.00185	2.897
0.0019	2.8957
0.00195	2.8931
0.002	2.88921
0.00205	2.88499
0.0021	2.87915
0.00215	2.87233
0.0022	2.86487
0.00225	2.8561
0.0023	2.84702
0.00235	2.83631
0.0024	2.8256
0.00245	2.81359
0.0025	2.80126
0.00255	2.78763
0.0026	2.77367
0.00265	2.75842
0.0027	2.74284
0.00275	2.72726
0.0028	2.71071
0.00285	2.69351
0.0029	2.67566
0.00295	2.65813
0.003	2.64093
0.00305	2.62276
0.0031	2.60523
0.00315	2.58771
0.0032	2.56953
0.00325	2.55201
0.0033	2.53448
0.00335	2.51728
0.0034	2.50041
0.00345	2.48353
0.0035	2.46698
0.00355	2.4514
0.0036	2.43485
0.00365	2.42057
0.0037	2.40564
0.00375	2.39168
0.0038	2.37805
0.00385	2.3654
0.0039	2.35274
0.00395	2.34138
0.004	2.33099
0.00405	2.32126
0.0041	2.31282
0.00415	2.30438
0.0042	2.29724
0.00425	2.29075
0.0043	2.28588
0.00435	2.28166
0.0044	2.27809
0.00445	2.27615
0.0045	2.27517
0.00455	2.27452
0.0046	2.27517
0.00465	2.2768
0.0047	2.28004
0.00475	2.28264
0.0048	2.28686
0.00485	2.29205
0.0049	2.29789
0.00495	2.30373
0.005	2.31087
0.00505	2.31866
0.0051	2.32645
0.00515	2.33521
0.0052	2.34462
0.00525	2.35436
0.0053	2.3641
0.00535	2.37513
0.0054	2.38617
0.00545	2.39785
0.0055	2.40986
0.00555	2.42187
0.0056	2.4342
0.00565	2.4475
0.0057	2.46081
0.00575	2.47347
0.0058	2.48807
0.00585	2.50203
0.0059	2.51631
0.00595	2.53059
0.006	2.54584
0.00605	2.56045
0.0061	2.57602
0.00615	2.59128
0.0062	2.60653
0.00625	2.62211
0.0063	2.63736
0.00635	2.65294
0.0064	2.66884
0.00645	2.68475
0.0065	2.69967
0.00655	2.71525
0.0066	2.73083
0.00665	2.74608
0.0067	2.76069
0.00675	2.77562
0.0068	2.79022
0.00685	2.8045
0.0069	2.81878
0.00695	2.83209
0.007	2.84507
0.00705	2.8574
0.0071	2.86974
0.00715	2.88077
0.0072	2.8918
0.00725	2.90089
0.0073	2.90998
0.00735	2.91777
0.0074	2.92458
0.00745	2.93075
0.0075	2.93627
0.00755	2.94016
0.0076	2.94373
0.00765	2.94665
0.0077	2.94827
0.00775	2.94925
0.0078	2.94892
0.00785	2.94827
0.0079	2.94698
0.00795	2.9447
0.008	2.94178
0.00805	2.93854
0.0081	2.93464
0.00815	2.93075
0.0082	2.92588
0.00825	2.92004
0.0083	2.91452
0.00835	2.90836
0.0084	2.90154
0.00845	2.8944
0.0085	2.88726
0.00855	2.87947
0.0086	2.87136
0.00865	2.86324
0.0087	2.85513
0.00875	2.84702
0.0088	2.83825
0.00885	2.82982
0.0089	2.82138
0.00895	2.81294
0.009	2.80483
0.00905	2.79704
0.0091	2.78925
0.00915	2.78146
0.0092	2.77432
0.00925	2.76686
0.0093	2.76069
0.00935	2.75452
0.0094	2.74901
0.00945	2.74381
0.0095	2.73894
0.00955	2.73473
0.0096	2.73083
0.00965	2.72726
0.0097	2.72402
0.00975	2.72142
0.0098	2.71882
0.00985	2.71688
0.0099	2.71428
0.00995	2.71298
0.01	2.71168
0.01005	2.71071
0.0101	2.70974
0.01015	2.70909
0.0102	2.70909
0.01025	2.70909
0.0103	2.70909
0.01035	2.71071
0.0104	2.71201
0.01045	2.71363
0.0105	2.71688
0.01055	2.71947
0.0106	2.72402
0.01065	2.72856
0.0107	2.73343
0.01075	2.74024
0.0108	2.74673
0.01085	2.75387
0.0109	2.76166
0.01095	2.7701
0.011	2.77951
0.01105	2.7886
0.0111	2.79769
0.01115	2.80775
0.0112	2.81683
0.01125	2.82722
0.0113	2.83663
0.01135	2.84637
0.0114	2.85546
0.01145	2.86454
0.0115	2.87331
0.01155	2.88174
0.0116	2.88953
0.01165	2.89732
0.0117	2.90446
0.01175	2.9103
0.0118	2.91647
0.01185	2.92231
0.0119	2.92718
0.01195	2.93172
0.012	2.93659
0.01205	2.94081
0.0121	2.9447
0.01215	2.9486
0.0122	2.95217
0.01225	2.95541
0.0123	2.95898
0.01235	2.96223
0.0124	2.96515
0.01245	2.9684
0.0125	2.97164
0.01255	2.97456
0.0126	2.97748
0.01265	2.98073
0.0127	2.98365
0.01275	2.98657
0.0128	2.98917
0.01285	2.99209
0.0129	2.99436
0.01295	2.99728
0.013	2.99988
0.01305	3.00215
0.0131	3.00442
0.01315	3.00702
0.0132	3.00896
0.01325	3.01124
0.0133	3.01318
0.01335	3.01546
0.0134	3.01675
0.01345	3.0187
0.0135	3.02032
0.01355	3.02195
0.0136	3.02357
0.01365	3.02487
0.0137	3.02617
0.01375	3.02714
0.0138	3.02811
0.01385	3.02909
0.0139	3.03038
0.01395	3.03071
0.014	3.03136
0.01405	3.03233
0.0141	3.03298
0.01415	3.03298
0.0142	3.03331
0.01425	3.03395
0.0143	3.03395
0.01435	3.03395
0.0144	3.03428
0.01445	3.03493
0.0145	3.03525
0.01455	3.03493
0.0146	3.03525
0.01465	3.03558
0.0147	3.03525
0.01475	3.0359
0.0148	3.0359
0.01485	3.03558
0.0149	3.03623
0.01495	3.0359
0.015	3.03623
0.01505	3.03558
0.0151	3.03558
0.01515	3.0359
0.0152	3.03558
0.01525	3.03525
0.0153	3.03558
0.01535	3.03558
0.0154	3.03558
0.01545	3.03525
0.0155	3.0359
0.01555	3.0359
0.0156	3.0359
0.01565	3.0359
0.0157	3.03655
0.01575	3.03655
0.0158	3.03688
0.01585	3.03752
0.0159	3.03785
0.01595	3.03817
0.016	3.0385
0.01605	3.03915
0.0161	3.03882
0.01615	3.04012
0.0162	3.04109
0.01625	3.04174
0.0163	3.04239
0.01635	3.04304
0.0164	3.04402
0.01645	3.04499
0.0165	3.04564
0.01655	3.04661
0.0166	3.04759
0.01665	3.04856
0.0167	3.04953
0.01675	3.04986
0.0168	3.05083
0.01685	3.0518
0.0169	3.05213
0.01695	3.05278
0.017	3.0531
0.01705	3.05343
0.0171	3.05472
0.01715	3.05537
0.0172	3.0557
0.01725	3.05602
0.0173	3.05667
0.01735	3.05667
0.0174	3.057
0.01745	3.05732
0.0175	3.05765
0.01755	3.05765
0.0176	3.05765
0.01765	3.05732
0.0177	3.05765
0.01775	3.05765
0.0178	3.05732
0.01785	3.05765
0.0179	3.05732
0.01795	3.05765
0.018	3.05765
0.01805	3.05732
0.0181	3.05797
0.01815	3.05765
0.0182	3.05829
0.01825	3.05797
0.0183	3.05862
0.01835	3.05894
0.0184	3.05959
0.01845	3.06024
0.0185	3.06057
0.01855	3.06057
0.0186	3.06122
0.01865	3.06154
0.0187	3.06219
0.01875	3.06251
0.0188	3.06316
0.01885	3.06349
0.0189	3.06414
0.01895	3.06446
0.019	3.06511
0.01905	3.06576
0.0191	3.06641
0.01915	3.06706
0.0192	3.06771
0.01925	3.06771
0.0193	3.06868
0.01935	3.069
0.0194	3.069
0.01945	3.069
0.0195	3.06965
0.01955	3.06998
0.0196	3.06998
0.01965	3.0703
0.0197	3.0703
0.01975	3.07095
0.0198	3.07128
0.01985	3.07128
0.0199	3.07128
0.01995	3.07225
0.02	3.0716
0.02005	3.07225
0.0201	3.07257
0.02015	3.07257
0.0202	3.0729
0.02025	3.07322
0.0203	3.0729
0.02035	3.07387
0.0204	3.07355
0.02045	3.07355
0.0205	3.07355
0.02055	3.07452
0.0206	3.0742
0.02065	3.07452
0.0207	3.07452
0.02075	3.07452
0.0208	3.0742
0.02085	3.07452
0.0209	3.0742
0.02095	3.0742
0.021	3.07387
0.02105	3.07452
0.0211	3.07387
0.02115	3.07387
0.0212	3.07452
0.02125	3.0742
0.0213	3.0742
0.02135	3.07452
0.0214	3.07517
0.02145	3.0755
0.0215	3.07582
0.02155	3.07582
0.0216	3.07647
0.02165	3.07744
0.0217	3.07777
0.02175	3.07842
0.0218	3.07939
0.02185	3.08069
0.0219	3.08134
0.02195	3.08264
0.022	3.08361
0.02205	3.08426
0.0221	3.08556
0.02215	3.08653
0.0222	3.08783
0.02225	3.08848
0.0223	3.08913
0.02235	3.08978
0.0224	3.09042
0.02245	3.09075
0.0225	3.0914
0.02255	3.09205
0.0226	3.09237
0.02265	3.0927
0.0227	3.09335
0.02275	3.09399
0.0228	3.09399
0.02285	3.09432
0.0229	3.09497
0.02295	3.09497
0.023	3.09562
0.02305	3.09562
0.0231	3.09594
0.02315	3.09594
0.0232	3.09594
0.02325	3.09627
0.0233	3.09627
0.02335	3.09692
0.0234	3.09692
0.02345	3.09692
0.0235	3.09724
0.02355	3.09724
0.0236	3.09756
0.02365	3.09789
0.0237	3.09854
0.02375	3.09821
0.0238	3.09919
0.02385	3.09886
0.0239	3.09951
0.02395	3.09951
0.024	3.09984
0.02405	3.10016
0.0241	3.10049
0.02415	3.10081
0.0242	3.10113
0.02425	3.10113
0.0243	3.10146
0.02435	3.10178
0.0244	3.10243
0.02445	3.10276
0.0245	3.10243
0.02455	3.10308
0.0246	3.10308
0.02465	3.10341
0.0247	3.10438
0.02475	3.10438
0.0248	3.10568
0.02485	3.106
0.0249	3.10665
0.02495	3.10698
0.025	3.10795
0.02505	3.1086
0.0251	3.1099
0.02515	3.11022
0.0252	3.11184
0.02525	3.11249
0.0253	3.11347
0.02535	3.11477
0.0254	3.11541
0.02545	3.11639
0.0255	3.11769
0.02555	3.11801
0.0256	3.11898
0.02565	3.11996
0.0257	3.12093
0.02575	3.12093
0.0258	3.12223
0.02585	3.12288
0.0259	3.1232
0.02595	3.12418
0.026	3.12418
0.02605	3.12483
0.0261	3.12548
0.02615	3.1258
0.0262	3.1258
0.02625	3.12612
0.0263	3.12645
0.02635	3.12645
0.0264	3.12677
0.02645	3.12677
0.0265	3.12677
0.02655	3.1271
0.0266	3.1271
0.02665	3.12742
0.0267	3.1271
0.02675	3.1271
0.0268	3.1271
0.02685	3.1271
0.0269	3.1271
0.02695	3.1271
0.027	3.12677
0.02705	3.12645
0.0271	3.12645
0.02715	3.12612
0.0272	3.12612
0.02725	3.12612
0.0273	3.12612
0.02735	3.12612
0.0274	3.12645
0.02745	3.1271
0.0275	3.12742
0.02755	3.12807
0.0276	3.12872
0.02765	3.12937
0.0277	3.13034
0.02775	3.13132
0.0278	3.13229
0.02785	3.13359
0.0279	3.13424
0.02795	3.13554
0.028	3.13651
0.02805	3.13748
0.0281	3.13846
0.02815	3.13976
0.0282	3.14105
0.02825	3.14235
0.0283	3.143
0.02835	3.1443
0.0284	3.14527
0.02845	3.14657
0.0285	3.14722
0.02855	3.14787
0.0286	3.14852
0.02865	3.14949
0.0287	3.15047
0.02875	3.15079
0.0288	3.15176
0.02885	3.15209
0.0289	3.15241
0.02895	3.15241
0.029	3.15306
0.02905	3.15339
0.0291	3.15339
0.02915	3.15371
0.0292	3.15404
0.02925	3.15339
0.0293	3.15436
0.02935	3.15404
0.0294	3.15436
0.02945	3.15436
0.0295	3.15501
0.02955	3.15436
0.0296	3.15468
0.02965	3.15468
0.0297	3.15501
0.02975	3.15501
0.0298	3.15533
0.02985	3.15501
0.0299	3.15533
0.02995	3.15566
0.03	3.15566
0.03005	3.15566
0.0301	3.15566
0.03015	3.15566
0.0302	3.15598
0.03025	3.15663
0.0303	3.15663
0.03035	3.15663
0.0304	3.15631
0.03045	3.15696
0.0305	3.15761
0.03055	3.15793
0.0306	3.15825
0.03065	3.1589
0.0307	3.15955
0.03075	3.16085
0.0308	3.16085
0.03085	3.16182
0.0309	3.16247
0.03095	3.16312
0.031	3.16345
0.03105	3.1641
0.0311	3.16442
0.03115	3.16572
0.0312	3.16604
0.03125	3.16669
0.0313	3.16734
0.03135	3.16734
0.0314	3.16734
0.03145	3.16799
0.0315	3.16864
0.03155	3.16864
0.0316	3.16864
0.03165	3.16929
0.0317	3.16961
0.03175	3.17026
0.0318	3.16994
0.03185	3.17026
0.0319	3.17026
0.03195	3.17059
0.032	3.17091
0.03205	3.17059
0.0321	3.17091
0.03215	3.17059
0.0322	3.17091
0.03225	3.17091
0.0323	3.17124
0.03235	3.17156
0.0324	3.17156
0.03245	3.17156
0.0325	3.17189
0.03255	3.17253
0.0326	3.17351
0.03265	3.17383
0.0327	3.17448
0.03275	3.17513
0.0328	3.17643
0.03285	3.1774
0.0329	3.17838
0.03295	3.17903
0.033	3.18065
0.03305	3.1813
0.0331	3.18195
0.03315	3.18357
0.0332	3.18487
0.03325	3.18552
0.0333	3.18714
0.03335	3.18779
0.0334	3.18941
0.03345	3.19006
0.0335	3.19136
0.03355	3.19201
0.0336	3.19266
0.03365	3.19363
0.0337	3.19395
0.03375	3.19493
0.0338	3.19558
0.03385	3.19558
0.0339	3.19655
0.03395	3.19623
0.034	3.1972
0.03405	3.19785
0.0341	3.19752
0.03415	3.1985
0.0342	3.19882
0.03425	3.19947
0.0343	3.19947
0.03435	3.19915
0.0344	3.19947
0.03445	3.1998
0.0345	3.19947
0.03455	3.19947
0.0346	3.19915
0.03465	3.19947
0.0347	3.19947
0.03475	3.19915
0.0348	3.19915
0.03485	3.19915
0.0349	3.19882
0.03495	3.1985
0.035	3.19882
0.03505	3.19817
0.0351	3.1985
0.03515	3.1985
0.0352	3.1985
0.03525	3.19915
0.0353	3.1985
0.03535	3.19947
0.0354	3.19915
0.03545	3.1998
0.0355	3.19915
0.03555	3.20012
0.0356	3.1998
0.03565	3.20012
0.0357	3.20044
0.03575	3.20044
0.0358	3.20077
0.03585	3.20044
0.0359	3.20044
0.03595	3.20044
0.036	3.20044
0.03605	3.20077
0.0361	3.20077
0.03615	3.20044
0.0362	3.20077
0.03625	3.20044
0.0363	3.20077
0.03635	3.20077
0.0364	3.20109
0.03645	3.20142
0.0365	3.20174
0.03655	3.20239
0.0366	3.20304
0.03665	3.20337
0.0367	3.20401
0.03675	3.20466
0.0368	3.20499
0.03685	3.20596
0.0369	3.20661
0.03695	3.20758
0.037	3.20856
0.03705	3.20953
0.0371	3.21018
0.03715	3.21083
0.0372	3.2118
0.03725	3.21278
0.0373	3.21408
0.03735	3.21505
0.0374	3.21667
0.03745	3.21765
0.0375	3.21894
0.03755	3.21959
0.0376	3.22122
0.03765	3.22251
0.0377	3.22349
0.03775	3.22446
0.0378	3.22543
0.03785	3.22641
0.0379	3.22706
0.03795	3.22836
0.038	3.22933
0.03805	3.22998
0.0381	3.23128
0.03815	3.23225
0.0382	3.2329
0.03825	3.23355
0.0383	3.2342
0.03835	3.23485
0.0384	3.23485
0.03845	3.2355
0.0385	3.23614
0.03855	3.23679
0.0386	3.23679
0.03865	3.23744
0.0387	3.23777
0.03875	3.23777
0.0388	3.23809
0.03885	3.23842
0.0389	3.23907
0.03895	3.23939
0.039	3.24004
0.03905	3.24004
0.0391	3.24069
0.03915	3.24069
0.0392	3.24166
0.03925	3.24231
0.0393	3.24264
0.03935	3.24296
0.0394	3.24393
0.03945	3.24458
0.0395	3.24491
0.03955	3.24523
0.0396	3.24621
0.03965	3.24685
0.0397	3.24718
0.03975	3.24815
0.0398	3.2488
0.03985	3.24913
0.0399	3.24978
0.03995	3.2501
0.04	3.25075
0.04005	3.2514
0.0401	3.25172
0.04015	3.25237
0.0402	3.25302
0.04025	3.25367
0.0403	3.25464
0.04035	3.25529
0.0404	3.25594
0.04045	3.25692
0.0405	3.25756
0.04055	3.25821
0.0406	3.25919
0.04065	3.25984
0.0407	3.26081
0.04075	3.26081
0.0408	3.26146
0.04085	3.26211
0.0409	3.26178
0.04095	3.26243
0.041	3.26276
0.04105	3.26276
0.0411	3.26243
0.04115	3.26276
0.0412	3.26276
0.04125	3.26276
0.0413	3.26276
0.04135	3.26276
0.0414	3.26243
0.04145	3.26276
0.0415	3.26211
0.04155	3.26211
0.0416	3.26178
0.04165	3.26178
0.0417	3.26146
0.04175	3.26113
0.0418	3.26113
0.04185	3.26113
0.0419	3.26081
0.04195	3.26113
0.042	3.26081
0.04205	3.26146
0.0421	3.26146
0.04215	3.26146
0.0422	3.26211
0.04225	3.26243
0.0423	3.26341
0.04235	3.26438
0.0424	3.26535
0.04245	3.266
0.0425	3.2673
0.04255	3.2686
0.0426	3.26957
0.04265	3.27055
0.0427	3.27184
0.04275	3.27314
0.0428	3.27412
0.04285	3.27509
0.0429	3.27639
0.04295	3.27769
0.043	3.27866
0.04305	3.27931
0.0431	3.27996
0.04315	3.28061
0.0432	3.28061
0.04325	3.28158
0.0433	3.28158
0.04335	3.28191
0.0434	3.28158
0.04345	3.28288
0.0435	3.28223
0.04355	3.28255
0.0436	3.28288
0.04365	3.28288
0.0437	3.2832
0.04375	3.2832
0.0438	3.2832
0.04385	3.28353
0.0439	3.28385
0.04395	3.28385
0.044	3.2845
0.04405	3.28483
0.0441	3.2845
0.04415	3.28515
0.0442	3.2858
0.04425	3.28645
0.0443	3.28742
0.04435	3.28775
0.0444	3.2884
0.04445	3.28872
0.0445	3.28937
0.04455	3.29002
0.0446	3.29067
0.04465	3.29099
0.0447	3.29164
0.04475	3.29262
0.0448	3.29294
0.04485	3.29359
0.0449	3.29391
0.04495	3.29456
0.045	3.29521
0.04505	3.29554
0.0451	3.29619
0.04515	3.29651
0.0452	3.29716
0.04525	3.29748
0.0453	3.29846
0.04535	3.29911
0.0454	3.29943
0.04545	3.29976
0.0455	3.3004
0.04555	3.30105
0.0456	3.30138
0.04565	3.3017
0.0457	3.30203
0.04575	3.30268
0.0458	3.30268
0.04585	3.303
0.0459	3.30333
0.04595	3.30365
0.046	3.30397
0.04605	3.3043
0.0461	3.30462
0.04615	3.30462
0.0462	3.30462
0.04625	3.3043
0.0463	3.30462
0.04635	3.30462
0.0464	3.30495
0.04645	3.30527
0.0465	3.30592
0.04655	3.30592
0.0466	3.30592
0.04665	3.30625
0.0467	3.3069
0.04675	3.30722
0.0468	3.30819
0.04685	3.30852
0.0469	3.30949
0.04695	3.30982
0.047	3.31047
0.04705	3.31144
0.0471	3.31209
0.04715	3.31274
0.0472	3.31306
0.04725	3.31371
0.0473	3.31436
0.04735	3.31436
0.0474	3.31468
0.04745	3.31468
0.0475	3.31533
0.04755	3.31533
0.0476	3.31533
0.04765	3.31566
0.0477	3.31598
0.04775	3.31631
0.0478	3.31631
0.04785	3.31663
0.0479	3.31696
0.04795	3.31696
0.048	3.31761
0.04805	3.31728
0.0481	3.31825
0.04815	3.31793
0.0482	3.31858
0.04825	3.31858
0.0483	3.3189
0.04835	3.31923
0.0484	3.31988
0.04845	3.31988
0.0485	3.32053
0.04855	3.32053
0.0486	3.3215
0.04865	3.3215
0.0487	3.32182
0.04875	3.32312
0.0488	3.32345
0.04885	3.3241
0.0489	3.32475
0.04895	3.32539
0.049	3.32604
0.04905	3.32669
0.0491	3.32702
0.04915	3.32767
0.0492	3.32864
0.04925	3.32929
0.0493	3.32961
0.04935	3.33026
0.0494	3.33091
0.04945	3.33156
0.0495	3.33124
0.04955	3.33188
0.0496	3.33253
0.04965	3.33286
0.0497	3.33286
0.04975	3.33318
0.0498	3.33351
0.04985	3.33351
0.0499	3.33383
0.04995	3.33383
0.05	3.33448
0.05005	3.33448
0.0501	3.33513
0.05015	3.33513
0.0502	3.33481
0.05025	3.33578
0.0503	3.33578
0.05035	3.3361
0.0504	3.33643
0.05045	3.33643
0.0505	3.3374
0.05055	3.3374
0.0506	3.33805
0.05065	3.33838
0.0507	3.33838
0.05075	3.33902
0.0508	3.33902
0.05085	3.34
0.0509	3.34032
0.05095	3.34097
0.051	3.34162
0.05105	3.34227
0.0511	3.34292
0.05115	3.34357
0.0512	3.34454
0.05125	3.34552
0.0513	3.34552
0.05135	3.34681
0.0514	3.34714
0.05145	3.34811
0.0515	3.34876
0.05155	3.34941
0.0516	3.34973
0.05165	3.35038
0.0517	3.35136
0.05175	3.35136
0.0518	3.35201
0.05185	3.35233
0.0519	3.35233
0.05195	3.35298
0.052	3.35298
0.05205	3.35298
0.0521	3.3533
0.05215	3.35363
0.0522	3.35363
0.05225	3.35428
0.0523	3.35428
0.05235	3.35493
0.0524	3.35525
0.05245	3.35558
0.0525	3.35623
0.05255	3.35623
0.0526	3.35687
0.05265	3.35785
0.0527	3.35817
0.05275	3.35882
0.0528	3.35947
0.05285	3.36012
0.0529	3.36109
0.05295	3.36142
0.053	3.36207
0.05305	3.36337
0.0531	3.36401
0.05315	3.36434
0.0532	3.36466
0.05325	3.36564
0.0533	3.36629
0.05335	3.36694
0.0534	3.36726
0.05345	3.36823
0.0535	3.36856
0.05355	3.36921
0.0536	3.36953
0.05365	3.36953
0.0537	3.36986
0.05375	3.37051
0.0538	3.37115
0.05385	3.37115
0.0539	3.37213
0.05395	3.37245
0.054	3.37278
0.05405	3.3731
0.0541	3.37375
0.05415	3.37472
0.0542	3.3744
0.05425	3.3757
0.0543	3.37602
0.05435	3.377
0.0544	3.37797
0.05445	3.37862
0.0545	3.37894
0.05455	3.37992
0.0546	3.38024
0.05465	3.38122
0.0547	3.38154
0.05475	3.38219
0.0548	3.38251
0.05485	3.38316
0.0549	3.38316
0.05495	3.38381
0.055	3.38414
0.05505	3.38446
0.0551	3.38511
0.05515	3.38576
0.0552	3.38608
0.05525	3.38673
0.0553	3.38673
0.05535	3.38738
0.0554	3.38771
0.05545	3.38803
0.0555	3.38803
0.05555	3.389
0.0556	3.38868
0.05565	3.389
0.0557	3.389
0.05575	3.38933
0.0558	3.38965
0.05585	3.38933
0.0559	3.38933
0.05595	3.38965
0.056	3.38998
0.05605	3.38998
0.0561	3.3903
0.05615	3.39095
0.0562	3.39095
0.05625	3.3916
0.0563	3.39225
0.05635	3.39225
0.0564	3.39322
0.05645	3.39355
0.0565	3.3942
0.05655	3.39517
0.0566	3.39582
0.05665	3.39647
0.0567	3.39744
0.05675	3.39809
0.0568	3.39874
0.05685	3.39939
0.0569	3.40036
0.05695	3.40069
0.057	3.40101
0.05705	3.40199
0.0571	3.40199
0.05715	3.40264
0.0572	3.40361
0.05725	3.40296
0.0573	3.40361
0.05735	3.40426
0.0574	3.40393
0.05745	3.40491
0.0575	3.40523
0.05755	3.40491
0.0576	3.40556
0.05765	3.40621
0.0577	3.40621
0.05775	3.40685
0.0578	3.40685
0.05785	3.4075
0.0579	3.40783
0.05795	3.40815
0.058	3.40913
0.05805	3.40913
0.0581	3.4101
0.05815	3.41042
0.0582	3.4114
0.05825	3.41172
0.0583	3.4127
0.05835	3.41302
0.0584	3.41432
0.05845	3.41432
0.0585	3.41497
0.05855	3.41529
0.0586	3.41594
0.05865	3.41627
0.0587	3.41627
0.05875	3.41692
0.0588	3.41692
0.05885	3.41724
0.0589	3.41756
0.05895	3.41756
0.059	3.41789
0.05905	3.41789
0.0591	3.41821
0.05915	3.41821
0.0592	3.41789
0.05925	3.41854
0.0593	3.41821
0.05935	3.41854
0.0594	3.41854
0.05945	3.41886
0.0595	3.41854
0.05955	3.41886
0.0596	3.41919
0.05965	3.41919
0.0597	3.41951
0.05975	3.42016
0.0598	3.42016
0.05985	3.42016
0.0599	3.42081
0.05995	3.42081
0.06	3.42113
0.06005	3.42178
0.0601	3.42146
0.06015	3.42211
0.0602	3.42308
0.06025	3.42308
0.0603	3.42373
0.06035	3.42373
0.0604	3.4247
0.06045	3.4247
0.0605	3.42503
0.06055	3.42568
0.0606	3.42568
0.06065	3.42633
0.0607	3.42665
0.06075	3.42698
0.0608	3.4273
0.06085	3.4273
0.0609	3.42763
0.06095	3.42763
0.061	3.42795
0.06105	3.42795
0.0611	3.4286
0.06115	3.4286
0.0612	3.42925
0.06125	3.42925
0.0613	3.42957
0.06135	3.42957
0.0614	3.4299
0.06145	3.4299
0.0615	3.4299
0.06155	3.43022
0.0616	3.43022
0.06165	3.43055
0.0617	3.43022
0.06175	3.43087
0.0618	3.43055
0.06185	3.43055
0.0619	3.43087
0.06195	3.43087
0.062	3.43055
0.06205	3.43152
0.0621	3.43184
0.06215	3.43217
0.0622	3.43184
0.06225	3.43217
0.0623	3.43282
0.06235	3.43347
0.0624	3.43379
0.06245	3.43444
0.0625	3.43509
0.06255	3.43574
0.0626	3.43639
0.06265	3.43704
0.0627	3.43834
0.06275	3.43866
0.0628	3.43963
0.06285	3.44028
0.0629	3.44126
0.06295	3.44191
0.063	3.44255
0.06305	3.44353
0.0631	3.44418
0.06315	3.4445
0.0632	3.4458
0.06325	3.44612
0.0633	3.44645
0.06335	3.4471
0.0634	3.44742
0.06345	3.44775
0.0635	3.4484
0.06355	3.44872
0.0636	3.44937
0.06365	3.44905
0.0637	3.44937
0.06375	3.44969
0.0638	3.45034
0.06385	3.45067
0.0639	3.45099
0.06395	3.45164
0.064	3.45164
0.06405	3.45197
0.0641	3.45294
0.06415	3.45294
0.0642	3.45359
0.06425	3.45456
0.0643	3.45521
0.06435	3.45586
0.0644	3.45651
0.06445	3.45748
0.0645	3.45781
0.06455	3.45911
0.0646	3.45976
0.06465	3.4604
0.0647	3.46138
0.06475	3.46235
0.0648	3.46333
0.06485	3.46397
0.0649	3.4656
0.06495	3.46592
0.065	3.4669
0.06505	3.46787
0.0651	3.46819
0.06515	3.46917
0.0652	3.46982
0.06525	3.47079
0.0653	3.47144
0.06535	3.47144
0.0654	3.47209
0.06545	3.47209
0.0655	3.47241
0.06555	3.47241
0.0656	3.47274
0.06565	3.47241
0.0657	3.47274
0.06575	3.47209
0.0658	3.47241
0.06585	3.47176
0.0659	3.47176
0.06595	3.47111
0.066	3.47111
0.06605	3.47079
0.0661	3.47079
0.06615	3.47079
0.0662	3.47047
0.06625	3.47014
0.0663	3.47047
0.06635	3.47014
0.0664	3.46982
0.06645	3.47014
0.0665	3.47047
0.06655	3.47047
0.0666	3.47047
0.06665	3.47079
0.0667	3.47144
0.06675	3.47144
0.0668	3.47176
0.06685	3.47241
0.0669	3.47306
0.06695	3.47339
0.067	3.47404
0.06705	3.47436
0.0671	3.47533
0.06715	3.47566
0.0672	3.47663
0.06725	3.47728
0.0673	3.47825
0.06735	3.4789
0.0674	3.47988
0.06745	3.48085
0.0675	3.4815
0.06755	3.48247
0.0676	3.48312
0.06765	3.4841
0.0677	3.48507
0.06775	3.48572
0.0678	3.48734
0.06785	3.48799
0.0679	3.48831
0.06795	3.48929
0.068	3.49026
0.06805	3.49091
0.0681	3.49124
0.06815	3.49188
0.0682	3.49221
0.06825	3.49318
0.0683	3.49416
0.06835	3.49481
0.0684	3.49545
0.06845	3.49643
0.0685	3.49675
0.06855	3.49773
0.0686	3.49838
0.06865	3.49902
0.0687	3.5
0.06875	3.50097
0.0688	3.50162
0.06885	3.50227
0.0689	3.50324
0.06895	3.50389
0.069	3.50454
0.06905	3.50519
0.0691	3.50552
0.06915	3.50616
0.0692	3.50681
0.06925	3.50681
0.0693	3.50746
0.06935	3.50746
0.0694	3.50746
0.06945	3.50779
0.0695	3.50779
0.06955	3.50811
0.0696	3.50844
0.06965	3.50779
0.0697	3.50746
0.06975	3.50746
0.0698	3.50746
0.06985	3.50714
0.0699	3.50714
0.06995	3.50649
0.07	3.50616
0.07005	3.50616
0.0701	3.50584
0.07015	3.50584
0.0702	3.50584
0.07025	3.50584
0.0703	3.50584
0.07035	3.50584
0.0704	3.50584
0.07045	3.50649
0.0705	3.50649
0.07055	3.50714
0.0706	3.50779
0.07065	3.50844
0.0707	3.50909
0.07075	3.50973
0.0708	3.51006
0.07085	3.51103
0.0709	3.51168
0.07095	3.51298
0.071	3.51395
0.07105	3.51493
0.0711	3.51623
0.07115	3.5172
0.0712	3.51817
0.07125	3.5198
0.0713	3.52044
0.07135	3.52174
0.0714	3.52239
0.07145	3.52337
0.0715	3.52434
0.07155	3.52499
0.0716	3.52564
0.07165	3.52661
0.0717	3.52694
0.07175	3.52758
0.0718	3.52823
0.07185	3.52856
0.0719	3.52888
0.07195	3.52986
0.072	3.53018
0.07205	3.53051
0.0721	3.53115
0.07215	3.53148
0.0722	3.53148
0.07225	3.5318
0.0723	3.53213
0.07235	3.53278
0.0724	3.53278
0.07245	3.53343
0.0725	3.5331
0.07255	3.53375
0.0726	3.53375
0.07265	3.53408
0.0727	3.53408
0.07275	3.53408
0.0728	3.53472
0.07285	3.53505
0.0729	3.53505
0.07295	3.53537
0.073	3.53537
0.07305	3.53602
0.0731	3.53602
0.07315	3.5357
0.0732	3.53602
0.07325	3.53602
0.0733	3.53667
0.07335	3.53635
0.0734	3.53635
0.07345	3.53635
0.0735	3.53667
0.07355	3.53732
0.0736	3.537
0.07365	3.53829
0.0737	3.53797
0.07375	3.53862
0.0738	3.53894
0.07385	3.53992
0.0739	3.54024
0.07395	3.54154
0.074	3.54154
0.07405	3.54219
0.0741	3.54316
0.07415	3.54349
0.0742	3.54414
0.07425	3.54479
0.0743	3.54511
0.07435	3.54576
0.0744	3.54576
0.07445	3.54608
0.0745	3.54641
0.07455	3.54673
0.0746	3.54673
0.07465	3.54641
0.0747	3.54673
0.07475	3.54738
0.0748	3.54771
0.07485	3.54771
0.0749	3.54803
0.07495	3.54803
0.075	3.54836
0.07505	3.54803
0.0751	3.54868
0.07515	3.54836
0.0752	3.54836
0.07525	3.54868
0.0753	3.54836
0.07535	3.54836
0.0754	3.54836
0.07545	3.54836
0.0755	3.549
0.07555	3.54803
0.0756	3.54868
0.07565	3.54868
0.0757	3.54933
0.07575	3.54933
0.0758	3.54965
0.07585	3.5503
0.0759	3.55095
0.07595	3.55128
0.076	3.55128
0.07605	3.55225
0.0761	3.5529
0.07615	3.55355
0.0762	3.5542
0.07625	3.55485
0.0763	3.55582
0.07635	3.55647
0.0764	3.55712
0.07645	3.55809
0.0765	3.55874
0.07655	3.55971
0.0766	3.56036
0.07665	3.56101
0.0767	3.56199
0.07675	3.56199
0.0768	3.56296
0.07685	3.56361
0.0769	3.56393
0.07695	3.56491
0.077	3.56556
0.07705	3.56653
0.0771	3.56685
0.07715	3.56783
0.0772	3.56848
0.07725	3.5688
0.0773	3.5701
0.07735	3.57107
0.0774	3.57172
0.07745	3.5727
0.0775	3.57335
0.07755	3.57464
0.0776	3.57529
0.07765	3.57627
0.0777	3.57692
0.07775	3.57756
0.0778	3.57854
0.07785	3.57919
0.0779	3.57951
0.07795	3.58081
0.078	3.58113
0.07805	3.58113
0.0781	3.58146
0.07815	3.58146
0.0782	3.58146
0.07825	3.58211
0.0783	3.58178
0.07835	3.58178
0.0784	3.58211
0.07845	3.58178
0.0785	3.58178
0.07855	3.58178
0.0786	3.58178
0.07865	3.58146
0.0787	3.58113
0.07875	3.58081
0.0788	3.58081
0.07885	3.58081
0.0789	3.58016
0.07895	3.58016
0.079	3.58049
0.07905	3.58049
0.0791	3.58049
0.07915	3.58016
0.0792	3.58081
0.07925	3.58081
0.0793	3.58081
0.07935	3.58113
0.0794	3.58146
0.07945	3.58211
0.0795	3.58211
0.07955	3.58243
0.0796	3.58341
0.07965	3.58341
0.0797	3.58373
0.07975	3.58438
0.0798	3.5847
0.07985	3.58535
0.0799	3.586
0.07995	3.58633
0.08	3.58698
0.08005	3.5873
0.0801	3.58795
0.08015	3.58827
0.0802	3.58827
0.08025	3.58892
0.0803	3.5899
0.08035	3.59022
0.0804	3.59055
0.08045	3.59152
0.0805	3.59184
0.08055	3.59282
0.0806	3.59314
0.08065	3.59379
0.0807	3.59412
0.08075	3.59509
0.0808	3.59574
0.08085	3.59606
0.0809	3.59671
0.08095	3.59704
0.081	3.59736
0.08105	3.59769
0.0811	3.59834
0.08115	3.59866
0.0812	3.59898
0.08125	3.59931
0.0813	3.59996
0.08135	3.59996
0.0814	3.59996
0.08145	3.59996
0.0815	3.60028
0.08155	3.60093
0.0816	3.60061
0.08165	3.60093
0.0817	3.60093
0.08175	3.60126
0.0818	3.60126
0.08185	3.60158
0.0819	3.60158
0.08195	3.60191
0.082	3.60223
0.08205	3.60255
0.0821	3.60255
0.08215	3.60255
0.0822	3.60288
0.08225	3.60255
0.0823	3.6032
0.08235	3.6032
0.0824	3.60353
0.08245	3.60385
0.0825	3.60418
0.08255	3.6045
0.0826	3.60483
0.08265	3.60515
0.0827	3.60548
0.08275	3.60612
0.0828	3.60645
0.08285	3.60677
0.0829	3.60742
0.08295	3.60775
0.083	3.60807
0.08305	3.60807
0.0831	3.60872
0.08315	3.6084
0.0832	3.6084
0.08325	3.6084
0.0833	3.60905
0.08335	3.60872
0.0834	3.60937
0.08345	3.60937
0.0835	3.60969
0.08355	3.60969
0.0836	3.61002
0.08365	3.61034
0.0837	3.61067
0.08375	3.61099
0.0838	3.61132
0.08385	3.61262
0.0839	3.61262
0.08395	3.61262
0.084	3.61326
0.08405	3.61359
0.0841	3.61359
0.08415	3.61359
0.0842	3.61456
0.08425	3.61456
0.0843	3.61489
0.08435	3.61424
0.0844	3.61424
0.08445	3.61424
0.0845	3.61391
0.08455	3.61424
0.0846	3.61359
0.08465	3.61391
0.0847	3.61391
0.08475	3.61326
0.0848	3.61391
0.08485	3.61359
0.0849	3.61391
0.08495	3.61391
0.085	3.61424
0.08505	3.61424
0.0851	3.61456
0.08515	3.61489
0.0852	3.61456
0.08525	3.61554
0.0853	3.61586
0.08535	3.61586
0.0854	3.61619
0.08545	3.61619
0.0855	3.61651
0.08555	3.61716
0.0856	3.61683
0.08565	3.61748
0.0857	3.61781
0.08575	3.61781
0.0858	3.61846
0.08585	3.61813
0.0859	3.61846
0.08595	3.61911
0.086	3.61878
0.08605	3.61911
0.0861	3.61911
0.08615	3.61943
0.0862	3.61943
0.08625	3.61976
0.0863	3.61976
0.08635	3.6204
0.0864	3.62073
0.08645	3.6204
0.0865	3.62105
0.08655	3.6217
0.0866	3.62235
0.08665	3.623
0.0867	3.62397
0.08675	3.62462
0.0868	3.6256
0.08685	3.6269
0.0869	3.62754
0.08695	3.62852
0.087	3.63047
0.08705	3.63176
0.0871	3.63306
0.08715	3.63436
0.0872	3.63566
0.08725	3.63696
0.0873	3.63858
0.08735	3.6402
0.0874	3.6415
0.08745	3.6428
0.0875	3.64442
0.08755	3.64572
0.0876	3.64702
0.08765	3.64799
0.0877	3.64929
0.08775	3.64961
0.0878	3.65124
0.08785	3.65188
0.0879	3.65253
0.08795	3.65383
0.088	3.65416
0.08805	3.65481
0.0881	3.65545
0.08815	3.65578
0.0882	3.65578
0.08825	3.65643
0.0883	3.65643
0.08835	3.65675
0.0884	3.65708
0.08845	3.65708
0.0885	3.65675
0.08855	3.6574
0.0886	3.65675
0.08865	3.65708
0.0887	3.65643
0.08875	3.65675
0.0888	3.6561
0.08885	3.6561
0.0889	3.65545
0.08895	3.65513
0.089	3.65481
0.08905	3.65481
0.0891	3.65416
0.08915	3.65351
0.0892	3.65286
0.08925	3.65253
0.0893	3.65188
0.08935	3.65124
0.0894	3.65091
0.08945	3.65026
0.0895	3.64961
0.08955	3.64929
0.0896	3.64864
0.08965	3.64864
0.0897	3.64864
0.08975	3.64799
0.0898	3.64864
0.08985	3.64864
0.0899	3.64831
0.08995	3.64831
0.09	3.64896
0.09005	3.64929
0.0901	3.64929
0.09015	3.64961
0.0902	3.65026
0.09025	3.65059
0.0903	3.65156
0.09035	3.65221
0.0904	3.65286
0.09045	3.65383
0.0905	3.65481
0.09055	3.65578
0.0906	3.6561
0.09065	3.6574
0.0907	3.65838
0.09075	3.65935
0.0908	3.66
0.09085	3.66097
0.0909	3.66227
0.09095	3.66292
0.091	3.66357
0.09105	3.66487
0.0911	3.66519
0.09115	3.66616
0.0912	3.66616
0.09125	3.66681
0.0913	3.66746
0.09135	3.66779
0.0914	3.66811
0.09145	3.66844
0.0915	3.66909
0.09155	3.66909
0.0916	3.66973
0.09165	3.67006
0.0917	3.67071
0.09175	3.67038
0.0918	3.67103
0.09185	3.67136
0.0919	3.67168
0.09195	3.67168
0.092	3.67233
0.09205	3.67233
0.0921	3.67233
0.09215	3.67266
0.0922	3.67233
0.09225	3.67168
0.0923	3.67168
0.09235	3.67168
0.0924	3.67103
0.09245	3.67071
0.0925	3.67006
0.09255	3.67006
0.0926	3.66941
0.09265	3.66941
0.0927	3.66844
0.09275	3.66876
0.0928	3.66844
0.09285	3.66746
0.0929	3.66746
0.09295	3.66714
0.093	3.66714
0.09305	3.66779
0.0931	3.66714
0.09315	3.66779
0.0932	3.66746
0.09325	3.66746
0.0933	3.66811
0.09335	3.66844
0.0934	3.66844
0.09345	3.66876
0.0935	3.66973
0.09355	3.66973
0.0936	3.67006
0.09365	3.67071
0.0937	3.67103
0.09375	3.67136
0.0938	3.67201
0.09385	3.67201
0.0939	3.67298
0.09395	3.67298
0.094	3.67363
0.09405	3.6746
0.0941	3.67428
0.09415	3.67493
0.0942	3.67525
0.09425	3.67558
0.0943	3.6759
0.09435	3.67623
0.0944	3.67687
0.09445	3.67655
0.0945	3.6772
0.09455	3.6772
0.0946	3.67785
0.09465	3.6785
0.0947	3.67915
0.09475	3.6798
0.0948	3.68077
0.09485	3.68142
0.0949	3.68174
0.09495	3.68304
0.095	3.68369
0.09505	3.68499
0.0951	3.68564
0.09515	3.68694
0.0952	3.68758
0.09525	3.68921
0.0953	3.68986
0.09535	3.69115
0.0954	3.69213
0.09545	3.69278
0.0955	3.69375
0.09555	3.6944
0.0956	3.69472
0.09565	3.69537
0.0957	3.6957
0.09575	3.6957
0.0958	3.69602
0.09585	3.6957
0.0959	3.69602
0.09595	3.69602
0.096	3.69537
0.09605	3.6957
0.0961	3.69537
0.09615	3.6957
0.0962	3.6957
0.09625	3.6957
0.0963	3.69602
0.09635	3.6957
0.0964	3.69635
0.09645	3.69667
0.0965	3.697
0.09655	3.697
0.0966	3.69797
0.09665	3.69862
0.0967	3.69894
0.09675	3.69959
0.0968	3.70057
0.09685	3.70122
0.0969	3.70186
0.09695	3.70316
0.097	3.70316
0.09705	3.70446
0.0971	3.70543
0.09715	3.70576
0.0972	3.70641
0.09725	3.70673
0.0973	3.70803
0.09735	3.70836
0.0974	3.70933
0.09745	3.70933
0.0975	3.70998
0.09755	3.70998
0.0976	3.71063
0.09765	3.71095
0.0977	3.71128
0.09775	3.7116
0.0978	3.7116
0.09785	3.7116
0.0979	3.71225
0.09795	3.71257
0.098	3.7129
0.09805	3.7129
0.0981	3.71225
0.09815	3.71225
0.0982	3.71193
0.09825	3.71225
0.0983	3.71225
0.09835	3.71225
0.0984	3.71193
0.09845	3.71128
0.0985	3.7116
0.09855	3.7116
0.0986	3.71128
0.09865	3.71095
0.0987	3.71063
0.09875	3.71063
0.0988	3.71063
0.09885	3.7103
0.0989	3.70998
0.09895	3.7103
0.099	3.71095
0.09905	3.71063
[truncated: 5,812 more rows]
