# Supplementary material for: An evolutionarily conserved glycine-tyrosine motif forms a folding core in outer membrane proteins
Source: PLoS One. 2017 Aug 3;12(8):e0182016. doi: 10.1371/journal.pone.0182016 (PMC5542473; doi:10.1371/journal.pone.0182016)
Supplement: S1 File — (ZIP) [file pone.0182016.s001.zip › OmpX stopflow RAW data/OmpX WT 2/ompx_wt_ch1_031.bka]

BIO-KINE ASCII FILE
_COMMENT	External device
_COMMENT	Kinetics measurement
_COMMENT	Y Unit : Volt, X Unit : s
_COMMENT	Timebase 1 = .00005 s 5001 pts
_COMMENT	Timebase 2 = .001 s 2749 pts
_COMMENT	Timebase 3 = .5 s 44 pts
_SFM	SFM-300 /S Advanced mode
_SFM	Ratio : S1: 950, S2: 950, S3: 100
_SFM	Content : S1: , S2: , S3:
_SFM	Concentration : S1: , S2: , S3:
_SFM	Total volume : 422 �l Flow : 14 mL/s
_SFM	Acquisition start : 10 ms before stop
_SFM	cuve=FC-08, s1=10 ml , s2=10 ml , s3=1.9 ml
_UNITX	s
_UNITY	Volt
_DELTAX	0
_DATA
1e-300	2.31801
5e-5	2.34008
1e-4	2.36345
1.5e-4	2.38649
2e-4	2.41051
2.5e-4	2.43452
3e-4	2.45886
3.5e-4	2.48353
4e-4	2.50787
4.5e-4	2.53254
5e-4	2.55655
5.5e-4	2.58024
6e-4	2.60393
6.5e-4	2.62698
7e-4	2.65002
7.5e-4	2.67111
8e-4	2.69253
8.5e-4	2.71298
9e-4	2.73213
9.5e-4	2.75095
0.001	2.7688
0.00105	2.78568
0.0011	2.80126
0.00115	2.81619
0.0012	2.82982
0.00125	2.84215
0.0013	2.85318
0.00135	2.86324
0.0014	2.87233
0.00145	2.8798
0.0015	2.88531
0.00155	2.89083
0.0016	2.8944
0.00165	2.89732
0.0017	2.89862
0.00175	2.89894
0.0018	2.8983
0.00185	2.89602
0.0019	2.8931
0.00195	2.88921
0.002	2.88434
0.00205	2.87817
0.0021	2.87136
0.00215	2.86357
0.0022	2.85481
0.00225	2.84572
0.0023	2.83501
0.00235	2.8243
0.0024	2.81197
0.00245	2.79963
0.0025	2.78633
0.00255	2.77302
0.0026	2.75939
0.00265	2.74479
0.0027	2.72986
0.00275	2.7146
0.0028	2.69935
0.00285	2.68377
0.0029	2.66787
0.00295	2.65294
0.003	2.63671
0.00305	2.62146
0.0031	2.60556
0.00315	2.58998
0.0032	2.5744
0.00325	2.55947
0.0033	2.54357
0.00335	2.52864
0.0034	2.51371
0.00345	2.49878
0.0035	2.4845
0.00355	2.47022
0.0036	2.45627
0.00365	2.44296
0.0037	2.43095
0.00375	2.4183
0.0038	2.40694
0.00385	2.39623
0.0039	2.38617
0.00395	2.3774
0.004	2.36994
0.00405	2.36247
0.0041	2.35696
0.00415	2.35144
0.0042	2.34819
0.00425	2.34495
0.0043	2.343
0.00435	2.34203
0.0044	2.34268
0.00445	2.34365
0.0045	2.34657
0.00455	2.35014
0.0046	2.35501
0.00465	2.36118
0.0047	2.36832
0.00475	2.37611
0.0048	2.38454
0.00485	2.3946
0.0049	2.40499
0.00495	2.41667
0.005	2.42868
0.00505	2.44134
0.0051	2.45464
0.00515	2.46828
0.0052	2.48256
0.00525	2.49651
0.0053	2.51112
0.00535	2.52604
0.0054	2.5413
0.00545	2.55623
0.0055	2.57083
0.00555	2.58544
0.0056	2.59972
0.00565	2.61432
0.0057	2.6286
0.00575	2.64288
0.0058	2.65619
0.00585	2.67014
0.0059	2.68377
0.00595	2.69708
0.006	2.71038
0.00605	2.72272
0.0061	2.73537
0.00615	2.74738
0.0062	2.76004
0.00625	2.77205
0.0063	2.78438
0.00635	2.79639
0.0064	2.80807
0.00645	2.8204
0.0065	2.83241
0.00655	2.84377
0.0066	2.85513
0.00665	2.86617
0.0067	2.87752
0.00675	2.88823
0.0068	2.89765
0.00685	2.90771
0.0069	2.91647
0.00695	2.92491
0.007	2.9327
0.00705	2.93951
0.0071	2.94568
0.00715	2.9512
0.0072	2.95606
0.00725	2.96028
0.0073	2.96385
0.00735	2.96645
0.0074	2.96775
0.00745	2.96905
0.0075	2.96905
0.00755	2.96807
0.0076	2.96645
0.00765	2.96418
0.0077	2.96061
0.00775	2.95671
0.0078	2.95217
0.00785	2.94698
0.0079	2.94146
0.00795	2.93464
0.008	2.92848
0.00805	2.92101
0.0081	2.91355
0.00815	2.90576
0.0082	2.89765
0.00825	2.88921
0.0083	2.88045
0.00835	2.87233
0.0084	2.86324
0.00845	2.85416
0.0085	2.84572
0.00855	2.83696
0.0086	2.82852
0.00865	2.82073
0.0087	2.81326
0.00875	2.80645
0.0088	2.79963
0.00885	2.79314
0.0089	2.7873
0.00895	2.78178
0.009	2.77659
0.00905	2.7714
0.0091	2.76783
0.00915	2.76426
0.0092	2.76036
0.00925	2.75744
0.0093	2.75517
0.00935	2.7529
0.0094	2.75128
0.00945	2.74998
0.0095	2.74901
0.00955	2.74803
0.0096	2.74738
0.00965	2.74706
0.0097	2.74738
0.00975	2.74738
0.0098	2.74803
0.00985	2.74868
0.0099	2.74965
0.00995	2.75095
0.01	2.75193
0.01005	2.7542
0.0101	2.75647
0.01015	2.75842
0.0102	2.76101
0.01025	2.76296
0.0103	2.76588
0.01035	2.7675
0.0104	2.7701
0.01045	2.7727
0.0105	2.77529
0.01055	2.77821
0.0106	2.77984
0.01065	2.78276
0.0107	2.78438
0.01075	2.78633
0.0108	2.78795
0.01085	2.7899
0.0109	2.79152
0.01095	2.79347
0.011	2.79444
0.01105	2.79639
0.0111	2.79769
0.01115	2.79931
0.0112	2.80093
0.01125	2.80255
0.0113	2.80515
0.01135	2.80677
0.0114	2.80937
0.01145	2.81132
0.0115	2.81424
0.01155	2.81683
0.0116	2.81976
0.01165	2.82268
0.0117	2.82625
0.01175	2.82949
0.0118	2.83306
0.01185	2.83696
0.0119	2.84085
0.01195	2.84507
0.012	2.84929
0.01205	2.85383
0.0121	2.85903
0.01215	2.86324
0.0122	2.86844
0.01225	2.87363
0.0123	2.87817
0.01235	2.88337
0.0124	2.88823
0.01245	2.89343
0.0125	2.89862
0.01255	2.90316
0.0126	2.90836
0.01265	2.91322
0.0127	2.91712
0.01275	2.92166
0.0128	2.92556
0.01285	2.92978
0.0129	2.93367
0.01295	2.93692
0.013	2.94016
0.01305	2.94373
0.0131	2.94665
0.01315	2.94925
0.0132	2.95217
0.01325	2.95379
0.0133	2.95671
0.01335	2.95898
0.0134	2.96126
0.01345	2.96255
0.0135	2.9645
0.01355	2.96612
0.0136	2.96807
0.01365	2.96937
0.0137	2.97067
0.01375	2.97197
0.0138	2.97294
0.01385	2.97456
0.0139	2.97521
0.01395	2.97586
0.014	2.97651
0.01405	2.97781
0.0141	2.97781
0.01415	2.97911
0.0142	2.97943
0.01425	2.98008
0.0143	2.9804
0.01435	2.98073
0.0144	2.98105
0.01445	2.98235
0.0145	2.98203
0.01455	2.98268
0.0146	2.983
0.01465	2.98365
0.0147	2.98365
0.01475	2.9843
0.0148	2.98462
0.01485	2.98527
0.0149	2.98625
0.01495	2.98722
0.015	2.98754
0.01505	2.98884
0.0151	2.98982
0.01515	2.99079
0.0152	2.99144
0.01525	2.99241
0.0153	2.99306
0.01535	2.99371
0.0154	2.99468
0.01545	2.99566
0.0155	2.99631
0.01555	2.99728
0.0156	2.99793
0.01565	2.99923
0.0157	3.0002
0.01575	3.00053
0.0158	3.00118
0.01585	3.0015
0.0159	3.00182
0.01595	3.0028
0.016	3.00312
0.01605	3.00377
0.0161	3.00442
0.01615	3.00507
0.0162	3.00507
0.01625	3.00604
0.0163	3.00604
0.01635	3.00669
0.0164	3.00702
0.01645	3.00734
0.0165	3.00734
0.01655	3.00799
0.0166	3.00832
0.01665	3.00832
0.0167	3.00799
0.01675	3.00799
0.0168	3.00832
0.01685	3.00767
0.0169	3.00767
0.01695	3.00734
0.017	3.00767
0.01705	3.00702
0.0171	3.00702
0.01715	3.00669
0.0172	3.00637
0.01725	3.00637
0.0173	3.00669
0.01735	3.00669
0.0174	3.00637
0.01745	3.00637
0.0175	3.00702
0.01755	3.00669
0.0176	3.00734
0.01765	3.00702
0.0177	3.00767
0.01775	3.00799
0.0178	3.00832
0.01785	3.00896
0.0179	3.00864
0.01795	3.00896
0.018	3.00961
0.01805	3.01026
0.0181	3.01059
0.01815	3.01091
0.0182	3.01156
0.01825	3.01253
0.0183	3.01286
0.01835	3.01318
0.0184	3.01383
0.01845	3.01416
0.0185	3.01513
0.01855	3.01546
0.0186	3.01578
0.01865	3.01578
0.0187	3.0161
0.01875	3.01675
0.0188	3.01708
0.01885	3.01773
0.0189	3.01773
0.01895	3.01805
0.019	3.01838
0.01905	3.01903
0.0191	3.01935
0.01915	3.01967
0.0192	3.02032
0.01925	3.02032
0.0193	3.02097
0.01935	3.02162
0.0194	3.02227
0.01945	3.02227
0.0195	3.0226
0.01955	3.02357
0.0196	3.02422
0.01965	3.02422
0.0197	3.02487
0.01975	3.02519
0.0198	3.02552
0.01985	3.02617
0.0199	3.02649
0.01995	3.02681
0.02	3.02746
0.02005	3.02746
0.0201	3.02811
0.02015	3.02811
0.0202	3.02876
0.02025	3.02876
0.0203	3.02909
0.02035	3.02941
0.0204	3.02941
0.02045	3.03006
0.0205	3.03038
0.02055	3.03103
0.0206	3.03136
0.02065	3.03168
0.0207	3.03233
0.02075	3.03266
0.0208	3.03331
0.02085	3.03395
0.0209	3.0346
0.02095	3.03525
0.021	3.0359
0.02105	3.03623
0.0211	3.03752
0.02115	3.03785
0.0212	3.03882
0.02125	3.0398
0.0213	3.04077
0.02135	3.04207
0.0214	3.04272
0.02145	3.04402
0.0215	3.04531
0.02155	3.04596
0.0216	3.04726
0.02165	3.04791
0.0217	3.04888
0.02175	3.05018
0.0218	3.05083
0.02185	3.0518
0.0219	3.05343
0.02195	3.05408
0.022	3.05472
0.02205	3.05602
0.0221	3.05667
0.02215	3.05765
0.0222	3.05862
0.02225	3.05959
0.0223	3.06057
0.02235	3.06154
0.0224	3.06219
0.02245	3.06284
0.0225	3.06381
0.02255	3.06381
0.0226	3.06446
0.02265	3.06479
0.0227	3.06511
0.02275	3.06511
0.0228	3.06576
0.02285	3.06543
0.0229	3.06576
0.02295	3.06543
0.023	3.06576
0.02305	3.06576
0.0231	3.06576
0.02315	3.06576
0.0232	3.06641
0.02325	3.06641
0.0233	3.06641
0.02335	3.06641
0.0234	3.06706
0.02345	3.06673
0.0235	3.06738
0.02355	3.06771
0.0236	3.06771
0.02365	3.06836
0.0237	3.06868
0.02375	3.06868
0.0238	3.069
0.02385	3.06965
0.0239	3.06965
0.02395	3.06998
0.024	3.0703
0.02405	3.07063
0.0241	3.07128
0.02415	3.07128
0.0242	3.0716
0.02425	3.07128
0.0243	3.0716
0.02435	3.07193
0.0244	3.07225
0.02445	3.07225
0.0245	3.07225
0.02455	3.07257
0.0246	3.07257
0.02465	3.07257
0.0247	3.0729
0.02475	3.07322
0.0248	3.07355
0.02485	3.07387
0.0249	3.07452
0.02495	3.07485
0.025	3.07485
0.02505	3.0755
0.0251	3.07614
0.02515	3.07679
0.0252	3.07679
0.02525	3.07679
0.0253	3.07777
0.02535	3.07777
0.0254	3.07842
0.02545	3.07907
0.0255	3.07971
0.02555	3.08036
0.0256	3.08101
0.02565	3.08166
0.0257	3.08231
0.02575	3.08296
0.0258	3.08328
0.02585	3.08426
0.0259	3.08491
0.02595	3.08588
0.026	3.08621
0.02605	3.08685
0.0261	3.0875
0.02615	3.08783
0.0262	3.08848
0.02625	3.08945
0.0263	3.08978
0.02635	3.0901
0.0264	3.09172
0.02645	3.09205
0.0265	3.09237
0.02655	3.09335
0.0266	3.09399
0.02665	3.09399
0.0267	3.09529
0.02675	3.09562
0.0268	3.09627
0.02685	3.09724
0.0269	3.09756
0.02695	3.09854
0.027	3.09886
0.02705	3.09951
0.0271	3.09984
0.02715	3.10016
0.0272	3.10081
0.02725	3.10113
0.0273	3.10178
0.02735	3.10211
0.0274	3.10178
0.02745	3.10243
0.0275	3.10243
0.02755	3.10243
0.0276	3.10243
0.02765	3.10276
0.0277	3.10243
0.02775	3.10243
0.0278	3.10211
0.02785	3.10211
0.0279	3.10243
0.02795	3.10178
0.028	3.10178
0.02805	3.10178
0.0281	3.10178
0.02815	3.10211
0.0282	3.10178
0.02825	3.10178
0.0283	3.10211
0.02835	3.10243
0.0284	3.10276
0.02845	3.10308
0.0285	3.10373
0.02855	3.10438
0.0286	3.1047
0.02865	3.10503
0.0287	3.106
0.02875	3.10665
0.0288	3.1073
0.02885	3.10795
0.0289	3.10892
0.02895	3.10957
0.029	3.1099
0.02905	3.11087
0.0291	3.1112
0.02915	3.11152
0.0292	3.11217
0.02925	3.11249
0.0293	3.11282
0.02935	3.11314
0.0294	3.11347
0.02945	3.11379
0.0295	3.11477
0.02955	3.11444
0.0296	3.11477
0.02965	3.11574
0.0297	3.11574
0.02975	3.11639
0.0298	3.11671
0.02985	3.11704
0.0299	3.11801
0.02995	3.11834
0.03	3.11931
0.03005	3.11931
0.0301	3.11963
0.03015	3.11996
0.0302	3.12028
0.03025	3.12028
0.0303	3.12093
0.03035	3.12126
0.0304	3.12093
0.03045	3.12093
0.0305	3.12126
0.03055	3.12126
0.0306	3.12126
0.03065	3.12158
0.0307	3.12158
0.03075	3.12191
0.0308	3.12191
0.03085	3.12158
0.0309	3.12191
0.03095	3.12223
0.031	3.12223
0.03105	3.12223
0.0311	3.12255
0.03115	3.12255
0.0312	3.12288
0.03125	3.12353
0.0313	3.12385
0.03135	3.1245
0.0314	3.12483
0.03145	3.12515
0.0315	3.1258
0.03155	3.12645
0.0316	3.1271
0.03165	3.12807
0.0317	3.1284
0.03175	3.12905
0.0318	3.12969
0.03185	3.13067
0.0319	3.13099
0.03195	3.13164
0.032	3.13229
0.03205	3.13359
0.0321	3.13424
0.03215	3.13489
0.0322	3.13586
0.03225	3.13683
0.0323	3.13716
0.03235	3.13846
0.0324	3.13943
0.03245	3.14008
0.0325	3.14105
0.03255	3.1417
0.0326	3.14268
0.03265	3.143
0.0327	3.14462
0.03275	3.14495
0.0328	3.1456
0.03285	3.14625
0.0329	3.1469
0.03295	3.14754
0.033	3.14787
0.03305	3.14852
0.0331	3.14917
0.03315	3.14917
0.0332	3.14917
0.03325	3.14917
0.0333	3.14949
0.03335	3.14917
0.0334	3.14884
0.03345	3.14884
0.0335	3.14852
0.03355	3.14852
0.0336	3.14852
0.03365	3.14852
0.0337	3.14884
0.03375	3.14884
0.0338	3.14884
0.03385	3.14852
0.0339	3.14852
0.03395	3.14884
0.034	3.14884
0.03405	3.14949
0.0341	3.14949
0.03415	3.14949
0.0342	3.14949
0.03425	3.15014
0.0343	3.14982
0.03435	3.15014
0.0344	3.15079
0.03445	3.15079
0.0345	3.15079
0.03455	3.15111
0.0346	3.15144
0.03465	3.15144
0.0347	3.15176
0.03475	3.15209
0.0348	3.15209
0.03485	3.15241
0.0349	3.15274
0.03495	3.15306
0.035	3.15306
0.03505	3.15404
0.0351	3.15404
0.03515	3.15468
0.0352	3.15468
0.03525	3.15533
0.0353	3.15566
0.03535	3.15598
0.0354	3.15663
0.03545	3.15663
0.0355	3.15696
0.03555	3.15696
0.0356	3.15728
0.03565	3.15728
0.0357	3.15793
0.03575	3.15793
0.0358	3.15761
0.03585	3.15793
0.0359	3.15825
0.03595	3.15825
0.036	3.15825
0.03605	3.15825
0.0361	3.15825
0.03615	3.15858
0.0362	3.15923
0.03625	3.1589
0.0363	3.15923
0.03635	3.1589
0.0364	3.15955
0.03645	3.15988
0.0365	3.1602
0.03655	3.1602
0.0366	3.16085
0.03665	3.16118
0.0367	3.16182
0.03675	3.16247
0.0368	3.16312
0.03685	3.1641
0.0369	3.16475
0.03695	3.16539
0.037	3.16669
0.03705	3.16767
0.0371	3.16864
0.03715	3.16961
0.0372	3.17091
0.03725	3.17221
0.0373	3.17351
0.03735	3.17416
0.0374	3.17546
0.03745	3.17675
0.0375	3.17773
0.03755	3.17903
0.0376	3.18032
0.03765	3.18162
0.0377	3.18292
0.03775	3.18389
0.0378	3.18552
0.03785	3.18617
0.0379	3.18779
0.03795	3.18811
0.038	3.18941
0.03805	3.18973
0.0381	3.19103
0.03815	3.19136
0.0382	3.19201
0.03825	3.19266
0.0383	3.1933
0.03835	3.19363
0.0384	3.19428
0.03845	3.19493
0.0385	3.19525
0.03855	3.1959
0.0386	3.1959
0.03865	3.19655
0.0387	3.19687
0.03875	3.1972
0.0388	3.1972
0.03885	3.19785
0.0389	3.19785
0.03895	3.19817
0.039	3.19817
0.03905	3.19817
0.0391	3.19882
0.03915	3.19817
0.0392	3.19882
0.03925	3.19882
0.0393	3.19915
0.03935	3.20012
0.0394	3.20044
0.03945	3.20077
0.0395	3.20077
0.03955	3.20142
0.0396	3.20174
0.03965	3.20272
0.0397	3.20304
0.03975	3.20369
0.0398	3.20466
0.03985	3.20499
0.0399	3.20564
0.03995	3.20661
0.04	3.20661
0.04005	3.20726
0.0401	3.20791
0.04015	3.20856
0.0402	3.20888
0.04025	3.20953
0.0403	3.20888
0.04035	3.20953
0.0404	3.20953
0.04045	3.20953
0.0405	3.20953
0.04055	3.20953
0.0406	3.20921
0.04065	3.20888
0.0407	3.20888
0.04075	3.20856
0.0408	3.20888
0.04085	3.20856
0.0409	3.20856
0.04095	3.20856
0.041	3.20823
0.04105	3.20823
0.0411	3.20888
0.04115	3.20856
0.0412	3.20888
0.04125	3.20921
0.0413	3.20921
0.04135	3.20986
0.0414	3.20953
0.04145	3.20986
0.0415	3.21018
0.04155	3.21083
0.0416	3.21115
0.04165	3.2118
0.0417	3.2118
0.04175	3.21148
0.0418	3.21213
0.04185	3.21213
0.0419	3.21245
0.04195	3.21213
0.042	3.21245
0.04205	3.2118
0.0421	3.2118
0.04215	3.21213
0.0422	3.21213
0.04225	3.21245
0.0423	3.21213
0.04235	3.21245
0.0424	3.2131
0.04245	3.21343
0.0425	3.21408
0.04255	3.21505
0.0426	3.2157
0.04265	3.21602
0.0427	3.217
0.04275	3.21797
0.0428	3.21894
0.04285	3.21992
0.0429	3.22089
0.04295	3.22154
0.043	3.22219
0.04305	3.22349
0.0431	3.22479
0.04315	3.22543
0.0432	3.22641
0.04325	3.22706
0.0433	3.22771
0.04335	3.22868
0.0434	3.22965
0.04345	3.23063
0.0435	3.23128
0.04355	3.23193
0.0436	3.23225
0.04365	3.23355
0.0437	3.23355
0.04375	3.23452
0.0438	3.23517
0.04385	3.23614
0.0439	3.23647
0.04395	3.23712
0.044	3.23777
0.04405	3.23874
0.0441	3.23971
0.04415	3.24036
0.0442	3.24166
0.04425	3.24231
0.0443	3.24296
0.04435	3.24361
0.0444	3.24491
0.04445	3.24556
0.0445	3.24653
0.04455	3.2475
0.0446	3.24848
0.04465	3.24945
0.0447	3.24978
0.04475	3.2514
0.0448	3.25237
0.04485	3.25302
0.0449	3.25432
0.04495	3.25497
0.045	3.25562
0.04505	3.25627
0.0451	3.25724
0.04515	3.25789
0.0452	3.25854
0.04525	3.25886
0.0453	3.25919
0.04535	3.25984
0.0454	3.25984
0.04545	3.26049
0.0455	3.26081
0.04555	3.26146
0.0456	3.26146
0.04565	3.26178
0.0457	3.26211
0.04575	3.26243
0.0458	3.26243
0.04585	3.26243
0.0459	3.26276
0.04595	3.26308
0.046	3.26276
0.04605	3.26341
0.0461	3.26341
0.04615	3.26406
0.0462	3.2647
0.04625	3.26535
0.0463	3.26568
0.04635	3.26665
0.0464	3.26665
0.04645	3.26763
0.0465	3.26795
0.04655	3.2686
0.0466	3.26957
0.04665	3.26957
0.0467	3.2699
0.04675	3.27055
0.0468	3.27087
0.04685	3.2712
0.0469	3.2712
0.04695	3.27217
0.047	3.27184
0.04705	3.27184
0.0471	3.27184
0.04715	3.27217
0.0472	3.27249
0.04725	3.27184
0.0473	3.27217
0.04735	3.27249
0.0474	3.27152
0.04745	3.2712
0.0475	3.27152
0.04755	3.27087
0.0476	3.27022
0.04765	3.2699
0.0477	3.27022
0.04775	3.26957
0.0478	3.27022
0.04785	3.26957
0.0479	3.26957
0.04795	3.26957
0.048	3.2699
0.04805	3.26957
0.0481	3.2699
0.04815	3.27055
0.0482	3.27055
0.04825	3.2712
0.0483	3.27184
0.04835	3.27282
0.0484	3.27314
0.04845	3.27379
0.0485	3.27444
0.04855	3.27541
0.0486	3.27574
0.04865	3.27639
0.0487	3.27736
0.04875	3.27866
0.0488	3.27898
0.04885	3.28028
0.0489	3.28126
0.04895	3.28191
0.049	3.28255
0.04905	3.28385
0.0491	3.28418
0.04915	3.28548
0.0492	3.28645
0.04925	3.2871
0.0493	3.28775
0.04935	3.2884
0.0494	3.28937
0.04945	3.29002
0.0495	3.29034
0.04955	3.29067
0.0496	3.29197
0.04965	3.29197
0.0497	3.29294
0.04975	3.29359
0.0498	3.29391
0.04985	3.29456
0.0499	3.29521
0.04995	3.29586
0.05	3.29683
0.05005	3.29716
0.0501	3.29813
0.05015	3.29846
0.0502	3.29911
0.05025	3.29976
0.0503	3.30008
0.05035	3.30073
0.0504	3.30105
0.05045	3.30138
0.0505	3.30203
0.05055	3.30235
0.0506	3.30268
0.05065	3.30235
0.0507	3.30268
0.05075	3.303
0.0508	3.303
0.05085	3.303
0.0509	3.30333
0.05095	3.303
0.051	3.30333
0.05105	3.30365
0.0511	3.30333
0.05115	3.30365
0.0512	3.30333
0.05125	3.30365
0.0513	3.30333
0.05135	3.30333
0.0514	3.30397
0.05145	3.30365
0.0515	3.30365
0.05155	3.30365
0.0516	3.30365
0.05165	3.3043
0.0517	3.30397
0.05175	3.3043
0.0518	3.30462
0.05185	3.30527
0.0519	3.3056
0.05195	3.30625
0.052	3.3069
0.05205	3.3069
0.0521	3.30787
0.05215	3.30884
0.0522	3.30917
0.05225	3.30949
0.0523	3.31014
0.05235	3.31079
0.0524	3.31144
0.05245	3.31209
0.0525	3.31241
0.05255	3.31306
0.0526	3.31339
0.05265	3.31436
0.0527	3.31468
0.05275	3.31533
0.0528	3.31533
0.05285	3.31566
0.0529	3.31631
0.05295	3.31663
0.053	3.31728
0.05305	3.31761
0.0531	3.31793
0.05315	3.31825
0.0532	3.31858
0.05325	3.31923
0.0533	3.31955
0.05335	3.31988
0.0534	3.3202
0.05345	3.32085
0.0535	3.32085
0.05355	3.32118
0.0536	3.3215
0.05365	3.3215
0.0537	3.32182
0.05375	3.32182
0.0538	3.32215
0.05385	3.32182
0.0539	3.32182
0.05395	3.3228
0.054	3.32215
0.05405	3.3228
0.0541	3.32345
0.05415	3.32345
0.0542	3.32377
0.05425	3.32377
0.0543	3.32377
0.05435	3.32442
0.0544	3.32442
0.05445	3.32475
0.0545	3.32442
0.05455	3.32475
0.0546	3.32475
0.05465	3.32507
0.0547	3.32539
0.05475	3.32572
0.0548	3.32604
0.05485	3.32669
0.0549	3.32669
0.05495	3.32734
0.055	3.32767
0.05505	3.32832
0.0551	3.32961
0.05515	3.33026
0.0552	3.33156
0.05525	3.33253
0.0553	3.33351
0.05535	3.33481
0.0554	3.3361
0.05545	3.3374
0.0555	3.33805
0.05555	3.33967
0.0556	3.34032
0.05565	3.34162
0.0557	3.34324
0.05575	3.34422
0.0558	3.34519
0.05585	3.34616
0.0559	3.34681
0.05595	3.34746
0.056	3.34844
0.05605	3.34909
0.0561	3.34941
0.05615	3.35006
0.0562	3.35006
0.05625	3.35006
0.0563	3.35006
0.05635	3.35006
0.0564	3.35006
0.05645	3.35006
0.0565	3.35038
0.05655	3.35006
0.0566	3.35006
0.05665	3.35038
0.0567	3.34941
0.05675	3.35006
0.0568	3.35006
0.05685	3.35006
0.0569	3.35006
0.05695	3.35006
0.057	3.35038
0.05705	3.35038
0.0571	3.35038
0.05715	3.35103
0.0572	3.35136
0.05725	3.35168
0.0573	3.35201
0.05735	3.35233
0.0574	3.35233
0.05745	3.35298
0.0575	3.35363
0.05755	3.35395
0.0576	3.35395
0.05765	3.3546
0.0577	3.3546
0.05775	3.35525
0.0578	3.3559
0.05785	3.35655
0.0579	3.35655
0.05795	3.35687
0.058	3.35752
0.05805	3.35752
0.0581	3.3585
0.05815	3.35915
0.0582	3.3598
0.05825	3.36077
0.0583	3.36109
0.05835	3.36174
0.0584	3.36272
0.05845	3.36304
0.0585	3.36337
0.05855	3.36401
0.0586	3.36499
0.05865	3.36596
0.0587	3.36629
0.05875	3.36694
0.0588	3.36726
0.05885	3.36823
0.0589	3.36856
0.05895	3.36888
0.059	3.36921
0.05905	3.36953
0.0591	3.36986
0.05915	3.37018
0.0592	3.37115
0.05925	3.37115
0.0593	3.37148
0.05935	3.3718
0.0594	3.37245
0.05945	3.37278
0.0595	3.37278
0.05955	3.37375
0.0596	3.37408
0.05965	3.3744
0.0597	3.37505
0.05975	3.37537
0.0598	3.37602
0.05985	3.377
0.0599	3.37732
0.05995	3.37765
0.06	3.37894
0.06005	3.37927
0.0601	3.37992
0.06015	3.38089
0.0602	3.38122
0.06025	3.38219
0.0603	3.38349
0.06035	3.38349
0.0604	3.38479
0.06045	3.38511
0.0605	3.38641
0.06055	3.38641
0.0606	3.38706
0.06065	3.38803
0.0607	3.38771
0.06075	3.38836
0.0608	3.38868
0.06085	3.38836
0.0609	3.38868
0.06095	3.38868
0.061	3.389
0.06105	3.38965
0.0611	3.38965
0.06115	3.38998
0.0612	3.3903
0.06125	3.39095
0.0613	3.3916
0.06135	3.39257
0.0614	3.39322
0.06145	3.39355
0.0615	3.39452
0.06155	3.39517
0.0616	3.39582
0.06165	3.39679
0.0617	3.39712
0.06175	3.39777
0.0618	3.39874
0.06185	3.39907
0.0619	3.39971
0.06195	3.40036
0.062	3.40069
0.06205	3.40101
0.0621	3.40166
0.06215	3.40199
0.0622	3.40231
0.06225	3.40231
0.0623	3.40264
0.06235	3.40361
0.0624	3.40426
0.06245	3.40458
0.0625	3.40523
0.06255	3.40523
0.0626	3.40621
0.06265	3.40653
0.0627	3.40653
0.06275	3.40718
0.0628	3.4075
0.06285	3.40815
0.0629	3.4088
0.06295	3.40913
0.063	3.4101
0.06305	3.4101
0.0631	3.41107
0.06315	3.4114
0.0632	3.41205
0.06325	3.41302
0.0633	3.41399
0.06335	3.41464
0.0634	3.41529
0.06345	3.41594
0.0635	3.41724
0.06355	3.41854
0.0636	3.41919
0.06365	3.41984
0.0637	3.42113
0.06375	3.42178
0.0638	3.42308
0.06385	3.42373
0.0639	3.42503
0.06395	3.42568
0.064	3.42633
0.06405	3.4273
0.0641	3.42763
0.06415	3.4286
0.0642	3.42892
0.06425	3.42892
0.0643	3.42892
0.06435	3.42925
0.0644	3.42957
0.06445	3.42957
0.0645	3.42957
0.06455	3.42957
0.0646	3.42957
0.06465	3.42892
0.0647	3.42892
0.06475	3.4286
0.0648	3.4286
0.06485	3.4286
0.0649	3.4286
0.06495	3.42827
0.065	3.4286
0.06505	3.42827
0.0651	3.42827
0.06515	3.42795
0.0652	3.42795
0.06525	3.4286
0.0653	3.42827
0.06535	3.42795
0.0654	3.42827
0.06545	3.42827
0.0655	3.42795
0.06555	3.42827
0.0656	3.42795
0.06565	3.42795
0.0657	3.42827
0.06575	3.42763
0.0658	3.42698
0.06585	3.42763
0.0659	3.42795
0.06595	3.42763
0.066	3.42795
0.06605	3.42827
0.0661	3.4273
0.06615	3.42827
0.0662	3.4286
0.06625	3.4286
0.0663	3.42925
0.06635	3.42957
0.0664	3.4299
0.06645	3.43087
0.0665	3.43152
0.06655	3.43184
0.0666	3.43282
0.06665	3.43347
0.0667	3.43444
0.06675	3.43541
0.0668	3.43606
0.06685	3.43704
0.0669	3.43736
0.06695	3.43801
0.067	3.43898
0.06705	3.43963
0.0671	3.43996
0.06715	3.44061
0.0672	3.44093
0.06725	3.44158
0.0673	3.44191
0.06735	3.44223
0.0674	3.44288
0.06745	3.44353
0.0675	3.44353
0.06755	3.44418
0.0676	3.4445
0.06765	3.44515
0.0677	3.44548
0.06775	3.44548
0.0678	3.4458
0.06785	3.44612
0.0679	3.44645
0.06795	3.44645
0.068	3.44645
0.06805	3.44677
0.0681	3.44677
0.06815	3.44677
0.0682	3.44677
0.06825	3.44677
0.0683	3.44677
0.06835	3.44677
0.0684	3.4471
0.06845	3.4471
0.0685	3.4471
0.06855	3.44742
0.0686	3.44742
0.06865	3.44775
0.0687	3.44807
0.06875	3.44807
0.0688	3.44905
0.06885	3.44937
0.0689	3.44937
0.06895	3.45002
0.069	3.45034
0.06905	3.45132
0.0691	3.45164
0.06915	3.45197
0.0692	3.45294
0.06925	3.45359
0.0693	3.45456
0.06935	3.45521
0.0694	3.45554
0.06945	3.45619
0.0695	3.45716
0.06955	3.45748
0.0696	3.45813
0.06965	3.45911
0.0697	3.46008
0.06975	3.46073
0.0698	3.46138
0.06985	3.46203
0.0699	3.463
0.06995	3.463
0.07	3.46365
0.07005	3.4643
0.0701	3.46462
0.07015	3.46495
0.0702	3.4656
0.07025	3.46592
0.0703	3.46625
0.07035	3.4669
0.0704	3.46722
0.07045	3.46722
0.0705	3.46819
0.07055	3.46819
0.0706	3.46852
0.07065	3.46819
0.0707	3.46917
0.07075	3.46949
0.0708	3.46982
0.07085	3.46982
0.0709	3.47014
0.07095	3.47047
0.071	3.47111
0.07105	3.47176
0.0711	3.47209
0.07115	3.47241
0.0712	3.47274
0.07125	3.47371
0.0713	3.47404
0.07135	3.47468
0.0714	3.47501
0.07145	3.47566
0.0715	3.47598
0.07155	3.47631
0.0716	3.47696
0.07165	3.47728
0.0717	3.47793
0.07175	3.47825
0.0718	3.4789
0.07185	3.47955
0.0719	3.48053
0.07195	3.48085
0.072	3.4815
0.07205	3.48247
0.0721	3.4841
0.07215	3.4841
0.0722	3.48507
0.07225	3.48604
0.0723	3.48637
0.07235	3.48702
0.0724	3.48767
0.07245	3.48831
0.0725	3.48896
0.07255	3.48961
0.0726	3.49026
0.07265	3.49059
0.0727	3.49091
0.07275	3.49124
0.0728	3.49221
0.07285	3.49188
0.0729	3.49221
0.07295	3.49286
0.073	3.49253
0.07305	3.49318
0.0731	3.49351
0.07315	3.49351
0.0732	3.49383
0.07325	3.49383
0.0733	3.49416
0.07335	3.49448
0.0734	3.49448
0.07345	3.49513
0.0735	3.49513
0.07355	3.49578
0.0736	3.4961
0.07365	3.49643
0.0737	3.49675
0.07375	3.49643
0.0738	3.49708
0.07385	3.4974
0.0739	3.4974
0.07395	3.49773
0.074	3.49773
0.07405	3.49805
0.0741	3.49805
0.07415	3.49773
0.0742	3.49773
0.07425	3.49838
0.0743	3.49773
0.07435	3.49805
0.0744	3.4974
0.07445	3.4974
0.0745	3.49675
0.07455	3.49643
0.0746	3.4961
0.07465	3.49545
0.0747	3.49513
0.07475	3.49448
0.0748	3.49416
0.07485	3.49318
0.0749	3.49286
0.07495	3.49253
0.075	3.49156
0.07505	3.49124
0.0751	3.49059
0.07515	3.48994
0.0752	3.48961
0.07525	3.48961
0.0753	3.48929
0.07535	3.48896
0.0754	3.48929
0.07545	3.48929
0.0755	3.48896
0.07555	3.48929
0.0756	3.48896
0.07565	3.48929
0.0757	3.49026
0.07575	3.49026
0.0758	3.49091
0.07585	3.49156
0.0759	3.49188
0.07595	3.49253
0.076	3.49318
0.07605	3.49383
0.0761	3.49513
0.07615	3.49578
0.0762	3.4961
0.07625	3.4974
0.0763	3.49838
0.07635	3.49935
0.0764	3.49935
0.07645	3.5
0.0765	3.5013
0.07655	3.50195
0.0766	3.50259
0.07665	3.50324
0.0767	3.50389
0.07675	3.50487
0.0768	3.50552
0.07685	3.50552
0.0769	3.50649
0.07695	3.50681
0.077	3.50714
0.07705	3.50746
0.0771	3.50779
0.07715	3.50811
0.0772	3.50844
0.07725	3.50844
0.0773	3.50876
0.07735	3.50876
0.0774	3.50909
0.07745	3.50941
0.0775	3.50973
0.07755	3.51038
0.0776	3.51103
0.07765	3.51103
0.0777	3.51168
0.07775	3.51233
0.0778	3.51298
0.07785	3.5133
0.0779	3.51395
0.07795	3.51428
0.078	3.51493
0.07805	3.51525
0.0781	3.51525
0.07815	3.51623
0.0782	3.51623
0.07825	3.51623
0.0783	3.51687
0.07835	3.51752
0.0784	3.51785
0.07845	3.51882
0.0785	3.51915
0.07855	3.51947
0.0786	3.52012
0.07865	3.52044
0.0787	3.52109
0.07875	3.52142
0.0788	3.52174
0.07885	3.52239
0.0789	3.52304
0.07895	3.52369
0.079	3.52369
0.07905	3.52434
0.0791	3.52466
0.07915	3.52434
0.0792	3.52499
0.07925	3.52564
0.0793	3.52596
0.07935	3.52661
0.0794	3.52694
0.07945	3.52726
0.0795	3.52758
0.07955	3.52791
0.0796	3.52823
0.07965	3.52856
0.0797	3.52888
0.07975	3.52953
0.0798	3.52986
0.07985	3.53018
0.0799	3.53083
0.07995	3.53148
0.08	3.5318
0.08005	3.53213
0.0801	3.53278
0.08015	3.5331
0.0802	3.5344
0.08025	3.5344
0.0803	3.53472
0.08035	3.53505
0.0804	3.5357
0.08045	3.53602
0.0805	3.53635
0.08055	3.53667
0.0806	3.53667
0.08065	3.537
0.0807	3.537
0.08075	3.53732
0.0808	3.53765
0.08085	3.53797
0.0809	3.53765
0.08095	3.53765
0.081	3.53797
0.08105	3.53829
0.0811	3.53894
0.08115	3.53862
0.0812	3.53927
0.08125	3.53927
0.0813	3.53927
0.08135	3.53927
0.0814	3.53959
0.08145	3.53927
0.0815	3.53959
0.08155	3.53894
0.0816	3.53927
0.08165	3.53959
0.0817	3.53959
0.08175	3.53959
0.0818	3.53927
0.08185	3.53927
0.0819	3.53894
0.08195	3.53894
0.082	3.53862
0.08205	3.53894
0.0821	3.53862
0.08215	3.53894
0.0822	3.53894
0.08225	3.53894
0.0823	3.53894
0.08235	3.53894
0.0824	3.53959
0.08245	3.54024
0.0825	3.54057
0.08255	3.54122
0.0826	3.54251
0.08265	3.54316
0.0827	3.54381
0.08275	3.54479
0.0828	3.54576
0.08285	3.54673
0.0829	3.54803
0.08295	3.549
0.083	3.54998
0.08305	3.55128
0.0831	3.55257
0.08315	3.55322
0.0832	3.55452
0.08325	3.55582
0.0833	3.55679
0.08335	3.55744
0.0834	3.55874
0.08345	3.55971
0.0835	3.56036
0.08355	3.56101
0.0836	3.56199
0.08365	3.56296
0.0837	3.56361
0.08375	3.56426
0.0838	3.56491
0.08385	3.56588
0.0839	3.56588
0.08395	3.56653
0.084	3.56718
0.08405	3.56718
0.0841	3.56815
0.08415	3.56848
0.0842	3.56913
0.08425	3.56945
0.0843	3.5701
0.08435	3.57042
0.0844	3.57075
0.08445	3.57107
0.0845	3.57107
0.08455	3.57172
0.0846	3.57205
0.08465	3.57237
0.0847	3.57237
0.08475	3.5727
0.0848	3.57335
0.08485	3.57367
0.0849	3.57367
0.08495	3.57399
0.085	3.57367
0.08505	3.57464
0.0851	3.57432
0.08515	3.57497
0.0852	3.57497
0.08525	3.57497
0.0853	3.57497
0.08535	3.57562
0.0854	3.57562
0.08545	3.57562
0.0855	3.57529
0.08555	3.57562
0.0856	3.57594
0.08565	3.57594
0.0857	3.57594
0.08575	3.57627
0.0858	3.57594
0.08585	3.57627
0.0859	3.57659
0.08595	3.57692
0.086	3.57692
0.08605	3.57692
0.0861	3.57692
0.08615	3.57724
0.0862	3.57659
0.08625	3.57692
0.0863	3.57692
0.08635	3.57724
0.0864	3.57692
0.08645	3.57724
0.0865	3.57756
0.08655	3.57789
0.0866	3.57821
0.08665	3.57821
0.0867	3.57854
0.08675	3.57886
0.0868	3.57919
0.08685	3.57919
0.0869	3.58016
0.08695	3.58081
0.087	3.58049
0.08705	3.58146
0.0871	3.58178
0.08715	3.58276
0.0872	3.58276
0.08725	3.58341
0.0873	3.58373
0.08735	3.58438
0.0874	3.5847
0.08745	3.58535
0.0875	3.586
0.08755	3.58633
0.0876	3.5873
0.08765	3.58763
0.0877	3.58827
0.08775	3.58892
0.0878	3.58925
0.08785	3.5899
0.0879	3.59022
0.08795	3.5912
0.088	3.5912
0.08805	3.59184
0.0881	3.59184
0.08815	3.59217
0.0882	3.59249
0.08825	3.59314
0.0883	3.59314
0.08835	3.59314
0.0884	3.59347
0.08845	3.59347
0.0885	3.59314
0.08855	3.59314
0.0886	3.59347
0.08865	3.59314
0.0887	3.59314
0.08875	3.59314
0.0888	3.59282
0.08885	3.59249
0.0889	3.59217
0.08895	3.59217
0.089	3.59184
0.08905	3.5912
0.0891	3.59087
0.08915	3.59087
0.0892	3.59087
0.08925	3.59055
0.0893	3.59055
0.08935	3.59022
0.0894	3.5899
0.08945	3.59022
0.0895	3.5899
0.08955	3.59022
0.0896	3.59022
0.08965	3.59087
0.0897	3.59055
0.08975	3.59055
0.0898	3.59087
0.08985	3.5912
0.0899	3.59152
0.08995	3.59184
0.09	3.59217
0.09005	3.59282
0.0901	3.59282
0.09015	3.59347
0.0902	3.59379
0.09025	3.59412
0.0903	3.59444
0.09035	3.59477
0.0904	3.59477
0.09045	3.59477
0.0905	3.59444
0.09055	3.59477
0.0906	3.59509
0.09065	3.59541
0.0907	3.59541
0.09075	3.59541
0.0908	3.59574
0.09085	3.59574
0.0909	3.59639
0.09095	3.59704
0.091	3.59801
0.09105	3.59834
0.0911	3.59898
0.09115	3.60028
0.0912	3.60126
0.09125	3.60223
0.0913	3.60353
0.09135	3.60483
0.0914	3.60612
0.09145	3.60807
0.0915	3.60937
0.09155	3.61067
0.0916	3.61197
0.09165	3.61262
0.0917	3.61424
0.09175	3.61554
0.0918	3.61716
0.09185	3.61781
0.0919	3.61911
0.09195	3.62073
0.092	3.62138
0.09205	3.62203
0.0921	3.623
0.09215	3.62333
0.0922	3.62365
0.09225	3.6243
0.0923	3.62462
0.09235	3.62527
0.0924	3.6256
0.09245	3.62527
0.0925	3.62592
0.09255	3.62592
0.0926	3.6256
0.09265	3.6256
0.0927	3.62592
0.09275	3.62592
0.0928	3.6256
0.09285	3.62592
0.0929	3.62592
0.09295	3.62592
0.093	3.6256
0.09305	3.62592
0.0931	3.6256
0.09315	3.6256
0.0932	3.62625
0.09325	3.62625
0.0933	3.62592
0.09335	3.62625
0.0934	3.6256
0.09345	3.62625
0.0935	3.6269
0.09355	3.62722
0.0936	3.62722
0.09365	3.62787
0.0937	3.62852
0.09375	3.62852
0.0938	3.62949
0.09385	3.62982
0.0939	3.63079
0.09395	3.63111
0.094	3.63176
0.09405	3.63241
0.0941	3.63371
0.09415	3.63371
0.0942	3.63468
0.09425	3.63566
0.0943	3.63566
0.09435	3.63728
0.0944	3.63761
0.09445	3.63825
0.0945	3.6389
0.09455	3.63955
0.0946	3.6402
0.09465	3.64085
0.0947	3.6415
0.09475	3.64182
0.0948	3.64247
0.09485	3.64312
0.0949	3.64377
0.09495	3.64377
0.095	3.64377
0.09505	3.64442
0.0951	3.64474
0.09515	3.64507
0.0952	3.64474
0.09525	3.64474
0.0953	3.64507
0.09535	3.64507
0.0954	3.64507
0.09545	3.64474
0.0955	3.64507
0.09555	3.64507
0.0956	3.64507
0.09565	3.64507
0.0957	3.64507
0.09575	3.64539
0.0958	3.64539
0.09585	3.64507
0.0959	3.64539
0.09595	3.64474
0.096	3.6441
0.09605	3.64442
0.0961	3.6441
0.09615	3.64442
0.0962	3.64377
0.09625	3.64377
0.0963	3.64345
0.09635	3.64312
0.0964	3.6428
0.09645	3.64247
0.0965	3.64182
0.09655	3.64182
0.0966	3.6415
0.09665	3.64118
0.0967	3.64053
0.09675	3.64053
0.0968	3.6402
0.09685	3.63923
0.0969	3.6389
0.09695	3.63825
0.097	3.63858
0.09705	3.63761
0.0971	3.63696
0.09715	3.63696
0.0972	3.63631
0.09725	3.63598
0.0973	3.63598
0.09735	3.63566
0.0974	3.63533
0.09745	3.63501
0.0975	3.63533
0.09755	3.63533
0.0976	3.63533
0.09765	3.63566
0.0977	3.63566
0.09775	3.63663
0.0978	3.63696
0.09785	3.63761
0.0979	3.63825
0.09795	3.63858
0.098	3.63988
0.09805	3.6402
0.0981	3.64118
0.09815	3.64215
0.0982	3.64312
0.09825	3.64345
0.0983	3.64507
0.09835	3.64539
0.0984	3.64637
0.09845	3.64767
0.0985	3.64831
0.09855	3.64896
0.0986	3.64994
0.09865	3.65124
0.0987	3.65156
0.09875	3.65221
0.0988	3.65318
0.09885	3.65448
0.0989	3.65448
0.09895	3.65545
0.099	3.65578
0.09905	3.65578
[truncated: 5,812 more rows]
