# Supplementary material for: An evolutionarily conserved glycine-tyrosine motif forms a folding core in outer membrane proteins
Source: PLoS One. 2017 Aug 3;12(8):e0182016. doi: 10.1371/journal.pone.0182016 (PMC5542473; doi:10.1371/journal.pone.0182016)
Supplement: S1 File — (ZIP) [file pone.0182016.s001.zip › OmpX stopflow RAW data/OmpX WT 2/ompx_wt_ch1_032.bka]

BIO-KINE ASCII FILE
_COMMENT	External device
_COMMENT	Kinetics measurement
_COMMENT	Y Unit : Volt, X Unit : s
_COMMENT	Timebase 1 = .00005 s 5001 pts
_COMMENT	Timebase 2 = .001 s 2749 pts
_COMMENT	Timebase 3 = .5 s 44 pts
_SFM	SFM-300 /S Advanced mode
_SFM	Ratio : S1: 950, S2: 950, S3: 100
_SFM	Content : S1: , S2: , S3:
_SFM	Concentration : S1: , S2: , S3:
_SFM	Total volume : 422 �l Flow : 14 mL/s
_SFM	Acquisition start : 10 ms before stop
_SFM	cuve=FC-08, s1=10 ml , s2=10 ml , s3=1.9 ml
_UNITX	s
_UNITY	Volt
_DELTAX	0
_DATA
1e-300	2.2385
5e-5	2.25862
1e-4	2.28069
1.5e-4	2.30341
2e-4	2.32775
2.5e-4	2.35241
3e-4	2.37773
3.5e-4	2.40369
4e-4	2.43063
4.5e-4	2.45659
5e-4	2.48385
5.5e-4	2.51112
6e-4	2.53773
6.5e-4	2.56434
7e-4	2.59095
7.5e-4	2.61659
8e-4	2.64223
8.5e-4	2.66657
9e-4	2.69124
9.5e-4	2.7146
0.001	2.737
0.00105	2.75842
0.0011	2.77854
0.00115	2.79801
0.0012	2.81554
0.00125	2.83241
0.0013	2.84702
0.00135	2.86032
0.0014	2.87266
0.00145	2.88304
0.0015	2.89116
0.00155	2.8983
0.0016	2.90349
0.00165	2.90673
0.0017	2.90901
0.00175	2.90933
0.0018	2.90771
0.00185	2.90511
0.0019	2.90089
0.00195	2.89473
0.002	2.88791
0.00205	2.87947
0.0021	2.87006
0.00215	2.85935
0.0022	2.84864
0.00225	2.83598
0.0023	2.82268
0.00235	2.80905
0.0024	2.79509
0.00245	2.78016
0.0025	2.76523
0.00255	2.74965
0.0026	2.73408
0.00265	2.7185
0.0027	2.7026
0.00275	2.68669
0.0028	2.67047
0.00285	2.65456
0.0029	2.63801
0.00295	2.62178
0.003	2.60621
0.00305	2.58998
0.0031	2.57408
0.00315	2.55817
0.0032	2.5426
0.00325	2.52669
0.0033	2.51144
0.00335	2.49619
0.0034	2.48158
0.00345	2.46698
0.0035	2.4527
0.00355	2.43939
0.0036	2.42576
0.00365	2.41278
0.0037	2.40045
0.00375	2.38909
0.0038	2.3787
0.00385	2.36864
0.0039	2.35923
0.00395	2.35079
0.004	2.34333
0.00405	2.33684
0.0041	2.33132
0.00415	2.32613
0.0042	2.32256
0.00425	2.31963
0.0043	2.31769
0.00435	2.31639
0.0044	2.31671
0.00445	2.31769
0.0045	2.31963
0.00455	2.32223
0.0046	2.32548
0.00465	2.33034
0.0047	2.33619
0.00475	2.34203
0.0048	2.34982
0.00485	2.35826
0.0049	2.36734
0.00495	2.3774
0.005	2.38811
0.00505	2.40012
0.0051	2.41245
0.00515	2.42641
0.0052	2.44069
0.00525	2.45529
0.0053	2.47055
0.00535	2.48645
0.0054	2.503
0.00545	2.51988
0.0055	2.53708
0.00555	2.55493
0.0056	2.5718
0.00565	2.58933
0.0057	2.60686
0.00575	2.62406
0.0058	2.64191
0.00585	2.65846
0.0059	2.67566
0.00595	2.69253
0.006	2.70909
0.00605	2.72531
0.0061	2.74154
0.00615	2.75777
0.0062	2.77367
0.00625	2.78892
0.0063	2.80483
0.00635	2.82008
0.0064	2.83468
0.00645	2.84896
0.0065	2.86324
0.00655	2.87623
0.0066	2.88921
0.00665	2.90187
0.0067	2.91387
0.00675	2.92523
0.0068	2.93529
0.00685	2.94568
0.0069	2.95509
0.00695	2.96385
0.007	2.97229
0.00705	2.98008
0.0071	2.98722
0.00715	2.99371
0.0072	2.99988
0.00725	3.00507
0.0073	3.00994
0.00735	3.01383
0.0074	3.0174
0.00745	3.02032
0.0075	3.0226
0.00755	3.02422
0.0076	3.02487
0.00765	3.02487
0.0077	3.02454
0.00775	3.02324
0.0078	3.02162
0.00785	3.01903
0.0079	3.0161
0.00795	3.01253
0.008	3.00864
0.00805	3.00442
0.0081	2.99858
0.00815	2.99371
0.0082	2.98722
0.00825	2.98105
0.0083	2.97424
0.00835	2.96677
0.0084	2.95931
0.00845	2.95087
0.0085	2.94178
0.00855	2.93302
0.0086	2.92328
0.00865	2.91258
0.0087	2.90284
0.00875	2.8918
0.0088	2.88109
0.00885	2.86941
0.0089	2.85838
0.00895	2.84799
0.009	2.83696
0.00905	2.82592
0.0091	2.81521
0.00915	2.80515
0.0092	2.79541
0.00925	2.78633
0.0093	2.77692
0.00935	2.76945
0.0094	2.76101
0.00945	2.7542
0.0095	2.74771
0.00955	2.74187
0.0096	2.73667
0.00965	2.73213
0.0097	2.72888
0.00975	2.72564
0.0098	2.72369
0.00985	2.72272
0.0099	2.72239
0.00995	2.72272
0.01	2.72402
0.01005	2.72596
0.0101	2.72856
0.01015	2.7318
0.0102	2.73635
0.01025	2.74024
0.0103	2.74544
0.01035	2.75063
0.0104	2.7555
0.01045	2.76199
0.0105	2.76815
0.01055	2.77464
0.0106	2.78178
0.01065	2.78828
0.0107	2.79509
0.01075	2.80223
0.0108	2.80905
0.01085	2.81586
0.0109	2.82203
0.01095	2.82819
0.011	2.83371
0.01105	2.8389
0.0111	2.84377
0.01115	2.84767
0.0112	2.85124
0.01125	2.85416
0.0113	2.85675
0.01135	2.85838
0.0114	2.85935
0.01145	2.86
0.0115	2.86032
0.01155	2.86032
0.0116	2.85967
0.01165	2.8587
0.0117	2.8587
0.01175	2.85773
0.0118	2.85708
0.01185	2.85643
0.0119	2.8561
0.01195	2.85578
0.012	2.85578
0.01205	2.85546
0.0121	2.85675
0.01215	2.85773
0.0122	2.85967
0.01225	2.86162
0.0123	2.86389
0.01235	2.86681
0.0124	2.86909
0.01245	2.87233
0.0125	2.87688
0.01255	2.88012
0.0126	2.88434
0.01265	2.88823
0.0127	2.89278
0.01275	2.897
0.0128	2.90122
0.01285	2.90544
0.0129	2.90998
0.01295	2.91387
0.013	2.91809
0.01305	2.92199
0.0131	2.92588
0.01315	2.92945
0.0132	2.9327
0.01325	2.93562
0.0133	2.93886
0.01335	2.94146
0.0134	2.94406
0.01345	2.94633
0.0135	2.94892
0.01355	2.95055
0.0136	2.95217
0.01365	2.95379
0.0137	2.95509
0.01375	2.95639
0.0138	2.95736
0.01385	2.95801
0.0139	2.95866
0.01395	2.95898
0.014	2.95931
0.01405	2.95963
0.0141	2.95963
0.01415	2.95931
0.0142	2.95866
0.01425	2.95801
0.0143	2.95769
0.01435	2.95704
0.0144	2.95574
0.01445	2.95574
0.0145	2.95444
0.01455	2.95379
0.0146	2.95217
0.01465	2.95152
0.0147	2.95055
0.01475	2.94892
0.0148	2.94795
0.01485	2.9473
0.0149	2.94568
0.01495	2.94535
0.015	2.94406
0.01505	2.94308
0.0151	2.94276
0.01515	2.94146
0.0152	2.94113
0.01525	2.94113
0.0153	2.94049
0.01535	2.94049
0.0154	2.94016
0.01545	2.94081
0.0155	2.94081
0.01555	2.94113
0.0156	2.94211
0.01565	2.94243
0.0157	2.94276
0.01575	2.94373
0.0158	2.9447
0.01585	2.94535
0.0159	2.94698
0.01595	2.94763
0.016	2.9486
0.01605	2.9499
0.0161	2.95152
0.01615	2.95282
0.0162	2.95412
0.01625	2.95574
0.0163	2.95671
0.01635	2.95769
0.0164	2.95898
0.01645	2.95996
0.0165	2.96158
0.01655	2.96255
0.0166	2.96353
0.01665	2.96418
0.0167	2.96483
0.01675	2.9658
0.0168	2.96612
0.01685	2.9671
0.0169	2.96775
0.01695	2.96807
0.017	2.96872
0.01705	2.96905
0.0171	2.96937
0.01715	2.96969
0.0172	2.97002
0.01725	2.97067
0.0173	2.97099
0.01735	2.97132
0.0174	2.97164
0.01745	2.97164
0.0175	2.97197
0.01755	2.97197
0.0176	2.97229
0.01765	2.97262
0.0177	2.97262
0.01775	2.97294
0.0178	2.97294
0.01785	2.97294
0.0179	2.97262
0.01795	2.97294
0.018	2.97262
0.01805	2.97326
0.0181	2.97294
0.01815	2.97262
0.0182	2.97326
0.01825	2.97294
0.0183	2.97359
0.01835	2.97326
0.0184	2.97424
0.01845	2.97391
0.0185	2.97424
0.01855	2.97456
0.0186	2.97489
0.01865	2.97489
0.0187	2.97521
0.01875	2.97586
0.0188	2.97619
0.01885	2.97683
0.0189	2.97683
0.01895	2.97683
0.019	2.97748
0.01905	2.97813
0.0191	2.97813
0.01915	2.97911
0.0192	2.97943
0.01925	2.98008
0.0193	2.98073
0.01935	2.98138
0.0194	2.98203
0.01945	2.98235
0.0195	2.98333
0.01955	2.9843
0.0196	2.98495
0.01965	2.98592
0.0197	2.9869
0.01975	2.98754
0.0198	2.98852
0.01985	2.98917
0.0199	2.98982
0.01995	2.99079
0.02	2.99079
0.02005	2.99176
0.0201	2.99209
0.02015	2.99176
0.0202	2.99241
0.02025	2.99209
0.0203	2.99241
0.02035	2.99209
0.0204	2.99241
0.02045	2.99241
0.0205	2.99209
0.02055	2.99176
0.0206	2.99176
0.02065	2.99111
0.0207	2.99047
0.02075	2.99079
0.0208	2.99079
0.02085	2.99014
0.0209	2.98949
0.02095	2.98982
0.021	2.98949
0.02105	2.98949
0.0211	2.98949
0.02115	2.98982
0.0212	2.99014
0.02125	2.99014
0.0213	2.99111
0.02135	2.99144
0.0214	2.99241
0.02145	2.99339
0.0215	2.99404
0.02155	2.99436
0.0216	2.99533
0.02165	2.99598
0.0217	2.99728
0.02175	2.99793
0.0218	2.99955
0.02185	3.0002
0.0219	3.00118
0.02195	3.00247
0.022	3.0028
0.02205	3.00345
0.0221	3.00475
0.02215	3.00539
0.0222	3.00572
0.02225	3.00637
0.0223	3.00702
0.02235	3.00767
0.0224	3.00864
0.02245	3.00864
0.0225	3.00896
0.02255	3.00994
0.0226	3.01026
0.02265	3.01091
0.0227	3.01189
0.02275	3.01253
0.0228	3.01318
0.02285	3.01318
0.0229	3.01448
0.02295	3.01481
0.023	3.01546
0.02305	3.01578
0.0231	3.01643
0.02315	3.01708
0.0232	3.0174
0.02325	3.01773
0.0233	3.01838
0.02335	3.0187
0.0234	3.01903
0.02345	3.01935
0.0235	3.01935
0.02355	3.01935
0.0236	3.01903
0.02365	3.01967
0.0237	3.01935
0.02375	3.01967
0.0238	3.01967
0.02385	3.01967
0.0239	3.01967
0.02395	3.02
0.024	3.02
0.02405	3.02
0.0241	3.02
0.02415	3.02
0.0242	3.02065
0.02425	3.02065
0.0243	3.02065
0.02435	3.02065
0.0244	3.02097
0.02445	3.02162
0.0245	3.02162
0.02455	3.02195
0.0246	3.02195
0.02465	3.02227
0.0247	3.02227
0.02475	3.02227
0.0248	3.0226
0.02485	3.0226
0.0249	3.02292
0.02495	3.02227
0.025	3.02292
0.02505	3.02292
0.0251	3.02292
0.02515	3.02324
0.0252	3.02292
0.02525	3.02324
0.0253	3.02357
0.02535	3.02357
0.0254	3.02357
0.02545	3.02357
0.0255	3.02357
0.02555	3.02389
0.0256	3.02389
0.02565	3.02389
0.0257	3.02454
0.02575	3.02422
0.0258	3.02422
0.02585	3.02454
0.0259	3.02487
0.02595	3.02519
0.026	3.02519
0.02605	3.02552
0.0261	3.02617
0.02615	3.02649
0.0262	3.02714
0.02625	3.02746
0.0263	3.02779
0.02635	3.02844
0.0264	3.02876
0.02645	3.02941
0.0265	3.03006
0.02655	3.03038
0.0266	3.03103
0.02665	3.03233
0.0267	3.03266
0.02675	3.03331
0.0268	3.03363
0.02685	3.0346
0.0269	3.03493
0.02695	3.03558
0.027	3.0359
0.02705	3.03655
0.0271	3.0372
0.02715	3.03817
0.0272	3.0385
0.02725	3.03915
0.0273	3.04012
0.02735	3.04045
0.0274	3.04109
0.02745	3.04239
0.0275	3.04337
0.02755	3.04434
0.0276	3.04564
0.02765	3.04629
0.0277	3.04759
0.02775	3.04888
0.0278	3.05018
0.02785	3.05115
0.0279	3.05245
0.02795	3.0531
0.028	3.05472
0.02805	3.0557
0.0281	3.057
0.02815	3.05765
0.0282	3.05927
0.02825	3.05992
0.0283	3.06057
0.02835	3.06154
0.0284	3.06284
0.02845	3.06284
0.0285	3.06381
0.02855	3.06479
0.0286	3.06511
0.02865	3.06543
0.0287	3.06608
0.02875	3.06608
0.0288	3.06673
0.02885	3.06738
0.0289	3.06738
0.02895	3.06803
0.029	3.06836
0.02905	3.06836
0.0291	3.06933
0.02915	3.06965
0.0292	3.06998
0.02925	3.0703
0.0293	3.07063
0.02935	3.07095
0.0294	3.0716
0.02945	3.07225
0.0295	3.07257
0.02955	3.07322
0.0296	3.07387
0.02965	3.0742
0.0297	3.07485
0.02975	3.0755
0.0298	3.07614
0.02985	3.07647
0.0299	3.07679
0.02995	3.07744
0.03	3.07777
0.03005	3.07842
0.0301	3.07874
0.03015	3.07939
0.0302	3.07971
0.03025	3.08036
0.0303	3.08069
0.03035	3.08134
0.0304	3.08134
0.03045	3.08264
0.0305	3.08231
0.03055	3.08296
0.0306	3.08328
0.03065	3.08393
0.0307	3.08393
0.03075	3.08393
0.0308	3.08491
0.03085	3.08491
0.0309	3.08491
0.03095	3.08523
0.031	3.08588
0.03105	3.08588
0.0311	3.08621
0.03115	3.08588
0.0312	3.08653
0.03125	3.08556
0.0313	3.08621
0.03135	3.08621
0.0314	3.08588
0.03145	3.08588
0.0315	3.08621
0.03155	3.08621
0.0316	3.08588
0.03165	3.08621
0.0317	3.08588
0.03175	3.08588
0.0318	3.08588
0.03185	3.08621
0.0319	3.08621
0.03195	3.08588
0.032	3.08556
0.03205	3.08556
0.0321	3.08588
0.03215	3.08556
0.0322	3.08556
0.03225	3.08556
0.0323	3.08523
0.03235	3.08588
0.0324	3.08588
0.03245	3.08621
0.0325	3.08685
0.03255	3.08685
0.0326	3.08718
0.03265	3.0875
0.0327	3.08815
0.03275	3.08848
0.0328	3.08945
0.03285	3.08978
0.0329	3.09042
0.03295	3.0914
0.033	3.09237
0.03305	3.09237
0.0331	3.09335
0.03315	3.09432
0.0332	3.09497
0.03325	3.09594
0.0333	3.09659
0.03335	3.09724
0.0334	3.09789
0.03345	3.09886
0.0335	3.09919
0.03355	3.09984
0.0336	3.10049
0.03365	3.10211
0.0337	3.10243
0.03375	3.10341
0.0338	3.10406
0.03385	3.1047
0.0339	3.10535
0.03395	3.10665
0.034	3.1073
0.03405	3.10763
0.0341	3.1086
0.03415	3.10892
0.0342	3.1099
0.03425	3.11022
0.0343	3.1112
0.03435	3.11152
0.0344	3.11249
0.03445	3.11282
0.0345	3.11314
0.03455	3.11379
0.0346	3.11412
0.03465	3.11444
0.0347	3.11444
0.03475	3.11444
0.0348	3.11412
0.03485	3.11444
0.0349	3.11412
0.03495	3.11412
0.035	3.11412
0.03505	3.11412
0.0351	3.11347
0.03515	3.11314
0.0352	3.11314
0.03525	3.11282
0.0353	3.11314
0.03535	3.11282
0.0354	3.11282
0.03545	3.11249
0.0355	3.11249
0.03555	3.11249
0.0356	3.11249
0.03565	3.11249
0.0357	3.11217
0.03575	3.11184
0.0358	3.11217
0.03585	3.11217
0.0359	3.11217
0.03595	3.11282
0.036	3.11314
0.03605	3.11282
0.0361	3.11314
0.03615	3.11314
0.0362	3.11347
0.03625	3.11379
0.0363	3.11444
0.03635	3.11509
0.0364	3.11606
0.03645	3.11639
0.0365	3.11704
0.03655	3.11769
0.0366	3.11898
0.03665	3.11963
0.0367	3.12093
0.03675	3.12158
0.0368	3.12255
0.03685	3.1232
0.0369	3.12418
0.03695	3.12515
0.037	3.12677
0.03705	3.12807
0.0371	3.12905
0.03715	3.13034
0.0372	3.13164
0.03725	3.13262
0.0373	3.13326
0.03735	3.13489
0.0374	3.13554
0.03745	3.13651
0.0375	3.13683
0.03755	3.13781
0.0376	3.13846
0.03765	3.13911
0.0377	3.13976
0.03775	3.14008
0.0378	3.1404
0.03785	3.14105
0.0379	3.14138
0.03795	3.14138
0.038	3.1417
0.03805	3.14268
0.0381	3.14268
0.03815	3.14333
0.0382	3.14365
0.03825	3.14397
0.0383	3.1443
0.03835	3.1443
0.0384	3.14495
0.03845	3.14495
0.0385	3.1456
0.03855	3.14625
0.0386	3.14625
0.03865	3.14657
0.0387	3.1469
0.03875	3.14722
0.0388	3.14754
0.03885	3.14819
0.0389	3.14852
0.03895	3.14884
0.039	3.14917
0.03905	3.14982
0.0391	3.15014
0.03915	3.15047
0.0392	3.15111
0.03925	3.15111
0.0393	3.15144
0.03935	3.15176
0.0394	3.15209
0.03945	3.15241
0.0395	3.15306
0.03955	3.15339
0.0396	3.15404
0.03965	3.15404
0.0397	3.15468
0.03975	3.15533
0.0398	3.15566
0.03985	3.15598
0.0399	3.15696
0.03995	3.15728
0.04	3.15793
0.04005	3.1589
0.0401	3.15955
0.04015	3.15988
0.0402	3.16085
0.04025	3.1615
0.0403	3.16247
0.04035	3.16345
0.0404	3.1641
0.04045	3.16475
0.0405	3.16572
0.04055	3.16637
0.0406	3.16669
0.04065	3.16767
0.0407	3.16929
0.04075	3.16929
0.0408	3.16994
0.04085	3.17124
0.0409	3.17189
0.04095	3.17286
0.041	3.17351
0.04105	3.17416
0.0411	3.17513
0.04115	3.17578
0.0412	3.1761
0.04125	3.17675
0.0413	3.17773
0.04135	3.17838
0.0414	3.17903
0.04145	3.18
0.0415	3.18032
0.04155	3.18065
0.0416	3.18065
0.04165	3.18097
0.0417	3.18097
0.04175	3.1813
0.0418	3.1813
0.04185	3.18097
0.0419	3.18097
0.04195	3.1813
0.042	3.18032
0.04205	3.18032
0.0421	3.18
0.04215	3.18
0.0422	3.1787
0.04225	3.17838
0.0423	3.17805
0.04235	3.1774
0.0424	3.17708
0.04245	3.17643
0.0425	3.1761
0.04255	3.17513
0.0426	3.17513
0.04265	3.17448
0.0427	3.17416
0.04275	3.17383
0.0428	3.17351
0.04285	3.17351
0.0429	3.17318
0.04295	3.17318
0.043	3.17318
0.04305	3.17318
0.0431	3.17318
0.04315	3.17351
0.0432	3.17351
0.04325	3.17383
0.0433	3.17416
0.04335	3.17481
0.0434	3.17513
0.04345	3.17578
0.0435	3.17643
0.04355	3.17708
0.0436	3.17773
0.04365	3.17838
0.0437	3.17903
0.04375	3.17967
0.0438	3.18065
0.04385	3.18162
0.0439	3.18227
0.04395	3.18292
0.044	3.18422
0.04405	3.18487
0.0441	3.18584
0.04415	3.18649
0.0442	3.18779
0.04425	3.18844
0.0443	3.18941
0.04435	3.19071
0.0444	3.19136
0.04445	3.19233
0.0445	3.19363
0.04455	3.19395
0.0446	3.1946
0.04465	3.19525
0.0447	3.19655
0.04475	3.1972
0.0448	3.19817
0.04485	3.1985
0.0449	3.19947
0.04495	3.20044
0.045	3.20077
0.04505	3.20109
0.0451	3.20174
0.04515	3.20239
0.0452	3.20304
0.04525	3.20401
0.0453	3.20401
0.04535	3.20434
0.0454	3.20499
0.04545	3.20499
0.0455	3.20531
0.04555	3.20596
0.0456	3.20629
0.04565	3.20629
0.0457	3.20661
0.04575	3.20661
0.0458	3.20661
0.04585	3.20694
0.0459	3.20694
0.04595	3.20726
0.046	3.20758
0.04605	3.20791
0.0461	3.20791
0.04615	3.20856
0.0462	3.20856
0.04625	3.20921
0.0463	3.20921
0.04635	3.20986
0.0464	3.21018
0.04645	3.21018
0.0465	3.21083
0.04655	3.21148
0.0466	3.21213
0.04665	3.21245
0.0467	3.21343
0.04675	3.21408
0.0468	3.21472
0.04685	3.21505
0.0469	3.21537
0.04695	3.21635
0.047	3.21667
0.04705	3.21732
0.0471	3.21765
0.04715	3.21797
0.0472	3.21829
0.04725	3.21927
0.0473	3.21927
0.04735	3.21992
0.0474	3.22024
0.04745	3.22057
0.0475	3.22057
0.04755	3.22154
0.0476	3.22219
0.04765	3.22284
0.0477	3.22284
0.04775	3.22381
0.0478	3.22349
0.04785	3.22414
0.0479	3.22511
0.04795	3.22543
0.048	3.22608
0.04805	3.22673
0.0481	3.22738
0.04815	3.22738
0.0482	3.22771
0.04825	3.22836
0.0483	3.22868
0.04835	3.229
0.0484	3.22998
0.04845	3.22998
0.0485	3.23063
0.04855	3.23063
0.0486	3.23128
0.04865	3.23193
0.0487	3.23193
0.04875	3.23193
0.0488	3.23257
0.04885	3.23355
0.0489	3.23355
0.04895	3.2342
0.049	3.23452
0.04905	3.23485
0.0491	3.2355
0.04915	3.23614
0.0492	3.23679
0.04925	3.23744
0.0493	3.23777
0.04935	3.23842
0.0494	3.23842
0.04945	3.23874
0.0495	3.23939
0.04955	3.23939
0.0496	3.23971
0.04965	3.24004
0.0497	3.24036
0.04975	3.24036
0.0498	3.24036
0.04985	3.24101
0.0499	3.24069
0.04995	3.24101
0.05	3.24134
0.05005	3.24166
0.0501	3.24199
0.05015	3.24199
0.0502	3.24231
0.05025	3.24264
0.0503	3.24296
0.05035	3.24328
0.0504	3.24393
0.05045	3.24458
0.0505	3.24491
0.05055	3.24556
0.0506	3.24621
0.05065	3.24653
0.0507	3.2475
0.05075	3.24815
0.0508	3.24913
0.05085	3.24978
0.0509	3.25042
0.05095	3.25237
0.051	3.2527
0.05105	3.25432
0.0511	3.25497
0.05115	3.25562
0.0512	3.25692
0.05125	3.25756
0.0513	3.25789
0.05135	3.25919
0.0514	3.25951
0.05145	3.26016
0.0515	3.26081
0.05155	3.26081
0.0516	3.26146
0.05165	3.26113
0.0517	3.26113
0.05175	3.26081
0.0518	3.26113
0.05185	3.26081
0.0519	3.26081
0.05195	3.26113
0.052	3.26081
0.05205	3.26049
0.0521	3.26016
0.05215	3.26016
0.0522	3.25984
0.05225	3.25951
0.0523	3.26016
0.05235	3.26016
0.0524	3.26049
0.05245	3.26081
0.0525	3.26178
0.05255	3.26211
0.0526	3.26243
0.05265	3.26341
0.0527	3.2647
0.05275	3.266
0.0528	3.26698
0.05285	3.26795
0.0529	3.26957
0.05295	3.27055
0.053	3.27217
0.05305	3.27379
0.0531	3.27541
0.05315	3.27639
0.0532	3.27834
0.05325	3.27931
0.0533	3.28061
0.05335	3.28191
0.0534	3.2832
0.05345	3.28418
0.0535	3.28515
0.05355	3.28612
0.0536	3.28677
0.05365	3.28775
0.0537	3.28775
0.05375	3.28807
0.0538	3.28872
0.05385	3.28905
0.0539	3.28905
0.05395	3.28937
0.054	3.28937
0.05405	3.28937
0.0541	3.28969
0.05415	3.28969
0.0542	3.29002
0.05425	3.28969
0.0543	3.29002
0.05435	3.29034
0.0544	3.29034
0.05445	3.29034
0.0545	3.29034
0.05455	3.29002
0.0546	3.29002
0.05465	3.29099
0.0547	3.29034
0.05475	3.29034
0.0548	3.29034
0.05485	3.29034
0.0549	3.29034
0.05495	3.29034
0.055	3.29002
0.05505	3.29002
0.0551	3.29034
0.05515	3.28969
0.0552	3.29002
0.05525	3.29002
0.0553	3.29002
0.05535	3.29002
0.0554	3.29034
0.05545	3.29002
0.0555	3.29067
0.05555	3.29067
0.0556	3.29099
0.05565	3.29067
0.0557	3.29067
0.05575	3.29099
0.0558	3.29067
0.05585	3.29067
0.0559	3.29067
0.05595	3.29034
0.056	3.29067
0.05605	3.29067
0.0561	3.29132
0.05615	3.29132
0.0562	3.29132
0.05625	3.29132
0.0563	3.29164
0.05635	3.29197
0.0564	3.29262
0.05645	3.29294
0.0565	3.29326
0.05655	3.29391
0.0566	3.29456
0.05665	3.29489
0.0567	3.29651
0.05675	3.29716
0.0568	3.29813
0.05685	3.29911
0.0569	3.29943
0.05695	3.30105
0.057	3.3017
0.05705	3.30235
0.0571	3.30333
0.05715	3.30397
0.0572	3.30462
0.05725	3.30527
0.0573	3.30625
0.05735	3.30722
0.0574	3.30787
0.05745	3.30884
0.0575	3.30884
0.05755	3.30982
0.0576	3.31047
0.05765	3.31014
0.0577	3.31144
0.05775	3.31176
0.0578	3.31241
0.05785	3.31241
0.0579	3.31306
0.05795	3.31371
0.058	3.31436
0.05805	3.31468
0.0581	3.31533
0.05815	3.31566
0.0582	3.31631
0.05825	3.31761
0.0583	3.31761
0.05835	3.31793
0.0584	3.31858
0.05845	3.31988
0.0585	3.3202
0.05855	3.32085
0.0586	3.3215
0.05865	3.32182
0.0587	3.32345
0.05875	3.32377
0.0588	3.32507
0.05885	3.32507
0.0589	3.32604
0.05895	3.32702
0.059	3.32734
0.05905	3.32799
0.0591	3.32832
0.05915	3.32929
0.0592	3.32929
0.05925	3.32961
0.0593	3.32961
0.05935	3.33026
0.0594	3.33026
0.05945	3.33026
0.0595	3.32994
0.05955	3.33026
0.0596	3.32994
0.05965	3.32929
0.0597	3.32929
0.05975	3.32896
0.0598	3.32896
0.05985	3.32832
0.0599	3.32767
0.05995	3.32734
0.06	3.32669
0.06005	3.32604
0.0601	3.32572
0.06015	3.32539
0.0602	3.32539
0.06025	3.32507
0.0603	3.32507
0.06035	3.32507
0.0604	3.32507
0.06045	3.32507
0.0605	3.32507
0.06055	3.32539
0.0606	3.32604
0.06065	3.32669
0.0607	3.32734
0.06075	3.32799
0.0608	3.32832
0.06085	3.32929
0.0609	3.32929
0.06095	3.32994
0.061	3.33091
0.06105	3.33156
0.0611	3.33221
0.06115	3.33318
0.0612	3.33286
0.06125	3.33383
0.0613	3.33416
0.06135	3.33448
0.0614	3.33545
0.06145	3.33545
0.0615	3.33643
0.06155	3.33708
0.0616	3.3374
0.06165	3.3374
0.0617	3.33773
0.06175	3.3387
0.0618	3.33935
0.06185	3.34
0.0619	3.34032
0.06195	3.34097
0.062	3.3413
0.06205	3.3413
0.0621	3.34227
0.06215	3.34227
0.0622	3.34292
0.06225	3.34292
0.0623	3.34292
0.06235	3.34389
0.0624	3.34389
0.06245	3.34422
0.0625	3.34454
0.06255	3.34454
0.0626	3.34519
0.06265	3.34552
0.0627	3.34552
0.06275	3.34616
0.0628	3.34681
0.06285	3.34746
0.0629	3.34811
0.06295	3.34844
0.063	3.34909
0.06305	3.34941
0.0631	3.35038
0.06315	3.35103
0.0632	3.35168
0.06325	3.35233
0.0633	3.3533
0.06335	3.35395
0.0634	3.3546
0.06345	3.35525
0.0635	3.35558
0.06355	3.35655
0.0636	3.35687
0.06365	3.35752
0.0637	3.35817
0.06375	3.35882
0.0638	3.35915
0.06385	3.35947
0.0639	3.35947
0.06395	3.3598
0.064	3.36044
0.06405	3.36012
0.0641	3.36077
0.06415	3.36077
0.0642	3.36077
0.06425	3.36109
0.0643	3.36077
0.06435	3.36109
0.0644	3.36077
0.06445	3.36044
0.0645	3.36044
0.06455	3.36012
0.0646	3.35947
0.06465	3.35947
0.0647	3.35882
0.06475	3.3585
0.0648	3.35785
0.06485	3.35785
0.0649	3.3572
0.06495	3.35687
0.065	3.35687
0.06505	3.35655
0.0651	3.35687
0.06515	3.35655
0.0652	3.35655
0.06525	3.35655
0.0653	3.35655
0.06535	3.35687
0.0654	3.35655
0.06545	3.3572
0.0655	3.35752
0.06555	3.35752
0.0656	3.35817
0.06565	3.35817
0.0657	3.35915
0.06575	3.3598
0.0658	3.36044
0.06585	3.36077
0.0659	3.36142
0.06595	3.36207
0.066	3.36337
0.06605	3.36401
0.0661	3.36499
0.06615	3.36596
0.0662	3.36694
0.06625	3.36758
0.0663	3.36888
0.06635	3.36986
0.0664	3.37051
0.06645	3.3718
0.0665	3.37245
0.06655	3.3731
0.0666	3.37375
0.06665	3.3744
0.0667	3.37537
0.06675	3.37602
0.0668	3.37667
0.06685	3.37732
0.0669	3.37765
0.06695	3.37829
0.067	3.37894
0.06705	3.37894
0.0671	3.37959
0.06715	3.38024
0.0672	3.38057
0.06725	3.38122
0.0673	3.38186
0.06735	3.38186
0.0674	3.38284
0.06745	3.38316
0.0675	3.38349
0.06755	3.38446
0.0676	3.38479
0.06765	3.38543
0.0677	3.38641
0.06775	3.38673
0.0678	3.38706
0.06785	3.38803
0.0679	3.38836
0.06795	3.389
0.068	3.38998
0.06805	3.38998
0.0681	3.3903
0.06815	3.39095
0.0682	3.39128
0.06825	3.3916
0.0683	3.39193
0.06835	3.39225
0.0684	3.3929
0.06845	3.39322
0.0685	3.39355
0.06855	3.39355
0.0686	3.3942
0.06865	3.3942
0.0687	3.39452
0.06875	3.39517
0.0688	3.39517
0.06885	3.39582
0.0689	3.39647
0.06895	3.39647
0.069	3.39679
0.06905	3.39712
0.0691	3.39777
0.06915	3.39777
0.0692	3.39809
0.06925	3.39842
0.0693	3.39874
0.06935	3.39939
0.0694	3.39939
0.06945	3.40004
0.0695	3.40036
0.06955	3.40069
0.0696	3.40166
0.06965	3.40166
0.0697	3.40231
0.06975	3.40296
0.0698	3.40328
0.06985	3.40328
0.0699	3.40393
0.06995	3.40458
0.07	3.40426
0.07005	3.40491
0.0701	3.40491
0.07015	3.40491
0.0702	3.40523
0.07025	3.40556
0.0703	3.40556
0.07035	3.40556
0.0704	3.40556
0.07045	3.40621
0.0705	3.40621
0.07055	3.40621
0.0706	3.40653
0.07065	3.40718
0.0707	3.40718
0.07075	3.40783
0.0708	3.40815
0.07085	3.40815
0.0709	3.4088
0.07095	3.40978
0.071	3.40978
0.07105	3.41075
0.0711	3.4114
0.07115	3.41205
0.0712	3.4127
0.07125	3.41367
0.0713	3.41399
0.07135	3.41464
0.0714	3.41562
0.07145	3.41594
0.0715	3.41692
0.07155	3.41789
0.0716	3.41854
0.07165	3.41951
0.0717	3.42016
0.07175	3.42049
0.0718	3.42113
0.07185	3.42178
0.0719	3.42243
0.07195	3.42308
0.072	3.42373
0.07205	3.42438
0.0721	3.42503
0.07215	3.42568
0.0722	3.426
0.07225	3.42633
0.0723	3.4273
0.07235	3.42698
0.0724	3.42795
0.07245	3.42795
0.0725	3.4286
0.07255	3.42925
0.0726	3.42925
0.07265	3.42957
0.0727	3.4299
0.07275	3.43022
0.0728	3.43055
0.07285	3.43087
0.0729	3.4312
0.07295	3.43184
0.073	3.43249
0.07305	3.43249
0.0731	3.43282
0.07315	3.43347
0.0732	3.43347
0.07325	3.43379
0.0733	3.43444
0.07335	3.43444
0.0734	3.43541
0.07345	3.43509
0.0735	3.43541
0.07355	3.43606
0.0736	3.43639
0.07365	3.43606
0.0737	3.43671
0.07375	3.43704
0.0738	3.43736
0.07385	3.43769
0.0739	3.43834
0.07395	3.43834
0.074	3.43801
0.07405	3.43834
0.0741	3.43866
0.07415	3.43866
0.0742	3.43866
0.07425	3.43898
0.0743	3.43834
0.07435	3.43898
0.0744	3.43898
0.07445	3.43931
0.0745	3.43931
0.07455	3.43931
0.0746	3.43963
0.07465	3.43931
0.0747	3.43963
0.07475	3.43963
0.0748	3.43963
0.07485	3.44028
0.0749	3.44028
0.07495	3.43996
0.075	3.44028
0.07505	3.44093
0.0751	3.44126
0.07515	3.44191
0.0752	3.44191
0.07525	3.44191
0.0753	3.44255
0.07535	3.44288
0.0754	3.44288
0.07545	3.44353
0.0755	3.4432
0.07555	3.44418
0.0756	3.44483
0.07565	3.44483
0.0757	3.4458
0.07575	3.44645
0.0758	3.44677
0.07585	3.44742
0.0759	3.4484
0.07595	3.44937
0.076	3.45034
0.07605	3.45099
0.0761	3.45164
0.07615	3.45229
0.0762	3.45359
0.07625	3.45424
0.0763	3.45521
0.07635	3.45651
0.0764	3.45716
0.07645	3.45813
0.0765	3.45911
0.07655	3.46008
0.0766	3.46138
0.07665	3.46203
0.0767	3.46365
0.07675	3.4643
0.0768	3.46592
0.07685	3.46625
0.0769	3.46722
0.07695	3.46754
0.077	3.46852
0.07705	3.46917
0.0771	3.46982
0.07715	3.47047
0.0772	3.47144
0.07725	3.47144
0.0773	3.47209
0.07735	3.47241
0.0774	3.47241
0.07745	3.47274
0.0775	3.47306
0.07755	3.47339
0.0776	3.47274
0.07765	3.47274
0.0777	3.47274
0.07775	3.47306
0.0778	3.47274
0.07785	3.47274
0.0779	3.47241
0.07795	3.47274
0.078	3.47274
0.07805	3.47274
0.0781	3.47306
0.07815	3.47274
0.0782	3.47306
0.07825	3.47241
0.0783	3.47339
0.07835	3.47339
0.0784	3.47339
0.07845	3.47339
0.0785	3.47339
0.07855	3.47371
0.0786	3.47436
0.07865	3.47404
0.0787	3.47501
0.07875	3.47501
0.0788	3.47533
0.07885	3.47566
0.0789	3.47598
0.07895	3.47631
0.079	3.47631
0.07905	3.47631
0.0791	3.47696
0.07915	3.47696
0.0792	3.47728
0.07925	3.47761
0.0793	3.47825
0.07935	3.47858
0.0794	3.4789
0.07945	3.4789
0.0795	3.47955
0.07955	3.47955
0.0796	3.47955
0.07965	3.47988
0.0797	3.4802
0.07975	3.4802
0.0798	3.4802
0.07985	3.47988
0.0799	3.4802
0.07995	3.48085
0.08	3.4802
0.08005	3.48085
0.0801	3.48085
0.08015	3.48118
0.0802	3.4815
0.08025	3.4815
0.0803	3.48182
0.08035	3.48182
0.0804	3.48215
0.08045	3.48247
0.0805	3.48312
0.08055	3.48377
0.0806	3.48442
0.08065	3.48442
0.0807	3.48539
0.08075	3.48604
0.0808	3.48669
0.08085	3.48734
0.0809	3.48831
0.08095	3.48929
0.081	3.48994
0.08105	3.49124
0.0811	3.49221
0.08115	3.49318
0.0812	3.49416
0.08125	3.49513
0.0813	3.4961
0.08135	3.49708
0.0814	3.49805
0.08145	3.4987
0.0815	3.49967
0.08155	3.5
0.0816	3.5013
0.08165	3.5013
0.0817	3.50227
0.08175	3.50292
0.0818	3.50292
0.08185	3.50357
0.0819	3.50357
0.08195	3.50389
0.082	3.50454
0.08205	3.50487
0.0821	3.50487
0.08215	3.50552
0.0822	3.50552
0.08225	3.50616
0.0823	3.50649
0.08235	3.50649
0.0824	3.50616
0.08245	3.50616
0.0825	3.50584
0.08255	3.50584
0.0826	3.50584
0.08265	3.50552
0.0827	3.50519
0.08275	3.50552
0.0828	3.50487
0.08285	3.50487
0.0829	3.50454
0.08295	3.50454
0.083	3.50422
0.08305	3.50389
0.0831	3.50324
0.08315	3.50292
0.0832	3.50292
0.08325	3.50227
0.0833	3.50259
0.08335	3.50162
0.0834	3.5013
0.08345	3.50097
0.0835	3.50032
0.08355	3.50032
0.0836	3.5
0.08365	3.49967
0.0837	3.5
0.08375	3.5
0.0838	3.49967
0.08385	3.49967
0.0839	3.5
0.08395	3.50032
0.084	3.5013
0.08405	3.5013
0.0841	3.50195
0.08415	3.50259
0.0842	3.50324
0.08425	3.50389
0.0843	3.50454
0.08435	3.50584
0.0844	3.50649
0.08445	3.50681
0.0845	3.50844
0.08455	3.50909
0.0846	3.50973
0.08465	3.51071
0.0847	3.51136
0.08475	3.51233
0.0848	3.51266
0.08485	3.51298
0.0849	3.51363
0.08495	3.51395
0.085	3.51395
0.08505	3.5146
0.0851	3.5146
0.08515	3.51493
0.0852	3.51493
0.08525	3.51493
0.0853	3.51493
0.08535	3.5146
0.0854	3.51428
0.08545	3.51428
0.0855	3.51428
0.08555	3.51395
0.0856	3.51428
0.08565	3.51363
0.0857	3.51363
0.08575	3.5133
0.0858	3.5133
0.08585	3.51298
0.0859	3.51266
0.08595	3.5133
0.086	3.5133
0.08605	3.51363
0.0861	3.51395
0.08615	3.51428
0.0862	3.5146
0.08625	3.51525
0.0863	3.51623
0.08635	3.51655
0.0864	3.51687
0.08645	3.51785
0.0865	3.5185
0.08655	3.51915
0.0866	3.51947
0.08665	3.52044
0.0867	3.52077
0.08675	3.52174
0.0868	3.52207
0.08685	3.52239
0.0869	3.52304
0.08695	3.52401
0.087	3.52434
0.08705	3.52499
0.0871	3.52564
0.08715	3.52661
0.0872	3.52694
0.08725	3.52758
0.0873	3.52888
0.08735	3.52953
0.0874	3.52986
0.08745	3.53083
0.0875	3.53115
0.08755	3.5318
0.0876	3.53148
0.08765	3.53213
0.0877	3.53245
0.08775	3.53278
0.0878	3.53278
0.08785	3.5331
0.0879	3.53343
0.08795	3.53343
0.088	3.53343
0.08805	3.53375
0.0881	3.53343
0.08815	3.53375
0.0882	3.53408
0.08825	3.5344
0.0883	3.5344
0.08835	3.53472
0.0884	3.53505
0.08845	3.5357
0.0885	3.53602
0.08855	3.53635
0.0886	3.53635
0.08865	3.537
0.0887	3.53732
0.08875	3.53797
0.0888	3.53829
0.08885	3.53862
0.0889	3.53894
0.08895	3.53959
0.089	3.53992
0.08905	3.54057
0.0891	3.54122
0.08915	3.54154
0.0892	3.54186
0.08925	3.54251
0.0893	3.54349
0.08935	3.54414
0.0894	3.54479
0.08945	3.54576
0.0895	3.54576
0.08955	3.54641
0.0896	3.54706
0.08965	3.54803
0.0897	3.549
0.08975	3.54933
0.0898	3.549
0.08985	3.54965
0.0899	3.54998
0.08995	3.5503
0.09	3.5503
0.09005	3.55095
0.0901	3.55095
0.09015	3.55095
0.0902	3.55095
0.09025	3.55095
0.0903	3.55063
0.09035	3.55128
0.0904	3.55063
0.09045	3.55095
0.0905	3.5516
0.09055	3.55095
0.0906	3.5516
0.09065	3.55225
0.0907	3.5529
0.09075	3.55322
0.0908	3.55387
0.09085	3.55452
0.0909	3.5555
0.09095	3.55614
0.091	3.55777
0.09105	3.55744
0.0911	3.55842
0.09115	3.55939
0.0912	3.56004
0.09125	3.56036
0.0913	3.56134
0.09135	3.56199
0.0914	3.56231
0.09145	3.56264
0.0915	3.56361
0.09155	3.56328
0.0916	3.56361
0.09165	3.56426
0.0917	3.56426
0.09175	3.56393
0.0918	3.56393
0.09185	3.56393
0.0919	3.56328
0.09195	3.56361
0.092	3.56361
0.09205	3.56296
0.0921	3.56328
0.09215	3.56264
0.0922	3.56231
0.09225	3.56231
0.0923	3.56231
0.09235	3.56199
0.0924	3.56134
0.09245	3.56101
0.0925	3.56036
0.09255	3.56036
0.0926	3.55971
0.09265	3.55907
0.0927	3.55939
0.09275	3.55907
0.0928	3.55907
0.09285	3.55809
0.0929	3.55809
0.09295	3.55809
0.093	3.55809
0.09305	3.55777
0.0931	3.55874
0.09315	3.55809
0.0932	3.55874
0.09325	3.55874
0.0933	3.55907
0.09335	3.55907
0.0934	3.55971
0.09345	3.56036
0.0935	3.56069
0.09355	3.56166
0.0936	3.56166
0.09365	3.56231
0.0937	3.56264
0.09375	3.56296
0.0938	3.56361
0.09385	3.56426
0.0939	3.56458
0.09395	3.56523
0.094	3.56556
0.09405	3.56685
0.0941	3.56685
0.09415	3.56783
0.0942	3.56783
0.09425	3.5688
0.0943	3.56913
0.09435	3.5701
0.0944	3.57042
0.09445	3.57075
0.0945	3.57107
0.09455	3.57205
0.0946	3.57302
0.09465	3.5727
0.0947	3.57367
0.09475	3.57432
0.0948	3.57497
0.09485	3.57497
0.0949	3.57562
0.09495	3.57627
0.095	3.57627
0.09505	3.57692
0.0951	3.57692
0.09515	3.57724
0.0952	3.57789
0.09525	3.57821
0.0953	3.57854
0.09535	3.57854
0.0954	3.57886
0.09545	3.57984
0.0955	3.58049
0.09555	3.58081
0.0956	3.58146
0.09565	3.58211
0.0957	3.58243
0.09575	3.58308
0.0958	3.58373
0.09585	3.58503
0.0959	3.58535
0.09595	3.586
0.096	3.58665
0.09605	3.5873
0.0961	3.5873
0.09615	3.58827
0.0962	3.58827
0.09625	3.58892
0.0963	3.58925
0.09635	3.58957
0.0964	3.58957
0.09645	3.5899
0.0965	3.59055
0.09655	3.59055
0.0966	3.5912
0.09665	3.59152
0.0967	3.59184
0.09675	3.59217
0.0968	3.59249
0.09685	3.59347
0.0969	3.59379
0.09695	3.59444
0.097	3.59444
0.09705	3.59541
0.0971	3.59574
0.09715	3.59639
0.0972	3.59639
0.09725	3.59736
0.0973	3.59704
0.09735	3.59769
0.0974	3.59769
0.09745	3.59834
0.0975	3.59866
0.09755	3.59866
0.0976	3.59866
0.09765	3.59963
0.0977	3.59963
0.09775	3.59963
0.0978	3.59963
0.09785	3.59996
0.0979	3.60028
0.09795	3.59996
0.098	3.59996
0.09805	3.60028
0.0981	3.60028
0.09815	3.60028
0.0982	3.60028
0.09825	3.59963
0.0983	3.60028
0.09835	3.60028
0.0984	3.60028
0.09845	3.60093
0.0985	3.60093
0.09855	3.60061
0.0986	3.60093
0.09865	3.60126
0.0987	3.60158
0.09875	3.60223
0.0988	3.60288
0.09885	3.6032
0.0989	3.6032
0.09895	3.60385
0.099	3.6045
0.09905	3.60515
[truncated: 5,812 more rows]
