# Supplementary material for: An evolutionarily conserved glycine-tyrosine motif forms a folding core in outer membrane proteins
Source: PLoS One. 2017 Aug 3;12(8):e0182016. doi: 10.1371/journal.pone.0182016 (PMC5542473; doi:10.1371/journal.pone.0182016)
Supplement: S1 File — (ZIP) [file pone.0182016.s001.zip › OmpX stopflow RAW data/OmpX WT 2/ompx_wt_ch1_033.bka]

BIO-KINE ASCII FILE
_COMMENT	External device
_COMMENT	Kinetics measurement
_COMMENT	Y Unit : Volt, X Unit : s
_COMMENT	Timebase 1 = .00005 s 5001 pts
_COMMENT	Timebase 2 = .001 s 2749 pts
_COMMENT	Timebase 3 = .5 s 44 pts
_SFM	SFM-300 /S Advanced mode
_SFM	Ratio : S1: 950, S2: 950, S3: 100
_SFM	Content : S1: , S2: , S3:
_SFM	Concentration : S1: , S2: , S3:
_SFM	Total volume : 422 �l Flow : 14 mL/s
_SFM	Acquisition start : 10 ms before stop
_SFM	cuve=FC-08, s1=10 ml , s2=10 ml , s3=1.9 ml
_UNITX	s
_UNITY	Volt
_DELTAX	0
_DATA
1e-300	2.18917
5e-5	2.21448
1e-4	2.2411
1.5e-4	2.26738
2e-4	2.29594
2.5e-4	2.32483
3e-4	2.35404
3.5e-4	2.38422
4e-4	2.41505
4.5e-4	2.44523
5e-4	2.47671
5.5e-4	2.50819
6e-4	2.54032
6.5e-4	2.57213
7e-4	2.60329
7.5e-4	2.63444
8e-4	2.66527
8.5e-4	2.69546
9e-4	2.72499
9.5e-4	2.75387
0.001	2.78243
0.00105	2.80969
0.0011	2.83663
0.00115	2.86162
0.0012	2.88564
0.00125	2.90836
0.0013	2.92945
0.00135	2.94892
0.0014	2.96677
0.00145	2.983
0.0015	2.99728
0.00155	3.00994
0.0016	3.0213
0.00165	3.02974
0.0017	3.03623
0.00175	3.04142
0.0018	3.04402
0.00185	3.04499
0.0019	3.04434
0.00195	3.04109
0.002	3.03623
0.00205	3.02974
0.0021	3.0213
0.00215	3.01059
0.0022	2.9989
0.00225	2.98527
0.0023	2.97034
0.00235	2.95379
0.0024	2.93692
0.00245	2.91809
0.0025	2.89797
0.00255	2.87785
0.0026	2.85643
0.00265	2.83468
0.0027	2.81262
0.00275	2.79022
0.0028	2.76718
0.00285	2.74446
0.0029	2.72142
0.00295	2.69838
0.003	2.67598
0.00305	2.65327
0.0031	2.6312
0.00315	2.60945
0.0032	2.58836
0.00325	2.56791
0.0033	2.54714
0.00335	2.52799
0.0034	2.50852
0.00345	2.49067
0.0035	2.47347
0.00355	2.45659
0.0036	2.44069
0.00365	2.42544
0.0037	2.41148
0.00375	2.39817
0.0038	2.38552
0.00385	2.37383
0.0039	2.36312
0.00395	2.35274
0.004	2.343
0.00405	2.33456
0.0041	2.32645
0.00415	2.31963
0.0042	2.31314
0.00425	2.30698
0.0043	2.30243
0.00435	2.29822
0.0044	2.29529
0.00445	2.29302
0.0045	2.29075
0.00455	2.2901
0.0046	2.2901
0.00465	2.29075
0.0047	2.29237
0.00475	2.29529
0.0048	2.29854
0.00485	2.30373
0.0049	2.30893
0.00495	2.31574
0.005	2.3232
0.00505	2.33229
0.0051	2.34235
0.00515	2.35306
0.0052	2.36475
0.00525	2.37773
0.0053	2.39103
0.00535	2.40531
0.0054	2.42024
0.00545	2.43582
0.0055	2.45237
0.00555	2.4686
0.0056	2.48548
0.00565	2.503
0.0057	2.52053
0.00575	2.5387
0.0058	2.55655
0.00585	2.5744
0.0059	2.59258
0.00595	2.61043
0.006	2.6286
0.00605	2.64613
0.0061	2.66398
0.00615	2.6815
0.0062	2.69903
0.00625	2.7159
0.0063	2.73278
0.00635	2.74933
0.0064	2.76588
0.00645	2.78146
0.0065	2.79671
0.00655	2.81132
0.0066	2.8256
0.00665	2.83988
0.0067	2.85286
0.00675	2.86519
0.0068	2.87688
0.00685	2.88823
0.0069	2.89862
0.00695	2.90771
0.007	2.91615
0.00705	2.92361
0.0071	2.93075
0.00715	2.93692
0.0072	2.94146
0.00725	2.946
0.0073	2.94957
0.00735	2.95217
0.0074	2.95477
0.00745	2.95541
0.0075	2.95639
0.00755	2.95606
0.0076	2.95477
0.00765	2.95314
0.0077	2.95087
0.00775	2.94795
0.0078	2.94373
0.00785	2.93919
0.0079	2.93399
0.00795	2.9275
0.008	2.92036
0.00805	2.91355
0.0081	2.90544
0.00815	2.89732
0.0082	2.88823
0.00825	2.87947
0.0083	2.87006
0.00835	2.86032
0.0084	2.85124
0.00845	2.84118
0.0085	2.83144
0.00855	2.8217
0.0086	2.81164
0.00865	2.80158
0.0087	2.79055
0.00875	2.78049
0.0088	2.76945
0.00885	2.75874
0.0089	2.74771
0.00895	2.73602
0.009	2.72466
0.00905	2.71298
0.0091	2.7013
0.00915	2.68994
0.0092	2.67761
0.00925	2.66625
0.0093	2.65456
0.00935	2.6432
0.0094	2.63217
0.00945	2.62114
0.0095	2.61075
0.00955	2.60004
0.0096	2.59063
0.00965	2.58122
0.0097	2.57245
0.00975	2.56466
0.0098	2.55688
0.00985	2.55006
0.0099	2.54422
0.00995	2.53935
0.01	2.53578
0.01005	2.53254
0.0101	2.53059
0.01015	2.52994
0.0102	2.53026
0.01025	2.53156
0.0103	2.53383
0.01035	2.5374
0.0104	2.54292
0.01045	2.54844
0.0105	2.5559
0.01055	2.56402
0.0106	2.57408
0.01065	2.58381
0.0107	2.5942
0.01075	2.60621
0.0108	2.61886
0.01085	2.63152
0.0109	2.6458
0.01095	2.65976
0.011	2.67404
0.01105	2.68929
0.0111	2.70487
0.01115	2.72045
0.0112	2.73667
0.01125	2.7529
0.0113	2.76945
0.01135	2.786
0.0114	2.80353
0.01145	2.82073
0.0115	2.83793
0.01155	2.85546
0.0116	2.87266
0.01165	2.88986
0.0117	2.90641
0.01175	2.92328
0.0118	2.93919
0.01185	2.95444
0.0119	2.96969
0.01195	2.9843
0.012	2.99825
0.01205	3.01091
0.0121	3.02389
0.01215	3.03525
0.0122	3.04596
0.01225	3.05635
0.0123	3.06543
0.01235	3.07322
0.0124	3.08134
0.01245	3.0875
0.0125	3.09367
0.01255	3.09886
0.0126	3.10341
0.01265	3.1073
0.0127	3.11055
0.01275	3.11314
0.0128	3.11541
0.01285	3.11736
0.0129	3.11866
0.01295	3.11963
0.013	3.12061
0.01305	3.12093
0.0131	3.12126
0.01315	3.12126
0.0132	3.12028
0.01325	3.12093
0.0133	3.12028
0.01335	3.11996
0.0134	3.11931
0.01345	3.11898
0.0135	3.11866
0.01355	3.11834
0.0136	3.11801
0.01365	3.11769
0.0137	3.11736
0.01375	3.11736
0.0138	3.11736
0.01385	3.11736
0.0139	3.11769
0.01395	3.11834
0.014	3.11866
0.01405	3.11931
0.0141	3.12028
0.01415	3.12093
0.0142	3.12191
0.01425	3.1232
0.0143	3.12418
0.01435	3.1258
0.0144	3.12677
0.01445	3.12872
0.0145	3.13002
0.01455	3.13132
0.0146	3.13326
0.01465	3.13489
0.0147	3.13619
0.01475	3.13748
0.0148	3.13911
0.01485	3.1404
0.0149	3.14203
0.01495	3.14333
0.015	3.14462
0.01505	3.14625
0.0151	3.14754
0.01515	3.14819
0.0152	3.14949
0.01525	3.15047
0.0153	3.15144
0.01535	3.15241
0.0154	3.15339
0.01545	3.15404
0.0155	3.15436
0.01555	3.15501
0.0156	3.15501
0.01565	3.15501
0.0157	3.15501
0.01575	3.15501
0.0158	3.15468
0.01585	3.15468
0.0159	3.15436
0.01595	3.15371
0.016	3.15339
0.01605	3.15306
0.0161	3.15241
0.01615	3.15176
0.0162	3.15111
0.01625	3.15111
0.0163	3.15144
0.01635	3.15079
0.0164	3.15111
0.01645	3.15047
0.0165	3.15047
0.01655	3.15079
0.0166	3.15144
0.01665	3.15111
0.0167	3.15209
0.01675	3.15176
0.0168	3.15209
0.01685	3.15241
0.0169	3.15306
0.01695	3.15371
0.017	3.15404
0.01705	3.15468
0.0171	3.15566
0.01715	3.15631
0.0172	3.15728
0.01725	3.15761
0.0173	3.15825
0.01735	3.15923
0.0174	3.1602
0.01745	3.16085
0.0175	3.16182
0.01755	3.16215
0.0176	3.16345
0.01765	3.1641
0.0177	3.16475
0.01775	3.16539
0.0178	3.16604
0.01785	3.16702
0.0179	3.16734
0.01795	3.16832
0.018	3.16864
0.01805	3.16994
0.0181	3.16994
0.01815	3.17026
0.0182	3.17124
0.01825	3.17124
0.0183	3.17124
0.01835	3.17189
0.0184	3.17189
0.01845	3.17189
0.0185	3.17221
0.01855	3.17253
0.0186	3.17253
0.01865	3.17221
0.0187	3.17221
0.01875	3.17253
0.0188	3.17253
0.01885	3.17253
0.0189	3.17318
0.01895	3.17286
0.019	3.17318
0.01905	3.17383
0.0191	3.17416
0.01915	3.17481
0.0192	3.17546
0.01925	3.17546
0.0193	3.17675
0.01935	3.17708
0.0194	3.17805
0.01945	3.1787
0.0195	3.18
0.01955	3.18
0.0196	3.18097
0.01965	3.18195
0.0197	3.18227
0.01975	3.18324
0.0198	3.18389
0.01985	3.18487
0.0199	3.18519
0.01995	3.18584
0.02	3.18649
0.02005	3.18746
0.0201	3.18811
0.02015	3.18844
0.0202	3.18941
0.02025	3.19006
0.0203	3.19071
0.02035	3.19136
0.0204	3.19201
0.02045	3.19266
0.0205	3.19298
0.02055	3.19363
0.0206	3.19395
0.02065	3.19493
0.0207	3.19525
0.02075	3.19558
0.0208	3.1959
0.02085	3.19623
0.0209	3.19623
0.02095	3.19655
0.021	3.19655
0.02105	3.19655
0.0211	3.1972
0.02115	3.19687
0.0212	3.1972
0.02125	3.1972
0.0213	3.1972
0.02135	3.19752
0.0214	3.19785
0.02145	3.19752
0.0215	3.19785
0.02155	3.19785
0.0216	3.19785
0.02165	3.1985
0.0217	3.1985
0.02175	3.19882
0.0218	3.1985
0.02185	3.19882
0.0219	3.19915
0.02195	3.19947
0.022	3.19947
0.02205	3.20044
0.0221	3.20044
0.02215	3.20077
0.0222	3.20142
0.02225	3.20142
0.0223	3.20239
0.02235	3.20239
0.0224	3.20304
0.02245	3.20401
0.0225	3.20434
0.02255	3.20499
0.0226	3.20531
0.02265	3.20596
0.0227	3.20661
0.02275	3.20694
0.0228	3.20758
0.02285	3.20856
0.0229	3.20921
0.02295	3.20921
0.023	3.20986
0.02305	3.21018
0.0231	3.21051
0.02315	3.21115
0.0232	3.2118
0.02325	3.2118
0.0233	3.21213
0.02335	3.21278
0.0234	3.21278
0.02345	3.2131
0.0235	3.21343
0.02355	3.21375
0.0236	3.21408
0.02365	3.2144
0.0237	3.21505
0.02375	3.21537
0.0238	3.2157
0.02385	3.21602
0.0239	3.21635
0.02395	3.217
0.024	3.21765
0.02405	3.21862
0.0241	3.21927
0.02415	3.21992
0.0242	3.22024
0.02425	3.22122
0.0243	3.22219
0.02435	3.22316
0.0244	3.22381
0.02445	3.22414
0.0245	3.22446
0.02455	3.22543
0.0246	3.22543
0.02465	3.22641
0.0247	3.22673
0.02475	3.22706
0.0248	3.22738
0.02485	3.22771
0.0249	3.22771
0.02495	3.22803
0.025	3.22836
0.02505	3.22836
0.0251	3.22836
0.02515	3.22803
0.0252	3.22771
0.02525	3.22836
0.0253	3.22868
0.02535	3.22836
0.0254	3.22868
0.02545	3.22868
0.0255	3.22868
0.02555	3.22933
0.0256	3.22965
0.02565	3.22998
0.0257	3.2303
0.02575	3.23063
0.0258	3.23128
0.02585	3.2316
0.0259	3.23193
0.02595	3.23257
0.026	3.23322
0.02605	3.23355
0.0261	3.23452
0.02615	3.23452
0.0262	3.2355
0.02625	3.23614
0.0263	3.23712
0.02635	3.23744
0.0264	3.23809
0.02645	3.23907
0.0265	3.24004
0.02655	3.24069
0.0266	3.24166
0.02665	3.24231
0.0267	3.24328
0.02675	3.24426
0.0268	3.24523
0.02685	3.24556
0.0269	3.24653
0.02695	3.24718
0.027	3.24783
0.02705	3.2488
0.0271	3.24945
0.02715	3.2501
0.0272	3.25042
0.02725	3.2514
0.0273	3.2514
0.02735	3.25172
0.0274	3.2527
0.02745	3.25302
0.0275	3.25335
0.02755	3.25399
0.0276	3.25399
0.02765	3.25464
0.0277	3.25497
0.02775	3.25529
0.0278	3.25562
0.02785	3.25529
0.0279	3.25594
0.02795	3.25627
0.028	3.25659
0.02805	3.25724
0.0281	3.25724
0.02815	3.25756
0.0282	3.25789
0.02825	3.25821
0.0283	3.25854
0.02835	3.25919
0.0284	3.25984
0.02845	3.26016
0.0285	3.26113
0.02855	3.26146
0.0286	3.26211
0.02865	3.26276
0.0287	3.26406
0.02875	3.2647
0.0288	3.266
0.02885	3.2673
0.0289	3.26827
0.02895	3.26925
0.029	3.27022
0.02905	3.2712
0.0291	3.27217
0.02915	3.27314
0.0292	3.27412
0.02925	3.27477
0.0293	3.27606
0.02935	3.27639
0.0294	3.27639
0.02945	3.27736
0.0295	3.27769
0.02955	3.27866
0.0296	3.27898
0.02965	3.27996
0.0297	3.27963
0.02975	3.27963
0.0298	3.28028
0.02985	3.28061
0.0299	3.28028
0.02995	3.28061
0.03	3.28093
0.03005	3.28093
0.0301	3.28126
0.03015	3.28126
0.0302	3.28158
0.03025	3.28158
0.0303	3.28191
0.03035	3.28191
0.0304	3.28223
0.03045	3.28158
0.0305	3.28191
0.03055	3.28191
0.0306	3.28255
0.03065	3.28255
0.0307	3.28288
0.03075	3.2832
0.0308	3.28353
0.03085	3.28385
0.0309	3.28418
0.03095	3.2845
0.031	3.28483
0.03105	3.28515
0.0311	3.28645
0.03115	3.28645
0.0312	3.2871
0.03125	3.28775
0.0313	3.2884
0.03135	3.28937
0.0314	3.28969
0.03145	3.29034
0.0315	3.29132
0.03155	3.29132
0.0316	3.29229
0.03165	3.29294
0.0317	3.29359
0.03175	3.29456
0.0318	3.29521
0.03185	3.29619
0.0319	3.29683
0.03195	3.29748
0.032	3.29846
0.03205	3.29911
0.0321	3.29943
0.03215	3.30073
0.0322	3.30105
0.03225	3.3017
0.0323	3.30268
0.03235	3.30268
0.0324	3.30365
0.03245	3.30397
0.0325	3.30462
0.03255	3.30495
0.0326	3.30527
0.03265	3.30592
0.0327	3.30592
0.03275	3.30625
0.0328	3.30625
0.03285	3.30625
0.0329	3.30657
0.03295	3.30657
0.033	3.30657
0.03305	3.30657
0.0331	3.30657
0.03315	3.30657
0.0332	3.30625
0.03325	3.30657
0.0333	3.30592
0.03335	3.30592
0.0334	3.30625
0.03345	3.30592
0.0335	3.3056
0.03355	3.3056
0.0336	3.3056
0.03365	3.3056
0.0337	3.30592
0.03375	3.30625
0.0338	3.30657
0.03385	3.30657
0.0339	3.3069
0.03395	3.30754
0.034	3.30787
0.03405	3.30787
0.0341	3.30819
0.03415	3.30884
0.0342	3.30917
0.03425	3.30982
0.0343	3.31047
0.03435	3.31111
0.0344	3.31176
0.03445	3.31241
0.0345	3.31339
0.03455	3.31404
0.0346	3.31533
0.03465	3.31631
0.0347	3.31728
0.03475	3.31825
0.0348	3.31923
0.03485	3.3202
0.0349	3.32118
0.03495	3.32215
0.035	3.32312
0.03505	3.32377
0.0351	3.32475
0.03515	3.32507
0.0352	3.32572
0.03525	3.32669
0.0353	3.32637
0.03535	3.32734
0.0354	3.32767
0.03545	3.32767
0.0355	3.32832
0.03555	3.32864
0.0356	3.32864
0.03565	3.32896
0.0357	3.32929
0.03575	3.32961
0.0358	3.33026
0.03585	3.33091
0.0359	3.33188
0.03595	3.33253
0.036	3.33286
0.03605	3.33351
0.0361	3.33416
0.03615	3.33513
0.0362	3.3361
0.03625	3.33708
0.0363	3.33805
0.03635	3.33935
0.0364	3.34032
0.03645	3.34162
0.0365	3.34227
0.03655	3.34292
0.0366	3.34422
0.03665	3.34519
0.0367	3.34584
0.03675	3.34649
0.0368	3.34714
0.03685	3.34811
0.0369	3.34811
0.03695	3.34876
0.037	3.34941
0.03705	3.35006
0.0371	3.35071
0.03715	3.35071
0.0372	3.35168
0.03725	3.35201
0.0373	3.35298
0.03735	3.3533
0.0374	3.35395
0.03745	3.35428
0.0375	3.3546
0.03755	3.35558
0.0376	3.3559
0.03765	3.35655
0.0377	3.3572
0.03775	3.35752
0.0378	3.35785
0.03785	3.3585
0.0379	3.35882
0.03795	3.35882
0.038	3.35947
0.03805	3.36044
0.0381	3.36077
0.03815	3.36109
0.0382	3.36142
0.03825	3.36174
0.0383	3.36207
0.03835	3.36239
0.0384	3.36272
0.03845	3.36304
0.0385	3.36369
0.03855	3.36401
0.0386	3.36466
0.03865	3.36499
0.0387	3.36564
0.03875	3.36596
0.0388	3.36629
0.03885	3.36726
0.0389	3.36791
0.03895	3.36823
0.039	3.36888
0.03905	3.36921
0.0391	3.36921
0.03915	3.37018
0.0392	3.37083
0.03925	3.37148
0.0393	3.3718
0.03935	3.37278
0.0394	3.37278
0.03945	3.37343
0.0395	3.37343
0.03955	3.37408
0.0396	3.3744
0.03965	3.37472
0.0397	3.37537
0.03975	3.37537
0.0398	3.37537
0.03985	3.37635
0.0399	3.37635
0.03995	3.37667
0.04	3.377
0.04005	3.37732
0.0401	3.37765
0.04015	3.37797
0.0402	3.37862
0.04025	3.37894
0.0403	3.37927
0.04035	3.37959
0.0404	3.37959
0.04045	3.38024
0.0405	3.38024
0.04055	3.38089
0.0406	3.38089
0.04065	3.38154
0.0407	3.38154
0.04075	3.38186
0.0408	3.38219
0.04085	3.38251
0.0409	3.38316
0.04095	3.38316
0.041	3.38349
0.04105	3.38381
0.0411	3.38381
0.04115	3.38381
0.0412	3.38414
0.04125	3.38479
0.0413	3.38479
0.04135	3.38414
0.0414	3.38446
0.04145	3.38479
0.0415	3.38414
0.04155	3.38479
0.0416	3.38479
0.04165	3.38414
0.0417	3.38446
0.04175	3.38446
0.0418	3.38446
0.04185	3.38479
0.0419	3.38479
0.04195	3.38511
0.042	3.38543
0.04205	3.38608
0.0421	3.38706
0.04215	3.38738
0.0422	3.38803
0.04225	3.38933
0.0423	3.38965
0.04235	3.39063
0.0424	3.39225
0.04245	3.39322
0.0425	3.39355
0.04255	3.39517
0.0426	3.39614
0.04265	3.39712
0.0427	3.39809
0.04275	3.39939
0.0428	3.40036
0.04285	3.40134
0.0429	3.40199
0.04295	3.40328
0.043	3.40393
0.04305	3.40491
0.0431	3.40621
0.04315	3.40685
0.0432	3.40783
0.04325	3.40848
0.0433	3.40978
0.04335	3.41042
0.0434	3.4114
0.04345	3.41302
0.0435	3.41399
0.04355	3.41464
0.0436	3.41594
0.04365	3.41659
0.0437	3.41756
0.04375	3.41854
0.0438	3.41919
0.04385	3.42016
0.0439	3.42113
0.04395	3.42211
0.044	3.42308
0.04405	3.42373
0.0441	3.4247
0.04415	3.42568
0.0442	3.42633
0.04425	3.42698
0.0443	3.42795
0.04435	3.4286
0.0444	3.4299
0.04445	3.43055
0.0445	3.43152
0.04455	3.43217
0.0446	3.43314
0.04465	3.43412
0.0447	3.43541
0.04475	3.43574
0.0448	3.43671
0.04485	3.43736
0.0449	3.43801
0.04495	3.43834
0.045	3.43898
0.04505	3.43963
0.0451	3.44061
0.04515	3.44093
0.0452	3.44158
0.04525	3.44191
0.0453	3.44223
0.04535	3.44255
0.0454	3.44288
0.04545	3.44353
0.0455	3.4432
0.04555	3.44385
0.0456	3.44385
0.04565	3.44418
0.0457	3.4445
0.04575	3.44483
0.0458	3.44483
0.04585	3.44515
0.0459	3.4445
0.04595	3.44515
0.046	3.44483
0.04605	3.44483
0.0461	3.44515
0.04615	3.44483
0.0462	3.44483
0.04625	3.4445
0.0463	3.44418
0.04635	3.4445
0.0464	3.44418
0.04645	3.4445
0.0465	3.44385
0.04655	3.44353
0.0466	3.4432
0.04665	3.44288
0.0467	3.44255
0.04675	3.44255
0.0468	3.44255
0.04685	3.44191
0.0469	3.44191
0.04695	3.44126
0.047	3.44093
0.04705	3.44028
0.0471	3.43996
0.04715	3.43963
0.0472	3.43931
0.04725	3.43931
0.0473	3.43866
0.04735	3.43834
0.0474	3.43898
0.04745	3.43866
0.0475	3.43834
0.04755	3.43834
0.0476	3.43866
0.04765	3.43866
0.0477	3.43866
0.04775	3.43931
0.0478	3.43931
0.04785	3.43931
0.0479	3.44028
0.04795	3.43996
0.048	3.44028
0.04805	3.44093
0.0481	3.44191
0.04815	3.44223
0.0482	3.44255
0.04825	3.44385
0.0483	3.44418
0.04835	3.44515
0.0484	3.44612
0.04845	3.44677
0.0485	3.44742
0.04855	3.44872
0.0486	3.44969
0.04865	3.45099
0.0487	3.45164
0.04875	3.45294
0.0488	3.45424
0.04885	3.45521
0.0489	3.45619
0.04895	3.45748
0.049	3.45911
0.04905	3.46008
0.0491	3.46105
0.04915	3.46235
0.0492	3.46397
0.04925	3.46495
0.0493	3.46625
0.04935	3.46754
0.0494	3.46852
0.04945	3.46949
0.0495	3.47047
0.04955	3.47144
0.0496	3.47274
0.04965	3.47371
0.0497	3.47468
0.04975	3.47566
0.0498	3.47631
0.04985	3.47761
0.0499	3.47761
0.04995	3.47858
0.05	3.47825
0.05005	3.4789
0.0501	3.47988
0.05015	3.47988
0.0502	3.47988
0.05025	3.48053
0.0503	3.48053
0.05035	3.48085
0.0504	3.48118
0.05045	3.48182
0.0505	3.48118
0.05055	3.48215
0.0506	3.48215
0.05065	3.48247
0.0507	3.4828
0.05075	3.48247
0.0508	3.4828
0.05085	3.48312
0.0509	3.48345
0.05095	3.48377
0.051	3.4841
0.05105	3.4841
0.0511	3.48474
0.05115	3.48474
0.0512	3.48539
0.05125	3.48604
0.0513	3.48637
0.05135	3.48669
0.0514	3.48734
0.05145	3.48799
0.0515	3.48864
0.05155	3.48896
0.0516	3.48961
0.05165	3.49026
0.0517	3.49026
0.05175	3.49059
0.0518	3.49091
0.05185	3.49156
0.0519	3.49156
0.05195	3.49221
0.052	3.49221
0.05205	3.49221
0.0521	3.49156
0.05215	3.49221
0.0522	3.49188
0.05225	3.49221
0.0523	3.49188
0.05235	3.49188
0.0524	3.49156
0.05245	3.49156
0.0525	3.49124
0.05255	3.49156
0.0526	3.49188
0.05265	3.49156
0.0527	3.49188
0.05275	3.49221
0.0528	3.49253
0.05285	3.49253
0.0529	3.49318
0.05295	3.49383
0.053	3.49448
0.05305	3.49481
0.0531	3.49545
0.05315	3.49643
0.0532	3.49708
0.05325	3.49773
0.0533	3.49902
0.05335	3.49935
0.0534	3.50065
0.05345	3.5013
0.0535	3.50259
0.05355	3.50357
0.0536	3.50454
0.05365	3.50584
0.0537	3.50681
0.05375	3.50811
0.0538	3.50941
0.05385	3.51038
0.0539	3.51136
0.05395	3.51233
0.054	3.51395
0.05405	3.51493
0.0541	3.5159
0.05415	3.51687
0.0542	3.51785
0.05425	3.51882
0.0543	3.5198
0.05435	3.52012
0.0544	3.52109
0.05445	3.52207
0.0545	3.52239
0.05455	3.52337
0.0546	3.52369
0.05465	3.52434
0.0547	3.52434
0.05475	3.52466
0.0548	3.52466
0.05485	3.52466
0.0549	3.52499
0.05495	3.52499
0.055	3.52531
0.05505	3.52499
0.0551	3.52466
0.05515	3.52434
0.0552	3.52434
0.05525	3.52434
0.0553	3.52401
0.05535	3.52401
0.0554	3.52434
0.05545	3.52434
0.0555	3.52466
0.05555	3.52499
0.0556	3.52499
0.05565	3.52531
0.0557	3.52596
0.05575	3.52694
0.0558	3.52726
0.05585	3.52791
0.0559	3.52758
0.05595	3.52823
0.056	3.52921
0.05605	3.53018
0.0561	3.53051
0.05615	3.53083
0.0562	3.53148
0.05625	3.53213
0.0563	3.53245
0.05635	3.53278
0.0564	3.53343
0.05645	3.53375
0.0565	3.53408
0.05655	3.53472
0.0566	3.53505
0.05665	3.53537
0.0567	3.5357
0.05675	3.53602
0.0568	3.53602
0.05685	3.53635
0.0569	3.537
0.05695	3.53765
0.057	3.53797
0.05705	3.53797
0.0571	3.53862
0.05715	3.53927
0.0572	3.53959
0.05725	3.54024
0.0573	3.54024
0.05735	3.54122
0.0574	3.54154
0.05745	3.54219
0.0575	3.54251
0.05755	3.54251
0.0576	3.54316
0.05765	3.54381
0.0577	3.54381
0.05775	3.54414
0.0578	3.54479
0.05785	3.54446
0.0579	3.54511
0.05795	3.54543
0.058	3.54543
0.05805	3.54576
0.0581	3.54576
0.05815	3.54576
0.0582	3.54608
0.05825	3.54608
0.0583	3.54641
0.05835	3.54673
0.0584	3.54641
0.05845	3.54641
0.0585	3.54673
0.05855	3.54673
0.0586	3.54706
0.05865	3.54738
0.0587	3.54738
0.05875	3.54803
0.0588	3.54836
0.05885	3.54868
0.0589	3.54868
0.05895	3.549
0.059	3.54933
0.05905	3.54933
0.0591	3.54965
0.05915	3.54998
0.0592	3.54998
0.05925	3.5503
0.0593	3.55063
0.05935	3.55128
0.0594	3.5516
0.05945	3.5516
0.0595	3.55193
0.05955	3.55257
0.0596	3.5529
0.05965	3.55387
0.0597	3.55452
0.05975	3.55485
0.0598	3.55582
0.05985	3.55614
0.0599	3.55614
0.05995	3.55712
0.06	3.55744
0.06005	3.55777
0.0601	3.55809
0.06015	3.55874
0.0602	3.55907
0.06025	3.55939
0.0603	3.55939
0.06035	3.56004
0.0604	3.56004
0.06045	3.56069
0.0605	3.56069
0.06055	3.56166
0.0606	3.56166
0.06065	3.56231
0.0607	3.56231
0.06075	3.56264
0.0608	3.56361
0.06085	3.56393
0.0609	3.56426
0.06095	3.56491
0.061	3.56523
0.06105	3.56556
0.0611	3.56653
0.06115	3.56685
0.0612	3.56783
0.06125	3.56815
0.0613	3.5688
0.06135	3.5701
0.0614	3.57075
0.06145	3.57172
0.0615	3.57237
0.06155	3.57367
0.0616	3.57464
0.06165	3.57594
0.0617	3.57692
0.06175	3.57821
0.0618	3.57951
0.06185	3.58081
0.0619	3.58146
0.06195	3.58243
0.062	3.58373
0.06205	3.58438
0.0621	3.586
0.06215	3.58633
0.0622	3.58698
0.06225	3.58763
0.0623	3.58827
0.06235	3.58892
0.0624	3.58925
0.06245	3.58925
0.0625	3.58957
0.06255	3.58957
0.0626	3.5899
0.06265	3.5899
0.0627	3.5899
0.06275	3.59022
0.0628	3.58957
0.06285	3.58925
0.0629	3.58925
0.06295	3.58925
0.063	3.58892
0.06305	3.5886
0.0631	3.58827
0.06315	3.58795
0.0632	3.5873
0.06325	3.58763
0.0633	3.5873
0.06335	3.5873
0.0634	3.58698
0.06345	3.5873
0.0635	3.58665
0.06355	3.58665
0.0636	3.58665
0.06365	3.5873
0.0637	3.58665
0.06375	3.58698
0.0638	3.58698
0.06385	3.58698
0.0639	3.58763
0.06395	3.5873
0.064	3.58795
0.06405	3.58827
0.0641	3.58925
0.06415	3.58892
0.0642	3.58957
0.06425	3.59022
0.0643	3.59087
0.06435	3.5912
0.0644	3.59184
0.06445	3.59249
0.0645	3.59314
0.06455	3.59379
0.0646	3.59379
0.06465	3.59477
0.0647	3.59477
0.06475	3.59606
0.0648	3.59541
0.06485	3.59574
0.0649	3.59606
0.06495	3.59639
0.065	3.59671
0.06505	3.59671
0.0651	3.59671
0.06515	3.59736
0.0652	3.59769
0.06525	3.59736
0.0653	3.59801
0.06535	3.59834
0.0654	3.59866
0.06545	3.59898
0.0655	3.59931
0.06555	3.60028
0.0656	3.60028
0.06565	3.60126
0.0657	3.60191
0.06575	3.60288
0.0658	3.60353
0.06585	3.6045
0.0659	3.60612
0.06595	3.60677
0.066	3.6084
0.06605	3.60937
0.0661	3.61099
0.06615	3.61262
0.0662	3.61456
0.06625	3.61619
0.0663	3.61813
0.06635	3.61943
0.0664	3.6217
0.06645	3.62268
0.0665	3.6243
0.06655	3.6256
0.0666	3.6269
0.06665	3.62819
0.0667	3.62949
0.06675	3.63014
0.0668	3.63111
0.06685	3.63209
0.0669	3.63241
0.06695	3.63339
0.067	3.63306
0.06705	3.63404
0.0671	3.63371
0.06715	3.63371
0.0672	3.63371
0.06725	3.63404
0.0673	3.63404
0.06735	3.63339
0.0674	3.63339
0.06745	3.63339
0.0675	3.63306
0.06755	3.63274
0.0676	3.63306
0.06765	3.63274
0.0677	3.63241
0.06775	3.63209
0.0678	3.63209
0.06785	3.63209
0.0679	3.63241
0.06795	3.63241
0.068	3.63306
0.06805	3.63306
0.0681	3.63404
0.06815	3.63468
0.0682	3.63533
0.06825	3.63566
0.0683	3.63696
0.06835	3.63793
0.0684	3.6389
0.06845	3.6402
0.0685	3.64118
0.06855	3.6428
0.0686	3.6441
0.06865	3.64539
0.0687	3.64669
0.06875	3.64831
0.0688	3.64896
0.06885	3.65091
0.0689	3.65188
0.06895	3.65286
0.069	3.65416
0.06905	3.65545
0.0691	3.6561
0.06915	3.65708
0.0692	3.65805
0.06925	3.6587
0.0693	3.65967
0.06935	3.66065
0.0694	3.66097
0.06945	3.6613
0.0695	3.66162
0.06955	3.66227
0.0696	3.66227
0.06965	3.66162
0.0697	3.66227
0.06975	3.66195
0.0698	3.66162
0.06985	3.66097
0.0699	3.66065
0.06995	3.66032
0.07	3.65935
0.07005	3.65935
0.0701	3.65902
0.07015	3.6587
0.0702	3.65838
0.07025	3.65773
0.0703	3.65708
0.07035	3.65708
0.0704	3.65643
0.07045	3.65675
0.0705	3.65675
0.07055	3.6561
0.0706	3.65675
0.07065	3.65675
0.0707	3.65708
0.07075	3.6574
0.0708	3.65805
0.07085	3.65805
0.0709	3.6587
0.07095	3.65935
0.071	3.66032
0.07105	3.66065
0.0711	3.66162
0.07115	3.66227
0.0712	3.66357
0.07125	3.66422
0.0713	3.66519
0.07135	3.66616
0.0714	3.66649
0.07145	3.66779
0.0715	3.66876
0.07155	3.66941
0.0716	3.67038
0.07165	3.67136
0.0717	3.67168
0.07175	3.67266
0.0718	3.67298
0.07185	3.6733
0.0719	3.67363
0.07195	3.67395
0.072	3.67395
0.07205	3.6746
0.0721	3.6746
0.07215	3.6746
0.0722	3.67493
0.07225	3.67493
0.0723	3.67493
0.07235	3.67493
0.0724	3.67525
0.07245	3.67558
0.0725	3.6759
0.07255	3.67525
0.0726	3.67558
0.07265	3.67623
0.0727	3.67623
0.07275	3.67655
0.0728	3.67655
0.07285	3.67623
0.0729	3.67655
0.07295	3.67687
0.073	3.6772
0.07305	3.6772
0.0731	3.6772
0.07315	3.67752
0.0732	3.67817
0.07325	3.6785
0.0733	3.67882
0.07335	3.67882
0.0734	3.67915
0.07345	3.6798
0.0735	3.67947
0.07355	3.68044
0.0736	3.68077
0.07365	3.68109
0.0737	3.68142
0.07375	3.68174
0.0738	3.68239
0.07385	3.68304
0.0739	3.68369
0.07395	3.68401
0.074	3.68466
0.07405	3.68531
0.0741	3.68629
0.07415	3.68694
0.0742	3.68758
0.07425	3.68823
0.0743	3.68921
0.07435	3.68921
0.0744	3.69018
0.07445	3.69083
0.0745	3.6918
0.07455	3.69213
0.0746	3.69213
0.07465	3.6931
0.0747	3.69343
0.07475	3.69375
0.0748	3.6944
0.07485	3.69472
0.0749	3.69472
0.07495	3.69505
0.075	3.69537
0.07505	3.69537
0.0751	3.69602
0.07515	3.6957
0.0752	3.6957
0.07525	3.6957
0.0753	3.69602
0.07535	3.69635
0.0754	3.69602
0.07545	3.69635
0.0755	3.69635
0.07555	3.69667
0.0756	3.697
0.07565	3.697
0.0757	3.69732
0.07575	3.69765
0.0758	3.69797
0.07585	3.69797
0.0759	3.69862
0.07595	3.69862
0.076	3.69894
0.07605	3.69927
0.0761	3.69992
0.07615	3.70024
0.0762	3.70057
0.07625	3.70089
0.0763	3.70122
0.07635	3.70186
0.0764	3.70219
0.07645	3.70284
0.0765	3.70316
0.07655	3.70284
0.0766	3.70349
0.07665	3.70381
0.0767	3.70381
0.07675	3.70414
0.0768	3.70446
0.07685	3.70446
0.0769	3.70511
0.07695	3.70479
0.077	3.70543
0.07705	3.70543
0.0771	3.70576
0.07715	3.70608
0.0772	3.70641
0.07725	3.70706
0.0773	3.70706
0.07735	3.70738
0.0774	3.70771
0.07745	3.70803
0.0775	3.70836
0.07755	3.70868
0.0776	3.70868
0.07765	3.709
0.0777	3.70965
0.07775	3.70933
0.0778	3.70998
0.07785	3.70998
0.0779	3.7103
0.07795	3.71063
0.078	3.71063
0.07805	3.71095
0.0781	3.7116
0.07815	3.7116
0.0782	3.71225
0.07825	3.71257
0.0783	3.71355
0.07835	3.7142
0.0784	3.7142
0.07845	3.71517
0.0785	3.7155
0.07855	3.71582
0.0786	3.71679
0.07865	3.71712
0.0787	3.71777
0.07875	3.71842
0.0788	3.71907
0.07885	3.72004
0.0789	3.72134
0.07895	3.72199
0.079	3.72264
0.07905	3.72361
0.0791	3.72426
0.07915	3.72523
0.0792	3.72588
0.07925	3.72685
0.0793	3.72783
0.07935	3.72848
0.0794	3.72945
0.07945	3.7301
0.0795	3.7314
0.07955	3.73205
0.0796	3.73237
0.07965	3.73367
0.0797	3.73432
0.07975	3.73497
0.0798	3.73594
0.07985	3.73627
0.0799	3.73724
0.07995	3.73756
0.08	3.73886
0.08005	3.73919
0.0801	3.74081
0.08015	3.74081
0.0802	3.74178
0.08025	3.74243
0.0803	3.74341
0.08035	3.74406
0.0804	3.74503
0.08045	3.746
0.0805	3.74665
0.08055	3.74795
0.0806	3.74795
0.08065	3.7486
0.0807	3.74957
0.08075	3.74957
0.0808	3.74957
0.08085	3.75022
0.0809	3.75022
0.08095	3.7512
0.081	3.75087
0.08105	3.7512
0.0811	3.7512
0.08115	3.75152
0.0812	3.75152
0.08125	3.75184
0.0813	3.75152
0.08135	3.75152
0.0814	3.75217
0.08145	3.75152
0.0815	3.75184
0.08155	3.75184
0.0816	3.75184
0.08165	3.75184
0.0817	3.75152
0.08175	3.7512
0.0818	3.75087
0.08185	3.75055
0.0819	3.75087
0.08195	3.7499
0.082	3.7499
0.08205	3.74925
0.0821	3.74892
0.08215	3.74827
0.0822	3.74827
0.08225	3.74763
0.0823	3.74795
0.08235	3.7473
0.0824	3.74665
0.08245	3.74698
0.0825	3.74665
0.08255	3.74633
0.0826	3.74698
0.08265	3.74698
0.0827	3.74698
0.08275	3.74698
0.0828	3.74763
0.08285	3.74795
0.0829	3.74795
0.08295	3.74892
0.083	3.74925
0.08305	3.74957
0.0831	3.75022
0.08315	3.7512
0.0832	3.75152
0.08325	3.75249
0.0833	3.75282
0.08335	3.75347
0.0834	3.75412
0.08345	3.75477
0.0835	3.75541
0.08355	3.75541
0.0836	3.75541
0.08365	3.75574
0.0837	3.75606
0.08375	3.75704
0.0838	3.75769
0.08385	3.75769
0.0839	3.75769
0.08395	3.75769
0.084	3.75801
0.08405	3.75834
0.0841	3.75866
0.08415	3.75834
0.0842	3.75898
0.08425	3.75866
0.0843	3.75898
0.08435	3.75898
0.0844	3.75898
0.08445	3.75898
0.0845	3.75931
0.08455	3.75931
0.0846	3.75931
0.08465	3.75931
0.0847	3.75931
0.08475	3.75963
0.0848	3.75931
0.08485	3.75996
0.0849	3.76028
0.08495	3.75996
0.085	3.76028
0.08505	3.76093
0.0851	3.76126
0.08515	3.76126
0.0852	3.76158
0.08525	3.76158
0.0853	3.76288
0.08535	3.76288
0.0854	3.7632
0.08545	3.76385
0.0855	3.7645
0.08555	3.76483
0.0856	3.7658
0.08565	3.76645
0.0857	3.76677
0.08575	3.76742
0.0858	3.7684
0.08585	3.76872
0.0859	3.76937
0.08595	3.77002
0.086	3.77034
0.08605	3.77099
0.0861	3.77099
0.08615	3.77164
0.0862	3.77197
0.08625	3.77229
0.0863	3.77262
0.08635	3.77294
0.0864	3.77326
0.08645	3.77359
0.0865	3.77391
0.08655	3.77391
0.0866	3.77391
0.08665	3.77424
0.0867	3.77424
0.08675	3.77521
0.0868	3.77489
0.08685	3.77554
0.0869	3.77554
0.08695	3.77586
0.087	3.77619
0.08705	3.77619
0.0871	3.77683
0.08715	3.77716
0.0872	3.77748
0.08725	3.77781
0.0873	3.77878
0.08735	3.77878
0.0874	3.77911
0.08745	3.77943
0.0875	3.77976
0.08755	3.78073
0.0876	3.78073
0.08765	3.78138
0.0877	3.78138
0.08775	3.78203
0.0878	3.78235
0.08785	3.783
0.0879	3.78333
0.08795	3.78397
0.088	3.78462
0.08805	3.78527
0.0881	3.78625
0.08815	3.78625
0.0882	3.78657
0.08825	3.78787
0.0883	3.78787
0.08835	3.78884
0.0884	3.78917
0.08845	3.78949
0.0885	3.78982
0.08855	3.79079
0.0886	3.79144
0.08865	3.79144
0.0887	3.79209
0.08875	3.79241
0.0888	3.79274
0.08885	3.79306
0.0889	3.79274
0.08895	3.79339
0.089	3.79371
0.08905	3.79371
0.0891	3.79371
0.08915	3.79371
0.0892	3.79436
0.08925	3.79468
0.0893	3.79436
0.08935	3.79533
0.0894	3.79533
0.08945	3.79566
0.0895	3.79631
0.08955	3.79663
0.0896	3.79728
0.08965	3.79761
0.0897	3.79761
0.08975	3.79825
0.0898	3.7989
0.08985	3.79988
0.0899	3.79955
0.08995	3.80053
0.09	3.8015
0.09005	3.80215
0.0901	3.80247
0.09015	3.80312
0.0902	3.80377
0.09025	3.8041
0.0903	3.80539
0.09035	3.80637
0.0904	3.80702
0.09045	3.80767
0.0905	3.80896
0.09055	3.80961
0.0906	3.81059
0.09065	3.81189
0.0907	3.81253
0.09075	3.81318
0.0908	3.81383
0.09085	3.81448
0.0909	3.81513
0.09095	3.8161
0.091	3.81675
0.09105	3.81708
0.0911	3.81773
0.09115	3.81805
0.0912	3.81838
0.09125	3.8187
0.0913	3.81903
0.09135	3.81935
0.0914	3.81967
0.09145	3.81967
0.0915	3.82
0.09155	3.82032
0.0916	3.82097
0.09165	3.82032
0.0917	3.82032
0.09175	3.82065
0.0918	3.82097
0.09185	3.8213
0.0919	3.8213
0.09195	3.82162
0.092	3.8213
0.09205	3.82162
0.0921	3.8213
0.09215	3.82162
0.0922	3.82195
0.09225	3.82227
0.0923	3.82195
0.09235	3.82195
0.0924	3.82227
0.09245	3.82259
0.0925	3.82259
0.09255	3.82292
0.0926	3.82259
0.09265	3.82259
0.0927	3.82324
0.09275	3.82324
0.0928	3.82324
0.09285	3.82357
0.0929	3.82389
0.09295	3.82357
0.093	3.82389
0.09305	3.82454
0.0931	3.82454
0.09315	3.82519
0.0932	3.82552
0.09325	3.82584
0.0933	3.82616
0.09335	3.82681
0.0934	3.82714
0.09345	3.82779
0.0935	3.82811
0.09355	3.82876
0.0936	3.82876
0.09365	3.82941
0.0937	3.83006
0.09375	3.83038
0.0938	3.83071
0.09385	3.83103
0.0939	3.83168
0.09395	3.83168
0.094	3.83168
0.09405	3.83233
0.0941	3.83233
0.09415	3.83298
0.0942	3.8333
0.09425	3.8333
0.0943	3.83428
0.09435	3.83428
0.0944	3.83428
0.09445	3.83493
0.0945	3.83525
0.09455	3.8359
0.0946	3.83655
0.09465	3.83655
0.0947	3.83752
0.09475	3.83785
0.0948	3.8385
0.09485	3.83915
0.0949	3.83947
0.09495	3.84044
0.095	3.84077
0.09505	3.84142
0.0951	3.84207
0.09515	3.84272
0.0952	3.84304
0.09525	3.84401
0.0953	3.84401
0.09535	3.84466
0.0954	3.84564
0.09545	3.84596
0.0955	3.84629
0.09555	3.84629
0.0956	3.84694
0.09565	3.84726
0.0957	3.84758
0.09575	3.84758
0.0958	3.84791
0.09585	3.84823
0.0959	3.84823
0.09595	3.84856
0.096	3.84888
0.09605	3.84953
0.0961	3.84986
0.09615	3.84986
0.0962	3.85051
0.09625	3.85083
0.0963	3.85148
0.09635	3.8518
0.0964	3.85213
0.09645	3.8531
0.0965	3.85343
0.09655	3.85408
0.0966	3.8544
0.09665	3.85505
0.0967	3.85537
0.09675	3.8557
0.0968	3.85602
0.09685	3.85602
0.0969	3.85667
0.09695	3.85732
0.097	3.85765
0.09705	3.85732
0.0971	3.85829
0.09715	3.85829
0.0972	3.85894
0.09725	3.85927
0.0973	3.85992
0.09735	3.85959
0.0974	3.85992
0.09745	3.86024
0.0975	3.86089
0.09755	3.86122
0.0976	3.86154
0.09765	3.86219
0.0977	3.86219
0.09775	3.86251
0.0978	3.86316
0.09785	3.86316
0.0979	3.86349
0.09795	3.86414
0.098	3.86414
0.09805	3.86479
0.0981	3.86479
0.09815	3.86543
0.0982	3.86576
0.09825	3.86576
0.0983	3.86641
0.09835	3.86706
0.0984	3.86706
0.09845	3.86738
0.0985	3.86803
0.09855	3.86868
0.0986	3.869
0.09865	3.86998
0.0987	3.8703
0.09875	3.87095
0.0988	3.87225
0.09885	3.8729
0.0989	3.87355
0.09895	3.87387
0.099	3.87452
0.09905	3.8755
[truncated: 5,812 more rows]
