# Supplementary material for: An evolutionarily conserved glycine-tyrosine motif forms a folding core in outer membrane proteins
Source: PLoS One. 2017 Aug 3;12(8):e0182016. doi: 10.1371/journal.pone.0182016 (PMC5542473; doi:10.1371/journal.pone.0182016)
Supplement: S1 File — (ZIP) [file pone.0182016.s001.zip › OmpX stopflow RAW data/OmpX WT 2/ompx_wt_ch1_035.bka]

BIO-KINE ASCII FILE
_COMMENT	External device
_COMMENT	Kinetics measurement
_COMMENT	Y Unit : Volt, X Unit : s
_COMMENT	Timebase 1 = .00005 s 5001 pts
_COMMENT	Timebase 2 = .001 s 2749 pts
_COMMENT	Timebase 3 = .5 s 44 pts
_SFM	SFM-300 /S Advanced mode
_SFM	Ratio : S1: 950, S2: 950, S3: 100
_SFM	Content : S1: , S2: , S3:
_SFM	Concentration : S1: , S2: , S3:
_SFM	Total volume : 422 �l Flow : 14 mL/s
_SFM	Acquisition start : 10 ms before stop
_SFM	cuve=FC-08, s1=10 ml , s2=10 ml , s3=1.9 ml
_UNITX	s
_UNITY	Volt
_DELTAX	0
_DATA
1e-300	2.31087
5e-5	2.33424
1e-4	2.35793
1.5e-4	2.38195
2e-4	2.40661
2.5e-4	2.4316
3e-4	2.45594
3.5e-4	2.48061
4e-4	2.5056
4.5e-4	2.52961
5e-4	2.55428
5.5e-4	2.5783
6e-4	2.60264
6.5e-4	2.626
7e-4	2.64872
7.5e-4	2.67176
8e-4	2.69448
8.5e-4	2.7159
9e-4	2.73667
9.5e-4	2.75712
0.001	2.77659
0.00105	2.79509
0.0011	2.81294
0.00115	2.82949
0.0012	2.84442
0.00125	2.8587
0.0013	2.87201
0.00135	2.88369
0.0014	2.8944
0.00145	2.90349
0.0015	2.91128
0.00155	2.91809
0.0016	2.92264
0.00165	2.92621
0.0017	2.92815
0.00175	2.9288
0.0018	2.92718
0.00185	2.92523
0.0019	2.92134
0.00195	2.9155
0.002	2.90868
0.00205	2.90024
0.0021	2.89051
0.00215	2.8798
0.0022	2.86811
0.00225	2.85448
0.0023	2.84053
0.00235	2.8256
0.0024	2.81002
0.00245	2.79249
0.0025	2.77562
0.00255	2.75744
0.0026	2.73959
0.00265	2.72045
0.0027	2.7013
0.00275	2.68215
0.0028	2.66235
0.00285	2.64256
0.0029	2.62276
0.00295	2.60329
0.003	2.58349
0.00305	2.56369
0.0031	2.54519
0.00315	2.52604
0.0032	2.50787
0.00325	2.4897
0.0033	2.47249
0.00335	2.45562
0.0034	2.43939
0.00345	2.42414
0.0035	2.40986
0.00355	2.3959
0.0036	2.3826
0.00365	2.37026
0.0037	2.35955
0.00375	2.34884
0.0038	2.33911
0.00385	2.33099
0.0039	2.3232
0.00395	2.31671
0.004	2.31055
0.00405	2.30568
0.0041	2.30146
0.00415	2.29854
0.0042	2.29627
0.00425	2.29562
0.0043	2.29497
0.00435	2.29562
0.0044	2.29757
0.00445	2.29984
0.0045	2.30276
0.00455	2.30665
0.0046	2.31152
0.00465	2.31704
0.0047	2.32288
0.00475	2.33002
0.0048	2.33651
0.00485	2.34462
0.0049	2.35274
0.00495	2.36183
0.005	2.37059
0.00505	2.38
0.0051	2.38876
0.00515	2.3985
0.0052	2.40824
0.00525	2.4183
0.0053	2.42803
0.00535	2.43809
0.0054	2.44848
0.00545	2.45789
0.0055	2.46828
0.00555	2.47834
0.0056	2.48872
0.00565	2.49878
0.0057	2.50949
0.00575	2.5202
0.0058	2.53091
0.00585	2.54162
0.0059	2.55298
0.00595	2.56434
0.006	2.57602
0.00605	2.58771
0.0061	2.59842
0.00615	2.61075
0.0062	2.62243
0.00625	2.63412
0.0063	2.64613
0.00635	2.65781
0.0064	2.67014
0.00645	2.68215
0.0065	2.69383
0.00655	2.70552
0.0066	2.7172
0.00665	2.72921
0.0067	2.74024
0.00675	2.75095
0.0068	2.76199
0.00685	2.7727
0.0069	2.78211
0.00695	2.7912
0.007	2.79996
0.00705	2.80807
0.0071	2.81521
0.00715	2.8217
0.0072	2.82754
0.00725	2.83241
0.0073	2.83696
0.00735	2.84053
0.0074	2.8428
0.00745	2.84475
0.0075	2.84604
0.00755	2.84604
0.0076	2.84572
0.00765	2.84475
0.0077	2.8428
0.00775	2.8402
0.0078	2.83696
0.00785	2.83274
0.0079	2.82852
0.00795	2.82333
0.008	2.81781
0.00805	2.81197
0.0081	2.80515
0.00815	2.79801
0.0082	2.7912
0.00825	2.78406
0.0083	2.77594
0.00835	2.7675
0.0084	2.75972
0.00845	2.75063
0.0085	2.74219
0.00855	2.73343
0.0086	2.72402
0.00865	2.71493
0.0087	2.70617
0.00875	2.6974
0.0088	2.68929
0.00885	2.67988
0.0089	2.67209
0.00895	2.6643
0.009	2.65716
0.00905	2.65034
0.0091	2.64418
0.00915	2.63899
0.0092	2.63444
0.00925	2.63022
0.0093	2.62763
0.00935	2.62503
0.0094	2.62406
0.00945	2.62341
0.0095	2.62373
0.00955	2.62503
0.0096	2.62665
0.00965	2.6286
0.0097	2.63249
0.00975	2.63574
0.0098	2.63996
0.00985	2.6445
0.0099	2.64872
0.00995	2.65391
0.01	2.65846
0.01005	2.66398
0.0101	2.66852
0.01015	2.67306
0.0102	2.67761
0.01025	2.68215
0.0103	2.68572
0.01035	2.68929
0.0104	2.69189
0.01045	2.69448
0.0105	2.69675
0.01055	2.6987
0.0106	2.7
0.01065	2.70097
0.0107	2.70195
0.01075	2.7026
0.0108	2.70227
0.01085	2.70195
0.0109	2.70195
0.01095	2.70162
0.011	2.70162
0.01105	2.70097
0.0111	2.70097
0.01115	2.7013
0.0112	2.70195
0.01125	2.70292
0.0113	2.70422
0.01135	2.70617
0.0114	2.70941
0.01145	2.71298
0.0115	2.7172
0.01155	2.72239
0.0116	2.72856
0.01165	2.73537
0.0117	2.74349
0.01175	2.75193
0.0118	2.76134
0.01185	2.77172
0.0119	2.78243
0.01195	2.79379
0.012	2.80612
0.01205	2.81878
0.0121	2.83144
0.01215	2.84442
0.0122	2.85773
0.01225	2.87103
0.0123	2.88434
0.01235	2.8983
0.0124	2.91095
0.01245	2.92393
0.0125	2.93692
0.01255	2.9486
0.0126	2.96061
0.01265	2.97197
0.0127	2.983
0.01275	2.99371
0.0128	3.00377
0.01285	3.01318
0.0129	3.02227
0.01295	3.03136
0.013	3.03947
0.01305	3.04661
0.0131	3.05375
0.01315	3.06024
0.0132	3.06608
0.01325	3.07193
0.0133	3.07647
0.01335	3.08101
0.0134	3.08523
0.01345	3.0888
0.0135	3.0927
0.01355	3.09497
0.0136	3.09724
0.01365	3.09951
0.0137	3.10178
0.01375	3.10341
0.0138	3.10503
0.01385	3.106
0.0139	3.1073
0.01395	3.10892
0.014	3.10925
0.01405	3.11022
0.0141	3.11087
0.01415	3.1112
0.0142	3.11184
0.01425	3.11282
0.0143	3.11249
0.01435	3.11282
0.0144	3.11347
0.01445	3.11347
0.0145	3.11412
0.01455	3.11477
0.0146	3.11444
0.01465	3.11541
0.0147	3.11574
0.01475	3.11606
0.0148	3.11639
0.01485	3.11671
0.0149	3.11736
0.01495	3.11736
0.015	3.11736
0.01505	3.11769
0.0151	3.11801
0.01515	3.11834
0.0152	3.11898
0.01525	3.11931
0.0153	3.11931
0.01535	3.11963
0.0154	3.11996
0.01545	3.12028
0.0155	3.12061
0.01555	3.12093
0.0156	3.12158
0.01565	3.12158
0.0157	3.12223
0.01575	3.12223
0.0158	3.12255
0.01585	3.1232
0.0159	3.12385
0.01595	3.12418
0.016	3.1245
0.01605	3.12515
0.0161	3.12548
0.01615	3.12548
0.0162	3.12612
0.01625	3.12677
0.0163	3.1271
0.01635	3.12742
0.0164	3.12775
0.01645	3.12872
0.0165	3.12905
0.01655	3.12969
0.0166	3.12969
0.01665	3.13067
0.0167	3.13132
0.01675	3.13132
0.0168	3.13229
0.01685	3.13262
0.0169	3.13294
0.01695	3.13391
0.017	3.13391
0.01705	3.13424
0.0171	3.13456
0.01715	3.13554
0.0172	3.13586
0.01725	3.13651
0.0173	3.13683
0.01735	3.13748
0.0174	3.13813
0.01745	3.13878
0.0175	3.13911
0.01755	3.13943
0.0176	3.14008
0.01765	3.1404
0.0177	3.14073
0.01775	3.14105
0.0178	3.1417
0.01785	3.1417
0.0179	3.14235
0.01795	3.14268
0.018	3.14333
0.01805	3.14365
0.0181	3.14397
0.01815	3.1443
0.0182	3.1443
0.01825	3.1443
0.0183	3.14495
0.01835	3.1456
0.0184	3.14592
0.01845	3.14592
0.0185	3.14625
0.01855	3.14625
0.0186	3.1469
0.01865	3.1469
0.0187	3.14754
0.01875	3.14819
0.0188	3.14787
0.01885	3.14884
0.0189	3.14884
0.01895	3.14949
0.019	3.15014
0.01905	3.15014
0.0191	3.15111
0.01915	3.15144
0.0192	3.15209
0.01925	3.15274
0.0193	3.15371
0.01935	3.15404
0.0194	3.15501
0.01945	3.15501
0.0195	3.15598
0.01955	3.15631
0.0196	3.15728
0.01965	3.15793
0.0197	3.15825
0.01975	3.15858
0.0198	3.15955
0.01985	3.1602
0.0199	3.1602
0.01995	3.16085
0.02	3.16118
0.02005	3.16118
0.0201	3.1615
0.02015	3.16247
0.0202	3.16247
0.02025	3.1628
0.0203	3.16312
0.02035	3.16312
0.0204	3.16312
0.02045	3.16345
0.0205	3.16377
0.02055	3.1641
0.0206	3.1641
0.02065	3.16377
0.0207	3.16442
0.02075	3.1641
0.0208	3.1641
0.02085	3.16442
0.0209	3.16475
0.02095	3.16507
0.021	3.16539
0.02105	3.16572
0.0211	3.16572
0.02115	3.16637
0.0212	3.16669
0.02125	3.16734
0.0213	3.16767
0.02135	3.16832
0.0214	3.16864
0.02145	3.16961
0.0215	3.17026
0.02155	3.17124
0.0216	3.17124
0.02165	3.17221
0.0217	3.17286
0.02175	3.17318
0.0218	3.17416
0.02185	3.17448
0.0219	3.17513
0.02195	3.17578
0.022	3.17578
0.02205	3.17643
0.0221	3.17675
0.02215	3.17708
0.0222	3.17773
0.02225	3.17805
0.0223	3.17805
0.02235	3.17805
0.0224	3.17838
0.02245	3.1787
0.0225	3.17935
0.02255	3.17903
0.0226	3.17903
0.02265	3.17935
0.0227	3.17967
0.02275	3.18
0.0228	3.17967
0.02285	3.17935
0.0229	3.18
0.02295	3.18032
0.023	3.18
0.02305	3.18032
0.0231	3.18032
0.02315	3.18032
0.0232	3.18032
0.02325	3.18032
0.0233	3.18065
0.02335	3.18097
0.0234	3.18097
0.02345	3.18065
0.0235	3.18065
0.02355	3.18097
0.0236	3.1813
0.02365	3.1813
0.0237	3.18097
0.02375	3.18162
0.0238	3.18162
0.02385	3.18162
0.0239	3.18162
0.02395	3.18195
0.024	3.18227
0.02405	3.1826
0.0241	3.18292
0.02415	3.18292
0.0242	3.18324
0.02425	3.18324
0.0243	3.18389
0.02435	3.18389
0.0244	3.18422
0.02445	3.18454
0.0245	3.18487
0.02455	3.18487
0.0246	3.18552
0.02465	3.18584
0.0247	3.18552
0.02475	3.18617
0.0248	3.18681
0.02485	3.18746
0.0249	3.18844
0.02495	3.18844
0.025	3.18909
0.02505	3.18973
0.0251	3.18973
0.02515	3.19071
0.0252	3.19136
0.02525	3.19201
0.0253	3.19298
0.02535	3.19363
0.0254	3.19428
0.02545	3.1946
0.0255	3.19525
0.02555	3.19623
0.0256	3.19655
0.02565	3.19752
0.0257	3.1985
0.02575	3.19915
0.0258	3.1998
0.02585	3.20012
0.0259	3.20109
0.02595	3.20272
0.026	3.20272
0.02605	3.20434
0.0261	3.20466
0.02615	3.20596
0.0262	3.20661
0.02625	3.20758
0.0263	3.20856
0.02635	3.20953
0.0264	3.21051
0.02645	3.21115
0.0265	3.21278
0.02655	3.2131
0.0266	3.2144
0.02665	3.21505
0.0267	3.2157
0.02675	3.217
0.0268	3.21797
0.02685	3.21862
0.0269	3.21927
0.02695	3.22024
0.027	3.22057
0.02705	3.22154
0.0271	3.22219
0.02715	3.22284
0.0272	3.22316
0.02725	3.22414
0.0273	3.22479
0.02735	3.22543
0.0274	3.22543
0.02745	3.22641
0.0275	3.22706
0.02755	3.22738
0.0276	3.22803
0.02765	3.22836
0.0277	3.22933
0.02775	3.22933
0.0278	3.2303
0.02785	3.23063
0.0279	3.23128
0.02795	3.23225
0.028	3.2329
0.02805	3.23355
0.0281	3.23452
0.02815	3.23485
0.0282	3.2355
0.02825	3.23647
0.0283	3.23712
0.02835	3.23744
0.0284	3.23777
0.02845	3.23809
0.0285	3.23874
0.02855	3.23907
0.0286	3.23971
0.02865	3.24036
0.0287	3.24101
0.02875	3.24134
0.0288	3.24199
0.02885	3.24264
0.0289	3.24361
0.02895	3.24393
0.029	3.24426
0.02905	3.24491
0.0291	3.24556
0.02915	3.24621
0.0292	3.24653
0.02925	3.24685
0.0293	3.24783
0.02935	3.24815
0.0294	3.2488
0.02945	3.24945
0.0295	3.24945
0.02955	3.2501
0.0296	3.25075
0.02965	3.25107
0.0297	3.25107
0.02975	3.25172
0.0298	3.25172
0.02985	3.25237
0.0299	3.25302
0.02995	3.25335
0.03	3.25367
0.03005	3.25399
0.0301	3.25497
0.03015	3.25497
0.0302	3.25562
0.03025	3.25562
0.0303	3.25627
0.03035	3.25627
0.0304	3.25627
0.03045	3.25659
0.0305	3.25692
0.03055	3.25692
0.0306	3.25659
0.03065	3.25659
0.0307	3.25659
0.03075	3.25692
0.0308	3.25659
0.03085	3.25692
0.0309	3.25659
0.03095	3.25659
0.031	3.25692
0.03105	3.25692
0.0311	3.25659
0.03115	3.25692
0.0312	3.25724
0.03125	3.25724
0.0313	3.25724
0.03135	3.25789
0.0314	3.25789
0.03145	3.25821
0.0315	3.25854
0.03155	3.25919
0.0316	3.25919
0.03165	3.25951
0.0317	3.25951
0.03175	3.26016
0.0318	3.26016
0.03185	3.26081
0.0319	3.26113
0.03195	3.26211
0.032	3.26211
0.03205	3.26243
0.0321	3.26308
0.03215	3.26406
0.0322	3.26406
0.03225	3.26503
0.0323	3.266
0.03235	3.26665
0.0324	3.2673
0.03245	3.26892
0.0325	3.26957
0.03255	3.27055
0.0326	3.2712
0.03265	3.27184
0.0327	3.27314
0.03275	3.27379
0.0328	3.27444
0.03285	3.27509
0.0329	3.27606
0.03295	3.27671
0.033	3.27736
0.03305	3.27866
0.0331	3.27898
0.03315	3.27963
0.0332	3.28061
0.03325	3.28093
0.0333	3.28093
0.03335	3.28191
0.0334	3.28223
0.03345	3.28255
0.0335	3.28255
0.03355	3.28353
0.0336	3.28385
0.03365	3.28418
0.0337	3.28483
0.03375	3.28548
0.0338	3.2858
0.03385	3.28645
0.0339	3.28677
0.03395	3.2871
0.034	3.2884
0.03405	3.2884
0.0341	3.28937
0.03415	3.28937
0.0342	3.29067
0.03425	3.29067
0.0343	3.29164
0.03435	3.29197
0.0344	3.29294
0.03445	3.29326
0.0345	3.29391
0.03455	3.29489
0.0346	3.29489
0.03465	3.29554
0.0347	3.29619
0.03475	3.29651
0.0348	3.29748
0.03485	3.29781
0.0349	3.29813
0.03495	3.29813
0.035	3.29846
0.03505	3.29878
0.0351	3.29911
0.03515	3.29911
0.0352	3.29911
0.03525	3.29911
0.0353	3.29943
0.03535	3.29943
0.0354	3.29976
0.03545	3.29976
0.0355	3.29976
0.03555	3.29976
0.0356	3.29976
0.03565	3.29976
0.0357	3.30008
0.03575	3.29976
0.0358	3.29976
0.03585	3.30008
0.0359	3.3004
0.03595	3.3004
0.036	3.30138
0.03605	3.30105
0.0361	3.30138
0.03615	3.30203
0.0362	3.303
0.03625	3.30333
0.0363	3.3043
0.03635	3.30495
0.0364	3.30625
0.03645	3.3069
0.0365	3.30852
0.03655	3.30917
0.0366	3.31047
0.03665	3.31111
0.0367	3.31241
0.03675	3.31339
0.0368	3.31468
0.03685	3.31533
0.0369	3.31663
0.03695	3.31728
0.037	3.31825
0.03705	3.3189
0.0371	3.31955
0.03715	3.32085
0.0372	3.32118
0.03725	3.3215
0.0373	3.32215
0.03735	3.3228
0.0374	3.3241
0.03745	3.3241
0.0375	3.32475
0.03755	3.32507
0.0376	3.32539
0.03765	3.32572
0.0377	3.32637
0.03775	3.32572
0.0378	3.32637
0.03785	3.32669
0.0379	3.32702
0.03795	3.32767
0.038	3.32702
0.03805	3.32832
0.0381	3.32864
0.03815	3.32929
0.0382	3.32994
0.03825	3.33026
0.0383	3.33091
0.03835	3.33156
0.0384	3.33221
0.03845	3.33253
0.0385	3.33318
0.03855	3.33383
0.0386	3.33416
0.03865	3.33513
0.0387	3.33545
0.03875	3.3361
0.0388	3.33708
0.03885	3.33675
0.0389	3.3374
0.03895	3.33773
0.039	3.33838
0.03905	3.3387
0.0391	3.33902
0.03915	3.33935
0.0392	3.33935
0.03925	3.34
0.0393	3.34
0.03935	3.34032
0.0394	3.34065
0.03945	3.34065
0.0395	3.34097
0.03955	3.3413
0.0396	3.3413
0.03965	3.3413
0.0397	3.34097
0.03975	3.34162
0.0398	3.3413
0.03985	3.3413
0.0399	3.34097
0.03995	3.34162
0.04	3.34097
0.04005	3.34097
0.0401	3.34097
0.04015	3.34097
0.0402	3.34097
0.04025	3.34097
0.0403	3.3413
0.04035	3.34097
0.0404	3.34162
0.04045	3.34195
0.0405	3.34195
0.04055	3.34195
0.0406	3.34227
0.04065	3.34324
0.0407	3.34357
0.04075	3.34422
0.0408	3.34454
0.04085	3.34552
0.0409	3.34681
0.04095	3.34714
0.041	3.34811
0.04105	3.34844
0.0411	3.34941
0.04115	3.35038
0.0412	3.35168
0.04125	3.35233
0.0413	3.35298
0.04135	3.35395
0.0414	3.35525
0.04145	3.3559
0.0415	3.35687
0.04155	3.35752
0.0416	3.35817
0.04165	3.35915
0.0417	3.3598
0.04175	3.36012
0.0418	3.36044
0.04185	3.36077
0.0419	3.36077
0.04195	3.36207
0.042	3.36207
0.04205	3.36207
0.0421	3.36207
0.04215	3.36207
0.0422	3.36207
0.04225	3.36207
0.0423	3.36174
0.04235	3.36174
0.0424	3.36207
0.04245	3.36142
0.0425	3.36174
0.04255	3.36174
0.0426	3.36239
0.04265	3.36239
0.0427	3.36337
0.04275	3.36337
0.0428	3.36401
0.04285	3.36499
0.0429	3.36564
0.04295	3.36596
0.043	3.36661
0.04305	3.36758
0.0431	3.36823
0.04315	3.36856
0.0432	3.36986
0.04325	3.37018
0.0433	3.37083
0.04335	3.37115
0.0434	3.3718
0.04345	3.37245
0.0435	3.3731
0.04355	3.37375
0.0436	3.37408
0.04365	3.37505
0.0437	3.37537
0.04375	3.37635
0.0438	3.37667
0.04385	3.37765
0.0439	3.37829
0.04395	3.37894
0.044	3.37959
0.04405	3.38024
0.0441	3.38057
0.04415	3.38122
0.0442	3.38186
0.04425	3.38186
0.0443	3.38251
0.04435	3.38349
0.0444	3.38349
0.04445	3.38414
0.0445	3.38446
0.04455	3.38446
0.0446	3.38446
0.04465	3.38511
0.0447	3.38479
0.04475	3.38511
0.0448	3.38511
0.04485	3.38511
0.0449	3.38511
0.04495	3.38511
0.045	3.38511
0.04505	3.38511
0.0451	3.38479
0.04515	3.38511
0.0452	3.38479
0.04525	3.38479
0.0453	3.38479
0.04535	3.38479
0.0454	3.38511
0.04545	3.38543
0.0455	3.38543
0.04555	3.38543
0.0456	3.38576
0.04565	3.38576
0.0457	3.38543
0.04575	3.38543
0.0458	3.38576
0.04585	3.38641
0.0459	3.38641
0.04595	3.38608
0.046	3.38673
0.04605	3.38673
0.0461	3.38641
0.04615	3.38673
0.0462	3.38706
0.04625	3.38706
0.0463	3.38771
0.04635	3.38803
0.0464	3.389
0.04645	3.38933
0.0465	3.38965
0.04655	3.39063
0.0466	3.3916
0.04665	3.39193
0.0467	3.39322
0.04675	3.39355
0.0468	3.39485
0.04685	3.39582
0.0469	3.39712
0.04695	3.39777
0.047	3.39939
0.04705	3.40036
0.0471	3.40134
0.04715	3.40199
0.0472	3.40328
0.04725	3.40426
0.0473	3.40523
0.04735	3.40621
0.0474	3.40685
0.04745	3.40783
0.0475	3.4088
0.04755	3.40913
0.0476	3.4101
0.04765	3.41042
0.0477	3.41075
0.04775	3.41107
0.0478	3.41172
0.04785	3.41237
0.0479	3.4127
0.04795	3.41302
0.048	3.41367
0.04805	3.41399
0.0481	3.41399
0.04815	3.41464
0.0482	3.41497
0.04825	3.41594
0.0483	3.41594
0.04835	3.41659
0.0484	3.41724
0.04845	3.41821
0.0485	3.41854
0.04855	3.41984
0.0486	3.42016
0.04865	3.42146
0.0487	3.42211
0.04875	3.42308
0.0488	3.42373
0.04885	3.42438
0.0489	3.42535
0.04895	3.426
0.049	3.42665
0.04905	3.4273
0.0491	3.42763
0.04915	3.42827
0.0492	3.4286
0.04925	3.42892
0.0493	3.42892
0.04935	3.42957
0.0494	3.42957
0.04945	3.42957
0.0495	3.42957
0.04955	3.4299
0.0496	3.4299
0.04965	3.43022
0.0497	3.43022
0.04975	3.43055
0.0498	3.43055
0.04985	3.43022
0.0499	3.43055
0.04995	3.43055
0.05	3.43087
0.05005	3.4312
0.0501	3.4312
0.05015	3.43152
0.0502	3.4312
0.05025	3.43152
0.0503	3.43217
0.05035	3.43249
0.0504	3.43282
0.05045	3.43379
0.0505	3.43412
0.05055	3.43477
0.0506	3.43541
0.05065	3.43639
0.0507	3.43736
0.05075	3.43801
0.0508	3.43866
0.05085	3.43898
0.0509	3.44028
0.05095	3.44126
0.051	3.44191
0.05105	3.44255
0.0511	3.44353
0.05115	3.44418
0.0512	3.44483
0.05125	3.44548
0.0513	3.44612
0.05135	3.4471
0.0514	3.44742
0.05145	3.4484
0.0515	3.44905
0.05155	3.44969
0.0516	3.45002
0.05165	3.45099
0.0517	3.45164
0.05175	3.45262
0.0518	3.45326
0.05185	3.45456
0.0519	3.45521
0.05195	3.45683
0.052	3.45781
0.05205	3.45943
0.0521	3.46138
0.05215	3.46203
0.0522	3.46397
0.05225	3.46462
0.0523	3.46592
0.05235	3.46722
0.0524	3.46852
0.05245	3.46982
0.0525	3.47047
0.05255	3.47111
0.0526	3.47209
0.05265	3.47274
0.0527	3.47339
0.05275	3.47436
0.0528	3.47468
0.05285	3.47533
0.0529	3.47566
0.05295	3.47598
0.053	3.47598
0.05305	3.47631
0.0531	3.47631
0.05315	3.47663
0.0532	3.47663
0.05325	3.47663
0.0533	3.47696
0.05335	3.47663
0.0534	3.47696
0.05345	3.47696
0.0535	3.47728
0.05355	3.47696
0.0536	3.47728
0.05365	3.47761
0.0537	3.47761
0.05375	3.47793
0.0538	3.47793
0.05385	3.47825
0.0539	3.4789
0.05395	3.47923
0.054	3.47923
0.05405	3.47955
0.0541	3.4802
0.05415	3.48085
0.0542	3.48118
0.05425	3.48182
0.0543	3.4815
0.05435	3.48247
0.0544	3.4828
0.05445	3.48377
0.0545	3.4841
0.05455	3.48442
0.0546	3.48442
0.05465	3.48539
0.0547	3.48507
0.05475	3.48572
0.0548	3.48604
0.05485	3.48669
0.0549	3.48702
0.05495	3.48767
0.055	3.48799
0.05505	3.48799
0.0551	3.48864
0.05515	3.48864
0.0552	3.48961
0.05525	3.48929
0.0553	3.48994
0.05535	3.49026
0.0554	3.49026
0.05545	3.49026
0.0555	3.49026
0.05555	3.49026
0.0556	3.49059
0.05565	3.49059
0.0557	3.48994
0.05575	3.49059
0.0558	3.49059
0.05585	3.49091
0.0559	3.49124
0.05595	3.49156
0.056	3.49188
0.05605	3.49221
0.0561	3.49286
0.05615	3.49318
0.0562	3.49383
0.05625	3.49448
0.0563	3.49545
0.05635	3.49675
0.0564	3.49773
0.05645	3.49805
0.0565	3.49902
0.05655	3.50032
0.0566	3.50162
0.05665	3.50227
0.0567	3.50357
0.05675	3.50454
0.0568	3.50584
0.05685	3.50681
0.0569	3.50779
0.05695	3.50844
0.057	3.50973
0.05705	3.51038
0.0571	3.51136
0.05715	3.51233
0.0572	3.51298
0.05725	3.51363
0.0573	3.51363
0.05735	3.51428
0.0574	3.5146
0.05745	3.51493
0.0575	3.51493
0.05755	3.51558
0.0576	3.51558
0.05765	3.51525
0.0577	3.51558
0.05775	3.51623
0.0578	3.51558
0.05785	3.51687
0.0579	3.51655
0.05795	3.51655
0.058	3.51623
0.05805	3.51623
0.0581	3.51623
0.05815	3.51623
0.0582	3.51558
0.05825	3.5159
0.0583	3.51525
0.05835	3.51493
0.0584	3.51493
0.05845	3.51428
0.0585	3.51395
0.05855	3.51395
0.0586	3.51363
0.05865	3.51363
0.0587	3.51298
0.05875	3.51298
0.0588	3.51298
0.05885	3.5133
0.0589	3.51298
0.05895	3.51363
0.059	3.51395
0.05905	3.5146
0.0591	3.51493
0.05915	3.51558
0.0592	3.5159
0.05925	3.51687
0.0593	3.51785
0.05935	3.51915
0.0594	3.52012
0.05945	3.52142
0.0595	3.52239
0.05955	3.52337
0.0596	3.52434
0.05965	3.52499
0.0597	3.52629
0.05975	3.52791
0.0598	3.52888
0.05985	3.52953
0.0599	3.53083
0.05995	3.5318
0.06	3.5331
0.06005	3.53343
0.0601	3.53408
0.06015	3.53505
0.0602	3.5357
0.06025	3.53602
0.0603	3.53667
0.06035	3.537
0.0604	3.53732
0.06045	3.53797
0.0605	3.53894
0.06055	3.53927
0.0606	3.53959
0.06065	3.54024
0.0607	3.54057
0.06075	3.54089
0.0608	3.54089
0.06085	3.54122
0.0609	3.54219
0.06095	3.54186
0.061	3.54251
0.06105	3.54284
0.0611	3.54284
0.06115	3.54316
0.0612	3.54381
0.06125	3.54414
0.0613	3.54446
0.06135	3.54511
0.0614	3.54511
0.06145	3.54576
0.0615	3.54641
0.06155	3.54706
0.0616	3.54706
0.06165	3.54836
0.0617	3.54933
0.06175	3.54965
0.0618	3.54998
0.06185	3.55095
0.0619	3.5516
0.06195	3.55257
0.062	3.55322
0.06205	3.55322
0.0621	3.5542
0.06215	3.55485
0.0622	3.55485
0.06225	3.55582
0.0623	3.55614
0.06235	3.55614
0.0624	3.55679
0.06245	3.55712
0.0625	3.55744
0.06255	3.55809
0.0626	3.55842
0.06265	3.55809
0.0627	3.55842
0.06275	3.55809
0.0628	3.55874
0.06285	3.55874
0.0629	3.55809
0.06295	3.55874
0.063	3.55907
0.06305	3.55907
0.0631	3.55874
0.06315	3.55907
0.0632	3.55907
0.06325	3.55907
0.0633	3.55939
0.06335	3.55939
0.0634	3.55971
0.06345	3.55971
0.0635	3.56004
0.06355	3.56004
0.0636	3.56036
0.06365	3.56036
0.0637	3.56069
0.06375	3.56101
0.0638	3.56199
0.06385	3.56199
0.0639	3.56231
0.06395	3.56328
0.064	3.56426
0.06405	3.56491
0.0641	3.56556
0.06415	3.56621
0.0642	3.56783
0.06425	3.56848
0.0643	3.56913
0.06435	3.57042
0.0644	3.5714
0.06445	3.5727
0.0645	3.57335
0.06455	3.57464
0.0646	3.57497
0.06465	3.57627
0.0647	3.57724
0.06475	3.57821
0.0648	3.57886
0.06485	3.57951
0.0649	3.58016
0.06495	3.58081
0.065	3.58146
0.06505	3.58211
0.0651	3.58276
0.06515	3.58308
0.0652	3.58341
0.06525	3.58373
0.0653	3.58438
0.06535	3.58503
0.0654	3.58535
0.06545	3.58535
0.0655	3.58568
0.06555	3.58633
0.0656	3.58665
0.06565	3.58665
0.0657	3.5873
0.06575	3.58763
0.0658	3.58795
0.06585	3.58795
0.0659	3.58827
0.06595	3.58827
0.066	3.58827
0.06605	3.58795
0.0661	3.58827
0.06615	3.58827
0.0662	3.58827
0.06625	3.58795
0.0663	3.58763
0.06635	3.58795
0.0664	3.5873
0.06645	3.5873
0.0665	3.58665
0.06655	3.58698
0.0666	3.58665
0.06665	3.58633
0.0667	3.586
0.06675	3.58568
0.0668	3.58503
0.06685	3.58535
0.0669	3.58503
0.06695	3.58503
0.067	3.5847
0.06705	3.5847
0.0671	3.58438
0.06715	3.58438
0.0672	3.5847
0.06725	3.5847
0.0673	3.58503
0.06735	3.58568
0.0674	3.586
0.06745	3.58665
0.0675	3.58698
0.06755	3.58795
0.0676	3.58827
0.06765	3.58957
0.0677	3.59022
0.06775	3.5912
0.0678	3.59184
0.06785	3.59314
0.0679	3.59347
0.06795	3.59444
0.068	3.59574
0.06805	3.59671
0.0681	3.59769
0.06815	3.59834
0.0682	3.59931
0.06825	3.60028
0.0683	3.60126
0.06835	3.60223
0.0684	3.6032
0.06845	3.60353
0.0685	3.60418
0.06855	3.60515
0.0686	3.60515
0.06865	3.6058
0.0687	3.60645
0.06875	3.6071
0.0688	3.60742
0.06885	3.60775
0.0689	3.6084
0.06895	3.60872
0.069	3.60905
0.06905	3.60937
0.0691	3.60969
0.06915	3.61002
0.0692	3.61067
0.06925	3.61067
0.0693	3.61067
0.06935	3.61099
0.0694	3.61164
0.06945	3.61197
0.0695	3.61229
0.06955	3.61229
0.0696	3.61326
0.06965	3.61326
0.0697	3.61359
0.06975	3.61424
0.0698	3.61521
0.06985	3.61554
0.0699	3.61619
0.06995	3.61651
0.07	3.61716
0.07005	3.61781
0.0701	3.61846
0.07015	3.61911
0.0702	3.61943
0.07025	3.62008
0.0703	3.6204
0.07035	3.62105
0.0704	3.62138
0.07045	3.62235
0.0705	3.623
0.07055	3.62268
0.0706	3.62365
0.07065	3.62397
0.0707	3.6243
0.07075	3.62495
0.0708	3.6256
0.07085	3.62592
0.0709	3.62592
0.07095	3.6269
0.071	3.62657
0.07105	3.6269
0.0711	3.62722
0.07115	3.62787
0.0712	3.62754
0.07125	3.62754
0.0713	3.62722
0.07135	3.62754
0.0714	3.6269
0.07145	3.62722
0.0715	3.62722
0.07155	3.62722
0.0716	3.62657
0.07165	3.62625
0.0717	3.62625
0.07175	3.62625
0.0718	3.62657
0.07185	3.62657
0.0719	3.6269
0.07195	3.62754
0.072	3.62754
0.07205	3.62819
0.0721	3.62819
0.07215	3.62949
0.0722	3.63014
0.07225	3.63047
0.0723	3.63111
0.07235	3.63176
0.0724	3.63274
0.07245	3.63339
0.0725	3.63436
0.07255	3.63501
0.0726	3.63533
0.07265	3.63598
0.0727	3.63598
0.07275	3.63663
0.0728	3.63728
0.07285	3.63793
0.0729	3.63761
0.07295	3.63825
0.073	3.6389
0.07305	3.63923
0.0731	3.63955
0.07315	3.63988
0.0732	3.63988
0.07325	3.64053
0.0733	3.64118
0.07335	3.6415
0.0734	3.64182
0.07345	3.6428
0.0735	3.64312
0.07355	3.64345
0.0736	3.64442
0.07365	3.64507
0.0737	3.64539
0.07375	3.64637
0.0738	3.64669
0.07385	3.64767
0.0739	3.64864
0.07395	3.64929
0.074	3.64994
0.07405	3.65059
0.0741	3.65124
0.07415	3.65221
0.0742	3.65253
0.07425	3.65318
0.0743	3.65351
0.07435	3.65416
0.0744	3.65448
0.07445	3.65513
0.0745	3.65513
0.07455	3.65545
0.0746	3.65578
0.07465	3.6561
0.0747	3.6561
0.07475	3.65675
0.0748	3.65643
0.07485	3.65675
0.0749	3.65708
0.07495	3.6574
0.075	3.65708
0.07505	3.65708
0.0751	3.65675
0.07515	3.65643
0.0752	3.65675
0.07525	3.65675
0.0753	3.65708
0.07535	3.65708
0.0754	3.65675
0.07545	3.65675
0.0755	3.65708
0.07555	3.65708
0.0756	3.65773
0.07565	3.65805
0.0757	3.6587
0.07575	3.6587
0.0758	3.65935
0.07585	3.65902
0.0759	3.65967
0.07595	3.66
0.076	3.66032
0.07605	3.66065
0.0761	3.6613
0.07615	3.6613
0.0762	3.6613
0.07625	3.66195
0.0763	3.66227
0.07635	3.66259
0.0764	3.66292
0.07645	3.66324
0.0765	3.66357
0.07655	3.66357
0.0766	3.66422
0.07665	3.66454
0.0767	3.66552
0.07675	3.66584
0.0768	3.66649
0.07685	3.66681
0.0769	3.66779
0.07695	3.66844
0.077	3.66909
0.07705	3.67006
0.0771	3.67071
0.07715	3.67136
0.0772	3.67233
0.07725	3.67298
0.0773	3.67428
0.07735	3.67525
0.0774	3.6759
0.07745	3.67655
0.0775	3.67752
0.07755	3.67752
0.0776	3.6785
0.07765	3.67915
0.0777	3.67947
0.07775	3.68012
0.0778	3.68044
0.07785	3.68044
0.0779	3.68077
0.07795	3.68109
0.078	3.68109
0.07805	3.68109
0.0781	3.68109
0.07815	3.68142
0.0782	3.68142
0.07825	3.68142
0.0783	3.68142
0.07835	3.68142
0.0784	3.68174
0.07845	3.68207
0.0785	3.68272
0.07855	3.68272
0.0786	3.68304
0.07865	3.68337
0.0787	3.68369
0.07875	3.68434
0.0788	3.68466
0.07885	3.68596
0.0789	3.68596
0.07895	3.68694
0.079	3.68726
0.07905	3.68791
0.0791	3.68823
0.07915	3.68888
0.0792	3.68953
0.07925	3.68953
0.0793	3.69018
0.07935	3.69018
0.0794	3.69083
0.07945	3.69083
0.0795	3.69083
0.07955	3.69051
0.0796	3.69083
0.07965	3.69018
0.0797	3.69018
0.07975	3.68953
0.0798	3.68953
0.07985	3.68953
0.0799	3.68921
0.07995	3.68921
0.08	3.68856
0.08005	3.68856
0.0801	3.68823
0.08015	3.68823
0.0802	3.68823
0.08025	3.68856
0.0803	3.68856
0.08035	3.68921
0.0804	3.68921
0.08045	3.69018
0.0805	3.69051
0.08055	3.69115
0.0806	3.69213
0.08065	3.69343
0.0807	3.69472
0.08075	3.69602
0.0808	3.69667
0.08085	3.69797
0.0809	3.69959
0.08095	3.70057
0.081	3.70251
0.08105	3.70349
0.0811	3.70511
0.08115	3.70608
0.0812	3.70738
0.08125	3.70868
0.0813	3.70998
0.08135	3.71063
0.0814	3.71193
0.08145	3.71257
0.0815	3.71355
0.08155	3.7142
0.0816	3.71452
0.08165	3.71485
0.0817	3.71517
0.08175	3.71517
0.0818	3.71582
0.08185	3.7155
0.0819	3.71614
0.08195	3.71647
0.082	3.71614
0.08205	3.71614
0.0821	3.71647
0.08215	3.71679
0.0822	3.71679
0.08225	3.71679
0.0823	3.71614
0.08235	3.71679
0.0824	3.71712
0.08245	3.71679
0.0825	3.71679
0.08255	3.71679
0.0826	3.71712
0.08265	3.71679
0.0827	3.71679
0.08275	3.71647
0.0828	3.71679
0.08285	3.71679
0.0829	3.71647
0.08295	3.71647
0.083	3.71647
0.08305	3.71647
0.0831	3.71647
0.08315	3.71647
0.0832	3.71679
0.08325	3.71679
0.0833	3.71744
0.08335	3.71744
0.0834	3.71744
0.08345	3.71809
0.0835	3.71842
0.08355	3.71907
0.0836	3.71907
0.08365	3.71939
0.0837	3.72069
0.08375	3.72101
0.0838	3.72134
0.08385	3.72134
0.0839	3.72231
0.08395	3.72231
0.084	3.72264
0.08405	3.72361
0.0841	3.72361
0.08415	3.72426
0.0842	3.72491
0.08425	3.72588
0.0843	3.72588
0.08435	3.72621
0.0844	3.72718
0.08445	3.72783
0.0845	3.72848
0.08455	3.72945
0.0846	3.7301
0.08465	3.73107
0.0847	3.73172
0.08475	3.7327
0.0848	3.73399
0.08485	3.73464
0.0849	3.73529
0.08495	3.73594
0.085	3.73659
0.08505	3.73756
0.0851	3.73789
0.08515	3.73951
0.0852	3.73951
0.08525	3.74081
0.0853	3.74081
0.08535	3.74178
0.0854	3.74178
0.08545	3.74243
0.0855	3.74243
0.08555	3.74276
0.0856	3.74308
0.08565	3.74308
0.0857	3.74276
0.08575	3.74243
0.0858	3.74211
0.08585	3.74211
0.0859	3.74178
0.08595	3.74146
0.086	3.74113
0.08605	3.74049
0.0861	3.74016
0.08615	3.73984
0.0862	3.73919
0.08625	3.73886
0.0863	3.73854
0.08635	3.73789
0.0864	3.73756
0.08645	3.73692
0.0865	3.73659
0.08655	3.73692
0.0866	3.73627
0.08665	3.73659
0.0867	3.73659
0.08675	3.73692
0.0868	3.73724
0.08685	3.73756
0.0869	3.73789
0.08695	3.73821
0.087	3.73886
0.08705	3.73919
0.0871	3.74016
0.08715	3.74049
0.0872	3.74113
0.08725	3.74146
0.0873	3.74211
0.08735	3.74276
0.0874	3.74341
0.08745	3.74406
0.0875	3.7447
0.08755	3.74568
0.0876	3.74633
0.08765	3.7473
0.0877	3.74827
0.08775	3.74892
0.0878	3.74957
0.08785	3.75087
0.0879	3.7512
0.08795	3.75217
0.088	3.75314
0.08805	3.75412
0.0881	3.75477
0.08815	3.75574
0.0882	3.75671
0.08825	3.75704
0.0883	3.75769
0.08835	3.75866
0.0884	3.75931
0.08845	3.75996
0.0885	3.76028
0.08855	3.76093
0.0886	3.76158
0.08865	3.76223
0.0887	3.76223
0.08875	3.76288
0.0888	3.76353
0.08885	3.76385
0.0889	3.76385
0.08895	3.76418
0.089	3.76483
0.08905	3.76483
0.0891	3.76548
0.08915	3.7658
0.0892	3.7658
0.08925	3.7658
0.0893	3.76677
0.08935	3.76677
0.0894	3.76742
0.08945	3.76775
0.0895	3.7684
0.08955	3.76872
0.0896	3.76872
0.08965	3.76969
0.0897	3.77002
0.08975	3.77099
0.0898	3.77132
0.08985	3.77229
0.0899	3.77262
0.08995	3.77326
0.09	3.77359
0.09005	3.77424
0.0901	3.77489
0.09015	3.77521
0.0902	3.77554
0.09025	3.77619
0.0903	3.77683
0.09035	3.77748
0.0904	3.77781
0.09045	3.77878
0.0905	3.77878
0.09055	3.77943
0.0906	3.77911
0.09065	3.77976
0.0907	3.78008
0.09075	3.7804
0.0908	3.78073
0.09085	3.78105
0.0909	3.78203
0.09095	3.78235
0.091	3.783
0.09105	3.78365
0.0911	3.7843
0.09115	3.78495
0.0912	3.78527
0.09125	3.78592
0.0913	3.78722
0.09135	3.78722
0.0914	3.78819
0.09145	3.78852
0.0915	3.78917
0.09155	3.78949
0.0916	3.78982
0.09165	3.78982
0.0917	3.79079
0.09175	3.79047
0.0918	3.79111
0.09185	3.79144
0.0919	3.79241
0.09195	3.79241
0.092	3.79274
0.09205	3.79339
0.0921	3.79339
0.09215	3.79404
0.0922	3.79404
0.09225	3.79468
0.0923	3.79468
0.09235	3.79501
0.0924	3.79501
0.09245	3.79598
0.0925	3.79598
0.09255	3.79598
0.0926	3.79598
0.09265	3.79631
0.0927	3.79631
0.09275	3.79631
0.0928	3.79631
0.09285	3.79696
0.0929	3.79696
0.09295	3.79696
0.093	3.79728
0.09305	3.79761
0.0931	3.79793
0.09315	3.79793
0.0932	3.79793
0.09325	3.79858
0.0933	3.79825
0.09335	3.7989
0.0934	3.79923
0.09345	3.7989
0.0935	3.7989
0.09355	3.79923
0.0936	3.7989
0.09365	3.79923
0.0937	3.7989
0.09375	3.7989
0.0938	3.7989
0.09385	3.79793
0.0939	3.79793
0.09395	3.79793
0.094	3.79761
0.09405	3.79696
0.0941	3.79696
0.09415	3.79728
0.0942	3.79631
0.09425	3.79663
0.0943	3.79663
0.09435	3.79598
0.0944	3.79631
0.09445	3.79598
0.0945	3.79598
0.09455	3.79631
0.0946	3.79631
0.09465	3.79663
0.0947	3.79663
0.09475	3.79663
0.0948	3.79728
0.09485	3.79761
0.0949	3.79793
0.09495	3.79793
0.095	3.7989
0.09505	3.7989
0.0951	3.79988
0.09515	3.79988
0.0952	3.80053
0.09525	3.80118
0.0953	3.8015
0.09535	3.80247
0.0954	3.80345
0.09545	3.80345
0.0955	3.8041
0.09555	3.80442
0.0956	3.80539
0.09565	3.80539
0.0957	3.80507
0.09575	3.80604
0.0958	3.80637
0.09585	3.80702
0.0959	3.80702
0.09595	3.80799
0.096	3.80832
0.09605	3.80864
0.0961	3.80896
0.09615	3.80961
0.0962	3.80994
0.09625	3.81059
0.0963	3.81059
0.09635	3.81156
0.0964	3.81189
0.09645	3.81221
0.0965	3.81221
0.09655	3.81286
0.0966	3.81318
0.09665	3.81383
0.0967	3.81383
0.09675	3.81416
0.0968	3.81448
0.09685	3.81481
0.0969	3.81481
0.09695	3.81546
0.097	3.8161
0.09705	3.81643
0.0971	3.81675
0.09715	3.81708
0.0972	3.81708
0.09725	3.81773
0.0973	3.81805
0.09735	3.81838
0.0974	3.81838
0.09745	3.8187
0.0975	3.81903
0.09755	3.81903
0.0976	3.81903
0.09765	3.8187
0.0977	3.81935
0.09775	3.81903
0.0978	3.81967
0.09785	3.81935
0.0979	3.81967
0.09795	3.82
0.098	3.82065
0.09805	3.82065
0.0981	3.82065
0.09815	3.82097
0.0982	3.82097
0.09825	3.82162
0.0983	3.8213
0.09835	3.82162
0.0984	3.82195
0.09845	3.82195
0.0985	3.82195
0.09855	3.82195
0.0986	3.82227
0.09865	3.82227
0.0987	3.82259
0.09875	3.82292
0.0988	3.82292
0.09885	3.82324
0.0989	3.82324
0.09895	3.82324
0.099	3.82357
0.09905	3.82389
[truncated: 5,812 more rows]
