# Supplementary material for: An evolutionarily conserved glycine-tyrosine motif forms a folding core in outer membrane proteins
Source: PLoS One. 2017 Aug 3;12(8):e0182016. doi: 10.1371/journal.pone.0182016 (PMC5542473; doi:10.1371/journal.pone.0182016)
Supplement: S1 File — (ZIP) [file pone.0182016.s001.zip › OmpX stopflow RAW data/OmpX WT 2/ompx_wt_ch1_036.bka]

BIO-KINE ASCII FILE
_COMMENT	External device
_COMMENT	Kinetics measurement
_COMMENT	Y Unit : Volt, X Unit : s
_COMMENT	Timebase 1 = .00005 s 5001 pts
_COMMENT	Timebase 2 = .001 s 2749 pts
_COMMENT	Timebase 3 = .5 s 44 pts
_SFM	SFM-300 /S Advanced mode
_SFM	Ratio : S1: 950, S2: 950, S3: 100
_SFM	Content : S1: , S2: , S3:
_SFM	Concentration : S1: , S2: , S3:
_SFM	Total volume : 422 �l Flow : 14 mL/s
_SFM	Acquisition start : 10 ms before stop
_SFM	cuve=FC-08, s1=10 ml , s2=10 ml , s3=1.9 ml
_UNITX	s
_UNITY	Volt
_DELTAX	0
_DATA
1e-300	2.32126
5e-5	2.34365
1e-4	2.36637
1.5e-4	2.38941
2e-4	2.41245
2.5e-4	2.4355
3e-4	2.45951
3.5e-4	2.4832
4e-4	2.5069
4.5e-4	2.53026
5e-4	2.55363
5.5e-4	2.57667
6e-4	2.59972
6.5e-4	2.62243
7e-4	2.6458
7.5e-4	2.66754
8e-4	2.68994
8.5e-4	2.71136
9e-4	2.7331
9.5e-4	2.75322
0.001	2.77367
0.00105	2.79282
0.0011	2.81132
0.00115	2.82884
0.0012	2.84539
0.00125	2.86097
0.0013	2.87558
0.00135	2.88856
0.0014	2.90057
0.00145	2.91128
0.0015	2.92036
0.00155	2.92815
0.0016	2.93399
0.00165	2.93886
0.0017	2.94178
0.00175	2.94373
0.0018	2.94341
0.00185	2.94146
0.0019	2.93821
0.00195	2.93367
0.002	2.9275
0.00205	2.91971
0.0021	2.91128
0.00215	2.90057
0.0022	2.88921
0.00225	2.87623
0.0023	2.8626
0.00235	2.84832
0.0024	2.83241
0.00245	2.81619
0.0025	2.79866
0.00255	2.78146
0.0026	2.76329
0.00265	2.74479
0.0027	2.72596
0.00275	2.70714
0.0028	2.68896
0.00285	2.67014
0.0029	2.65164
0.00295	2.63347
0.003	2.61497
0.00305	2.59777
0.0031	2.58024
0.00315	2.56272
0.0032	2.54649
0.00325	2.53091
0.0033	2.51404
0.00335	2.49911
0.0034	2.48418
0.00345	2.47022
0.0035	2.45659
0.00355	2.44393
0.0036	2.4316
0.00365	2.41959
0.0037	2.40888
0.00375	2.39882
0.0038	2.38909
0.00385	2.38032
0.0039	2.37189
0.00395	2.36507
0.004	2.35793
0.00405	2.35176
0.0041	2.34625
0.00415	2.34105
0.0042	2.33748
0.00425	2.33424
0.0043	2.33229
0.00435	2.33002
0.0044	2.32905
0.00445	2.32872
0.0045	2.32905
0.00455	2.33034
0.0046	2.33262
0.00465	2.33489
0.0047	2.33846
0.00475	2.343
0.0048	2.34819
0.00485	2.35436
0.0049	2.36085
0.00495	2.36832
0.005	2.37611
0.00505	2.38454
0.0051	2.39331
0.00515	2.40304
0.0052	2.4131
0.00525	2.42349
0.0053	2.43452
0.00535	2.44621
0.0054	2.45789
0.00545	2.47055
0.0055	2.48385
0.00555	2.49781
0.0056	2.51209
0.00565	2.52669
0.0057	2.54227
0.00575	2.55817
0.0058	2.57505
0.00585	2.59225
0.0059	2.6101
0.00595	2.62763
0.006	2.64677
0.00605	2.66657
0.0061	2.68604
0.00615	2.70649
0.0062	2.72694
0.00625	2.74836
0.0063	2.7688
0.00635	2.79055
0.0064	2.81132
0.00645	2.83209
0.0065	2.85253
0.00655	2.87233
0.0066	2.89148
0.00665	2.90965
0.0067	2.92653
0.00675	2.94243
0.0068	2.95769
0.00685	2.97067
0.0069	2.98268
0.00695	2.99306
0.007	3.0015
0.00705	3.00896
0.0071	3.01481
0.00715	3.01805
0.0072	3.02032
0.00725	3.02097
0.0073	3.02
0.00735	3.01708
0.0074	3.01286
0.00745	3.00734
0.0075	3.00053
0.00755	2.99241
0.0076	2.983
0.00765	2.97229
0.0077	2.96093
0.00775	2.94892
0.0078	2.93594
0.00785	2.92231
0.0079	2.90868
0.00795	2.89408
0.008	2.87915
0.00805	2.86422
0.0081	2.84896
0.00815	2.83371
0.0082	2.81846
0.00825	2.8032
0.0083	2.78795
0.00835	2.7727
0.0084	2.75809
0.00845	2.74316
0.0085	2.72856
0.00855	2.71395
0.0086	2.70032
0.00865	2.68637
0.0087	2.67274
0.00875	2.66008
0.0088	2.64775
0.00885	2.63606
0.0089	2.62503
0.00895	2.61464
0.009	2.60491
0.00905	2.5955
0.0091	2.58836
0.00915	2.58089
0.0092	2.5744
0.00925	2.56888
0.0093	2.56466
0.00935	2.56077
0.0094	2.55817
0.00945	2.55688
0.0095	2.5559
0.00955	2.55623
0.0096	2.55688
0.00965	2.55882
0.0097	2.56109
0.00975	2.56434
0.0098	2.56888
0.00985	2.5731
0.0099	2.57862
0.00995	2.58446
0.01	2.59063
0.01005	2.59712
0.0101	2.60393
0.01015	2.6114
0.0102	2.61951
0.01025	2.62763
0.0103	2.63606
0.01035	2.64483
0.0104	2.65359
0.01045	2.66235
0.0105	2.67176
0.01055	2.68118
0.0106	2.69124
0.01065	2.70097
0.0107	2.71006
0.01075	2.72045
0.0108	2.72986
0.01085	2.73959
0.0109	2.74933
0.01095	2.75939
0.011	2.76848
0.01105	2.77789
0.0111	2.78698
0.01115	2.79541
0.0112	2.8045
0.01125	2.81294
0.0113	2.82105
0.01135	2.82819
0.0114	2.83533
0.01145	2.84215
0.0115	2.84864
0.01155	2.85513
0.0116	2.8613
0.01165	2.86681
0.0117	2.87266
0.01175	2.87817
0.0118	2.88337
0.01185	2.88856
0.0119	2.89375
0.01195	2.89894
0.012	2.90414
0.01205	2.90965
0.0121	2.91452
0.01215	2.91874
0.0122	2.92393
0.01225	2.9288
0.0123	2.93302
0.01235	2.93724
0.0124	2.94178
0.01245	2.94568
0.0125	2.94925
0.01255	2.95347
0.0126	2.95671
0.01265	2.95996
0.0127	2.96223
0.01275	2.96515
0.0128	2.96775
0.01285	2.97034
0.0129	2.97262
0.01295	2.97489
0.013	2.97651
0.01305	2.97846
0.0131	2.9804
0.01315	2.9817
0.0132	2.98365
0.01325	2.98495
0.0133	2.98625
0.01335	2.98819
0.0134	2.98884
0.01345	2.99111
0.0135	2.99209
0.01355	2.99436
0.0136	2.99566
0.01365	2.99728
0.0137	2.99923
0.01375	3.00053
0.0138	3.0028
0.01385	3.00442
0.0139	3.00604
0.01395	3.00799
0.014	3.00994
0.01405	3.01156
0.0141	3.01318
0.01415	3.01481
0.0142	3.01708
0.01425	3.01838
0.0143	3.01967
0.01435	3.02162
0.0144	3.02324
0.01445	3.02487
0.0145	3.02617
0.01455	3.02746
0.0146	3.02876
0.01465	3.02974
0.0147	3.03103
0.01475	3.03201
0.0148	3.03331
0.01485	3.03428
0.0149	3.03558
0.01495	3.03623
0.015	3.03688
0.01505	3.03817
0.0151	3.03882
0.01515	3.03915
0.0152	3.0398
0.01525	3.04109
0.0153	3.04109
0.01535	3.04174
0.0154	3.04272
0.01545	3.04337
0.0155	3.04434
0.01555	3.04466
0.0156	3.04531
0.01565	3.04564
0.0157	3.04629
0.01575	3.04726
0.0158	3.04759
0.01585	3.04856
0.0159	3.04921
0.01595	3.04986
0.016	3.05051
0.01605	3.05115
0.0161	3.0518
0.01615	3.05245
0.0162	3.05375
0.01625	3.0544
0.0163	3.0544
0.01635	3.0557
0.0164	3.05635
0.01645	3.05667
0.0165	3.05732
0.01655	3.05797
0.0166	3.05829
0.01665	3.05894
0.0167	3.05894
0.01675	3.05927
0.0168	3.05894
0.01685	3.05927
0.0169	3.05927
0.01695	3.05959
0.017	3.05959
0.01705	3.05959
0.0171	3.05959
0.01715	3.06024
0.0172	3.06057
0.01725	3.06089
0.0173	3.06089
0.01735	3.06122
0.0174	3.06122
0.01745	3.06186
0.0175	3.06251
0.01755	3.06284
0.0176	3.06349
0.01765	3.06349
0.0177	3.06349
0.01775	3.06414
0.0178	3.06479
0.01785	3.06543
0.0179	3.06543
0.01795	3.06641
0.018	3.06641
0.01805	3.06706
0.0181	3.06738
0.01815	3.06836
0.0182	3.069
0.01825	3.06933
0.0183	3.06965
0.01835	3.06998
0.0184	3.07063
0.01845	3.07128
0.0185	3.07193
0.01855	3.07225
0.0186	3.0729
0.01865	3.07355
0.0187	3.07387
0.01875	3.0742
0.0188	3.07485
0.01885	3.07517
0.0189	3.07517
0.01895	3.07614
0.019	3.07582
0.01905	3.07647
0.0191	3.07679
0.01915	3.07679
0.0192	3.07679
0.01925	3.07679
0.0193	3.07679
0.01935	3.07647
0.0194	3.07679
0.01945	3.07679
0.0195	3.07647
0.01955	3.07614
0.0196	3.07679
0.01965	3.07647
0.0197	3.07647
0.01975	3.07647
0.0198	3.07647
0.01985	3.07647
0.0199	3.07614
0.01995	3.07582
0.02	3.07582
0.02005	3.07582
0.0201	3.07582
0.02015	3.07614
0.0202	3.07614
0.02025	3.07712
0.0203	3.07679
0.02035	3.07744
0.0204	3.07777
0.02045	3.07809
0.0205	3.07842
0.02055	3.07874
0.0206	3.07971
0.02065	3.08004
0.0207	3.08069
0.02075	3.08101
0.0208	3.08166
0.02085	3.08264
0.0209	3.08393
0.02095	3.08393
0.021	3.08458
0.02105	3.08556
0.0211	3.08621
0.02115	3.0875
0.0212	3.08783
0.02125	3.0888
0.0213	3.08945
0.02135	3.0901
0.0214	3.09107
0.02145	3.09205
0.0215	3.09237
0.02155	3.09335
0.0216	3.09399
0.02165	3.09497
0.0217	3.09562
0.02175	3.09594
0.0218	3.09659
0.02185	3.09724
0.0219	3.09756
0.02195	3.09821
0.022	3.09821
0.02205	3.09886
0.0221	3.09951
0.02215	3.09951
0.0222	3.09984
0.02225	3.10016
0.0223	3.10049
0.02235	3.10081
0.0224	3.10146
0.02245	3.10178
0.0225	3.10211
0.02255	3.10211
0.0226	3.10243
0.02265	3.10276
0.0227	3.10341
0.02275	3.10406
0.0228	3.10438
0.02285	3.1047
0.0229	3.10503
0.02295	3.10503
0.023	3.106
0.02305	3.10633
0.0231	3.10665
0.02315	3.10763
0.0232	3.10763
0.02325	3.1086
0.0233	3.10925
0.02335	3.10957
0.0234	3.11055
0.02345	3.1112
0.0235	3.11152
0.02355	3.11217
0.0236	3.11314
0.02365	3.11347
0.0237	3.11379
0.02375	3.11444
0.0238	3.11477
0.02385	3.11509
0.0239	3.11509
0.02395	3.11509
0.024	3.11509
0.02405	3.11541
0.0241	3.11574
0.02415	3.11606
0.0242	3.11574
0.02425	3.11606
0.0243	3.11639
0.02435	3.11606
0.0244	3.11606
0.02445	3.11606
0.0245	3.11574
0.02455	3.11606
0.0246	3.11541
0.02465	3.11574
0.0247	3.11477
0.02475	3.11477
0.0248	3.11444
0.02485	3.11444
0.0249	3.11412
0.02495	3.11412
0.025	3.11347
0.02505	3.11379
0.0251	3.11379
0.02515	3.11412
0.0252	3.11477
0.02525	3.11477
0.0253	3.11477
0.02535	3.11477
0.0254	3.11541
0.02545	3.11606
0.0255	3.11671
0.02555	3.11736
0.0256	3.11834
0.02565	3.11866
0.0257	3.11931
0.02575	3.12028
0.0258	3.12126
0.02585	3.12223
0.0259	3.1232
0.02595	3.12418
0.026	3.12548
0.02605	3.12645
0.0261	3.12807
0.02615	3.12872
0.0262	3.13002
0.02625	3.13132
0.0263	3.13229
0.02635	3.13424
0.0264	3.13521
0.02645	3.13651
0.0265	3.13748
0.02655	3.13813
0.0266	3.13976
0.02665	3.1404
0.0267	3.14105
0.02675	3.1417
0.0268	3.14235
0.02685	3.143
0.0269	3.143
0.02695	3.14333
0.027	3.14333
0.02705	3.14397
0.0271	3.14397
0.02715	3.1443
0.0272	3.14495
0.02725	3.14495
0.0273	3.14462
0.02735	3.14495
0.0274	3.14527
0.02745	3.1456
0.0275	3.1456
0.02755	3.14625
0.0276	3.14657
0.02765	3.14657
0.0277	3.1469
0.02775	3.14722
0.0278	3.14787
0.02785	3.14819
0.0279	3.14852
0.02795	3.14949
0.028	3.15014
0.02805	3.15047
0.0281	3.15111
0.02815	3.15209
0.0282	3.15241
0.02825	3.15274
0.0283	3.15371
0.02835	3.15468
0.0284	3.15533
0.02845	3.15566
0.0285	3.15631
0.02855	3.15696
0.0286	3.15793
0.02865	3.15825
0.0287	3.1589
0.02875	3.15923
0.0288	3.15955
0.02885	3.1602
0.0289	3.16118
0.02895	3.1615
0.029	3.16182
0.02905	3.16247
0.0291	3.1628
0.02915	3.16377
0.0292	3.16442
0.02925	3.16475
0.0293	3.16507
0.02935	3.16572
0.0294	3.16572
0.02945	3.16604
0.0295	3.16637
0.02955	3.16637
0.0296	3.16637
0.02965	3.16669
0.0297	3.16734
0.02975	3.16702
0.0298	3.16702
0.02985	3.16702
0.0299	3.16734
0.02995	3.16702
0.03	3.16734
0.03005	3.16734
0.0301	3.16734
0.03015	3.16767
0.0302	3.16734
0.03025	3.16702
0.0303	3.16702
0.03035	3.16734
0.0304	3.16734
0.03045	3.16767
0.0305	3.16767
0.03055	3.16767
0.0306	3.16767
0.03065	3.16832
0.0307	3.16832
0.03075	3.16864
0.0308	3.16864
0.03085	3.16929
0.0309	3.16929
0.03095	3.16994
0.031	3.16994
0.03105	3.17026
0.0311	3.17059
0.03115	3.17156
0.0312	3.17124
0.03125	3.17189
0.0313	3.17221
0.03135	3.17253
0.0314	3.17318
0.03145	3.17318
0.0315	3.17383
0.03155	3.17383
0.0316	3.17481
0.03165	3.17513
0.0317	3.17513
0.03175	3.1761
0.0318	3.1761
0.03185	3.1761
0.0319	3.17675
0.03195	3.1774
0.032	3.17773
0.03205	3.1787
0.0321	3.1787
0.03215	3.17967
0.0322	3.18
0.03225	3.18097
0.0323	3.1813
0.03235	3.18162
0.0324	3.18195
0.03245	3.18227
0.0325	3.1826
0.03255	3.18227
0.0326	3.18292
0.03265	3.18324
0.0327	3.18324
0.03275	3.18292
0.0328	3.18357
0.03285	3.18324
0.0329	3.18324
0.03295	3.18357
0.033	3.18389
0.03305	3.18357
0.0331	3.18389
0.03315	3.18389
0.0332	3.18422
0.03325	3.18389
0.0333	3.18422
0.03335	3.18454
0.0334	3.18454
0.03345	3.18552
0.0335	3.18552
0.03355	3.18552
0.0336	3.18584
0.03365	3.18649
0.0337	3.18681
0.03375	3.18746
0.0338	3.18746
0.03385	3.18811
0.0339	3.18876
0.03395	3.18876
0.034	3.18973
0.03405	3.19006
0.0341	3.19006
0.03415	3.19103
0.0342	3.19168
0.03425	3.19233
0.0343	3.19266
0.03435	3.1933
0.0344	3.19363
0.03445	3.1946
0.0345	3.1946
0.03455	3.19525
0.0346	3.19623
0.03465	3.19655
0.0347	3.19752
0.03475	3.19817
0.0348	3.19882
0.03485	3.19947
0.0349	3.1998
0.03495	3.20077
0.035	3.20109
0.03505	3.20174
0.0351	3.20207
0.03515	3.20239
0.0352	3.20337
0.03525	3.20337
0.0353	3.20401
0.03535	3.20434
0.0354	3.20499
0.03545	3.20499
0.0355	3.20596
0.03555	3.20694
0.0356	3.20758
0.03565	3.20823
0.0357	3.20888
0.03575	3.20986
0.0358	3.21083
0.03585	3.2118
0.0359	3.21278
0.03595	3.21408
0.036	3.21537
0.03605	3.21667
0.0361	3.21732
0.03615	3.21862
0.0362	3.21927
0.03625	3.22024
0.0363	3.22154
0.03635	3.22251
0.0364	3.22284
0.03645	3.22381
0.0365	3.22446
0.03655	3.22543
0.0366	3.22576
0.03665	3.22641
0.0367	3.22706
0.03675	3.22738
0.0368	3.22738
0.03685	3.22836
0.0369	3.22868
0.03695	3.229
0.037	3.22965
0.03705	3.22965
0.0371	3.22965
0.03715	3.22965
0.0372	3.22965
0.03725	3.22998
0.0373	3.22998
0.03735	3.2303
0.0374	3.2303
0.03745	3.2303
0.0375	3.23063
0.03755	3.23128
0.0376	3.23128
0.03765	3.2316
0.0377	3.23193
0.03775	3.23225
0.0378	3.23225
0.03785	3.23225
0.0379	3.23257
0.03795	3.23322
0.038	3.23355
0.03805	3.2342
0.0381	3.23452
0.03815	3.23485
0.0382	3.23517
0.03825	3.2355
0.0383	3.23614
0.03835	3.23647
0.0384	3.23679
0.03845	3.23744
0.0385	3.23744
0.03855	3.23842
0.0386	3.23939
0.03865	3.23971
0.0387	3.24036
0.03875	3.24101
0.0388	3.24166
0.03885	3.24231
0.0389	3.24361
0.03895	3.24361
0.039	3.24458
0.03905	3.24491
0.0391	3.24588
0.03915	3.24621
0.0392	3.24685
0.03925	3.24783
0.0393	3.24815
0.03935	3.2488
0.0394	3.24945
0.03945	3.2501
0.0395	3.25107
0.03955	3.25172
0.0396	3.2527
0.03965	3.25335
0.0397	3.25432
0.03975	3.25562
0.0398	3.25594
0.03985	3.25692
0.0399	3.25789
0.03995	3.25854
0.04	3.25984
0.04005	3.26016
0.0401	3.26016
0.04015	3.26113
0.0402	3.26178
0.04025	3.26178
0.0403	3.26243
0.04035	3.26276
0.0404	3.26276
0.04045	3.26243
0.0405	3.26243
0.04055	3.26211
0.0406	3.26178
0.04065	3.26211
0.0407	3.26113
0.04075	3.26113
0.0408	3.26113
0.04085	3.26081
0.0409	3.26049
0.04095	3.25984
0.041	3.26016
0.04105	3.25984
0.0411	3.25951
0.04115	3.25919
0.0412	3.25919
0.04125	3.25886
0.0413	3.25854
0.04135	3.25886
0.0414	3.25821
0.04145	3.25854
0.0415	3.25919
0.04155	3.25886
0.0416	3.25951
0.04165	3.25951
0.0417	3.25984
0.04175	3.26049
0.0418	3.26113
0.04185	3.26146
0.0419	3.26211
0.04195	3.26308
0.042	3.26373
0.04205	3.26503
0.0421	3.26535
0.04215	3.266
0.0422	3.2673
0.04225	3.26827
0.0423	3.26892
0.04235	3.2699
0.0424	3.27087
0.04245	3.27152
0.0425	3.27314
0.04255	3.27412
0.0426	3.27509
0.04265	3.27639
0.0427	3.27769
0.04275	3.27834
0.0428	3.27963
0.04285	3.28093
0.0429	3.28255
0.04295	3.28353
0.043	3.2845
0.04305	3.28612
0.0431	3.2871
0.04315	3.28775
0.0432	3.28905
0.04325	3.29002
0.0433	3.29067
0.04335	3.29164
0.0434	3.29229
0.04345	3.29359
0.0435	3.29424
0.04355	3.29456
0.0436	3.29489
0.04365	3.29554
0.0437	3.29586
0.04375	3.29586
0.0438	3.29651
0.04385	3.29651
0.0439	3.29683
0.04395	3.29683
0.044	3.29748
0.04405	3.29748
0.0441	3.29781
0.04415	3.29813
0.0442	3.29911
0.04425	3.29943
0.0443	3.30008
0.04435	3.3004
0.0444	3.30138
0.04445	3.30235
0.0445	3.303
0.04455	3.30365
0.0446	3.3043
0.04465	3.30527
0.0447	3.30625
0.04475	3.3069
0.0448	3.30722
0.04485	3.30754
0.0449	3.30819
0.04495	3.30852
0.045	3.30884
0.04505	3.30884
0.0451	3.30884
0.04515	3.30852
0.0452	3.30852
0.04525	3.30852
0.0453	3.30787
0.04535	3.30722
0.0454	3.30722
0.04545	3.30625
0.0455	3.30592
0.04555	3.30592
0.0456	3.30527
0.04565	3.30495
0.0457	3.3043
0.04575	3.3043
0.0458	3.30397
0.04585	3.30397
0.0459	3.30397
0.04595	3.3043
0.046	3.30462
0.04605	3.30527
0.0461	3.30592
0.04615	3.30625
0.0462	3.3069
0.04625	3.30722
0.0463	3.30787
0.04635	3.30819
0.0464	3.30917
0.04645	3.30949
0.0465	3.31014
0.04655	3.31079
0.0466	3.31144
0.04665	3.31209
0.0467	3.31241
0.04675	3.31306
0.0468	3.31339
0.04685	3.31371
0.0469	3.31371
0.04695	3.31371
0.047	3.31371
0.04705	3.31404
0.0471	3.31404
0.04715	3.31404
0.0472	3.31404
0.04725	3.31436
0.0473	3.31371
0.04735	3.31371
0.0474	3.31404
0.04745	3.31436
0.0475	3.31436
0.04755	3.31501
0.0476	3.31501
0.04765	3.31533
0.0477	3.31598
0.04775	3.31598
0.0478	3.31631
0.04785	3.31728
0.0479	3.31761
0.04795	3.31825
0.048	3.31858
0.04805	3.31988
0.0481	3.32085
0.04815	3.3215
0.0482	3.32215
0.04825	3.32312
0.0483	3.3241
0.04835	3.32507
0.0484	3.32604
0.04845	3.32702
0.0485	3.32799
0.04855	3.32896
0.0486	3.32994
0.04865	3.33156
0.0487	3.33221
0.04875	3.33318
0.0488	3.33383
0.04885	3.33481
0.0489	3.33513
0.04895	3.33578
0.049	3.3361
0.04905	3.33643
0.0491	3.33708
0.04915	3.3374
0.0492	3.33773
0.04925	3.33773
0.0493	3.33838
0.04935	3.33805
0.0494	3.3387
0.04945	3.3387
0.0495	3.33902
0.04955	3.33935
0.0496	3.33935
0.04965	3.33967
0.0497	3.33967
0.04975	3.33935
0.0498	3.34
0.04985	3.34032
0.0499	3.34032
0.04995	3.34065
0.05	3.3413
0.05005	3.34162
0.0501	3.34195
0.05015	3.34227
0.0502	3.34292
0.05025	3.34324
0.0503	3.34389
0.05035	3.34487
0.0504	3.34584
0.05045	3.34616
0.0505	3.34714
0.05055	3.34779
0.0506	3.34844
0.05065	3.34941
0.0507	3.35038
0.05075	3.35103
0.0508	3.35201
0.05085	3.35298
0.0509	3.35363
0.05095	3.35395
0.051	3.3546
0.05105	3.35525
0.0511	3.3559
0.05115	3.35623
0.0512	3.3572
0.05125	3.35752
0.0513	3.35817
0.05135	3.35882
0.0514	3.35915
0.05145	3.36012
0.0515	3.36109
0.05155	3.36174
0.0516	3.36272
0.05165	3.36337
0.0517	3.36434
0.05175	3.36499
0.0518	3.36564
0.05185	3.36661
0.0519	3.36661
0.05195	3.36758
0.052	3.36823
0.05205	3.36856
0.0521	3.36888
0.05215	3.36921
0.0522	3.36921
0.05225	3.36986
0.0523	3.36953
0.05235	3.36953
0.0524	3.36953
0.05245	3.36986
0.0525	3.36986
0.05255	3.36953
0.0526	3.36888
0.05265	3.36921
0.0527	3.36888
0.05275	3.36888
0.0528	3.36856
0.05285	3.36888
0.0529	3.36921
0.05295	3.36921
0.053	3.36921
0.05305	3.36953
0.0531	3.36953
0.05315	3.36986
0.0532	3.37051
0.05325	3.37051
0.0533	3.37115
0.05335	3.37115
0.0534	3.37148
0.05345	3.3718
0.0535	3.37148
0.05355	3.37213
0.0536	3.37245
0.05365	3.37278
0.0537	3.37343
0.05375	3.3731
0.0538	3.37375
0.05385	3.37408
0.0539	3.37375
0.05395	3.37472
0.054	3.37505
0.05405	3.37537
0.0541	3.37602
0.05415	3.37635
0.0542	3.377
0.05425	3.37732
0.0543	3.37765
0.05435	3.37797
0.0544	3.37829
0.05445	3.37862
0.0545	3.37927
0.05455	3.37992
0.0546	3.38057
0.05465	3.38089
0.0547	3.38154
0.05475	3.38219
0.0548	3.38316
0.05485	3.38381
0.0549	3.38414
0.05495	3.38479
0.055	3.38576
0.05505	3.38641
0.0551	3.38771
0.05515	3.38803
0.0552	3.389
0.05525	3.38965
0.0553	3.39095
0.05535	3.39095
0.0554	3.39193
0.05545	3.39225
0.0555	3.39322
0.05555	3.3942
0.0556	3.39517
0.05565	3.39582
0.0557	3.39614
0.05575	3.39712
0.0558	3.39744
0.05585	3.39809
0.0559	3.39842
0.05595	3.39939
0.056	3.39971
0.05605	3.40004
0.0561	3.40004
0.05615	3.40069
0.0562	3.40069
0.05625	3.40069
0.0563	3.40069
0.05635	3.40101
0.0564	3.40069
0.05645	3.40101
0.0565	3.40069
0.05655	3.40069
0.0566	3.40036
0.05665	3.39971
0.0567	3.39971
0.05675	3.39971
0.0568	3.39874
0.05685	3.39874
0.0569	3.39907
0.05695	3.39874
0.057	3.39874
0.05705	3.39842
0.0571	3.39809
0.05715	3.39809
0.0572	3.39809
0.05725	3.39842
0.0573	3.39809
0.05735	3.39809
0.0574	3.39874
0.05745	3.39842
0.0575	3.39842
0.05755	3.39874
0.0576	3.39874
0.05765	3.39907
0.0577	3.39874
0.05775	3.39907
0.0578	3.39939
0.05785	3.40036
0.0579	3.40069
0.05795	3.40101
0.058	3.40134
0.05805	3.40199
0.0581	3.40264
0.05815	3.40328
0.0582	3.40426
0.05825	3.40491
0.0583	3.40491
0.05835	3.40588
0.0584	3.40685
0.05845	3.4075
0.0585	3.40815
0.05855	3.4088
0.0586	3.40978
0.05865	3.4101
0.0587	3.41042
0.05875	3.41107
0.0588	3.41205
0.05885	3.41237
0.0589	3.4127
0.05895	3.41335
0.059	3.41399
0.05905	3.41432
0.0591	3.41529
0.05915	3.41562
0.0592	3.41659
0.05925	3.41724
0.0593	3.41821
0.05935	3.41886
0.0594	3.41919
0.05945	3.42049
0.0595	3.42146
0.05955	3.42211
0.0596	3.42308
0.05965	3.42406
0.0597	3.42535
0.05975	3.42633
0.0598	3.42763
0.05985	3.42827
0.0599	3.42892
0.05995	3.43022
0.06	3.43055
0.06005	3.43184
0.0601	3.43249
0.06015	3.43314
0.0602	3.43347
0.06025	3.43379
0.0603	3.43444
0.06035	3.43541
0.0604	3.43509
0.06045	3.43606
0.0605	3.43606
0.06055	3.43639
0.0606	3.43606
0.06065	3.43639
0.0607	3.43639
0.06075	3.43639
0.0608	3.43671
0.06085	3.43606
0.0609	3.43606
0.06095	3.43574
0.061	3.43606
0.06105	3.43574
0.0611	3.43574
0.06115	3.43574
0.0612	3.43574
0.06125	3.43606
0.0613	3.43541
0.06135	3.43606
0.0614	3.43606
0.06145	3.43639
0.0615	3.43671
0.06155	3.43736
0.0616	3.43769
0.06165	3.43834
0.0617	3.43898
0.06175	3.43963
0.0618	3.44093
0.06185	3.44158
0.0619	3.44255
0.06195	3.44418
0.062	3.44515
0.06205	3.44645
0.0621	3.44775
0.06215	3.44905
0.0622	3.45034
0.06225	3.45132
0.0623	3.45294
0.06235	3.45424
0.0624	3.45521
0.06245	3.45683
0.0625	3.45781
0.06255	3.45878
0.0626	3.45943
0.06265	3.4604
0.0627	3.46138
0.06275	3.46203
0.0628	3.46235
0.06285	3.463
0.0629	3.46333
0.06295	3.46365
0.063	3.46397
0.06305	3.4643
0.0631	3.4643
0.06315	3.46462
0.0632	3.46495
0.06325	3.46527
0.0633	3.46527
0.06335	3.46592
0.0634	3.46592
0.06345	3.46625
0.0635	3.46625
0.06355	3.46657
0.0636	3.46722
0.06365	3.46754
0.0637	3.46819
0.06375	3.46884
0.0638	3.46852
0.06385	3.46917
0.0639	3.46949
0.06395	3.47079
0.064	3.47144
0.06405	3.47144
0.0641	3.47241
0.06415	3.47274
0.0642	3.47339
0.06425	3.47436
0.0643	3.47436
0.06435	3.47533
0.0644	3.47598
0.06445	3.47598
0.0645	3.47663
0.06455	3.47761
0.0646	3.47793
0.06465	3.47825
0.0647	3.47825
0.06475	3.47825
0.0648	3.47858
0.06485	3.4789
0.0649	3.47858
0.06495	3.4789
0.065	3.4789
0.06505	3.4789
0.0651	3.47955
0.06515	3.47955
0.0652	3.47923
0.06525	3.47923
0.0653	3.4789
0.06535	3.47858
0.0654	3.47923
0.06545	3.4789
0.0655	3.4789
0.06555	3.47923
0.0656	3.4789
0.06565	3.47923
0.0657	3.47923
0.06575	3.47923
0.0658	3.47955
0.06585	3.47988
0.0659	3.48053
0.06595	3.48053
0.066	3.48053
0.06605	3.48085
0.0661	3.48118
0.06615	3.4815
0.0662	3.48182
0.06625	3.48215
0.0663	3.48247
0.06635	3.48247
0.0664	3.4828
0.06645	3.48215
0.0665	3.48247
0.06655	3.4828
0.0666	3.4828
0.06665	3.4828
0.0667	3.4828
0.06675	3.4828
0.0668	3.48247
0.06685	3.4828
0.0669	3.4828
0.06695	3.48247
0.067	3.48312
0.06705	3.48345
0.0671	3.48377
0.06715	3.48345
0.0672	3.4841
0.06725	3.4841
0.0673	3.48474
0.06735	3.48474
0.0674	3.48539
0.06745	3.48539
0.0675	3.48572
0.06755	3.48572
0.0676	3.48637
0.06765	3.48702
0.0677	3.48702
0.06775	3.48734
0.0678	3.48799
0.06785	3.48831
0.0679	3.48896
0.06795	3.48961
0.068	3.48994
0.06805	3.49059
0.0681	3.49124
0.06815	3.49188
0.0682	3.49188
0.06825	3.49253
0.0683	3.49318
0.06835	3.49318
0.0684	3.49416
0.06845	3.49416
0.0685	3.49448
0.06855	3.49448
0.0686	3.49448
0.06865	3.49513
0.0687	3.49481
0.06875	3.49513
0.0688	3.49545
0.06885	3.49545
0.0689	3.49578
0.06895	3.49545
0.069	3.49578
0.06905	3.49578
0.0691	3.49578
0.06915	3.49643
0.0692	3.4961
0.06925	3.49643
0.0693	3.4961
0.06935	3.4961
0.0694	3.49545
0.06945	3.49578
0.0695	3.4961
0.06955	3.49578
0.0696	3.49578
0.06965	3.49545
0.0697	3.49545
0.06975	3.49545
0.0698	3.49513
0.06985	3.49481
0.0699	3.49481
0.06995	3.49448
0.07	3.49416
0.07005	3.49416
0.0701	3.49416
0.07015	3.49383
0.0702	3.49351
0.07025	3.49351
0.0703	3.49383
0.07035	3.49383
0.0704	3.49383
0.07045	3.49448
0.0705	3.49481
0.07055	3.49481
0.0706	3.4961
0.07065	3.49675
0.0707	3.4974
0.07075	3.49773
0.0708	3.49838
0.07085	3.49935
0.0709	3.5
0.07095	3.50065
0.071	3.50195
0.07105	3.50324
0.0711	3.50357
0.07115	3.50519
0.0712	3.50552
0.07125	3.50584
0.0713	3.50714
0.07135	3.50779
0.0714	3.50941
0.07145	3.50941
0.0715	3.51038
0.07155	3.51168
0.0716	3.51266
0.07165	3.5133
0.0717	3.51363
0.07175	3.51428
0.0718	3.51493
0.07185	3.51525
0.0719	3.5159
0.07195	3.51558
0.072	3.51655
0.07205	3.51687
0.0721	3.51687
0.07215	3.51752
0.0722	3.51785
0.07225	3.51817
0.0723	3.5185
0.07235	3.51882
0.0724	3.51947
0.07245	3.5198
0.0725	3.52044
0.07255	3.52109
0.0726	3.52174
0.07265	3.52239
0.0727	3.52304
0.07275	3.52401
0.0728	3.52466
0.07285	3.52531
0.0729	3.52596
0.07295	3.52726
0.073	3.52791
0.07305	3.52888
0.0731	3.52921
0.07315	3.52986
0.0732	3.53051
0.07325	3.53115
0.0733	3.53148
0.07335	3.53278
0.0734	3.5331
0.07345	3.53375
0.0735	3.5344
0.07355	3.53472
0.0736	3.53537
0.07365	3.53667
0.0737	3.537
0.07375	3.53862
0.0738	3.53927
0.07385	3.53992
0.0739	3.54057
0.07395	3.54219
0.074	3.54316
0.07405	3.54446
0.0741	3.54511
0.07415	3.54608
0.0742	3.54673
0.07425	3.54803
0.0743	3.54868
0.07435	3.54933
0.0744	3.54998
0.07445	3.55095
0.0745	3.5516
0.07455	3.5516
0.0746	3.55225
0.07465	3.55322
0.0747	3.55387
0.07475	3.5542
0.0748	3.55485
0.07485	3.55517
0.0749	3.55582
0.07495	3.55647
0.075	3.55712
0.07505	3.55744
0.0751	3.55744
0.07515	3.55842
0.0752	3.55809
0.07525	3.55907
0.0753	3.55874
0.07535	3.55907
0.0754	3.55907
0.07545	3.55907
0.0755	3.55874
0.07555	3.55874
0.0756	3.55842
0.07565	3.55809
0.0757	3.55809
0.07575	3.55777
0.0758	3.55712
0.07585	3.55712
0.0759	3.55712
0.07595	3.55679
0.076	3.55647
0.07605	3.55647
0.0761	3.55614
0.07615	3.55647
0.0762	3.55614
0.07625	3.55647
0.0763	3.55712
0.07635	3.55712
0.0764	3.55744
0.07645	3.55777
0.0765	3.55777
0.07655	3.55809
0.0766	3.55842
0.07665	3.55874
0.0767	3.55939
0.07675	3.55939
0.0768	3.55971
0.07685	3.56036
0.0769	3.56134
0.07695	3.56101
0.077	3.56199
0.07705	3.56199
0.0771	3.56264
0.07715	3.56264
0.0772	3.56296
0.07725	3.56328
0.0773	3.56393
0.07735	3.56393
0.0774	3.56426
0.07745	3.56393
0.0775	3.56426
0.07755	3.56426
0.0776	3.56458
0.07765	3.56491
0.0777	3.56491
0.07775	3.56523
0.0778	3.56556
0.07785	3.56556
0.0779	3.56653
0.07795	3.56685
0.078	3.56718
0.07805	3.56815
0.0781	3.56848
0.07815	3.56913
0.0782	3.56978
0.07825	3.5714
0.0783	3.5714
0.07835	3.57205
0.0784	3.57302
0.07845	3.57335
0.0785	3.57399
0.07855	3.57497
0.0786	3.57497
0.07865	3.57627
0.0787	3.57627
0.07875	3.57692
0.0788	3.57724
0.07885	3.57821
0.0789	3.57919
0.07895	3.57951
0.079	3.58049
0.07905	3.58113
0.0791	3.58211
0.07915	3.58276
0.0792	3.58373
0.07925	3.5847
0.0793	3.58535
0.07935	3.58633
0.0794	3.5873
0.07945	3.58795
0.0795	3.58892
0.07955	3.58957
0.0796	3.59022
0.07965	3.59087
0.0797	3.59152
0.07975	3.59184
0.0798	3.59282
0.07985	3.59282
0.0799	3.59314
0.07995	3.59314
0.08	3.59379
0.08005	3.59444
0.0801	3.59444
0.08015	3.59477
0.0802	3.59509
0.08025	3.59509
0.0803	3.59574
0.08035	3.59574
0.0804	3.59639
0.08045	3.59639
0.0805	3.59704
0.08055	3.59736
0.0806	3.59801
0.08065	3.59834
0.0807	3.59866
0.08075	3.59931
0.0808	3.59963
0.08085	3.60061
0.0809	3.60093
0.08095	3.60158
0.081	3.60223
0.08105	3.60255
0.0811	3.6032
0.08115	3.60418
0.0812	3.6045
0.08125	3.60548
0.0813	3.6058
0.08135	3.60645
0.0814	3.6071
0.08145	3.60742
0.0815	3.60807
0.08155	3.60905
0.0816	3.60937
0.08165	3.61034
0.0817	3.61067
0.08175	3.61132
0.0818	3.61164
0.08185	3.61229
0.0819	3.61326
0.08195	3.61359
0.082	3.61424
0.08205	3.61424
0.0821	3.61489
0.08215	3.61489
0.0822	3.61521
0.08225	3.61554
0.0823	3.61521
0.08235	3.61489
0.0824	3.61424
0.08245	3.61424
0.0825	3.61391
0.08255	3.61326
0.0826	3.61294
0.08265	3.61229
0.0827	3.61164
0.08275	3.61132
0.0828	3.61132
0.08285	3.61067
0.0829	3.61002
0.08295	3.61002
0.083	3.60969
0.08305	3.60969
0.0831	3.60969
0.08315	3.61002
0.0832	3.61002
0.08325	3.61002
0.0833	3.61034
0.08335	3.61067
0.0834	3.61132
0.08345	3.61197
0.0835	3.61262
0.08355	3.61294
0.0836	3.61359
0.08365	3.61456
0.0837	3.61554
0.08375	3.61683
0.0838	3.61748
0.08385	3.61846
0.0839	3.61943
0.08395	3.6204
0.084	3.62105
0.08405	3.6217
0.0841	3.623
0.08415	3.6243
0.0842	3.62462
0.08425	3.6256
0.0843	3.62657
0.08435	3.6269
0.0844	3.62754
0.08445	3.62852
0.0845	3.62949
0.08455	3.62982
0.0846	3.63047
0.08465	3.63079
0.0847	3.63176
0.08475	3.63241
0.0848	3.63306
0.08485	3.63339
0.0849	3.63371
0.08495	3.63404
0.085	3.63436
0.08505	3.63436
0.0851	3.63501
0.08515	3.63501
0.0852	3.63468
0.08525	3.63501
0.0853	3.63501
0.08535	3.63468
0.0854	3.63468
0.08545	3.63404
0.0855	3.63404
0.08555	3.63339
0.0856	3.63371
0.08565	3.63306
0.0857	3.63274
0.08575	3.63274
0.0858	3.63209
0.08585	3.63176
0.0859	3.63144
0.08595	3.63111
0.086	3.63047
0.08605	3.63014
0.0861	3.63047
0.08615	3.62949
0.0862	3.62982
0.08625	3.62949
0.0863	3.62917
0.08635	3.62917
0.0864	3.62884
0.08645	3.62884
0.0865	3.62884
0.08655	3.62884
0.0866	3.62884
0.08665	3.62949
0.0867	3.62917
0.08675	3.62917
0.0868	3.62917
0.08685	3.62949
0.0869	3.62982
0.08695	3.63014
0.087	3.63079
0.08705	3.63111
0.0871	3.63176
0.08715	3.63306
0.0872	3.63306
0.08725	3.63404
0.0873	3.63501
0.08735	3.63598
0.0874	3.63696
0.08745	3.63793
0.0875	3.6389
0.08755	3.6402
0.0876	3.64118
0.08765	3.64215
0.0877	3.6428
0.08775	3.64377
0.0878	3.64507
0.08785	3.64572
0.0879	3.64604
0.08795	3.64734
0.088	3.64799
0.08805	3.64864
0.0881	3.64896
0.08815	3.64994
0.0882	3.65059
0.08825	3.65124
0.0883	3.65188
0.08835	3.65221
0.0884	3.65221
0.08845	3.65253
0.0885	3.65286
0.08855	3.65318
0.0886	3.65383
0.08865	3.65416
0.0887	3.65416
0.08875	3.65383
0.0888	3.65416
0.08885	3.65383
0.0889	3.65383
0.08895	3.65416
0.089	3.65383
0.08905	3.65416
0.0891	3.65383
0.08915	3.65383
0.0892	3.65448
0.08925	3.65351
0.0893	3.65383
0.08935	3.65416
0.0894	3.65416
0.08945	3.65416
0.0895	3.65416
0.08955	3.65481
0.0896	3.65481
0.08965	3.65481
0.0897	3.65545
0.08975	3.65578
0.0898	3.65578
0.08985	3.6561
0.0899	3.65643
0.08995	3.65675
0.09	3.65708
0.09005	3.6574
0.0901	3.65773
0.09015	3.65773
0.0902	3.65805
0.09025	3.65838
0.0903	3.65773
0.09035	3.6587
0.0904	3.65838
0.09045	3.65838
0.0905	3.65902
0.09055	3.6587
0.0906	3.65838
0.09065	3.6587
0.0907	3.65902
0.09075	3.65838
0.0908	3.65902
0.09085	3.65935
0.0909	3.65935
0.09095	3.65967
0.091	3.65935
0.09105	3.65967
0.0911	3.66
0.09115	3.66
0.0912	3.65967
0.09125	3.66032
0.0913	3.66
0.09135	3.66065
0.0914	3.6613
0.09145	3.66065
0.0915	3.6613
0.09155	3.6613
0.0916	3.66162
0.09165	3.66162
0.0917	3.66162
0.09175	3.66162
0.0918	3.66162
0.09185	3.66195
0.0919	3.66227
0.09195	3.66259
0.092	3.66227
0.09205	3.66227
0.0921	3.66227
0.09215	3.66259
0.0922	3.66259
0.09225	3.66227
0.0923	3.66259
0.09235	3.66227
0.0924	3.66259
0.09245	3.66259
0.0925	3.66259
0.09255	3.66259
0.0926	3.66324
0.09265	3.66324
0.0927	3.66357
0.09275	3.66389
0.0928	3.66454
0.09285	3.66552
0.0929	3.66649
0.09295	3.66714
0.093	3.66714
0.09305	3.66811
0.0931	3.66909
0.09315	3.66973
0.0932	3.67103
0.09325	3.67201
0.0933	3.67233
0.09335	3.6733
0.0934	3.67395
0.09345	3.67525
0.0935	3.6759
0.09355	3.67687
0.0936	3.67785
0.09365	3.67915
0.0937	3.67915
0.09375	3.6798
0.0938	3.68109
0.09385	3.68142
0.0939	3.68207
0.09395	3.68272
0.094	3.68272
0.09405	3.68369
0.0941	3.68401
0.09415	3.68466
0.0942	3.68499
0.09425	3.68531
0.0943	3.68531
0.09435	3.68596
0.0944	3.68596
0.09445	3.68694
0.0945	3.68694
0.09455	3.68758
0.0946	3.68791
0.09465	3.68823
0.0947	3.68856
0.09475	3.68856
0.0948	3.68921
0.09485	3.68921
0.0949	3.68953
0.09495	3.69018
0.095	3.69051
0.09505	3.69083
0.0951	3.6918
0.09515	3.6918
0.0952	3.6918
0.09525	3.69245
0.0953	3.6931
0.09535	3.69343
0.0954	3.69375
0.09545	3.6944
0.0955	3.6944
0.09555	3.69505
0.0956	3.69505
0.09565	3.69537
0.0957	3.6957
0.09575	3.69602
0.0958	3.69667
0.09585	3.697
0.0959	3.69797
0.09595	3.69829
0.096	3.69829
0.09605	3.69894
0.0961	3.69894
0.09615	3.69927
0.0962	3.70024
0.09625	3.70024
0.0963	3.70057
0.09635	3.70089
0.0964	3.70122
0.09645	3.70089
0.0965	3.70154
0.09655	3.70154
0.0966	3.70186
0.09665	3.70219
0.0967	3.70219
0.09675	3.70284
0.0968	3.70251
0.09685	3.70284
0.0969	3.70316
0.09695	3.70316
0.097	3.70381
0.09705	3.70349
0.0971	3.70349
0.09715	3.70349
0.0972	3.70316
0.09725	3.70349
0.0973	3.70349
0.09735	3.70349
0.0974	3.70284
0.09745	3.70349
0.0975	3.70381
0.09755	3.70349
0.0976	3.70381
0.09765	3.70381
0.0977	3.70414
0.09775	3.70479
0.0978	3.70511
0.09785	3.70576
0.0979	3.70608
0.09795	3.70673
0.098	3.70738
0.09805	3.70803
0.0981	3.70868
0.09815	3.709
0.0982	3.70998
0.09825	3.7103
0.0983	3.71063
0.09835	3.71095
0.0984	3.71128
0.09845	3.71193
0.0985	3.71193
0.09855	3.71225
0.0986	3.71225
0.09865	3.7129
0.0987	3.71355
0.09875	3.71355
0.0988	3.71387
0.09885	3.7142
0.0989	3.71452
0.09895	3.71485
0.099	3.7155
0.09905	3.71582
[truncated: 5,812 more rows]
