# Supplementary material for: An evolutionarily conserved glycine-tyrosine motif forms a folding core in outer membrane proteins
Source: PLoS One. 2017 Aug 3;12(8):e0182016. doi: 10.1371/journal.pone.0182016 (PMC5542473; doi:10.1371/journal.pone.0182016)
Supplement: S1 File — (ZIP) [file pone.0182016.s001.zip › OmpX stopflow RAW data/OmpX WT 2/ompx_wt_ch1_038.bka]

BIO-KINE ASCII FILE
_COMMENT	External device
_COMMENT	Kinetics measurement
_COMMENT	Y Unit : Volt, X Unit : s
_COMMENT	Timebase 1 = .00005 s 5001 pts
_COMMENT	Timebase 2 = .001 s 2749 pts
_COMMENT	Timebase 3 = .5 s 44 pts
_SFM	SFM-300 /S Advanced mode
_SFM	Ratio : S1: 950, S2: 950, S3: 100
_SFM	Content : S1: , S2: , S3:
_SFM	Concentration : S1: , S2: , S3:
_SFM	Total volume : 422 �l Flow : 14 mL/s
_SFM	Acquisition start : 10 ms before stop
_SFM	cuve=FC-08, s1=10 ml , s2=10 ml , s3=1.9 ml
_UNITX	s
_UNITY	Volt
_DELTAX	0
_DATA
1e-300	2.28913
5e-5	2.30568
1e-4	2.32353
1.5e-4	2.34138
2e-4	2.35988
2.5e-4	2.37903
3e-4	2.3985
3.5e-4	2.41797
4e-4	2.43809
4.5e-4	2.45821
5e-4	2.47931
5.5e-4	2.50008
6e-4	2.5215
6.5e-4	2.54292
7e-4	2.56402
7.5e-4	2.58608
8e-4	2.6075
8.5e-4	2.62925
9e-4	2.65099
9.5e-4	2.67241
0.001	2.69383
0.00105	2.71493
0.0011	2.7357
0.00115	2.7555
0.0012	2.77529
0.00125	2.79412
0.0013	2.81197
0.00135	2.82982
0.0014	2.84604
0.00145	2.86195
0.0015	2.87623
0.00155	2.88953
0.0016	2.90154
0.00165	2.9129
0.0017	2.92264
0.00175	2.93075
0.0018	2.93854
0.00185	2.94503
0.0019	2.9499
0.00195	2.95379
0.002	2.95574
0.00205	2.95671
0.0021	2.95671
0.00215	2.95477
0.0022	2.95217
0.00225	2.9473
0.0023	2.94276
0.00235	2.93627
0.0024	2.9288
0.00245	2.92004
0.0025	2.91063
0.00255	2.90024
0.0026	2.88888
0.00265	2.87688
0.0027	2.86422
0.00275	2.85026
0.0028	2.83631
0.00285	2.82235
0.0029	2.80742
0.00295	2.79217
0.003	2.77692
0.00305	2.76264
0.0031	2.74706
0.00315	2.73213
0.0032	2.71752
0.00325	2.7026
0.0033	2.68864
0.00335	2.67436
0.0034	2.66105
0.00345	2.64807
0.0035	2.63542
0.00355	2.62341
0.0036	2.61205
0.00365	2.60101
0.0037	2.59095
0.00375	2.58187
0.0038	2.57278
0.00385	2.56466
0.0039	2.5572
0.00395	2.55006
0.004	2.54389
0.00405	2.53805
0.0041	2.53318
0.00415	2.52864
0.0042	2.52442
0.00425	2.52118
0.0043	2.51826
0.00435	2.51598
0.0044	2.51371
0.00445	2.51241
0.0045	2.51144
0.00455	2.51014
0.0046	2.51047
0.00465	2.51014
0.0047	2.51079
0.00475	2.51144
0.0048	2.51241
0.00485	2.51436
0.0049	2.51566
0.00495	2.51793
0.005	2.51988
0.00505	2.52215
0.0051	2.52572
0.00515	2.52897
0.0052	2.53286
0.00525	2.53773
0.0053	2.54292
0.00535	2.54909
0.0054	2.55525
0.00545	2.56304
0.0055	2.57148
0.00555	2.58024
0.0056	2.58998
0.00565	2.60069
0.0057	2.61205
0.00575	2.62406
0.0058	2.63639
0.00585	2.64937
0.0059	2.66268
0.00595	2.67598
0.006	2.69026
0.00605	2.70389
0.0061	2.7172
0.00615	2.73116
0.0062	2.74381
0.00625	2.75712
0.0063	2.76978
0.00635	2.78178
0.0064	2.79314
0.00645	2.80418
0.0065	2.81456
0.00655	2.82462
0.0066	2.83371
0.00665	2.8415
0.0067	2.84929
0.00675	2.85578
0.0068	2.86162
0.00685	2.86681
0.0069	2.87201
0.00695	2.8759
0.007	2.87915
0.00705	2.88272
0.0071	2.88434
0.00715	2.88629
0.0072	2.88661
0.00725	2.88694
0.0073	2.88726
0.00735	2.88661
0.0074	2.88596
0.00745	2.88434
0.0075	2.88272
0.00755	2.88045
0.0076	2.8785
0.00765	2.87655
0.0077	2.87428
0.00775	2.87136
0.0078	2.86811
0.00785	2.86552
0.0079	2.86227
0.00795	2.85903
0.008	2.85513
0.00805	2.85091
0.0081	2.84637
0.00815	2.8415
0.0082	2.83631
0.00825	2.83047
0.0083	2.82397
0.00835	2.81748
0.0084	2.81034
0.00845	2.80255
0.0085	2.79477
0.00855	2.78698
0.0086	2.77886
0.00865	2.77075
0.0087	2.76329
0.00875	2.75485
0.0088	2.74738
0.00885	2.74024
0.0089	2.7331
0.00895	2.72629
0.009	2.72077
0.00905	2.71493
0.0091	2.70974
0.00915	2.70454
0.0092	2.69967
0.00925	2.69578
0.0093	2.69156
0.00935	2.68767
0.0094	2.6841
0.00945	2.68085
0.0095	2.67761
0.00955	2.67501
0.0096	2.67209
0.00965	2.66917
0.0097	2.66722
0.00975	2.66527
0.0098	2.66365
0.00985	2.66203
0.0099	2.66073
0.00995	2.66008
0.01	2.65878
0.01005	2.65846
0.0101	2.65846
0.01015	2.65911
0.0102	2.65911
0.01025	2.65976
0.0103	2.66073
0.01035	2.6617
0.0104	2.663
0.01045	2.66462
0.0105	2.66625
0.01055	2.66819
0.0106	2.67014
0.01065	2.67274
0.0107	2.67566
0.01075	2.67793
0.0108	2.6815
0.01085	2.68475
0.0109	2.68799
0.01095	2.69221
0.011	2.69643
0.01105	2.70065
0.0111	2.70519
0.01115	2.71006
0.0112	2.71493
0.01125	2.72045
0.0113	2.72564
0.01135	2.73083
0.0114	2.73667
0.01145	2.74251
0.0115	2.74803
0.01155	2.7542
0.0116	2.76004
0.01165	2.76621
0.0117	2.77237
0.01175	2.77886
0.0118	2.78568
0.01185	2.79282
0.0119	2.79996
0.01195	2.8071
0.012	2.81521
0.01205	2.82268
0.0121	2.83047
0.01215	2.8389
0.0122	2.84734
0.01225	2.8561
0.0123	2.86454
0.01235	2.87363
0.0124	2.88272
0.01245	2.89116
0.0125	2.90024
0.01255	2.90868
0.0126	2.91744
0.01265	2.92588
0.0127	2.93367
0.01275	2.94211
0.0128	2.9499
0.01285	2.95736
0.0129	2.96483
0.01295	2.97132
0.013	2.97781
0.01305	2.98365
0.0131	2.98982
0.01315	2.99501
0.0132	3.0002
0.01325	3.00442
0.0133	3.00896
0.01335	3.01286
0.0134	3.01643
0.01345	3.01903
0.0135	3.02227
0.01355	3.02519
0.0136	3.02746
0.01365	3.02974
0.0137	3.03168
0.01375	3.03331
0.0138	3.03493
0.01385	3.03623
0.0139	3.03785
0.01395	3.03882
0.014	3.0398
0.01405	3.04077
0.0141	3.04174
0.01415	3.04272
0.0142	3.04369
0.01425	3.04434
0.0143	3.04466
0.01435	3.04531
0.0144	3.04531
0.01445	3.04564
0.0145	3.04564
0.01455	3.04596
0.0146	3.04596
0.01465	3.04564
0.0147	3.04564
0.01475	3.04531
0.0148	3.04531
0.01485	3.04499
0.0149	3.04466
0.01495	3.04434
0.015	3.04434
0.01505	3.04369
0.0151	3.04369
0.01515	3.04239
0.0152	3.04239
0.01525	3.04239
0.0153	3.04174
0.01535	3.04174
0.0154	3.04207
0.01545	3.04239
0.0155	3.04239
0.01555	3.04239
0.0156	3.04304
0.01565	3.04369
0.0157	3.04402
0.01575	3.04434
0.0158	3.04531
0.01585	3.04596
0.0159	3.04694
0.01595	3.04759
0.016	3.04856
0.01605	3.04921
0.0161	3.05018
0.01615	3.05083
0.0162	3.0518
0.01625	3.05245
0.0163	3.0531
0.01635	3.0544
0.0164	3.05505
0.01645	3.05635
0.0165	3.05635
0.01655	3.05797
0.0166	3.05829
0.01665	3.05927
0.0167	3.05992
0.01675	3.06089
0.0168	3.06154
0.01685	3.06219
0.0169	3.06251
0.01695	3.06316
0.017	3.06381
0.01705	3.06381
0.0171	3.06479
0.01715	3.06446
0.0172	3.06511
0.01725	3.06543
0.0173	3.06608
0.01735	3.06608
0.0174	3.06641
0.01745	3.06641
0.0175	3.06641
0.01755	3.06673
0.0176	3.06771
0.01765	3.06771
0.0177	3.06803
0.01775	3.06803
0.0178	3.06836
0.01785	3.06868
0.0179	3.069
0.01795	3.06868
0.018	3.06933
0.01805	3.06933
0.0181	3.06933
0.01815	3.06965
0.0182	3.06998
0.01825	3.06998
0.0183	3.06998
0.01835	3.06998
0.0184	3.06998
0.01845	3.06933
0.0185	3.06965
0.01855	3.06965
0.0186	3.06965
0.01865	3.06965
0.0187	3.06998
0.01875	3.06933
0.0188	3.06998
0.01885	3.06998
0.0189	3.07063
0.01895	3.07063
0.019	3.07128
0.01905	3.07095
0.0191	3.07193
0.01915	3.0729
0.0192	3.07322
0.01925	3.0742
0.0193	3.07485
0.01935	3.0755
0.0194	3.07647
0.01945	3.07777
0.0195	3.07874
0.01955	3.07971
0.0196	3.08036
0.01965	3.08166
0.0197	3.08264
0.01975	3.08361
0.0198	3.08426
0.01985	3.08523
0.0199	3.08523
0.01995	3.08653
0.02	3.08718
0.02005	3.0875
0.0201	3.08815
0.02015	3.0888
0.0202	3.0888
0.02025	3.08945
0.0203	3.08945
0.02035	3.08978
0.0204	3.0901
0.02045	3.0901
0.0205	3.0901
0.02055	3.0901
0.0206	3.08978
0.02065	3.0901
0.0207	3.08978
0.02075	3.0901
0.0208	3.0901
0.02085	3.0901
0.0209	3.08978
0.02095	3.08945
0.021	3.08978
0.02105	3.08978
0.0211	3.08945
0.02115	3.0888
0.0212	3.0888
0.02125	3.08848
0.0213	3.08783
0.02135	3.08815
0.0214	3.08718
0.02145	3.08653
0.0215	3.08653
0.02155	3.08653
0.0216	3.08621
0.02165	3.08588
0.0217	3.08588
0.02175	3.08523
0.0218	3.08556
0.02185	3.08588
0.0219	3.08556
0.02195	3.08556
0.022	3.08588
0.02205	3.08556
0.0221	3.08556
0.02215	3.08588
0.0222	3.08588
0.02225	3.08588
0.0223	3.08556
0.02235	3.08556
0.0224	3.08556
0.02245	3.08556
0.0225	3.08588
0.02255	3.08588
0.0226	3.08653
0.02265	3.08685
0.0227	3.08718
0.02275	3.08783
0.0228	3.08815
0.02285	3.0888
0.0229	3.08913
0.02295	3.08978
0.023	3.0901
0.02305	3.0914
0.0231	3.09237
0.02315	3.09335
0.0232	3.09399
0.02325	3.09497
0.0233	3.09594
0.02335	3.09692
0.0234	3.09756
0.02345	3.09854
0.0235	3.09951
0.02355	3.10049
0.0236	3.10178
0.02365	3.10276
0.0237	3.10373
0.02375	3.10503
0.0238	3.10568
0.02385	3.10665
0.0239	3.10763
0.02395	3.10827
0.024	3.10957
0.02405	3.11022
0.0241	3.11087
0.02415	3.11152
0.0242	3.11217
0.02425	3.11282
0.0243	3.11314
0.02435	3.11379
0.0244	3.11412
0.02445	3.11444
0.0245	3.11509
0.02455	3.11541
0.0246	3.11574
0.02465	3.11574
0.0247	3.11704
0.02475	3.11736
0.0248	3.11769
0.02485	3.11801
0.0249	3.11898
0.02495	3.11898
0.025	3.11931
0.02505	3.11931
0.0251	3.11996
0.02515	3.11996
0.0252	3.12028
0.02525	3.12061
0.0253	3.12093
0.02535	3.12093
0.0254	3.12093
0.02545	3.12158
0.0255	3.12126
0.02555	3.12158
0.0256	3.12191
0.02565	3.12223
0.0257	3.12191
0.02575	3.12223
0.0258	3.12288
0.02585	3.12288
0.0259	3.1232
0.02595	3.1232
0.026	3.1245
0.02605	3.12483
0.0261	3.12515
0.02615	3.1258
0.0262	3.12645
0.02625	3.1271
0.0263	3.12775
0.02635	3.12807
0.0264	3.12905
0.02645	3.12969
0.0265	3.13067
0.02655	3.13132
0.0266	3.13197
0.02665	3.13262
0.0267	3.13359
0.02675	3.13456
0.0268	3.13489
0.02685	3.13554
0.0269	3.13651
0.02695	3.13716
0.027	3.13813
0.02705	3.13846
0.0271	3.13943
0.02715	3.14008
0.0272	3.14073
0.02725	3.1417
0.0273	3.14235
0.02735	3.14333
0.0274	3.1443
0.02745	3.1443
0.0275	3.1456
0.02755	3.14625
0.0276	3.14722
0.02765	3.14787
0.0277	3.14852
0.02775	3.14982
0.0278	3.15014
0.02785	3.15047
0.0279	3.15144
0.02795	3.15241
0.028	3.15306
0.02805	3.15371
0.0281	3.15436
0.02815	3.15501
0.0282	3.15533
0.02825	3.15598
0.0283	3.15696
0.02835	3.15696
0.0284	3.15793
0.02845	3.15858
0.0285	3.15858
0.02855	3.15923
0.0286	3.15955
0.02865	3.15988
0.0287	3.1602
0.02875	3.16053
0.0288	3.16085
0.02885	3.16118
0.0289	3.16118
0.02895	3.16182
0.029	3.16215
0.02905	3.16247
0.0291	3.1628
0.02915	3.16312
0.0292	3.16345
0.02925	3.16377
0.0293	3.1641
0.02935	3.16442
0.0294	3.16475
0.02945	3.16507
0.0295	3.16572
0.02955	3.16604
0.0296	3.16637
0.02965	3.16702
0.0297	3.16767
0.02975	3.16864
0.0298	3.16929
0.02985	3.16961
0.0299	3.17026
0.02995	3.17091
0.03	3.17156
0.03005	3.17221
0.0301	3.17286
0.03015	3.17351
0.0302	3.17448
0.03025	3.17481
0.0303	3.17513
0.03035	3.17546
0.0304	3.1761
0.03045	3.17643
0.0305	3.17708
0.03055	3.17675
0.0306	3.17643
0.03065	3.17643
0.0307	3.17675
0.03075	3.17675
0.0308	3.17675
0.03085	3.17675
0.0309	3.17643
0.03095	3.17675
0.031	3.17708
0.03105	3.17708
0.0311	3.17708
0.03115	3.1774
0.0312	3.17773
0.03125	3.17773
0.0313	3.17805
0.03135	3.17838
0.0314	3.1787
0.03145	3.17935
0.0315	3.17967
0.03155	3.18065
0.0316	3.18065
0.03165	3.18097
0.0317	3.18162
0.03175	3.18195
0.0318	3.1826
0.03185	3.18357
0.0319	3.18389
0.03195	3.18454
0.032	3.18519
0.03205	3.18519
0.0321	3.18552
0.03215	3.18617
0.0322	3.18649
0.03225	3.18746
0.0323	3.18779
0.03235	3.18779
0.0324	3.18909
0.03245	3.18941
0.0325	3.19006
0.03255	3.19038
0.0326	3.19103
0.03265	3.19136
0.0327	3.19233
0.03275	3.19233
0.0328	3.19298
0.03285	3.19363
0.0329	3.19428
0.03295	3.1946
0.033	3.19493
0.03305	3.19558
0.0331	3.19623
0.03315	3.19623
0.0332	3.19687
0.03325	3.19687
0.0333	3.19752
0.03335	3.19752
0.0334	3.19785
0.03345	3.19752
0.0335	3.19785
0.03355	3.19785
0.0336	3.19817
0.03365	3.19882
0.0337	3.19882
0.03375	3.19947
0.0338	3.19947
0.03385	3.20012
0.0339	3.20044
0.03395	3.20077
0.034	3.20174
0.03405	3.20239
0.0341	3.20304
0.03415	3.20369
0.0342	3.20434
0.03425	3.20531
0.0343	3.20629
0.03435	3.20661
0.0344	3.20758
0.03445	3.20823
0.0345	3.20921
0.03455	3.20953
0.0346	3.21018
0.03465	3.21115
0.0347	3.21115
0.03475	3.2118
0.0348	3.21245
0.03485	3.2131
0.0349	3.2131
0.03495	3.2131
0.035	3.21375
0.03505	3.21408
0.0351	3.21408
0.03515	3.2144
0.0352	3.2144
0.03525	3.21408
0.0353	3.21472
0.03535	3.21472
0.0354	3.2144
0.03545	3.2144
0.0355	3.2144
0.03555	3.2144
0.0356	3.21537
0.03565	3.21537
0.0357	3.21537
0.03575	3.2157
0.0358	3.21602
0.03585	3.21667
0.0359	3.217
0.03595	3.21732
0.036	3.21797
0.03605	3.21829
0.0361	3.21862
0.03615	3.21927
0.0362	3.21992
0.03625	3.22089
0.0363	3.22122
0.03635	3.22186
0.0364	3.22219
0.03645	3.22284
0.0365	3.22316
0.03655	3.22349
0.0366	3.22414
0.03665	3.22446
0.0367	3.22479
0.03675	3.22479
0.0368	3.22511
0.03685	3.22543
0.0369	3.22511
0.03695	3.22576
0.037	3.22576
0.03705	3.22576
0.0371	3.22641
0.03715	3.22641
0.0372	3.22673
0.03725	3.22706
0.0373	3.22738
0.03735	3.22771
0.0374	3.22803
0.03745	3.22836
0.0375	3.229
0.03755	3.22965
0.0376	3.22998
0.03765	3.23095
0.0377	3.2316
0.03775	3.23257
0.0378	3.2329
0.03785	3.2342
0.0379	3.23517
0.03795	3.23582
0.038	3.23712
0.03805	3.23777
0.0381	3.23874
0.03815	3.24004
0.0382	3.24069
0.03825	3.24166
0.0383	3.24231
0.03835	3.24296
0.0384	3.24361
0.03845	3.24458
0.0385	3.24523
0.03855	3.24588
0.0386	3.24621
0.03865	3.24653
0.0387	3.24685
0.03875	3.24783
0.0388	3.24815
0.03885	3.24815
0.0389	3.24815
0.03895	3.24815
0.039	3.2488
0.03905	3.24913
0.0391	3.24913
0.03915	3.24978
0.0392	3.24945
0.03925	3.24978
0.0393	3.2501
0.03935	3.24978
0.0394	3.24945
0.03945	3.24945
0.0395	3.24978
0.03955	3.24913
0.0396	3.24945
0.03965	3.24913
0.0397	3.24913
0.03975	3.2488
0.0398	3.24848
0.03985	3.24848
0.0399	3.24848
0.03995	3.24848
0.04	3.24815
0.04005	3.24848
0.0401	3.24848
0.04015	3.2488
0.0402	3.24848
0.04025	3.2488
0.0403	3.2488
0.04035	3.24978
0.0404	3.2501
0.04045	3.25075
0.0405	3.25107
0.04055	3.25205
0.0406	3.25237
0.04065	3.25367
0.0407	3.25399
0.04075	3.25432
0.0408	3.25529
0.04085	3.25594
0.0409	3.25627
0.04095	3.25692
0.041	3.25756
0.04105	3.25821
0.0411	3.25886
0.04115	3.25951
0.0412	3.25984
0.04125	3.26081
0.0413	3.26146
0.04135	3.26178
0.0414	3.26308
0.04145	3.26373
0.0415	3.26438
0.04155	3.26503
0.0416	3.26503
0.04165	3.26535
0.0417	3.26633
0.04175	3.26665
0.0418	3.26698
0.04185	3.26698
0.0419	3.2673
0.04195	3.2673
0.042	3.26763
0.04205	3.26763
0.0421	3.26827
0.04215	3.26827
0.0422	3.2686
0.04225	3.26925
0.0423	3.26892
0.04235	3.26925
0.0424	3.26957
0.04245	3.27022
0.0425	3.27055
0.04255	3.27087
0.0426	3.27087
0.04265	3.27152
0.0427	3.27184
0.04275	3.27217
0.0428	3.27249
0.04285	3.27249
0.0429	3.27282
0.04295	3.27347
0.043	3.27412
0.04305	3.27412
0.0431	3.27477
0.04315	3.27509
0.0432	3.27639
0.04325	3.27671
0.0433	3.27704
0.04335	3.27769
0.0434	3.27866
0.04345	3.27963
0.0435	3.28028
0.04355	3.28126
0.0436	3.28223
0.04365	3.28255
0.0437	3.28385
0.04375	3.28483
0.0438	3.2858
0.04385	3.28612
0.0439	3.2871
0.04395	3.28775
0.044	3.28872
0.04405	3.28905
0.0441	3.28937
0.04415	3.29002
0.0442	3.29034
0.04425	3.29034
0.0443	3.29067
0.04435	3.29132
0.0444	3.29132
0.04445	3.29164
0.0445	3.29164
0.04455	3.29197
0.0446	3.29197
0.04465	3.29197
0.0447	3.29164
0.04475	3.29197
0.0448	3.29197
0.04485	3.29164
0.0449	3.29197
0.04495	3.29132
0.045	3.29164
0.04505	3.29164
0.0451	3.29262
0.04515	3.29229
0.0452	3.29229
0.04525	3.29326
0.0453	3.29359
0.04535	3.29489
0.0454	3.29521
0.04545	3.29586
0.0455	3.29683
0.04555	3.29748
0.0456	3.29846
0.04565	3.29943
0.0457	3.30073
0.04575	3.30138
0.0458	3.30268
0.04585	3.30397
0.0459	3.30495
0.04595	3.3056
0.046	3.30657
0.04605	3.30754
0.0461	3.30852
0.04615	3.30949
0.0462	3.31014
0.04625	3.31111
0.0463	3.31176
0.04635	3.31241
0.0464	3.31339
0.04645	3.31371
0.0465	3.31436
0.04655	3.31533
0.0466	3.31598
0.04665	3.31663
0.0467	3.31761
0.04675	3.31825
0.0468	3.31825
0.04685	3.31923
0.0469	3.31988
0.04695	3.32053
0.047	3.32085
0.04705	3.3215
0.0471	3.32215
0.04715	3.32247
0.0472	3.32345
0.04725	3.32377
0.0473	3.32442
0.04735	3.32539
0.0474	3.32637
0.04745	3.32669
0.0475	3.32734
0.04755	3.32832
0.0476	3.32864
0.04765	3.32961
0.0477	3.32994
0.04775	3.33059
0.0478	3.33091
0.04785	3.33124
0.0479	3.33188
0.04795	3.33253
0.048	3.33286
0.04805	3.33351
0.0481	3.33383
0.04815	3.33416
0.0482	3.33448
0.04825	3.33513
0.0483	3.33513
0.04835	3.33578
0.0484	3.33643
0.04845	3.33643
0.0485	3.33675
0.04855	3.33675
0.0486	3.33675
0.04865	3.33643
0.0487	3.33675
0.04875	3.33708
0.0488	3.33675
0.04885	3.33675
0.0489	3.33675
0.04895	3.33643
0.049	3.33675
0.04905	3.3361
0.0491	3.33643
0.04915	3.3361
0.0492	3.33578
0.04925	3.3361
0.0493	3.33643
0.04935	3.3361
0.0494	3.33578
0.04945	3.3361
0.0495	3.33675
0.04955	3.33708
0.0496	3.3374
0.04965	3.33805
0.0497	3.33838
0.04975	3.33902
0.0498	3.33935
0.04985	3.34032
0.0499	3.34065
0.04995	3.34162
0.05	3.34227
0.05005	3.34292
0.0501	3.34389
0.05015	3.34454
0.0502	3.34519
0.05025	3.34552
0.0503	3.34649
0.05035	3.34714
0.0504	3.34811
0.05045	3.34909
0.0505	3.34973
0.05055	3.34973
0.0506	3.35103
0.05065	3.35168
0.0507	3.35233
0.05075	3.35298
0.0508	3.35266
0.05085	3.35363
0.0509	3.35363
0.05095	3.35395
0.051	3.35395
0.05105	3.3546
0.0511	3.35428
0.05115	3.35428
0.0512	3.35428
0.05125	3.35395
0.0513	3.35395
0.05135	3.35395
0.0514	3.35395
0.05145	3.35363
0.0515	3.35363
0.05155	3.35363
0.0516	3.3533
0.05165	3.35363
0.0517	3.35363
0.05175	3.35363
0.0518	3.35363
0.05185	3.35395
0.0519	3.35428
0.05195	3.3546
0.052	3.35428
0.05205	3.3546
0.0521	3.35525
0.05215	3.35558
0.0522	3.35623
0.05225	3.35687
0.0523	3.35752
0.05235	3.35785
0.0524	3.35882
0.05245	3.3598
0.0525	3.36077
0.05255	3.36207
0.0526	3.36337
0.05265	3.36466
0.0527	3.36629
0.05275	3.36726
0.0528	3.36953
0.05285	3.37083
0.0529	3.37245
0.05295	3.3744
0.053	3.3757
0.05305	3.377
0.0531	3.37829
0.05315	3.37992
0.0532	3.38122
0.05325	3.38219
0.0533	3.38349
0.05335	3.38543
0.0534	3.38576
0.05345	3.38641
0.0535	3.38738
0.05355	3.38803
0.0536	3.38868
0.05365	3.38933
0.0537	3.38933
0.05375	3.38965
0.0538	3.38998
0.05385	3.38965
0.0539	3.38998
0.05395	3.38998
0.054	3.38965
0.05405	3.38965
0.0541	3.38965
0.05415	3.389
0.0542	3.38868
0.05425	3.38868
0.0543	3.38803
0.05435	3.38803
0.0544	3.38771
0.05445	3.38706
0.0545	3.38706
0.05455	3.38738
0.0546	3.38706
0.05465	3.38706
0.0547	3.38706
0.05475	3.38738
0.0548	3.38706
0.05485	3.38738
0.0549	3.38771
0.05495	3.38771
0.055	3.38803
0.05505	3.38836
0.0551	3.38836
0.05515	3.38868
0.0552	3.389
0.05525	3.38933
0.0553	3.38998
0.05535	3.38998
0.0554	3.3903
0.05545	3.39063
0.0555	3.39128
0.05555	3.3916
0.0556	3.39193
0.05565	3.39225
0.0557	3.39257
0.05575	3.39257
0.0558	3.3929
0.05585	3.39322
0.0559	3.39355
0.05595	3.3942
0.056	3.3942
0.05605	3.3942
0.0561	3.39517
0.05615	3.39517
0.0562	3.3955
0.05625	3.39582
0.0563	3.39582
0.05635	3.39582
0.0564	3.39614
0.05645	3.39647
0.0565	3.39647
0.05655	3.39647
0.0566	3.39647
0.05665	3.39614
0.0567	3.39647
0.05675	3.39679
0.0568	3.39679
0.05685	3.39647
0.0569	3.39679
0.05695	3.39712
0.057	3.39744
0.05705	3.39842
0.0571	3.39809
0.05715	3.39907
0.0572	3.39939
0.05725	3.39971
0.0573	3.40036
0.05735	3.40101
0.0574	3.40134
0.05745	3.40231
0.0575	3.40296
0.05755	3.40328
0.0576	3.40426
0.05765	3.40491
0.0577	3.40588
0.05775	3.40621
0.0578	3.40685
0.05785	3.40718
0.0579	3.40783
0.05795	3.40815
0.058	3.40848
0.05805	3.4088
0.0581	3.4088
0.05815	3.40945
0.0582	3.40945
0.05825	3.40945
0.0583	3.40978
0.05835	3.40978
0.0584	3.40978
0.05845	3.40978
0.0585	3.4101
0.05855	3.4101
0.0586	3.41042
0.05865	3.41107
0.0587	3.41107
0.05875	3.4114
0.0588	3.41107
0.05885	3.41172
0.0589	3.41205
0.05895	3.41205
0.059	3.41205
0.05905	3.4127
0.0591	3.4127
0.05915	3.41302
0.0592	3.41335
0.05925	3.41367
0.0593	3.41432
0.05935	3.41497
0.0594	3.41529
0.05945	3.41562
0.0595	3.41724
0.05955	3.41756
0.0596	3.41886
0.05965	3.41984
0.0597	3.42113
0.05975	3.42276
0.0598	3.42373
0.05985	3.4247
0.0599	3.42633
0.05995	3.42763
0.06	3.4286
0.06005	3.4299
0.0601	3.4312
0.06015	3.43217
0.0602	3.43379
0.06025	3.43477
0.0603	3.43541
0.06035	3.43639
0.0604	3.43671
0.06045	3.43736
0.0605	3.43801
0.06055	3.43898
0.0606	3.43931
0.06065	3.43996
0.0607	3.43963
0.06075	3.43996
0.0608	3.44028
0.06085	3.44061
0.0609	3.44093
0.06095	3.44093
0.061	3.44158
0.06105	3.44158
0.0611	3.44126
0.06115	3.44191
0.0612	3.44223
0.06125	3.44255
0.0613	3.44288
0.06135	3.4432
0.0614	3.44288
0.06145	3.44385
0.0615	3.44385
0.06155	3.44353
0.0616	3.44353
0.06165	3.44385
0.0617	3.44418
0.06175	3.44418
0.0618	3.44385
0.06185	3.4445
0.0619	3.4445
0.06195	3.4445
0.062	3.44483
0.06205	3.44418
0.0621	3.4445
0.06215	3.4445
0.0622	3.44483
0.06225	3.44483
0.0623	3.44483
0.06235	3.44515
0.0624	3.44515
0.06245	3.44515
0.0625	3.44548
0.06255	3.4458
0.0626	3.44612
0.06265	3.44645
0.0627	3.4471
0.06275	3.44775
0.0628	3.44905
0.06285	3.44969
0.0629	3.45034
0.06295	3.45164
0.063	3.45229
0.06305	3.45326
0.0631	3.45424
0.06315	3.45554
0.0632	3.45651
0.06325	3.45748
0.0633	3.45846
0.06335	3.45943
0.0634	3.46008
0.06345	3.46138
0.0635	3.46203
0.06355	3.463
0.0636	3.46333
0.06365	3.46495
0.0637	3.46495
0.06375	3.46592
0.0638	3.4669
0.06385	3.46722
0.0639	3.46787
0.06395	3.46852
0.064	3.46884
0.06405	3.46917
0.0641	3.46949
0.06415	3.47014
0.0642	3.47014
0.06425	3.47079
0.0643	3.47111
0.06435	3.47111
0.0644	3.47176
0.06445	3.47176
0.0645	3.47209
0.06455	3.47209
0.0646	3.47274
0.06465	3.47274
0.0647	3.47274
0.06475	3.47339
0.0648	3.47339
0.06485	3.47339
0.0649	3.47371
0.06495	3.47371
0.065	3.47339
0.06505	3.47274
0.0651	3.47371
0.06515	3.47371
0.0652	3.47404
0.06525	3.47404
0.0653	3.47404
0.06535	3.47404
0.0654	3.47436
0.06545	3.47371
0.0655	3.47436
0.06555	3.47404
0.0656	3.47404
0.06565	3.47501
0.0657	3.47436
0.06575	3.47468
0.0658	3.47468
0.06585	3.47501
0.0659	3.47566
0.06595	3.47631
0.066	3.47631
0.06605	3.47728
0.0661	3.47793
0.06615	3.47825
0.0662	3.47858
0.06625	3.47923
0.0663	3.48085
0.06635	3.48085
0.0664	3.48182
0.06645	3.48247
0.0665	3.4828
0.06655	3.4841
0.0666	3.48442
0.06665	3.48539
0.0667	3.48637
0.06675	3.48669
0.0668	3.48734
0.06685	3.48831
0.0669	3.48864
0.06695	3.48961
0.067	3.49026
0.06705	3.49091
0.0671	3.49156
0.06715	3.49253
0.0672	3.49286
0.06725	3.49383
0.0673	3.49481
0.06735	3.49545
0.0674	3.49643
0.06745	3.49643
0.0675	3.49708
0.06755	3.49805
0.0676	3.49805
0.06765	3.4987
0.0677	3.4987
0.06775	3.49902
0.0678	3.49967
0.06785	3.49967
0.0679	3.5
0.06795	3.50032
0.068	3.50032
0.06805	3.50032
0.0681	3.50032
0.06815	3.50065
0.0682	3.50065
0.06825	3.50097
0.0683	3.50097
0.06835	3.5013
0.0684	3.50097
0.06845	3.50162
0.0685	3.5013
0.06855	3.50162
0.0686	3.50162
0.06865	3.50259
0.0687	3.50227
0.06875	3.50292
0.0688	3.50259
0.06885	3.50324
0.0689	3.50357
0.06895	3.50389
0.069	3.50422
0.06905	3.50487
0.0691	3.50584
0.06915	3.50616
0.0692	3.50616
0.06925	3.50714
0.0693	3.50746
0.06935	3.50811
0.0694	3.50876
0.06945	3.50941
0.0695	3.51006
0.06955	3.51071
0.0696	3.51168
0.06965	3.51298
0.0697	3.51363
0.06975	3.51428
0.0698	3.5159
0.06985	3.51623
0.0699	3.51752
0.06995	3.51817
0.07	3.51947
0.07005	3.52012
0.0701	3.52109
0.07015	3.52272
0.0702	3.52369
0.07025	3.52401
0.0703	3.52531
0.07035	3.52596
0.0704	3.52661
0.07045	3.52791
0.0705	3.52856
0.07055	3.52856
0.0706	3.52953
0.07065	3.53051
0.0707	3.53083
0.07075	3.53083
0.0708	3.53115
0.07085	3.5318
0.0709	3.53245
0.07095	3.53278
0.071	3.53278
0.07105	3.5331
0.0711	3.5331
0.07115	3.53343
0.0712	3.53343
0.07125	3.53408
0.0713	3.53343
0.07135	3.53408
0.0714	3.53343
0.07145	3.53375
0.0715	3.53375
0.07155	3.53408
0.0716	3.53375
0.07165	3.53408
0.0717	3.53408
0.07175	3.53375
0.0718	3.5344
0.07185	3.53472
0.0719	3.5344
0.07195	3.53472
0.072	3.53505
0.07205	3.53537
0.0721	3.5357
0.07215	3.53602
0.0722	3.53635
0.07225	3.53732
0.0723	3.53732
0.07235	3.53797
0.0724	3.53862
0.07245	3.53894
0.0725	3.53927
0.07255	3.54024
0.0726	3.54089
0.07265	3.54122
0.0727	3.54186
0.07275	3.54251
0.0728	3.54284
0.07285	3.54349
0.0729	3.54446
0.07295	3.54479
0.073	3.54576
0.07305	3.54608
0.0731	3.54706
0.07315	3.54771
0.0732	3.54836
0.07325	3.54933
0.0733	3.54965
0.07335	3.5503
0.0734	3.55128
0.07345	3.5516
0.0735	3.55193
0.07355	3.55225
0.0736	3.55257
0.07365	3.55257
0.0737	3.55322
0.07375	3.55355
0.0738	3.5542
0.07385	3.55387
0.0739	3.55387
0.07395	3.55387
0.074	3.55387
0.07405	3.55387
0.0741	3.55355
0.07415	3.55387
0.0742	3.55355
0.07425	3.55322
0.0743	3.55257
0.07435	3.55257
0.0744	3.55225
0.07445	3.55193
0.0745	3.55193
0.07455	3.5516
0.0746	3.5516
0.07465	3.55095
0.0747	3.55128
0.07475	3.55095
0.0748	3.55128
0.07485	3.55095
0.0749	3.5516
0.07495	3.5516
0.075	3.55095
0.07505	3.5516
0.0751	3.55193
0.07515	3.55193
0.0752	3.55225
0.07525	3.55257
0.0753	3.5529
0.07535	3.5529
0.0754	3.5529
0.07545	3.55355
0.0755	3.55355
0.07555	3.55387
0.0756	3.55452
0.07565	3.55485
0.0757	3.55517
0.07575	3.5555
0.0758	3.5555
0.07585	3.55614
0.0759	3.55679
0.07595	3.55647
0.076	3.55647
0.07605	3.55712
0.0761	3.55777
0.07615	3.55744
0.0762	3.55809
0.07625	3.55809
0.0763	3.55809
0.07635	3.55842
0.0764	3.55842
0.07645	3.55842
0.0765	3.55842
0.07655	3.55874
0.0766	3.55842
0.07665	3.55842
0.0767	3.55842
0.07675	3.55809
0.0768	3.55874
0.07685	3.55907
0.0769	3.55971
0.07695	3.55939
0.077	3.55971
0.07705	3.56004
0.0771	3.56036
0.07715	3.56069
0.0772	3.56101
0.07725	3.56231
0.0773	3.56296
0.07735	3.56393
0.0774	3.56491
0.07745	3.56523
0.0775	3.56653
0.07755	3.5675
0.0776	3.5688
0.07765	3.56913
0.0777	3.5701
0.07775	3.57107
0.0778	3.57205
0.07785	3.57335
0.0779	3.57399
0.07795	3.57529
0.078	3.57627
0.07805	3.57692
0.0781	3.57756
0.07815	3.57821
0.0782	3.57854
0.07825	3.57919
0.0783	3.57919
0.07835	3.58016
0.0784	3.58049
0.07845	3.58081
0.0785	3.58113
0.07855	3.58146
0.0786	3.58211
0.07865	3.58211
0.0787	3.58276
0.07875	3.58341
0.0788	3.58341
0.07885	3.58406
0.0789	3.58373
0.07895	3.58438
0.079	3.5847
0.07905	3.58503
0.0791	3.5847
0.07915	3.58535
0.0792	3.58535
0.07925	3.58535
0.0793	3.58568
0.07935	3.58568
0.0794	3.58568
0.07945	3.586
0.0795	3.58633
0.07955	3.58665
0.0796	3.58665
0.07965	3.58665
0.0797	3.5873
0.07975	3.5873
0.0798	3.5873
0.07985	3.58827
0.0799	3.58892
0.07995	3.58925
0.08	3.58957
0.08005	3.5899
0.0801	3.59055
0.08015	3.59152
0.0802	3.59152
0.08025	3.59217
0.0803	3.59249
0.08035	3.59347
0.0804	3.59379
0.08045	3.59444
0.0805	3.59477
0.08055	3.59541
0.0806	3.59574
0.08065	3.59639
0.0807	3.59639
0.08075	3.59704
0.0808	3.59769
0.08085	3.59801
0.0809	3.59801
0.08095	3.59834
0.081	3.59834
0.08105	3.59898
0.0811	3.59866
0.08115	3.59931
0.0812	3.59931
0.08125	3.59963
0.0813	3.59963
0.08135	3.59996
0.0814	3.60028
0.08145	3.59963
0.0815	3.59963
0.08155	3.59996
0.0816	3.59996
0.08165	3.59996
0.0817	3.59996
0.08175	3.59996
0.0818	3.59963
0.08185	3.59963
0.0819	3.59931
0.08195	3.59963
0.082	3.59996
0.08205	3.59996
0.0821	3.59996
0.08215	3.59996
0.0822	3.59996
0.08225	3.59963
0.0823	3.59996
0.08235	3.60028
0.0824	3.59996
0.08245	3.60061
0.0825	3.60028
0.08255	3.60093
0.0826	3.60126
0.08265	3.60126
0.0827	3.60191
0.08275	3.60191
0.0828	3.60223
0.08285	3.6032
0.0829	3.60353
0.08295	3.60353
0.083	3.60385
0.08305	3.6045
0.0831	3.60483
0.08315	3.60515
0.0832	3.6058
0.08325	3.60612
0.0833	3.60645
0.08335	3.60677
0.0834	3.60742
0.08345	3.60742
0.0835	3.60807
0.08355	3.6084
0.0836	3.60905
0.08365	3.60937
0.0837	3.60969
0.08375	3.61034
0.0838	3.61034
0.08385	3.61099
0.0839	3.61164
0.08395	3.61197
0.084	3.61262
0.08405	3.61326
0.0841	3.61391
0.08415	3.61424
0.0842	3.61489
0.08425	3.61586
0.0843	3.61683
0.08435	3.61748
0.0844	3.61846
0.08445	3.61943
0.0845	3.62008
0.08455	3.6204
0.0846	3.62138
0.08465	3.62235
0.0847	3.62235
0.08475	3.623
0.0848	3.62397
0.08485	3.62462
0.0849	3.62495
0.08495	3.62495
0.085	3.62527
0.08505	3.62592
0.0851	3.62592
0.08515	3.62592
0.0852	3.62657
0.08525	3.62625
0.0853	3.62657
0.08535	3.62657
0.0854	3.62625
0.08545	3.62657
0.0855	3.62592
0.08555	3.62625
0.0856	3.62625
0.08565	3.62592
0.0857	3.62625
0.08575	3.6256
0.0858	3.62592
0.08585	3.62592
0.0859	3.62625
0.08595	3.62625
0.086	3.62625
0.08605	3.6269
0.0861	3.6269
0.08615	3.62754
0.0862	3.62754
0.08625	3.62852
0.0863	3.62852
0.08635	3.62917
0.0864	3.62949
0.08645	3.63079
0.0865	3.63111
0.08655	3.63241
0.0866	3.63306
0.08665	3.63404
0.0867	3.63436
0.08675	3.63566
0.0868	3.63696
0.08685	3.63793
0.0869	3.63858
0.08695	3.6389
0.087	3.63988
0.08705	3.64085
0.0871	3.64182
0.08715	3.64247
0.0872	3.6428
0.08725	3.6441
0.0873	3.64442
0.08735	3.64507
0.0874	3.64604
0.08745	3.64669
0.0875	3.64702
0.08755	3.64767
0.0876	3.64831
0.08765	3.64831
0.0877	3.64929
0.08775	3.64961
0.0878	3.64994
0.08785	3.64994
0.0879	3.65059
0.08795	3.65091
0.088	3.65091
0.08805	3.65124
0.0881	3.65091
0.08815	3.65156
0.0882	3.65124
0.08825	3.65124
0.0883	3.65221
0.08835	3.65156
0.0884	3.65156
0.08845	3.65188
0.0885	3.65253
0.08855	3.65253
0.0886	3.65286
0.08865	3.65286
0.0887	3.65318
0.08875	3.65351
0.0888	3.65351
0.08885	3.65416
0.0889	3.65448
0.08895	3.65513
0.089	3.65545
0.08905	3.65643
0.0891	3.65675
0.08915	3.65675
0.0892	3.65708
0.08925	3.65805
0.0893	3.65838
0.08935	3.65902
0.0894	3.65902
0.08945	3.65902
0.0895	3.65902
0.08955	3.65935
0.0896	3.65967
0.08965	3.65967
0.0897	3.66
0.08975	3.65967
0.0898	3.65967
0.08985	3.65967
0.0899	3.65935
0.08995	3.65935
0.09	3.65935
0.09005	3.65967
0.0901	3.65902
0.09015	3.6587
0.0902	3.65902
0.09025	3.65838
0.0903	3.65838
0.09035	3.6587
0.0904	3.65838
0.09045	3.6587
0.0905	3.6587
0.09055	3.65935
0.0906	3.6587
0.09065	3.65935
0.0907	3.65902
0.09075	3.65967
0.0908	3.66
0.09085	3.66
0.0909	3.66032
0.09095	3.66032
0.091	3.66065
0.09105	3.66065
0.0911	3.66065
0.09115	3.66065
0.0912	3.66097
0.09125	3.6613
0.0913	3.6613
0.09135	3.66162
0.0914	3.66162
0.09145	3.66259
0.0915	3.66227
0.09155	3.66292
0.0916	3.66292
0.09165	3.66324
0.0917	3.66357
0.09175	3.66422
0.0918	3.66454
0.09185	3.66454
0.0919	3.66487
0.09195	3.66487
0.092	3.66552
0.09205	3.66552
0.0921	3.66584
0.09215	3.66584
0.0922	3.66616
0.09225	3.66714
0.0923	3.66746
0.09235	3.66779
0.0924	3.66779
0.09245	3.66844
0.0925	3.66876
0.09255	3.66909
0.0926	3.66973
0.09265	3.66973
0.0927	3.67071
0.09275	3.67136
0.0928	3.67201
0.09285	3.67298
0.0929	3.6733
0.09295	3.67428
0.093	3.67493
0.09305	3.67558
0.0931	3.6759
0.09315	3.67687
0.0932	3.6772
0.09325	3.6785
0.0933	3.67915
0.09335	3.68044
0.0934	3.68077
0.09345	3.68109
0.0935	3.68207
0.09355	3.68272
0.0936	3.68369
0.09365	3.68434
0.0937	3.68466
0.09375	3.68629
0.0938	3.68694
0.09385	3.68758
0.0939	3.68856
0.09395	3.68953
0.094	3.69018
0.09405	3.69115
0.0941	3.69213
0.09415	3.6931
0.0942	3.69408
0.09425	3.69472
0.0943	3.69505
0.09435	3.69602
0.0944	3.69667
0.09445	3.69732
0.0945	3.69765
0.09455	3.69829
0.0946	3.69927
0.09465	3.69894
0.0947	3.69927
0.09475	3.69959
0.0948	3.69992
0.09485	3.70024
0.0949	3.70024
0.09495	3.70089
0.095	3.70122
0.09505	3.70122
0.0951	3.70122
0.09515	3.70154
0.0952	3.70154
0.09525	3.70122
0.0953	3.70122
0.09535	3.70122
0.0954	3.70057
0.09545	3.70089
0.0955	3.70122
0.09555	3.70024
0.0956	3.70024
0.09565	3.70057
0.0957	3.69992
0.09575	3.69992
0.0958	3.69959
0.09585	3.69959
0.0959	3.69992
0.09595	3.69992
0.096	3.69959
0.09605	3.69992
0.0961	3.69992
0.09615	3.69959
0.0962	3.69992
0.09625	3.69992
0.0963	3.69959
0.09635	3.69992
0.0964	3.70024
0.09645	3.69992
0.0965	3.69959
0.09655	3.69992
0.0966	3.69992
0.09665	3.70024
0.0967	3.70024
0.09675	3.70057
0.0968	3.70057
0.09685	3.70089
0.0969	3.70122
0.09695	3.70154
0.097	3.70186
0.09705	3.70219
0.0971	3.70219
0.09715	3.70251
0.0972	3.70284
0.09725	3.70316
0.0973	3.70349
0.09735	3.70381
0.0974	3.70381
0.09745	3.70446
0.0975	3.70446
0.09755	3.70543
0.0976	3.70543
0.09765	3.70608
0.0977	3.70641
0.09775	3.70738
0.0978	3.70803
0.09785	3.70836
0.0979	3.70868
0.09795	3.709
0.098	3.70998
0.09805	3.71063
0.0981	3.71128
0.09815	3.71193
0.0982	3.71225
0.09825	3.71257
0.0983	3.71355
0.09835	3.71387
0.0984	3.71485
0.09845	3.71517
0.0985	3.71582
0.09855	3.71582
0.0986	3.71647
0.09865	3.71679
0.0987	3.71679
0.09875	3.71744
0.0988	3.71712
0.09885	3.71777
0.0989	3.71777
0.09895	3.71712
0.099	3.71809
0.09905	3.71777
[truncated: 5,812 more rows]
