# Supplementary material for: An evolutionarily conserved glycine-tyrosine motif forms a folding core in outer membrane proteins
Source: PLoS One. 2017 Aug 3;12(8):e0182016. doi: 10.1371/journal.pone.0182016 (PMC5542473; doi:10.1371/journal.pone.0182016)
Supplement: S1 File — (ZIP) [file pone.0182016.s001.zip › OmpX stopflow RAW data/OmpX WT 2/ompx_wt_ch1_039.bka]

BIO-KINE ASCII FILE
_COMMENT	External device
_COMMENT	Kinetics measurement
_COMMENT	Y Unit : Volt, X Unit : s
_COMMENT	Timebase 1 = .00005 s 5001 pts
_COMMENT	Timebase 2 = .001 s 2749 pts
_COMMENT	Timebase 3 = .5 s 44 pts
_SFM	SFM-300 /S Advanced mode
_SFM	Ratio : S1: 950, S2: 950, S3: 100
_SFM	Content : S1: , S2: , S3:
_SFM	Concentration : S1: , S2: , S3:
_SFM	Total volume : 422 �l Flow : 14 mL/s
_SFM	Acquisition start : 10 ms before stop
_SFM	cuve=FC-08, s1=10 ml , s2=10 ml , s3=1.9 ml
_UNITX	s
_UNITY	Volt
_DELTAX	0
_DATA
1e-300	2.32613
5e-5	2.34982
1e-4	2.37383
1.5e-4	2.39882
2e-4	2.42414
2.5e-4	2.44978
3e-4	2.47509
3.5e-4	2.50041
4e-4	2.52637
4.5e-4	2.55233
5e-4	2.5783
5.5e-4	2.60361
6e-4	2.62795
6.5e-4	2.65197
7e-4	2.67631
7.5e-4	2.69903
8e-4	2.72174
8.5e-4	2.74316
9e-4	2.76393
9.5e-4	2.78341
0.001	2.80191
0.00105	2.81976
0.0011	2.83566
0.00115	2.85091
0.0012	2.86487
0.00125	2.87752
0.0013	2.88823
0.00135	2.89765
0.0014	2.90576
0.00145	2.91258
0.0015	2.91777
0.00155	2.92134
0.0016	2.92393
0.00165	2.92491
0.0017	2.92458
0.00175	2.92328
0.0018	2.92036
0.00185	2.91647
0.0019	2.91095
0.00195	2.90446
0.002	2.89667
0.00205	2.88823
0.0021	2.87817
0.00215	2.86811
0.0022	2.8574
0.00225	2.84539
0.0023	2.83274
0.00235	2.8204
0.0024	2.8071
0.00245	2.79379
0.0025	2.78016
0.00255	2.76653
0.0026	2.7529
0.00265	2.73927
0.0027	2.72596
0.00275	2.71136
0.0028	2.69805
0.00285	2.68377
0.0029	2.67014
0.00295	2.65619
0.003	2.64223
0.00305	2.62828
0.0031	2.61432
0.00315	2.60101
0.0032	2.58738
0.00325	2.57343
0.0033	2.56012
0.00335	2.54649
0.0034	2.53318
0.00345	2.52053
0.0035	2.50787
0.00355	2.49586
0.0036	2.4832
0.00365	2.47217
0.0037	2.46081
0.00375	2.44945
0.0038	2.43907
0.00385	2.42966
0.0039	2.42024
0.00395	2.41148
0.004	2.40369
0.00405	2.39525
0.0041	2.38811
0.00415	2.38227
0.0042	2.37643
0.00425	2.37189
0.0043	2.36799
0.00435	2.36442
0.0044	2.36215
0.00445	2.36085
0.0045	2.3602
0.00455	2.36053
0.0046	2.3615
0.00465	2.36312
0.0047	2.36637
0.00475	2.36929
0.0048	2.37351
0.00485	2.37903
0.0049	2.38487
0.00495	2.39168
0.005	2.39882
0.00505	2.40564
0.0051	2.41408
0.00515	2.42284
0.0052	2.43193
0.00525	2.44134
0.0053	2.45107
0.00535	2.46178
0.0054	2.47217
0.00545	2.48353
0.0055	2.49456
0.00555	2.50625
0.0056	2.5189
0.00565	2.53124
0.0057	2.54487
0.00575	2.5585
0.0058	2.57278
0.00585	2.58706
0.0059	2.60199
0.00595	2.61724
0.006	2.63379
0.00605	2.6497
0.0061	2.66625
0.00615	2.68345
0.0062	2.70032
0.00625	2.71752
0.0063	2.73473
0.00635	2.7516
0.0064	2.76913
0.00645	2.786
0.0065	2.80255
0.00655	2.81943
0.0066	2.83501
0.00665	2.85059
0.0067	2.86552
0.00675	2.88045
0.0068	2.89408
0.00685	2.90771
0.0069	2.92101
0.00695	2.93302
0.007	2.94503
0.00705	2.95574
0.0071	2.96612
0.00715	2.97554
0.0072	2.9843
0.00725	2.99176
0.0073	2.99793
0.00735	3.00345
0.0074	3.00832
0.00745	3.01189
0.0075	3.01416
0.00755	3.01513
0.0076	3.01546
0.00765	3.01416
0.0077	3.01189
0.00775	3.00864
0.0078	3.00475
0.00785	2.9989
0.0079	2.99274
0.00795	2.98625
0.008	2.97813
0.00805	2.97034
0.0081	2.96126
0.00815	2.95249
0.0082	2.94308
0.00825	2.93302
0.0083	2.92361
0.00835	2.91387
0.0084	2.90414
0.00845	2.89408
0.0085	2.88531
0.00855	2.87525
0.0086	2.86584
0.00865	2.85708
0.0087	2.84832
0.00875	2.83988
0.0088	2.83241
0.00885	2.82462
0.0089	2.81813
0.00895	2.81197
0.009	2.80645
0.00905	2.80158
0.0091	2.79671
0.00915	2.79314
0.0092	2.7899
0.00925	2.78665
0.0093	2.78438
0.00935	2.78276
0.0094	2.78178
0.00945	2.78081
0.0095	2.77984
0.00955	2.77984
0.0096	2.78016
0.00965	2.78016
0.0097	2.78081
0.00975	2.78178
0.0098	2.78276
0.00985	2.78406
0.0099	2.78503
0.00995	2.786
0.01	2.78698
0.01005	2.78828
0.0101	2.79022
0.01015	2.7912
0.0102	2.79249
0.01025	2.79379
0.0103	2.79444
0.01035	2.79574
0.0104	2.79671
0.01045	2.79736
0.0105	2.79834
0.01055	2.79866
0.0106	2.79866
0.01065	2.79898
0.0107	2.79866
0.01075	2.79898
0.0108	2.79834
0.01085	2.79801
0.0109	2.79736
0.01095	2.79736
0.011	2.79639
0.01105	2.79639
0.0111	2.79574
0.01115	2.79541
0.0112	2.79509
0.01125	2.79509
0.0113	2.79509
0.01135	2.79477
0.0114	2.79444
0.01145	2.79477
0.0115	2.79444
0.01155	2.79444
0.0116	2.79444
0.01165	2.79412
0.0117	2.79412
0.01175	2.79412
0.0118	2.79412
0.01185	2.79444
0.0119	2.79477
0.01195	2.79541
0.012	2.79606
0.01205	2.79704
0.0121	2.79801
0.01215	2.79996
0.0122	2.80158
0.01225	2.8032
0.0123	2.80515
0.01235	2.80742
0.0124	2.81034
0.01245	2.81262
0.0125	2.81554
0.01255	2.81813
0.0126	2.82138
0.01265	2.82397
0.0127	2.82722
0.01275	2.82982
0.0128	2.83306
0.01285	2.83631
0.0129	2.83923
0.01295	2.84247
0.013	2.84507
0.01305	2.84832
0.0131	2.85156
0.01315	2.85383
0.0132	2.85675
0.01325	2.85967
0.0133	2.86227
0.01335	2.86487
0.0134	2.86714
0.01345	2.86941
0.0135	2.87168
0.01355	2.87395
0.0136	2.8759
0.01365	2.87785
0.0137	2.8798
0.01375	2.88142
0.0138	2.88272
0.01385	2.88466
0.0139	2.88564
0.01395	2.88726
0.014	2.88759
0.01405	2.88856
0.0141	2.88986
0.01415	2.88986
0.0142	2.89051
0.01425	2.89116
0.0143	2.89083
0.01435	2.89116
0.0144	2.89116
0.01445	2.89083
0.0145	2.89083
0.01455	2.89083
0.0146	2.89051
0.01465	2.89018
0.0147	2.88986
0.01475	2.88953
0.0148	2.88888
0.01485	2.88856
0.0149	2.88759
0.01495	2.88726
0.015	2.88661
0.01505	2.88661
0.0151	2.88564
0.01515	2.88499
0.0152	2.88466
0.01525	2.88369
0.0153	2.88304
0.01535	2.88272
0.0154	2.88174
0.01545	2.88142
0.0155	2.88109
0.01555	2.88077
0.0156	2.88012
0.01565	2.8798
0.0157	2.87947
0.01575	2.87947
0.0158	2.87947
0.01585	2.87947
0.0159	2.87947
0.01595	2.87947
0.016	2.87915
0.01605	2.87947
0.0161	2.8798
0.01615	2.87947
0.0162	2.8798
0.01625	2.88045
0.0163	2.88077
0.01635	2.88109
0.0164	2.88174
0.01645	2.88174
0.0165	2.88272
0.01655	2.88369
0.0166	2.88402
0.01665	2.88531
0.0167	2.88596
0.01675	2.88694
0.0168	2.88759
0.01685	2.88856
0.0169	2.88953
0.01695	2.89018
0.017	2.89083
0.01705	2.8918
0.0171	2.89213
0.01715	2.89278
0.0172	2.8931
0.01725	2.89408
0.0173	2.89473
0.01735	2.89537
0.0174	2.8957
0.01745	2.89635
0.0175	2.89635
0.01755	2.897
0.0176	2.897
0.01765	2.897
0.0177	2.89732
0.01775	2.89765
0.0178	2.8983
0.01785	2.89862
0.0179	2.89862
0.01795	2.89927
0.018	2.89927
0.01805	2.89959
0.0181	2.90024
0.01815	2.90057
0.0182	2.90122
0.01825	2.90219
0.0183	2.90284
0.01835	2.90349
0.0184	2.90414
0.01845	2.90511
0.0185	2.90608
0.01855	2.90706
0.0186	2.90836
0.01865	2.90901
0.0187	2.90965
0.01875	2.91063
0.0188	2.91128
0.01885	2.91225
0.0189	2.91322
0.01895	2.91387
0.019	2.91452
0.01905	2.91452
0.0191	2.91582
0.01915	2.91615
0.0192	2.91679
0.01925	2.91679
0.0193	2.91712
0.01935	2.91777
0.0194	2.91744
0.01945	2.91744
0.0195	2.91744
0.01955	2.91809
0.0196	2.91809
0.01965	2.91777
0.0197	2.91777
0.01975	2.91777
0.0198	2.91777
0.01985	2.91744
0.0199	2.91712
0.01995	2.91679
0.02	2.91712
0.02005	2.91679
0.0201	2.91679
0.02015	2.91679
0.0202	2.91582
0.02025	2.91647
0.0203	2.91582
0.02035	2.91582
0.0204	2.91582
0.02045	2.9155
0.0205	2.91517
0.02055	2.91485
0.0206	2.91485
0.02065	2.91387
0.0207	2.91387
0.02075	2.91387
0.0208	2.91322
0.02085	2.9129
0.0209	2.9129
0.02095	2.91258
0.021	2.91258
0.02105	2.91258
0.0211	2.91225
0.02115	2.91225
0.0212	2.91258
0.02125	2.91225
0.0213	2.91258
0.02135	2.91355
0.0214	2.91322
0.02145	2.91387
0.0215	2.91387
0.02155	2.91485
0.0216	2.9155
0.02165	2.91647
0.0217	2.91647
0.02175	2.91647
0.0218	2.91744
0.02185	2.91777
0.0219	2.91842
0.02195	2.91907
0.022	2.91874
0.02205	2.91939
0.0221	2.92069
0.02215	2.92069
0.0222	2.92134
0.02225	2.92134
0.0223	2.92166
0.02235	2.92231
0.0224	2.92231
0.02245	2.92296
0.0225	2.92328
0.02255	2.92328
0.0226	2.92361
0.02265	2.92393
0.0227	2.92426
0.02275	2.92361
0.0228	2.92393
0.02285	2.92426
0.0229	2.92426
0.02295	2.92426
0.023	2.92426
0.02305	2.92491
0.0231	2.92491
0.02315	2.92523
0.0232	2.92556
0.02325	2.92556
0.0233	2.92621
0.02335	2.92653
0.0234	2.92718
0.02345	2.92685
0.0235	2.92783
0.02355	2.92815
0.0236	2.92815
0.02365	2.9288
0.0237	2.92913
0.02375	2.92945
0.0238	2.92978
0.02385	2.93042
0.0239	2.93075
0.02395	2.93107
0.024	2.9314
0.02405	2.93172
0.0241	2.93237
0.02415	2.9327
0.0242	2.93302
0.02425	2.93367
0.0243	2.93464
0.02435	2.93497
0.0244	2.93594
0.02445	2.93692
0.0245	2.93756
0.02455	2.93854
0.0246	2.93951
0.02465	2.94049
0.0247	2.94178
0.02475	2.94243
0.0248	2.94341
0.02485	2.94438
0.0249	2.94568
0.02495	2.94633
0.025	2.94763
0.02505	2.94827
0.0251	2.94957
0.02515	2.9499
0.0252	2.95087
0.02525	2.95184
0.0253	2.95249
0.02535	2.95347
0.0254	2.95379
0.02545	2.95444
0.0255	2.95541
0.02555	2.95671
0.0256	2.95671
0.02565	2.95769
0.0257	2.95866
0.02575	2.95898
0.0258	2.95931
0.02585	2.95963
0.0259	2.96028
0.02595	2.96061
0.026	2.96093
0.02605	2.96191
0.0261	2.96191
0.02615	2.96223
0.0262	2.96255
0.02625	2.96255
0.0263	2.96353
0.02635	2.9632
0.0264	2.9632
0.02645	2.96353
0.0265	2.9632
0.02655	2.96385
0.0266	2.9632
0.02665	2.96288
0.0267	2.96255
0.02675	2.96255
0.0268	2.96191
0.02685	2.96191
0.0269	2.96191
0.02695	2.96126
0.027	2.96093
0.02705	2.96028
0.0271	2.96028
0.02715	2.95996
0.0272	2.95996
0.02725	2.95963
0.0273	2.95931
0.02735	2.95931
0.0274	2.95931
0.02745	2.95931
0.0275	2.95898
0.02755	2.95931
0.0276	2.95898
0.02765	2.95963
0.0277	2.95963
0.02775	2.95963
0.0278	2.96061
0.02785	2.96028
0.0279	2.96028
0.02795	2.96126
0.028	2.96093
0.02805	2.96158
0.0281	2.96191
0.02815	2.96255
0.0282	2.96288
0.02825	2.9632
0.0283	2.96353
0.02835	2.9645
0.0284	2.96515
0.02845	2.9658
0.0285	2.96677
0.02855	2.9671
0.0286	2.96775
0.02865	2.96905
0.0287	2.96969
0.02875	2.97002
0.0288	2.97099
0.02885	2.97197
0.0289	2.97262
0.02895	2.97294
0.029	2.97326
0.02905	2.97391
0.0291	2.97456
0.02915	2.97521
0.0292	2.97521
0.02925	2.97586
0.0293	2.97619
0.02935	2.97651
0.0294	2.97716
0.02945	2.97781
0.0295	2.97813
0.02955	2.97846
0.0296	2.97911
0.02965	2.98008
0.0297	2.98073
0.02975	2.98105
0.0298	2.98203
0.02985	2.983
0.0299	2.98365
0.02995	2.98462
0.03	2.98527
0.03005	2.98592
0.0301	2.9869
0.03015	2.98722
0.0302	2.98852
0.03025	2.98949
0.0303	2.98949
0.03035	2.99047
0.0304	2.99079
0.03045	2.99111
0.0305	2.99209
0.03055	2.99241
0.0306	2.99241
0.03065	2.99274
0.0307	2.99274
0.03075	2.99306
0.0308	2.99274
0.03085	2.99306
0.0309	2.99274
0.03095	2.99274
0.031	2.99274
0.03105	2.99241
0.0311	2.99209
0.03115	2.99241
0.0312	2.99209
0.03125	2.99176
0.0313	2.99176
0.03135	2.99144
0.0314	2.99176
0.03145	2.99144
0.0315	2.99111
0.03155	2.99111
0.0316	2.99144
0.03165	2.99079
0.0317	2.99111
0.03175	2.99111
0.0318	2.99176
0.03185	2.99176
0.0319	2.99209
0.03195	2.99306
0.032	2.99306
0.03205	2.99371
0.0321	2.99404
0.03215	2.99501
0.0322	2.99533
0.03225	2.99631
0.0323	2.99663
0.03235	2.99728
0.0324	2.99793
0.03245	2.99858
0.0325	2.99923
0.03255	2.99955
0.0326	3.00053
0.03265	3.00053
0.0327	3.00118
0.03275	3.00118
0.0328	3.00182
0.03285	3.00247
0.0329	3.00312
0.03295	3.00377
0.033	3.00377
0.03305	3.00475
0.0331	3.00539
0.03315	3.00604
0.0332	3.00637
0.03325	3.00702
0.0333	3.00767
0.03335	3.00832
0.0334	3.00896
0.03345	3.00929
0.0335	3.01026
0.03355	3.01026
0.0336	3.01124
0.03365	3.01189
0.0337	3.01221
0.03375	3.01318
0.0338	3.01318
0.03385	3.01416
0.0339	3.01448
0.03395	3.01513
0.034	3.01578
0.03405	3.01643
0.0341	3.01643
0.03415	3.01708
0.0342	3.01773
0.03425	3.01805
0.0343	3.01838
0.03435	3.0187
0.0344	3.0187
0.03445	3.01935
0.0345	3.01935
0.03455	3.01967
0.0346	3.01967
0.03465	3.02
0.0347	3.02032
0.03475	3.02032
0.0348	3.02065
0.03485	3.02097
0.0349	3.02097
0.03495	3.02162
0.035	3.02162
0.03505	3.02162
0.0351	3.02162
0.03515	3.02195
0.0352	3.0213
0.03525	3.02097
0.0353	3.0213
0.03535	3.02162
0.0354	3.0213
0.03545	3.02097
0.0355	3.02032
0.03555	3.02032
0.0356	3.02
0.03565	3.02
0.0357	3.01967
0.03575	3.01935
0.0358	3.01967
0.03585	3.01967
0.0359	3.01967
0.03595	3.01967
0.036	3.01935
0.03605	3.02032
0.0361	3.02032
0.03615	3.02065
0.0362	3.02162
0.03625	3.02195
0.0363	3.02227
0.03635	3.02292
0.0364	3.02357
0.03645	3.02454
0.0365	3.02519
0.03655	3.02584
0.0366	3.02681
0.03665	3.02779
0.0367	3.02844
0.03675	3.02909
0.0368	3.03006
0.03685	3.03071
0.0369	3.03168
0.03695	3.03233
0.037	3.03266
0.03705	3.03331
0.0371	3.03395
0.03715	3.03428
0.0372	3.03525
0.03725	3.0359
0.0373	3.03623
0.03735	3.03688
0.0374	3.03752
0.03745	3.03817
0.0375	3.03882
0.03755	3.0398
0.0376	3.0398
0.03765	3.04045
0.0377	3.04109
0.03775	3.04207
0.0378	3.04272
0.03785	3.04304
0.0379	3.04369
0.03795	3.04402
0.038	3.04466
0.03805	3.04531
0.0381	3.04564
0.03815	3.04596
0.0382	3.04661
0.03825	3.04694
0.0383	3.04759
0.03835	3.04759
0.0384	3.04823
0.03845	3.04856
0.0385	3.04856
0.03855	3.04921
0.0386	3.04953
0.03865	3.04953
0.0387	3.04953
0.03875	3.04986
0.0388	3.04986
0.03885	3.05018
0.0389	3.05051
0.03895	3.05051
0.039	3.05083
0.03905	3.05115
0.0391	3.05115
0.03915	3.05115
0.0392	3.05148
0.03925	3.05213
0.0393	3.05245
0.03935	3.0531
0.0394	3.0531
0.03945	3.05408
0.0395	3.05375
0.03955	3.05472
0.0396	3.05505
0.03965	3.05505
0.0397	3.05537
0.03975	3.0557
0.0398	3.05635
0.03985	3.05667
0.0399	3.05732
0.03995	3.05732
0.04	3.05829
0.04005	3.05862
0.0401	3.05927
0.04015	3.05959
0.0402	3.05992
0.04025	3.06089
0.0403	3.06089
0.04035	3.06186
0.0404	3.06251
0.04045	3.06284
0.0405	3.06349
0.04055	3.06414
0.0406	3.06511
0.04065	3.06576
0.0407	3.06608
0.04075	3.06673
0.0408	3.06673
0.04085	3.06738
0.0409	3.06771
0.04095	3.06836
0.041	3.06803
0.04105	3.06868
0.0411	3.069
0.04115	3.069
0.0412	3.06933
0.04125	3.06965
0.0413	3.06933
0.04135	3.06965
0.0414	3.0703
0.04145	3.0703
0.0415	3.07063
0.04155	3.07095
0.0416	3.07128
0.04165	3.07128
0.0417	3.07225
0.04175	3.07257
0.0418	3.07257
0.04185	3.0729
0.0419	3.07387
0.04195	3.07452
0.042	3.07517
0.04205	3.0755
0.0421	3.07679
0.04215	3.07679
0.0422	3.07777
0.04225	3.07874
0.0423	3.07874
0.04235	3.07971
0.0424	3.08004
0.04245	3.08101
0.0425	3.08134
0.04255	3.08231
0.0426	3.08264
0.04265	3.08328
0.0427	3.08426
0.04275	3.08458
0.0428	3.08523
0.04285	3.08588
0.0429	3.08653
0.04295	3.08685
0.043	3.08718
0.04305	3.08783
0.0431	3.08783
0.04315	3.08848
0.0432	3.08913
0.04325	3.08978
0.0433	3.09042
0.04335	3.09042
0.0434	3.09075
0.04345	3.09172
0.0435	3.09205
0.04355	3.0927
0.0436	3.09302
0.04365	3.09399
0.0437	3.09464
0.04375	3.09529
0.0438	3.09562
0.04385	3.09627
0.0439	3.09692
0.04395	3.09789
0.044	3.09854
0.04405	3.09919
0.0441	3.10016
0.04415	3.10049
0.0442	3.10146
0.04425	3.10211
0.0443	3.10276
0.04435	3.10341
0.0444	3.10373
0.04445	3.1047
0.0445	3.10535
0.04455	3.106
0.0446	3.106
0.04465	3.10633
0.0447	3.10698
0.04475	3.1073
0.0448	3.1073
0.04485	3.10763
0.0449	3.10763
0.04495	3.10795
0.045	3.10795
0.04505	3.10827
0.0451	3.10763
0.04515	3.10795
0.0452	3.10795
0.04525	3.10763
0.0453	3.10827
0.04535	3.10763
0.0454	3.10763
0.04545	3.10763
0.0455	3.10763
0.04555	3.1073
0.0456	3.10698
0.04565	3.1073
0.0457	3.10698
0.04575	3.10795
0.0458	3.10763
0.04585	3.10763
0.0459	3.10795
0.04595	3.10827
0.046	3.10827
0.04605	3.1086
0.0461	3.10925
0.04615	3.1099
0.0462	3.11022
0.04625	3.11055
0.0463	3.11087
0.04635	3.1112
0.0464	3.11184
0.04645	3.11217
0.0465	3.11249
0.04655	3.11314
0.0466	3.11412
0.04665	3.11412
0.0467	3.11509
0.04675	3.11541
0.0468	3.11541
0.04685	3.11639
0.0469	3.11671
0.04695	3.11769
0.047	3.11801
0.04705	3.11801
0.0471	3.11866
0.04715	3.11963
0.0472	3.12028
0.04725	3.12093
0.0473	3.12126
0.04735	3.12223
0.0474	3.12255
0.04745	3.12288
0.0475	3.12353
0.04755	3.12385
0.0476	3.1245
0.04765	3.12515
0.0477	3.12483
0.04775	3.12515
0.0478	3.12548
0.04785	3.12612
0.0479	3.12612
0.04795	3.12645
0.048	3.12677
0.04805	3.12742
0.0481	3.12742
0.04815	3.12775
0.0482	3.12807
0.04825	3.1284
0.0483	3.1284
0.04835	3.12905
0.0484	3.12937
0.04845	3.12937
0.0485	3.13034
0.04855	3.13067
0.0486	3.13099
0.04865	3.13164
0.0487	3.13197
0.04875	3.13262
0.0488	3.13294
0.04885	3.13391
0.0489	3.13359
0.04895	3.13456
0.049	3.13521
0.04905	3.13554
0.0491	3.13554
0.04915	3.13619
0.0492	3.13619
0.04925	3.13683
0.0493	3.13651
0.04935	3.13683
0.0494	3.13716
0.04945	3.13716
0.0495	3.13781
0.04955	3.13781
0.0496	3.13813
0.04965	3.13813
0.0497	3.13878
0.04975	3.13878
0.0498	3.13943
0.04985	3.13976
0.0499	3.14008
0.04995	3.1404
0.05	3.14105
0.05005	3.14105
0.0501	3.14203
0.05015	3.143
0.0502	3.14397
0.05025	3.1443
0.0503	3.14527
0.05035	3.14592
0.0504	3.14657
0.05045	3.14754
0.0505	3.14884
0.05055	3.14982
0.0506	3.15014
0.05065	3.15111
0.0507	3.15176
0.05075	3.15274
0.0508	3.15371
0.05085	3.15436
0.0509	3.15404
0.05095	3.15501
0.051	3.15566
0.05105	3.15598
0.0511	3.15631
0.05115	3.15631
0.0512	3.15696
0.05125	3.15728
0.0513	3.15761
0.05135	3.15793
0.0514	3.15793
0.05145	3.1589
0.0515	3.15825
0.05155	3.15858
0.0516	3.15858
0.05165	3.15858
0.0517	3.1589
0.05175	3.15923
0.0518	3.15955
0.05185	3.15988
0.0519	3.15988
0.05195	3.15988
0.052	3.15988
0.05205	3.15988
0.0521	3.1602
0.05215	3.16053
0.0522	3.15988
0.05225	3.15988
0.0523	3.16053
0.05235	3.1602
0.0524	3.16053
0.05245	3.1602
0.0525	3.1602
0.05255	3.16053
0.0526	3.16085
0.05265	3.16118
0.0527	3.16085
0.05275	3.1615
0.0528	3.1615
0.05285	3.1615
0.0529	3.16118
0.05295	3.1615
0.053	3.1615
0.05305	3.16182
0.0531	3.16215
0.05315	3.16215
0.0532	3.1628
0.05325	3.16312
0.0533	3.16312
0.05335	3.16345
0.0534	3.16377
0.05345	3.1641
0.0535	3.16475
0.05355	3.16539
0.0536	3.16604
0.05365	3.16669
0.0537	3.16734
0.05375	3.16832
0.0538	3.16929
0.05385	3.17059
0.0539	3.17156
0.05395	3.17221
0.054	3.17351
0.05405	3.17481
0.0541	3.17578
0.05415	3.1774
0.0542	3.1787
0.05425	3.17935
0.0543	3.18065
0.05435	3.18227
0.0544	3.18292
0.05445	3.18422
0.0545	3.18519
0.05455	3.18584
0.0546	3.18681
0.05465	3.18746
0.0547	3.18811
0.05475	3.18811
0.0548	3.18909
0.05485	3.18909
0.0549	3.18941
0.05495	3.18941
0.055	3.18941
0.05505	3.18941
0.0551	3.18941
0.05515	3.19006
0.0552	3.19038
0.05525	3.19006
0.0553	3.18973
0.05535	3.19006
0.0554	3.19038
0.05545	3.19103
0.0555	3.19103
0.05555	3.19136
0.0556	3.19168
0.05565	3.19201
0.0557	3.19266
0.05575	3.1933
0.0558	3.19395
0.05585	3.19428
0.0559	3.19525
0.05595	3.19558
0.056	3.19623
0.05605	3.19655
0.0561	3.19752
0.05615	3.19752
0.0562	3.19817
0.05625	3.1985
0.0563	3.19882
0.05635	3.19915
0.0564	3.19947
0.05645	3.1998
0.0565	3.1998
0.05655	3.1998
0.0566	3.1998
0.05665	3.1998
0.0567	3.20012
0.05675	3.20012
0.0568	3.20012
0.05685	3.1998
0.0569	3.20012
0.05695	3.20044
0.057	3.20044
0.05705	3.20044
0.0571	3.20109
0.05715	3.20109
0.0572	3.20142
0.05725	3.20174
0.0573	3.20207
0.05735	3.20207
0.0574	3.20304
0.05745	3.20304
0.0575	3.20369
0.05755	3.20401
0.0576	3.20434
0.05765	3.20466
0.0577	3.20499
0.05775	3.20564
0.0578	3.20596
0.05785	3.20596
0.0579	3.20661
0.05795	3.20726
0.058	3.20694
0.05805	3.20758
0.0581	3.20791
0.05815	3.20823
0.0582	3.20888
0.05825	3.20888
0.0583	3.20986
0.05835	3.21051
0.0584	3.21115
0.05845	3.2118
0.0585	3.21245
0.05855	3.2131
0.0586	3.21375
0.05865	3.21472
0.0587	3.21505
0.05875	3.2157
0.0588	3.21602
0.05885	3.21667
0.0589	3.21732
0.05895	3.21765
0.059	3.21797
0.05905	3.21862
0.0591	3.21862
0.05915	3.21862
0.0592	3.21894
0.05925	3.21959
0.0593	3.21959
0.05935	3.21927
0.0594	3.21959
0.05945	3.21959
0.0595	3.22024
0.05955	3.21992
0.0596	3.22024
0.05965	3.22089
0.0597	3.22057
0.05975	3.22122
0.0598	3.22154
0.05985	3.22219
0.0599	3.22219
0.05995	3.22316
0.06	3.22316
0.06005	3.22381
0.0601	3.22446
0.06015	3.22511
0.0602	3.22608
0.06025	3.22673
0.0603	3.22738
0.06035	3.22803
0.0604	3.229
0.06045	3.22965
0.0605	3.2303
0.06055	3.23063
0.0606	3.23128
0.06065	3.23193
0.0607	3.2329
0.06075	3.23322
0.0608	3.23387
0.06085	3.23452
0.0609	3.2355
0.06095	3.23614
0.061	3.23647
0.06105	3.23744
0.0611	3.23777
0.06115	3.23874
0.0612	3.23907
0.06125	3.24004
0.0613	3.24004
0.06135	3.24036
0.0614	3.24069
0.06145	3.24101
0.0615	3.24166
0.06155	3.24166
0.0616	3.24166
0.06165	3.24199
0.0617	3.24264
0.06175	3.24264
0.0618	3.24264
0.06185	3.24296
0.0619	3.24328
0.06195	3.24361
0.062	3.24393
0.06205	3.24361
0.0621	3.24426
0.06215	3.24458
0.0622	3.24458
0.06225	3.24556
0.0623	3.24621
0.06235	3.24621
0.0624	3.24653
0.06245	3.24685
0.0625	3.24718
0.06255	3.24718
0.0626	3.24783
0.06265	3.24848
0.0627	3.2488
0.06275	3.24913
0.0628	3.24913
0.06285	3.24978
0.0629	3.24978
0.06295	3.25042
0.063	3.25042
0.06305	3.25042
0.0631	3.25107
0.06315	3.25075
0.0632	3.2514
0.06325	3.2514
0.0633	3.25107
0.06335	3.25172
0.0634	3.25172
0.06345	3.25172
0.0635	3.25172
0.06355	3.25205
0.0636	3.25237
0.06365	3.25237
0.0637	3.2527
0.06375	3.25302
0.0638	3.2527
0.06385	3.2527
0.0639	3.25335
0.06395	3.25335
0.064	3.25367
0.06405	3.25367
0.0641	3.25432
0.06415	3.25432
0.0642	3.25497
0.06425	3.25497
0.0643	3.25562
0.06435	3.25594
0.0644	3.25627
0.06445	3.25659
0.0645	3.25692
0.06455	3.25789
0.0646	3.25821
0.06465	3.25854
0.0647	3.25854
0.06475	3.25886
0.0648	3.26016
0.06485	3.25951
0.0649	3.26016
0.06495	3.26049
0.065	3.26049
0.06505	3.26081
0.0651	3.26049
0.06515	3.26113
0.0652	3.26113
0.06525	3.26113
0.0653	3.26113
0.06535	3.26113
0.0654	3.26081
0.06545	3.26113
0.0655	3.26081
0.06555	3.26049
0.0656	3.26081
0.06565	3.26016
0.0657	3.26049
0.06575	3.26016
0.0658	3.25984
0.06585	3.26016
0.0659	3.25984
0.06595	3.25984
0.066	3.26016
0.06605	3.26016
0.0661	3.26049
0.06615	3.26049
0.0662	3.26016
0.06625	3.26081
0.0663	3.26081
0.06635	3.26113
0.0664	3.26113
0.06645	3.26178
0.0665	3.26146
0.06655	3.26178
0.0666	3.26243
0.06665	3.26211
0.0667	3.26243
0.06675	3.26276
0.0668	3.26308
0.06685	3.26308
0.0669	3.26373
0.06695	3.26438
0.067	3.26438
0.06705	3.26503
0.0671	3.26535
0.06715	3.26568
0.0672	3.26665
0.06725	3.26698
0.0673	3.26763
0.06735	3.26827
0.0674	3.26892
0.06745	3.26925
0.0675	3.27055
0.06755	3.27087
0.0676	3.27184
0.06765	3.27249
0.0677	3.27314
0.06775	3.27282
0.0678	3.27379
0.06785	3.27379
0.0679	3.27412
0.06795	3.27477
0.068	3.27477
0.06805	3.27509
0.0681	3.27509
0.06815	3.27541
0.0682	3.27574
0.06825	3.27541
0.0683	3.27671
0.06835	3.27704
0.0684	3.27736
0.06845	3.27769
0.0685	3.27834
0.06855	3.27898
0.0686	3.27996
0.06865	3.28061
0.0687	3.28126
0.06875	3.28191
0.0688	3.28255
0.06885	3.28385
0.0689	3.28483
0.06895	3.2858
0.069	3.28612
0.06905	3.2871
0.0691	3.28775
0.06915	3.28905
0.0692	3.28969
0.06925	3.29034
0.0693	3.29132
0.06935	3.29164
0.0694	3.29262
0.06945	3.29326
0.0695	3.29391
0.06955	3.29424
0.0696	3.29521
0.06965	3.29521
0.0697	3.29586
0.06975	3.29619
0.0698	3.29651
0.06985	3.29716
0.0699	3.29683
0.06995	3.29748
0.07	3.29781
0.07005	3.29846
0.0701	3.29846
0.07015	3.29878
0.0702	3.29911
0.07025	3.29943
0.0703	3.29976
0.07035	3.29976
0.0704	3.3004
0.07045	3.3004
0.0705	3.30105
0.07055	3.30073
0.0706	3.30073
0.07065	3.30138
0.0707	3.30105
0.07075	3.30138
0.0708	3.30138
0.07085	3.30105
0.0709	3.30105
0.07095	3.30105
0.071	3.30138
0.07105	3.30138
0.0711	3.3017
0.07115	3.30138
0.0712	3.30138
0.07125	3.3017
0.0713	3.30203
0.07135	3.303
0.0714	3.303
0.07145	3.3043
0.0715	3.30527
0.07155	3.3056
0.0716	3.3069
0.07165	3.30787
0.0717	3.30917
0.07175	3.31047
0.0718	3.31176
0.07185	3.31306
0.0719	3.31436
0.07195	3.31533
0.072	3.31696
0.07205	3.31825
0.0721	3.3189
0.07215	3.31988
0.0722	3.32085
0.07225	3.3215
0.0723	3.32215
0.07235	3.32312
0.0724	3.32345
0.07245	3.3241
0.0725	3.32475
0.07255	3.32507
0.0726	3.32539
0.07265	3.32539
0.0727	3.32604
0.07275	3.32572
0.0728	3.32604
0.07285	3.32539
0.0729	3.32539
0.07295	3.32507
0.073	3.32475
0.07305	3.32475
0.0731	3.3241
0.07315	3.32345
0.0732	3.32377
0.07325	3.32312
0.0733	3.3228
0.07335	3.32247
0.0734	3.32247
0.07345	3.32182
0.0735	3.32182
0.07355	3.3215
0.0736	3.3215
0.07365	3.32118
0.0737	3.32085
0.07375	3.32085
0.0738	3.32118
0.07385	3.32182
0.0739	3.32215
0.07395	3.3228
0.074	3.32377
0.07405	3.3241
0.0741	3.32475
0.07415	3.32572
0.0742	3.32669
0.07425	3.32734
0.0743	3.32832
0.07435	3.32961
0.0744	3.33059
0.07445	3.33156
0.0745	3.33253
0.07455	3.33383
0.0746	3.33545
0.07465	3.3361
0.0747	3.3374
0.07475	3.3387
0.0748	3.33967
0.07485	3.34032
0.0749	3.34162
0.07495	3.34324
0.075	3.34357
0.07505	3.34487
0.0751	3.34584
0.07515	3.34649
0.0752	3.34714
0.07525	3.34779
0.0753	3.34844
0.07535	3.34844
0.0754	3.34909
0.07545	3.34973
0.0755	3.34973
0.07555	3.34973
0.0756	3.34941
0.07565	3.34909
0.0757	3.34876
0.07575	3.34876
0.0758	3.34844
0.07585	3.34844
0.0759	3.34811
0.07595	3.34746
0.076	3.34746
0.07605	3.34681
0.0761	3.34681
0.07615	3.34649
0.0762	3.34584
0.07625	3.34552
0.0763	3.34519
0.07635	3.34519
0.0764	3.34487
0.07645	3.34389
0.0765	3.34422
0.07655	3.34389
0.0766	3.34324
0.07665	3.34357
0.0767	3.34292
0.07675	3.34292
0.0768	3.34324
0.07685	3.34324
0.0769	3.34324
0.07695	3.34357
0.077	3.34357
0.07705	3.34324
0.0771	3.34422
0.07715	3.34422
0.0772	3.34454
0.07725	3.34487
0.0773	3.34552
0.07735	3.34584
0.0774	3.34649
0.07745	3.34649
0.0775	3.34714
0.07755	3.34746
0.0776	3.34811
0.07765	3.34844
0.0777	3.34909
0.07775	3.34941
0.0778	3.34973
0.07785	3.35038
0.0779	3.35103
0.07795	3.35103
0.078	3.35201
0.07805	3.35233
0.0781	3.35201
0.07815	3.35298
0.0782	3.35298
0.07825	3.3533
0.0783	3.3533
0.07835	3.35395
0.0784	3.3546
0.07845	3.35525
0.0785	3.35525
0.07855	3.35623
0.0786	3.35623
0.07865	3.35687
0.0787	3.3572
0.07875	3.35785
0.0788	3.3585
0.07885	3.35882
0.0789	3.35915
0.07895	3.3598
0.079	3.36044
0.07905	3.36109
0.0791	3.36142
0.07915	3.36207
0.0792	3.36239
0.07925	3.36337
0.0793	3.36401
0.07935	3.36434
0.0794	3.36499
0.07945	3.36531
0.0795	3.36564
0.07955	3.36629
0.0796	3.36629
0.07965	3.36661
0.0797	3.36726
0.07975	3.36694
0.0798	3.36726
0.07985	3.36791
0.0799	3.36758
0.07995	3.36823
0.08	3.36758
0.08005	3.36758
0.0801	3.36791
0.08015	3.36758
0.0802	3.36726
0.08025	3.36694
0.0803	3.36758
0.08035	3.36758
0.0804	3.36791
0.08045	3.36791
0.0805	3.36823
0.08055	3.36856
0.0806	3.36856
0.08065	3.36888
0.0807	3.36953
0.08075	3.37018
0.0808	3.37018
0.08085	3.37083
0.0809	3.37115
0.08095	3.37148
0.081	3.37245
0.08105	3.37245
0.0811	3.3731
0.08115	3.37343
0.0812	3.37408
0.08125	3.37408
0.0813	3.37408
0.08135	3.37472
0.0814	3.37537
0.08145	3.37537
0.0815	3.3757
0.08155	3.37635
0.0816	3.377
0.08165	3.37732
0.0817	3.37765
0.08175	3.37829
0.0818	3.37862
0.08185	3.37927
0.0819	3.37927
0.08195	3.37992
0.082	3.38057
0.08205	3.38089
0.0821	3.38089
0.08215	3.38154
0.0822	3.38154
0.08225	3.38154
0.0823	3.38219
0.08235	3.38186
0.0824	3.38186
0.08245	3.38219
0.0825	3.38284
0.08255	3.38219
0.0826	3.38284
0.08265	3.38219
0.0827	3.38251
0.08275	3.38251
0.0828	3.38284
0.08285	3.38316
0.0829	3.38284
0.08295	3.38381
0.083	3.38316
0.08305	3.38316
0.0831	3.38349
0.08315	3.38316
0.0832	3.38349
0.08325	3.38349
0.0833	3.38349
0.08335	3.38381
0.0834	3.38381
0.08345	3.38381
0.0835	3.38381
0.08355	3.38381
0.0836	3.38414
0.08365	3.38414
0.0837	3.38446
0.08375	3.38479
0.0838	3.38479
0.08385	3.38479
0.0839	3.38511
0.08395	3.38543
0.084	3.38576
0.08405	3.38608
0.0841	3.38673
0.08415	3.38706
0.0842	3.38738
0.08425	3.38803
0.0843	3.38803
0.08435	3.389
0.0844	3.389
0.08445	3.38965
0.0845	3.38965
0.08455	3.38998
0.0846	3.39063
0.08465	3.3903
0.0847	3.39095
0.08475	3.39095
0.0848	3.39128
0.08485	3.39193
0.0849	3.39128
0.08495	3.39128
0.085	3.3916
0.08505	3.39128
0.0851	3.39128
0.08515	3.3916
0.0852	3.39128
0.08525	3.39128
0.0853	3.39128
0.08535	3.3916
0.0854	3.39193
0.08545	3.3916
0.0855	3.39193
0.08555	3.39193
0.0856	3.39193
0.08565	3.39257
0.0857	3.39355
0.08575	3.39387
0.0858	3.39452
0.08585	3.39517
0.0859	3.39582
0.08595	3.39647
0.086	3.39744
0.08605	3.39809
0.0861	3.39939
0.08615	3.40036
0.0862	3.40134
0.08625	3.40231
0.0863	3.40361
0.08635	3.40458
0.0864	3.40588
0.08645	3.40718
0.0865	3.40783
0.08655	3.40913
0.0866	3.4101
0.08665	3.41107
0.0867	3.41205
0.08675	3.4127
0.0868	3.41335
0.08685	3.41399
0.0869	3.41464
0.08695	3.41529
0.087	3.41562
0.08705	3.41659
0.0871	3.41692
0.08715	3.41692
0.0872	3.41756
0.08725	3.41789
0.0873	3.41854
0.08735	3.41821
0.0874	3.41886
0.08745	3.41886
0.0875	3.41886
0.08755	3.41886
0.0876	3.41919
0.08765	3.41951
0.0877	3.41919
0.08775	3.41951
0.0878	3.42016
0.08785	3.42016
0.0879	3.42016
0.08795	3.42113
0.088	3.42049
0.08805	3.42081
0.0881	3.42081
0.08815	3.42081
0.0882	3.42081
0.08825	3.42016
0.0883	3.42049
0.08835	3.41984
0.0884	3.42049
0.08845	3.42049
0.0885	3.42016
0.08855	3.42049
0.0886	3.42049
0.08865	3.42049
0.0887	3.42049
0.08875	3.42113
0.0888	3.42146
0.08885	3.42146
0.0889	3.42178
0.08895	3.42211
0.089	3.42243
0.08905	3.42243
0.0891	3.42308
0.08915	3.42341
0.0892	3.42373
0.08925	3.42406
0.0893	3.4247
0.08935	3.4247
0.0894	3.42503
0.08945	3.42568
0.0895	3.42535
0.08955	3.42665
0.0896	3.42633
0.08965	3.42665
0.0897	3.42665
0.08975	3.42763
0.0898	3.4273
0.08985	3.4273
0.0899	3.42827
0.08995	3.42892
0.09	3.42892
0.09005	3.42925
0.0901	3.42957
0.09015	3.4299
0.0902	3.4299
0.09025	3.43055
0.0903	3.43087
0.09035	3.43152
0.0904	3.43184
0.09045	3.43184
0.0905	3.43217
0.09055	3.43217
0.0906	3.43282
0.09065	3.43217
0.0907	3.43314
0.09075	3.43314
0.0908	3.43282
0.09085	3.43347
0.0909	3.43347
0.09095	3.43347
0.091	3.43379
0.09105	3.43379
0.0911	3.43412
0.09115	3.43444
0.0912	3.43477
0.09125	3.43509
0.0913	3.43509
0.09135	3.43541
0.0914	3.43541
0.09145	3.43606
0.0915	3.43639
0.09155	3.43671
0.0916	3.43671
0.09165	3.43736
0.0917	3.43736
0.09175	3.43801
0.0918	3.43834
0.09185	3.43866
0.0919	3.43866
0.09195	3.43931
0.092	3.43931
0.09205	3.43963
0.0921	3.43996
0.09215	3.44028
0.0922	3.44093
0.09225	3.44126
0.0923	3.44126
0.09235	3.44158
0.0924	3.44223
0.09245	3.44288
0.0925	3.44255
0.09255	3.4432
0.0926	3.44385
0.09265	3.44385
0.0927	3.44385
0.09275	3.4445
0.0928	3.44483
0.09285	3.44548
0.0929	3.44548
0.09295	3.44548
0.093	3.44515
0.09305	3.44612
0.0931	3.44612
0.09315	3.44645
0.0932	3.44645
0.09325	3.44677
0.0933	3.4471
0.09335	3.4471
0.0934	3.44742
0.09345	3.44775
0.0935	3.44775
0.09355	3.44807
0.0936	3.4484
0.09365	3.44905
0.0937	3.44969
0.09375	3.45034
0.0938	3.45067
0.09385	3.45164
0.0939	3.45229
0.09395	3.45294
0.094	3.45326
0.09405	3.45489
0.0941	3.45521
0.09415	3.45619
0.0942	3.45748
0.09425	3.45813
0.0943	3.45943
0.09435	3.46008
0.0944	3.46105
0.09445	3.4617
0.0945	3.463
0.09455	3.46365
0.0946	3.4643
0.09465	3.4656
0.0947	3.46592
0.09475	3.46722
0.0948	3.46787
0.09485	3.46852
0.0949	3.46917
0.09495	3.46982
0.095	3.47047
0.09505	3.47079
0.0951	3.47144
0.09515	3.47209
0.0952	3.47241
0.09525	3.47209
0.0953	3.47241
0.09535	3.47274
0.0954	3.47241
0.09545	3.47306
0.0955	3.47274
0.09555	3.47274
0.0956	3.47339
0.09565	3.47339
0.0957	3.47339
0.09575	3.47339
0.0958	3.47371
0.09585	3.47371
0.0959	3.47404
0.09595	3.47371
0.096	3.47371
0.09605	3.47371
0.0961	3.47404
0.09615	3.47371
0.0962	3.47436
0.09625	3.47404
0.0963	3.47371
0.09635	3.47436
0.0964	3.47404
0.09645	3.47404
0.0965	3.47404
0.09655	3.47436
0.0966	3.47468
0.09665	3.47404
0.0967	3.47436
0.09675	3.47404
0.0968	3.47436
0.09685	3.47436
0.0969	3.47371
0.09695	3.47404
0.097	3.47436
0.09705	3.47436
0.0971	3.47404
0.09715	3.47468
0.0972	3.47404
0.09725	3.47468
0.0973	3.47468
0.09735	3.47468
0.0974	3.47533
0.09745	3.47566
0.0975	3.47598
0.09755	3.47663
0.0976	3.47696
0.09765	3.47761
0.0977	3.47793
0.09775	3.47858
0.0978	3.47955
0.09785	3.47988
0.0979	3.48053
0.09795	3.48118
0.098	3.48118
0.09805	3.4815
0.0981	3.48215
0.09815	3.48215
0.0982	3.48215
0.09825	3.48247
0.0983	3.48215
0.09835	3.48182
0.0984	3.48215
0.09845	3.48247
0.0985	3.48182
0.09855	3.4815
0.0986	3.48182
0.09865	3.48182
0.0987	3.4815
0.09875	3.4815
0.0988	3.4815
0.09885	3.48118
0.0989	3.48118
0.09895	3.4815
0.099	3.48182
0.09905	3.48215
[truncated: 5,812 more rows]
