# Supplementary material for: An evolutionarily conserved glycine-tyrosine motif forms a folding core in outer membrane proteins
Source: PLoS One. 2017 Aug 3;12(8):e0182016. doi: 10.1371/journal.pone.0182016 (PMC5542473; doi:10.1371/journal.pone.0182016)
Supplement: S1 File — (ZIP) [file pone.0182016.s001.zip › OmpX stopflow RAW data/OmpX WT 2/ompx_wt_ch1_042.bka]

BIO-KINE ASCII FILE
_COMMENT	External device
_COMMENT	Kinetics measurement
_COMMENT	Y Unit : Volt, X Unit : s
_COMMENT	Timebase 1 = .00005 s 5001 pts
_COMMENT	Timebase 2 = .001 s 2749 pts
_COMMENT	Timebase 3 = .5 s 44 pts
_SFM	SFM-300 /S Advanced mode
_SFM	Ratio : S1: 950, S2: 950, S3: 100
_SFM	Content : S1: , S2: , S3:
_SFM	Concentration : S1: , S2: , S3:
_SFM	Total volume : 422 �l Flow : 14 mL/s
_SFM	Acquisition start : 10 ms before stop
_SFM	cuve=FC-08, s1=10 ml , s2=10 ml , s3=1.9 ml
_UNITX	s
_UNITY	Volt
_DELTAX	0
_DATA
1e-300	2.30081
5e-5	2.32677
1e-4	2.35436
1.5e-4	2.3826
2e-4	2.4131
2.5e-4	2.44393
3e-4	2.47639
3.5e-4	2.50917
4e-4	2.5426
4.5e-4	2.57635
5e-4	2.60945
5.5e-4	2.64288
6e-4	2.67598
6.5e-4	2.70714
7e-4	2.73862
7.5e-4	2.76913
8e-4	2.79801
8.5e-4	2.82625
9e-4	2.85253
9.5e-4	2.87752
0.001	2.90057
0.00105	2.92264
0.0011	2.94243
0.00115	2.96093
0.0012	2.97748
0.00125	2.99241
0.0013	3.00507
0.00135	3.0161
0.0014	3.02519
0.00145	3.03168
0.0015	3.03688
0.00155	3.04012
0.0016	3.04077
0.00165	3.04045
0.0017	3.03752
0.00175	3.03298
0.0018	3.02681
0.00185	3.01838
0.0019	3.00929
0.00195	2.99761
0.002	2.98527
0.00205	2.97067
0.0021	2.95574
0.00215	2.94016
0.0022	2.92328
0.00225	2.90544
0.0023	2.88726
0.00235	2.86876
0.0024	2.85026
0.00245	2.83111
0.0025	2.81262
0.00255	2.79347
0.0026	2.77497
0.00265	2.75679
0.0027	2.73894
0.00275	2.72109
0.0028	2.70422
0.00285	2.68734
0.0029	2.67144
0.00295	2.65554
0.003	2.64028
0.00305	2.62503
0.0031	2.61043
0.00315	2.59582
0.0032	2.58187
0.00325	2.56823
0.0033	2.55525
0.00335	2.54162
0.0034	2.52832
0.00345	2.51598
0.0035	2.50333
0.00355	2.49099
0.0036	2.47963
0.00365	2.4673
0.0037	2.45627
0.00375	2.44588
0.0038	2.43485
0.00385	2.42544
0.0039	2.4157
0.00395	2.40596
0.004	2.39753
0.00405	2.38909
0.0041	2.38097
0.00415	2.37383
0.0042	2.36734
0.00425	2.36118
0.0043	2.35598
0.00435	2.35112
0.0044	2.34722
0.00445	2.34398
0.0045	2.34138
0.00455	2.33976
0.0046	2.33911
0.00465	2.33878
0.0047	2.33911
0.00475	2.34073
0.0048	2.343
0.00485	2.34592
0.0049	2.34949
0.00495	2.35436
0.005	2.35955
0.00505	2.36572
0.0051	2.37351
0.00515	2.38065
0.0052	2.39006
0.00525	2.3998
0.0053	2.41083
0.00535	2.42219
0.0054	2.43485
0.00545	2.44848
0.0055	2.46243
0.00555	2.47801
0.0056	2.49391
0.00565	2.51112
0.0057	2.52929
0.00575	2.54779
0.0058	2.56694
0.00585	2.58673
0.0059	2.60653
0.00595	2.62763
0.006	2.6484
0.00605	2.66982
0.0061	2.69124
0.00615	2.71298
0.0062	2.73473
0.00625	2.75647
0.0063	2.77757
0.00635	2.79866
0.0064	2.81911
0.00645	2.83988
0.0065	2.85967
0.00655	2.8785
0.0066	2.897
0.00665	2.91452
0.0067	2.93075
0.00675	2.94633
0.0068	2.96028
0.00685	2.97326
0.0069	2.9856
0.00695	2.99631
0.007	3.00637
0.00705	3.01513
0.0071	3.02292
0.00715	3.02974
0.0072	3.03525
0.00725	3.04012
0.0073	3.04369
0.00735	3.04564
0.0074	3.04726
0.00745	3.04759
0.0075	3.04726
0.00755	3.04531
0.0076	3.04272
0.00765	3.03915
0.0077	3.03395
0.00775	3.02811
0.0078	3.02162
0.00785	3.01448
0.0079	3.00637
0.00795	2.99793
0.008	2.98819
0.00805	2.97813
0.0081	2.96775
0.00815	2.95671
0.0082	2.94535
0.00825	2.93399
0.0083	2.92264
0.00835	2.90998
0.0084	2.89797
0.00845	2.88661
0.0085	2.87428
0.00855	2.86195
0.0086	2.84994
0.00865	2.83825
0.0087	2.82657
0.00875	2.81521
0.0088	2.80385
0.00885	2.79314
0.0089	2.78308
0.00895	2.77237
0.009	2.76296
0.00905	2.75387
0.0091	2.74479
0.00915	2.73602
0.0092	2.72791
0.00925	2.71947
0.0093	2.71168
0.00935	2.70454
0.0094	2.69675
0.00945	2.68994
0.0095	2.68377
0.00955	2.67728
0.0096	2.67176
0.00965	2.66625
0.0097	2.6617
0.00975	2.65716
0.0098	2.65327
0.00985	2.65002
0.0099	2.64677
0.00995	2.6445
0.01	2.64191
0.01005	2.64061
0.0101	2.63931
0.01015	2.63866
0.0102	2.63801
0.01025	2.63834
0.0103	2.63899
0.01035	2.63996
0.0104	2.64158
0.01045	2.64385
0.0105	2.64613
0.01055	2.64937
0.0106	2.65294
0.01065	2.65684
0.0107	2.66138
0.01075	2.66625
0.0108	2.67144
0.01085	2.67728
0.0109	2.68312
0.01095	2.68961
0.011	2.69643
0.01105	2.70389
0.0111	2.71103
0.01115	2.7185
0.0112	2.72629
0.01125	2.73375
0.0113	2.74219
0.01135	2.7503
0.0114	2.75842
0.01145	2.76718
0.0115	2.77627
0.01155	2.78535
0.0116	2.79412
0.01165	2.8032
0.0117	2.81262
0.01175	2.82268
0.0118	2.83209
0.01185	2.84215
0.0119	2.85221
0.01195	2.8626
0.012	2.87266
0.01205	2.88207
0.0121	2.89245
0.01215	2.90251
0.0122	2.91225
0.01225	2.92231
0.0123	2.93172
0.01235	2.94146
0.0124	2.95055
0.01245	2.95963
0.0125	2.96872
0.01255	2.97683
0.0126	2.98527
0.01265	2.99371
0.0127	3.00182
0.01275	3.00896
0.0128	3.0161
0.01285	3.02324
0.0129	3.02941
0.01295	3.0359
0.013	3.04142
0.01305	3.04661
0.0131	3.0518
0.01315	3.05667
0.0132	3.06122
0.01325	3.06511
0.0133	3.069
0.01335	3.07225
0.0134	3.07582
0.01345	3.07809
0.0135	3.08069
0.01355	3.08296
0.0136	3.08426
0.01365	3.08588
0.0137	3.0875
0.01375	3.08913
0.0138	3.08978
0.01385	3.09042
0.0139	3.0914
0.01395	3.09172
0.014	3.09205
0.01405	3.09237
0.0141	3.09205
0.01415	3.09237
0.0142	3.09205
0.01425	3.09205
0.0143	3.0914
0.01435	3.0914
0.0144	3.09075
0.01445	3.0901
0.0145	3.0901
0.01455	3.08945
0.0146	3.08945
0.01465	3.08913
0.0147	3.08945
0.01475	3.0888
0.0148	3.0888
0.01485	3.08945
0.0149	3.0888
0.01495	3.08913
0.015	3.08978
0.01505	3.09042
0.0151	3.09107
0.01515	3.0914
0.0152	3.09172
0.01525	3.09237
0.0153	3.09367
0.01535	3.09432
0.0154	3.09562
0.01545	3.09594
0.0155	3.09756
0.01555	3.09821
0.0156	3.09951
0.01565	3.10146
0.0157	3.10211
0.01575	3.10308
0.0158	3.10438
0.01585	3.10568
0.0159	3.10698
0.01595	3.10795
0.016	3.10892
0.01605	3.11022
0.0161	3.1112
0.01615	3.11217
0.0162	3.11314
0.01625	3.11379
0.0163	3.11477
0.01635	3.11574
0.0164	3.11639
0.01645	3.11704
0.0165	3.11801
0.01655	3.11866
0.0166	3.11931
0.01665	3.11996
0.0167	3.12061
0.01675	3.12126
0.0168	3.12191
0.01685	3.12191
0.0169	3.12288
0.01695	3.1232
0.017	3.1232
0.01705	3.12418
0.0171	3.12418
0.01715	3.1245
0.0172	3.12483
0.01725	3.12515
0.0173	3.12548
0.01735	3.12612
0.0174	3.12612
0.01745	3.12612
0.0175	3.12677
0.01755	3.12645
0.0176	3.12677
0.01765	3.1271
0.0177	3.1271
0.01775	3.12807
0.0178	3.1284
0.01785	3.12872
0.0179	3.12937
0.01795	3.12969
0.018	3.12969
0.01805	3.13067
0.0181	3.13099
0.01815	3.13099
0.0182	3.13164
0.01825	3.13197
0.0183	3.13294
0.01835	3.13262
0.0184	3.13294
0.01845	3.13294
0.0185	3.13326
0.01855	3.13326
0.0186	3.13359
0.01865	3.13326
0.0187	3.13359
0.01875	3.13326
0.0188	3.13294
0.01885	3.13294
0.0189	3.13326
0.01895	3.13294
0.019	3.13262
0.01905	3.13229
0.0191	3.13229
0.01915	3.13197
0.0192	3.13197
0.01925	3.13229
0.0193	3.13164
0.01935	3.13132
0.0194	3.13164
0.01945	3.13099
0.0195	3.13067
0.01955	3.13067
0.0196	3.13002
0.01965	3.13034
0.0197	3.12969
0.01975	3.12969
0.0198	3.12905
0.01985	3.12905
0.0199	3.1284
0.01995	3.1284
0.02	3.1284
0.02005	3.12807
0.0201	3.12807
0.02015	3.12807
0.0202	3.12807
0.02025	3.12807
0.0203	3.1284
0.02035	3.12937
0.0204	3.12905
0.02045	3.12937
0.0205	3.12969
0.02055	3.13002
0.0206	3.13034
0.02065	3.13132
0.0207	3.13164
0.02075	3.13229
0.0208	3.13229
0.02085	3.13326
0.0209	3.13391
0.02095	3.13489
0.021	3.13521
0.02105	3.13619
0.0211	3.13748
0.02115	3.13781
0.0212	3.13878
0.02125	3.14008
0.0213	3.14073
0.02135	3.14138
0.0214	3.14203
0.02145	3.14333
0.0215	3.14397
0.02155	3.14495
0.0216	3.1456
0.02165	3.14625
0.0217	3.14722
0.02175	3.14819
0.0218	3.14884
0.02185	3.14949
0.0219	3.14982
0.02195	3.15079
0.022	3.15144
0.02205	3.15176
0.0221	3.15241
0.02215	3.15306
0.0222	3.15339
0.02225	3.15404
0.0223	3.15404
0.02235	3.15501
0.0224	3.15533
0.02245	3.15566
0.0225	3.15598
0.02255	3.15598
0.0226	3.15696
0.02265	3.15728
0.0227	3.15793
0.02275	3.15793
0.0228	3.15825
0.02285	3.15955
0.0229	3.15955
0.02295	3.16053
0.023	3.16118
0.02305	3.1615
0.0231	3.16182
0.02315	3.16247
0.0232	3.16312
0.02325	3.1641
0.0233	3.16475
0.02335	3.16475
0.0234	3.16572
0.02345	3.16604
0.0235	3.16702
0.02355	3.16767
0.0236	3.16832
0.02365	3.16929
0.0237	3.16961
0.02375	3.17059
0.0238	3.17091
0.02385	3.17156
0.0239	3.17253
0.02395	3.17318
0.024	3.17383
0.02405	3.17481
0.0241	3.17578
0.02415	3.17643
0.0242	3.17675
0.02425	3.17773
0.0243	3.17838
0.02435	3.17903
0.0244	3.17967
0.02445	3.18032
0.0245	3.18097
0.02455	3.18227
0.0246	3.1826
0.02465	3.18357
0.0247	3.18389
0.02475	3.18519
0.0248	3.18519
0.02485	3.18617
0.0249	3.18617
0.02495	3.18746
0.025	3.18714
0.02505	3.18811
0.0251	3.18876
0.02515	3.18909
0.0252	3.18941
0.02525	3.18941
0.0253	3.18973
0.02535	3.18941
0.0254	3.18973
0.02545	3.19006
0.0255	3.18973
0.02555	3.18973
0.0256	3.18973
0.02565	3.18941
0.0257	3.18973
0.02575	3.18909
0.0258	3.18909
0.02585	3.18909
0.0259	3.18909
0.02595	3.18876
0.026	3.18909
0.02605	3.18909
0.0261	3.18941
0.02615	3.18941
0.0262	3.18909
0.02625	3.18973
0.0263	3.19006
0.02635	3.19038
0.0264	3.19071
0.02645	3.19071
0.0265	3.19103
0.02655	3.19201
0.0266	3.19233
0.02665	3.19233
0.0267	3.19298
0.02675	3.19363
0.0268	3.19395
0.02685	3.19428
0.0269	3.19493
0.02695	3.1959
0.027	3.19655
0.02705	3.19687
0.0271	3.19752
0.02715	3.19817
0.0272	3.19882
0.02725	3.19915
0.0273	3.20012
0.02735	3.20044
0.0274	3.20077
0.02745	3.20142
0.0275	3.20207
0.02755	3.20239
0.0276	3.20369
0.02765	3.20401
0.0277	3.20434
0.02775	3.20499
0.0278	3.20596
0.02785	3.20629
0.0279	3.20661
0.02795	3.20726
0.028	3.20823
0.02805	3.20856
0.0281	3.20986
0.02815	3.21018
0.0282	3.21115
0.02825	3.21148
0.0283	3.21213
0.02835	3.21278
0.0284	3.21375
0.02845	3.21472
0.0285	3.21505
0.02855	3.21537
0.0286	3.21635
0.02865	3.21797
0.0287	3.21797
0.02875	3.21862
0.0288	3.21959
0.02885	3.21992
0.0289	3.22057
0.02895	3.22154
0.029	3.22219
0.02905	3.22284
0.0291	3.22381
0.02915	3.22479
0.0292	3.22543
0.02925	3.22608
0.0293	3.22706
0.02935	3.22706
0.0294	3.22803
0.02945	3.22836
0.0295	3.22868
0.02955	3.22965
0.0296	3.22998
0.02965	3.2303
0.0297	3.23063
0.02975	3.23095
0.0298	3.23095
0.02985	3.23128
0.0299	3.23128
0.02995	3.2316
0.03	3.2316
0.03005	3.23193
0.0301	3.2316
0.03015	3.2316
0.0302	3.23128
0.03025	3.2316
0.0303	3.23193
0.03035	3.2316
0.0304	3.23225
0.03045	3.23225
0.0305	3.23257
0.03055	3.2329
0.0306	3.23355
0.03065	3.2342
0.0307	3.23452
0.03075	3.2355
0.0308	3.23647
0.03085	3.23744
0.0309	3.23744
0.03095	3.23842
0.031	3.23874
0.03105	3.24004
0.0311	3.24036
0.03115	3.24134
0.0312	3.24166
0.03125	3.24264
0.0313	3.24296
0.03135	3.24264
0.0314	3.24361
0.03145	3.24426
0.0315	3.24426
0.03155	3.24458
0.0316	3.24491
0.03165	3.24491
0.0317	3.24588
0.03175	3.24588
0.0318	3.24588
0.03185	3.24621
0.0319	3.24653
0.03195	3.24685
0.032	3.24653
0.03205	3.24685
0.0321	3.24718
0.03215	3.2475
0.0322	3.24718
0.03225	3.2475
0.0323	3.2475
0.03235	3.2475
0.0324	3.24783
0.03245	3.24718
0.0325	3.2475
0.03255	3.2475
0.0326	3.2475
0.03265	3.24783
0.0327	3.2475
0.03275	3.24815
0.0328	3.24783
0.03285	3.24783
0.0329	3.24848
0.03295	3.2488
0.033	3.2488
0.03305	3.24913
0.0331	3.24978
0.03315	3.2501
0.0332	3.2514
0.03325	3.2514
0.0333	3.25205
0.03335	3.25302
0.0334	3.25367
0.03345	3.25432
0.0335	3.25529
0.03355	3.25594
0.0336	3.25692
0.03365	3.25756
0.0337	3.25854
0.03375	3.25951
0.0338	3.26049
0.03385	3.26146
0.0339	3.26243
0.03395	3.26341
0.034	3.26438
0.03405	3.26535
0.0341	3.26665
0.03415	3.26763
0.0342	3.2686
0.03425	3.26957
0.0343	3.27087
0.03435	3.2712
0.0344	3.27249
0.03445	3.27314
0.0345	3.27412
0.03455	3.27477
0.0346	3.27541
0.03465	3.27574
0.0347	3.27606
0.03475	3.27671
0.0348	3.27671
0.03485	3.27671
0.0349	3.27704
0.03495	3.27704
0.035	3.27671
0.03505	3.27639
0.0351	3.27606
0.03515	3.27639
0.0352	3.27541
0.03525	3.27509
0.0353	3.27477
0.03535	3.27412
0.0354	3.27379
0.03545	3.27347
0.0355	3.27314
0.03555	3.27249
0.0356	3.27184
0.03565	3.2712
0.0357	3.27152
0.03575	3.2712
0.0358	3.27087
0.03585	3.27055
0.0359	3.27022
0.03595	3.27055
0.036	3.27022
0.03605	3.27055
0.0361	3.27055
0.03615	3.27087
0.0362	3.27152
0.03625	3.27217
0.0363	3.27249
0.03635	3.27314
0.0364	3.27412
0.03645	3.27444
0.0365	3.27541
0.03655	3.27606
0.0366	3.27639
0.03665	3.27801
0.0367	3.27866
0.03675	3.27898
0.0368	3.28028
0.03685	3.28126
0.0369	3.28223
0.03695	3.28288
0.037	3.28418
0.03705	3.2858
0.0371	3.2871
0.03715	3.2884
0.0372	3.28905
0.03725	3.29099
0.0373	3.29164
0.03735	3.29359
0.0374	3.29489
0.03745	3.29619
0.0375	3.29716
0.03755	3.29911
0.0376	3.30008
0.03765	3.30138
0.0377	3.303
0.03775	3.30365
0.0378	3.30495
0.03785	3.30625
0.0379	3.30722
0.03795	3.30819
0.038	3.30917
0.03805	3.31014
0.0381	3.31144
0.03815	3.31209
0.0382	3.31306
0.03825	3.31404
0.0383	3.31468
0.03835	3.31533
0.0384	3.31598
0.03845	3.31663
0.0385	3.31663
0.03855	3.31761
0.0386	3.31825
0.03865	3.31825
0.0387	3.31858
0.03875	3.31858
0.0388	3.31858
0.03885	3.31825
0.0389	3.31825
0.03895	3.31793
0.039	3.31793
0.03905	3.31761
0.0391	3.31728
0.03915	3.31728
0.0392	3.31663
0.03925	3.31663
0.0393	3.31663
0.03935	3.31631
0.0394	3.31598
0.03945	3.31631
0.0395	3.31566
0.03955	3.31533
0.0396	3.31598
0.03965	3.31533
0.0397	3.31566
0.03975	3.31566
0.0398	3.31566
0.03985	3.31566
0.0399	3.31566
0.03995	3.31598
0.04	3.31631
0.04005	3.31566
0.0401	3.31631
0.04015	3.31631
0.0402	3.31631
0.04025	3.31663
0.0403	3.31663
0.04035	3.31696
0.0404	3.31728
0.04045	3.31696
0.0405	3.31728
0.04055	3.31761
0.0406	3.31825
0.04065	3.31825
0.0407	3.31858
0.04075	3.3189
0.0408	3.31988
0.04085	3.3202
0.0409	3.32085
0.04095	3.32118
0.041	3.32182
0.04105	3.32215
0.0411	3.3228
0.04115	3.32345
0.0412	3.32377
0.04125	3.3241
0.0413	3.32475
0.04135	3.32572
0.0414	3.32604
0.04145	3.32637
0.0415	3.32702
0.04155	3.32702
0.0416	3.32734
0.04165	3.32767
0.0417	3.32832
0.04175	3.32864
0.0418	3.32929
0.04185	3.32896
0.0419	3.32929
0.04195	3.32929
0.042	3.32961
0.04205	3.33026
0.0421	3.33059
0.04215	3.33059
0.0422	3.33156
0.04225	3.33124
0.0423	3.33188
0.04235	3.33221
0.0424	3.33188
0.04245	3.33253
0.0425	3.33286
0.04255	3.33318
0.0426	3.33351
0.04265	3.33383
0.0427	3.33416
0.04275	3.33416
0.0428	3.33448
0.04285	3.33481
0.0429	3.33481
0.04295	3.33513
0.043	3.33545
0.04305	3.33578
0.0431	3.3361
0.04315	3.3361
0.0432	3.33675
0.04325	3.33708
0.0433	3.3374
0.04335	3.33773
0.0434	3.3387
0.04345	3.3387
0.0435	3.33935
0.04355	3.34065
0.0436	3.34162
0.04365	3.34195
0.0437	3.34324
0.04375	3.34389
0.0438	3.34519
0.04385	3.34649
0.0439	3.34714
0.04395	3.34811
0.044	3.34973
0.04405	3.35103
0.0441	3.35233
0.04415	3.35266
0.0442	3.35395
0.04425	3.35525
0.0443	3.35623
0.04435	3.3572
0.0444	3.3585
0.04445	3.35915
0.0445	3.36012
0.04455	3.36077
0.0446	3.36142
0.04465	3.36272
0.0447	3.36272
0.04475	3.36304
0.0448	3.36369
0.04485	3.36401
0.0449	3.36434
0.04495	3.36466
0.045	3.36499
0.04505	3.36466
0.0451	3.36564
0.04515	3.36564
0.0452	3.36564
0.04525	3.36564
0.0453	3.36596
0.04535	3.36596
0.0454	3.36629
0.04545	3.36629
0.0455	3.36694
0.04555	3.36726
0.0456	3.36758
0.04565	3.36856
0.0457	3.36888
0.04575	3.36888
0.0458	3.37018
0.04585	3.37083
0.0459	3.3718
0.04595	3.37213
0.046	3.3731
0.04605	3.37408
0.0461	3.37472
0.04615	3.3757
0.0462	3.37635
0.04625	3.37765
0.0463	3.37829
0.04635	3.37927
0.0464	3.38089
0.04645	3.38154
0.0465	3.38284
0.04655	3.38381
0.0466	3.38414
0.04665	3.38479
0.0467	3.38543
0.04675	3.38641
0.0468	3.38706
0.04685	3.38738
0.0469	3.38803
0.04695	3.38868
0.047	3.38868
0.04705	3.389
0.0471	3.389
0.04715	3.389
0.0472	3.389
0.04725	3.38933
0.0473	3.38965
0.04735	3.38965
0.0474	3.38998
0.04745	3.3903
0.0475	3.38998
0.04755	3.38998
0.0476	3.3903
0.04765	3.38998
0.0477	3.39063
0.04775	3.3903
0.0478	3.39063
0.04785	3.39095
0.0479	3.39095
0.04795	3.39193
0.048	3.39225
0.04805	3.39257
0.0481	3.3929
0.04815	3.39355
0.0482	3.39452
0.04825	3.39485
0.0483	3.39582
0.04835	3.39679
0.0484	3.39777
0.04845	3.39842
0.0485	3.39939
0.04855	3.40004
0.0486	3.40101
0.04865	3.40199
0.0487	3.40264
0.04875	3.40361
0.0488	3.40458
0.04885	3.40523
0.0489	3.40653
0.04895	3.40718
0.049	3.40815
0.04905	3.40848
0.0491	3.40945
0.04915	3.40978
0.0492	3.4101
0.04925	3.41075
0.0493	3.41172
0.04935	3.41172
0.0494	3.41237
0.04945	3.4127
0.0495	3.4127
0.04955	3.41335
0.0496	3.41335
0.04965	3.41335
0.0497	3.41367
0.04975	3.41335
0.0498	3.41432
0.04985	3.41399
0.0499	3.41399
0.04995	3.41399
0.05	3.41432
0.05005	3.41432
0.0501	3.41464
0.05015	3.41464
0.0502	3.41464
0.05025	3.41464
0.0503	3.41432
0.05035	3.41529
0.0504	3.41497
0.05045	3.41529
0.0505	3.41562
0.05055	3.41594
0.0506	3.41594
0.05065	3.41659
0.0507	3.41724
0.05075	3.41789
0.0508	3.41854
0.05085	3.41886
0.0509	3.41951
0.05095	3.42049
0.051	3.42146
0.05105	3.42211
0.0511	3.42243
0.05115	3.42308
0.0512	3.42406
0.05125	3.4247
0.0513	3.42535
0.05135	3.42633
0.0514	3.42698
0.05145	3.42763
0.0515	3.42827
0.05155	3.4286
0.0516	3.4286
0.05165	3.42925
0.0517	3.4299
0.05175	3.43055
0.0518	3.43055
0.05185	3.43087
0.0519	3.4312
0.05195	3.43087
0.052	3.4312
0.05205	3.43184
0.0521	3.43152
0.05215	3.43152
0.0522	3.43152
0.05225	3.43184
0.0523	3.43152
0.05235	3.43184
0.0524	3.4312
0.05245	3.4312
0.0525	3.4312
0.05255	3.4312
0.0526	3.43152
0.05265	3.4312
0.0527	3.43184
0.05275	3.43184
0.0528	3.43152
0.05285	3.4312
0.0529	3.43152
0.05295	3.43217
0.053	3.43184
0.05305	3.43152
0.0531	3.43184
0.05315	3.43217
0.0532	3.43184
0.05325	3.43249
0.0533	3.43184
0.05335	3.43282
0.0534	3.43282
0.05345	3.43282
0.0535	3.43314
0.05355	3.43347
0.0536	3.43412
0.05365	3.43477
0.0537	3.43541
0.05375	3.43541
0.0538	3.43574
0.05385	3.43671
0.0539	3.43736
0.05395	3.43769
0.054	3.43834
0.05405	3.43898
0.0541	3.43931
0.05415	3.44028
0.0542	3.44093
0.05425	3.44126
0.0543	3.44191
0.05435	3.44288
0.0544	3.44353
0.05445	3.44385
0.0545	3.44483
0.05455	3.44548
0.0546	3.44645
0.05465	3.44677
0.0547	3.44742
0.05475	3.44807
0.0548	3.4484
0.05485	3.44969
0.0549	3.45002
0.05495	3.45099
0.055	3.45164
0.05505	3.45164
0.0551	3.45262
0.05515	3.45326
0.0552	3.45391
0.05525	3.45456
0.0553	3.45521
0.05535	3.45619
0.0554	3.45586
0.05545	3.45683
0.0555	3.45716
0.05555	3.45781
0.0556	3.45813
0.05565	3.45878
0.0557	3.45878
0.05575	3.45911
0.0558	3.45911
0.05585	3.45943
0.0559	3.45976
0.05595	3.45943
0.056	3.45943
0.05605	3.45976
0.0561	3.45976
0.05615	3.45976
0.0562	3.4604
0.05625	3.46008
0.0563	3.4604
0.05635	3.4604
0.0564	3.4604
0.05645	3.46073
0.0565	3.4604
0.05655	3.46073
0.0566	3.46105
0.05665	3.46105
0.0567	3.46138
0.05675	3.46203
0.0568	3.46203
0.05685	3.46203
0.0569	3.463
0.05695	3.46333
0.057	3.46333
0.05705	3.46397
0.0571	3.46462
0.05715	3.46527
0.0572	3.46592
0.05725	3.4669
0.0573	3.46722
0.05735	3.46819
0.0574	3.46884
0.05745	3.46982
0.0575	3.47014
0.05755	3.47144
0.0576	3.47209
0.05765	3.47274
0.0577	3.47339
0.05775	3.47404
0.0578	3.47501
0.05785	3.47533
0.0579	3.47631
0.05795	3.47663
0.058	3.47696
0.05805	3.47728
0.0581	3.47761
0.05815	3.47793
0.0582	3.47825
0.05825	3.47858
0.0583	3.47858
0.05835	3.47858
0.0584	3.47955
0.05845	3.47988
0.0585	3.4802
0.05855	3.48053
0.0586	3.48118
0.05865	3.4815
0.0587	3.48118
0.05875	3.48247
0.0588	3.48247
0.05885	3.4828
0.0589	3.48345
0.05895	3.4841
0.059	3.48442
0.05905	3.48474
0.0591	3.48572
0.05915	3.48572
0.0592	3.48604
0.05925	3.48637
0.0593	3.48637
0.05935	3.48702
0.0594	3.48734
0.05945	3.48734
0.0595	3.48767
0.05955	3.48767
0.0596	3.48799
0.05965	3.48831
0.0597	3.48864
0.05975	3.48896
0.0598	3.48929
0.05985	3.48961
0.0599	3.49026
0.05995	3.49091
0.06	3.49156
0.06005	3.49188
0.0601	3.49253
0.06015	3.49318
0.0602	3.49416
0.06025	3.49513
0.0603	3.49578
0.06035	3.49643
0.0604	3.4974
0.06045	3.49838
0.0605	3.49902
0.06055	3.49967
0.0606	3.50065
0.06065	3.5013
0.0607	3.50162
0.06075	3.50227
0.0608	3.50324
0.06085	3.50357
0.0609	3.50422
0.06095	3.50454
0.061	3.50584
0.06105	3.50616
0.0611	3.50649
0.06115	3.50714
0.0612	3.50811
0.06125	3.50876
0.0613	3.50876
0.06135	3.50973
0.0614	3.51006
0.06145	3.51071
0.0615	3.51136
0.06155	3.51168
0.0616	3.51201
0.06165	3.51266
0.0617	3.5133
0.06175	3.51395
0.0618	3.5146
0.06185	3.5146
0.0619	3.51525
0.06195	3.51558
0.062	3.5159
0.06205	3.51655
0.0621	3.5172
0.06215	3.51752
0.0622	3.51752
0.06225	3.5185
0.0623	3.5185
0.06235	3.51882
0.0624	3.5198
0.06245	3.5198
0.0625	3.5198
0.06255	3.52012
0.0626	3.52077
0.06265	3.52142
0.0627	3.52174
0.06275	3.52207
0.0628	3.52272
0.06285	3.52272
0.0629	3.52337
0.06295	3.52369
0.063	3.52337
0.06305	3.52401
0.0631	3.52401
0.06315	3.52499
0.0632	3.52499
0.06325	3.52564
0.0633	3.52531
0.06335	3.52531
0.0634	3.52531
0.06345	3.52596
0.0635	3.52629
0.06355	3.52596
0.0636	3.52694
0.06365	3.52694
0.0637	3.52758
0.06375	3.52758
0.0638	3.52823
0.06385	3.52888
0.0639	3.52921
0.06395	3.52953
0.064	3.53018
0.06405	3.53083
0.0641	3.53148
0.06415	3.5318
0.0642	3.53245
0.06425	3.53278
0.0643	3.53343
0.06435	3.53408
0.0644	3.5344
0.06445	3.53537
0.0645	3.53602
0.06455	3.53667
0.0646	3.537
0.06465	3.53732
0.0647	3.53765
0.06475	3.53797
0.0648	3.53797
0.06485	3.53829
0.0649	3.53862
0.06495	3.53862
0.065	3.53959
0.06505	3.53959
0.0651	3.53959
0.06515	3.53959
0.0652	3.53992
0.06525	3.54024
0.0653	3.54024
0.06535	3.54057
0.0654	3.54057
0.06545	3.54057
0.0655	3.54089
0.06555	3.54122
0.0656	3.54089
0.06565	3.54122
0.0657	3.54186
0.06575	3.54251
0.0658	3.54219
0.06585	3.54284
0.0659	3.54284
0.06595	3.54381
0.066	3.54414
0.06605	3.54479
0.0661	3.54511
0.06615	3.54576
0.0662	3.54673
0.06625	3.54771
0.0663	3.54836
0.06635	3.54965
0.0664	3.54998
0.06645	3.55128
0.0665	3.55225
0.06655	3.55322
0.0666	3.55355
0.06665	3.55485
0.0667	3.55582
0.06675	3.55647
0.0668	3.55744
0.06685	3.55777
0.0669	3.55809
0.06695	3.55907
0.067	3.55939
0.06705	3.55971
0.0671	3.56004
0.06715	3.56069
0.0672	3.56069
0.06725	3.56134
0.0673	3.56134
0.06735	3.56069
0.0674	3.56166
0.06745	3.56231
0.0675	3.56231
0.06755	3.56231
0.0676	3.56231
0.06765	3.56296
0.0677	3.56264
0.06775	3.56264
0.0678	3.56264
0.06785	3.56296
0.0679	3.56328
0.06795	3.56393
0.068	3.56426
0.06805	3.56458
0.0681	3.56491
0.06815	3.56556
0.0682	3.56588
0.06825	3.56621
0.0683	3.56718
0.06835	3.56783
0.0684	3.56848
0.06845	3.5688
0.0685	3.56913
0.06855	3.5701
0.0686	3.57042
0.06865	3.57107
0.0687	3.5714
0.06875	3.57172
0.0688	3.57237
0.06885	3.57302
0.0689	3.57335
0.06895	3.57367
0.069	3.57399
0.06905	3.57432
0.0691	3.57432
0.06915	3.57529
0.0692	3.57562
0.06925	3.57627
0.0693	3.57627
0.06935	3.57724
0.0694	3.57756
0.06945	3.57821
0.0695	3.57821
0.06955	3.57886
0.0696	3.57886
0.06965	3.57984
0.0697	3.57984
0.06975	3.58016
0.0698	3.58049
0.06985	3.58113
0.0699	3.58146
0.06995	3.58178
0.07	3.58178
0.07005	3.58211
0.0701	3.58243
0.07015	3.58211
0.0702	3.58276
0.07025	3.58276
0.0703	3.58276
0.07035	3.58276
0.0704	3.58308
0.07045	3.58341
0.0705	3.58341
0.07055	3.58406
0.0706	3.58406
0.07065	3.58373
0.0707	3.58406
0.07075	3.5847
0.0708	3.58438
0.07085	3.58406
0.0709	3.58406
0.07095	3.58406
0.071	3.58373
0.07105	3.58341
0.0711	3.58373
0.07115	3.58308
0.0712	3.58308
0.07125	3.58276
0.0713	3.58276
0.07135	3.58243
0.0714	3.58243
0.07145	3.58211
0.0715	3.58243
0.07155	3.58211
0.0716	3.58211
0.07165	3.58276
0.0717	3.58276
0.07175	3.58308
0.0718	3.58341
0.07185	3.58406
0.0719	3.5847
0.07195	3.58503
0.072	3.58568
0.07205	3.58633
0.0721	3.58665
0.07215	3.5873
0.0722	3.58763
0.07225	3.58827
0.0723	3.58892
0.07235	3.58957
0.0724	3.59087
0.07245	3.59152
0.0725	3.59217
0.07255	3.59314
0.0726	3.59412
0.07265	3.59509
0.0727	3.59574
0.07275	3.59704
0.0728	3.59834
0.07285	3.59898
0.0729	3.60028
0.07295	3.60126
0.073	3.60223
0.07305	3.6032
0.0731	3.6045
0.07315	3.60515
0.0732	3.60645
0.07325	3.6071
0.0733	3.60807
0.07335	3.60905
0.0734	3.60969
0.07345	3.61034
0.0735	3.61099
0.07355	3.61229
0.0736	3.61262
0.07365	3.61294
0.0737	3.61391
0.07375	3.61391
0.0738	3.61456
0.07385	3.61586
0.0739	3.61619
0.07395	3.61651
0.074	3.61683
0.07405	3.61716
0.0741	3.61748
0.07415	3.61781
0.0742	3.61813
0.07425	3.61878
0.0743	3.61813
0.07435	3.61846
0.0744	3.61846
0.07445	3.61878
0.0745	3.61878
0.07455	3.61846
0.0746	3.61846
0.07465	3.61813
0.0747	3.61813
0.07475	3.61846
0.0748	3.61846
0.07485	3.61878
0.0749	3.61878
0.07495	3.61943
0.075	3.61943
0.07505	3.61976
0.0751	3.6204
0.07515	3.62073
0.0752	3.62105
0.07525	3.6217
0.0753	3.62203
0.07535	3.62235
0.0754	3.623
0.07545	3.62333
0.0755	3.6243
0.07555	3.62495
0.0756	3.6256
0.07565	3.62592
0.0757	3.62657
0.07575	3.62754
0.0758	3.62852
0.07585	3.62884
0.0759	3.62982
0.07595	3.63111
0.076	3.63111
0.07605	3.63176
0.0761	3.63274
0.07615	3.63339
0.0762	3.63404
0.07625	3.63501
0.0763	3.63566
0.07635	3.63663
0.0764	3.63728
0.07645	3.63761
0.0765	3.63825
0.07655	3.63858
0.0766	3.63923
0.07665	3.63923
0.0767	3.63988
0.07675	3.63988
0.0768	3.63988
0.07685	3.6402
0.0769	3.6402
0.07695	3.6402
0.077	3.63988
0.07705	3.63955
0.0771	3.63923
0.07715	3.63923
0.0772	3.63923
0.07725	3.6389
0.0773	3.6389
0.07735	3.63825
0.0774	3.63825
0.07745	3.63793
0.0775	3.63761
0.07755	3.63728
0.0776	3.63728
0.07765	3.63696
0.0777	3.63696
0.07775	3.63696
0.0778	3.63696
0.07785	3.63663
0.0779	3.63696
0.07795	3.63696
0.078	3.63696
0.07805	3.63761
0.0781	3.63728
0.07815	3.63761
0.0782	3.63825
0.07825	3.63825
0.0783	3.63858
0.07835	3.63923
0.0784	3.63858
0.07845	3.63955
0.0785	3.63955
0.07855	3.6402
0.0786	3.64085
0.07865	3.64085
0.0787	3.6415
0.07875	3.64247
0.0788	3.64312
0.07885	3.64377
0.0789	3.6441
0.07895	3.64474
0.079	3.64539
0.07905	3.64604
0.0791	3.64637
0.07915	3.64734
0.0792	3.64799
0.07925	3.64831
0.0793	3.64929
0.07935	3.64994
0.0794	3.65091
0.07945	3.65091
0.0795	3.65188
0.07955	3.65221
0.0796	3.65286
0.07965	3.65383
0.0797	3.65383
0.07975	3.65481
0.0798	3.65545
0.07985	3.65578
0.0799	3.65643
0.07995	3.65675
0.08	3.65708
0.08005	3.65773
0.0801	3.65773
0.08015	3.65805
0.0802	3.6587
0.08025	3.6587
0.0803	3.65902
0.08035	3.65902
0.0804	3.65935
0.08045	3.65967
0.0805	3.66032
0.08055	3.66032
0.0806	3.66065
0.08065	3.66097
0.0807	3.6613
0.08075	3.66162
0.0808	3.66195
0.08085	3.66259
0.0809	3.66292
0.08095	3.66357
0.081	3.66389
0.08105	3.66422
0.0811	3.66454
0.08115	3.66487
0.0812	3.66552
0.08125	3.66519
0.0813	3.66584
0.08135	3.66584
0.0814	3.66649
0.08145	3.66681
0.0815	3.66746
0.08155	3.66746
0.0816	3.66779
0.08165	3.66844
0.0817	3.66844
0.08175	3.66876
0.0818	3.66876
0.08185	3.66973
0.0819	3.66973
0.08195	3.67038
0.082	3.67103
0.08205	3.67136
0.0821	3.67168
0.08215	3.67233
0.0822	3.67266
0.08225	3.6733
0.0823	3.67363
0.08235	3.67363
0.0824	3.67395
0.08245	3.67395
0.0825	3.67428
0.08255	3.67525
0.0826	3.67558
0.08265	3.6759
0.0827	3.67687
0.08275	3.6772
0.0828	3.67817
0.08285	3.67817
0.0829	3.67915
0.08295	3.6798
0.083	3.68109
0.08305	3.68142
0.0831	3.68239
0.08315	3.68337
0.0832	3.68401
0.08325	3.68499
0.0833	3.68564
0.08335	3.68629
0.0834	3.68726
0.08345	3.68758
0.0835	3.68823
0.08355	3.68888
0.0836	3.68888
0.08365	3.68888
0.0837	3.68986
0.08375	3.68986
0.0838	3.69018
0.08385	3.69018
0.0839	3.68986
0.08395	3.69018
0.084	3.69051
0.08405	3.69018
0.0841	3.69018
0.08415	3.69018
0.0842	3.69018
0.08425	3.68986
0.0843	3.69018
0.08435	3.68986
0.0844	3.68986
0.08445	3.69018
0.0845	3.69083
0.08455	3.69051
0.0846	3.69018
0.08465	3.69051
0.0847	3.69018
0.08475	3.69083
0.0848	3.69115
0.08485	3.69083
0.0849	3.69148
0.08495	3.6918
0.085	3.69213
0.08505	3.69245
0.0851	3.69278
0.08515	3.6931
0.0852	3.6931
0.08525	3.69343
0.0853	3.69343
0.08535	3.69375
0.0854	3.69343
0.08545	3.69375
0.0855	3.69375
0.08555	3.69375
0.0856	3.69408
0.08565	3.69375
0.0857	3.69375
0.08575	3.69375
0.0858	3.69375
0.08585	3.69375
0.0859	3.69408
0.08595	3.6944
0.086	3.69472
0.08605	3.69472
0.0861	3.69537
0.08615	3.6957
0.0862	3.69635
0.08625	3.69635
0.0863	3.697
0.08635	3.69732
0.0864	3.69765
0.08645	3.69862
0.0865	3.69927
0.08655	3.69959
0.0866	3.70057
0.08665	3.70122
0.0867	3.70219
0.08675	3.70284
0.0868	3.70349
0.08685	3.70446
0.0869	3.70576
0.08695	3.70576
0.087	3.70738
0.08705	3.70803
0.0871	3.709
0.08715	3.70965
0.0872	3.71063
0.08725	3.71128
0.0873	3.71225
0.08735	3.71322
0.0874	3.71355
0.08745	3.71485
0.0875	3.71517
0.08755	3.71647
0.0876	3.71647
0.08765	3.71744
0.0877	3.71809
0.08775	3.71907
0.0878	3.71971
0.08785	3.72069
0.0879	3.72134
0.08795	3.72231
0.088	3.72328
0.08805	3.72361
0.0881	3.72426
0.08815	3.72523
0.0882	3.72556
0.08825	3.72556
0.0883	3.72621
0.08835	3.72685
0.0884	3.72718
0.08845	3.7275
0.0885	3.7275
0.08855	3.7275
0.0886	3.72718
0.08865	3.7275
0.0887	3.72718
0.08875	3.72718
0.0888	3.72685
0.08885	3.72685
0.0889	3.72685
0.08895	3.72653
0.089	3.72653
0.08905	3.72685
0.0891	3.72653
0.08915	3.72621
0.0892	3.72685
0.08925	3.72621
0.0893	3.72621
0.08935	3.72588
0.0894	3.72621
0.08945	3.72588
0.0895	3.72588
0.08955	3.72621
0.0896	3.72588
0.08965	3.72588
0.0897	3.72621
0.08975	3.72621
0.0898	3.72588
0.08985	3.72621
0.0899	3.72621
0.08995	3.72588
0.09	3.72653
0.09005	3.72621
0.0901	3.72621
0.09015	3.72653
0.0902	3.72653
0.09025	3.72685
0.0903	3.72653
0.09035	3.72653
0.0904	3.72685
0.09045	3.72685
0.0905	3.72718
0.09055	3.72783
0.0906	3.72783
0.09065	3.72848
0.0907	3.72945
0.09075	3.7301
0.0908	3.73042
0.09085	3.7314
0.0909	3.73237
0.09095	3.73335
0.091	3.73432
0.09105	3.73529
0.0911	3.73627
0.09115	3.73692
0.0912	3.73789
0.09125	3.73886
0.0913	3.73951
0.09135	3.74049
0.0914	3.74016
0.09145	3.74146
0.0915	3.74178
0.09155	3.74211
0.0916	3.74308
0.09165	3.74211
0.0917	3.74308
0.09175	3.74308
0.0918	3.74308
0.09185	3.74276
0.0919	3.74308
0.09195	3.74308
0.092	3.74276
0.09205	3.74276
0.0921	3.74308
0.09215	3.74276
0.0922	3.74276
0.09225	3.74243
0.0923	3.74308
0.09235	3.74308
0.0924	3.74341
0.09245	3.74341
0.0925	3.74406
0.09255	3.74438
0.0926	3.74438
0.09265	3.74535
0.0927	3.74535
0.09275	3.746
0.0928	3.74698
0.09285	3.74763
0.0929	3.74827
0.09295	3.74892
0.093	3.7499
0.09305	3.75055
0.0931	3.75184
0.09315	3.75217
0.0932	3.75314
0.09325	3.75379
0.0933	3.75541
0.09335	3.75606
0.0934	3.75671
0.09345	3.75801
0.0935	3.75866
0.09355	3.75931
0.0936	3.76093
0.09365	3.76126
0.0937	3.76223
0.09375	3.7632
0.0938	3.76385
0.09385	3.76483
0.0939	3.76548
0.09395	3.76645
0.094	3.7671
0.09405	3.76807
0.0941	3.76807
0.09415	3.76905
0.0942	3.76937
0.09425	3.76969
0.0943	3.77034
0.09435	3.77034
0.0944	3.77067
0.09445	3.77099
0.0945	3.77067
0.09455	3.77099
0.0946	3.77099
0.09465	3.77099
0.0947	3.77099
0.09475	3.77099
0.0948	3.77099
0.09485	3.77099
0.0949	3.77099
0.09495	3.77099
0.095	3.77132
0.09505	3.77132
0.0951	3.77164
0.09515	3.77132
0.0952	3.77197
0.09525	3.77197
0.0953	3.77229
0.09535	3.77229
0.0954	3.77229
0.09545	3.77262
0.0955	3.77262
0.09555	3.77262
0.0956	3.77229
0.09565	3.77229
0.0957	3.77197
0.09575	3.77197
0.0958	3.77164
0.09585	3.77132
0.0959	3.77099
0.09595	3.77034
0.096	3.77034
0.09605	3.76969
0.0961	3.76937
0.09615	3.76905
0.0962	3.7684
0.09625	3.76775
0.0963	3.76807
0.09635	3.76807
0.0964	3.76775
0.09645	3.76742
0.0965	3.76742
0.09655	3.76742
0.0966	3.76742
0.09665	3.76742
0.0967	3.76775
0.09675	3.7684
0.0968	3.7684
0.09685	3.76872
0.0969	3.76937
0.09695	3.76969
0.097	3.77034
0.09705	3.77132
0.0971	3.77229
0.09715	3.77294
0.0972	3.77391
0.09725	3.77489
0.0973	3.77586
0.09735	3.77683
0.0974	3.77781
0.09745	3.77846
0.0975	3.77911
0.09755	3.78008
0.0976	3.78105
0.09765	3.78138
0.0977	3.78203
0.09775	3.78203
0.0978	3.78268
0.09785	3.783
0.0979	3.78333
0.09795	3.78397
0.098	3.78397
0.09805	3.78397
0.0981	3.78397
0.09815	3.78462
0.0982	3.78397
0.09825	3.7843
0.0983	3.78462
0.09835	3.78397
0.0984	3.7843
0.09845	3.78462
0.0985	3.78495
0.09855	3.78462
0.0986	3.7856
0.09865	3.78495
0.0987	3.78495
0.09875	3.78527
0.0988	3.78527
0.09885	3.78495
0.0989	3.78527
0.09895	3.78527
0.099	3.7856
0.09905	3.78625
[truncated: 5,812 more rows]
