# Supplementary material for: An evolutionarily conserved glycine-tyrosine motif forms a folding core in outer membrane proteins
Source: PLoS One. 2017 Aug 3;12(8):e0182016. doi: 10.1371/journal.pone.0182016 (PMC5542473; doi:10.1371/journal.pone.0182016)
Supplement: S1 File — (ZIP) [file pone.0182016.s001.zip › OmpX stopflow RAW data/OmpX WT 2/ompx_wt_ch1_044.bka]

BIO-KINE ASCII FILE
_COMMENT	External device
_COMMENT	Kinetics measurement
_COMMENT	Y Unit : Volt, X Unit : s
_COMMENT	Timebase 1 = .00005 s 5001 pts
_COMMENT	Timebase 2 = .001 s 2749 pts
_COMMENT	Timebase 3 = .5 s 44 pts
_SFM	SFM-300 /S Advanced mode
_SFM	Ratio : S1: 950, S2: 950, S3: 100
_SFM	Content : S1: , S2: , S3:
_SFM	Concentration : S1: , S2: , S3:
_SFM	Total volume : 422 �l Flow : 14 mL/s
_SFM	Acquisition start : 10 ms before stop
_SFM	cuve=FC-08, s1=10 ml , s2=10 ml , s3=1.9 ml
_UNITX	s
_UNITY	Volt
_DELTAX	0
_DATA
1e-300	2.28037
5e-5	2.29886
1e-4	2.31704
1.5e-4	2.33619
2e-4	2.35566
2.5e-4	2.37513
3e-4	2.3946
3.5e-4	2.41408
4e-4	2.43387
4.5e-4	2.45367
5e-4	2.47282
5.5e-4	2.49262
6e-4	2.51112
6.5e-4	2.52961
7e-4	2.54811
7.5e-4	2.56564
8e-4	2.58284
8.5e-4	2.59939
9e-4	2.61464
9.5e-4	2.6299
0.001	2.64385
0.00105	2.65846
0.0011	2.67111
0.00115	2.68312
0.0012	2.69448
0.00125	2.70487
0.0013	2.71493
0.00135	2.72337
0.0014	2.73148
0.00145	2.73862
0.0015	2.74414
0.00155	2.74965
0.0016	2.7542
0.00165	2.75809
0.0017	2.76069
0.00175	2.76231
0.0018	2.76296
0.00185	2.76296
0.0019	2.76199
0.00195	2.76069
0.002	2.75842
0.00205	2.75485
0.0021	2.75063
0.00215	2.74576
0.0022	2.74089
0.00225	2.73473
0.0023	2.72791
0.00235	2.72109
0.0024	2.71298
0.00245	2.70487
0.0025	2.69675
0.00255	2.68832
0.0026	2.67923
0.00265	2.66982
0.0027	2.66105
0.00275	2.65197
0.0028	2.64223
0.00285	2.63282
0.0029	2.62373
0.00295	2.61497
0.003	2.60523
0.00305	2.59679
0.0031	2.58771
0.00315	2.57894
0.0032	2.57018
0.00325	2.56077
0.0033	2.55233
0.00335	2.54357
0.0034	2.53481
0.00345	2.52572
0.0035	2.51663
0.00355	2.50722
0.0036	2.49813
0.00365	2.48807
0.0037	2.47801
0.00375	2.4686
0.0038	2.45886
0.00385	2.4488
0.0039	2.43842
0.00395	2.42803
0.004	2.41862
0.00405	2.40856
0.0041	2.3985
0.00415	2.38941
0.0042	2.38032
0.00425	2.37189
0.0043	2.36377
0.00435	2.35663
0.0044	2.35014
0.00445	2.3443
0.0045	2.33878
0.00455	2.33424
0.0046	2.33034
0.00465	2.3271
0.0047	2.3245
0.00475	2.32223
0.0048	2.32158
0.00485	2.32028
0.0049	2.32061
0.00495	2.32093
0.005	2.32158
0.00505	2.32385
0.0051	2.32548
0.00515	2.32775
0.0052	2.33034
0.00525	2.33391
0.0053	2.33748
0.00535	2.34203
0.0054	2.34625
0.00545	2.35176
0.0055	2.35761
0.00555	2.36442
0.0056	2.37124
0.00565	2.3787
0.0057	2.38682
0.00575	2.39558
0.0058	2.40499
0.00585	2.41473
0.0059	2.42511
0.00595	2.43615
0.006	2.4475
0.00605	2.45854
0.0061	2.47087
0.00615	2.48288
0.0062	2.49586
0.00625	2.50852
0.0063	2.52183
0.00635	2.53448
0.0064	2.54746
0.00645	2.56045
0.0065	2.57375
0.00655	2.58641
0.0066	2.59939
0.00665	2.61172
0.0067	2.62471
0.00675	2.63704
0.0068	2.64937
0.00685	2.6617
0.0069	2.67339
0.00695	2.68539
0.007	2.69675
0.00705	2.70811
0.0071	2.71882
0.00715	2.72921
0.0072	2.73894
0.00725	2.74868
0.0073	2.75744
0.00735	2.76621
0.0074	2.77367
0.00745	2.78146
0.0075	2.78795
0.00755	2.79379
0.0076	2.79866
0.00765	2.80353
0.0077	2.80645
0.00775	2.80969
0.0078	2.81132
0.00785	2.81229
0.0079	2.81262
0.00795	2.81197
0.008	2.81067
0.00805	2.80872
0.0081	2.80677
0.00815	2.80288
0.0082	2.79931
0.00825	2.79477
0.0083	2.79022
0.00835	2.78535
0.0084	2.77919
0.00845	2.77335
0.0085	2.7675
0.00855	2.76134
0.0086	2.75485
0.00865	2.74836
0.0087	2.74154
0.00875	2.73537
0.0088	2.72888
0.00885	2.72239
0.0089	2.7159
0.00895	2.71038
0.009	2.70422
0.00905	2.69903
0.0091	2.69383
0.00915	2.68929
0.0092	2.68442
0.00925	2.67988
0.0093	2.67533
0.00935	2.67111
0.0094	2.66722
0.00945	2.663
0.0095	2.65976
0.00955	2.65554
0.0096	2.65164
0.00965	2.64807
0.0097	2.64385
0.00975	2.63931
0.0098	2.63509
0.00985	2.63055
0.0099	2.626
0.00995	2.62146
0.01	2.61659
0.01005	2.61172
0.0101	2.60686
0.01015	2.60199
0.0102	2.59777
0.01025	2.5929
0.0103	2.58868
0.01035	2.58511
0.0104	2.58154
0.01045	2.57862
0.0105	2.5757
0.01055	2.57375
0.0106	2.57245
0.01065	2.5718
0.0107	2.57148
0.01075	2.5718
0.0108	2.57278
0.01085	2.57375
0.0109	2.57635
0.01095	2.57959
0.011	2.58316
0.01105	2.58738
0.0111	2.5916
0.01115	2.59679
0.0112	2.60296
0.01125	2.60978
0.0113	2.61627
0.01135	2.62406
0.0114	2.63217
0.01145	2.64061
0.0115	2.65002
0.01155	2.65943
0.0116	2.66949
0.01165	2.67923
0.0117	2.68994
0.01175	2.70065
0.0118	2.71136
0.01185	2.72239
0.0119	2.73343
0.01195	2.74349
0.012	2.75485
0.01205	2.76491
0.0121	2.77497
0.01215	2.78503
0.0122	2.79477
0.01225	2.80418
0.0123	2.81359
0.01235	2.82268
0.0124	2.83079
0.01245	2.8389
0.0125	2.84669
0.01255	2.85448
0.0126	2.86162
0.01265	2.86811
0.0127	2.87428
0.01275	2.88045
0.0128	2.88596
0.01285	2.89116
0.0129	2.89602
0.01295	2.90057
0.013	2.90511
0.01305	2.90901
0.0131	2.91193
0.01315	2.91582
0.0132	2.91809
0.01325	2.92166
0.0133	2.92426
0.01335	2.92621
0.0134	2.92848
0.01345	2.9301
0.0135	2.93205
0.01355	2.93335
0.0136	2.93529
0.01365	2.93594
0.0137	2.93789
0.01375	2.93854
0.0138	2.93951
0.01385	2.94016
0.0139	2.94081
0.01395	2.94178
0.014	2.94276
0.01405	2.94276
0.0141	2.94341
0.01415	2.94373
0.0142	2.94406
0.01425	2.94438
0.0143	2.94503
0.01435	2.94503
0.0144	2.94503
0.01445	2.94535
0.0145	2.94503
0.01455	2.94568
0.0146	2.94535
0.01465	2.94568
0.0147	2.94633
0.01475	2.94698
0.0148	2.94633
0.01485	2.94665
0.0149	2.94698
0.01495	2.94763
0.015	2.94795
0.01505	2.94795
0.0151	2.9486
0.01515	2.94827
0.0152	2.94892
0.01525	2.94925
0.0153	2.94925
0.01535	2.94957
0.0154	2.94957
0.01545	2.95022
0.0155	2.95022
0.01555	2.95055
0.0156	2.95087
0.01565	2.9512
0.0157	2.95184
0.01575	2.95217
0.0158	2.95249
0.01585	2.95282
0.0159	2.95347
0.01595	2.95379
0.016	2.95412
0.01605	2.95477
0.0161	2.95509
0.01615	2.95574
0.0162	2.95639
0.01625	2.95639
0.0163	2.95736
0.01635	2.95769
0.0164	2.95834
0.01645	2.95866
0.0165	2.95931
0.01655	2.95963
0.0166	2.95996
0.01665	2.96061
0.0167	2.96126
0.01675	2.96126
0.0168	2.96191
0.01685	2.96191
0.0169	2.96288
0.01695	2.96288
0.017	2.96288
0.01705	2.9632
0.0171	2.96353
0.01715	2.96385
0.0172	2.96385
0.01725	2.9645
0.0173	2.96418
0.01735	2.96418
0.0174	2.9645
0.01745	2.96515
0.0175	2.96548
0.01755	2.9658
0.0176	2.96645
0.01765	2.96645
0.0177	2.96645
0.01775	2.96677
0.0178	2.96742
0.01785	2.96807
0.0179	2.9684
0.01795	2.96905
0.018	2.96937
0.01805	2.96937
0.0181	2.97002
0.01815	2.97067
0.0182	2.97034
0.01825	2.97099
0.0183	2.97099
0.01835	2.97164
0.0184	2.97197
0.01845	2.97262
0.0185	2.97294
0.01855	2.97359
0.0186	2.97391
0.01865	2.97489
0.0187	2.97554
0.01875	2.97586
0.0188	2.97651
0.01885	2.97651
0.0189	2.97748
0.01895	2.97846
0.019	2.97878
0.01905	2.97943
0.0191	2.98105
0.01915	2.98105
0.0192	2.98268
0.01925	2.98333
0.0193	2.9843
0.01935	2.98527
0.0194	2.98592
0.01945	2.9869
0.0195	2.98754
0.01955	2.98787
0.0196	2.98819
0.01965	2.98884
0.0197	2.98917
0.01975	2.98917
0.0198	2.98917
0.01985	2.98982
0.0199	2.98982
0.01995	2.98982
0.02	2.98982
0.02005	2.98982
0.0201	2.98982
0.02015	2.98917
0.0202	2.98917
0.02025	2.98884
0.0203	2.98917
0.02035	2.98852
0.0204	2.98852
0.02045	2.98819
0.0205	2.98819
0.02055	2.98852
0.0206	2.98819
0.02065	2.98819
0.0207	2.98754
0.02075	2.98787
0.0208	2.98787
0.02085	2.98754
0.0209	2.98754
0.02095	2.98819
0.021	2.98787
0.02105	2.98787
0.0211	2.98884
0.02115	2.98884
0.0212	2.98949
0.02125	2.98982
0.0213	2.99079
0.02135	2.99111
0.0214	2.99176
0.02145	2.99241
0.0215	2.99339
0.02155	2.99371
0.0216	2.99404
0.02165	2.99533
0.0217	2.99566
0.02175	2.99696
0.0218	2.99696
0.02185	2.99761
0.0219	2.99793
0.02195	2.99858
0.022	2.99955
0.02205	3.0002
0.0221	3.00085
0.02215	3.0015
0.0222	3.00215
0.02225	3.0028
0.0223	3.00377
0.02235	3.00442
0.0224	3.00507
0.02245	3.00572
0.0225	3.00637
0.02255	3.00669
0.0226	3.00734
0.02265	3.00767
0.0227	3.00832
0.02275	3.00864
0.0228	3.00896
0.02285	3.00961
0.0229	3.00994
0.02295	3.00994
0.023	3.01026
0.02305	3.01091
0.0231	3.01124
0.02315	3.01189
0.0232	3.01221
0.02325	3.01253
0.0233	3.01318
0.02335	3.01383
0.0234	3.01448
0.02345	3.01481
0.0235	3.01513
0.02355	3.01578
0.0236	3.0161
0.02365	3.01675
0.0237	3.0174
0.02375	3.01773
0.0238	3.01773
0.02385	3.01838
0.0239	3.0187
0.02395	3.01903
0.024	3.02
0.02405	3.02
0.0241	3.02065
0.02415	3.0213
0.0242	3.02195
0.02425	3.02292
0.0243	3.02324
0.02435	3.02389
0.0244	3.02454
0.02445	3.02552
0.0245	3.02617
0.02455	3.02681
0.0246	3.02779
0.02465	3.02811
0.0247	3.02876
0.02475	3.02941
0.0248	3.03006
0.02485	3.03038
0.0249	3.03136
0.02495	3.03168
0.025	3.03266
0.02505	3.03298
0.0251	3.03331
0.02515	3.03363
0.0252	3.03395
0.02525	3.03428
0.0253	3.0346
0.02535	3.03493
0.0254	3.03493
0.02545	3.03558
0.0255	3.03525
0.02555	3.03493
0.0256	3.03493
0.02565	3.0346
0.0257	3.03525
0.02575	3.0346
0.0258	3.0346
0.02585	3.0346
0.0259	3.03428
0.02595	3.0346
0.026	3.03428
0.02605	3.03428
0.0261	3.03428
0.02615	3.03428
0.0262	3.0346
0.02625	3.03525
0.0263	3.03558
0.02635	3.03558
0.0264	3.0359
0.02645	3.03623
0.0265	3.03655
0.02655	3.0372
0.0266	3.03752
0.02665	3.03785
0.0267	3.0385
0.02675	3.03947
0.0268	3.04012
0.02685	3.04012
0.0269	3.04109
0.02695	3.04109
0.027	3.04174
0.02705	3.04207
0.0271	3.04239
0.02715	3.04304
0.0272	3.04369
0.02725	3.04402
0.0273	3.04402
0.02735	3.04499
0.0274	3.04531
0.02745	3.04531
0.0275	3.04596
0.02755	3.04661
0.0276	3.04694
0.02765	3.04759
0.0277	3.04791
0.02775	3.04856
0.0278	3.04953
0.02785	3.05051
0.0279	3.05115
0.02795	3.05213
0.028	3.0531
0.02805	3.05375
0.0281	3.05505
0.02815	3.05537
0.0282	3.05635
0.02825	3.05797
0.0283	3.05894
0.02835	3.05959
0.0284	3.06024
0.02845	3.06154
0.0285	3.06219
0.02855	3.06316
0.0286	3.06381
0.02865	3.06414
0.0287	3.06479
0.02875	3.06576
0.0288	3.06641
0.02885	3.06706
0.0289	3.06738
0.02895	3.06738
0.029	3.06803
0.02905	3.06868
0.0291	3.069
0.02915	3.069
0.0292	3.06933
0.02925	3.06933
0.0293	3.06965
0.02935	3.06965
0.0294	3.06998
0.02945	3.06998
0.0295	3.0703
0.02955	3.07063
0.0296	3.07063
0.02965	3.07063
0.0297	3.07095
0.02975	3.07095
0.0298	3.07095
0.02985	3.07128
0.0299	3.07128
0.02995	3.0716
0.03	3.07193
0.03005	3.07225
0.0301	3.07225
0.03015	3.07257
0.0302	3.0729
0.03025	3.07322
0.0303	3.07355
0.03035	3.07387
0.0304	3.07387
0.03045	3.07387
0.0305	3.07387
0.03055	3.0742
0.0306	3.0742
0.03065	3.0742
0.0307	3.07485
0.03075	3.07452
0.0308	3.07485
0.03085	3.07485
0.0309	3.07485
0.03095	3.07485
0.031	3.0755
0.03105	3.07517
0.0311	3.07582
0.03115	3.07647
0.0312	3.07679
0.03125	3.07712
0.0313	3.07809
0.03135	3.07809
0.0314	3.07907
0.03145	3.07971
0.0315	3.08004
0.03155	3.08101
0.0316	3.08134
0.03165	3.08231
0.0317	3.08264
0.03175	3.08264
0.0318	3.08296
0.03185	3.08328
0.0319	3.08328
0.03195	3.08393
0.032	3.08393
0.03205	3.08426
0.0321	3.08426
0.03215	3.08426
0.0322	3.08393
0.03225	3.08458
0.0323	3.08458
0.03235	3.08491
0.0324	3.08458
0.03245	3.08523
0.0325	3.08588
0.03255	3.08588
0.0326	3.08653
0.03265	3.08685
0.0327	3.08783
0.03275	3.08815
0.0328	3.0888
0.03285	3.08978
0.0329	3.0901
0.03295	3.09075
0.033	3.0914
0.03305	3.09172
0.0331	3.09302
0.03315	3.09367
0.0332	3.09399
0.03325	3.09464
0.0333	3.09497
0.03335	3.09594
0.0334	3.09659
0.03345	3.09724
0.0335	3.09756
0.03355	3.09886
0.0336	3.09951
0.03365	3.10016
0.0337	3.10081
0.03375	3.10113
0.0338	3.10243
0.03385	3.10276
0.0339	3.10308
0.03395	3.10341
0.034	3.10406
0.03405	3.10503
0.0341	3.10503
0.03415	3.10568
0.0342	3.106
0.03425	3.10633
0.0343	3.10665
0.03435	3.1073
0.0344	3.1073
0.03445	3.10827
0.0345	3.10827
0.03455	3.10795
0.0346	3.10827
0.03465	3.10892
0.0347	3.10892
0.03475	3.10957
0.0348	3.10957
0.03485	3.1099
0.0349	3.1099
0.03495	3.11022
0.035	3.11087
0.03505	3.11087
0.0351	3.11087
0.03515	3.11184
0.0352	3.11217
0.03525	3.11282
0.0353	3.11314
0.03535	3.11314
0.0354	3.11347
0.03545	3.11412
0.0355	3.11444
0.03555	3.11477
0.0356	3.11541
0.03565	3.11541
0.0357	3.11606
0.03575	3.11606
0.0358	3.11639
0.03585	3.11704
0.0359	3.11769
0.03595	3.11769
0.036	3.11866
0.03605	3.11898
0.0361	3.11963
0.03615	3.12028
0.0362	3.12093
0.03625	3.12223
0.0363	3.12255
0.03635	3.12288
0.0364	3.12418
0.03645	3.12515
0.0365	3.1258
0.03655	3.12645
0.0366	3.1271
0.03665	3.12775
0.0367	3.12872
0.03675	3.12937
0.0368	3.13034
0.03685	3.13099
0.0369	3.13132
0.03695	3.13229
0.037	3.13294
0.03705	3.13359
0.0371	3.13424
0.03715	3.13489
0.0372	3.13489
0.03725	3.13554
0.0373	3.13683
0.03735	3.13716
0.0374	3.13781
0.03745	3.13846
0.0375	3.13878
0.03755	3.13943
0.0376	3.1404
0.03765	3.14105
0.0377	3.14138
0.03775	3.14235
0.0378	3.14333
0.03785	3.14365
0.0379	3.14462
0.03795	3.14495
0.038	3.14625
0.03805	3.14657
0.0381	3.14754
0.03815	3.14754
0.0382	3.14852
0.03825	3.14917
0.0383	3.14982
0.03835	3.15014
0.0384	3.15047
0.03845	3.15079
0.0385	3.15079
0.03855	3.15111
0.0386	3.15144
0.03865	3.15144
0.0387	3.15079
0.03875	3.15111
0.0388	3.15111
0.03885	3.15079
0.0389	3.15047
0.03895	3.15047
0.039	3.15047
0.03905	3.15014
0.0391	3.15014
0.03915	3.15014
0.0392	3.15047
0.03925	3.14982
0.0393	3.14982
0.03935	3.14982
0.0394	3.15014
0.03945	3.15014
0.0395	3.15014
0.03955	3.15014
0.0396	3.15047
0.03965	3.15111
0.0397	3.15111
0.03975	3.15111
0.0398	3.15144
0.03985	3.15176
0.0399	3.15176
0.03995	3.15209
0.04	3.15209
0.04005	3.15176
0.0401	3.15144
0.04015	3.15176
0.0402	3.15176
0.04025	3.15176
0.0403	3.15144
0.04035	3.15111
0.0404	3.15144
0.04045	3.15176
0.0405	3.15144
0.04055	3.15144
0.0406	3.15176
0.04065	3.15241
0.0407	3.15241
0.04075	3.15306
0.0408	3.15339
0.04085	3.15436
0.0409	3.15436
0.04095	3.15501
0.041	3.15501
0.04105	3.15598
0.0411	3.15663
0.04115	3.15728
0.0412	3.15825
0.04125	3.15923
0.0413	3.15955
0.04135	3.1602
0.0414	3.16085
0.04145	3.16118
0.0415	3.16215
0.04155	3.1628
0.0416	3.16312
0.04165	3.16377
0.0417	3.16475
0.04175	3.16507
0.0418	3.16604
0.04185	3.16637
0.0419	3.16669
0.04195	3.16767
0.042	3.16799
0.04205	3.16832
0.0421	3.16864
0.04215	3.16896
0.0422	3.16929
0.04225	3.16994
0.0423	3.17026
0.04235	3.17091
0.0424	3.17124
0.04245	3.17189
0.0425	3.17221
0.04255	3.17286
0.0426	3.17318
0.04265	3.17416
0.0427	3.17448
0.04275	3.17513
0.0428	3.17643
0.04285	3.17675
0.0429	3.17773
0.04295	3.17838
0.043	3.17935
0.04305	3.18
0.0431	3.18065
0.04315	3.18162
0.0432	3.18227
0.04325	3.18292
0.0433	3.18357
0.04335	3.18422
0.0434	3.18487
0.04345	3.18552
0.0435	3.18649
0.04355	3.18681
0.0436	3.18746
0.04365	3.18844
0.0437	3.18909
0.04375	3.18941
0.0438	3.19038
0.04385	3.19136
0.0439	3.19201
0.04395	3.19233
0.044	3.19266
0.04405	3.19363
0.0441	3.19395
0.04415	3.19428
0.0442	3.19525
0.04425	3.19558
0.0443	3.1959
0.04435	3.19655
0.0444	3.19687
0.04445	3.19752
0.0445	3.19752
0.04455	3.19785
0.0446	3.19882
0.04465	3.19882
0.0447	3.1998
0.04475	3.1998
0.0448	3.20012
0.04485	3.20012
0.0449	3.20044
0.04495	3.20044
0.045	3.20077
0.04505	3.20077
0.0451	3.20077
0.04515	3.20109
0.0452	3.20077
0.04525	3.20077
0.0453	3.20044
0.04535	3.20077
0.0454	3.20044
0.04545	3.20012
0.0455	3.20044
0.04555	3.1998
0.0456	3.1998
0.04565	3.1998
0.0457	3.1998
0.04575	3.19947
0.0458	3.1998
0.04585	3.1998
0.0459	3.20012
0.04595	3.20012
0.046	3.20044
0.04605	3.20044
0.0461	3.20077
0.04615	3.20109
0.0462	3.20109
0.04625	3.20174
0.0463	3.20142
0.04635	3.20174
0.0464	3.20239
0.04645	3.20272
0.0465	3.20337
0.04655	3.20337
0.0466	3.20369
0.04665	3.20466
0.0467	3.20499
0.04675	3.20531
0.0468	3.20596
0.04685	3.20596
0.0469	3.20694
0.04695	3.20726
0.047	3.20823
0.04705	3.20921
0.0471	3.20953
0.04715	3.21018
0.0472	3.21148
0.04725	3.21213
0.0473	3.21245
0.04735	3.21343
0.0474	3.21375
0.04745	3.21505
0.0475	3.21537
0.04755	3.21635
0.0476	3.21732
0.04765	3.21732
0.0477	3.21797
0.04775	3.21862
0.0478	3.21927
0.04785	3.21992
0.0479	3.22057
0.04795	3.22089
0.048	3.22122
0.04805	3.22186
0.0481	3.22219
0.04815	3.22219
0.0482	3.22219
0.04825	3.22284
0.0483	3.22284
0.04835	3.22349
0.0484	3.22349
0.04845	3.22381
0.0485	3.22479
0.04855	3.22446
0.0486	3.22446
0.04865	3.22479
0.0487	3.22479
0.04875	3.22511
0.0488	3.22543
0.04885	3.22608
0.0489	3.22673
0.04895	3.22706
0.049	3.22771
0.04905	3.22836
0.0491	3.229
0.04915	3.22998
0.0492	3.23063
0.04925	3.2316
0.0493	3.23225
0.04935	3.2329
0.0494	3.23355
0.04945	3.23452
0.0495	3.23517
0.04955	3.23582
0.0496	3.23647
0.04965	3.23679
0.0497	3.23744
0.04975	3.23777
0.0498	3.23809
0.04985	3.23842
0.0499	3.23874
0.04995	3.23907
0.05	3.23971
0.05005	3.23971
0.0501	3.24036
0.05015	3.24101
0.0502	3.24134
0.05025	3.24166
0.0503	3.24199
0.05035	3.24231
0.0504	3.24328
0.05045	3.24393
0.0505	3.24426
0.05055	3.24523
0.0506	3.24523
0.05065	3.24588
0.0507	3.24653
0.05075	3.24718
0.0508	3.2475
0.05085	3.24815
0.0509	3.2488
0.05095	3.24945
0.051	3.2501
0.05105	3.25107
0.0511	3.25205
0.05115	3.25237
0.0512	3.25335
0.05125	3.25399
0.0513	3.25432
0.05135	3.25464
0.0514	3.25594
0.05145	3.25627
0.0515	3.25692
0.05155	3.25789
0.0516	3.25821
0.05165	3.25854
0.0517	3.25951
0.05175	3.26049
0.0518	3.26049
0.05185	3.26113
0.0519	3.26178
0.05195	3.26178
0.052	3.26243
0.05205	3.26308
0.0521	3.26308
0.05215	3.26373
0.0522	3.26373
0.05225	3.26438
0.0523	3.26438
0.05235	3.26503
0.0524	3.26535
0.05245	3.26568
0.0525	3.266
0.05255	3.26665
0.0526	3.26633
0.05265	3.26698
0.0527	3.26698
0.05275	3.26763
0.0528	3.26795
0.05285	3.26827
0.0529	3.26795
0.05295	3.2686
0.053	3.26925
0.05305	3.2699
0.0531	3.27022
0.05315	3.27055
0.0532	3.2712
0.05325	3.27217
0.0533	3.27282
0.05335	3.27379
0.0534	3.27444
0.05345	3.27541
0.0535	3.27606
0.05355	3.27704
0.0536	3.27704
0.05365	3.27834
0.0537	3.27931
0.05375	3.27996
0.0538	3.28028
0.05385	3.28093
0.0539	3.28191
0.05395	3.28288
0.054	3.28353
0.05405	3.2845
0.0541	3.28515
0.05415	3.28548
0.0542	3.28677
0.05425	3.2871
0.0543	3.28807
0.05435	3.2884
0.0544	3.28905
0.05445	3.28969
0.0545	3.29002
0.05455	3.29034
0.0546	3.29034
0.05465	3.29067
0.0547	3.29067
0.05475	3.29067
0.0548	3.29034
0.05485	3.29034
0.0549	3.29034
0.05495	3.29002
0.055	3.29002
0.05505	3.28969
0.0551	3.28937
0.05515	3.28872
0.0552	3.28872
0.05525	3.28807
0.0553	3.28807
0.05535	3.28742
0.0554	3.28775
0.05545	3.28742
0.0555	3.28677
0.05555	3.2871
0.0556	3.2871
0.05565	3.28677
0.0557	3.2871
0.05575	3.28775
0.0558	3.2884
0.05585	3.2884
0.0559	3.2884
0.05595	3.28905
0.056	3.28937
0.05605	3.29034
0.0561	3.29034
0.05615	3.29067
0.0562	3.29164
0.05625	3.29229
0.0563	3.29262
0.05635	3.29326
0.0564	3.29359
0.05645	3.29424
0.0565	3.29456
0.05655	3.29521
0.0566	3.29554
0.05665	3.29554
0.0567	3.29683
0.05675	3.29683
0.0568	3.29716
0.05685	3.29781
0.0569	3.29878
0.05695	3.29878
0.057	3.29943
0.05705	3.30008
0.0571	3.30073
0.05715	3.30138
0.0572	3.30203
0.05725	3.30268
0.0573	3.30397
0.05735	3.30462
0.0574	3.30527
0.05745	3.30625
0.0575	3.30722
0.05755	3.30787
0.0576	3.30884
0.05765	3.30949
0.0577	3.30982
0.05775	3.31111
0.0578	3.31144
0.05785	3.31241
0.0579	3.31241
0.05795	3.31339
0.058	3.31371
0.05805	3.31404
0.0581	3.31371
0.05815	3.31436
0.0582	3.31436
0.05825	3.31436
0.0583	3.31436
0.05835	3.31468
0.0584	3.31436
0.05845	3.31436
0.0585	3.31436
0.05855	3.31404
0.0586	3.31404
0.05865	3.31371
0.0587	3.31371
0.05875	3.31339
0.0588	3.31339
0.05885	3.31306
0.0589	3.31209
0.05895	3.31176
0.059	3.31176
0.05905	3.31144
0.0591	3.31079
0.05915	3.31014
0.0592	3.31014
0.05925	3.30949
0.0593	3.30852
0.05935	3.30852
0.0594	3.30819
0.05945	3.30787
0.0595	3.30722
0.05955	3.30722
0.0596	3.30722
0.05965	3.30657
0.0597	3.30625
0.05975	3.30625
0.0598	3.30625
0.05985	3.3069
0.0599	3.30657
0.05995	3.30722
0.06	3.30787
0.06005	3.30819
0.0601	3.30884
0.06015	3.30917
0.0602	3.31047
0.06025	3.31176
0.0603	3.31274
0.06035	3.31371
0.0604	3.31501
0.06045	3.31631
0.0605	3.31761
0.06055	3.3189
0.0606	3.32053
0.06065	3.32182
0.0607	3.32312
0.06075	3.32475
0.0608	3.32637
0.06085	3.32767
0.0609	3.32896
0.06095	3.33026
0.061	3.33156
0.06105	3.33286
0.0611	3.33383
0.06115	3.33481
0.0612	3.33545
0.06125	3.33643
0.0613	3.33773
0.06135	3.33805
0.0614	3.3387
0.06145	3.33967
0.0615	3.34032
0.06155	3.34097
0.0616	3.34162
0.06165	3.34227
0.0617	3.34259
0.06175	3.34324
0.0618	3.34389
0.06185	3.34357
0.0619	3.34422
0.06195	3.34487
0.062	3.34519
0.06205	3.34519
0.0621	3.34552
0.06215	3.34584
0.0622	3.34584
0.06225	3.34649
0.0623	3.34649
0.06235	3.34714
0.0624	3.34746
0.06245	3.34779
0.0625	3.34779
0.06255	3.34779
0.0626	3.34779
0.06265	3.34876
0.0627	3.34844
0.06275	3.34844
0.0628	3.34876
0.06285	3.34876
0.0629	3.34909
0.06295	3.34973
0.063	3.34973
0.06305	3.35006
0.0631	3.35006
0.06315	3.35006
0.0632	3.35103
0.06325	3.35136
0.0633	3.35136
0.06335	3.35201
0.0634	3.35233
0.06345	3.35298
0.0635	3.35298
0.06355	3.35395
0.0636	3.35428
0.06365	3.35428
0.0637	3.35493
0.06375	3.35558
0.0638	3.3559
0.06385	3.35623
0.0639	3.35687
0.06395	3.3572
0.064	3.35785
0.06405	3.3585
0.0641	3.35882
0.06415	3.35947
0.0642	3.36012
0.06425	3.36044
0.0643	3.36109
0.06435	3.36142
0.0644	3.36207
0.06445	3.36239
0.0645	3.36272
0.06455	3.36337
0.0646	3.36337
0.06465	3.36369
0.0647	3.36401
0.06475	3.36466
0.0648	3.36499
0.06485	3.36531
0.0649	3.36596
0.06495	3.36596
0.065	3.36661
0.06505	3.36661
0.0651	3.36694
0.06515	3.36758
0.0652	3.36791
0.06525	3.36823
0.0653	3.36856
0.06535	3.36856
0.0654	3.36888
0.06545	3.36856
0.0655	3.36888
0.06555	3.36921
0.0656	3.36921
0.06565	3.36921
0.0657	3.36888
0.06575	3.36888
0.0658	3.36888
0.06585	3.36888
0.0659	3.36888
0.06595	3.36888
0.066	3.36888
0.06605	3.36921
0.0661	3.36921
0.06615	3.36888
0.0662	3.36888
0.06625	3.36888
0.0663	3.36921
0.06635	3.36953
0.0664	3.36986
0.06645	3.36953
0.0665	3.37018
0.06655	3.37051
0.0666	3.37083
0.06665	3.37115
0.0667	3.37148
0.06675	3.3718
0.0668	3.37213
0.06685	3.37245
0.0669	3.37245
0.06695	3.37278
0.067	3.37343
0.06705	3.37375
0.0671	3.3744
0.06715	3.37505
0.0672	3.37505
0.06725	3.37602
0.0673	3.37635
0.06735	3.37635
0.0674	3.377
0.06745	3.37732
0.0675	3.37829
0.06755	3.37829
0.0676	3.37894
0.06765	3.37959
0.0677	3.38024
0.06775	3.38057
0.0678	3.38154
0.06785	3.38154
0.0679	3.38251
0.06795	3.38349
0.068	3.38381
0.06805	3.38479
0.0681	3.38543
0.06815	3.38641
0.0682	3.38706
0.06825	3.38803
0.0683	3.38933
0.06835	3.38998
0.0684	3.39063
0.06845	3.39193
0.0685	3.39257
0.06855	3.39322
0.0686	3.39387
0.06865	3.39485
0.0687	3.3955
0.06875	3.39582
0.0688	3.39647
0.06885	3.39712
0.0689	3.39744
0.06895	3.39809
0.069	3.39842
0.06905	3.39907
0.0691	3.39907
0.06915	3.39939
0.0692	3.39939
0.06925	3.39971
0.0693	3.40004
0.06935	3.40004
0.0694	3.40036
0.06945	3.40101
0.0695	3.40101
0.06955	3.40134
0.0696	3.40166
0.06965	3.40199
0.0697	3.40231
0.06975	3.40264
0.0698	3.40361
0.06985	3.40328
0.0699	3.40426
0.06995	3.40491
0.07	3.40523
0.07005	3.40523
0.0701	3.40621
0.07015	3.40685
0.0702	3.40685
0.07025	3.40783
0.0703	3.40783
0.07035	3.40848
0.0704	3.40945
0.07045	3.40945
0.0705	3.4101
0.07055	3.41075
0.0706	3.41107
0.07065	3.41172
0.0707	3.41205
0.07075	3.41237
0.0708	3.41302
0.07085	3.41335
0.0709	3.41367
0.07095	3.41399
0.071	3.41367
0.07105	3.41432
0.0711	3.41464
0.07115	3.41432
0.0712	3.41497
0.07125	3.41464
0.0713	3.41497
0.07135	3.41529
0.0714	3.41529
0.07145	3.41497
0.0715	3.41529
0.07155	3.41562
0.0716	3.41562
0.07165	3.41594
0.0717	3.41659
0.07175	3.41659
0.0718	3.41724
0.07185	3.41756
0.0719	3.41724
0.07195	3.41789
0.072	3.41821
0.07205	3.41886
0.0721	3.41919
0.07215	3.41951
0.0722	3.41984
0.07225	3.42081
0.0723	3.42146
0.07235	3.42178
0.0724	3.42211
0.07245	3.42276
0.0725	3.42308
0.07255	3.42373
0.0726	3.42438
0.07265	3.4247
0.0727	3.4247
0.07275	3.42568
0.0728	3.42535
0.07285	3.42568
0.0729	3.42568
0.07295	3.426
0.073	3.426
0.07305	3.42633
0.0731	3.42633
0.07315	3.42633
0.0732	3.42665
0.07325	3.42633
0.0733	3.42665
0.07335	3.42633
0.0734	3.42665
0.07345	3.42665
0.0735	3.42633
0.07355	3.42568
0.0736	3.42568
0.07365	3.42535
0.0737	3.42535
0.07375	3.42503
0.0738	3.4247
0.07385	3.4247
0.0739	3.42406
0.07395	3.42406
0.074	3.42406
0.07405	3.42341
0.0741	3.42341
0.07415	3.42341
0.0742	3.42373
0.07425	3.42406
0.0743	3.42406
0.07435	3.42503
0.0744	3.42503
0.07445	3.42568
0.0745	3.42633
0.07455	3.42698
0.0746	3.42795
0.07465	3.42892
0.0747	3.4299
0.07475	3.43055
0.0748	3.43152
0.07485	3.43282
0.0749	3.43379
0.07495	3.43509
0.075	3.43606
0.07505	3.43736
0.0751	3.43834
0.07515	3.43898
0.0752	3.43996
0.07525	3.44093
0.0753	3.44158
0.07535	3.44255
0.0754	3.44353
0.07545	3.44385
0.0755	3.4445
0.07555	3.44548
0.0756	3.4458
0.07565	3.44645
0.0757	3.44645
0.07575	3.44742
0.0758	3.44807
0.07585	3.44872
0.0759	3.4484
0.07595	3.44872
0.076	3.44937
0.07605	3.45002
0.0761	3.44969
0.07615	3.44969
0.0762	3.44969
0.07625	3.45002
0.0763	3.45002
0.07635	3.45034
0.0764	3.45034
0.07645	3.45034
0.0765	3.45002
0.07655	3.45034
0.0766	3.45034
0.07665	3.45067
0.0767	3.45067
0.07675	3.45132
0.0768	3.45132
0.07685	3.45164
0.0769	3.45132
0.07695	3.45197
0.077	3.45262
0.07705	3.45229
0.0771	3.45326
0.07715	3.45326
0.0772	3.45326
0.07725	3.45391
0.0773	3.45424
0.07735	3.45456
0.0774	3.45456
0.07745	3.45489
0.0775	3.45521
0.07755	3.45489
0.0776	3.45586
0.07765	3.45586
0.0777	3.45619
0.07775	3.45586
0.0778	3.45651
0.07785	3.45748
0.0779	3.45683
0.07795	3.45683
0.078	3.45748
0.07805	3.45781
0.0781	3.45813
0.07815	3.45878
0.0782	3.45846
0.07825	3.45943
0.0783	3.45911
0.07835	3.45943
0.0784	3.46008
0.07845	3.46008
0.0785	3.46105
0.07855	3.46105
0.0786	3.46138
0.07865	3.4617
0.0787	3.4617
0.07875	3.46203
0.0788	3.46235
0.07885	3.46235
0.0789	3.46268
0.07895	3.46365
0.079	3.46333
0.07905	3.46397
0.0791	3.4643
0.07915	3.46495
0.0792	3.46462
0.07925	3.46527
0.0793	3.46592
0.07935	3.46625
0.0794	3.46625
0.07945	3.46657
0.0795	3.4669
0.07955	3.46722
0.0796	3.46722
0.07965	3.46787
0.0797	3.46819
0.07975	3.46787
0.0798	3.46852
0.07985	3.46884
0.0799	3.46917
0.07995	3.47014
0.08	3.47047
0.08005	3.47111
0.0801	3.47111
0.08015	3.47176
0.0802	3.47241
0.08025	3.47274
0.0803	3.47306
0.08035	3.47339
0.0804	3.47371
0.08045	3.47436
0.0805	3.47468
0.08055	3.47533
0.0806	3.47566
0.08065	3.47533
0.0807	3.47566
0.08075	3.47631
0.0808	3.47631
0.08085	3.47663
0.0809	3.47696
0.08095	3.47696
0.081	3.47663
0.08105	3.47696
0.0811	3.47728
0.08115	3.47728
0.0812	3.47696
0.08125	3.47728
0.0813	3.47728
0.08135	3.47793
0.0814	3.47858
0.08145	3.47858
0.0815	3.47923
0.08155	3.47988
0.0816	3.4802
0.08165	3.4802
0.0817	3.48118
0.08175	3.48182
0.0818	3.4828
0.08185	3.48312
0.0819	3.48377
0.08195	3.48474
0.082	3.48539
0.08205	3.48637
0.0821	3.48669
0.08215	3.48767
0.0822	3.48864
0.08225	3.48961
0.0823	3.48994
0.08235	3.49026
0.0824	3.49124
0.08245	3.49188
0.0825	3.49253
0.08255	3.49286
0.0826	3.49351
0.08265	3.49416
0.0827	3.49448
0.08275	3.49513
0.0828	3.49578
0.08285	3.49578
0.0829	3.49643
0.08295	3.49643
0.083	3.4974
0.08305	3.49708
0.0831	3.4974
0.08315	3.49805
0.0832	3.49805
0.08325	3.4987
0.0833	3.49902
0.08335	3.49902
0.0834	3.49935
0.08345	3.50032
0.0835	3.50032
0.08355	3.50065
0.0836	3.5013
0.08365	3.5013
0.0837	3.50195
0.08375	3.50259
0.0838	3.50259
0.08385	3.50324
0.0839	3.50357
0.08395	3.50422
0.084	3.50389
0.08405	3.50422
0.0841	3.50422
0.08415	3.50357
0.0842	3.50357
0.08425	3.50389
0.0843	3.50357
0.08435	3.50324
0.0844	3.50259
0.08445	3.50259
0.0845	3.50227
0.08455	3.50195
0.0846	3.50227
0.08465	3.50195
0.0847	3.50162
0.08475	3.50227
0.0848	3.50195
0.08485	3.50195
0.0849	3.50227
0.08495	3.50259
0.085	3.50324
0.08505	3.50324
0.0851	3.50357
0.08515	3.50454
0.0852	3.50519
0.08525	3.50584
0.0853	3.50616
0.08535	3.50681
0.0854	3.50811
0.08545	3.50909
0.0855	3.51006
0.08555	3.51071
0.0856	3.51103
0.08565	3.51201
0.0857	3.51298
0.08575	3.51363
0.0858	3.51395
0.08585	3.5146
0.0859	3.51525
0.08595	3.51655
0.086	3.51655
0.08605	3.51785
0.0861	3.5185
0.08615	3.51915
0.0862	3.5198
0.08625	3.52012
0.0863	3.52077
0.08635	3.52142
0.0864	3.52174
0.08645	3.52239
0.0865	3.52272
0.08655	3.52272
0.0866	3.52337
0.08665	3.52369
0.0867	3.52401
0.08675	3.52434
0.0868	3.52434
0.08685	3.52434
0.0869	3.52466
0.08695	3.52499
0.087	3.52499
0.08705	3.52531
0.0871	3.52596
0.08715	3.52596
0.0872	3.52596
0.08725	3.52661
0.0873	3.52694
0.08735	3.52758
0.0874	3.52726
0.08745	3.52758
0.0875	3.52791
0.08755	3.52791
0.0876	3.52888
0.08765	3.52856
0.0877	3.52921
0.08775	3.53018
0.0878	3.52986
0.08785	3.53018
0.0879	3.53083
0.08795	3.53115
0.088	3.5318
0.08805	3.53213
0.0881	3.53245
0.08815	3.53278
0.0882	3.53343
0.08825	3.53343
0.0883	3.53375
0.08835	3.5344
0.0884	3.5344
0.08845	3.53472
0.0885	3.53505
0.08855	3.53505
0.0886	3.5357
0.08865	3.53602
0.0887	3.53635
0.08875	3.53635
0.0888	3.53602
0.08885	3.53667
0.0889	3.53635
0.08895	3.53667
0.089	3.53635
0.08905	3.53635
0.0891	3.53635
0.08915	3.53635
0.0892	3.53635
0.08925	3.53635
0.0893	3.53667
0.08935	3.53602
0.0894	3.53667
0.08945	3.537
0.0895	3.537
0.08955	3.537
0.0896	3.53765
0.08965	3.53765
0.0897	3.53829
0.08975	3.53829
0.0898	3.53862
0.08985	3.53894
0.0899	3.53959
0.08995	3.54024
0.09	3.54089
0.09005	3.54089
0.0901	3.54154
0.09015	3.54186
0.0902	3.54284
0.09025	3.54316
0.0903	3.54349
0.09035	3.54414
0.0904	3.54446
0.09045	3.54511
0.0905	3.54543
0.09055	3.54641
0.0906	3.54673
0.09065	3.54771
0.0907	3.54836
0.09075	3.54868
0.0908	3.54965
0.09085	3.5503
0.0909	3.55063
0.09095	3.5516
0.091	3.55225
0.09105	3.5529
0.0911	3.55322
0.09115	3.55387
0.0912	3.55452
0.09125	3.5555
0.0913	3.55614
0.09135	3.55679
0.0914	3.55777
0.09145	3.55809
0.0915	3.55907
0.09155	3.55971
0.0916	3.56069
0.09165	3.56101
0.0917	3.56166
0.09175	3.56231
0.0918	3.56296
0.09185	3.56361
0.0919	3.56361
0.09195	3.56393
0.092	3.56393
0.09205	3.56426
0.0921	3.56426
0.09215	3.56458
0.0922	3.56491
0.09225	3.56491
0.0923	3.56458
0.09235	3.56458
0.0924	3.56458
0.09245	3.56426
0.0925	3.56458
0.09255	3.56393
0.0926	3.56458
0.09265	3.56458
0.0927	3.56393
0.09275	3.56393
0.0928	3.56426
0.09285	3.56393
0.0929	3.56361
0.09295	3.56361
0.093	3.56361
0.09305	3.56361
0.0931	3.56361
0.09315	3.56361
0.0932	3.56361
0.09325	3.56296
0.0933	3.56328
0.09335	3.56296
0.0934	3.56328
0.09345	3.56296
0.0935	3.56231
0.09355	3.56199
0.0936	3.56199
0.09365	3.56166
0.0937	3.56166
0.09375	3.56134
0.0938	3.56069
0.09385	3.56069
0.0939	3.56101
0.09395	3.56036
0.094	3.56036
0.09405	3.56036
0.0941	3.56004
0.09415	3.56004
0.0942	3.55907
0.09425	3.55907
0.0943	3.55971
0.09435	3.55939
0.0944	3.55939
0.09445	3.55939
0.0945	3.55971
0.09455	3.55939
0.0946	3.55971
0.09465	3.55971
0.0947	3.56004
0.09475	3.56069
0.0948	3.56101
0.09485	3.56101
0.0949	3.56166
0.09495	3.56199
0.095	3.56264
0.09505	3.56264
0.0951	3.56296
0.09515	3.56361
0.0952	3.56393
0.09525	3.56426
0.0953	3.56491
0.09535	3.56523
0.0954	3.56556
0.09545	3.56621
0.0955	3.56685
0.09555	3.5675
0.0956	3.56815
0.09565	3.56945
0.0957	3.5701
0.09575	3.57042
0.0958	3.57172
0.09585	3.57237
0.0959	3.57335
0.09595	3.57432
0.096	3.57562
0.09605	3.57659
0.0961	3.57789
0.09615	3.57886
0.0962	3.58016
0.09625	3.58146
0.0963	3.58276
0.09635	3.58373
0.0964	3.58503
0.09645	3.58568
0.0965	3.58698
0.09655	3.58763
0.0966	3.58892
0.09665	3.58892
0.0967	3.58957
0.09675	3.5899
0.0968	3.5899
0.09685	3.59022
0.0969	3.59055
0.09695	3.59055
0.097	3.59055
0.09705	3.59087
0.0971	3.59055
0.09715	3.59055
0.0972	3.59055
0.09725	3.59055
0.0973	3.59055
0.09735	3.59087
0.0974	3.59055
0.09745	3.59087
0.0975	3.59087
0.09755	3.59087
0.0976	3.59022
0.09765	3.59087
0.0977	3.5912
0.09775	3.59087
0.0978	3.59087
0.09785	3.59152
0.0979	3.59217
0.09795	3.59184
0.098	3.59217
0.09805	3.59249
0.0981	3.59314
0.09815	3.59379
0.0982	3.59412
0.09825	3.59477
0.0983	3.59606
0.09835	3.59606
0.0984	3.59639
0.09845	3.59736
0.0985	3.59769
0.09855	3.59834
0.0986	3.59898
0.09865	3.59963
0.0987	3.60028
0.09875	3.60126
0.0988	3.60158
0.09885	3.60255
0.0989	3.60255
0.09895	3.60385
0.099	3.60418
0.09905	3.60515
[truncated: 5,812 more rows]
