# Supplementary material for: An evolutionarily conserved glycine-tyrosine motif forms a folding core in outer membrane proteins
Source: PLoS One. 2017 Aug 3;12(8):e0182016. doi: 10.1371/journal.pone.0182016 (PMC5542473; doi:10.1371/journal.pone.0182016)
Supplement: S1 File — (ZIP) [file pone.0182016.s001.zip › OmpX stopflow RAW data/OmpX WT 3/ompx_wt_ch1_005.bka]

BIO-KINE ASCII FILE
_COMMENT	External device
_COMMENT	Kinetics measurement
_COMMENT	Y Unit : Volt, X Unit : s
_COMMENT	Timebase 1 = .00005 s 5001 pts
_COMMENT	Timebase 2 = .001 s 2749 pts
_COMMENT	Timebase 3 = .5 s 44 pts
_SFM	SFM-300 /S Advanced mode
_SFM	Ratio : S1: 950, S2: 950, S3: 100
_SFM	Content : S1: , S2: , S3:
_SFM	Concentration : S1: , S2: , S3:
_SFM	Total volume : 422 �l Flow : 14 mL/s
_SFM	Acquisition start : 10 ms before stop
_SFM	cuve=FC-08, s1=10 ml , s2=10 ml , s3=1.9 ml
_UNITX	s
_UNITY	Volt
_DELTAX	0
_DATA
1e-300	2.31704
5e-5	2.32288
1e-4	2.32905
1.5e-4	2.33586
2e-4	2.34365
2.5e-4	2.35176
3e-4	2.36053
3.5e-4	2.36994
4e-4	2.37935
4.5e-4	2.39039
5e-4	2.40142
5.5e-4	2.41278
6e-4	2.42446
6.5e-4	2.43679
7e-4	2.44978
7.5e-4	2.46211
8e-4	2.47542
8.5e-4	2.48807
9e-4	2.50138
9.5e-4	2.51436
0.001	2.52702
0.00105	2.54032
0.0011	2.55266
0.00115	2.56499
0.0012	2.577
0.00125	2.58836
0.0013	2.59972
0.00135	2.6101
0.0014	2.62016
0.00145	2.62925
0.0015	2.63769
0.00155	2.64548
0.0016	2.65262
0.00165	2.65911
0.0017	2.66398
0.00175	2.66884
0.0018	2.67274
0.00185	2.67566
0.0019	2.67728
0.00195	2.67825
0.002	2.6789
0.00205	2.67825
0.0021	2.67761
0.00215	2.67501
0.0022	2.67306
0.00225	2.67014
0.0023	2.66722
0.00235	2.66398
0.0024	2.66041
0.00245	2.65684
0.0025	2.65359
0.00255	2.65034
0.0026	2.6471
0.00265	2.64385
0.0027	2.64061
0.00275	2.63866
0.0028	2.63509
0.00285	2.63249
0.0029	2.62957
0.00295	2.62698
0.003	2.62406
0.00305	2.62114
0.0031	2.61854
0.00315	2.61594
0.0032	2.61335
0.00325	2.6114
0.0033	2.60848
0.00335	2.60621
0.0034	2.60393
0.00345	2.60166
0.0035	2.59907
0.00355	2.59777
0.0036	2.59517
0.00365	2.59355
0.0037	2.59193
0.00375	2.58998
0.0038	2.58868
0.00385	2.58771
0.0039	2.58673
0.00395	2.58608
0.004	2.58608
0.00405	2.58641
0.0041	2.58673
0.00415	2.58738
0.0042	2.58868
0.00425	2.58965
0.0043	2.5916
0.00435	2.59322
0.0044	2.59517
0.00445	2.59712
0.0045	2.59907
0.00455	2.60101
0.0046	2.60393
0.00465	2.60588
0.0047	2.6088
0.00475	2.61107
0.0048	2.61367
0.00485	2.61627
0.0049	2.61919
0.00495	2.62178
0.005	2.62438
0.00505	2.6273
0.0051	2.63055
0.00515	2.63347
0.0052	2.63639
0.00525	2.63963
0.0053	2.6432
0.00535	2.64613
0.0054	2.6497
0.00545	2.65359
0.0055	2.65781
0.00555	2.6617
0.0056	2.66592
0.00565	2.67079
0.0057	2.67501
0.00575	2.67988
0.0058	2.68507
0.00585	2.68961
0.0059	2.69546
0.00595	2.70065
0.006	2.70584
0.00605	2.71136
0.0061	2.71688
0.00615	2.72207
0.0062	2.72791
0.00625	2.7331
0.0063	2.7383
0.00635	2.74349
0.0064	2.74868
0.00645	2.7542
0.0065	2.75874
0.00655	2.76361
0.0066	2.76848
0.00665	2.77302
0.0067	2.77692
0.00675	2.78081
0.0068	2.78471
0.00685	2.78763
0.0069	2.79087
0.00695	2.79347
0.007	2.79574
0.00705	2.79736
0.0071	2.79931
0.00715	2.79996
0.0072	2.80126
0.00725	2.80223
0.0073	2.80255
0.00735	2.8032
0.0074	2.80353
0.00745	2.80353
0.0075	2.80353
0.00755	2.8032
0.0076	2.80223
0.00765	2.80126
0.0077	2.79996
0.00775	2.79866
0.0078	2.79704
0.00785	2.79509
0.0079	2.79379
0.00795	2.7912
0.008	2.78925
0.00805	2.78633
0.0081	2.78373
0.00815	2.78081
0.0082	2.77789
0.00825	2.77464
0.0083	2.77172
0.00835	2.76848
0.0084	2.76523
0.00845	2.76166
0.0085	2.75809
0.00855	2.75452
0.0086	2.75128
0.00865	2.74771
0.0087	2.74381
0.00875	2.74024
0.0088	2.73635
0.00885	2.73245
0.0089	2.72888
0.00895	2.72466
0.009	2.72045
0.00905	2.71623
0.0091	2.71233
0.00915	2.70779
0.0092	2.70422
0.00925	2.7
0.0093	2.6961
0.00935	2.69189
0.0094	2.68799
0.00945	2.68442
0.0095	2.68053
0.00955	2.67728
0.0096	2.67436
0.00965	2.67176
0.0097	2.66949
0.00975	2.66754
0.0098	2.66592
0.00985	2.66495
0.0099	2.6643
0.00995	2.66462
0.01	2.66495
0.01005	2.66625
0.0101	2.66754
0.01015	2.66982
0.0102	2.67274
0.01025	2.67533
0.0103	2.67858
0.01035	2.68215
0.0104	2.68572
0.01045	2.68994
0.0105	2.69448
0.01055	2.69903
0.0106	2.70389
0.01065	2.70876
0.0107	2.71363
0.01075	2.71915
0.0108	2.72369
0.01085	2.72856
0.0109	2.73408
0.01095	2.73927
0.011	2.74381
0.01105	2.74868
0.0111	2.75387
0.01115	2.75809
0.0112	2.76393
0.01125	2.7688
0.0113	2.77432
0.01135	2.77919
0.0114	2.78503
0.01145	2.79087
0.0115	2.79736
0.01155	2.80288
0.0116	2.80937
0.01165	2.81554
0.0117	2.82235
0.01175	2.82884
0.0118	2.83598
0.01185	2.8428
0.0119	2.84994
0.01195	2.85675
0.012	2.86292
0.01205	2.86974
0.0121	2.87688
0.01215	2.88337
0.0122	2.88953
0.01225	2.89602
0.0123	2.90187
0.01235	2.90738
0.0124	2.91387
0.01245	2.91874
0.0125	2.92426
0.01255	2.9288
0.0126	2.93335
0.01265	2.93789
0.0127	2.94178
0.01275	2.94568
0.0128	2.9499
0.01285	2.95282
0.0129	2.95606
0.01295	2.95866
0.013	2.96158
0.01305	2.96418
0.0131	2.96612
0.01315	2.9684
0.0132	2.96969
0.01325	2.97164
0.0133	2.97294
0.01335	2.97456
0.0134	2.97554
0.01345	2.97651
0.0135	2.97748
0.01355	2.97813
0.0136	2.97846
0.01365	2.97943
0.0137	2.97976
0.01375	2.98008
0.0138	2.98073
0.01385	2.9804
0.0139	2.98073
0.01395	2.98073
0.014	2.9804
0.01405	2.9804
0.0141	2.98073
0.01415	2.9804
0.0142	2.97976
0.01425	2.97943
0.0143	2.97911
0.01435	2.97878
0.0144	2.97846
0.01445	2.97846
0.0145	2.97846
0.01455	2.97781
0.0146	2.97813
0.01465	2.97748
0.0147	2.97748
0.01475	2.97716
0.0148	2.97716
0.01485	2.97781
0.0149	2.97748
0.01495	2.97781
0.015	2.97781
0.01505	2.97813
0.0151	2.97813
0.01515	2.97846
0.0152	2.97878
0.01525	2.97911
0.0153	2.97943
0.01535	2.98008
0.0154	2.9804
0.01545	2.98138
0.0155	2.98138
0.01555	2.9817
0.0156	2.98268
0.01565	2.983
0.0157	2.98333
0.01575	2.9843
0.0158	2.98462
0.01585	2.98527
0.0159	2.98592
0.01595	2.9869
0.016	2.98722
0.01605	2.98819
0.0161	2.98852
0.01615	2.98949
0.0162	2.99079
0.01625	2.99111
0.0163	2.99209
0.01635	2.99306
0.0164	2.99436
0.01645	2.99533
0.0165	2.99598
0.01655	2.99728
0.0166	2.99858
0.01665	2.99955
0.0167	2.99988
0.01675	3.00053
0.0168	3.00118
0.01685	3.00215
0.0169	3.00247
0.01695	3.00345
0.017	3.00377
0.01705	3.0041
0.0171	3.00475
0.01715	3.00539
0.0172	3.00572
0.01725	3.00604
0.0173	3.00604
0.01735	3.00669
0.0174	3.00734
0.01745	3.00734
0.0175	3.00799
0.01755	3.00832
0.0176	3.00864
0.01765	3.00832
0.0177	3.00896
0.01775	3.00832
0.0178	3.00896
0.01785	3.00929
0.0179	3.00929
0.01795	3.00961
0.018	3.00961
0.01805	3.00994
0.0181	3.00994
0.01815	3.01059
0.0182	3.01026
0.01825	3.01026
0.0183	3.01091
0.01835	3.01124
0.0184	3.01156
0.01845	3.01156
0.0185	3.01156
0.01855	3.01221
0.0186	3.01286
0.01865	3.01286
0.0187	3.01286
0.01875	3.01318
0.0188	3.01383
0.01885	3.01416
0.0189	3.01481
0.01895	3.01546
0.019	3.01578
0.01905	3.0161
0.0191	3.01708
0.01915	3.01773
0.0192	3.01838
0.01925	3.01935
0.0193	3.02
0.01935	3.02097
0.0194	3.02162
0.01945	3.0226
0.0195	3.02324
0.01955	3.02487
0.0196	3.02552
0.01965	3.02649
0.0197	3.02714
0.01975	3.02779
0.0198	3.02844
0.01985	3.02876
0.0199	3.02941
0.01995	3.02974
0.02	3.03006
0.02005	3.03071
0.0201	3.03071
0.02015	3.03136
0.0202	3.03136
0.02025	3.03168
0.0203	3.03233
0.02035	3.03233
0.0204	3.03266
0.02045	3.03266
0.0205	3.03266
0.02055	3.03331
0.0206	3.03331
0.02065	3.03363
0.0207	3.03395
0.02075	3.03395
0.0208	3.03428
0.02085	3.03395
0.0209	3.0346
0.02095	3.0346
0.021	3.03428
0.02105	3.03493
0.0211	3.03525
0.02115	3.03558
0.0212	3.03558
0.02125	3.03558
0.0213	3.03623
0.02135	3.03655
0.0214	3.03655
0.02145	3.03655
0.0215	3.0372
0.02155	3.03752
0.0216	3.03817
0.02165	3.03882
0.0217	3.0398
0.02175	3.04045
0.0218	3.04109
0.02185	3.04207
0.0219	3.04272
0.02195	3.04369
0.022	3.04499
0.02205	3.04564
0.0221	3.04661
0.02215	3.04726
0.0222	3.04791
0.02225	3.04856
0.0223	3.04888
0.02235	3.04953
0.0224	3.05051
0.02245	3.05051
0.0225	3.05115
0.02255	3.05115
0.0226	3.05148
0.02265	3.05245
0.0227	3.05245
0.02275	3.05245
0.0228	3.05278
0.02285	3.0531
0.0229	3.0531
0.02295	3.05375
0.023	3.05343
0.02305	3.05375
0.0231	3.05343
0.02315	3.05343
0.0232	3.05375
0.02325	3.05343
0.0233	3.05343
0.02335	3.05375
0.0234	3.0531
0.02345	3.05375
0.0235	3.05343
0.02355	3.0531
0.0236	3.05343
0.02365	3.05343
0.0237	3.0531
0.02375	3.0531
0.0238	3.0531
0.02385	3.05343
0.0239	3.05375
0.02395	3.05375
0.024	3.05408
0.02405	3.05408
0.0241	3.05408
0.02415	3.0544
0.0242	3.0544
0.02425	3.05505
0.0243	3.05505
0.02435	3.05505
0.0244	3.0557
0.02445	3.0557
0.0245	3.05667
0.02455	3.057
0.0246	3.05765
0.02465	3.05829
0.0247	3.05894
0.02475	3.05992
0.0248	3.06024
0.02485	3.06089
0.0249	3.06186
0.02495	3.06219
0.025	3.06284
0.02505	3.06316
0.0251	3.06381
0.02515	3.06446
0.0252	3.06511
0.02525	3.06543
0.0253	3.06608
0.02535	3.06641
0.0254	3.06706
0.02545	3.06738
0.0255	3.06771
0.02555	3.06836
0.0256	3.069
0.02565	3.06965
0.0257	3.07063
0.02575	3.07095
0.0258	3.07225
0.02585	3.07257
0.0259	3.07322
0.02595	3.07452
0.026	3.07517
0.02605	3.07582
0.0261	3.07679
0.02615	3.07777
0.0262	3.07874
0.02625	3.07939
0.0263	3.08036
0.02635	3.08101
0.0264	3.08199
0.02645	3.08296
0.0265	3.08361
0.02655	3.08491
0.0266	3.08556
0.02665	3.08621
0.0267	3.0875
0.02675	3.08815
0.0268	3.0888
0.02685	3.08945
0.0269	3.0901
0.02695	3.09042
0.027	3.0914
0.02705	3.09205
0.0271	3.09237
0.02715	3.09302
0.0272	3.09335
0.02725	3.09335
0.0273	3.09367
0.02735	3.09367
0.0274	3.09399
0.02745	3.09399
0.0275	3.09432
0.02755	3.09497
0.0276	3.09432
0.02765	3.09399
0.0277	3.09464
0.02775	3.09464
0.0278	3.09432
0.02785	3.09399
0.0279	3.09432
0.02795	3.09432
0.028	3.09399
0.02805	3.09399
0.0281	3.09399
0.02815	3.09399
0.0282	3.09399
0.02825	3.09432
0.0283	3.09432
0.02835	3.09464
0.0284	3.09497
0.02845	3.09464
0.0285	3.09497
0.02855	3.09497
0.0286	3.09562
0.02865	3.09594
0.0287	3.09627
0.02875	3.09659
0.0288	3.09627
0.02885	3.09659
0.0289	3.09692
0.02895	3.09692
0.029	3.09789
0.02905	3.09821
0.0291	3.09854
0.02915	3.09919
0.0292	3.09951
0.02925	3.10016
0.0293	3.10049
0.02935	3.10178
0.0294	3.10178
0.02945	3.10243
0.0295	3.10308
0.02955	3.10373
0.0296	3.1047
0.02965	3.1047
0.0297	3.10568
0.02975	3.10665
0.0298	3.10763
0.02985	3.1086
0.0299	3.10892
0.02995	3.10957
0.03	3.11055
0.03005	3.1112
0.0301	3.11217
0.03015	3.11282
0.0302	3.11347
0.03025	3.11477
0.0303	3.11541
0.03035	3.11574
0.0304	3.11671
0.03045	3.11704
0.0305	3.11736
0.03055	3.11769
0.0306	3.11834
0.03065	3.11866
0.0307	3.11898
0.03075	3.11931
0.0308	3.11931
0.03085	3.11898
0.0309	3.11931
0.03095	3.11866
0.031	3.11866
0.03105	3.11866
0.0311	3.11898
0.03115	3.11834
0.0312	3.11834
0.03125	3.11801
0.0313	3.11801
0.03135	3.11769
0.0314	3.11736
0.03145	3.11736
0.0315	3.11671
0.03155	3.11671
0.0316	3.11671
0.03165	3.11639
0.0317	3.11639
0.03175	3.11639
0.0318	3.11574
0.03185	3.11541
0.0319	3.11509
0.03195	3.11541
0.032	3.11541
0.03205	3.11509
0.0321	3.11541
0.03215	3.11541
0.0322	3.11574
0.03225	3.11541
0.0323	3.11574
0.03235	3.11671
0.0324	3.11639
0.03245	3.11671
0.0325	3.11801
0.03255	3.11769
0.0326	3.11866
0.03265	3.11963
0.0327	3.12028
0.03275	3.12158
0.0328	3.12223
0.03285	3.12385
0.0329	3.1245
0.03295	3.1258
0.033	3.1271
0.03305	3.1284
0.0331	3.12937
0.03315	3.13067
0.0332	3.13164
0.03325	3.13294
0.0333	3.13391
0.03335	3.13489
0.0334	3.13586
0.03345	3.13683
0.0335	3.13748
0.03355	3.13813
0.0336	3.13878
0.03365	3.13878
0.0337	3.13976
0.03375	3.1404
0.0338	3.14073
0.03385	3.14073
0.0339	3.1417
0.03395	3.1417
0.034	3.14235
0.03405	3.14235
0.0341	3.14268
0.03415	3.14333
0.0342	3.14365
0.03425	3.14365
0.0343	3.14397
0.03435	3.14397
0.0344	3.14397
0.03445	3.14462
0.0345	3.14495
0.03455	3.14462
0.0346	3.14462
0.03465	3.14462
0.0347	3.1443
0.03475	3.14495
0.0348	3.1443
0.03485	3.14495
0.0349	3.14462
0.03495	3.14495
0.035	3.14495
0.03505	3.14495
0.0351	3.14495
0.03515	3.14527
0.0352	3.1456
0.03525	3.1456
0.0353	3.14592
0.03535	3.14625
0.0354	3.14657
0.03545	3.14722
0.0355	3.14754
0.03555	3.14852
0.0356	3.14884
0.03565	3.14982
0.0357	3.15079
0.03575	3.15144
0.0358	3.15241
0.03585	3.15306
0.0359	3.15371
0.03595	3.15501
0.036	3.15631
0.03605	3.15663
0.0361	3.15793
0.03615	3.15923
0.0362	3.15988
0.03625	3.16053
0.0363	3.1615
0.03635	3.16247
0.0364	3.16312
0.03645	3.16377
0.0365	3.16442
0.03655	3.16539
0.0366	3.16604
0.03665	3.16669
0.0367	3.16702
0.03675	3.16767
0.0368	3.16799
0.03685	3.16832
0.0369	3.16929
0.03695	3.16961
0.037	3.17026
0.03705	3.17124
0.0371	3.17189
0.03715	3.17221
0.0372	3.17253
0.03725	3.17286
0.0373	3.17383
0.03735	3.17383
0.0374	3.17481
0.03745	3.17546
0.0375	3.1761
0.03755	3.17675
0.0376	3.1774
0.03765	3.17838
0.0377	3.1787
0.03775	3.17967
0.0378	3.18032
0.03785	3.18065
0.0379	3.18097
0.03795	3.1813
0.038	3.18195
0.03805	3.1826
0.0381	3.18324
0.03815	3.18324
0.0382	3.18389
0.03825	3.18454
0.0383	3.18552
0.03835	3.18552
0.0384	3.18617
0.03845	3.18649
0.0385	3.18649
0.03855	3.18746
0.0386	3.18844
0.03865	3.18811
0.0387	3.18909
0.03875	3.18941
0.0388	3.18973
0.03885	3.19038
0.0389	3.19071
0.03895	3.19168
0.039	3.19136
0.03905	3.19233
0.0391	3.19266
0.03915	3.1933
0.0392	3.1933
0.03925	3.19363
0.0393	3.19363
0.03935	3.19428
0.0394	3.19428
0.03945	3.19493
0.0395	3.19525
0.03955	3.19558
0.0396	3.1959
0.03965	3.19655
0.0397	3.1972
0.03975	3.1972
0.0398	3.1972
0.03985	3.19785
0.0399	3.19785
0.03995	3.19817
0.04	3.1985
0.04005	3.19882
0.0401	3.19882
0.04015	3.19882
0.0402	3.19882
0.04025	3.19882
0.0403	3.19882
0.04035	3.19915
0.0404	3.1985
0.04045	3.19915
0.0405	3.19915
0.04055	3.19915
0.0406	3.1998
0.04065	3.20012
0.0407	3.20044
0.04075	3.20077
0.0408	3.20109
0.04085	3.20142
0.0409	3.20207
0.04095	3.20239
0.041	3.20304
0.04105	3.20466
0.0411	3.20466
0.04115	3.20564
0.0412	3.20564
0.04125	3.20596
0.0413	3.20694
0.04135	3.20758
0.0414	3.20823
0.04145	3.20921
0.0415	3.20953
0.04155	3.20986
0.0416	3.21051
0.04165	3.21115
0.0417	3.21148
0.04175	3.21245
0.0418	3.21278
0.04185	3.21278
0.0419	3.21375
0.04195	3.21408
0.042	3.21505
0.04205	3.21472
0.0421	3.2157
0.04215	3.21602
0.0422	3.21667
0.04225	3.217
0.0423	3.21732
0.04235	3.21765
0.0424	3.21797
0.04245	3.21829
0.0425	3.21927
0.04255	3.21894
0.0426	3.21959
0.04265	3.21992
0.0427	3.21992
0.04275	3.21992
0.0428	3.21992
0.04285	3.21992
0.0429	3.22057
0.04295	3.22089
0.043	3.22057
0.04305	3.22024
0.0431	3.22057
0.04315	3.22024
0.0432	3.22024
0.04325	3.21992
0.0433	3.21927
0.04335	3.21992
0.0434	3.21959
0.04345	3.21992
0.0435	3.22024
0.04355	3.22057
0.0436	3.22089
0.04365	3.22122
0.0437	3.22186
0.04375	3.22251
0.0438	3.22284
0.04385	3.22381
0.0439	3.22414
0.04395	3.22511
0.044	3.22641
0.04405	3.22706
0.0441	3.22803
0.04415	3.229
0.0442	3.22998
0.04425	3.23095
0.0443	3.23225
0.04435	3.23322
0.0444	3.23355
0.04445	3.23485
0.0445	3.23582
0.04455	3.23647
0.0446	3.23744
0.04465	3.23842
0.0447	3.23907
0.04475	3.24036
0.0448	3.24101
0.04485	3.24231
0.0449	3.24296
0.04495	3.24393
0.045	3.24491
0.04505	3.24523
0.0451	3.24588
0.04515	3.24685
0.0452	3.2475
0.04525	3.24783
0.0453	3.24848
0.04535	3.24913
0.0454	3.24945
0.04545	3.2501
0.0455	3.24978
0.04555	3.2501
0.0456	3.25042
0.04565	3.25107
0.0457	3.25107
0.04575	3.25075
0.0458	3.2514
0.04585	3.25107
0.0459	3.2514
0.04595	3.2514
0.046	3.25205
0.04605	3.25172
0.0461	3.25205
0.04615	3.25237
0.0462	3.2527
0.04625	3.2527
0.0463	3.25335
0.04635	3.25399
0.0464	3.25399
0.04645	3.25432
0.0465	3.25464
0.04655	3.25464
0.0466	3.25529
0.04665	3.25529
0.0467	3.25562
0.04675	3.25562
0.0468	3.25627
0.04685	3.25627
0.0469	3.25627
0.04695	3.25659
0.047	3.25692
0.04705	3.25724
0.0471	3.25692
0.04715	3.25756
0.0472	3.25821
0.04725	3.25886
0.0473	3.25886
0.04735	3.25951
0.0474	3.25984
0.04745	3.26049
0.0475	3.26146
0.04755	3.26211
0.0476	3.26308
0.04765	3.26341
0.0477	3.26406
0.04775	3.26503
0.0478	3.26535
0.04785	3.266
0.0479	3.26698
0.04795	3.26698
0.048	3.26763
0.04805	3.26795
0.0481	3.26827
0.04815	3.26795
0.0482	3.2686
0.04825	3.2686
0.0483	3.26892
0.04835	3.2686
0.0484	3.26827
0.04845	3.26827
0.0485	3.26795
0.04855	3.26763
0.0486	3.2673
0.04865	3.26795
0.0487	3.26763
0.04875	3.26698
0.0488	3.26698
0.04885	3.26698
0.0489	3.26698
0.04895	3.2673
0.049	3.2673
0.04905	3.2673
0.0491	3.26763
0.04915	3.26795
0.0492	3.26795
0.04925	3.26827
0.0493	3.26892
0.04935	3.26892
0.0494	3.26925
0.04945	3.27022
0.0495	3.27055
0.04955	3.27087
0.0496	3.27184
0.04965	3.27282
0.0497	3.27314
0.04975	3.27379
0.0498	3.27444
0.04985	3.27541
0.0499	3.27639
0.04995	3.27736
0.05	3.27834
0.05005	3.27866
0.0501	3.27963
0.05015	3.27996
0.0502	3.28093
0.05025	3.28158
0.0503	3.28255
0.05035	3.28255
0.0504	3.2832
0.05045	3.28353
0.0505	3.28418
0.05055	3.28483
0.0506	3.28483
0.05065	3.28548
0.0507	3.28548
0.05075	3.28548
0.0508	3.28612
0.05085	3.2858
0.0509	3.28612
0.05095	3.28677
0.051	3.28677
0.05105	3.28677
0.0511	3.2871
0.05115	3.28742
0.0512	3.28807
0.05125	3.28807
0.0513	3.28807
0.05135	3.28807
0.0514	3.28905
0.05145	3.28937
0.0515	3.28969
0.05155	3.29034
0.0516	3.29034
0.05165	3.29099
0.0517	3.29164
0.05175	3.29197
0.0518	3.29262
0.05185	3.29262
0.0519	3.29359
0.05195	3.29359
0.052	3.29359
0.05205	3.29424
0.0521	3.29424
0.05215	3.29489
0.0522	3.29521
0.05225	3.29521
0.0523	3.29554
0.05235	3.29586
0.0524	3.29586
0.05245	3.29651
0.0525	3.29748
0.05255	3.29748
0.0526	3.29813
0.05265	3.29911
0.0527	3.30008
0.05275	3.30105
0.0528	3.3017
0.05285	3.30268
0.0529	3.30365
0.05295	3.30462
0.053	3.30592
0.05305	3.30657
0.0531	3.30787
0.05315	3.30917
0.0532	3.31014
0.05325	3.31079
0.0533	3.31209
0.05335	3.31306
0.0534	3.31371
0.05345	3.31501
0.0535	3.31598
0.05355	3.31663
0.0536	3.31761
0.05365	3.31793
0.0537	3.3189
0.05375	3.3202
0.0538	3.32053
0.05385	3.32085
0.0539	3.32215
0.05395	3.32247
0.054	3.32312
0.05405	3.32345
0.0541	3.32442
0.05415	3.32475
0.0542	3.32539
0.05425	3.32572
0.0543	3.32637
0.05435	3.32702
0.0544	3.32734
0.05445	3.32767
0.0545	3.32734
0.05455	3.32832
0.0546	3.32864
0.05465	3.32864
0.0547	3.32896
0.05475	3.32896
0.0548	3.32896
0.05485	3.32961
0.0549	3.32929
0.05495	3.32929
0.055	3.32929
0.05505	3.32961
0.0551	3.32896
0.05515	3.32896
0.0552	3.32864
0.05525	3.32896
0.0553	3.32896
0.05535	3.32832
0.0554	3.32864
0.05545	3.32864
0.0555	3.32896
0.05555	3.32929
0.0556	3.32961
0.05565	3.33026
0.0557	3.33026
0.05575	3.33091
0.0558	3.33156
0.05585	3.33221
0.0559	3.33318
0.05595	3.33448
0.056	3.33513
0.05605	3.33578
0.0561	3.3374
0.05615	3.33838
0.0562	3.33935
0.05625	3.34097
0.0563	3.34162
0.05635	3.34324
0.0564	3.34389
0.05645	3.34519
0.0565	3.34616
0.05655	3.34714
0.0566	3.34844
0.05665	3.34876
0.0567	3.34909
0.05675	3.35038
0.0568	3.35103
0.05685	3.35103
0.0569	3.35168
0.05695	3.35168
0.057	3.35233
0.05705	3.35266
0.0571	3.35363
0.05715	3.35395
0.0572	3.35395
0.05725	3.35428
0.0573	3.35428
0.05735	3.35493
0.0574	3.35525
0.05745	3.3559
0.0575	3.3559
0.05755	3.3559
0.0576	3.35655
0.05765	3.3572
0.0577	3.3572
0.05775	3.35785
0.0578	3.3585
0.05785	3.35882
0.0579	3.3598
0.05795	3.36012
0.058	3.36077
0.05805	3.36174
0.0581	3.36239
0.05815	3.36304
0.0582	3.36337
0.05825	3.36369
0.0583	3.36466
0.05835	3.36499
0.0584	3.36531
0.05845	3.36531
0.0585	3.36531
0.05855	3.36531
0.0586	3.36564
0.05865	3.36499
0.0587	3.36499
0.05875	3.36499
0.0588	3.36499
0.05885	3.36434
0.0589	3.36401
0.05895	3.36337
0.059	3.36272
0.05905	3.36272
0.0591	3.36207
0.05915	3.36174
0.0592	3.36142
0.05925	3.36109
0.0593	3.36077
0.05935	3.36012
0.0594	3.36012
0.05945	3.36044
0.0595	3.3598
0.05955	3.3598
0.0596	3.35947
0.05965	3.35947
0.0597	3.35947
0.05975	3.3598
0.0598	3.35947
0.05985	3.35915
0.0599	3.35947
0.05995	3.35947
0.06	3.35947
0.06005	3.35915
0.0601	3.35947
0.06015	3.36012
0.0602	3.36077
0.06025	3.36077
0.0603	3.36142
0.06035	3.36207
0.0604	3.36272
0.06045	3.36369
0.0605	3.36466
0.06055	3.36531
0.0606	3.36564
0.06065	3.36661
0.0607	3.36726
0.06075	3.36823
0.0608	3.36921
0.06085	3.36953
0.0609	3.37051
0.06095	3.37148
0.061	3.37278
0.06105	3.37375
0.0611	3.37408
0.06115	3.37472
0.0612	3.3757
0.06125	3.37602
0.0613	3.37765
0.06135	3.37829
0.0614	3.37927
0.06145	3.38024
0.0615	3.38122
0.06155	3.38219
0.0616	3.38316
0.06165	3.38414
0.0617	3.38511
0.06175	3.38641
0.0618	3.38771
0.06185	3.38836
0.0619	3.38965
0.06195	3.38998
0.062	3.39128
0.06205	3.39193
0.0621	3.3929
0.06215	3.39387
0.0622	3.3942
0.06225	3.39485
0.0623	3.3955
0.06235	3.39582
0.0624	3.39647
0.06245	3.39647
0.0625	3.39712
0.06255	3.39744
0.0626	3.39712
0.06265	3.39744
0.0627	3.39777
0.06275	3.39809
0.0628	3.39842
0.06285	3.39842
0.0629	3.39842
0.06295	3.39874
0.063	3.39939
0.06305	3.39874
0.0631	3.39939
0.06315	3.39907
0.0632	3.40004
0.06325	3.40036
0.0633	3.40036
0.06335	3.40069
0.0634	3.40101
0.06345	3.40134
0.0635	3.40166
0.06355	3.40231
0.0636	3.40199
0.06365	3.40296
0.0637	3.40264
0.06375	3.40231
0.0638	3.40296
0.06385	3.40296
0.0639	3.40328
0.06395	3.40296
0.064	3.40296
0.06405	3.40328
0.0641	3.40361
0.06415	3.40393
0.0642	3.40393
0.06425	3.40426
0.0643	3.40426
0.06435	3.40458
0.0644	3.40491
0.06445	3.40491
0.0645	3.40588
0.06455	3.40588
0.0646	3.40653
0.06465	3.40718
0.0647	3.40783
0.06475	3.40815
0.0648	3.40913
0.06485	3.40978
0.0649	3.4101
0.06495	3.41107
0.065	3.41172
0.06505	3.41205
0.0651	3.41302
0.06515	3.41367
0.0652	3.41464
0.06525	3.41562
0.0653	3.41594
0.06535	3.41659
0.0654	3.41756
0.06545	3.41756
0.0655	3.41821
0.06555	3.41854
0.0656	3.41886
0.06565	3.41886
0.0657	3.41951
0.06575	3.41984
0.0658	3.41951
0.06585	3.41984
0.0659	3.41984
0.06595	3.41984
0.066	3.42016
0.06605	3.42016
0.0661	3.42049
0.06615	3.42081
0.0662	3.42113
0.06625	3.42113
0.0663	3.42178
0.06635	3.42178
0.0664	3.42243
0.06645	3.42308
0.0665	3.42341
0.06655	3.42373
0.0666	3.4247
0.06665	3.4247
0.0667	3.42535
0.06675	3.42535
0.0668	3.42568
0.06685	3.42665
0.0669	3.4273
0.06695	3.4273
0.067	3.42763
0.06705	3.42827
0.0671	3.4286
0.06715	3.42892
0.0672	3.42957
0.06725	3.4299
0.0673	3.43055
0.06735	3.43055
0.0674	3.43087
0.06745	3.43152
0.0675	3.43184
0.06755	3.43217
0.0676	3.43249
0.06765	3.43217
0.0677	3.43217
0.06775	3.43282
0.0678	3.43282
0.06785	3.43314
0.0679	3.43347
0.06795	3.43347
0.068	3.43314
0.06805	3.43412
0.0681	3.43379
0.06815	3.43444
0.0682	3.43477
0.06825	3.43477
0.0683	3.43477
0.06835	3.43509
0.0684	3.43606
0.06845	3.43606
0.0685	3.43639
0.06855	3.43704
0.0686	3.43769
0.06865	3.43801
0.0687	3.43866
0.06875	3.43963
0.0688	3.43996
0.06885	3.44093
0.0689	3.44126
0.06895	3.44223
0.069	3.44255
0.06905	3.44353
0.0691	3.44353
0.06915	3.44483
0.0692	3.44515
0.06925	3.44548
0.0693	3.44612
0.06935	3.44645
0.0694	3.44612
0.06945	3.44742
0.0695	3.44742
0.06955	3.44807
0.0696	3.4484
0.06965	3.44872
0.0697	3.44872
0.06975	3.44937
0.0698	3.44937
0.06985	3.44937
0.0699	3.45002
0.06995	3.45034
0.07	3.45002
0.07005	3.45034
0.0701	3.45099
0.07015	3.45164
0.0702	3.45197
0.07025	3.45262
0.0703	3.45359
0.07035	3.45391
0.0704	3.45489
0.07045	3.45586
0.0705	3.45586
0.07055	3.45683
0.0706	3.45748
0.07065	3.45813
0.0707	3.45846
0.07075	3.45911
0.0708	3.45976
0.07085	3.4604
0.0709	3.46073
0.07095	3.4617
0.071	3.4617
0.07105	3.46235
0.0711	3.46333
0.07115	3.46365
0.0712	3.4643
0.07125	3.46495
0.0713	3.46527
0.07135	3.46592
0.0714	3.46657
0.07145	3.46657
0.0715	3.46722
0.07155	3.46754
0.0716	3.46819
0.07165	3.46852
0.0717	3.46949
0.07175	3.46949
0.0718	3.46982
0.07185	3.47014
0.0719	3.47079
0.07195	3.47111
0.072	3.47111
0.07205	3.47176
0.0721	3.47209
0.07215	3.47209
0.0722	3.47274
0.07225	3.47339
0.0723	3.47404
0.07235	3.47404
0.0724	3.47468
0.07245	3.47533
0.0725	3.47598
0.07255	3.47598
0.0726	3.47663
0.07265	3.47631
0.0727	3.47728
0.07275	3.47728
0.0728	3.47793
0.07285	3.47793
0.0729	3.47825
0.07295	3.47825
0.073	3.47825
0.07305	3.47825
0.0731	3.47825
0.07315	3.47825
0.0732	3.47825
0.07325	3.47793
0.0733	3.47793
0.07335	3.47761
0.0734	3.47761
0.07345	3.47761
0.0735	3.47728
0.07355	3.47696
0.0736	3.47761
0.07365	3.47728
0.0737	3.47728
0.07375	3.47761
0.0738	3.47728
0.07385	3.47761
0.0739	3.47761
0.07395	3.47761
0.074	3.47825
0.07405	3.47825
0.0741	3.47858
0.07415	3.47858
0.0742	3.47858
0.07425	3.47955
0.0743	3.47988
0.07435	3.4802
0.0744	3.48053
0.07445	3.48053
0.0745	3.4815
0.07455	3.48247
0.0746	3.48345
0.07465	3.4841
0.0747	3.48442
0.07475	3.48604
0.0748	3.48702
0.07485	3.48767
0.0749	3.48896
0.07495	3.48994
0.075	3.49091
0.07505	3.49221
0.0751	3.49318
0.07515	3.49416
0.0752	3.49513
0.07525	3.4961
0.0753	3.49675
0.07535	3.49773
0.0754	3.4987
0.07545	3.49935
0.0755	3.5
0.07555	3.50032
0.0756	3.50097
0.07565	3.5013
0.0757	3.50162
0.07575	3.50195
0.0758	3.50195
0.07585	3.50162
0.0759	3.50162
0.07595	3.50162
0.076	3.50097
0.07605	3.50162
0.0761	3.50162
0.07615	3.50162
0.0762	3.50097
0.07625	3.50097
0.0763	3.50097
0.07635	3.50065
0.0764	3.50097
0.07645	3.50097
0.0765	3.5013
0.07655	3.50097
0.0766	3.50162
0.07665	3.5013
0.0767	3.50195
0.07675	3.50227
0.0768	3.50227
0.07685	3.50259
0.0769	3.50292
0.07695	3.50324
0.077	3.50357
0.07705	3.50389
0.0771	3.50389
0.07715	3.50487
0.0772	3.50487
0.07725	3.50487
0.0773	3.50519
0.07735	3.50584
0.0774	3.50616
0.07745	3.50649
0.0775	3.50714
0.07755	3.50746
0.0776	3.50844
0.07765	3.50876
0.0777	3.50941
0.07775	3.51038
0.0778	3.51071
0.07785	3.51168
0.0779	3.51233
0.07795	3.51363
0.078	3.51395
0.07805	3.51493
0.0781	3.51623
0.07815	3.51655
0.0782	3.5172
0.07825	3.5185
0.0783	3.51915
0.07835	3.52044
0.0784	3.52044
0.07845	3.52142
0.0785	3.52239
0.07855	3.52304
0.0786	3.52401
0.07865	3.52466
0.0787	3.52531
0.07875	3.52629
0.0788	3.52629
0.07885	3.52661
0.0789	3.52726
0.07895	3.52726
0.079	3.52791
0.07905	3.52758
0.0791	3.52791
0.07915	3.52791
0.0792	3.52823
0.07925	3.52823
0.0793	3.52791
0.07935	3.52823
0.0794	3.52791
0.07945	3.52856
0.0795	3.52856
0.07955	3.52888
0.0796	3.52888
0.07965	3.52953
0.0797	3.52953
0.07975	3.52986
0.0798	3.53018
0.07985	3.53083
0.0799	3.53051
0.07995	3.53115
0.08	3.53083
0.08005	3.53115
0.0801	3.53148
0.08015	3.5318
0.0802	3.53213
0.08025	3.53245
0.0803	3.53245
0.08035	3.53245
0.0804	3.5331
0.08045	3.53343
0.0805	3.53343
0.08055	3.53375
0.0806	3.53408
0.08065	3.53472
0.0807	3.53505
0.08075	3.5357
0.0808	3.53602
0.08085	3.53635
0.0809	3.53667
0.08095	3.53765
0.081	3.53829
0.08105	3.53927
0.0811	3.53959
0.08115	3.54057
0.0812	3.54122
0.08125	3.54251
0.0813	3.54284
0.08135	3.54381
0.0814	3.54349
0.08145	3.54414
0.0815	3.54511
0.08155	3.54479
0.0816	3.54511
0.08165	3.54511
0.0817	3.54543
0.08175	3.54543
0.0818	3.54511
0.08185	3.54479
0.0819	3.54446
0.08195	3.54414
0.082	3.54349
0.08205	3.54349
0.0821	3.54284
0.08215	3.54219
0.0822	3.54154
0.08225	3.54122
0.0823	3.54089
0.08235	3.53992
0.0824	3.53959
0.08245	3.53894
0.0825	3.53829
0.08255	3.53829
0.0826	3.53765
0.08265	3.53732
0.0827	3.53732
0.08275	3.53765
0.0828	3.53765
0.08285	3.53797
0.0829	3.53829
0.08295	3.53894
0.083	3.53959
0.08305	3.54024
0.0831	3.54089
0.08315	3.54154
0.0832	3.54219
0.08325	3.54349
0.0833	3.54414
0.08335	3.54479
0.0834	3.54576
0.08345	3.54641
0.0835	3.54706
0.08355	3.54738
0.0836	3.54836
0.08365	3.54933
0.0837	3.54965
0.08375	3.55063
0.0838	3.55095
0.08385	3.5516
0.0839	3.55225
0.08395	3.5529
0.084	3.55387
0.08405	3.55387
0.0841	3.55452
0.08415	3.55452
0.0842	3.55517
0.08425	3.55614
0.0843	3.55614
0.08435	3.55679
0.0844	3.55712
0.08445	3.55744
0.0845	3.55777
0.08455	3.55842
0.0846	3.55874
0.08465	3.55842
0.0847	3.55907
0.08475	3.55971
0.0848	3.55971
0.08485	3.56004
0.0849	3.56036
0.08495	3.56101
0.085	3.56166
0.08505	3.56199
0.0851	3.56264
0.08515	3.56328
0.0852	3.56361
0.08525	3.56426
0.0853	3.56491
0.08535	3.56556
0.0854	3.56588
0.08545	3.56653
0.0855	3.56685
0.08555	3.56718
0.0856	3.56718
0.08565	3.56815
0.0857	3.56848
0.08575	3.56913
0.0858	3.56945
0.08585	3.5701
0.0859	3.57075
0.08595	3.5714
0.086	3.57172
0.08605	3.57205
0.0861	3.57237
0.08615	3.57302
0.0862	3.57399
0.08625	3.57432
0.0863	3.57562
0.08635	3.57497
0.0864	3.57594
0.08645	3.57659
0.0865	3.57692
0.08655	3.57756
0.0866	3.57789
0.08665	3.57789
0.0867	3.57789
0.08675	3.57854
0.0868	3.57854
0.08685	3.57886
0.0869	3.57886
0.08695	3.57854
0.087	3.57886
0.08705	3.57919
0.0871	3.57919
0.08715	3.57919
0.0872	3.57919
0.08725	3.57919
0.0873	3.57886
0.08735	3.57919
0.0874	3.57854
0.08745	3.57886
0.0875	3.57886
0.08755	3.57821
0.0876	3.57821
0.08765	3.57789
0.0877	3.57756
0.08775	3.57659
0.0878	3.57659
0.08785	3.57594
0.0879	3.57562
0.08795	3.57594
0.088	3.57562
0.08805	3.57529
0.0881	3.57562
0.08815	3.57529
0.0882	3.57562
0.08825	3.57562
0.0883	3.57562
0.08835	3.57497
0.0884	3.57529
0.08845	3.57562
0.0885	3.57529
0.08855	3.57627
0.0886	3.57562
0.08865	3.57627
0.0887	3.57627
0.08875	3.57692
0.0888	3.57724
0.08885	3.57724
0.0889	3.57756
0.08895	3.57821
0.089	3.57854
0.08905	3.57886
0.0891	3.57951
0.08915	3.58016
0.0892	3.58081
0.08925	3.58146
0.0893	3.58211
0.08935	3.58308
0.0894	3.58341
0.08945	3.58438
0.0895	3.58503
0.08955	3.58633
0.0896	3.58665
0.08965	3.58763
0.0897	3.58827
0.08975	3.5886
0.0898	3.58957
0.08985	3.59055
0.0899	3.59087
0.08995	3.59152
0.09	3.59217
0.09005	3.59282
0.0901	3.59347
0.09015	3.59379
0.0902	3.59412
0.09025	3.59412
0.0903	3.59477
0.09035	3.59412
0.0904	3.59444
0.09045	3.59477
0.0905	3.59477
0.09055	3.59444
0.0906	3.59379
0.09065	3.59379
0.0907	3.59379
0.09075	3.59347
0.0908	3.59314
0.09085	3.59314
0.0909	3.59347
0.09095	3.59282
0.091	3.59282
0.09105	3.59347
0.0911	3.59347
0.09115	3.59347
0.0912	3.59379
0.09125	3.59412
0.0913	3.59412
0.09135	3.59412
0.0914	3.59444
0.09145	3.59444
0.0915	3.59444
0.09155	3.59509
0.0916	3.59574
0.09165	3.59541
0.0917	3.59574
0.09175	3.59639
0.0918	3.59639
0.09185	3.59639
0.0919	3.59639
0.09195	3.59704
0.092	3.59704
0.09205	3.59704
0.0921	3.59704
0.09215	3.59736
0.0922	3.59736
0.09225	3.59736
0.0923	3.59671
0.09235	3.59736
0.0924	3.59704
0.09245	3.59671
0.0925	3.59704
0.09255	3.59671
0.0926	3.59671
0.09265	3.59606
0.0927	3.59639
0.09275	3.59671
0.0928	3.59606
0.09285	3.59639
0.0929	3.59639
0.09295	3.59671
0.093	3.59671
0.09305	3.59671
0.0931	3.59736
0.09315	3.59736
0.0932	3.59736
0.09325	3.59834
0.0933	3.59898
0.09335	3.59898
0.0934	3.59996
0.09345	3.60028
0.0935	3.60093
0.09355	3.60191
0.0936	3.60255
0.09365	3.60353
0.0937	3.60483
0.09375	3.60548
0.0938	3.60612
0.09385	3.60742
0.0939	3.6084
0.09395	3.60937
0.094	3.61067
0.09405	3.61164
0.0941	3.61229
0.09415	3.61359
0.0942	3.61456
0.09425	3.61554
0.0943	3.61651
0.09435	3.61716
0.0944	3.61781
0.09445	3.61846
0.0945	3.61943
0.09455	3.6204
0.0946	3.62073
0.09465	3.6217
0.0947	3.62235
0.09475	3.623
0.0948	3.62365
0.09485	3.6243
0.0949	3.62495
0.09495	3.62527
0.095	3.62592
0.09505	3.62625
0.0951	3.62625
0.09515	3.6269
0.0952	3.62657
0.09525	3.6269
0.0953	3.6269
0.09535	3.6269
0.0954	3.62625
0.09545	3.62592
0.0955	3.62657
0.09555	3.6269
0.0956	3.62657
0.09565	3.62657
0.0957	3.62657
0.09575	3.62657
0.0958	3.62657
0.09585	3.62625
0.0959	3.62657
0.09595	3.6269
0.096	3.62625
0.09605	3.62657
0.0961	3.62625
0.09615	3.62592
0.0962	3.62657
0.09625	3.62625
0.0963	3.62657
0.09635	3.62625
0.0964	3.62625
0.09645	3.62625
0.0965	3.62625
0.09655	3.62592
0.0966	3.62657
0.09665	3.62657
0.0967	3.6269
0.09675	3.6269
0.0968	3.62722
0.09685	3.62722
0.0969	3.62787
0.09695	3.62852
0.097	3.62852
0.09705	3.62917
0.0971	3.62949
0.09715	3.62982
0.0972	3.63047
0.09725	3.63047
0.0973	3.63047
0.09735	3.63111
0.0974	3.63176
0.09745	3.63176
0.0975	3.63241
0.09755	3.63209
0.0976	3.63274
0.09765	3.63274
0.0977	3.63306
0.09775	3.63339
0.0978	3.63339
0.09785	3.63339
0.0979	3.63371
0.09795	3.63371
0.098	3.63436
0.09805	3.63533
0.0981	3.63533
0.09815	3.63598
0.0982	3.63598
0.09825	3.63663
0.0983	3.63728
0.09835	3.63793
0.0984	3.6389
0.09845	3.63923
0.0985	3.63988
0.09855	3.6402
0.0986	3.64085
0.09865	3.6415
0.0987	3.64247
0.09875	3.64312
0.0988	3.64345
0.09885	3.6441
0.0989	3.64442
0.09895	3.64539
0.099	3.64572
0.09905	3.64604
[truncated: 5,812 more rows]
