# Supplementary material for: An evolutionarily conserved glycine-tyrosine motif forms a folding core in outer membrane proteins
Source: PLoS One. 2017 Aug 3;12(8):e0182016. doi: 10.1371/journal.pone.0182016 (PMC5542473; doi:10.1371/journal.pone.0182016)
Supplement: S1 File — (ZIP) [file pone.0182016.s001.zip › OmpX stopflow RAW data/OmpX WT 3/ompx_wt_ch1_006.bka]

BIO-KINE ASCII FILE
_COMMENT	External device
_COMMENT	Kinetics measurement
_COMMENT	Y Unit : Volt, X Unit : s
_COMMENT	Timebase 1 = .00005 s 5001 pts
_COMMENT	Timebase 2 = .001 s 2749 pts
_COMMENT	Timebase 3 = .5 s 44 pts
_SFM	SFM-300 /S Advanced mode
_SFM	Ratio : S1: 950, S2: 950, S3: 100
_SFM	Content : S1: , S2: , S3:
_SFM	Concentration : S1: , S2: , S3:
_SFM	Total volume : 422 �l Flow : 14 mL/s
_SFM	Acquisition start : 10 ms before stop
_SFM	cuve=FC-08, s1=10 ml , s2=10 ml , s3=1.9 ml
_UNITX	s
_UNITY	Volt
_DELTAX	0
_DATA
1e-300	2.35761
5e-5	2.3654
1e-4	2.37416
1.5e-4	2.38292
2e-4	2.39266
2.5e-4	2.40272
3e-4	2.4131
3.5e-4	2.42446
4e-4	2.43582
4.5e-4	2.44783
5e-4	2.45984
5.5e-4	2.47249
6e-4	2.48515
6.5e-4	2.49813
7e-4	2.51112
7.5e-4	2.5241
8e-4	2.5374
8.5e-4	2.55038
9e-4	2.56337
9.5e-4	2.57635
0.001	2.58868
0.00105	2.60101
0.0011	2.61237
0.00115	2.62341
0.0012	2.63412
0.00125	2.64385
0.0013	2.65327
0.00135	2.66138
0.0014	2.66852
0.00145	2.67566
0.0015	2.68118
0.00155	2.68669
0.0016	2.69124
0.00165	2.69481
0.0017	2.6974
0.00175	2.69967
0.0018	2.70097
0.00185	2.70162
0.0019	2.7013
0.00195	2.70097
0.002	2.7
0.00205	2.69838
0.0021	2.69643
0.00215	2.69416
0.0022	2.69156
0.00225	2.68832
0.0023	2.6841
0.00235	2.6802
0.0024	2.67566
0.00245	2.67079
0.0025	2.6656
0.00255	2.66008
0.0026	2.65359
0.00265	2.6471
0.0027	2.64061
0.00275	2.63314
0.0028	2.626
0.00285	2.61854
0.0029	2.61043
0.00295	2.60264
0.003	2.59452
0.00305	2.58641
0.0031	2.57765
0.00315	2.56986
0.0032	2.56207
0.00325	2.55363
0.0033	2.54552
0.00335	2.53805
0.0034	2.53059
0.00345	2.52345
0.0035	2.51663
0.00355	2.51047
0.0036	2.50462
0.00365	2.49976
0.0037	2.49456
0.00375	2.49067
0.0038	2.48742
0.00385	2.48418
0.0039	2.48256
0.00395	2.48093
0.004	2.48028
0.00405	2.48028
0.0041	2.48126
0.00415	2.4832
0.0042	2.48613
0.00425	2.48937
0.0043	2.49424
0.00435	2.49976
0.0044	2.50592
0.00445	2.51274
0.0045	2.52053
0.00455	2.52864
0.0046	2.53675
0.00465	2.54649
0.0047	2.5559
0.00475	2.56596
0.0048	2.57667
0.00485	2.58706
0.0049	2.59744
0.00495	2.60815
0.005	2.61854
0.00505	2.62925
0.0051	2.63996
0.00515	2.64937
0.0052	2.65943
0.00525	2.66884
0.0053	2.67728
0.00535	2.68637
0.0054	2.69416
0.00545	2.70195
0.0055	2.70811
0.00555	2.7146
0.0056	2.72012
0.00565	2.72434
0.0057	2.72888
0.00575	2.73245
0.0058	2.73505
0.00585	2.73797
0.0059	2.73959
0.00595	2.74089
0.006	2.74219
0.00605	2.74251
0.0061	2.74316
0.00615	2.74219
0.0062	2.74187
0.00625	2.74154
0.0063	2.74089
0.00635	2.73992
0.0064	2.73894
0.00645	2.73765
0.0065	2.737
0.00655	2.7357
0.0066	2.73473
0.00665	2.73408
0.0067	2.7331
0.00675	2.7318
0.0068	2.73245
0.00685	2.73245
0.0069	2.73213
0.00695	2.7331
0.007	2.73375
0.00705	2.73505
0.0071	2.73667
0.00715	2.73894
0.0072	2.74122
0.00725	2.74381
0.0073	2.74706
0.00735	2.7503
0.0074	2.75322
0.00745	2.75712
0.0075	2.76166
0.00755	2.76556
0.0076	2.76945
0.00765	2.77464
0.0077	2.77919
0.00775	2.78406
0.0078	2.78892
0.00785	2.79412
0.0079	2.79931
0.00795	2.80418
0.008	2.80905
0.00805	2.81424
0.0081	2.81878
0.00815	2.82333
0.0082	2.82754
0.00825	2.83079
0.0083	2.83404
0.00835	2.83663
0.0084	2.8389
0.00845	2.84053
0.0085	2.84182
0.00855	2.84215
0.0086	2.84215
0.00865	2.84118
0.0087	2.83988
0.00875	2.83793
0.0088	2.83501
0.00885	2.83241
0.0089	2.82819
0.00895	2.8243
0.009	2.81943
0.00905	2.81326
0.0091	2.80775
0.00915	2.80158
0.0092	2.79541
0.00925	2.78892
0.0093	2.78146
0.00935	2.77464
0.0094	2.7675
0.00945	2.76036
0.0095	2.75355
0.00955	2.74706
0.0096	2.74024
0.00965	2.7344
0.0097	2.72791
0.00975	2.72239
0.0098	2.7172
0.00985	2.71233
0.0099	2.70811
0.00995	2.70454
0.01	2.70097
0.01005	2.69903
0.0101	2.69708
0.01015	2.69578
0.0102	2.69513
0.01025	2.69513
0.0103	2.69578
0.01035	2.69643
0.0104	2.69903
0.01045	2.70162
0.0105	2.70487
0.01055	2.70876
0.0106	2.71331
0.01065	2.71882
0.0107	2.72434
0.01075	2.73051
0.0108	2.737
0.01085	2.74414
0.0109	2.7503
0.01095	2.75744
0.011	2.76491
0.01105	2.7727
0.0111	2.77984
0.01115	2.7873
0.0112	2.79477
0.01125	2.80223
0.0113	2.80969
0.01135	2.81651
0.0114	2.82333
0.01145	2.82982
0.0115	2.83598
0.01155	2.84247
0.0116	2.84799
0.01165	2.85286
0.0117	2.8574
0.01175	2.86097
0.0118	2.86454
0.01185	2.86681
0.0119	2.86941
0.01195	2.87006
0.012	2.87071
0.01205	2.87038
0.0121	2.87038
0.01215	2.86909
0.0122	2.86714
0.01225	2.86519
0.0123	2.86195
0.01235	2.85935
0.0124	2.85546
0.01245	2.85189
0.0125	2.84767
0.01255	2.84312
0.0126	2.8389
0.01265	2.83404
0.0127	2.82917
0.01275	2.82462
0.0128	2.82008
0.01285	2.81586
0.0129	2.81067
0.01295	2.8058
0.013	2.80223
0.01305	2.79834
0.0131	2.79412
0.01315	2.79055
0.0132	2.7873
0.01325	2.78471
0.0133	2.78178
0.01335	2.77984
0.0134	2.77789
0.01345	2.77594
0.0135	2.77497
0.01355	2.774
0.0136	2.77335
0.01365	2.7727
0.0137	2.7727
0.01375	2.7727
0.0138	2.77335
0.01385	2.774
0.0139	2.77432
0.01395	2.77529
0.014	2.77627
0.01405	2.77789
0.0141	2.77919
0.01415	2.78049
0.0142	2.78211
0.01425	2.78341
0.0143	2.78471
0.01435	2.78698
0.0144	2.78828
0.01445	2.7899
0.0145	2.79152
0.01455	2.79314
0.0146	2.79444
0.01465	2.79574
0.0147	2.79769
0.01475	2.79834
0.0148	2.80028
0.01485	2.80126
0.0149	2.80288
0.01495	2.80418
0.015	2.80515
0.01505	2.80612
0.0151	2.80775
0.01515	2.80905
0.0152	2.81002
0.01525	2.81099
0.0153	2.81229
0.01535	2.81359
0.0154	2.81456
0.01545	2.81586
0.0155	2.81619
0.01555	2.81781
0.0156	2.81846
0.01565	2.81878
0.0157	2.81976
0.01575	2.82073
0.0158	2.82105
0.01585	2.8217
0.0159	2.8217
0.01595	2.82203
0.016	2.82268
0.01605	2.82235
0.0161	2.82268
0.01615	2.82268
0.0162	2.82235
0.01625	2.82235
0.0163	2.82203
0.01635	2.82203
0.0164	2.82203
0.01645	2.82138
0.0165	2.8217
0.01655	2.82138
0.0166	2.82138
0.01665	2.8217
0.0167	2.8217
0.01675	2.82203
0.0168	2.82235
0.01685	2.82235
0.0169	2.82268
0.01695	2.823
0.017	2.82365
0.01705	2.8243
0.0171	2.82527
0.01715	2.82527
0.0172	2.82657
0.01725	2.82657
0.0173	2.82787
0.01735	2.82819
0.0174	2.82917
0.01745	2.83014
0.0175	2.83079
0.01755	2.83144
0.0176	2.83209
0.01765	2.83241
0.0177	2.83339
0.01775	2.83371
0.0178	2.83436
0.01785	2.83501
0.0179	2.83468
0.01795	2.83566
0.018	2.83598
0.01805	2.83663
0.0181	2.83696
0.01815	2.83696
0.0182	2.83696
0.01825	2.83728
0.0183	2.83761
0.01835	2.83793
0.0184	2.83825
0.01845	2.83858
0.0185	2.83858
0.01855	2.8389
0.0186	2.8389
0.01865	2.83955
0.0187	2.83955
0.01875	2.8402
0.0188	2.8402
0.01885	2.84053
0.0189	2.84118
0.01895	2.84118
0.019	2.84215
0.01905	2.84247
0.0191	2.8428
0.01915	2.8428
0.0192	2.84312
0.01925	2.84345
0.0193	2.8441
0.01935	2.84442
0.0194	2.84475
0.01945	2.84475
0.0195	2.84539
0.01955	2.84539
0.0196	2.84572
0.01965	2.84604
0.0197	2.84604
0.01975	2.84637
0.0198	2.84604
0.01985	2.84669
0.0199	2.84702
0.01995	2.84767
0.02	2.84799
0.02005	2.84799
0.0201	2.84864
0.02015	2.84929
0.0202	2.84929
0.02025	2.84961
0.0203	2.85026
0.02035	2.85091
0.0204	2.85124
0.02045	2.85189
0.0205	2.85253
0.02055	2.85286
0.0206	2.85318
0.02065	2.85383
0.0207	2.85383
0.02075	2.85448
0.0208	2.85481
0.02085	2.85513
0.0209	2.85481
0.02095	2.85513
0.021	2.85546
0.02105	2.8561
0.0211	2.8561
0.02115	2.85643
0.0212	2.85675
0.02125	2.85708
0.0213	2.85675
0.02135	2.85773
0.0214	2.85805
0.02145	2.85805
0.0215	2.8587
0.02155	2.85935
0.0216	2.86
0.02165	2.86065
0.0217	2.86065
0.02175	2.86162
0.0218	2.86195
0.02185	2.86292
0.0219	2.86324
0.02195	2.86389
0.022	2.86389
0.02205	2.86422
0.0221	2.86552
0.02215	2.86584
0.0222	2.86552
0.02225	2.86649
0.0223	2.86681
0.02235	2.86714
0.0224	2.86779
0.02245	2.86746
0.0225	2.86811
0.02255	2.86876
0.0226	2.86909
0.02265	2.86974
0.0227	2.87006
0.02275	2.87038
0.0228	2.87038
0.02285	2.87103
0.0229	2.87136
0.02295	2.87136
0.023	2.87201
0.02305	2.87201
0.0231	2.87233
0.02315	2.87266
0.0232	2.87266
0.02325	2.87298
0.0233	2.87331
0.02335	2.87331
0.0234	2.87331
0.02345	2.87395
0.0235	2.87395
0.02355	2.87395
0.0236	2.87428
0.02365	2.8746
0.0237	2.8746
0.02375	2.87525
0.0238	2.87493
0.02385	2.8759
0.0239	2.87623
0.02395	2.87655
0.024	2.87655
0.02405	2.87752
0.0241	2.87785
0.02415	2.87817
0.0242	2.87817
0.02425	2.87882
0.0243	2.87882
0.02435	2.87947
0.0244	2.8798
0.02445	2.88012
0.0245	2.88077
0.02455	2.88109
0.0246	2.88109
0.02465	2.88142
0.0247	2.88239
0.02475	2.88272
0.0248	2.88272
0.02485	2.88337
0.0249	2.88369
0.02495	2.88466
0.025	2.88499
0.02505	2.88531
0.0251	2.88596
0.02515	2.88629
0.0252	2.88661
0.02525	2.88694
0.0253	2.88759
0.02535	2.88759
0.0254	2.88791
0.02545	2.88791
0.0255	2.88791
0.02555	2.88823
0.0256	2.88856
0.02565	2.88823
0.0257	2.88823
0.02575	2.88856
0.0258	2.88823
0.02585	2.88823
0.0259	2.88823
0.02595	2.88888
0.026	2.88856
0.02605	2.88856
0.0261	2.88856
0.02615	2.88921
0.0262	2.88888
0.02625	2.88986
0.0263	2.89018
0.02635	2.89051
0.0264	2.89051
0.02645	2.89116
0.0265	2.8918
0.02655	2.89213
0.0266	2.89278
0.02665	2.8931
0.0267	2.89343
0.02675	2.8944
0.0268	2.89473
0.02685	2.89473
0.0269	2.8957
0.02695	2.8957
0.027	2.89602
0.02705	2.89667
0.0271	2.89732
0.02715	2.89732
0.0272	2.89797
0.02725	2.89797
0.0273	2.89862
0.02735	2.89927
0.0274	2.89959
0.02745	2.90024
0.0275	2.90057
0.02755	2.90089
0.0276	2.90122
0.02765	2.90187
0.0277	2.90284
0.02775	2.90316
0.0278	2.90414
0.02785	2.90479
0.0279	2.90479
0.02795	2.90576
0.028	2.90641
0.02805	2.90706
0.0281	2.90771
0.02815	2.90836
0.0282	2.90901
0.02825	2.90965
0.0283	2.90965
0.02835	2.91063
0.0284	2.91095
0.02845	2.91128
0.0285	2.9116
0.02855	2.9116
0.0286	2.91258
0.02865	2.91225
0.0287	2.9129
0.02875	2.9129
0.0288	2.91322
0.02885	2.91355
0.0289	2.91322
0.02895	2.91355
0.029	2.91387
0.02905	2.9142
0.0291	2.91387
0.02915	2.9142
0.0292	2.9142
0.02925	2.91452
0.0293	2.91452
0.02935	2.91485
0.0294	2.91485
0.02945	2.91517
0.0295	2.91485
0.02955	2.9155
0.0296	2.91517
0.02965	2.9155
0.0297	2.91582
0.02975	2.91582
0.0298	2.91582
0.02985	2.91582
0.0299	2.9155
0.02995	2.91582
0.03	2.9155
0.03005	2.9155
0.0301	2.9155
0.03015	2.91582
0.0302	2.91582
0.03025	2.91615
0.0303	2.91582
0.03035	2.91647
0.0304	2.91679
0.03045	2.91744
0.0305	2.91777
0.03055	2.91809
0.0306	2.91874
0.03065	2.91939
0.0307	2.91971
0.03075	2.92036
0.0308	2.92069
0.03085	2.92199
0.0309	2.92199
0.03095	2.92264
0.031	2.92296
0.03105	2.92328
0.0311	2.92393
0.03115	2.92426
0.0312	2.92491
0.03125	2.92458
0.0313	2.92523
0.03135	2.92556
0.0314	2.92556
0.03145	2.92588
0.0315	2.92588
0.03155	2.92588
0.0316	2.92588
0.03165	2.92588
0.0317	2.92621
0.03175	2.92621
0.0318	2.92621
0.03185	2.92621
0.0319	2.92621
0.03195	2.92621
0.032	2.92621
0.03205	2.92621
0.0321	2.92653
0.03215	2.92685
0.0322	2.92718
0.03225	2.92718
0.0323	2.92783
0.03235	2.92815
0.0324	2.92848
0.03245	2.92978
0.0325	2.9301
0.03255	2.93042
0.0326	2.93107
0.03265	2.93205
0.0327	2.93302
0.03275	2.93399
0.0328	2.93464
0.03285	2.93562
0.0329	2.93627
0.03295	2.93756
0.033	2.93789
0.03305	2.93919
0.0331	2.94016
0.03315	2.94113
0.0332	2.94211
0.03325	2.94308
0.0333	2.94438
0.03335	2.94438
0.0334	2.94535
0.03345	2.94568
0.0335	2.94665
0.03355	2.94698
0.0336	2.94763
0.03365	2.94827
0.0337	2.94892
0.03375	2.94925
0.0338	2.9499
0.03385	2.95022
0.0339	2.9512
0.03395	2.95152
0.034	2.95184
0.03405	2.95184
0.0341	2.95217
0.03415	2.95282
0.0342	2.95347
0.03425	2.95379
0.0343	2.95379
0.03435	2.95412
0.0344	2.95509
0.03445	2.95541
0.0345	2.95606
0.03455	2.95574
0.0346	2.95574
0.03465	2.95574
0.0347	2.95639
0.03475	2.95639
0.0348	2.95639
0.03485	2.95639
0.0349	2.95639
0.03495	2.95639
0.035	2.95606
0.03505	2.95606
0.0351	2.95639
0.03515	2.95639
0.0352	2.95606
0.03525	2.95606
0.0353	2.95606
0.03535	2.95606
0.0354	2.95606
0.03545	2.95606
0.0355	2.95606
0.03555	2.95639
0.0356	2.95671
0.03565	2.95639
0.0357	2.95704
0.03575	2.95704
0.0358	2.95769
0.03585	2.95801
0.0359	2.95866
0.03595	2.95931
0.036	2.95996
0.03605	2.96093
0.0361	2.96158
0.03615	2.96223
0.0362	2.9632
0.03625	2.96385
0.0363	2.96515
0.03635	2.9658
0.0364	2.96677
0.03645	2.96775
0.0365	2.96807
0.03655	2.96969
0.0366	2.97034
0.03665	2.97132
0.0367	2.97197
0.03675	2.97262
0.0368	2.97391
0.03685	2.97456
0.0369	2.97554
0.03695	2.97651
0.037	2.97716
0.03705	2.97781
0.0371	2.97846
0.03715	2.97878
0.0372	2.97943
0.03725	2.98008
0.0373	2.98105
0.03735	2.9817
0.0374	2.98235
0.03745	2.98268
0.0375	2.98333
0.03755	2.98397
0.0376	2.9843
0.03765	2.98495
0.0377	2.98592
0.03775	2.98657
0.0378	2.98754
0.03785	2.98787
0.0379	2.98852
0.03795	2.98917
0.038	2.99079
0.03805	2.99111
0.0381	2.99209
0.03815	2.99274
0.0382	2.99339
0.03825	2.99436
0.0383	2.99501
0.03835	2.99566
0.0384	2.99598
0.03845	2.99696
0.0385	2.99728
0.03855	2.99793
0.0386	2.99858
0.03865	2.99923
0.0387	2.99955
0.03875	2.99988
0.0388	3.0002
0.03885	3.00118
0.0389	3.0015
0.03895	3.0015
0.039	3.00182
0.03905	3.00247
0.0391	3.0028
0.03915	3.00312
0.0392	3.00345
0.03925	3.00345
0.0393	3.00377
0.03935	3.00377
0.0394	3.0041
0.03945	3.0041
0.0395	3.0041
0.03955	3.00442
0.0396	3.00507
0.03965	3.00475
0.0397	3.00507
0.03975	3.00539
0.0398	3.00539
0.03985	3.00539
0.0399	3.00604
0.03995	3.00572
0.04	3.00604
0.04005	3.00669
0.0401	3.00669
0.04015	3.00702
0.0402	3.00767
0.04025	3.00734
0.0403	3.00767
0.04035	3.00799
0.0404	3.00864
0.04045	3.00896
0.0405	3.00961
0.04055	3.01026
0.0406	3.01091
0.04065	3.01156
0.0407	3.01189
0.04075	3.01318
0.0408	3.01318
0.04085	3.01351
0.0409	3.01448
0.04095	3.01481
0.041	3.01578
0.04105	3.0161
0.0411	3.0161
0.04115	3.01643
0.0412	3.01675
0.04125	3.01643
0.0413	3.01675
0.04135	3.01675
0.0414	3.01708
0.04145	3.01675
0.0415	3.01675
0.04155	3.01675
0.0416	3.01643
0.04165	3.01675
0.0417	3.01643
0.04175	3.0161
0.0418	3.01578
0.04185	3.0161
0.0419	3.01578
0.04195	3.0161
0.042	3.01675
0.04205	3.01643
0.0421	3.01675
0.04215	3.01708
0.0422	3.0174
0.04225	3.0174
0.0423	3.01773
0.04235	3.01838
0.0424	3.0187
0.04245	3.01935
0.0425	3.01967
0.04255	3.02
0.0426	3.02032
0.04265	3.0213
0.0427	3.02097
0.04275	3.02162
0.0428	3.02227
0.04285	3.02292
0.0429	3.02357
0.04295	3.02422
0.043	3.02422
0.04305	3.02487
0.0431	3.02552
0.04315	3.02584
0.0432	3.02649
0.04325	3.02681
0.0433	3.02746
0.04335	3.02876
0.0434	3.02909
0.04345	3.02974
0.0435	3.03038
0.04355	3.03071
0.0436	3.03103
0.04365	3.03201
0.0437	3.03233
0.04375	3.03298
0.0438	3.03331
0.04385	3.03363
0.0439	3.03428
0.04395	3.0346
0.044	3.0346
0.04405	3.03493
0.0441	3.03558
0.04415	3.03525
0.0442	3.0359
0.04425	3.0359
0.0443	3.03558
0.04435	3.0359
0.0444	3.0359
0.04445	3.03655
0.0445	3.03623
0.04455	3.03655
0.0446	3.03655
0.04465	3.0372
0.0447	3.03655
0.04475	3.0372
0.0448	3.03752
0.04485	3.03817
0.0449	3.03817
0.04495	3.03915
0.045	3.03915
0.04505	3.04012
0.0451	3.04045
0.04515	3.04077
0.0452	3.04142
0.04525	3.04174
0.0453	3.04272
0.04535	3.04337
0.0454	3.04402
0.04545	3.04499
0.0455	3.04531
0.04555	3.04564
0.0456	3.04629
0.04565	3.04694
0.0457	3.04759
0.04575	3.04791
0.0458	3.04888
0.04585	3.04921
0.0459	3.05018
0.04595	3.05051
0.046	3.05115
0.04605	3.0518
0.0461	3.05245
0.04615	3.0531
0.0462	3.0531
0.04625	3.05408
0.0463	3.0544
0.04635	3.05537
0.0464	3.0557
0.04645	3.05635
0.0465	3.05667
0.04655	3.05667
0.0466	3.057
0.04665	3.057
0.0467	3.05732
0.04675	3.05765
0.0468	3.05797
0.04685	3.05829
0.0469	3.05797
0.04695	3.05797
0.047	3.05829
0.04705	3.05797
0.0471	3.05829
0.04715	3.05829
0.0472	3.05829
0.04725	3.05829
0.0473	3.05829
0.04735	3.05862
0.0474	3.05862
0.04745	3.05927
0.0475	3.05959
0.04755	3.05959
0.0476	3.06024
0.04765	3.06057
0.0477	3.06057
0.04775	3.06219
0.0478	3.06219
0.04785	3.06251
0.0479	3.06316
0.04795	3.06414
0.048	3.06511
0.04805	3.06576
0.0481	3.06673
0.04815	3.06771
0.0482	3.06868
0.04825	3.06933
0.0483	3.0703
0.04835	3.07095
0.0484	3.07193
0.04845	3.07322
0.0485	3.07355
0.04855	3.07452
0.0486	3.07517
0.04865	3.07614
0.0487	3.07647
0.04875	3.07712
0.0488	3.07744
0.04885	3.07744
0.0489	3.07809
0.04895	3.07842
0.049	3.07809
0.04905	3.07809
0.0491	3.07842
0.04915	3.07809
0.0492	3.07874
0.04925	3.07809
0.0493	3.07809
0.04935	3.07744
0.0494	3.07744
0.04945	3.07712
0.0495	3.07712
0.04955	3.07647
0.0496	3.07647
0.04965	3.07647
0.0497	3.07582
0.04975	3.07582
0.0498	3.0755
0.04985	3.07517
0.0499	3.07517
0.04995	3.07452
0.05	3.07452
0.05005	3.07452
0.0501	3.0742
0.05015	3.07452
0.0502	3.07452
0.05025	3.0742
0.0503	3.07452
0.05035	3.07485
0.0504	3.07485
0.05045	3.07485
0.0505	3.07517
0.05055	3.07582
0.0506	3.07582
0.05065	3.07614
0.0507	3.07647
0.05075	3.07712
0.0508	3.07744
0.05085	3.07842
0.0509	3.07874
0.05095	3.07939
0.051	3.08004
0.05105	3.08069
0.0511	3.08166
0.05115	3.08231
0.0512	3.08264
0.05125	3.08393
0.0513	3.08426
0.05135	3.08523
0.0514	3.08621
0.05145	3.08718
0.0515	3.08783
0.05155	3.08848
0.0516	3.08978
0.05165	3.09107
0.0517	3.09172
0.05175	3.09237
0.0518	3.09335
0.05185	3.09432
0.0519	3.09497
0.05195	3.09594
0.052	3.09627
0.05205	3.09659
0.0521	3.09692
0.05215	3.09724
0.0522	3.09756
0.05225	3.09789
0.0523	3.09756
0.05235	3.09724
0.0524	3.09724
0.05245	3.09724
0.0525	3.09659
0.05255	3.09659
0.0526	3.09594
0.05265	3.09594
0.0527	3.09627
0.05275	3.09562
0.0528	3.09529
0.05285	3.09562
0.0529	3.09529
0.05295	3.09562
0.053	3.09562
0.05305	3.09562
0.0531	3.09529
0.05315	3.09594
0.0532	3.09627
0.05325	3.09692
0.0533	3.09756
0.05335	3.09789
0.0534	3.09854
0.05345	3.09951
0.0535	3.10049
0.05355	3.10146
0.0536	3.10276
0.05365	3.10341
0.0537	3.10438
0.05375	3.1047
0.0538	3.10633
0.05385	3.10698
0.0539	3.1073
0.05395	3.1086
0.054	3.10957
0.05405	3.11022
0.0541	3.11087
0.05415	3.11152
0.0542	3.11184
0.05425	3.11249
0.0543	3.11314
0.05435	3.11347
0.0544	3.11379
0.05445	3.11412
0.0545	3.11412
0.05455	3.11444
0.0546	3.11444
0.05465	3.11444
0.0547	3.11477
0.05475	3.11477
0.0548	3.11509
0.05485	3.11477
0.0549	3.11509
0.05495	3.11509
0.055	3.11541
0.05505	3.11541
0.0551	3.11574
0.05515	3.11574
0.0552	3.11541
0.05525	3.11606
0.0553	3.11574
0.05535	3.11639
0.0554	3.11671
0.05545	3.11671
0.0555	3.11769
0.05555	3.11736
0.0556	3.11866
0.05565	3.11834
0.0557	3.11898
0.05575	3.11963
0.0558	3.12028
0.05585	3.12061
0.0559	3.12126
0.05595	3.12191
0.056	3.12288
0.05605	3.12353
0.0561	3.12385
0.05615	3.12418
0.0562	3.12515
0.05625	3.12548
0.0563	3.12645
0.05635	3.1271
0.0564	3.12742
0.05645	3.12807
0.0565	3.1284
0.05655	3.12872
0.0566	3.13002
0.05665	3.13002
0.0567	3.13067
0.05675	3.13067
0.0568	3.13099
0.05685	3.13164
0.0569	3.13164
0.05695	3.13164
0.057	3.13164
0.05705	3.13229
0.0571	3.13229
0.05715	3.13294
0.0572	3.13229
0.05725	3.13326
0.0573	3.13326
0.05735	3.13359
0.0574	3.13359
0.05745	3.13359
0.0575	3.13359
0.05755	3.13391
0.0576	3.13391
0.05765	3.13424
0.0577	3.13359
0.05775	3.13424
0.0578	3.13424
0.05785	3.13424
0.0579	3.13424
0.05795	3.13456
0.058	3.13489
0.05805	3.13456
0.0581	3.13489
0.05815	3.13586
0.0582	3.13554
0.05825	3.13651
0.0583	3.13716
0.05835	3.13781
0.0584	3.13846
0.05845	3.13911
0.0585	3.14008
0.05855	3.14105
0.0586	3.14203
0.05865	3.14268
0.0587	3.1443
0.05875	3.14527
0.0588	3.14625
0.05885	3.14787
0.0589	3.14852
0.05895	3.15014
0.059	3.15079
0.05905	3.15209
0.0591	3.15306
0.05915	3.15436
0.0592	3.15533
0.05925	3.15663
0.0593	3.15696
0.05935	3.15761
0.0594	3.15858
0.05945	3.15923
0.0595	3.15988
0.05955	3.15988
0.0596	3.1602
0.05965	3.16053
0.0597	3.1602
0.05975	3.16085
0.0598	3.16085
0.05985	3.16085
0.0599	3.16053
0.05995	3.1602
0.06	3.1602
0.06005	3.1602
0.0601	3.15988
0.06015	3.15955
0.0602	3.15923
0.06025	3.1589
0.0603	3.15858
0.06035	3.15858
0.0604	3.15858
0.06045	3.15858
0.0605	3.15858
0.06055	3.15825
0.0606	3.15825
0.06065	3.15858
0.0607	3.15858
0.06075	3.15955
0.0608	3.15955
0.06085	3.15988
0.0609	3.1602
0.06095	3.1602
0.061	3.1615
0.06105	3.1615
0.0611	3.16215
0.06115	3.1628
0.0612	3.16312
0.06125	3.16345
0.0613	3.16377
0.06135	3.16442
0.0614	3.16442
0.06145	3.16539
0.0615	3.16539
0.06155	3.16572
0.0616	3.16637
0.06165	3.16669
0.0617	3.16734
0.06175	3.16799
0.0618	3.16832
0.06185	3.16929
0.0619	3.16961
0.06195	3.17026
0.062	3.17091
0.06205	3.17156
0.0621	3.17156
0.06215	3.17253
0.0622	3.17383
0.06225	3.17416
0.0623	3.17416
0.06235	3.17481
0.0624	3.17546
0.06245	3.17675
0.0625	3.17675
0.06255	3.1774
0.0626	3.17805
0.06265	3.1787
0.0627	3.17903
0.06275	3.17935
0.0628	3.18
0.06285	3.18032
0.0629	3.18097
0.06295	3.1813
0.063	3.18162
0.06305	3.18195
0.0631	3.18195
0.06315	3.18292
0.0632	3.1826
0.06325	3.1826
0.0633	3.18227
0.06335	3.1826
0.0634	3.18227
0.06345	3.1826
0.0635	3.18227
0.06355	3.18195
0.0636	3.18162
0.06365	3.18162
0.0637	3.1813
0.06375	3.1813
0.0638	3.18032
0.06385	3.18032
0.0639	3.18
0.06395	3.18
0.064	3.17935
0.06405	3.18
0.0641	3.17967
0.06415	3.18
0.0642	3.18
0.06425	3.18
0.0643	3.18032
0.06435	3.18032
0.0644	3.18065
0.06445	3.18162
0.0645	3.18162
0.06455	3.1826
0.0646	3.18292
0.06465	3.18324
0.0647	3.18389
0.06475	3.18422
0.0648	3.18519
0.06485	3.18552
0.0649	3.18584
0.06495	3.18649
0.065	3.18681
0.06505	3.18681
0.0651	3.18746
0.06515	3.18779
0.0652	3.18779
0.06525	3.18811
0.0653	3.18811
0.06535	3.18844
0.0654	3.18876
0.06545	3.18876
0.0655	3.18909
0.06555	3.18909
0.0656	3.18941
0.06565	3.18973
0.0657	3.19038
0.06575	3.19006
0.0658	3.19071
0.06585	3.19071
0.0659	3.19136
0.06595	3.19201
0.066	3.19201
0.06605	3.19266
0.0661	3.1933
0.06615	3.19395
0.0662	3.19428
0.06625	3.19525
0.0663	3.1959
0.06635	3.19655
0.0664	3.19655
0.06645	3.19687
0.0665	3.19752
0.06655	3.19785
0.0666	3.19817
0.06665	3.1985
0.0667	3.19882
0.06675	3.19915
0.0668	3.1998
0.06685	3.20012
0.0669	3.20077
0.06695	3.20142
0.067	3.20207
0.06705	3.20304
0.0671	3.20304
0.06715	3.20401
0.0672	3.20434
0.06725	3.20531
0.0673	3.20564
0.06735	3.20661
0.0674	3.20726
0.06745	3.20791
0.0675	3.20856
0.06755	3.20921
0.0676	3.20986
0.06765	3.21018
0.0677	3.21115
0.06775	3.2118
0.0678	3.21213
0.06785	3.2131
0.0679	3.21343
0.06795	3.2144
0.068	3.21505
0.06805	3.21537
0.0681	3.21635
0.06815	3.21667
0.0682	3.217
0.06825	3.21765
0.0683	3.21829
0.06835	3.21862
0.0684	3.21927
0.06845	3.21927
0.0685	3.21894
0.06855	3.21959
0.0686	3.21959
0.06865	3.21927
0.0687	3.21927
0.06875	3.21992
0.0688	3.21992
0.06885	3.21992
0.0689	3.21992
0.06895	3.21992
0.069	3.21992
0.06905	3.22024
0.0691	3.22057
0.06915	3.22057
0.0692	3.22089
0.06925	3.22122
0.0693	3.22154
0.06935	3.22122
0.0694	3.22186
0.06945	3.22219
0.0695	3.22316
0.06955	3.22349
0.0696	3.22381
0.06965	3.22479
0.0697	3.22543
0.06975	3.22576
0.0698	3.22641
0.06985	3.22706
0.0699	3.22803
0.06995	3.22868
0.07	3.22933
0.07005	3.22998
0.0701	3.23063
0.07015	3.2316
0.0702	3.23225
0.07025	3.2329
0.0703	3.23355
0.07035	3.2342
0.0704	3.23485
0.07045	3.2355
0.0705	3.2355
0.07055	3.23582
0.0706	3.23614
0.07065	3.23647
0.0707	3.23679
0.07075	3.23679
0.0708	3.23679
0.07085	3.23679
0.0709	3.23712
0.07095	3.23712
0.071	3.23647
0.07105	3.23647
0.0711	3.23614
0.07115	3.23582
0.0712	3.2355
0.07125	3.2355
0.0713	3.23517
0.07135	3.23452
0.0714	3.23452
0.07145	3.23355
0.0715	3.23355
0.07155	3.23322
0.0716	3.2329
0.07165	3.2329
0.0717	3.23257
0.07175	3.23257
0.0718	3.23225
0.07185	3.23225
0.0719	3.23257
0.07195	3.23225
0.072	3.23257
0.07205	3.23257
0.0721	3.23322
0.07215	3.23387
0.0722	3.23387
0.07225	3.23452
0.0723	3.23517
0.07235	3.23582
0.0724	3.23647
0.07245	3.23712
0.0725	3.23809
0.07255	3.23874
0.0726	3.24004
0.07265	3.24101
0.0727	3.24134
0.07275	3.24264
0.0728	3.24361
0.07285	3.24426
0.0729	3.24491
0.07295	3.24621
0.073	3.24653
0.07305	3.2475
0.0731	3.24815
0.07315	3.24848
0.0732	3.24913
0.07325	3.24978
0.0733	3.25042
0.07335	3.25107
0.0734	3.25172
0.07345	3.25205
0.0735	3.25302
0.07355	3.25335
0.0736	3.25432
0.07365	3.25464
0.0737	3.25529
0.07375	3.25594
0.0738	3.25627
0.07385	3.25692
0.0739	3.25756
0.07395	3.25789
0.074	3.25821
0.07405	3.25854
0.0741	3.25854
0.07415	3.25951
0.0742	3.25951
0.07425	3.25984
0.0743	3.25984
0.07435	3.26016
0.0744	3.26016
0.07445	3.26016
0.0745	3.25984
0.07455	3.25984
0.0746	3.25984
0.07465	3.25951
0.0747	3.26016
0.07475	3.25984
0.0748	3.25951
0.07485	3.26016
0.0749	3.26049
0.07495	3.26081
0.075	3.26113
0.07505	3.26113
0.0751	3.26178
0.07515	3.26243
0.0752	3.26308
0.07525	3.26308
0.0753	3.26406
0.07535	3.26438
0.0754	3.26503
0.07545	3.26568
0.0755	3.266
0.07555	3.26665
0.0756	3.2673
0.07565	3.26795
0.0757	3.2686
0.07575	3.26925
0.0758	3.27022
0.07585	3.2712
0.0759	3.27184
0.07595	3.27249
0.076	3.27249
0.07605	3.27379
0.0761	3.27412
0.07615	3.27477
0.0762	3.27574
0.07625	3.27606
0.0763	3.27671
0.07635	3.27704
0.0764	3.27769
0.07645	3.27834
0.0765	3.27866
0.07655	3.27931
0.0766	3.27931
0.07665	3.27996
0.0767	3.27996
0.07675	3.28028
0.0768	3.28061
0.07685	3.28093
0.0769	3.28093
0.07695	3.28158
0.077	3.28158
0.07705	3.28191
0.0771	3.28255
0.07715	3.28255
0.0772	3.28288
0.07725	3.2832
0.0773	3.28353
0.07735	3.28483
0.0774	3.2845
0.07745	3.28548
0.0775	3.28612
0.07755	3.28645
0.0776	3.28677
0.07765	3.28775
0.0777	3.2884
0.07775	3.28872
0.0778	3.28969
0.07785	3.29067
0.0779	3.29099
0.07795	3.29164
0.078	3.29262
0.07805	3.29294
0.0781	3.29359
0.07815	3.29456
0.0782	3.29521
0.07825	3.29619
0.0783	3.29619
0.07835	3.29683
0.0784	3.29748
0.07845	3.29813
0.0785	3.29813
0.07855	3.29846
0.0786	3.29911
0.07865	3.29911
0.0787	3.29943
0.07875	3.30008
0.0788	3.3004
0.07885	3.3004
0.0789	3.30073
0.07895	3.30105
0.079	3.30138
0.07905	3.3017
0.0791	3.3017
0.07915	3.30203
0.0792	3.30268
0.07925	3.30268
0.0793	3.303
0.07935	3.303
0.0794	3.30397
0.07945	3.30397
0.0795	3.3043
0.07955	3.3043
0.0796	3.30462
0.07965	3.30462
0.0797	3.30495
0.07975	3.30495
0.0798	3.30462
0.07985	3.30462
0.0799	3.30527
0.07995	3.30495
0.08	3.30495
0.08005	3.30527
0.0801	3.30495
0.08015	3.30495
0.0802	3.30495
0.08025	3.30527
0.0803	3.3056
0.08035	3.3056
0.0804	3.30527
0.08045	3.30527
0.0805	3.30527
0.08055	3.3056
0.0806	3.30592
0.08065	3.3056
0.0807	3.30592
0.08075	3.30625
0.0808	3.30657
0.08085	3.30722
0.0809	3.30787
0.08095	3.30852
0.081	3.30852
0.08105	3.30917
0.0811	3.30949
0.08115	3.31047
0.0812	3.31047
0.08125	3.31079
0.0813	3.31144
0.08135	3.31176
0.0814	3.31241
0.08145	3.31241
0.0815	3.31306
0.08155	3.31339
0.0816	3.31371
0.08165	3.31436
0.0817	3.31468
0.08175	3.31468
0.0818	3.31501
0.08185	3.31501
0.0819	3.31533
0.08195	3.31598
0.082	3.31598
0.08205	3.31598
0.0821	3.31631
0.08215	3.31631
0.0822	3.31631
0.08225	3.31566
0.0823	3.31631
0.08235	3.31631
0.0824	3.31598
0.08245	3.31533
0.0825	3.31566
0.08255	3.31533
0.0826	3.31566
0.08265	3.31501
0.0827	3.31436
0.08275	3.31468
0.0828	3.31436
0.08285	3.31436
0.0829	3.31404
0.08295	3.31371
0.083	3.31371
0.08305	3.31371
0.0831	3.31306
0.08315	3.31306
0.0832	3.31306
0.08325	3.31339
0.0833	3.31241
0.08335	3.31241
0.0834	3.31241
0.08345	3.31241
0.0835	3.31176
0.08355	3.31176
0.0836	3.31176
0.08365	3.31144
0.0837	3.31144
0.08375	3.31111
0.0838	3.31111
0.08385	3.31111
0.0839	3.31111
0.08395	3.31144
0.084	3.31144
0.08405	3.31176
0.0841	3.31209
0.08415	3.31306
0.0842	3.31306
0.08425	3.31371
0.0843	3.31436
0.08435	3.31501
0.0844	3.31598
0.08445	3.31631
0.0845	3.31696
0.08455	3.31761
0.0846	3.31858
0.08465	3.31923
0.0847	3.3202
0.08475	3.32085
0.0848	3.32118
0.08485	3.32182
0.0849	3.32247
0.08495	3.3228
0.085	3.32377
0.08505	3.3241
0.0851	3.32475
0.08515	3.32539
0.0852	3.32604
0.08525	3.32637
0.0853	3.32637
0.08535	3.32669
0.0854	3.32767
0.08545	3.32767
0.0855	3.32799
0.08555	3.32864
0.0856	3.32864
0.08565	3.32896
0.0857	3.32896
0.08575	3.32929
0.0858	3.32961
0.08585	3.33026
0.0859	3.33059
0.08595	3.33026
0.086	3.33091
0.08605	3.33124
0.0861	3.33221
0.08615	3.33221
0.0862	3.33351
0.08625	3.33351
0.0863	3.33448
0.08635	3.33545
0.0864	3.33643
0.08645	3.3374
0.0865	3.33838
0.08655	3.33902
0.0866	3.33967
0.08665	3.34032
0.0867	3.3413
0.08675	3.34195
0.0868	3.34292
0.08685	3.34357
0.0869	3.34422
0.08695	3.34487
0.087	3.34519
0.08705	3.34616
0.0871	3.34649
0.08715	3.34714
0.0872	3.34746
0.08725	3.34811
0.0873	3.34779
0.08735	3.34811
0.0874	3.34876
0.08745	3.34844
0.0875	3.34876
0.08755	3.34909
0.0876	3.34973
0.08765	3.34973
0.0877	3.35038
0.08775	3.35071
0.0878	3.35103
0.08785	3.35103
0.0879	3.35168
0.08795	3.35201
0.088	3.35233
0.08805	3.35266
0.0881	3.35298
0.08815	3.3533
0.0882	3.35363
0.08825	3.35395
0.0883	3.3546
0.08835	3.35428
0.0884	3.3546
0.08845	3.3546
0.0885	3.35525
0.08855	3.35525
0.0886	3.35558
0.08865	3.3559
0.0887	3.35558
0.08875	3.35655
0.0888	3.35687
0.08885	3.3572
0.0889	3.35785
0.08895	3.35817
0.089	3.35817
0.08905	3.35915
0.0891	3.35915
0.08915	3.3598
0.0892	3.36077
0.08925	3.36109
0.0893	3.36142
0.08935	3.36239
0.0894	3.36239
0.08945	3.36304
0.0895	3.36337
0.08955	3.36369
0.0896	3.36369
0.08965	3.36401
0.0897	3.36466
0.08975	3.36531
0.0898	3.36596
0.08985	3.36596
0.0899	3.36596
0.08995	3.36661
0.09	3.36661
0.09005	3.36726
0.0901	3.36726
0.09015	3.36823
0.0902	3.36823
0.09025	3.36856
0.0903	3.36888
0.09035	3.36953
0.0904	3.36953
0.09045	3.36986
0.0905	3.36986
0.09055	3.36986
0.0906	3.36986
0.09065	3.37018
0.0907	3.37018
0.09075	3.36986
0.0908	3.37018
0.09085	3.37051
0.0909	3.37018
0.09095	3.36986
0.091	3.36986
0.09105	3.36921
0.0911	3.36986
0.09115	3.36986
0.0912	3.36953
0.09125	3.36953
0.0913	3.36986
0.09135	3.36986
0.0914	3.36953
0.09145	3.36953
0.0915	3.36986
0.09155	3.36986
0.0916	3.36953
0.09165	3.36986
0.0917	3.36986
0.09175	3.36986
0.0918	3.36953
0.09185	3.36986
0.0919	3.36986
0.09195	3.36953
0.092	3.36921
0.09205	3.36921
0.0921	3.36921
0.09215	3.36888
0.0922	3.36856
0.09225	3.36888
0.0923	3.36888
0.09235	3.36791
0.0924	3.36791
0.09245	3.36791
0.0925	3.36758
0.09255	3.36726
0.0926	3.36758
0.09265	3.36726
0.0927	3.36758
0.09275	3.36726
0.0928	3.36726
0.09285	3.36758
0.0929	3.36791
0.09295	3.36856
0.093	3.36888
0.09305	3.36921
0.0931	3.36953
0.09315	3.37018
0.0932	3.37083
0.09325	3.37148
0.0933	3.3718
0.09335	3.37278
0.0934	3.37343
0.09345	3.37343
0.0935	3.3744
0.09355	3.37505
0.0936	3.37505
0.09365	3.3757
0.0937	3.3757
0.09375	3.37602
0.0938	3.37602
0.09385	3.37667
0.0939	3.37667
0.09395	3.377
0.094	3.37732
0.09405	3.37797
0.0941	3.37797
0.09415	3.37894
0.0942	3.37829
0.09425	3.37927
0.0943	3.37992
0.09435	3.37992
0.0944	3.38057
0.09445	3.38186
0.0945	3.38251
0.09455	3.38284
0.0946	3.38381
0.09465	3.38479
0.0947	3.38576
0.09475	3.38641
0.0948	3.38706
0.09485	3.38868
0.0949	3.389
0.09495	3.3903
0.095	3.39128
0.09505	3.39193
0.0951	3.39257
0.09515	3.39355
0.0952	3.3942
0.09525	3.39452
0.0953	3.39485
0.09535	3.39582
0.0954	3.39614
0.09545	3.39647
0.0955	3.39679
0.09555	3.39679
0.0956	3.39712
0.09565	3.39712
0.0957	3.39712
0.09575	3.39712
0.0958	3.39712
0.09585	3.39647
0.0959	3.39679
0.09595	3.39679
0.096	3.39647
0.09605	3.39647
0.0961	3.39647
0.09615	3.39647
0.0962	3.39647
0.09625	3.39614
0.0963	3.39614
0.09635	3.39582
0.0964	3.3955
0.09645	3.39517
0.0965	3.39517
0.09655	3.39485
0.0966	3.39485
0.09665	3.39485
0.0967	3.39485
0.09675	3.39452
0.0968	3.39485
0.09685	3.39517
0.0969	3.39485
0.09695	3.3955
0.097	3.39517
0.09705	3.39517
0.0971	3.39517
0.09715	3.39582
0.0972	3.39614
0.09725	3.39614
0.0973	3.39647
0.09735	3.39647
0.0974	3.39679
0.09745	3.39744
0.0975	3.39809
0.09755	3.39809
0.0976	3.39874
0.09765	3.39971
0.0977	3.40004
0.09775	3.40069
0.0978	3.40101
0.09785	3.40166
0.0979	3.40199
0.09795	3.40264
0.098	3.40361
0.09805	3.40458
0.0981	3.40491
0.09815	3.40556
0.0982	3.40621
0.09825	3.40653
0.0983	3.4075
0.09835	3.40783
0.0984	3.40815
0.09845	3.40913
0.0985	3.40978
0.09855	3.40978
0.0986	3.41075
0.09865	3.41107
0.0987	3.41172
0.09875	3.41237
0.0988	3.41237
0.09885	3.41302
0.0989	3.41335
0.09895	3.41399
0.099	3.41432
0.09905	3.41464
[truncated: 5,812 more rows]
