# Supplementary material for: An evolutionarily conserved glycine-tyrosine motif forms a folding core in outer membrane proteins
Source: PLoS One. 2017 Aug 3;12(8):e0182016. doi: 10.1371/journal.pone.0182016 (PMC5542473; doi:10.1371/journal.pone.0182016)
Supplement: S1 File — (ZIP) [file pone.0182016.s001.zip › OmpX stopflow RAW data/OmpX WT 3/ompx_wt_ch1_007.bka]

BIO-KINE ASCII FILE
_COMMENT	External device
_COMMENT	Kinetics measurement
_COMMENT	Y Unit : Volt, X Unit : s
_COMMENT	Timebase 1 = .00005 s 5001 pts
_COMMENT	Timebase 2 = .001 s 2749 pts
_COMMENT	Timebase 3 = .5 s 44 pts
_SFM	SFM-300 /S Advanced mode
_SFM	Ratio : S1: 950, S2: 950, S3: 100
_SFM	Content : S1: , S2: , S3:
_SFM	Concentration : S1: , S2: , S3:
_SFM	Total volume : 422 �l Flow : 14 mL/s
_SFM	Acquisition start : 10 ms before stop
_SFM	cuve=FC-08, s1=10 ml , s2=10 ml , s3=1.9 ml
_UNITX	s
_UNITY	Volt
_DELTAX	0
_DATA
1e-300	2.21643
5e-5	2.22389
1e-4	2.23233
1.5e-4	2.2411
2e-4	2.25083
2.5e-4	2.26122
3e-4	2.27258
3.5e-4	2.28426
4e-4	2.29692
4.5e-4	2.31022
5e-4	2.32515
5.5e-4	2.33976
6e-4	2.35566
6.5e-4	2.37221
7e-4	2.38876
7.5e-4	2.40629
8e-4	2.42349
8.5e-4	2.44101
9e-4	2.45854
9.5e-4	2.47606
0.001	2.49391
0.00105	2.51112
0.0011	2.52734
0.00115	2.54357
0.0012	2.55947
0.00125	2.5744
0.0013	2.58836
0.00135	2.60134
0.0014	2.61432
0.00145	2.62535
0.0015	2.63606
0.00155	2.64548
0.0016	2.65391
0.00165	2.6617
0.0017	2.66754
0.00175	2.67371
0.0018	2.67761
0.00185	2.68085
0.0019	2.68345
0.00195	2.68442
0.002	2.68475
0.00205	2.68442
0.0021	2.6828
0.00215	2.6802
0.0022	2.67696
0.00225	2.67306
0.0023	2.66787
0.00235	2.66235
0.0024	2.65554
0.00245	2.64807
0.0025	2.64028
0.00255	2.6312
0.0026	2.62211
0.00265	2.6114
0.0027	2.60134
0.00275	2.59095
0.0028	2.57992
0.00285	2.56888
0.0029	2.55752
0.00295	2.54682
0.003	2.53513
0.00305	2.52442
0.0031	2.51404
0.00315	2.50365
0.0032	2.49359
0.00325	2.48385
0.0033	2.47509
0.00335	2.46665
0.0034	2.45854
0.00345	2.4514
0.0035	2.44458
0.00355	2.43809
0.0036	2.43258
0.00365	2.42738
0.0037	2.42316
0.00375	2.41959
0.0038	2.4157
0.00385	2.41278
0.0039	2.41116
0.00395	2.40953
0.004	2.40856
0.00405	2.40824
0.0041	2.40888
0.00415	2.40921
0.0042	2.41051
0.00425	2.41213
0.0043	2.41505
0.00435	2.4183
0.0044	2.42154
0.00445	2.42609
0.0045	2.4303
0.00455	2.4355
0.0046	2.44101
0.00465	2.44783
0.0047	2.45432
0.00475	2.46178
0.0048	2.46957
0.00485	2.47769
0.0049	2.48645
0.00495	2.49554
0.005	2.5056
0.00505	2.51566
0.0051	2.52637
0.00515	2.5374
0.0052	2.55006
0.00525	2.56174
0.0053	2.5744
0.00535	2.58771
0.0054	2.60101
0.00545	2.61464
0.0055	2.62925
0.00555	2.64353
0.0056	2.65813
0.00565	2.67274
0.0057	2.68767
0.00575	2.70292
0.0058	2.71817
0.00585	2.73375
0.0059	2.74868
0.00595	2.76393
0.006	2.77919
0.00605	2.79444
0.0061	2.80937
0.00615	2.8243
0.0062	2.83858
0.00625	2.85318
0.0063	2.86617
0.00635	2.8798
0.0064	2.89245
0.00645	2.90511
0.0065	2.91582
0.00655	2.92653
0.0066	2.93692
0.00665	2.94665
0.0067	2.95541
0.00675	2.96353
0.0068	2.97034
0.00685	2.97716
0.0069	2.98333
0.00695	2.98754
0.007	2.99144
0.00705	2.99436
0.0071	2.99696
0.00715	2.99858
0.0072	2.99988
0.00725	2.99988
0.0073	2.99955
0.00735	2.99793
0.0074	2.99598
0.00745	2.99339
0.0075	2.98982
0.00755	2.98592
0.0076	2.9817
0.00765	2.97651
0.0077	2.97034
0.00775	2.96418
0.0078	2.95704
0.00785	2.95022
0.0079	2.94178
0.00795	2.93432
0.008	2.92491
0.00805	2.91647
0.0081	2.90641
0.00815	2.897
0.0082	2.88661
0.00825	2.8759
0.0083	2.86552
0.00835	2.85416
0.0084	2.84247
0.00845	2.83047
0.0085	2.81943
0.00855	2.80742
0.0086	2.79574
0.00865	2.78438
0.0087	2.77237
0.00875	2.76036
0.0088	2.74868
0.00885	2.737
0.0089	2.72531
0.00895	2.71363
0.009	2.7026
0.00905	2.69124
0.0091	2.6802
0.00915	2.67014
0.0092	2.65976
0.00925	2.65002
0.0093	2.63996
0.00935	2.6312
0.0094	2.62178
0.00945	2.61432
0.0095	2.60653
0.00955	2.59939
0.0096	2.59258
0.00965	2.58641
0.0097	2.58122
0.00975	2.57602
0.0098	2.57148
0.00985	2.56791
0.0099	2.56434
0.00995	2.56109
0.01	2.55915
0.01005	2.55752
0.0101	2.55655
0.01015	2.55623
0.0102	2.5559
0.01025	2.55623
0.0103	2.5572
0.01035	2.55882
0.0104	2.56174
0.01045	2.56499
0.0105	2.56921
0.01055	2.5744
0.0106	2.57959
0.01065	2.58576
0.0107	2.59193
0.01075	2.59939
0.0108	2.60686
0.01085	2.61497
0.0109	2.62341
0.01095	2.63249
0.011	2.64158
0.01105	2.65099
0.0111	2.66105
0.01115	2.66982
0.0112	2.67955
0.01125	2.68994
0.0113	2.69903
0.01135	2.70844
0.0114	2.71752
0.01145	2.72564
0.0115	2.73408
0.01155	2.74219
0.0116	2.74901
0.01165	2.75582
0.0117	2.76166
0.01175	2.7675
0.0118	2.77172
0.01185	2.77627
0.0119	2.77984
0.01195	2.78308
0.012	2.78535
0.01205	2.78665
0.0121	2.78795
0.01215	2.7886
0.0122	2.7886
0.01225	2.7886
0.0123	2.7873
0.01235	2.78633
0.0124	2.78503
0.01245	2.78276
0.0125	2.78081
0.01255	2.77821
0.0126	2.77529
0.01265	2.7727
0.0127	2.7701
0.01275	2.76718
0.0128	2.76426
0.01285	2.76134
0.0129	2.75874
0.01295	2.75647
0.013	2.75387
0.01305	2.7516
0.0131	2.74965
0.01315	2.74771
0.0132	2.74576
0.01325	2.74414
0.0133	2.74284
0.01335	2.74219
0.0134	2.74154
0.01345	2.74057
0.0135	2.74057
0.01355	2.74024
0.0136	2.74024
0.01365	2.74057
0.0137	2.74089
0.01375	2.74122
0.0138	2.74154
0.01385	2.74284
0.0139	2.74349
0.01395	2.74414
0.014	2.74511
0.01405	2.74641
0.0141	2.74706
0.01415	2.74836
0.0142	2.74933
0.01425	2.7503
0.0143	2.75193
0.01435	2.7529
0.0144	2.75355
0.01445	2.75485
0.0145	2.75615
0.01455	2.75712
0.0146	2.75809
0.01465	2.75874
0.0147	2.76004
0.01475	2.76069
0.0148	2.76166
0.01485	2.76231
0.0149	2.76264
0.01495	2.76296
0.015	2.76361
0.01505	2.76426
0.0151	2.76491
0.01515	2.76491
0.0152	2.76556
0.01525	2.76621
0.0153	2.76588
0.01535	2.76621
0.0154	2.76621
0.01545	2.76653
0.0155	2.76686
0.01555	2.76653
0.0156	2.76686
0.01565	2.76653
0.0157	2.76653
0.01575	2.76588
0.0158	2.76653
0.01585	2.76621
0.0159	2.76588
0.01595	2.76556
0.016	2.76523
0.01605	2.76458
0.0161	2.76458
0.01615	2.76426
0.0162	2.76426
0.01625	2.76361
0.0163	2.76329
0.01635	2.76296
0.0164	2.76296
0.01645	2.76231
0.0165	2.76231
0.01655	2.76199
0.0166	2.76199
0.01665	2.76166
0.0167	2.76199
0.01675	2.76166
0.0168	2.76264
0.01685	2.76264
0.0169	2.76231
0.01695	2.76264
0.017	2.76296
0.01705	2.76329
0.0171	2.76329
0.01715	2.76361
0.0172	2.76458
0.01725	2.76491
0.0173	2.76491
0.01735	2.76556
0.0174	2.76556
0.01745	2.76653
0.0175	2.76718
0.01755	2.76783
0.0176	2.76815
0.01765	2.7688
0.0177	2.76978
0.01775	2.7701
0.0178	2.77075
0.01785	2.7714
0.0179	2.77205
0.01795	2.77302
0.018	2.77335
0.01805	2.77432
0.0181	2.77464
0.01815	2.77562
0.0182	2.77627
0.01825	2.77659
0.0183	2.77757
0.01835	2.77821
0.0184	2.77789
0.01845	2.77886
0.0185	2.77951
0.01855	2.77984
0.0186	2.78081
0.01865	2.78146
0.0187	2.78178
0.01875	2.78211
0.0188	2.78308
0.01885	2.78308
0.0189	2.78341
0.01895	2.78438
0.019	2.78438
0.01905	2.78471
0.0191	2.78471
0.01915	2.78503
0.0192	2.78535
0.01925	2.786
0.0193	2.786
0.01935	2.78665
0.0194	2.78665
0.01945	2.78698
0.0195	2.7873
0.01955	2.7873
0.0196	2.78763
0.01965	2.78795
0.0197	2.78795
0.01975	2.78795
0.0198	2.78828
0.01985	2.7886
0.0199	2.7886
0.01995	2.78925
0.02	2.78925
0.02005	2.7899
0.0201	2.79022
0.02015	2.7899
0.0202	2.79087
0.02025	2.79087
0.0203	2.7912
0.02035	2.79087
0.0204	2.79087
0.02045	2.79152
0.0205	2.79152
0.02055	2.7912
0.0206	2.7912
0.02065	2.79217
0.0207	2.79184
0.02075	2.79217
0.0208	2.79249
0.02085	2.79282
0.0209	2.79249
0.02095	2.79282
0.021	2.79347
0.02105	2.79379
0.0211	2.79347
0.02115	2.79412
0.0212	2.79477
0.02125	2.79509
0.0213	2.79509
0.02135	2.79509
0.0214	2.79541
0.02145	2.79541
0.0215	2.79574
0.02155	2.79606
0.0216	2.79574
0.02165	2.79574
0.0217	2.79639
0.02175	2.79639
0.0218	2.79671
0.02185	2.79671
0.0219	2.79704
0.02195	2.79736
0.022	2.79736
0.02205	2.79736
0.0221	2.79801
0.02215	2.79801
0.0222	2.79834
0.02225	2.79834
0.0223	2.79898
0.02235	2.79931
0.0224	2.79963
0.02245	2.79996
0.0225	2.80061
0.02255	2.80061
0.0226	2.80126
0.02265	2.80158
0.0227	2.80158
0.02275	2.80223
0.0228	2.80255
0.02285	2.8032
0.0229	2.8032
0.02295	2.80288
0.023	2.80385
0.02305	2.80353
0.0231	2.80385
0.02315	2.8045
0.0232	2.8045
0.02325	2.80418
0.0233	2.80385
0.02335	2.8045
0.0234	2.80515
0.02345	2.80483
0.0235	2.80483
0.02355	2.80515
0.0236	2.80548
0.02365	2.8058
0.0237	2.80645
0.02375	2.80612
0.0238	2.80677
0.02385	2.8071
0.0239	2.80775
0.02395	2.80807
0.024	2.80872
0.02405	2.80969
0.0241	2.81034
0.02415	2.81099
0.0242	2.81164
0.02425	2.81229
0.0243	2.81294
0.02435	2.81359
0.0244	2.81456
0.02445	2.81521
0.0245	2.81586
0.02455	2.81619
0.0246	2.81716
0.02465	2.81781
0.0247	2.81813
0.02475	2.81878
0.0248	2.81911
0.02485	2.81976
0.0249	2.82008
0.02495	2.82073
0.025	2.82073
0.02505	2.82073
0.0251	2.82073
0.02515	2.82073
0.0252	2.82073
0.02525	2.8204
0.0253	2.82008
0.02535	2.82008
0.0254	2.81943
0.02545	2.81943
0.0255	2.81976
0.02555	2.81911
0.0256	2.81911
0.02565	2.81878
0.0257	2.81878
0.02575	2.81878
0.0258	2.81846
0.02585	2.81911
0.0259	2.81911
0.02595	2.81976
0.026	2.82008
0.02605	2.8204
0.0261	2.82073
0.02615	2.82138
0.0262	2.8217
0.02625	2.82203
0.0263	2.82235
0.02635	2.82333
0.0264	2.82397
0.02645	2.8243
0.0265	2.82495
0.02655	2.82592
0.0266	2.82625
0.02665	2.82722
0.0267	2.82754
0.02675	2.82787
0.0268	2.82819
0.02685	2.82884
0.0269	2.82949
0.02695	2.82982
0.027	2.83079
0.02705	2.83079
0.0271	2.83111
0.02715	2.83176
0.0272	2.83241
0.02725	2.83274
0.0273	2.83371
0.02735	2.83404
0.0274	2.83404
0.02745	2.83501
0.0275	2.83566
0.02755	2.83631
0.0276	2.83663
0.02765	2.83761
0.0277	2.83825
0.02775	2.8389
0.0278	2.83988
0.02785	2.84053
0.0279	2.84118
0.02795	2.8415
0.028	2.84215
0.02805	2.84247
0.0281	2.84312
0.02815	2.84345
0.0282	2.8441
0.02825	2.84442
0.0283	2.84507
0.02835	2.84539
0.0284	2.84572
0.02845	2.84604
0.0285	2.84637
0.02855	2.84669
0.0286	2.84637
0.02865	2.84734
0.0287	2.84734
0.02875	2.84767
0.0288	2.84832
0.02885	2.84832
0.0289	2.84832
0.02895	2.84864
0.029	2.84929
0.02905	2.84961
0.0291	2.84994
0.02915	2.84994
0.0292	2.85091
0.02925	2.85189
0.0293	2.85221
0.02935	2.85286
0.0294	2.85351
0.02945	2.85383
0.0295	2.85448
0.02955	2.85513
0.0296	2.85578
0.02965	2.85643
0.0297	2.85773
0.02975	2.85773
0.0298	2.85838
0.02985	2.85935
0.0299	2.85967
0.02995	2.86
0.03	2.86097
0.03005	2.86195
0.0301	2.86227
0.03015	2.86292
0.0302	2.86389
0.03025	2.86454
0.0303	2.86519
0.03035	2.86552
0.0304	2.86617
0.03045	2.86714
0.0305	2.86779
0.03055	2.86779
0.0306	2.86844
0.03065	2.86909
0.0307	2.86941
0.03075	2.86941
0.0308	2.86974
0.03085	2.86974
0.0309	2.87006
0.03095	2.87038
0.031	2.87006
0.03105	2.87071
0.0311	2.87103
0.03115	2.87038
0.0312	2.87103
0.03125	2.87038
0.0313	2.87136
0.03135	2.87103
0.0314	2.87071
0.03145	2.87103
0.0315	2.87038
0.03155	2.87071
0.0316	2.87071
0.03165	2.87103
0.0317	2.87103
0.03175	2.87103
0.0318	2.87136
0.03185	2.87168
0.0319	2.87201
0.03195	2.87233
0.032	2.87233
0.03205	2.87233
0.0321	2.87331
0.03215	2.87331
0.0322	2.87395
0.03225	2.87428
0.0323	2.87525
0.03235	2.87525
0.0324	2.8759
0.03245	2.87655
0.0325	2.8772
0.03255	2.87785
0.0326	2.8785
0.03265	2.8785
0.0327	2.87915
0.03275	2.88012
0.0328	2.88077
0.03285	2.88109
0.0329	2.88142
0.03295	2.88207
0.033	2.88239
0.03305	2.88272
0.0331	2.88337
0.03315	2.88337
0.0332	2.88402
0.03325	2.88369
0.0333	2.88466
0.03335	2.88466
0.0334	2.88499
0.03345	2.88531
0.0335	2.88564
0.03355	2.88596
0.0336	2.88661
0.03365	2.88661
0.0337	2.88661
0.03375	2.88726
0.0338	2.88791
0.03385	2.88791
0.0339	2.88823
0.03395	2.88856
0.034	2.88856
0.03405	2.88921
0.0341	2.88921
0.03415	2.88921
0.0342	2.88953
0.03425	2.88986
0.0343	2.88986
0.03435	2.89018
0.0344	2.89083
0.03445	2.89083
0.0345	2.89148
0.03455	2.8918
0.0346	2.89213
0.03465	2.89278
0.0347	2.8931
0.03475	2.89375
0.0348	2.8944
0.03485	2.89505
0.0349	2.89537
0.03495	2.89602
0.035	2.89635
0.03505	2.89732
0.0351	2.89797
0.03515	2.89797
0.0352	2.8983
0.03525	2.89894
0.0353	2.89959
0.03535	2.89992
0.0354	2.90057
0.03545	2.90089
0.0355	2.90154
0.03555	2.90154
0.0356	2.90219
0.03565	2.90251
0.0357	2.90316
0.03575	2.90414
0.0358	2.90446
0.03585	2.90479
0.0359	2.90544
0.03595	2.90641
0.036	2.90673
0.03605	2.90771
0.0361	2.90836
0.03615	2.90901
0.0362	2.90965
0.03625	2.91063
0.0363	2.91128
0.03635	2.9116
0.0364	2.91258
0.03645	2.91322
0.0365	2.91355
0.03655	2.91452
0.0366	2.91452
0.03665	2.91485
0.0367	2.91517
0.03675	2.9155
0.0368	2.91582
0.03685	2.91582
0.0369	2.91582
0.03695	2.91647
0.037	2.91647
0.03705	2.91679
0.0371	2.91679
0.03715	2.91679
0.0372	2.91712
0.03725	2.91679
0.0373	2.91712
0.03735	2.91744
0.0374	2.91744
0.03745	2.91777
0.0375	2.91777
0.03755	2.91809
0.0376	2.91874
0.03765	2.91842
0.0377	2.91842
0.03775	2.91907
0.0378	2.91907
0.03785	2.91939
0.0379	2.91939
0.03795	2.92004
0.038	2.92069
0.03805	2.92101
0.0381	2.92134
0.03815	2.92134
0.0382	2.92166
0.03825	2.92231
0.0383	2.92264
0.03835	2.92328
0.0384	2.92393
0.03845	2.92426
0.0385	2.92491
0.03855	2.92621
0.0386	2.92653
0.03865	2.9275
0.0387	2.92848
0.03875	2.92945
0.0388	2.9301
0.03885	2.93107
0.0389	2.93205
0.03895	2.9327
0.039	2.93335
0.03905	2.93432
0.0391	2.93464
0.03915	2.93529
0.0392	2.93627
0.03925	2.93692
0.0393	2.93724
0.03935	2.93756
0.0394	2.93789
0.03945	2.93854
0.0395	2.93919
0.03955	2.93951
0.0396	2.93951
0.03965	2.93984
0.0397	2.93984
0.03975	2.94049
0.0398	2.94049
0.03985	2.94049
0.0399	2.94049
0.03995	2.94049
0.04	2.94081
0.04005	2.94049
0.0401	2.94016
0.04015	2.94016
0.0402	2.94016
0.04025	2.93984
0.0403	2.93951
0.04035	2.93951
0.0404	2.93919
0.04045	2.93919
0.0405	2.93886
0.04055	2.93854
0.0406	2.93854
0.04065	2.93854
0.0407	2.93854
0.04075	2.93821
0.0408	2.93854
0.04085	2.93854
0.0409	2.93854
0.04095	2.93854
0.041	2.93821
0.04105	2.93886
0.0411	2.93886
0.04115	2.93919
0.0412	2.93886
0.04125	2.93984
0.0413	2.94049
0.04135	2.94081
0.0414	2.94113
0.04145	2.94178
0.0415	2.94276
0.04155	2.94276
0.0416	2.94341
0.04165	2.94341
0.0417	2.94406
0.04175	2.94535
0.0418	2.94568
0.04185	2.94665
0.0419	2.94698
0.04195	2.94827
0.042	2.94925
0.04205	2.95022
0.0421	2.95087
0.04215	2.95217
0.0422	2.95249
0.04225	2.95314
0.0423	2.95379
0.04235	2.95509
0.0424	2.95574
0.04245	2.95606
0.0425	2.95704
0.04255	2.95769
0.0426	2.95866
0.04265	2.95898
0.0427	2.95963
0.04275	2.96028
0.0428	2.96061
0.04285	2.96093
0.0429	2.96158
0.04295	2.96223
0.043	2.96255
0.04305	2.96288
0.0431	2.9632
0.04315	2.96353
0.0432	2.96385
0.04325	2.96385
0.0433	2.9645
0.04335	2.96385
0.0434	2.96385
0.04345	2.96385
0.0435	2.96353
0.04355	2.96353
0.0436	2.9632
0.04365	2.96288
0.0437	2.96255
0.04375	2.96288
0.0438	2.96255
0.04385	2.96223
0.0439	2.96223
0.04395	2.96191
0.044	2.96223
0.04405	2.96223
0.0441	2.96223
0.04415	2.96255
0.0442	2.96255
0.04425	2.96288
0.0443	2.9632
0.04435	2.96385
0.0444	2.96418
0.04445	2.96483
0.0445	2.96515
0.04455	2.9658
0.0446	2.96612
0.04465	2.9671
0.0447	2.96775
0.04475	2.96872
0.0448	2.96937
0.04485	2.97002
0.0449	2.97132
0.04495	2.97229
0.045	2.97294
0.04505	2.97359
0.0451	2.97489
0.04515	2.97554
0.0452	2.97651
0.04525	2.97748
0.0453	2.97846
0.04535	2.97911
0.0454	2.97976
0.04545	2.9804
0.0455	2.98073
0.04555	2.98105
0.0456	2.98138
0.04565	2.9817
0.0457	2.98268
0.04575	2.9817
0.0458	2.98235
0.04585	2.98203
0.0459	2.98203
0.04595	2.98138
0.046	2.98138
0.04605	2.98105
0.0461	2.98105
0.04615	2.98008
0.0462	2.97976
0.04625	2.97943
0.0463	2.97943
0.04635	2.97943
0.0464	2.97878
0.04645	2.97878
0.0465	2.97878
0.04655	2.97911
0.0466	2.97911
0.04665	2.97943
0.0467	2.97943
0.04675	2.98008
0.0468	2.98073
0.04685	2.98105
0.0469	2.98138
0.04695	2.9817
0.047	2.98235
0.04705	2.983
0.0471	2.98333
0.04715	2.9843
0.0472	2.98462
0.04725	2.9856
0.0473	2.98625
0.04735	2.9869
0.0474	2.98722
0.04745	2.98819
0.0475	2.98852
0.04755	2.98884
0.0476	2.98917
0.04765	2.98982
0.0477	2.99014
0.04775	2.99079
0.0478	2.99111
0.04785	2.99144
0.0479	2.99209
0.04795	2.99241
0.048	2.99209
0.04805	2.99306
0.0481	2.99274
0.04815	2.99339
0.0482	2.99371
0.04825	2.99404
0.0483	2.99436
0.04835	2.99468
0.0484	2.99501
0.04845	2.99533
0.0485	2.99566
0.04855	2.99598
0.0486	2.99631
0.04865	2.99663
0.0487	2.99663
0.04875	2.99663
0.0488	2.99696
0.04885	2.99728
0.0489	2.99728
0.04895	2.99728
0.049	2.99793
0.04905	2.99793
0.0491	2.99793
0.04915	2.99825
0.0492	2.99825
0.04925	2.99793
0.0493	2.99858
0.04935	2.99923
0.0494	2.99923
0.04945	2.99955
0.0495	2.99923
0.04955	2.99988
0.0496	2.99988
0.04965	2.99988
0.0497	3.0002
0.04975	3.00053
0.0498	3.0002
0.04985	3.00053
0.0499	3.0015
0.04995	3.0015
0.05	3.00182
0.05005	3.00182
0.0501	3.00215
0.05015	3.0028
0.0502	3.00345
0.05025	3.00345
0.0503	3.00345
0.05035	3.00442
0.0504	3.00442
0.05045	3.00507
0.0505	3.00507
0.05055	3.00539
0.0506	3.00604
0.05065	3.00637
0.0507	3.00702
0.05075	3.00799
0.0508	3.00832
0.05085	3.00929
0.0509	3.00961
0.05095	3.01026
0.051	3.01091
0.05105	3.01124
0.0511	3.01221
0.05115	3.01253
0.0512	3.01318
0.05125	3.01383
0.0513	3.01448
0.05135	3.01481
0.0514	3.01513
0.05145	3.01578
0.0515	3.0161
0.05155	3.01675
0.0516	3.0174
0.05165	3.01805
0.0517	3.01805
0.05175	3.01903
0.0518	3.01903
0.05185	3.01967
0.0519	3.02
0.05195	3.02
0.052	3.02032
0.05205	3.02032
0.0521	3.02065
0.05215	3.02097
0.0522	3.02097
0.05225	3.0213
0.0523	3.02162
0.05235	3.02162
0.0524	3.02227
0.05245	3.02227
0.0525	3.0226
0.05255	3.02292
0.0526	3.02357
0.05265	3.02357
0.0527	3.02487
0.05275	3.02487
0.0528	3.02584
0.05285	3.02584
0.0529	3.02681
0.05295	3.02746
0.053	3.02779
0.05305	3.02876
0.0531	3.02941
0.05315	3.02974
0.0532	3.02974
0.05325	3.03038
0.0533	3.03103
0.05335	3.03103
0.0534	3.03136
0.05345	3.03136
0.0535	3.03168
0.05355	3.03233
0.0536	3.03233
0.05365	3.03233
0.0537	3.03266
0.05375	3.03298
0.0538	3.03298
0.05385	3.03298
0.0539	3.03363
0.05395	3.03428
0.054	3.03395
0.05405	3.03493
0.0541	3.03558
0.05415	3.03525
0.0542	3.03623
0.05425	3.03623
0.0543	3.03688
0.05435	3.03752
0.0544	3.03785
0.05445	3.03817
0.0545	3.0385
0.05455	3.03882
0.0546	3.03947
0.05465	3.04012
0.0547	3.04077
0.05475	3.04045
0.0548	3.04142
0.05485	3.04142
0.0549	3.04174
0.05495	3.04174
0.055	3.04239
0.05505	3.04272
0.0551	3.04304
0.05515	3.04272
0.0552	3.04369
0.05525	3.04434
0.0553	3.04466
0.05535	3.04466
0.0554	3.04531
0.05545	3.04564
0.0555	3.04629
0.05555	3.04661
0.0556	3.04694
0.05565	3.04759
0.0557	3.04791
0.05575	3.04823
0.0558	3.04823
0.05585	3.04888
0.0559	3.04953
0.05595	3.04986
0.056	3.04986
0.05605	3.05083
0.0561	3.05115
0.05615	3.05148
0.0562	3.05245
0.05625	3.05278
0.0563	3.05343
0.05635	3.05472
0.0564	3.05505
0.05645	3.05602
0.0565	3.05667
0.05655	3.05732
0.0566	3.05829
0.05665	3.05894
0.0567	3.05927
0.05675	3.05992
0.0568	3.06089
0.05685	3.06186
0.0569	3.06219
0.05695	3.06251
0.057	3.06316
0.05705	3.06381
0.0571	3.06381
0.05715	3.06479
0.0572	3.06511
0.05725	3.06543
0.0573	3.06608
0.05735	3.06641
0.0574	3.06641
0.05745	3.06738
0.0575	3.06771
0.05755	3.06771
0.0576	3.06803
0.05765	3.06803
0.0577	3.06803
0.05775	3.06868
0.0578	3.06868
0.05785	3.06933
0.0579	3.06933
0.05795	3.0703
0.058	3.07063
0.05805	3.07063
0.0581	3.07095
0.05815	3.07128
0.0582	3.07193
0.05825	3.0716
0.0583	3.07257
0.05835	3.0729
0.0584	3.07355
0.05845	3.07387
0.0585	3.0742
0.05855	3.07452
0.0586	3.07517
0.05865	3.07582
0.0587	3.07647
0.05875	3.07744
0.0588	3.07842
0.05885	3.07939
0.0589	3.08004
0.05895	3.08069
0.059	3.08231
0.05905	3.08296
0.0591	3.08393
0.05915	3.08458
0.0592	3.08523
0.05925	3.08621
0.0593	3.08718
0.05935	3.08848
0.0594	3.08913
0.05945	3.08945
0.0595	3.09042
0.05955	3.09107
0.0596	3.09205
0.05965	3.09237
0.0597	3.09302
0.05975	3.09335
0.0598	3.09432
0.05985	3.09464
0.0599	3.09529
0.05995	3.09594
0.06	3.09562
0.06005	3.09594
0.0601	3.09627
0.06015	3.09659
0.0602	3.09627
0.06025	3.09627
0.0603	3.09627
0.06035	3.09594
0.0604	3.09594
0.06045	3.09627
0.0605	3.09562
0.06055	3.09562
0.0606	3.09562
0.06065	3.09562
0.0607	3.09562
0.06075	3.09562
0.0608	3.09529
0.06085	3.09594
0.0609	3.09594
0.06095	3.09594
0.061	3.09594
0.06105	3.09627
0.0611	3.09659
0.06115	3.09659
0.0612	3.09659
0.06125	3.09724
0.0613	3.09724
0.06135	3.09756
0.0614	3.09756
0.06145	3.09789
0.0615	3.09821
0.06155	3.09821
0.0616	3.09886
0.06165	3.09919
0.0617	3.09951
0.06175	3.10016
0.0618	3.10081
0.06185	3.10081
0.0619	3.10178
0.06195	3.10178
0.062	3.10243
0.06205	3.10243
0.0621	3.10341
0.06215	3.10341
0.0622	3.10373
0.06225	3.10373
0.0623	3.10406
0.06235	3.1047
0.0624	3.10406
0.06245	3.10438
0.0625	3.10438
0.06255	3.10406
0.0626	3.10406
0.06265	3.10373
0.0627	3.10373
0.06275	3.10373
0.0628	3.10373
0.06285	3.10373
0.0629	3.10373
0.06295	3.10341
0.063	3.10341
0.06305	3.10341
0.0631	3.10308
0.06315	3.10308
0.0632	3.10276
0.06325	3.10373
0.0633	3.10341
0.06335	3.10373
0.0634	3.10406
0.06345	3.10373
0.0635	3.10438
0.06355	3.1047
0.0636	3.10503
0.06365	3.10535
0.0637	3.10535
0.06375	3.106
0.0638	3.10665
0.06385	3.1073
0.0639	3.1073
0.06395	3.10827
0.064	3.10892
0.06405	3.10925
0.0641	3.1099
0.06415	3.11022
0.0642	3.11152
0.06425	3.11217
0.0643	3.11249
0.06435	3.11347
0.0644	3.11412
0.06445	3.11477
0.0645	3.11574
0.06455	3.11639
0.0646	3.11704
0.06465	3.11801
0.0647	3.11898
0.06475	3.11931
0.0648	3.11963
0.06485	3.12061
0.0649	3.12061
0.06495	3.12158
0.065	3.12223
0.06505	3.12223
0.0651	3.12255
0.06515	3.1232
0.0652	3.12353
0.06525	3.12353
0.0653	3.12385
0.06535	3.12385
0.0654	3.12418
0.06545	3.12418
0.0655	3.12418
0.06555	3.12385
0.0656	3.1245
0.06565	3.1245
0.0657	3.12418
0.06575	3.12385
0.0658	3.12418
0.06585	3.1245
0.0659	3.1245
0.06595	3.12483
0.066	3.12483
0.06605	3.12483
0.0661	3.12418
0.06615	3.1245
0.0662	3.12418
0.06625	3.1245
0.0663	3.12385
0.06635	3.12385
0.0664	3.12353
0.06645	3.12353
0.0665	3.1232
0.06655	3.12255
0.0666	3.12255
0.06665	3.12191
0.0667	3.12158
0.06675	3.12126
0.0668	3.12093
0.06685	3.12028
0.0669	3.12028
0.06695	3.12028
0.067	3.12028
0.06705	3.12028
0.0671	3.12061
0.06715	3.12061
0.0672	3.12061
0.06725	3.12061
0.0673	3.12126
0.06735	3.12223
0.0674	3.12255
0.06745	3.1232
0.0675	3.12385
0.06755	3.12418
0.0676	3.12515
0.06765	3.12612
0.0677	3.12677
0.06775	3.12775
0.0678	3.12905
0.06785	3.12969
0.0679	3.13067
0.06795	3.13164
0.068	3.13262
0.06805	3.13326
0.0681	3.13424
0.06815	3.13521
0.0682	3.13586
0.06825	3.13683
0.0683	3.13716
0.06835	3.13781
0.0684	3.13846
0.06845	3.13911
0.0685	3.13976
0.06855	3.14073
0.0686	3.14073
0.06865	3.1417
0.0687	3.14235
0.06875	3.143
0.0688	3.143
0.06885	3.14333
0.0689	3.14397
0.06895	3.14462
0.069	3.14495
0.06905	3.14495
0.0691	3.1456
0.06915	3.14592
0.0692	3.14625
0.06925	3.1469
0.0693	3.1469
0.06935	3.14754
0.0694	3.14754
0.06945	3.14754
0.0695	3.14754
0.06955	3.14787
0.0696	3.14819
0.06965	3.14819
0.0697	3.14852
0.06975	3.14852
0.0698	3.14917
0.06985	3.14949
0.0699	3.15014
0.06995	3.15014
0.07	3.14982
0.07005	3.15047
0.0701	3.15111
0.07015	3.15144
0.0702	3.15144
0.07025	3.15241
0.0703	3.15274
0.07035	3.15306
0.0704	3.15339
0.07045	3.15436
0.0705	3.15468
0.07055	3.15533
0.0706	3.15566
0.07065	3.15631
0.0707	3.15696
0.07075	3.15761
0.0708	3.15825
0.07085	3.1589
0.0709	3.15955
0.07095	3.15988
0.071	3.1602
0.07105	3.16053
0.0711	3.16085
0.07115	3.16118
0.0712	3.1615
0.07125	3.16215
0.0713	3.16182
0.07135	3.16182
0.0714	3.16182
0.07145	3.16215
0.0715	3.16215
0.07155	3.1628
0.0716	3.16215
0.07165	3.1628
0.0717	3.16247
0.07175	3.16247
0.0718	3.16247
0.07185	3.1628
0.0719	3.16312
0.07195	3.16312
0.072	3.16345
0.07205	3.16377
0.0721	3.16377
0.07215	3.16377
0.0722	3.1641
0.07225	3.16507
0.0723	3.16475
0.07235	3.16539
0.0724	3.16539
0.07245	3.16572
0.0725	3.16669
0.07255	3.16734
0.0726	3.16767
0.07265	3.16832
0.0727	3.16864
0.07275	3.16994
0.0728	3.17059
0.07285	3.17091
0.0729	3.17189
0.07295	3.17189
0.073	3.17286
0.07305	3.17318
0.0731	3.17448
0.07315	3.17383
0.0732	3.17448
0.07325	3.17481
0.0733	3.17513
0.07335	3.17546
0.0734	3.17546
0.07345	3.17546
0.0735	3.17578
0.07355	3.17578
0.0736	3.17578
0.07365	3.17546
0.0737	3.17546
0.07375	3.17546
0.0738	3.17513
0.07385	3.17513
0.0739	3.17448
0.07395	3.17481
0.074	3.17481
0.07405	3.17448
0.0741	3.17481
0.07415	3.17481
0.0742	3.17513
0.07425	3.17513
0.0743	3.17546
0.07435	3.1761
0.0744	3.1761
0.07445	3.17675
0.0745	3.17675
0.07455	3.17773
0.0746	3.17838
0.07465	3.1787
0.0747	3.17935
0.07475	3.18065
0.0748	3.18097
0.07485	3.18195
0.0749	3.18292
0.07495	3.18324
0.075	3.18454
0.07505	3.18519
0.0751	3.18617
0.07515	3.18649
0.0752	3.18779
0.07525	3.18811
0.0753	3.18909
0.07535	3.19006
0.0754	3.19071
0.07545	3.19136
0.0755	3.19201
0.07555	3.19266
0.0756	3.19298
0.07565	3.19363
0.0757	3.19395
0.07575	3.19428
0.0758	3.1946
0.07585	3.1946
0.0759	3.19428
0.07595	3.19428
0.076	3.19493
0.07605	3.1946
0.0761	3.19428
0.07615	3.19395
0.0762	3.19428
0.07625	3.19395
0.0763	3.19363
0.07635	3.19363
0.0764	3.19298
0.07645	3.19298
0.0765	3.1933
0.07655	3.19266
0.0766	3.19266
0.07665	3.19233
0.0767	3.19168
0.07675	3.19233
0.0768	3.19266
0.07685	3.19266
0.0769	3.19266
0.07695	3.19266
0.077	3.19298
0.07705	3.1933
0.0771	3.19395
0.07715	3.19395
0.0772	3.19428
0.07725	3.19525
0.0773	3.1959
0.07735	3.19623
0.0774	3.19687
0.07745	3.19752
0.0775	3.19785
0.07755	3.19915
0.0776	3.19947
0.07765	3.20012
0.0777	3.20142
0.07775	3.20207
0.0778	3.20272
0.07785	3.20337
0.0779	3.20401
0.07795	3.20434
0.078	3.20531
0.07805	3.20629
0.0781	3.20661
0.07815	3.20726
0.0782	3.20791
0.07825	3.20888
0.0783	3.20953
0.07835	3.21051
0.0784	3.21115
0.07845	3.2118
0.0785	3.21278
0.07855	3.2131
0.0786	3.21375
0.07865	3.21472
0.0787	3.21505
0.07875	3.2157
0.0788	3.21667
0.07885	3.21667
0.0789	3.21732
0.07895	3.21765
0.079	3.21829
0.07905	3.21829
0.0791	3.21862
0.07915	3.21927
0.0792	3.21927
0.07925	3.21992
0.0793	3.22024
0.07935	3.22057
0.0794	3.22122
0.07945	3.22154
0.0795	3.22154
0.07955	3.22219
0.0796	3.22251
0.07965	3.22316
0.0797	3.22316
0.07975	3.22414
0.0798	3.22479
0.07985	3.22446
0.0799	3.22511
0.07995	3.22543
0.08	3.22543
0.08005	3.22576
0.0801	3.22576
0.08015	3.22608
0.0802	3.22608
0.08025	3.22608
0.0803	3.22641
0.08035	3.22608
0.0804	3.22608
0.08045	3.22608
0.0805	3.22543
0.08055	3.22543
0.0806	3.22543
0.08065	3.22608
0.0807	3.22511
0.08075	3.22511
0.0808	3.22511
0.08085	3.22511
0.0809	3.22446
0.08095	3.22479
0.081	3.22446
0.08105	3.22511
0.0811	3.22479
0.08115	3.22479
0.0812	3.22479
0.08125	3.22543
0.0813	3.22479
0.08135	3.22543
0.0814	3.22543
0.08145	3.22511
0.0815	3.22576
0.08155	3.22511
0.0816	3.22543
0.08165	3.22543
0.0817	3.22543
0.08175	3.22608
0.0818	3.22543
0.08185	3.22543
0.0819	3.22576
0.08195	3.22576
0.082	3.22608
0.08205	3.22673
0.0821	3.22673
0.08215	3.22706
0.0822	3.22738
0.08225	3.22803
0.0823	3.22836
0.08235	3.229
0.0824	3.22933
0.08245	3.22998
0.0825	3.2303
0.08255	3.23063
0.0826	3.2316
0.08265	3.23193
0.0827	3.23257
0.08275	3.23322
0.0828	3.23355
0.08285	3.2342
0.0829	3.23452
0.08295	3.23517
0.083	3.23614
0.08305	3.23679
0.0831	3.23777
0.08315	3.23842
0.0832	3.23939
0.08325	3.23971
0.0833	3.24069
0.08335	3.24166
0.0834	3.24296
0.08345	3.24361
0.0835	3.24426
0.08355	3.24491
0.0836	3.24588
0.08365	3.24685
0.0837	3.24685
0.08375	3.2475
0.0838	3.24815
0.08385	3.24848
0.0839	3.2488
0.08395	3.2488
0.084	3.2488
0.08405	3.24945
0.0841	3.24913
0.08415	3.24913
0.0842	3.24913
0.08425	3.24945
0.0843	3.24913
0.08435	3.24913
0.0844	3.24913
0.08445	3.24913
0.0845	3.2488
0.08455	3.24913
0.0846	3.2488
0.08465	3.2488
0.0847	3.2488
0.08475	3.24913
0.0848	3.24913
0.08485	3.24913
0.0849	3.24913
0.08495	3.24978
0.085	3.2501
0.08505	3.25042
0.0851	3.25042
0.08515	3.25075
0.0852	3.25107
0.08525	3.2514
0.0853	3.25205
0.08535	3.25237
0.0854	3.25302
0.08545	3.25302
0.0855	3.25335
0.08555	3.25302
0.0856	3.25432
0.08565	3.25367
0.0857	3.25464
0.08575	3.25497
0.0858	3.25464
0.08585	3.25497
0.0859	3.25464
0.08595	3.25497
0.086	3.25464
0.08605	3.25497
0.0861	3.25432
0.08615	3.25464
0.0862	3.25464
0.08625	3.25432
0.0863	3.25432
0.08635	3.25432
0.0864	3.25432
0.08645	3.25335
0.0865	3.25302
0.08655	3.25335
0.0866	3.2527
0.08665	3.25237
0.0867	3.25172
0.08675	3.25107
0.0868	3.25075
0.08685	3.25075
0.0869	3.25042
0.08695	3.2501
0.087	3.24945
0.08705	3.24945
0.0871	3.24945
0.08715	3.24913
0.0872	3.24913
0.08725	3.24913
0.0873	3.2488
0.08735	3.24913
0.0874	3.24913
0.08745	3.24913
0.0875	3.24978
0.08755	3.24978
0.0876	3.24978
0.08765	3.24978
0.0877	3.2501
0.08775	3.2501
0.0878	3.25042
0.08785	3.25042
0.0879	3.25075
0.08795	3.2514
0.088	3.25107
0.08805	3.25107
0.0881	3.2514
0.08815	3.25172
0.0882	3.25172
0.08825	3.25237
0.0883	3.25237
0.08835	3.2527
0.0884	3.2527
0.08845	3.25302
0.0885	3.25335
0.08855	3.25399
0.0886	3.25432
0.08865	3.25464
0.0887	3.25497
0.08875	3.25497
0.0888	3.25594
0.08885	3.25627
0.0889	3.25692
0.08895	3.25789
0.089	3.25821
0.08905	3.25919
0.0891	3.25984
0.08915	3.26081
0.0892	3.26146
0.08925	3.26211
0.0893	3.26308
0.08935	3.26406
0.0894	3.26535
0.08945	3.26633
0.0895	3.26795
0.08955	3.2686
0.0896	3.26925
0.08965	3.27055
0.0897	3.27152
0.08975	3.27282
0.0898	3.27347
0.08985	3.27477
0.0899	3.27574
0.08995	3.27606
0.09	3.27704
0.09005	3.27736
0.0901	3.27834
0.09015	3.27866
0.0902	3.27963
0.09025	3.27963
0.0903	3.28028
0.09035	3.28061
0.0904	3.28093
0.09045	3.28126
0.0905	3.28191
0.09055	3.28191
0.0906	3.28223
0.09065	3.28255
0.0907	3.28255
0.09075	3.2832
0.0908	3.28288
0.09085	3.2832
0.0909	3.2832
0.09095	3.28353
0.091	3.28353
0.09105	3.2832
0.0911	3.2832
0.09115	3.28353
0.0912	3.28385
0.09125	3.28385
0.0913	3.28385
0.09135	3.2845
0.0914	3.28418
0.09145	3.28483
0.0915	3.28483
0.09155	3.28515
0.0916	3.2858
0.09165	3.2858
0.0917	3.28645
0.09175	3.28645
0.0918	3.28742
0.09185	3.28742
0.0919	3.2884
0.09195	3.2884
0.092	3.28872
0.09205	3.28937
0.0921	3.28937
0.09215	3.28937
0.0922	3.29034
0.09225	3.29067
0.0923	3.29067
0.09235	3.29099
0.0924	3.29099
0.09245	3.29099
0.0925	3.29197
0.09255	3.29262
0.0926	3.29294
0.09265	3.29326
0.0927	3.29391
0.09275	3.29391
0.0928	3.29489
0.09285	3.29521
0.0929	3.29586
0.09295	3.29619
0.093	3.29651
0.09305	3.29716
0.0931	3.29781
0.09315	3.29781
0.0932	3.29813
0.09325	3.29911
0.0933	3.29878
0.09335	3.29943
0.0934	3.29976
0.09345	3.29943
0.0935	3.29976
0.09355	3.30008
0.0936	3.30073
0.09365	3.3004
0.0937	3.3017
0.09375	3.3017
0.0938	3.30235
0.09385	3.30268
0.0939	3.30333
0.09395	3.30397
0.094	3.3043
0.09405	3.30495
0.0941	3.3056
0.09415	3.3056
0.0942	3.30592
0.09425	3.30657
0.0943	3.30657
0.09435	3.3069
0.0944	3.30754
0.09445	3.30787
0.0945	3.30787
0.09455	3.30787
0.0946	3.30819
0.09465	3.30819
0.0947	3.30819
0.09475	3.30819
0.0948	3.30852
0.09485	3.30819
0.0949	3.30819
0.09495	3.30754
0.095	3.30722
0.09505	3.3069
0.0951	3.3069
0.09515	3.30625
0.0952	3.30592
0.09525	3.30592
0.0953	3.3056
0.09535	3.30495
0.0954	3.30495
0.09545	3.30527
0.0955	3.30462
0.09555	3.30462
0.0956	3.30495
0.09565	3.3056
0.0957	3.30527
0.09575	3.30527
0.0958	3.3056
0.09585	3.30657
0.0959	3.3069
0.09595	3.30722
0.096	3.30787
0.09605	3.30852
0.0961	3.30917
0.09615	3.30917
0.0962	3.30982
0.09625	3.31047
0.0963	3.31047
0.09635	3.31176
0.0964	3.31209
0.09645	3.31274
0.0965	3.31306
0.09655	3.31371
0.0966	3.31436
0.09665	3.31501
0.0967	3.31566
0.09675	3.31566
0.0968	3.31598
0.09685	3.31631
0.0969	3.31663
0.09695	3.31696
0.097	3.31793
0.09705	3.31793
0.0971	3.31825
0.09715	3.31858
0.0972	3.3189
0.09725	3.31923
0.0973	3.3202
0.09735	3.32053
0.0974	3.32053
0.09745	3.32182
0.0975	3.32182
0.09755	3.32247
0.0976	3.32312
0.09765	3.32377
0.0977	3.3241
0.09775	3.32442
0.0978	3.32572
0.09785	3.32572
0.0979	3.32604
0.09795	3.32734
0.098	3.32734
0.09805	3.32767
0.0981	3.32799
0.09815	3.32864
0.0982	3.32896
0.09825	3.32896
0.0983	3.32961
0.09835	3.33026
0.0984	3.33026
0.09845	3.33026
0.0985	3.33091
0.09855	3.33059
0.0986	3.33091
0.09865	3.33188
0.0987	3.33124
0.09875	3.33156
0.0988	3.33188
0.09885	3.33221
0.0989	3.33221
0.09895	3.33188
0.099	3.33188
0.09905	3.33221
[truncated: 5,812 more rows]
