# Supplementary material for: An evolutionarily conserved glycine-tyrosine motif forms a folding core in outer membrane proteins
Source: PLoS One. 2017 Aug 3;12(8):e0182016. doi: 10.1371/journal.pone.0182016 (PMC5542473; doi:10.1371/journal.pone.0182016)
Supplement: S1 File — (ZIP) [file pone.0182016.s001.zip › OmpX stopflow RAW data/OmpX WT 3/ompx_wt_ch1_009.bka]

BIO-KINE ASCII FILE
_COMMENT	External device
_COMMENT	Kinetics measurement
_COMMENT	Y Unit : Volt, X Unit : s
_COMMENT	Timebase 1 = .00005 s 5001 pts
_COMMENT	Timebase 2 = .001 s 2749 pts
_COMMENT	Timebase 3 = .5 s 44 pts
_SFM	SFM-300 /S Advanced mode
_SFM	Ratio : S1: 950, S2: 950, S3: 100
_SFM	Content : S1: , S2: , S3:
_SFM	Concentration : S1: , S2: , S3:
_SFM	Total volume : 422 �l Flow : 14 mL/s
_SFM	Acquisition start : 10 ms before stop
_SFM	cuve=FC-08, s1=10 ml , s2=10 ml , s3=1.9 ml
_UNITX	s
_UNITY	Volt
_DELTAX	0
_DATA
1e-300	2.35988
5e-5	2.37611
1e-4	2.39201
1.5e-4	2.40791
2e-4	2.42446
2.5e-4	2.43939
3e-4	2.45497
3.5e-4	2.4699
4e-4	2.48418
4.5e-4	2.49846
5e-4	2.51241
5.5e-4	2.52475
6e-4	2.53773
6.5e-4	2.54909
7e-4	2.56045
7.5e-4	2.57083
8e-4	2.58089
8.5e-4	2.58965
9e-4	2.59842
9.5e-4	2.60588
0.001	2.61302
0.00105	2.62016
0.0011	2.626
0.00115	2.6312
0.0012	2.63606
0.00125	2.63963
0.0013	2.64385
0.00135	2.64645
0.0014	2.64937
0.00145	2.65132
0.0015	2.65262
0.00155	2.65391
0.0016	2.65359
0.00165	2.65359
0.0017	2.65294
0.00175	2.65164
0.0018	2.65034
0.00185	2.64807
0.0019	2.64515
0.00195	2.64158
0.002	2.63769
0.00205	2.63314
0.0021	2.6273
0.00215	2.62146
0.0022	2.61497
0.00225	2.6075
0.0023	2.59972
0.00235	2.59128
0.0024	2.58251
0.00245	2.57375
0.0025	2.56402
0.00255	2.55395
0.0026	2.54389
0.00265	2.53416
0.0027	2.52345
0.00275	2.51339
0.0028	2.503
0.00285	2.49229
0.0029	2.48256
0.00295	2.47249
0.003	2.46243
0.00305	2.4527
0.0031	2.44329
0.00315	2.4342
0.0032	2.42511
0.00325	2.417
0.0033	2.40856
0.00335	2.40045
0.0034	2.39331
0.00345	2.38682
0.0035	2.38
0.00355	2.37416
0.0036	2.36897
0.00365	2.36442
0.0037	2.36053
0.00375	2.35663
0.0038	2.35436
0.00385	2.35241
0.0039	2.35209
0.00395	2.35144
0.004	2.35241
0.00405	2.35371
0.0041	2.35598
0.00415	2.35923
0.0042	2.3628
0.00425	2.36767
0.0043	2.37351
0.00435	2.37968
0.0044	2.38649
0.00445	2.39396
0.0045	2.40239
0.00455	2.41148
0.0046	2.42154
0.00465	2.43128
0.0047	2.44231
0.00475	2.45432
0.0048	2.46665
0.00485	2.47899
0.0049	2.49229
0.00495	2.50592
0.005	2.51988
0.00505	2.53416
0.0051	2.54876
0.00515	2.56369
0.0052	2.5783
0.00525	2.59355
0.0053	2.60815
0.00535	2.62341
0.0054	2.63866
0.00545	2.65391
0.0055	2.66819
0.00555	2.68312
0.0056	2.69773
0.00565	2.71168
0.0057	2.72531
0.00575	2.73894
0.0058	2.75193
0.00585	2.76426
0.0059	2.77562
0.00595	2.78763
0.006	2.79834
0.00605	2.80905
0.0061	2.81846
0.00615	2.82787
0.0062	2.83631
0.00625	2.84377
0.0063	2.85091
0.00635	2.8574
0.0064	2.86292
0.00645	2.86811
0.0065	2.87233
0.00655	2.87623
0.0066	2.87947
0.00665	2.88174
0.0067	2.88402
0.00675	2.88531
0.0068	2.88661
0.00685	2.88694
0.0069	2.88694
0.00695	2.88661
0.007	2.88564
0.00705	2.88402
0.0071	2.88207
0.00715	2.8798
0.0072	2.87623
0.00725	2.87298
0.0073	2.86844
0.00735	2.86292
0.0074	2.85675
0.00745	2.84994
0.0075	2.84247
0.00755	2.83468
0.0076	2.82592
0.00765	2.81586
0.0077	2.8058
0.00775	2.79477
0.0078	2.78308
0.00785	2.77107
0.0079	2.75874
0.00795	2.74576
0.008	2.73278
0.00805	2.71915
0.0081	2.70552
0.00815	2.69156
0.0082	2.67761
0.00825	2.66398
0.0083	2.65034
0.00835	2.63671
0.0084	2.62341
0.00845	2.61075
0.0085	2.59809
0.00855	2.58544
0.0086	2.5744
0.00865	2.56272
0.0087	2.55201
0.00875	2.54195
0.0088	2.53286
0.00885	2.52475
0.0089	2.51663
0.00895	2.51014
0.009	2.50462
0.00905	2.50008
0.0091	2.49619
0.00915	2.49391
0.0092	2.49229
0.00925	2.49229
0.0093	2.49327
0.00935	2.49521
0.0094	2.49781
0.00945	2.50268
0.0095	2.50787
0.00955	2.51371
0.0096	2.5215
0.00965	2.52961
0.0097	2.53838
0.00975	2.54811
0.0098	2.5585
0.00985	2.56986
0.0099	2.58089
0.00995	2.59322
0.01	2.60523
0.01005	2.61789
0.0101	2.63087
0.01015	2.6432
0.0102	2.65651
0.01025	2.66982
0.0103	2.6828
0.01035	2.69675
0.0104	2.70974
0.01045	2.72304
0.0105	2.737
0.01055	2.7503
0.0106	2.76393
0.01065	2.77757
0.0107	2.7912
0.01075	2.80515
0.0108	2.81911
0.01085	2.83274
0.0109	2.84669
0.01095	2.86032
0.011	2.8746
0.01105	2.88888
0.0111	2.90284
0.01115	2.91615
0.0112	2.93042
0.01125	2.94406
0.0113	2.95769
0.01135	2.97099
0.0114	2.98462
0.01145	2.99761
0.0115	3.01026
0.01155	3.0226
0.0116	3.03395
0.01165	3.04531
0.0117	3.05505
0.01175	3.06479
0.0118	3.07355
0.01185	3.08101
0.0119	3.08815
0.01195	3.09367
0.012	3.09854
0.01205	3.10243
0.0121	3.10568
0.01215	3.10763
0.0122	3.10925
0.01225	3.1099
0.0123	3.1099
0.01235	3.10827
0.0124	3.1073
0.01245	3.10535
0.0125	3.10308
0.01255	3.10016
0.0126	3.09659
0.01265	3.09335
0.0127	3.08913
0.01275	3.08556
0.0128	3.08199
0.01285	3.07809
0.0129	3.0742
0.01295	3.0703
0.013	3.06673
0.01305	3.06316
0.0131	3.06024
0.01315	3.05732
0.0132	3.05472
0.01325	3.0518
0.0133	3.04986
0.01335	3.04791
0.0134	3.04629
0.01345	3.04499
0.0135	3.04337
0.01355	3.04272
0.0136	3.04174
0.01365	3.04142
0.0137	3.04142
0.01375	3.04142
0.0138	3.04239
0.01385	3.04239
0.0139	3.04304
0.01395	3.04369
0.014	3.04466
0.01405	3.04596
0.0141	3.04726
0.01415	3.04856
0.0142	3.05018
0.01425	3.05148
0.0143	3.05278
0.01435	3.05375
0.0144	3.0557
0.01445	3.05732
0.0145	3.05894
0.01455	3.06024
0.0146	3.06219
0.01465	3.06349
0.0147	3.06479
0.01475	3.06641
0.0148	3.06803
0.01485	3.069
0.0149	3.06998
0.01495	3.0716
0.015	3.07322
0.01505	3.07452
0.0151	3.07582
0.01515	3.07647
0.0152	3.07809
0.01525	3.07907
0.0153	3.08036
0.01535	3.08134
0.0154	3.08264
0.01545	3.08296
0.0155	3.08426
0.01555	3.08458
0.0156	3.08523
0.01565	3.08621
0.0157	3.08653
0.01575	3.08718
0.0158	3.0875
0.01585	3.08815
0.0159	3.08848
0.01595	3.08913
0.016	3.08978
0.01605	3.08913
0.0161	3.08978
0.01615	3.09042
0.0162	3.09042
0.01625	3.09075
0.0163	3.0914
0.01635	3.09107
0.0164	3.0914
0.01645	3.09172
0.0165	3.09205
0.01655	3.09237
0.0166	3.09237
0.01665	3.0927
0.0167	3.09302
0.01675	3.09335
0.0168	3.09335
0.01685	3.09399
0.0169	3.09432
0.01695	3.09432
0.017	3.09464
0.01705	3.09529
0.0171	3.09529
0.01715	3.09594
0.0172	3.09627
0.01725	3.09659
0.0173	3.09724
0.01735	3.09724
0.0174	3.09789
0.01745	3.09886
0.0175	3.09919
0.01755	3.10016
0.0176	3.10016
0.01765	3.10081
0.0177	3.10146
0.01775	3.10178
0.0178	3.10211
0.01785	3.10276
0.0179	3.10341
0.01795	3.10341
0.018	3.10373
0.01805	3.10373
0.0181	3.10406
0.01815	3.10503
0.0182	3.10503
0.01825	3.10535
0.0183	3.106
0.01835	3.10568
0.0184	3.10633
0.01845	3.10633
0.0185	3.10665
0.01855	3.10633
0.0186	3.10665
0.01865	3.10633
0.0187	3.10665
0.01875	3.10665
0.0188	3.10665
0.01885	3.10665
0.0189	3.10665
0.01895	3.10698
0.019	3.10763
0.01905	3.1073
0.0191	3.1073
0.01915	3.1073
0.0192	3.10763
0.01925	3.10795
0.0193	3.10827
0.01935	3.10827
0.0194	3.10795
0.01945	3.1086
0.0195	3.10925
0.01955	3.10892
0.0196	3.10925
0.01965	3.10925
0.0197	3.11022
0.01975	3.11022
0.0198	3.11055
0.01985	3.11087
0.0199	3.11217
0.01995	3.11184
0.02	3.11282
0.02005	3.11314
0.0201	3.11412
0.02015	3.11477
0.0202	3.11574
0.02025	3.11704
0.0203	3.11736
0.02035	3.11801
0.0204	3.11898
0.02045	3.12028
0.0205	3.12191
0.02055	3.12255
0.0206	3.12385
0.02065	3.1245
0.0207	3.12548
0.02075	3.12612
0.0208	3.12742
0.02085	3.12807
0.0209	3.12905
0.02095	3.12969
0.021	3.13002
0.02105	3.13099
0.0211	3.13132
0.02115	3.13197
0.0212	3.13229
0.02125	3.13294
0.0213	3.13359
0.02135	3.13359
0.0214	3.13391
0.02145	3.13456
0.0215	3.13521
0.02155	3.13521
0.0216	3.13521
0.02165	3.13554
0.0217	3.13554
0.02175	3.13554
0.0218	3.13619
0.02185	3.13619
0.0219	3.13651
0.02195	3.13651
0.022	3.13586
0.02205	3.13586
0.0221	3.13586
0.02215	3.13586
0.0222	3.13619
0.02225	3.13554
0.0223	3.13521
0.02235	3.13586
0.0224	3.13521
0.02245	3.13619
0.0225	3.13554
0.02255	3.13586
0.0226	3.13619
0.02265	3.13619
0.0227	3.13619
0.02275	3.13619
0.0228	3.13651
0.02285	3.13683
0.0229	3.13716
0.02295	3.13748
0.023	3.13813
0.02305	3.13846
0.0231	3.13878
0.02315	3.13911
0.0232	3.1404
0.02325	3.14073
0.0233	3.14138
0.02335	3.14203
0.0234	3.14333
0.02345	3.14365
0.0235	3.1443
0.02355	3.14527
0.0236	3.14592
0.02365	3.1469
0.0237	3.14787
0.02375	3.14884
0.0238	3.14982
0.02385	3.15111
0.0239	3.15176
0.02395	3.15209
0.024	3.15371
0.02405	3.15468
0.0241	3.15533
0.02415	3.15663
0.0242	3.15728
0.02425	3.15761
0.0243	3.15825
0.02435	3.15923
0.0244	3.15988
0.02445	3.16053
0.0245	3.1615
0.02455	3.16215
0.0246	3.16345
0.02465	3.16377
0.0247	3.16475
0.02475	3.16539
0.0248	3.16604
0.02485	3.16669
0.0249	3.16767
0.02495	3.16767
0.025	3.16864
0.02505	3.16929
0.0251	3.16994
0.02515	3.17026
0.0252	3.17059
0.02525	3.17091
0.0253	3.17091
0.02535	3.17124
0.0254	3.17124
0.02545	3.17059
0.0255	3.17059
0.02555	3.17059
0.0256	3.17059
0.02565	3.17059
0.0257	3.17026
0.02575	3.17059
0.0258	3.16994
0.02585	3.16994
0.0259	3.16994
0.02595	3.17026
0.026	3.16994
0.02605	3.16961
0.0261	3.16929
0.02615	3.16929
0.0262	3.16896
0.02625	3.16961
0.0263	3.16896
0.02635	3.16864
0.0264	3.16864
0.02645	3.16832
0.0265	3.16799
0.02655	3.16799
0.0266	3.16799
0.02665	3.16702
0.0267	3.16734
0.02675	3.16734
0.0268	3.16734
0.02685	3.16669
0.0269	3.16637
0.02695	3.16734
0.027	3.16702
0.02705	3.16702
0.0271	3.16734
0.02715	3.16767
0.0272	3.16767
0.02725	3.16799
0.0273	3.16896
0.02735	3.16961
0.0274	3.16994
0.02745	3.17059
0.0275	3.17156
0.02755	3.17253
0.0276	3.17351
0.02765	3.17416
0.0277	3.17513
0.02775	3.1761
0.0278	3.17675
0.02785	3.17773
0.0279	3.1787
0.02795	3.17935
0.028	3.18032
0.02805	3.18065
0.0281	3.18195
0.02815	3.18227
0.0282	3.18292
0.02825	3.18389
0.0283	3.18422
0.02835	3.18519
0.0284	3.18552
0.02845	3.18649
0.0285	3.18681
0.02855	3.18811
0.0286	3.18844
0.02865	3.18876
0.0287	3.19006
0.02875	3.19071
0.0288	3.19168
0.02885	3.19201
0.0289	3.19363
0.02895	3.19363
0.029	3.1946
0.02905	3.19525
0.0291	3.19655
0.02915	3.19752
0.0292	3.19817
0.02925	3.19882
0.0293	3.19947
0.02935	3.1998
0.0294	3.20044
0.02945	3.20142
0.0295	3.20174
0.02955	3.20239
0.0296	3.20304
0.02965	3.20369
0.0297	3.20401
0.02975	3.20531
0.0298	3.20531
0.02985	3.20564
0.0299	3.20661
0.02995	3.20661
0.03	3.20694
0.03005	3.20758
0.0301	3.20758
0.03015	3.20823
0.0302	3.20823
0.03025	3.20856
0.0303	3.20888
0.03035	3.20921
0.0304	3.20921
0.03045	3.20921
0.0305	3.20921
0.03055	3.20953
0.0306	3.20953
0.03065	3.20921
0.0307	3.20921
0.03075	3.20888
0.0308	3.20888
0.03085	3.20888
0.0309	3.20888
0.03095	3.20856
0.031	3.20856
0.03105	3.20856
0.0311	3.20823
0.03115	3.20888
0.0312	3.20888
0.03125	3.20953
0.0313	3.20986
0.03135	3.21018
0.0314	3.21083
0.03145	3.2118
0.0315	3.21213
0.03155	3.2131
0.0316	3.21408
0.03165	3.21537
0.0317	3.21602
0.03175	3.217
0.0318	3.21797
0.03185	3.21862
0.0319	3.21992
0.03195	3.22089
0.032	3.22122
0.03205	3.22186
0.0321	3.22316
0.03215	3.22316
0.0322	3.22381
0.03225	3.22479
0.0323	3.22543
0.03235	3.22608
0.0324	3.22641
0.03245	3.22706
0.0325	3.22771
0.03255	3.22836
0.0326	3.22933
0.03265	3.22965
0.0327	3.23095
0.03275	3.23128
0.0328	3.23193
0.03285	3.23257
0.0329	3.2329
0.03295	3.23355
0.033	3.23452
0.03305	3.23452
0.0331	3.2355
0.03315	3.23582
0.0332	3.23614
0.03325	3.23679
0.0333	3.23712
0.03335	3.23777
0.0334	3.23809
0.03345	3.23842
0.0335	3.23874
0.03355	3.23939
0.0336	3.23939
0.03365	3.23971
0.0337	3.24036
0.03375	3.24069
0.0338	3.24069
0.03385	3.24134
0.0339	3.24134
0.03395	3.24231
0.034	3.24264
0.03405	3.24296
0.0341	3.24361
0.03415	3.24393
0.0342	3.24491
0.03425	3.24491
0.0343	3.24556
0.03435	3.24621
0.0344	3.24653
0.03445	3.24718
0.0345	3.2475
0.03455	3.24783
0.0346	3.24848
0.03465	3.24913
0.0347	3.24945
0.03475	3.24978
0.0348	3.24978
0.03485	3.25075
0.0349	3.2514
0.03495	3.25172
0.035	3.25237
0.03505	3.25302
0.0351	3.25335
0.03515	3.25399
0.0352	3.25497
0.03525	3.25562
0.0353	3.25659
0.03535	3.25692
0.0354	3.25756
0.03545	3.25886
0.0355	3.25951
0.03555	3.26081
0.0356	3.26178
0.03565	3.26243
0.0357	3.26341
0.03575	3.26503
0.0358	3.266
0.03585	3.26698
0.0359	3.26763
0.03595	3.2686
0.036	3.26957
0.03605	3.27055
0.0361	3.27087
0.03615	3.27184
0.0362	3.27314
0.03625	3.27314
0.0363	3.27379
0.03635	3.27477
0.0364	3.27477
0.03645	3.27541
0.0365	3.27574
0.03655	3.27606
0.0366	3.27671
0.03665	3.27704
0.0367	3.27704
0.03675	3.27801
0.0368	3.27801
0.03685	3.27866
0.0369	3.27866
0.03695	3.27931
0.037	3.27963
0.03705	3.27996
0.0371	3.27996
0.03715	3.28028
0.0372	3.27996
0.03725	3.28028
0.0373	3.28028
0.03735	3.28028
0.0374	3.28028
0.03745	3.27996
0.0375	3.27996
0.03755	3.28028
0.0376	3.27963
0.03765	3.27963
0.0377	3.27963
0.03775	3.27931
0.0378	3.27931
0.03785	3.27931
0.0379	3.27931
0.03795	3.27963
0.038	3.27931
0.03805	3.27996
0.0381	3.27996
0.03815	3.28061
0.0382	3.28093
0.03825	3.28126
0.0383	3.28191
0.03835	3.28288
0.0384	3.28353
0.03845	3.28483
0.0385	3.2858
0.03855	3.28677
0.0386	3.28742
0.03865	3.28905
0.0387	3.28969
0.03875	3.29099
0.0388	3.29197
0.03885	3.29262
0.0389	3.29326
0.03895	3.29424
0.039	3.29521
0.03905	3.29554
0.0391	3.29586
0.03915	3.29651
0.0392	3.29716
0.03925	3.29748
0.0393	3.29813
0.03935	3.29813
0.0394	3.29846
0.03945	3.29878
0.0395	3.29911
0.03955	3.29943
0.0396	3.30008
0.03965	3.30008
0.0397	3.3004
0.03975	3.30138
0.0398	3.30105
0.03985	3.30203
0.0399	3.30203
0.03995	3.30268
0.04	3.30333
0.04005	3.30333
0.0401	3.30365
0.04015	3.3043
0.0402	3.30462
0.04025	3.30462
0.0403	3.30527
0.04035	3.3056
0.0404	3.30592
0.04045	3.30592
0.0405	3.30625
0.04055	3.30722
0.0406	3.3069
0.04065	3.30722
0.0407	3.30754
0.04075	3.30787
0.0408	3.30819
0.04085	3.30819
0.0409	3.30852
0.04095	3.30917
0.041	3.30917
0.04105	3.30982
0.0411	3.31014
0.04115	3.31047
0.0412	3.31111
0.04125	3.31111
0.0413	3.31176
0.04135	3.31176
0.0414	3.31274
0.04145	3.31339
0.0415	3.31339
0.04155	3.31404
0.0416	3.31468
0.04165	3.31501
0.0417	3.31566
0.04175	3.31663
0.0418	3.31761
0.04185	3.31793
0.0419	3.31825
0.04195	3.31955
0.042	3.3202
0.04205	3.32085
0.0421	3.3215
0.04215	3.32182
0.0422	3.3228
0.04225	3.32312
0.0423	3.32377
0.04235	3.32442
0.0424	3.32475
0.04245	3.32539
0.0425	3.32604
0.04255	3.32669
0.0426	3.32637
0.04265	3.32734
0.0427	3.32734
0.04275	3.32864
0.0428	3.32896
0.04285	3.32896
0.0429	3.32961
0.04295	3.33059
0.043	3.33091
0.04305	3.33124
0.0431	3.33221
0.04315	3.33286
0.0432	3.33318
0.04325	3.33416
0.0433	3.33448
0.04335	3.33545
0.0434	3.33643
0.04345	3.33675
0.0435	3.3374
0.04355	3.33805
0.0436	3.33902
0.04365	3.33967
0.0437	3.34
0.04375	3.3413
0.0438	3.3413
0.04385	3.34195
0.0439	3.34324
0.04395	3.34357
0.044	3.34422
0.04405	3.34487
0.0441	3.34584
0.04415	3.34584
0.0442	3.34681
0.04425	3.34714
0.0443	3.34779
0.04435	3.34811
0.0444	3.34844
0.04445	3.34844
0.0445	3.34876
0.04455	3.34876
0.0446	3.34876
0.04465	3.34909
0.0447	3.34876
0.04475	3.34876
0.0448	3.34876
0.04485	3.34909
0.0449	3.34844
0.04495	3.34876
0.045	3.34844
0.04505	3.34876
0.0451	3.34844
0.04515	3.34876
0.0452	3.34941
0.04525	3.34941
0.0453	3.34973
0.04535	3.35006
0.0454	3.35038
0.04545	3.35071
0.0455	3.35071
0.04555	3.35103
0.0456	3.35103
0.04565	3.35136
0.0457	3.35201
0.04575	3.35201
0.0458	3.35233
0.04585	3.35266
0.0459	3.35298
0.04595	3.35298
0.046	3.35428
0.04605	3.3546
0.0461	3.35493
0.04615	3.3559
0.0462	3.35623
0.04625	3.35655
0.0463	3.3572
0.04635	3.35817
0.0464	3.3585
0.04645	3.35915
0.0465	3.35915
0.04655	3.36044
0.0466	3.36077
0.04665	3.36109
0.0467	3.36142
0.04675	3.36207
0.0468	3.36207
0.04685	3.36239
0.0469	3.36304
0.04695	3.36369
0.047	3.36369
0.04705	3.36401
0.0471	3.36466
0.04715	3.36466
0.0472	3.36466
0.04725	3.36564
0.0473	3.36531
0.04735	3.36629
0.0474	3.36661
0.04745	3.36661
0.0475	3.36629
0.04755	3.36661
0.0476	3.36694
0.04765	3.36694
0.0477	3.36694
0.04775	3.36694
0.0478	3.36694
0.04785	3.36726
0.0479	3.36758
0.04795	3.36791
0.048	3.36823
0.04805	3.36823
0.0481	3.36856
0.04815	3.36888
0.0482	3.36921
0.04825	3.36986
0.0483	3.36986
0.04835	3.37018
0.0484	3.37083
0.04845	3.37083
0.0485	3.3718
0.04855	3.3718
0.0486	3.37245
0.04865	3.37245
0.0487	3.37278
0.04875	3.37278
0.0488	3.3731
0.04885	3.37375
0.0489	3.37343
0.04895	3.37375
0.049	3.37408
0.04905	3.37472
0.0491	3.37472
0.04915	3.37472
0.0492	3.37537
0.04925	3.37537
0.0493	3.37602
0.04935	3.37635
0.0494	3.37732
0.04945	3.37765
0.0495	3.37829
0.04955	3.37862
0.0496	3.37927
0.04965	3.37992
0.0497	3.38057
0.04975	3.38122
0.0498	3.38186
0.04985	3.38251
0.0499	3.38349
0.04995	3.38414
0.05	3.38511
0.05005	3.38608
0.0501	3.38641
0.05015	3.38771
0.0502	3.38836
0.05025	3.389
0.0503	3.38998
0.05035	3.39095
0.0504	3.39193
0.05045	3.39257
0.0505	3.39387
0.05055	3.39452
0.0506	3.3955
0.05065	3.39679
0.0507	3.39777
0.05075	3.39809
0.0508	3.39939
0.05085	3.39971
0.0509	3.40069
0.05095	3.40101
0.051	3.40166
0.05105	3.40264
0.0511	3.40296
0.05115	3.40361
0.0512	3.40328
0.05125	3.40361
0.0513	3.40458
0.05135	3.40426
0.0514	3.40426
0.05145	3.40458
0.0515	3.40458
0.05155	3.40458
0.0516	3.40458
0.05165	3.40458
0.0517	3.40458
0.05175	3.40458
0.0518	3.40491
0.05185	3.40523
0.0519	3.40523
0.05195	3.40621
0.052	3.40621
0.05205	3.40685
0.0521	3.40718
0.05215	3.40783
0.0522	3.40815
0.05225	3.40913
0.0523	3.40978
0.05235	3.41075
0.0524	3.4114
0.05245	3.41205
0.0525	3.41335
0.05255	3.41399
0.0526	3.41497
0.05265	3.41627
0.0527	3.41659
0.05275	3.41821
0.0528	3.41886
0.05285	3.41984
0.0529	3.42049
0.05295	3.42178
0.053	3.42243
0.05305	3.42308
0.0531	3.42406
0.05315	3.4247
0.0532	3.42535
0.05325	3.426
0.0533	3.42665
0.05335	3.4273
0.0534	3.42763
0.05345	3.42795
0.0535	3.42827
0.05355	3.4286
0.0536	3.42925
0.05365	3.42957
0.0537	3.42925
0.05375	3.42925
0.0538	3.42925
0.05385	3.42957
0.0539	3.4299
0.05395	3.4299
0.054	3.43022
0.05405	3.4299
0.0541	3.43055
0.05415	3.43087
0.0542	3.4312
0.05425	3.43152
0.0543	3.43184
0.05435	3.43249
0.0544	3.43282
0.05445	3.43347
0.0545	3.43347
0.05455	3.43379
0.0546	3.43412
0.05465	3.43444
0.0547	3.43509
0.05475	3.43541
0.0548	3.43574
0.05485	3.43574
0.0549	3.43639
0.05495	3.43639
0.055	3.43704
0.05505	3.43704
0.0551	3.43704
0.05515	3.43736
0.0552	3.43704
0.05525	3.43736
0.0553	3.43736
0.05535	3.43736
0.0554	3.43769
0.05545	3.43769
0.0555	3.43834
0.05555	3.43769
0.0556	3.43769
0.05565	3.43834
0.0557	3.43834
0.05575	3.43866
0.0558	3.43866
0.05585	3.43931
0.0559	3.43996
0.05595	3.43996
0.056	3.44061
0.05605	3.44126
0.0561	3.44158
0.05615	3.44191
0.0562	3.44255
0.05625	3.44255
0.0563	3.4432
0.05635	3.44353
0.0564	3.44418
0.05645	3.44483
0.0565	3.44483
0.05655	3.44548
0.0566	3.4458
0.05665	3.44612
0.0567	3.44677
0.05675	3.4471
0.0568	3.44775
0.05685	3.4484
0.0569	3.44905
0.05695	3.44969
0.057	3.45067
0.05705	3.45099
0.0571	3.45164
0.05715	3.45229
0.0572	3.45294
0.05725	3.45391
0.0573	3.45424
0.05735	3.45489
0.0574	3.45586
0.05745	3.45683
0.0575	3.45683
0.05755	3.45781
0.0576	3.45846
0.05765	3.45911
0.0577	3.45943
0.05775	3.45976
0.0578	3.4604
0.05785	3.46105
0.0579	3.4617
0.05795	3.46203
0.058	3.46268
0.05805	3.463
0.0581	3.46333
0.05815	3.46333
0.0582	3.46365
0.05825	3.46397
0.0583	3.46462
0.05835	3.46495
0.0584	3.46527
0.05845	3.4656
0.0585	3.4656
0.05855	3.46592
0.0586	3.46722
0.05865	3.4669
0.0587	3.46787
0.05875	3.46787
0.0588	3.46852
0.05885	3.46917
0.0589	3.47047
0.05895	3.47079
0.059	3.47176
0.05905	3.47274
0.0591	3.47306
0.05915	3.47436
0.0592	3.47566
0.05925	3.47598
0.0593	3.47728
0.05935	3.47793
0.0594	3.47858
0.05945	3.47988
0.0595	3.48085
0.05955	3.48118
0.0596	3.48247
0.05965	3.4828
0.0597	3.48345
0.05975	3.48377
0.0598	3.48377
0.05985	3.4841
0.0599	3.48474
0.05995	3.48507
0.06	3.48474
0.06005	3.48507
0.0601	3.48507
0.06015	3.48539
0.0602	3.48474
0.06025	3.48507
0.0603	3.48507
0.06035	3.48507
0.0604	3.48507
0.06045	3.48539
0.0605	3.48539
0.06055	3.48507
0.0606	3.48604
0.06065	3.48604
0.0607	3.48637
0.06075	3.48637
0.0608	3.48669
0.06085	3.48734
0.0609	3.48799
0.06095	3.48831
0.061	3.48896
0.06105	3.48961
0.0611	3.49026
0.06115	3.49124
0.0612	3.49188
0.06125	3.49253
0.0613	3.49351
0.06135	3.49383
0.0614	3.49448
0.06145	3.49545
0.0615	3.4961
0.06155	3.49643
0.0616	3.49708
0.06165	3.49773
0.0617	3.49805
0.06175	3.49838
0.0618	3.49838
0.06185	3.4987
0.0619	3.49902
0.06195	3.49935
0.062	3.49967
0.06205	3.50032
0.0621	3.50032
0.06215	3.50032
0.0622	3.50032
0.06225	3.50065
0.0623	3.50097
0.06235	3.5013
0.0624	3.50162
0.06245	3.50162
0.0625	3.50227
0.06255	3.50227
0.0626	3.50227
0.06265	3.50292
0.0627	3.50357
0.06275	3.50389
0.0628	3.50454
0.06285	3.50519
0.0629	3.50552
0.06295	3.50616
0.063	3.50681
0.06305	3.50779
0.0631	3.50811
0.06315	3.50876
0.0632	3.50941
0.06325	3.51038
0.0633	3.51071
0.06335	3.51136
0.0634	3.51233
0.06345	3.51298
0.0635	3.51395
0.06355	3.51428
0.0636	3.51493
0.06365	3.51558
0.0637	3.51655
0.06375	3.51752
0.0638	3.51785
0.06385	3.51882
0.0639	3.51947
0.06395	3.5198
0.064	3.52044
0.06405	3.52174
0.0641	3.52174
0.06415	3.52239
0.0642	3.52304
0.06425	3.52337
0.0643	3.52401
0.06435	3.52401
0.0644	3.52434
0.06445	3.52531
0.0645	3.52531
0.06455	3.52564
0.0646	3.52629
0.06465	3.52596
0.0647	3.52596
0.06475	3.52661
0.0648	3.52661
0.06485	3.52726
0.0649	3.52726
0.06495	3.52758
0.065	3.52726
0.06505	3.52758
0.0651	3.52791
0.06515	3.52823
0.0652	3.52823
0.06525	3.52856
0.0653	3.52888
0.06535	3.52921
0.0654	3.52921
0.06545	3.52921
0.0655	3.52986
0.06555	3.52953
0.0656	3.53051
0.06565	3.53083
0.0657	3.53115
0.06575	3.5318
0.0658	3.53245
0.06585	3.53278
0.0659	3.5331
0.06595	3.53408
0.066	3.53472
0.06605	3.53537
0.0661	3.53602
0.06615	3.53667
0.0662	3.53732
0.06625	3.53829
0.0663	3.53894
0.06635	3.53959
0.0664	3.54057
0.06645	3.54154
0.0665	3.54186
0.06655	3.54284
0.0666	3.54316
0.06665	3.54381
0.0667	3.54446
0.06675	3.54511
0.0668	3.54576
0.06685	3.54641
0.0669	3.54673
0.06695	3.54738
0.067	3.54771
0.06705	3.54803
0.0671	3.54836
0.06715	3.549
0.0672	3.549
0.06725	3.54998
0.0673	3.5503
0.06735	3.55063
0.0674	3.55128
0.06745	3.55128
0.0675	3.55128
0.06755	3.5516
0.0676	3.55193
0.06765	3.55193
0.0677	3.55225
0.06775	3.55225
0.0678	3.55257
0.06785	3.5529
0.0679	3.55257
0.06795	3.5529
0.068	3.5529
0.06805	3.5529
0.0681	3.5529
0.06815	3.5529
0.0682	3.5529
0.06825	3.55322
0.0683	3.5529
0.06835	3.55322
0.0684	3.55322
0.06845	3.55322
0.0685	3.55355
0.06855	3.55387
0.0686	3.5542
0.06865	3.5542
0.0687	3.5542
0.06875	3.55485
0.0688	3.55517
0.06885	3.55517
0.0689	3.5555
0.06895	3.55614
0.069	3.55614
0.06905	3.55647
0.0691	3.55647
0.06915	3.55712
0.0692	3.55744
0.06925	3.55712
0.0693	3.55744
0.06935	3.55777
0.0694	3.55777
0.06945	3.55777
0.0695	3.55809
0.06955	3.55777
0.0696	3.55809
0.06965	3.55874
0.0697	3.55842
0.06975	3.55842
0.0698	3.55874
0.06985	3.55874
0.0699	3.55874
0.06995	3.55907
0.07	3.55939
0.07005	3.55971
0.0701	3.56036
0.07015	3.56036
0.0702	3.56069
0.07025	3.56101
0.0703	3.56199
0.07035	3.56199
0.0704	3.56264
0.07045	3.56296
0.0705	3.56328
0.07055	3.56393
0.0706	3.56458
0.07065	3.56491
0.0707	3.56588
0.07075	3.56588
0.0708	3.56653
0.07085	3.56685
0.0709	3.5675
0.07095	3.56815
0.071	3.56848
0.07105	3.56913
0.0711	3.5701
0.07115	3.57075
0.0712	3.57107
0.07125	3.57172
0.0713	3.57237
0.07135	3.5727
0.0714	3.57302
0.07145	3.57432
0.0715	3.57464
0.07155	3.57529
0.0716	3.57562
0.07165	3.57594
0.0717	3.57659
0.07175	3.57756
0.0718	3.57789
0.07185	3.57886
0.0719	3.57919
0.07195	3.57951
0.072	3.58016
0.07205	3.58081
0.0721	3.58113
0.07215	3.58211
0.0722	3.58243
0.07225	3.58243
0.0723	3.58308
0.07235	3.58373
0.0724	3.58438
0.07245	3.5847
0.0725	3.58535
0.07255	3.58535
0.0726	3.586
0.07265	3.586
0.0727	3.58665
0.07275	3.58633
0.0728	3.58633
0.07285	3.58665
0.0729	3.58665
0.07295	3.58665
0.073	3.58633
0.07305	3.58665
0.0731	3.58633
0.07315	3.58633
0.0732	3.58633
0.07325	3.58633
0.0733	3.58633
0.07335	3.586
0.0734	3.58633
0.07345	3.58665
0.0735	3.58633
0.07355	3.58633
0.0736	3.58698
0.07365	3.58698
0.0737	3.58665
0.07375	3.58763
0.0738	3.5873
0.07385	3.58795
0.0739	3.58827
0.07395	3.58827
0.074	3.58892
0.07405	3.58957
0.0741	3.58957
0.07415	3.59055
0.0742	3.59087
0.07425	3.59184
0.0743	3.59217
0.07435	3.59314
0.0744	3.59379
0.07445	3.59379
0.0745	3.59477
0.07455	3.59509
0.0746	3.59639
0.07465	3.59671
0.0747	3.59736
0.07475	3.59866
0.0748	3.59898
0.07485	3.59963
0.0749	3.60028
0.07495	3.60126
0.075	3.60191
0.07505	3.60223
0.0751	3.6032
0.07515	3.60385
0.0752	3.6045
0.07525	3.60515
0.0753	3.6058
0.07535	3.60612
0.0754	3.60645
0.07545	3.60677
0.0755	3.60742
0.07555	3.60775
0.0756	3.60807
0.07565	3.60872
0.0757	3.6084
0.07575	3.60905
0.0758	3.60905
0.07585	3.60937
0.0759	3.60969
0.07595	3.60969
0.076	3.61034
0.07605	3.61067
0.0761	3.61099
0.07615	3.61099
0.0762	3.61164
0.07625	3.61197
0.0763	3.61197
0.07635	3.61229
0.0764	3.61294
0.07645	3.61326
0.0765	3.61359
0.07655	3.61424
0.0766	3.61391
0.07665	3.61424
0.0767	3.61456
0.07675	3.61456
0.0768	3.61489
0.07685	3.61521
0.0769	3.61554
0.07695	3.61554
0.077	3.61521
0.07705	3.61554
0.0771	3.61521
0.07715	3.61489
0.0772	3.61489
0.07725	3.61489
0.0773	3.61489
0.07735	3.61521
0.0774	3.61489
0.07745	3.61521
0.0775	3.61554
0.07755	3.61521
0.0776	3.61586
0.07765	3.61586
0.0777	3.61619
0.07775	3.61683
0.0778	3.61748
0.07785	3.61781
0.0779	3.61878
0.07795	3.62008
0.078	3.62073
0.07805	3.6217
0.0781	3.62268
0.07815	3.62333
0.0782	3.62462
0.07825	3.62527
0.0783	3.62657
0.07835	3.62722
0.0784	3.62852
0.07845	3.62917
0.0785	3.62982
0.07855	3.63111
0.0786	3.63176
0.07865	3.63241
0.0787	3.63274
0.07875	3.63339
0.0788	3.63371
0.07885	3.63501
0.0789	3.63566
0.07895	3.63598
0.079	3.63631
0.07905	3.63696
0.0791	3.63761
0.07915	3.63858
0.0792	3.63923
0.07925	3.6402
0.0793	3.64085
0.07935	3.6415
0.0794	3.64247
0.07945	3.6428
0.0795	3.64345
0.07955	3.64377
0.0796	3.64442
0.07965	3.64507
0.0797	3.64507
0.07975	3.64507
0.0798	3.64507
0.07985	3.64507
0.0799	3.64507
0.07995	3.64474
0.08	3.64474
0.08005	3.64474
0.0801	3.64474
0.08015	3.64442
0.0802	3.64474
0.08025	3.64474
0.0803	3.64474
0.08035	3.64539
0.0804	3.64572
0.08045	3.64604
0.0805	3.64637
0.08055	3.64669
0.0806	3.64669
0.08065	3.64734
0.0807	3.64767
0.08075	3.64799
0.0808	3.64864
0.08085	3.64896
0.0809	3.64896
0.08095	3.64929
0.081	3.64961
0.08105	3.65026
0.0811	3.65026
0.08115	3.65091
0.0812	3.65059
0.08125	3.65124
0.0813	3.65188
0.08135	3.65221
0.0814	3.65253
0.08145	3.65318
0.0815	3.65351
0.08155	3.65383
0.0816	3.65416
0.08165	3.65481
0.0817	3.65545
0.08175	3.65545
0.0818	3.65578
0.08185	3.65578
0.0819	3.65675
0.08195	3.65643
0.082	3.65675
0.08205	3.65708
0.0821	3.6574
0.08215	3.65805
0.0822	3.65838
0.08225	3.65902
0.0823	3.65935
0.08235	3.66032
0.0824	3.66065
0.08245	3.66162
0.0825	3.66227
0.08255	3.66324
0.0826	3.66389
0.08265	3.66487
0.0827	3.66552
0.08275	3.66616
0.0828	3.66681
0.08285	3.66746
0.0829	3.66779
0.08295	3.66811
0.083	3.66876
0.08305	3.66844
0.0831	3.66909
0.08315	3.66909
0.0832	3.66909
0.08325	3.66876
0.0833	3.66876
0.08335	3.66844
0.0834	3.66811
0.08345	3.66844
0.0835	3.66779
0.08355	3.66779
0.0836	3.66779
0.08365	3.66779
0.0837	3.66779
0.08375	3.66746
0.0838	3.66746
0.08385	3.66844
0.0839	3.66811
0.08395	3.66844
0.084	3.66909
0.08405	3.66909
0.0841	3.66973
0.08415	3.67038
0.0842	3.67103
0.08425	3.67168
0.0843	3.67233
0.08435	3.67298
0.0844	3.67395
0.08445	3.67395
0.0845	3.6746
0.08455	3.6759
0.0846	3.67687
0.08465	3.67752
0.0847	3.67785
0.08475	3.6785
0.0848	3.67947
0.08485	3.6798
0.0849	3.68109
0.08495	3.68174
0.085	3.68304
0.08505	3.68337
0.0851	3.68466
0.08515	3.68531
0.0852	3.68661
0.08525	3.68661
0.0853	3.68758
0.08535	3.68856
0.0854	3.68921
0.08545	3.68953
0.0855	3.69018
0.08555	3.69083
0.0856	3.69115
0.08565	3.69245
0.0857	3.69278
0.08575	3.6931
0.0858	3.6931
0.08585	3.69375
0.0859	3.69408
0.08595	3.6944
0.086	3.6944
0.08605	3.69472
0.0861	3.69505
0.08615	3.69505
0.0862	3.69537
0.08625	3.69537
0.0863	3.69537
0.08635	3.69505
0.0864	3.69537
0.08645	3.69537
0.0865	3.6957
0.08655	3.69602
0.0866	3.69602
0.08665	3.69602
0.0867	3.69602
0.08675	3.69635
0.0868	3.69635
0.08685	3.69635
0.0869	3.69635
0.08695	3.69635
0.087	3.697
0.08705	3.69635
0.0871	3.69635
0.08715	3.69667
0.0872	3.69667
0.08725	3.69602
0.0873	3.69602
0.08735	3.6957
0.0874	3.6957
0.08745	3.69537
0.0875	3.69537
0.08755	3.69537
0.0876	3.69505
0.08765	3.69537
0.0877	3.69472
0.08775	3.69472
0.0878	3.69408
0.08785	3.6944
0.0879	3.6944
0.08795	3.69375
0.088	3.69375
0.08805	3.6931
0.0881	3.6931
0.08815	3.69278
0.0882	3.69213
0.08825	3.6918
0.0883	3.69148
0.08835	3.69115
0.0884	3.69083
0.08845	3.69083
0.0885	3.69018
0.08855	3.69018
0.0886	3.69018
0.08865	3.69018
0.0887	3.69018
0.08875	3.69018
0.0888	3.69051
0.08885	3.69083
0.0889	3.69115
0.08895	3.6918
0.089	3.69245
0.08905	3.6931
0.0891	3.69375
0.08915	3.6944
0.0892	3.69505
0.08925	3.69635
0.0893	3.697
0.08935	3.69797
0.0894	3.69894
0.08945	3.70024
0.0895	3.70122
0.08955	3.70219
0.0896	3.70316
0.08965	3.70479
0.0897	3.70576
0.08975	3.70706
0.0898	3.70771
0.08985	3.70933
0.0899	3.70998
0.08995	3.71095
0.09	3.71193
0.09005	3.7129
0.0901	3.71355
0.09015	3.71452
0.0902	3.71485
0.09025	3.71582
0.0903	3.71647
0.09035	3.71744
0.0904	3.71809
0.09045	3.71874
0.0905	3.71874
0.09055	3.71971
0.0906	3.71971
0.09065	3.72069
0.0907	3.72101
0.09075	3.72199
0.0908	3.72231
0.09085	3.72264
0.0909	3.72264
0.09095	3.72361
0.091	3.72393
0.09105	3.72458
0.0911	3.72523
0.09115	3.72588
0.0912	3.72621
0.09125	3.72685
0.0913	3.72718
0.09135	3.72815
0.0914	3.7288
0.09145	3.72913
0.0915	3.7301
0.09155	3.7301
0.0916	3.73075
0.09165	3.7314
0.0917	3.73107
0.09175	3.73205
0.0918	3.73237
0.09185	3.73335
0.0919	3.73335
0.09195	3.73399
0.092	3.73464
0.09205	3.73497
0.0921	3.73497
0.09215	3.73497
0.0922	3.73497
0.09225	3.73497
0.0923	3.73529
0.09235	3.73529
0.0924	3.73464
0.09245	3.73464
0.0925	3.73399
0.09255	3.73367
0.0926	3.73302
0.09265	3.7327
0.0927	3.73205
0.09275	3.7314
0.0928	3.73107
0.09285	3.7301
0.0929	3.72978
0.09295	3.7288
0.093	3.72848
0.09305	3.72783
0.0931	3.72718
0.09315	3.72653
0.0932	3.72653
0.09325	3.72653
0.0933	3.72588
0.09335	3.72523
0.0934	3.72556
0.09345	3.72491
0.0935	3.72588
0.09355	3.72556
0.0936	3.72556
0.09365	3.72588
0.0937	3.72653
0.09375	3.72685
0.0938	3.7275
0.09385	3.72815
0.0939	3.7288
0.09395	3.72945
0.094	3.7301
0.09405	3.73075
0.0941	3.73172
0.09415	3.73237
0.0942	3.73335
0.09425	3.73399
0.0943	3.73464
0.09435	3.73594
0.0944	3.73659
0.09445	3.73756
0.0945	3.73854
0.09455	3.73919
0.0946	3.74049
0.09465	3.74146
0.0947	3.74243
0.09475	3.74308
0.0948	3.74438
0.09485	3.74535
0.0949	3.74665
0.09495	3.74763
0.095	3.74892
0.09505	3.75022
0.0951	3.7512
0.09515	3.75282
0.0952	3.75412
0.09525	3.75509
0.0953	3.75574
0.09535	3.75671
0.0954	3.75801
0.09545	3.75898
0.0955	3.75996
0.09555	3.76061
0.0956	3.76126
0.09565	3.76126
0.0957	3.76223
0.09575	3.76255
0.0958	3.76288
0.09585	3.76288
0.0959	3.7632
0.09595	3.7632
0.096	3.7632
0.09605	3.76353
0.0961	3.76385
0.09615	3.76385
0.0962	3.76418
0.09625	3.7645
0.0963	3.76483
0.09635	3.76483
0.0964	3.76483
0.09645	3.76548
0.0965	3.7658
0.09655	3.7658
0.0966	3.76645
0.09665	3.76677
0.0967	3.76677
0.09675	3.7671
0.0968	3.76775
0.09685	3.76775
0.0969	3.7684
0.09695	3.76807
0.097	3.76872
0.09705	3.76872
0.0971	3.76872
0.09715	3.76905
0.0972	3.76905
0.09725	3.76905
0.0973	3.76872
0.09735	3.76937
0.0974	3.76905
0.09745	3.76905
0.0975	3.76905
0.09755	3.76872
0.0976	3.76937
0.09765	3.76905
0.0977	3.76937
0.09775	3.76969
0.0978	3.76969
0.09785	3.77002
0.0979	3.77002
0.09795	3.77067
0.098	3.77067
0.09805	3.77067
0.0981	3.77067
0.09815	3.77067
0.0982	3.77099
0.09825	3.77132
0.0983	3.77099
0.09835	3.77132
0.0984	3.77132
0.09845	3.77099
0.0985	3.77164
0.09855	3.77164
0.0986	3.77132
0.09865	3.77164
0.0987	3.77197
0.09875	3.77164
0.0988	3.77229
0.09885	3.77197
0.0989	3.77262
0.09895	3.77294
0.099	3.77229
0.09905	3.77294
[truncated: 5,812 more rows]
