# Supplementary material for: An evolutionarily conserved glycine-tyrosine motif forms a folding core in outer membrane proteins
Source: PLoS One. 2017 Aug 3;12(8):e0182016. doi: 10.1371/journal.pone.0182016 (PMC5542473; doi:10.1371/journal.pone.0182016)
Supplement: S1 File — (ZIP) [file pone.0182016.s001.zip › OmpX stopflow RAW data/OmpX WT 3/ompx_wt_ch1_010.bka]

BIO-KINE ASCII FILE
_COMMENT	External device
_COMMENT	Kinetics measurement
_COMMENT	Y Unit : Volt, X Unit : s
_COMMENT	Timebase 1 = .00005 s 5001 pts
_COMMENT	Timebase 2 = .001 s 2749 pts
_COMMENT	Timebase 3 = .5 s 44 pts
_SFM	SFM-300 /S Advanced mode
_SFM	Ratio : S1: 950, S2: 950, S3: 100
_SFM	Content : S1: , S2: , S3:
_SFM	Concentration : S1: , S2: , S3:
_SFM	Total volume : 422 �l Flow : 14 mL/s
_SFM	Acquisition start : 10 ms before stop
_SFM	cuve=FC-08, s1=10 ml , s2=10 ml , s3=1.9 ml
_UNITX	s
_UNITY	Volt
_DELTAX	0
_DATA
1e-300	2.4475
5e-5	2.46114
1e-4	2.47574
1.5e-4	2.48937
2e-4	2.50365
2.5e-4	2.51793
3e-4	2.53254
3.5e-4	2.54617
4e-4	2.5598
4.5e-4	2.57375
5e-4	2.58706
5.5e-4	2.59939
6e-4	2.61172
6.5e-4	2.62373
7e-4	2.63477
7.5e-4	2.6458
8e-4	2.65619
8.5e-4	2.66625
9e-4	2.67598
9.5e-4	2.68475
0.001	2.69318
0.00105	2.70097
0.0011	2.70876
0.00115	2.71525
0.0012	2.72109
0.00125	2.72726
0.0013	2.7318
0.00135	2.73635
0.0014	2.74089
0.00145	2.74414
0.0015	2.74706
0.00155	2.74965
0.0016	2.75193
0.00165	2.75322
0.0017	2.75452
0.00175	2.75485
0.0018	2.75485
0.00185	2.7542
0.0019	2.7529
0.00195	2.7516
0.002	2.74933
0.00205	2.74706
0.0021	2.74381
0.00215	2.74057
0.0022	2.737
0.00225	2.73245
0.0023	2.72823
0.00235	2.72337
0.0024	2.7185
0.00245	2.71233
0.0025	2.70649
0.00255	2.70065
0.0026	2.69416
0.00265	2.68767
0.0027	2.68118
0.00275	2.67436
0.0028	2.66722
0.00285	2.66008
0.0029	2.65359
0.00295	2.64677
0.003	2.63931
0.00305	2.63314
0.0031	2.62698
0.00315	2.61984
0.0032	2.614
0.00325	2.60815
0.0033	2.60231
0.00335	2.59679
0.0034	2.59095
0.00345	2.58544
0.0035	2.57992
0.00355	2.57505
0.0036	2.57018
0.00365	2.56499
0.0037	2.56012
0.00375	2.55558
0.0038	2.55038
0.00385	2.54584
0.0039	2.54097
0.00395	2.53611
0.004	2.53156
0.00405	2.52702
0.0041	2.52215
0.00415	2.51793
0.0042	2.51339
0.00425	2.50949
0.0043	2.5056
0.00435	2.50203
0.0044	2.49911
0.00445	2.49651
0.0045	2.49456
0.00455	2.49262
0.0046	2.49197
0.00465	2.49197
0.0047	2.49262
0.00475	2.49391
0.0048	2.49619
0.00485	2.49976
0.0049	2.50365
0.00495	2.50884
0.005	2.51436
0.00505	2.52085
0.0051	2.52799
0.00515	2.53578
0.0052	2.54487
0.00525	2.55395
0.0053	2.56402
0.00535	2.57408
0.0054	2.58414
0.00545	2.59517
0.0055	2.60653
0.00555	2.61757
0.0056	2.62892
0.00565	2.64028
0.0057	2.65164
0.00575	2.66235
0.0058	2.67339
0.00585	2.6841
0.0059	2.69448
0.00595	2.70422
0.006	2.71331
0.00605	2.72239
0.0061	2.73018
0.00615	2.73797
0.0062	2.74511
0.00625	2.75193
0.0063	2.75809
0.00635	2.76296
0.0064	2.7675
0.00645	2.77237
0.0065	2.77529
0.00655	2.77821
0.0066	2.78049
0.00665	2.78178
0.0067	2.78276
0.00675	2.78308
0.0068	2.78243
0.00685	2.78114
0.0069	2.77951
0.00695	2.77692
0.007	2.774
0.00705	2.7701
0.0071	2.76621
0.00715	2.76101
0.0072	2.75582
0.00725	2.7503
0.0073	2.74414
0.00735	2.7383
0.0074	2.73116
0.00745	2.72434
0.0075	2.71688
0.00755	2.70941
0.0076	2.70162
0.00765	2.69416
0.0077	2.68702
0.00775	2.67923
0.0078	2.67176
0.00785	2.66462
0.0079	2.65748
0.00795	2.65164
0.008	2.64515
0.00805	2.63963
0.0081	2.63412
0.00815	2.62892
0.0082	2.62535
0.00825	2.62114
0.0083	2.61757
0.00835	2.61464
0.0084	2.61205
0.00845	2.6101
0.0085	2.6088
0.00855	2.6075
0.0086	2.60653
0.00865	2.60621
0.0087	2.60686
0.00875	2.60718
0.0088	2.6075
0.00885	2.6088
0.0089	2.60978
0.00895	2.6114
0.009	2.61302
0.00905	2.61529
0.0091	2.61757
0.00915	2.61951
0.0092	2.62211
0.00925	2.62438
0.0093	2.62633
0.00935	2.62925
0.0094	2.6312
0.00945	2.63314
0.0095	2.63509
0.00955	2.63769
0.0096	2.63931
0.00965	2.64126
0.0097	2.64288
0.00975	2.64385
0.0098	2.64548
0.00985	2.64645
0.0099	2.6471
0.00995	2.64775
0.01	2.64775
0.01005	2.64775
0.0101	2.64807
0.01015	2.64807
0.0102	2.64775
0.01025	2.64807
0.0103	2.64775
0.01035	2.64742
0.0104	2.64807
0.01045	2.6484
0.0105	2.6484
0.01055	2.64872
0.0106	2.64937
0.01065	2.6497
0.0107	2.65099
0.01075	2.65229
0.0108	2.65327
0.01085	2.65554
0.0109	2.65781
0.01095	2.66073
0.011	2.66333
0.01105	2.66722
0.0111	2.67176
0.01115	2.67598
0.0112	2.68118
0.01125	2.68734
0.0113	2.69383
0.01135	2.7013
0.0114	2.70876
0.01145	2.71688
0.0115	2.72564
0.01155	2.73505
0.0116	2.74349
0.01165	2.75355
0.0117	2.76361
0.01175	2.77302
0.0118	2.78308
0.01185	2.79217
0.0119	2.80126
0.01195	2.81002
0.012	2.81878
0.01205	2.8269
0.0121	2.83468
0.01215	2.84215
0.0122	2.84832
0.01225	2.85481
0.0123	2.86
0.01235	2.86487
0.0124	2.86941
0.01245	2.87331
0.0125	2.87655
0.01255	2.8798
0.0126	2.88239
0.01265	2.88434
0.0127	2.88596
0.01275	2.88759
0.0128	2.88856
0.01285	2.88921
0.0129	2.88986
0.01295	2.89018
0.013	2.89083
0.01305	2.89083
0.0131	2.89083
0.01315	2.89083
0.0132	2.89083
0.01325	2.89083
0.0133	2.89083
0.01335	2.89148
0.0134	2.89116
0.01345	2.89116
0.0135	2.89148
0.01355	2.8918
0.0136	2.89213
0.01365	2.89245
0.0137	2.89278
0.01375	2.8931
0.0138	2.89375
0.01385	2.8944
0.0139	2.89505
0.01395	2.89602
0.014	2.89667
0.01405	2.89732
0.0141	2.8983
0.01415	2.89927
0.0142	2.90024
0.01425	2.90089
0.0143	2.90187
0.01435	2.90251
0.0144	2.90414
0.01445	2.90511
0.0145	2.90576
0.01455	2.90706
0.0146	2.90771
0.01465	2.90868
0.0147	2.90998
0.01475	2.91095
0.0148	2.9116
0.01485	2.91322
0.0149	2.91387
0.01495	2.91582
0.015	2.91679
0.01505	2.91777
0.0151	2.91939
0.01515	2.92069
0.0152	2.92199
0.01525	2.92361
0.0153	2.92458
0.01535	2.92588
0.0154	2.92685
0.01545	2.92783
0.0155	2.9288
0.01555	2.92978
0.0156	2.9301
0.01565	2.9314
0.0157	2.93205
0.01575	2.93237
0.0158	2.93367
0.01585	2.93367
0.0159	2.93367
0.01595	2.93367
0.016	2.93399
0.01605	2.93399
0.0161	2.93399
0.01615	2.93367
0.0162	2.93399
0.01625	2.93432
0.0163	2.93399
0.01635	2.93367
0.0164	2.93367
0.01645	2.93367
0.0165	2.93302
0.01655	2.93302
0.0166	2.9327
0.01665	2.93237
0.0167	2.9327
0.01675	2.9327
0.0168	2.93205
0.01685	2.93205
0.0169	2.9314
0.01695	2.93172
0.017	2.93107
0.01705	2.93107
0.0171	2.93075
0.01715	2.93075
0.0172	2.93075
0.01725	2.93042
0.0173	2.93042
0.01735	2.9301
0.0174	2.9301
0.01745	2.9301
0.0175	2.93042
0.01755	2.93075
0.0176	2.9301
0.01765	2.9314
0.0177	2.9314
0.01775	2.9314
0.0178	2.93205
0.01785	2.93237
0.0179	2.9327
0.01795	2.93335
0.018	2.93399
0.01805	2.93464
0.0181	2.93497
0.01815	2.93562
0.0182	2.93627
0.01825	2.93692
0.0183	2.93756
0.01835	2.93789
0.0184	2.93821
0.01845	2.93919
0.0185	2.93984
0.01855	2.94081
0.0186	2.94081
0.01865	2.94178
0.0187	2.94276
0.01875	2.94308
0.0188	2.94341
0.01885	2.94406
0.0189	2.9447
0.01895	2.94503
0.019	2.946
0.01905	2.94633
0.0191	2.94698
0.01915	2.94763
0.0192	2.94795
0.01925	2.9486
0.0193	2.94892
0.01935	2.94957
0.0194	2.9499
0.01945	2.95055
0.0195	2.9512
0.01955	2.95184
0.0196	2.95249
0.01965	2.95249
0.0197	2.95314
0.01975	2.95379
0.0198	2.95444
0.01985	2.95509
0.0199	2.95574
0.01995	2.95639
0.02	2.95704
0.02005	2.95769
0.0201	2.95866
0.02015	2.95898
0.0202	2.95963
0.02025	2.96093
0.0203	2.96126
0.02035	2.96223
0.0204	2.96223
0.02045	2.96255
0.0205	2.96288
0.02055	2.96385
0.0206	2.96418
0.02065	2.9645
0.0207	2.96483
0.02075	2.96483
0.0208	2.96515
0.02085	2.9658
0.0209	2.96612
0.02095	2.96612
0.021	2.96742
0.02105	2.96742
0.0211	2.96807
0.02115	2.9684
0.0212	2.96905
0.02125	2.97002
0.0213	2.97067
0.02135	2.97132
0.0214	2.97164
0.02145	2.97262
0.0215	2.97262
0.02155	2.97326
0.0216	2.97359
0.02165	2.97424
0.0217	2.97424
0.02175	2.97489
0.0218	2.97521
0.02185	2.97619
0.0219	2.97651
0.02195	2.97683
0.022	2.97716
0.02205	2.97716
0.0221	2.97748
0.02215	2.97846
0.0222	2.97846
0.02225	2.97878
0.0223	2.97911
0.02235	2.97943
0.0224	2.97976
0.02245	2.9804
0.0225	2.98073
0.02255	2.98105
0.0226	2.98105
0.02265	2.98105
0.0227	2.9817
0.02275	2.98235
0.0228	2.98235
0.02285	2.98333
0.0229	2.98365
0.02295	2.9843
0.023	2.98462
0.02305	2.98495
0.0231	2.9856
0.02315	2.98592
0.0232	2.98625
0.02325	2.9869
0.0233	2.98787
0.02335	2.98819
0.0234	2.98917
0.02345	2.98917
0.0235	2.98982
0.02355	2.99079
0.0236	2.99047
0.02365	2.99176
0.0237	2.99144
0.02375	2.99241
0.0238	2.99241
0.02385	2.99306
0.0239	2.99339
0.02395	2.99339
0.024	2.99436
0.02405	2.99501
0.0241	2.99566
0.02415	2.99533
0.0242	2.99663
0.02425	2.99663
0.0243	2.99728
0.02435	2.99793
0.0244	2.99858
0.02445	2.9989
0.0245	2.99988
0.02455	3.00053
0.0246	3.00085
0.02465	3.00182
0.0247	3.00215
0.02475	3.0028
0.0248	3.00345
0.02485	3.00442
0.0249	3.00475
0.02495	3.00539
0.025	3.00604
0.02505	3.00637
0.0251	3.00702
0.02515	3.00799
0.0252	3.00832
0.02525	3.00864
0.0253	3.00929
0.02535	3.00929
0.0254	3.01026
0.02545	3.01026
0.0255	3.01091
0.02555	3.01124
0.0256	3.01156
0.02565	3.01156
0.0257	3.01189
0.02575	3.01189
0.0258	3.01189
0.02585	3.01253
0.0259	3.01221
0.02595	3.01286
0.026	3.01286
0.02605	3.01351
0.0261	3.01351
0.02615	3.01351
0.0262	3.01416
0.02625	3.01383
0.0263	3.01448
0.02635	3.01513
0.0264	3.01513
0.02645	3.01578
0.0265	3.01643
0.02655	3.01675
0.0266	3.01773
0.02665	3.01805
0.0267	3.01903
0.02675	3.01935
0.0268	3.01967
0.02685	3.02032
0.0269	3.02065
0.02695	3.02162
0.027	3.02227
0.02705	3.02292
0.0271	3.02324
0.02715	3.02389
0.0272	3.02422
0.02725	3.02487
0.0273	3.02552
0.02735	3.02552
0.0274	3.02584
0.02745	3.02617
0.0275	3.02681
0.02755	3.02681
0.0276	3.02681
0.02765	3.02746
0.0277	3.02746
0.02775	3.02746
0.0278	3.02779
0.02785	3.02779
0.0279	3.02811
0.02795	3.02811
0.028	3.02876
0.02805	3.02876
0.0281	3.02941
0.02815	3.02974
0.0282	3.03006
0.02825	3.03006
0.0283	3.03038
0.02835	3.03071
0.0284	3.03136
0.02845	3.03136
0.0285	3.03201
0.02855	3.03201
0.0286	3.03233
0.02865	3.03298
0.0287	3.03266
0.02875	3.03298
0.0288	3.03331
0.02885	3.03395
0.0289	3.03428
0.02895	3.03428
0.029	3.03493
0.02905	3.03493
0.0291	3.03525
0.02915	3.03558
0.0292	3.0359
0.02925	3.0359
0.0293	3.0359
0.02935	3.03623
0.0294	3.03655
0.02945	3.03623
0.0295	3.03688
0.02955	3.03655
0.0296	3.0372
0.02965	3.0372
0.0297	3.03752
0.02975	3.03752
0.0298	3.03752
0.02985	3.03817
0.0299	3.03817
0.02995	3.0385
0.03	3.0385
0.03005	3.03882
0.0301	3.03882
0.03015	3.03947
0.0302	3.0398
0.03025	3.04045
0.0303	3.04077
0.03035	3.04142
0.0304	3.04174
0.03045	3.04207
0.0305	3.04272
0.03055	3.04337
0.0306	3.04369
0.03065	3.04434
0.0307	3.04531
0.03075	3.04596
0.0308	3.04629
0.03085	3.04694
0.0309	3.04759
0.03095	3.04823
0.031	3.04888
0.03105	3.04986
0.0311	3.05051
0.03115	3.05115
0.0312	3.05148
0.03125	3.05213
0.0313	3.05245
0.03135	3.0531
0.0314	3.05375
0.03145	3.05375
0.0315	3.0544
0.03155	3.05472
0.0316	3.05472
0.03165	3.05537
0.0317	3.05602
0.03175	3.05602
0.0318	3.05635
0.03185	3.057
0.0319	3.057
0.03195	3.05732
0.032	3.05765
0.03205	3.05797
0.0321	3.05829
0.03215	3.05829
0.0322	3.05894
0.03225	3.05894
0.0323	3.05894
0.03235	3.05927
0.0324	3.05959
0.03245	3.05959
0.0325	3.05959
0.03255	3.05959
0.0326	3.05992
0.03265	3.06024
0.0327	3.06089
0.03275	3.06154
0.0328	3.06154
0.03285	3.06186
0.0329	3.06316
0.03295	3.06381
0.033	3.06381
0.03305	3.06543
0.0331	3.06543
0.03315	3.06641
0.0332	3.06738
0.03325	3.06803
0.0333	3.069
0.03335	3.06998
0.0334	3.07095
0.03345	3.07193
0.0335	3.07225
0.03355	3.07355
0.0336	3.07485
0.03365	3.0755
0.0337	3.07647
0.03375	3.07777
0.0338	3.07874
0.03385	3.07971
0.0339	3.08036
0.03395	3.08134
0.034	3.08231
0.03405	3.08393
0.0341	3.08491
0.03415	3.08588
0.0342	3.08718
0.03425	3.08815
0.0343	3.08913
0.03435	3.09075
0.0344	3.09172
0.03445	3.0927
0.0345	3.09399
0.03455	3.09464
0.0346	3.09529
0.03465	3.09659
0.0347	3.09724
0.03475	3.09756
0.0348	3.09821
0.03485	3.09854
0.0349	3.09854
0.03495	3.09886
0.035	3.09886
0.03505	3.09886
0.0351	3.09854
0.03515	3.09854
0.0352	3.09756
0.03525	3.09789
0.0353	3.09724
0.03535	3.09724
0.0354	3.09627
0.03545	3.09594
0.0355	3.09562
0.03555	3.09497
0.0356	3.09464
0.03565	3.09432
0.0357	3.09399
0.03575	3.09399
0.0358	3.09399
0.03585	3.09367
0.0359	3.09367
0.03595	3.09367
0.036	3.09367
0.03605	3.09367
0.0361	3.09399
0.03615	3.09399
0.0362	3.09464
0.03625	3.09497
0.0363	3.09497
0.03635	3.09497
0.0364	3.09562
0.03645	3.09594
0.0365	3.09594
0.03655	3.09659
0.0366	3.09724
0.03665	3.09756
0.0367	3.09821
0.03675	3.09854
0.0368	3.09886
0.03685	3.09984
0.0369	3.10016
0.03695	3.10049
0.037	3.10113
0.03705	3.10211
0.0371	3.10243
0.03715	3.10308
0.0372	3.10373
0.03725	3.10406
0.0373	3.1047
0.03735	3.10503
0.0374	3.10568
0.03745	3.106
0.0375	3.10633
0.03755	3.10665
0.0376	3.10665
0.03765	3.10763
0.0377	3.10763
0.03775	3.10795
0.0378	3.10795
0.03785	3.1086
0.0379	3.1086
0.03795	3.10892
0.038	3.10892
0.03805	3.10892
0.0381	3.10925
0.03815	3.10957
0.0382	3.11022
0.03825	3.11055
0.0383	3.11087
0.03835	3.1112
0.0384	3.11152
0.03845	3.11184
0.0385	3.11249
0.03855	3.11314
0.0386	3.11347
0.03865	3.11412
0.0387	3.11477
0.03875	3.11574
0.0388	3.11606
0.03885	3.11639
0.0389	3.11736
0.03895	3.11769
0.039	3.11801
0.03905	3.11834
0.0391	3.11834
0.03915	3.11866
0.0392	3.11898
0.03925	3.11931
0.0393	3.11931
0.03935	3.11996
0.0394	3.11996
0.03945	3.11996
0.0395	3.11996
0.03955	3.11963
0.0396	3.11963
0.03965	3.11963
0.0397	3.11996
0.03975	3.11996
0.0398	3.11996
0.03985	3.11996
0.0399	3.11996
0.03995	3.11996
0.04	3.11996
0.04005	3.11996
0.0401	3.11996
0.04015	3.11963
0.0402	3.11996
0.04025	3.11996
0.0403	3.11996
0.04035	3.11996
0.0404	3.12028
0.04045	3.12061
0.0405	3.12061
0.04055	3.12158
0.0406	3.12158
0.04065	3.12223
0.0407	3.12255
0.04075	3.1232
0.0408	3.12385
0.04085	3.12483
0.0409	3.12548
0.04095	3.12612
0.041	3.1271
0.04105	3.12775
0.0411	3.12872
0.04115	3.12937
0.0412	3.13034
0.04125	3.13132
0.0413	3.13262
0.04135	3.13294
0.0414	3.13326
0.04145	3.13391
0.0415	3.13489
0.04155	3.13521
0.0416	3.13521
0.04165	3.13554
0.0417	3.13586
0.04175	3.13619
0.0418	3.13651
0.04185	3.13716
0.0419	3.13748
0.04195	3.13781
0.042	3.13781
0.04205	3.13846
0.0421	3.13911
0.04215	3.13943
0.0422	3.14008
0.04225	3.1404
0.0423	3.14105
0.04235	3.1417
0.0424	3.14203
0.04245	3.14235
0.0425	3.143
0.04255	3.14333
0.0426	3.1443
0.04265	3.14495
0.0427	3.14495
0.04275	3.1456
0.0428	3.14625
0.04285	3.1469
0.0429	3.14787
0.04295	3.14819
0.043	3.14949
0.04305	3.14949
0.0431	3.15047
0.04315	3.15144
0.0432	3.15176
0.04325	3.15274
0.0433	3.15306
0.04335	3.15404
0.0434	3.15436
0.04345	3.15468
0.0435	3.15501
0.04355	3.15566
0.0436	3.15598
0.04365	3.15598
0.0437	3.15663
0.04375	3.15696
0.0438	3.15728
0.04385	3.15728
0.0439	3.15728
0.04395	3.15793
0.044	3.15793
0.04405	3.15825
0.0441	3.15825
0.04415	3.15793
0.0442	3.15858
0.04425	3.15858
0.0443	3.1589
0.04435	3.15955
0.0444	3.15988
0.04445	3.1602
0.0445	3.16053
0.04455	3.16118
0.0446	3.16182
0.04465	3.16215
0.0447	3.16345
0.04475	3.1641
0.0448	3.16507
0.04485	3.16604
0.0449	3.16702
0.04495	3.16864
0.045	3.16961
0.04505	3.17059
0.0451	3.17156
0.04515	3.17253
0.0452	3.17318
0.04525	3.17481
0.0453	3.17546
0.04535	3.17643
0.0454	3.17675
0.04545	3.1774
0.0455	3.17773
0.04555	3.17805
0.0456	3.17903
0.04565	3.17903
0.0457	3.17967
0.04575	3.18
0.0458	3.18032
0.04585	3.18097
0.0459	3.18097
0.04595	3.1813
0.046	3.18195
0.04605	3.18227
0.0461	3.18227
0.04615	3.18292
0.0462	3.18389
0.04625	3.18454
0.0463	3.18519
0.04635	3.18552
0.0464	3.18649
0.04645	3.18681
0.0465	3.18746
0.04655	3.18811
0.0466	3.18844
0.04665	3.18941
0.0467	3.19006
0.04675	3.19071
0.0468	3.19136
0.04685	3.19201
0.0469	3.19266
0.04695	3.19266
0.047	3.1933
0.04705	3.19428
0.0471	3.19493
0.04715	3.19623
0.0472	3.19655
0.04725	3.19655
0.0473	3.19785
0.04735	3.19817
0.0474	3.19882
0.04745	3.19915
0.0475	3.1998
0.04755	3.20012
0.0476	3.20077
0.04765	3.20077
0.0477	3.20109
0.04775	3.20109
0.0478	3.20207
0.04785	3.20239
0.0479	3.20272
0.04795	3.20272
0.048	3.20337
0.04805	3.20369
0.0481	3.20304
0.04815	3.20369
0.0482	3.20369
0.04825	3.20401
0.0483	3.20466
0.04835	3.20434
0.0484	3.20434
0.04845	3.20434
0.0485	3.20401
0.04855	3.20466
0.0486	3.20434
0.04865	3.20434
0.0487	3.20401
0.04875	3.20401
0.0488	3.20434
0.04885	3.20434
0.0489	3.20434
0.04895	3.20434
0.049	3.20434
0.04905	3.20466
0.0491	3.20466
0.04915	3.20499
0.0492	3.20466
0.04925	3.20466
0.0493	3.20531
0.04935	3.20531
0.0494	3.20564
0.04945	3.20564
0.0495	3.20661
0.04955	3.20694
0.0496	3.20758
0.04965	3.20791
0.0497	3.20921
0.04975	3.20953
0.0498	3.21018
0.04985	3.21115
0.0499	3.21245
0.04995	3.21343
0.05	3.21408
0.05005	3.21472
0.0501	3.2157
0.05015	3.21667
0.0502	3.21732
0.05025	3.21797
0.0503	3.21927
0.05035	3.22024
0.0504	3.22089
0.05045	3.22122
0.0505	3.22219
0.05055	3.22251
0.0506	3.22316
0.05065	3.22381
0.0507	3.22414
0.05075	3.22446
0.0508	3.22511
0.05085	3.22543
0.0509	3.22576
0.05095	3.22576
0.051	3.22608
0.05105	3.22673
0.0511	3.22641
0.05115	3.22673
0.0512	3.22706
0.05125	3.22738
0.0513	3.22706
0.05135	3.22706
0.0514	3.22706
0.05145	3.22673
0.0515	3.22673
0.05155	3.22641
0.0516	3.22673
0.05165	3.22641
0.0517	3.22576
0.05175	3.22608
0.0518	3.22576
0.05185	3.22608
0.0519	3.22608
0.05195	3.22641
0.052	3.22641
0.05205	3.22706
0.0521	3.22673
0.05215	3.22738
0.0522	3.22771
0.05225	3.22836
0.0523	3.229
0.05235	3.229
0.0524	3.22965
0.05245	3.2303
0.0525	3.23063
0.05255	3.23095
0.0526	3.2316
0.05265	3.23225
0.0527	3.23225
0.05275	3.2329
0.0528	3.23355
0.05285	3.23387
0.0529	3.2342
0.05295	3.23452
0.053	3.23517
0.05305	3.2355
0.0531	3.2355
0.05315	3.23614
0.0532	3.23647
0.05325	3.23712
0.0533	3.23744
0.05335	3.23777
0.0534	3.23809
0.05345	3.23874
0.0535	3.23907
0.05355	3.23907
0.0536	3.23939
0.05365	3.24036
0.0537	3.24069
0.05375	3.24134
0.0538	3.24199
0.05385	3.24264
0.0539	3.24328
0.05395	3.24426
0.054	3.24458
0.05405	3.24523
0.0541	3.24588
0.05415	3.24685
0.0542	3.24718
0.05425	3.24815
0.0543	3.2488
0.05435	3.24945
0.0544	3.2501
0.05445	3.25042
0.0545	3.25075
0.05455	3.25172
0.0546	3.25205
0.05465	3.25237
0.0547	3.25237
0.05475	3.25335
0.0548	3.25399
0.05485	3.25432
0.0549	3.25464
0.05495	3.25529
0.055	3.25594
0.05505	3.25627
0.0551	3.25659
0.05515	3.25724
0.0552	3.25789
0.05525	3.25854
0.0553	3.25886
0.05535	3.25951
0.0554	3.26049
0.05545	3.26081
0.0555	3.26178
0.05555	3.26211
0.0556	3.26308
0.05565	3.26373
0.0557	3.2647
0.05575	3.26503
0.0558	3.266
0.05585	3.26665
0.0559	3.2673
0.05595	3.26763
0.056	3.26827
0.05605	3.26892
0.0561	3.26925
0.05615	3.26925
0.0562	3.2699
0.05625	3.27022
0.0563	3.27022
0.05635	3.27055
0.0564	3.27087
0.05645	3.27087
0.0565	3.2712
0.05655	3.27087
0.0566	3.2712
0.05665	3.27152
0.0567	3.27152
0.05675	3.27152
0.0568	3.27184
0.05685	3.27152
0.0569	3.2712
0.05695	3.2712
0.057	3.27087
0.05705	3.27087
0.0571	3.2712
0.05715	3.27087
0.0572	3.27087
0.05725	3.27055
0.0573	3.27055
0.05735	3.27055
0.0574	3.27022
0.05745	3.27055
0.0575	3.2699
0.05755	3.2699
0.0576	3.27022
0.05765	3.27022
0.0577	3.27087
0.05775	3.27087
0.0578	3.2712
0.05785	3.27184
0.0579	3.27249
0.05795	3.27347
0.058	3.27379
0.05805	3.27444
0.0581	3.27541
0.05815	3.27606
0.0582	3.27704
0.05825	3.27801
0.0583	3.27834
0.05835	3.27931
0.0584	3.28028
0.05845	3.28061
0.0585	3.28158
0.05855	3.28191
0.0586	3.28255
0.05865	3.28255
0.0587	3.2832
0.05875	3.28385
0.0588	3.28418
0.05885	3.28418
0.0589	3.28515
0.05895	3.2858
0.059	3.28548
0.05905	3.28612
0.0591	3.28612
0.05915	3.2871
0.0592	3.28677
0.05925	3.28742
0.0593	3.2884
0.05935	3.28807
0.0594	3.2884
0.05945	3.28905
0.0595	3.28969
0.05955	3.29002
0.0596	3.29034
0.05965	3.29132
0.0597	3.29197
0.05975	3.29229
0.0598	3.29294
0.05985	3.29326
0.0599	3.29391
0.05995	3.29456
0.06	3.29489
0.06005	3.29554
0.0601	3.29619
0.06015	3.29651
0.0602	3.29651
0.06025	3.29716
0.0603	3.29716
0.06035	3.29781
0.0604	3.29813
0.06045	3.29813
0.0605	3.29846
0.06055	3.29846
0.0606	3.29781
0.06065	3.29846
0.0607	3.29781
0.06075	3.29748
0.0608	3.29748
0.06085	3.29748
0.0609	3.29716
0.06095	3.29651
0.061	3.29619
0.06105	3.29619
0.0611	3.29586
0.06115	3.29554
0.0612	3.29554
0.06125	3.29489
0.0613	3.29489
0.06135	3.29521
0.0614	3.29521
0.06145	3.29521
0.0615	3.29586
0.06155	3.29651
0.0616	3.29683
0.06165	3.29716
0.0617	3.29781
0.06175	3.29878
0.0618	3.29911
0.06185	3.30008
0.0619	3.30073
0.06195	3.3017
0.062	3.30235
0.06205	3.30365
0.0621	3.3043
0.06215	3.30495
0.0622	3.3056
0.06225	3.30657
0.0623	3.30754
0.06235	3.30819
0.0624	3.30852
0.06245	3.30949
0.0625	3.30982
0.06255	3.31014
0.0626	3.31014
0.06265	3.31111
0.0627	3.31079
0.06275	3.31111
0.0628	3.31144
0.06285	3.31144
0.0629	3.31144
0.06295	3.31144
0.063	3.31144
0.06305	3.31176
0.0631	3.31176
0.06315	3.31209
0.0632	3.31241
0.06325	3.31274
0.0633	3.31274
0.06335	3.31306
0.0634	3.31339
0.06345	3.31371
0.0635	3.31371
0.06355	3.31468
0.0636	3.31533
0.06365	3.31566
0.0637	3.31598
0.06375	3.31663
0.0638	3.31696
0.06385	3.31728
0.0639	3.31761
0.06395	3.31793
0.064	3.31858
0.06405	3.31923
0.0641	3.31988
0.06415	3.3202
0.0642	3.32085
0.06425	3.32085
0.0643	3.32182
0.06435	3.32182
0.0644	3.32247
0.06445	3.32345
0.0645	3.3241
0.06455	3.32442
0.0646	3.32507
0.06465	3.32539
0.0647	3.32604
0.06475	3.32637
0.0648	3.32669
0.06485	3.32734
0.0649	3.32734
0.06495	3.32799
0.065	3.32832
0.06505	3.32896
0.0651	3.32896
0.06515	3.32929
0.0652	3.32961
0.06525	3.32994
0.0653	3.33059
0.06535	3.33091
0.0654	3.33124
0.06545	3.33156
0.0655	3.33188
0.06555	3.33253
0.0656	3.33286
0.06565	3.33286
0.0657	3.33286
0.06575	3.33383
0.0658	3.33416
0.06585	3.33383
0.0659	3.33448
0.06595	3.33448
0.066	3.33481
0.06605	3.33448
0.0661	3.33513
0.06615	3.33545
0.0662	3.33578
0.06625	3.33708
0.0663	3.33675
0.06635	3.33708
0.0664	3.33773
0.06645	3.3387
0.0665	3.33902
0.06655	3.33967
0.0666	3.34032
0.06665	3.34065
0.0667	3.3413
0.06675	3.34195
0.0668	3.34259
0.06685	3.34357
0.0669	3.34422
0.06695	3.34487
0.067	3.34584
0.06705	3.34649
0.0671	3.34746
0.06715	3.34844
0.0672	3.34876
0.06725	3.35006
0.0673	3.35071
0.06735	3.35201
0.0674	3.35233
0.06745	3.35298
0.0675	3.35395
0.06755	3.35493
0.0676	3.35558
0.06765	3.35655
0.0677	3.35752
0.06775	3.35817
0.0678	3.35882
0.06785	3.3598
0.0679	3.36044
0.06795	3.36142
0.068	3.36239
0.06805	3.36337
0.0681	3.36401
0.06815	3.36466
0.0682	3.36564
0.06825	3.36629
0.0683	3.36694
0.06835	3.36726
0.0684	3.36856
0.06845	3.36921
0.0685	3.36986
0.06855	3.37018
0.0686	3.37083
0.06865	3.37083
0.0687	3.37148
0.06875	3.37148
0.0688	3.3718
0.06885	3.37148
0.0689	3.3718
0.06895	3.3718
0.069	3.3718
0.06905	3.37213
0.0691	3.37213
0.06915	3.37213
0.0692	3.37213
0.06925	3.3718
0.0693	3.37213
0.06935	3.37213
0.0694	3.37213
0.06945	3.37213
0.0695	3.37278
0.06955	3.3731
0.0696	3.37375
0.06965	3.37408
0.0697	3.37408
0.06975	3.37472
0.0698	3.37537
0.06985	3.3757
0.0699	3.37602
0.06995	3.37635
0.07	3.37667
0.07005	3.377
0.0701	3.37732
0.07015	3.37797
0.0702	3.37765
0.07025	3.37797
0.0703	3.37829
0.07035	3.37862
0.0704	3.37894
0.07045	3.37894
0.0705	3.37894
0.07055	3.37927
0.0706	3.37927
0.07065	3.37959
0.0707	3.37959
0.07075	3.37992
0.0708	3.37959
0.07085	3.38024
0.0709	3.38024
0.07095	3.38089
0.071	3.38089
0.07105	3.38122
0.0711	3.38154
0.07115	3.38154
0.0712	3.38219
0.07125	3.38219
0.0713	3.38284
0.07135	3.38284
0.0714	3.38349
0.07145	3.38381
0.0715	3.38414
0.07155	3.38414
0.0716	3.38511
0.07165	3.38511
0.0717	3.38543
0.07175	3.38641
0.0718	3.38706
0.07185	3.38803
0.0719	3.38803
0.07195	3.389
0.072	3.38965
0.07205	3.39095
0.0721	3.39128
0.07215	3.39225
0.0722	3.39322
0.07225	3.39452
0.0723	3.3955
0.07235	3.39647
0.0724	3.39712
0.07245	3.39842
0.0725	3.39907
0.07255	3.40004
0.0726	3.40036
0.07265	3.40134
0.0727	3.40166
0.07275	3.40231
0.0728	3.40296
0.07285	3.40328
0.0729	3.40361
0.07295	3.40393
0.073	3.40361
0.07305	3.40393
0.0731	3.40426
0.07315	3.40426
0.0732	3.40458
0.07325	3.40426
0.0733	3.40458
0.07335	3.40426
0.0734	3.40426
0.07345	3.40393
0.0735	3.40426
0.07355	3.40426
0.0736	3.40393
0.07365	3.40393
0.0737	3.40361
0.07375	3.40393
0.0738	3.40361
0.07385	3.40393
0.0739	3.40393
0.07395	3.40426
0.074	3.40491
0.07405	3.40458
0.0741	3.40491
0.07415	3.40588
0.0742	3.40588
0.07425	3.40621
0.0743	3.40653
0.07435	3.40685
0.0744	3.40783
0.07445	3.40848
0.0745	3.40913
0.07455	3.40945
0.0746	3.4101
0.07465	3.4101
0.0747	3.41075
0.07475	3.4114
0.0748	3.4114
0.07485	3.41205
0.0749	3.41237
0.07495	3.41237
0.075	3.41335
0.07505	3.41367
0.0751	3.41367
0.07515	3.41432
0.0752	3.41464
0.07525	3.41497
0.0753	3.41529
0.07535	3.41529
0.0754	3.41594
0.07545	3.41594
0.0755	3.41594
0.07555	3.41594
0.0756	3.41659
0.07565	3.41659
0.0757	3.41692
0.07575	3.41692
0.0758	3.41692
0.07585	3.41692
0.0759	3.41724
0.07595	3.41692
0.076	3.41692
0.07605	3.41692
0.0761	3.41756
0.07615	3.41789
0.0762	3.41789
0.07625	3.41821
0.0763	3.41854
0.07635	3.41886
0.0764	3.41951
0.07645	3.42016
0.0765	3.42049
0.07655	3.42081
0.0766	3.42146
0.07665	3.42178
0.0767	3.42243
0.07675	3.42308
0.0768	3.42341
0.07685	3.42406
0.0769	3.42406
0.07695	3.42438
0.077	3.4247
0.07705	3.42535
0.0771	3.426
0.07715	3.426
0.0772	3.42633
0.07725	3.4273
0.0773	3.4273
0.07735	3.42795
0.0774	3.42795
0.07745	3.42827
0.0775	3.4286
0.07755	3.4286
0.0776	3.42892
0.07765	3.42925
0.0777	3.42892
0.07775	3.42957
0.0778	3.43022
0.07785	3.4299
0.0779	3.43055
0.07795	3.43087
0.078	3.4312
0.07805	3.43184
0.0781	3.43249
0.07815	3.43314
0.0782	3.43379
0.07825	3.43477
0.0783	3.43509
0.07835	3.43574
0.0784	3.43606
0.07845	3.43704
0.0785	3.43736
0.07855	3.43834
0.0786	3.43898
0.07865	3.43931
0.0787	3.43963
0.07875	3.44028
0.0788	3.44093
0.07885	3.44126
0.0789	3.44126
0.07895	3.44158
0.079	3.44191
0.07905	3.44255
0.0791	3.44223
0.07915	3.44288
0.0792	3.44255
0.07925	3.44288
0.0793	3.44288
0.07935	3.44288
0.0794	3.4432
0.07945	3.4432
0.0795	3.4432
0.07955	3.44353
0.0796	3.44353
0.07965	3.44385
0.0797	3.44385
0.07975	3.4445
0.0798	3.44483
0.07985	3.44515
0.0799	3.44515
0.07995	3.4458
0.08	3.44612
0.08005	3.44612
0.0801	3.44645
0.08015	3.4471
0.0802	3.4471
0.08025	3.4471
0.0803	3.44742
0.08035	3.44775
0.0804	3.44775
0.08045	3.44775
0.0805	3.44775
0.08055	3.44775
0.0806	3.4471
0.08065	3.44775
0.0807	3.44742
0.08075	3.44742
0.0808	3.44677
0.08085	3.44742
0.0809	3.44645
0.08095	3.44677
0.081	3.44677
0.08105	3.44645
0.0811	3.44645
0.08115	3.44677
0.0812	3.4471
0.08125	3.44677
0.0813	3.4471
0.08135	3.44775
0.0814	3.44775
0.08145	3.44775
0.0815	3.44807
0.08155	3.4484
0.0816	3.44905
0.08165	3.44937
0.0817	3.45002
0.08175	3.45067
0.0818	3.45132
0.08185	3.45197
0.0819	3.45262
0.08195	3.45359
0.082	3.45391
0.08205	3.45456
0.0821	3.45586
0.08215	3.45683
0.0822	3.45748
0.08225	3.45846
0.0823	3.45943
0.08235	3.46008
0.0824	3.46105
0.08245	3.46203
0.0825	3.46268
0.08255	3.46333
0.0826	3.46365
0.08265	3.46462
0.0827	3.4656
0.08275	3.46592
0.0828	3.46722
0.08285	3.46754
0.0829	3.46787
0.08295	3.46884
0.083	3.46949
0.08305	3.47047
0.0831	3.47047
0.08315	3.47111
0.0832	3.47176
0.08325	3.47241
0.0833	3.47306
0.08335	3.47371
0.0834	3.47371
0.08345	3.47436
0.0835	3.47468
0.08355	3.47436
0.0836	3.47436
0.08365	3.47436
0.0837	3.47436
0.08375	3.47468
0.0838	3.47404
0.08385	3.47404
0.0839	3.47404
0.08395	3.47371
0.084	3.47404
0.08405	3.47339
0.0841	3.47371
0.08415	3.47339
0.0842	3.47371
0.08425	3.47404
0.0843	3.47404
0.08435	3.47468
0.0844	3.47501
0.08445	3.47598
0.0845	3.47566
0.08455	3.47631
0.0846	3.47761
0.08465	3.47793
0.0847	3.47825
0.08475	3.4789
0.0848	3.47988
0.08485	3.48118
0.0849	3.48182
0.08495	3.48312
0.085	3.48377
0.08505	3.48539
0.0851	3.48572
0.08515	3.48669
0.0852	3.48799
0.08525	3.48864
0.0853	3.48961
0.08535	3.49059
0.0854	3.49124
0.08545	3.49221
0.0855	3.49286
0.08555	3.49351
0.0856	3.49383
0.08565	3.49416
0.0857	3.49383
0.08575	3.49416
0.0858	3.49351
0.08585	3.49383
0.0859	3.49416
0.08595	3.49351
0.086	3.49351
0.08605	3.49351
0.0861	3.49286
0.08615	3.49286
0.0862	3.49286
0.08625	3.49286
0.0863	3.49253
0.08635	3.49286
0.0864	3.49253
0.08645	3.49253
0.0865	3.49253
0.08655	3.49286
0.0866	3.49318
0.08665	3.49253
0.0867	3.49351
0.08675	3.49351
0.0868	3.49416
0.08685	3.49416
0.0869	3.49481
0.08695	3.49545
0.087	3.49545
0.08705	3.4961
0.0871	3.49643
0.08715	3.4974
0.0872	3.49773
0.08725	3.49838
0.0873	3.49838
0.08735	3.49902
0.0874	3.49935
0.08745	3.49967
0.0875	3.5
0.08755	3.5
0.0876	3.49967
0.08765	3.50032
0.0877	3.50032
0.08775	3.50065
0.0878	3.50032
0.08785	3.50065
0.0879	3.50032
0.08795	3.50065
0.088	3.50032
0.08805	3.50032
0.0881	3.50032
0.08815	3.50032
0.0882	3.50032
0.08825	3.5
0.0883	3.49967
0.08835	3.49967
0.0884	3.49935
0.08845	3.49935
0.0885	3.49902
0.08855	3.49902
0.0886	3.49902
0.08865	3.4987
0.0887	3.49935
0.08875	3.49902
0.0888	3.49902
0.08885	3.49935
0.0889	3.49902
0.08895	3.49935
0.089	3.49967
0.08905	3.5
0.0891	3.50032
0.08915	3.50065
0.0892	3.50065
0.08925	3.50162
0.0893	3.50259
0.08935	3.50292
0.0894	3.50357
0.08945	3.50454
0.0895	3.50519
0.08955	3.50584
0.0896	3.50681
0.08965	3.50746
0.0897	3.50844
0.08975	3.50941
0.0898	3.51006
0.08985	3.51103
0.0899	3.51136
0.08995	3.51233
0.09	3.51266
0.09005	3.5133
0.0901	3.51428
0.09015	3.51428
0.0902	3.51493
0.09025	3.51525
0.0903	3.51525
0.09035	3.51525
0.0904	3.51623
0.09045	3.51623
0.0905	3.51623
0.09055	3.51655
0.0906	3.51687
0.09065	3.51655
0.0907	3.5172
0.09075	3.51752
0.0908	3.51752
0.09085	3.51752
0.0909	3.51817
0.09095	3.5185
0.091	3.51882
0.09105	3.51947
0.0911	3.51947
0.09115	3.5198
0.0912	3.5198
0.09125	3.52012
0.0913	3.52044
0.09135	3.52077
0.0914	3.52109
0.09145	3.52077
0.0915	3.52109
0.09155	3.52174
0.0916	3.52174
0.09165	3.52174
0.0917	3.52174
0.09175	3.52174
0.0918	3.52142
0.09185	3.52174
0.0919	3.52174
0.09195	3.52174
0.092	3.52142
0.09205	3.52174
0.0921	3.52142
0.09215	3.52142
0.0922	3.52109
0.09225	3.52142
0.0923	3.52174
0.09235	3.52174
0.0924	3.52142
0.09245	3.52142
0.0925	3.52174
0.09255	3.52174
0.0926	3.52174
0.09265	3.52239
0.0927	3.52239
0.09275	3.52272
0.0928	3.52304
0.09285	3.52304
0.0929	3.52337
0.09295	3.52434
0.093	3.52499
0.09305	3.52531
0.0931	3.52629
0.09315	3.52661
0.0932	3.52694
0.09325	3.52758
0.0933	3.52823
0.09335	3.52921
0.0934	3.52953
0.09345	3.53051
0.0935	3.53083
0.09355	3.53115
0.0936	3.5318
0.09365	3.53213
0.0937	3.53278
0.09375	3.53343
0.0938	3.53375
0.09385	3.53472
0.0939	3.53537
0.09395	3.5357
0.094	3.5357
0.09405	3.53602
0.0941	3.53635
0.09415	3.537
0.0942	3.537
0.09425	3.53765
0.0943	3.53765
0.09435	3.53797
0.0944	3.53797
0.09445	3.53829
0.0945	3.53894
0.09455	3.53894
0.0946	3.53927
0.09465	3.53959
0.0947	3.53992
0.09475	3.53992
0.0948	3.54057
0.09485	3.54089
0.0949	3.54122
0.09495	3.54122
0.095	3.54186
0.09505	3.54154
0.0951	3.54219
0.09515	3.54186
0.0952	3.54284
0.09525	3.54251
0.0953	3.54251
0.09535	3.54316
0.0954	3.54316
0.09545	3.54349
0.0955	3.54316
0.09555	3.54349
0.0956	3.54349
0.09565	3.54381
0.0957	3.54414
0.09575	3.54446
0.0958	3.54446
0.09585	3.54479
0.0959	3.54479
0.09595	3.54479
0.096	3.54511
0.09605	3.54543
0.0961	3.54576
0.09615	3.54608
0.0962	3.54641
0.09625	3.54673
0.0963	3.54706
0.09635	3.54738
0.0964	3.54771
0.09645	3.54836
0.0965	3.54868
0.09655	3.54933
0.0966	3.54998
0.09665	3.5503
0.0967	3.55063
0.09675	3.55063
0.0968	3.55128
0.09685	3.5516
0.0969	3.5516
0.09695	3.5516
0.097	3.55225
0.09705	3.55257
0.0971	3.5529
0.09715	3.55322
0.0972	3.55355
0.09725	3.55387
0.0973	3.5542
0.09735	3.55452
0.0974	3.5555
0.09745	3.55614
0.0975	3.55614
0.09755	3.55647
0.0976	3.55679
0.09765	3.55712
0.0977	3.55809
0.09775	3.55842
0.0978	3.55907
0.09785	3.55939
0.0979	3.55971
0.09795	3.55971
0.098	3.56004
0.09805	3.56036
0.0981	3.56069
0.09815	3.56069
0.0982	3.56069
0.09825	3.56069
0.0983	3.56101
0.09835	3.56101
0.0984	3.56134
0.09845	3.56166
0.0985	3.56134
0.09855	3.56199
0.0986	3.56199
0.09865	3.56264
0.0987	3.56231
0.09875	3.56264
0.0988	3.56328
0.09885	3.56328
0.0989	3.56328
0.09895	3.56426
0.099	3.56426
0.09905	3.56426
[truncated: 5,812 more rows]
