# Supplementary material for: An evolutionarily conserved glycine-tyrosine motif forms a folding core in outer membrane proteins
Source: PLoS One. 2017 Aug 3;12(8):e0182016. doi: 10.1371/journal.pone.0182016 (PMC5542473; doi:10.1371/journal.pone.0182016)
Supplement: S1 File — (ZIP) [file pone.0182016.s001.zip › OmpX stopflow RAW data/OmpX WT 3/ompx_wt_ch1_012.bka]

BIO-KINE ASCII FILE
_COMMENT	External device
_COMMENT	Kinetics measurement
_COMMENT	Y Unit : Volt, X Unit : s
_COMMENT	Timebase 1 = .00005 s 5001 pts
_COMMENT	Timebase 2 = .001 s 2749 pts
_COMMENT	Timebase 3 = .5 s 44 pts
_SFM	SFM-300 /S Advanced mode
_SFM	Ratio : S1: 950, S2: 950, S3: 100
_SFM	Content : S1: , S2: , S3:
_SFM	Concentration : S1: , S2: , S3:
_SFM	Total volume : 422 �l Flow : 14 mL/s
_SFM	Acquisition start : 10 ms before stop
_SFM	cuve=FC-08, s1=10 ml , s2=10 ml , s3=1.9 ml
_UNITX	s
_UNITY	Volt
_DELTAX	0
_DATA
1e-300	2.52215
5e-5	2.53059
1e-4	2.53903
1.5e-4	2.54779
2e-4	2.55688
2.5e-4	2.56499
3e-4	2.57375
3.5e-4	2.58219
4e-4	2.59095
4.5e-4	2.59907
5e-4	2.60718
5.5e-4	2.61497
6e-4	2.62211
6.5e-4	2.62925
7e-4	2.63574
7.5e-4	2.64223
8e-4	2.6484
8.5e-4	2.65359
9e-4	2.65846
9.5e-4	2.663
0.001	2.66722
0.00105	2.67047
0.0011	2.67339
0.00115	2.67598
0.0012	2.67761
0.00125	2.67923
0.0013	2.67988
0.00135	2.68053
0.0014	2.68085
0.00145	2.68085
0.0015	2.68053
0.00155	2.67988
0.0016	2.67923
0.00165	2.67793
0.0017	2.67663
0.00175	2.67468
0.0018	2.67274
0.00185	2.67014
0.0019	2.66787
0.00195	2.66462
0.002	2.6617
0.00205	2.65813
0.0021	2.65424
0.00215	2.65034
0.0022	2.6458
0.00225	2.64158
0.0023	2.63704
0.00235	2.63185
0.0024	2.62698
0.00245	2.62178
0.0025	2.61659
0.00255	2.6114
0.0026	2.60523
0.00265	2.60004
0.0027	2.59452
0.00275	2.58965
0.0028	2.58414
0.00285	2.57894
0.0029	2.57375
0.00295	2.56888
0.003	2.56402
0.00305	2.55947
0.0031	2.55493
0.00315	2.55071
0.0032	2.54649
0.00325	2.5426
0.0033	2.53903
0.00335	2.53546
0.0034	2.53221
0.00345	2.52929
0.0035	2.52637
0.00355	2.52442
0.0036	2.5228
0.00365	2.5215
0.0037	2.52085
0.00375	2.52085
0.0038	2.52085
0.00385	2.52118
0.0039	2.52215
0.00395	2.5241
0.004	2.52572
0.00405	2.52799
0.0041	2.53091
0.00415	2.53416
0.0042	2.5374
0.00425	2.54162
0.0043	2.54519
0.00435	2.55006
0.0044	2.55493
0.00445	2.56012
0.0045	2.56531
0.00455	2.57116
0.0046	2.577
0.00465	2.58316
0.0047	2.58965
0.00475	2.59615
0.0048	2.60231
0.00485	2.6088
0.0049	2.61627
0.00495	2.62341
0.005	2.63087
0.00505	2.63866
0.0051	2.6458
0.00515	2.65327
0.0052	2.6617
0.00525	2.66982
0.0053	2.67825
0.00535	2.68669
0.0054	2.69578
0.00545	2.70422
0.0055	2.71298
0.00555	2.72174
0.0056	2.72986
0.00565	2.73862
0.0057	2.74673
0.00575	2.7542
0.0058	2.76199
0.00585	2.76913
0.0059	2.77594
0.00595	2.78178
0.006	2.78763
0.00605	2.79249
0.0061	2.79736
0.00615	2.80093
0.0062	2.80353
0.00625	2.80645
0.0063	2.8084
0.00635	2.80905
0.0064	2.80905
0.00645	2.8084
0.0065	2.80742
0.00655	2.80548
0.0066	2.8032
0.00665	2.80028
0.0067	2.79639
0.00675	2.79282
0.0068	2.7886
0.00685	2.78373
0.0069	2.77919
0.00695	2.77432
0.007	2.7688
0.00705	2.76361
0.0071	2.75842
0.00715	2.75387
0.0072	2.74868
0.00725	2.74414
0.0073	2.73959
0.00735	2.73505
0.0074	2.73148
0.00745	2.72791
0.0075	2.72434
0.00755	2.72207
0.0076	2.71915
0.00765	2.71752
0.0077	2.7159
0.00775	2.71525
0.0078	2.71395
0.00785	2.71363
0.0079	2.71331
0.00795	2.71395
0.008	2.7146
0.00805	2.71525
0.0081	2.71688
0.00815	2.71817
0.0082	2.72012
0.00825	2.72207
0.0083	2.72402
0.00835	2.72629
0.0084	2.72888
0.00845	2.73116
0.0085	2.7344
0.00855	2.73667
0.0086	2.73927
0.00865	2.74219
0.0087	2.74446
0.00875	2.74673
0.0088	2.74901
0.00885	2.75095
0.0089	2.7529
0.00895	2.7542
0.009	2.7555
0.00905	2.75647
0.0091	2.75647
0.00915	2.75647
0.0092	2.75647
0.00925	2.75615
0.0093	2.75485
0.00935	2.75355
0.0094	2.75193
0.00945	2.7503
0.0095	2.74836
0.00955	2.74673
0.0096	2.74414
0.00965	2.74219
0.0097	2.73992
0.00975	2.73862
0.0098	2.73635
0.00985	2.73473
0.0099	2.7331
0.00995	2.73245
0.01	2.73116
0.01005	2.73083
0.0101	2.73051
0.01015	2.73051
0.0102	2.73083
0.01025	2.73116
0.0103	2.73213
0.01035	2.73343
0.0104	2.73505
0.01045	2.73667
0.0105	2.73927
0.01055	2.74122
0.0106	2.74414
0.01065	2.74673
0.0107	2.74998
0.01075	2.75258
0.0108	2.75582
0.01085	2.75842
0.0109	2.76134
0.01095	2.76426
0.011	2.76718
0.01105	2.76978
0.0111	2.7727
0.01115	2.77464
0.0112	2.77757
0.01125	2.77984
0.0113	2.78146
0.01135	2.78308
0.0114	2.78503
0.01145	2.78665
0.0115	2.78795
0.01155	2.78925
0.0116	2.79022
0.01165	2.79152
0.0117	2.79282
0.01175	2.79347
0.0118	2.79477
0.01185	2.79639
0.0119	2.79769
0.01195	2.79931
0.012	2.80158
0.01205	2.8032
0.0121	2.8058
0.01215	2.8084
0.0122	2.81067
0.01225	2.81359
0.0123	2.81683
0.01235	2.81976
0.0124	2.82333
0.01245	2.82657
0.0125	2.82982
0.01255	2.83306
0.0126	2.83663
0.01265	2.83988
0.0127	2.84345
0.01275	2.84637
0.0128	2.85026
0.01285	2.85351
0.0129	2.85708
0.01295	2.86032
0.013	2.86357
0.01305	2.86681
0.0131	2.87006
0.01315	2.87266
0.0132	2.87525
0.01325	2.87785
0.0133	2.88012
0.01335	2.88142
0.0134	2.88369
0.01345	2.88564
0.0135	2.88694
0.01355	2.88888
0.0136	2.88953
0.01365	2.89083
0.0137	2.8918
0.01375	2.89245
0.0138	2.89343
0.01385	2.89375
0.0139	2.89473
0.01395	2.89473
0.014	2.89505
0.01405	2.8957
0.0141	2.89602
0.01415	2.89635
0.0142	2.897
0.01425	2.89732
0.0143	2.89797
0.01435	2.89765
0.0144	2.89797
0.01445	2.89797
0.0145	2.89765
0.01455	2.89765
0.0146	2.8983
0.01465	2.8983
0.0147	2.89797
0.01475	2.89765
0.0148	2.89732
0.01485	2.89667
0.0149	2.89602
0.01495	2.8957
0.015	2.89537
0.01505	2.89408
0.0151	2.89375
0.01515	2.89278
0.0152	2.8918
0.01525	2.89083
0.0153	2.89051
0.01535	2.88921
0.0154	2.88823
0.01545	2.88726
0.0155	2.88629
0.01555	2.88564
0.0156	2.88499
0.01565	2.88466
0.0157	2.88402
0.01575	2.88304
0.0158	2.88272
0.01585	2.88272
0.0159	2.88207
0.01595	2.88207
0.016	2.88239
0.01605	2.88239
0.0161	2.88272
0.01615	2.88272
0.0162	2.88337
0.01625	2.88369
0.0163	2.88434
0.01635	2.88531
0.0164	2.88564
0.01645	2.88629
0.0165	2.88726
0.01655	2.88791
0.0166	2.88823
0.01665	2.88921
0.0167	2.89051
0.01675	2.89083
0.0168	2.8918
0.01685	2.89245
0.0169	2.8931
0.01695	2.89343
0.017	2.89408
0.01705	2.8944
0.0171	2.8944
0.01715	2.89505
0.0172	2.89537
0.01725	2.8957
0.0173	2.89537
0.01735	2.89602
0.0174	2.89602
0.01745	2.89602
0.0175	2.89635
0.01755	2.89635
0.0176	2.89602
0.01765	2.89602
0.0177	2.89635
0.01775	2.89635
0.0178	2.89602
0.01785	2.89602
0.0179	2.8957
0.01795	2.89602
0.018	2.8957
0.01805	2.89537
0.0181	2.89537
0.01815	2.89537
0.0182	2.89537
0.01825	2.89537
0.0183	2.89505
0.01835	2.89537
0.0184	2.89537
0.01845	2.89537
0.0185	2.89602
0.01855	2.89602
0.0186	2.897
0.01865	2.89732
0.0187	2.89797
0.01875	2.8983
0.0188	2.89862
0.01885	2.89959
0.0189	2.89992
0.01895	2.90024
0.019	2.90154
0.01905	2.90187
0.0191	2.90219
0.01915	2.90316
0.0192	2.90349
0.01925	2.90381
0.0193	2.90414
0.01935	2.90479
0.0194	2.90544
0.01945	2.90544
0.0195	2.90576
0.01955	2.90641
0.0196	2.90673
0.01965	2.90673
0.0197	2.90738
0.01975	2.90738
0.0198	2.90771
0.01985	2.90803
0.0199	2.90868
0.01995	2.90868
0.02	2.90933
0.02005	2.90998
0.0201	2.90965
0.02015	2.9103
0.0202	2.91095
0.02025	2.91128
0.0203	2.91128
0.02035	2.9116
0.0204	2.91193
0.02045	2.91258
0.0205	2.91258
0.02055	2.91322
0.0206	2.91322
0.02065	2.9142
0.0207	2.91452
0.02075	2.91452
0.0208	2.91485
0.02085	2.9155
0.0209	2.91582
0.02095	2.91647
0.021	2.91679
0.02105	2.91679
0.0211	2.91712
0.02115	2.91777
0.0212	2.91842
0.02125	2.91939
0.0213	2.91939
0.02135	2.92004
0.0214	2.92036
0.02145	2.92134
0.0215	2.92199
0.02155	2.92264
0.0216	2.92361
0.02165	2.92393
0.0217	2.92458
0.02175	2.92556
0.0218	2.92621
0.02185	2.92718
0.0219	2.92783
0.02195	2.92848
0.022	2.9288
0.02205	2.92945
0.0221	2.93042
0.02215	2.93075
0.0222	2.9314
0.02225	2.93205
0.0223	2.9327
0.02235	2.93335
0.0224	2.93399
0.02245	2.93432
0.0225	2.93562
0.02255	2.93627
0.0226	2.93692
0.02265	2.93789
0.0227	2.93854
0.02275	2.93951
0.0228	2.94049
0.02285	2.94113
0.0229	2.94178
0.02295	2.94243
0.023	2.94308
0.02305	2.94373
0.0231	2.94438
0.02315	2.9447
0.0232	2.94503
0.02325	2.94535
0.0233	2.946
0.02335	2.94633
0.0234	2.94633
0.02345	2.94665
0.0235	2.94665
0.02355	2.94698
0.0236	2.94698
0.02365	2.94698
0.0237	2.94698
0.02375	2.9473
0.0238	2.94698
0.02385	2.9473
0.0239	2.9473
0.02395	2.9473
0.024	2.94665
0.02405	2.94665
0.0241	2.94698
0.02415	2.94698
0.0242	2.94665
0.02425	2.94698
0.0243	2.94665
0.02435	2.94665
0.0244	2.94665
0.02445	2.94665
0.0245	2.94633
0.02455	2.946
0.0246	2.94568
0.02465	2.94568
0.0247	2.94568
0.02475	2.94568
0.0248	2.94535
0.02485	2.94503
0.0249	2.94535
0.02495	2.94568
0.025	2.94568
0.02505	2.94568
0.0251	2.94633
0.02515	2.94665
0.0252	2.94698
0.02525	2.94763
0.0253	2.94827
0.02535	2.94892
0.0254	2.94957
0.02545	2.95055
0.0255	2.95184
0.02555	2.95217
0.0256	2.95314
0.02565	2.95444
0.0257	2.95509
0.02575	2.95574
0.0258	2.95704
0.02585	2.95769
0.0259	2.95866
0.02595	2.95931
0.026	2.95996
0.02605	2.96126
0.0261	2.96223
0.02615	2.96288
0.0262	2.96353
0.02625	2.9645
0.0263	2.96483
0.02635	2.96483
0.0264	2.9658
0.02645	2.96645
0.0265	2.96677
0.02655	2.96775
0.0266	2.96775
0.02665	2.9684
0.0267	2.9684
0.02675	2.96872
0.0268	2.96905
0.02685	2.96872
0.0269	2.96905
0.02695	2.96905
0.027	2.96905
0.02705	2.96905
0.0271	2.96905
0.02715	2.96872
0.0272	2.96905
0.02725	2.96872
0.0273	2.96905
0.02735	2.96937
0.0274	2.96937
0.02745	2.96969
0.0275	2.97002
0.02755	2.97002
0.0276	2.97067
0.02765	2.97099
0.0277	2.97164
0.02775	2.97197
0.0278	2.97164
0.02785	2.97262
0.0279	2.97294
0.02795	2.97326
0.028	2.97391
0.02805	2.97391
0.0281	2.97456
0.02815	2.97489
0.0282	2.97521
0.02825	2.97619
0.0283	2.97651
0.02835	2.97716
0.0284	2.97748
0.02845	2.97846
0.0285	2.97911
0.02855	2.98008
0.0286	2.9804
0.02865	2.98138
0.0287	2.9817
0.02875	2.98235
0.0288	2.983
0.02885	2.98333
0.0289	2.9843
0.02895	2.98462
0.029	2.98462
0.02905	2.98462
0.0291	2.98592
0.02915	2.9856
0.0292	2.98657
0.02925	2.98657
0.0293	2.98722
0.02935	2.98754
0.0294	2.98819
0.02945	2.98852
0.0295	2.98917
0.02955	2.98982
0.0296	2.98982
0.02965	2.99047
0.0297	2.99079
0.02975	2.99079
0.0298	2.99144
0.02985	2.99209
0.0299	2.99176
0.02995	2.99241
0.03	2.99209
0.03005	2.99274
0.0301	2.99339
0.03015	2.99371
0.0302	2.99371
0.03025	2.99404
0.0303	2.99436
0.03035	2.99468
0.0304	2.99501
0.03045	2.99566
0.0305	2.99566
0.03055	2.99598
0.0306	2.99663
0.03065	2.99663
0.0307	2.99663
0.03075	2.99761
0.0308	2.99761
0.03085	2.99793
0.0309	2.9989
0.03095	2.9989
0.031	2.9989
0.03105	2.99988
0.0311	3.00053
0.03115	3.00053
0.0312	3.00053
0.03125	3.00118
0.0313	3.00118
0.03135	3.00118
0.0314	3.0015
0.03145	3.0015
0.0315	3.00182
0.03155	3.00182
0.0316	3.00182
0.03165	3.00182
0.0317	3.00182
0.03175	3.00247
0.0318	3.00215
0.03185	3.00247
0.0319	3.00312
0.03195	3.00312
0.032	3.00312
0.03205	3.00312
0.0321	3.00377
0.03215	3.0041
0.0322	3.00442
0.03225	3.00507
0.0323	3.00539
0.03235	3.00572
0.0324	3.00604
0.03245	3.00669
0.0325	3.00734
0.03255	3.00767
0.0326	3.00799
0.03265	3.00864
0.0327	3.00929
0.03275	3.00961
0.0328	3.01026
0.03285	3.01091
0.0329	3.01156
0.03295	3.01124
0.033	3.01189
0.03305	3.01286
0.0331	3.01286
0.03315	3.01383
0.0332	3.01383
0.03325	3.01448
0.0333	3.01481
0.03335	3.01513
0.0334	3.01546
0.03345	3.0161
0.0335	3.01675
0.03355	3.01708
0.0336	3.01773
0.03365	3.01838
0.0337	3.01903
0.03375	3.02
0.0338	3.02032
0.03385	3.0213
0.0339	3.02227
0.03395	3.02324
0.034	3.02454
0.03405	3.02519
0.0341	3.02584
0.03415	3.02681
0.0342	3.02844
0.03425	3.02909
0.0343	3.03006
0.03435	3.03103
0.0344	3.03201
0.03445	3.03298
0.0345	3.03363
0.03455	3.0346
0.0346	3.03525
0.03465	3.0359
0.0347	3.0372
0.03475	3.03688
0.0348	3.03785
0.03485	3.0385
0.0349	3.03882
0.03495	3.03915
0.035	3.03947
0.03505	3.04012
0.0351	3.04012
0.03515	3.04077
0.0352	3.04077
0.03525	3.04077
0.0353	3.04142
0.03535	3.04174
0.0354	3.04174
0.03545	3.04207
0.0355	3.04174
0.03555	3.04239
0.0356	3.04239
0.03565	3.04272
0.0357	3.04239
0.03575	3.04272
0.0358	3.04239
0.03585	3.04272
0.0359	3.04239
0.03595	3.04239
0.036	3.04239
0.03605	3.04207
0.0361	3.04142
0.03615	3.04174
0.0362	3.04142
0.03625	3.04174
0.0363	3.04142
0.03635	3.04109
0.0364	3.04109
0.03645	3.04142
0.0365	3.04174
0.03655	3.04174
0.0366	3.04142
0.03665	3.04207
0.0367	3.04272
0.03675	3.04272
0.0368	3.04337
0.03685	3.04434
0.0369	3.04499
0.03695	3.04564
0.037	3.04661
0.03705	3.04726
0.0371	3.04823
0.03715	3.04921
0.0372	3.05051
0.03725	3.05115
0.0373	3.05213
0.03735	3.05375
0.0374	3.05472
0.03745	3.05537
0.0375	3.05667
0.03755	3.05732
0.0376	3.05862
0.03765	3.05959
0.0377	3.05992
0.03775	3.06122
0.0378	3.06089
0.03785	3.06154
0.0379	3.06219
0.03795	3.06251
0.038	3.06186
0.03805	3.06284
0.0381	3.06284
0.03815	3.06284
0.0382	3.06316
0.03825	3.06284
0.0383	3.06284
0.03835	3.06284
0.0384	3.06284
0.03845	3.06316
0.0385	3.06219
0.03855	3.06219
0.0386	3.06219
0.03865	3.06154
0.0387	3.06122
0.03875	3.06089
0.0388	3.06024
0.03885	3.05992
0.0389	3.05927
0.03895	3.05894
0.039	3.05862
0.03905	3.05829
0.0391	3.05829
0.03915	3.05797
0.0392	3.05732
0.03925	3.057
0.0393	3.057
0.03935	3.05732
0.0394	3.05732
0.03945	3.05765
0.0395	3.05797
0.03955	3.05862
0.0396	3.05894
0.03965	3.05959
0.0397	3.06024
0.03975	3.06122
0.0398	3.06219
0.03985	3.06284
0.0399	3.06381
0.03995	3.06479
0.04	3.06576
0.04005	3.06738
0.0401	3.06836
0.04015	3.06933
0.0402	3.07095
0.04025	3.07225
0.0403	3.07355
0.04035	3.07517
0.0404	3.07614
0.04045	3.07777
0.0405	3.07874
0.04055	3.08004
0.0406	3.08069
0.04065	3.08199
0.0407	3.08328
0.04075	3.08393
0.0408	3.08458
0.04085	3.08523
0.0409	3.08588
0.04095	3.08653
0.041	3.08685
0.04105	3.08718
0.0411	3.0875
0.04115	3.08783
0.0412	3.08783
0.04125	3.08783
0.0413	3.08815
0.04135	3.08815
0.0414	3.08783
0.04145	3.08815
0.0415	3.08848
0.04155	3.08848
0.0416	3.08815
0.04165	3.08848
0.0417	3.08848
0.04175	3.08848
0.0418	3.08815
0.04185	3.08815
0.0419	3.08848
0.04195	3.0888
0.042	3.0888
0.04205	3.0888
0.0421	3.08913
0.04215	3.08913
0.0422	3.08913
0.04225	3.08978
0.0423	3.08978
0.04235	3.09042
0.0424	3.09042
0.04245	3.09107
0.0425	3.09107
0.04255	3.0914
0.0426	3.09205
0.04265	3.09237
0.0427	3.0927
0.04275	3.09335
0.0428	3.09432
0.04285	3.09497
0.0429	3.09562
0.04295	3.09594
0.043	3.09724
0.04305	3.09789
0.0431	3.09854
0.04315	3.09984
0.0432	3.10049
0.04325	3.10178
0.0433	3.10308
0.04335	3.10406
0.0434	3.10535
0.04345	3.10633
0.0435	3.10763
0.04355	3.1086
0.0436	3.10925
0.04365	3.11055
0.0437	3.11152
0.04375	3.11282
0.0438	3.11379
0.04385	3.11444
0.0439	3.11541
0.04395	3.11639
0.044	3.11736
0.04405	3.11801
0.0441	3.11963
0.04415	3.11996
0.0442	3.12126
0.04425	3.12158
0.0443	3.12255
0.04435	3.1232
0.0444	3.12353
0.04445	3.12418
0.0445	3.1245
0.04455	3.1245
0.0446	3.1245
0.04465	3.1245
0.0447	3.12483
0.04475	3.12515
0.0448	3.12483
0.04485	3.12483
0.0449	3.1245
0.04495	3.1245
0.045	3.12483
0.04505	3.1245
0.0451	3.1245
0.04515	3.1245
0.0452	3.1245
0.04525	3.1245
0.0453	3.12418
0.04535	3.12483
0.0454	3.1245
0.04545	3.12418
0.0455	3.1245
0.04555	3.1245
0.0456	3.12483
0.04565	3.12515
0.0457	3.12515
0.04575	3.1258
0.0458	3.12645
0.04585	3.12677
0.0459	3.1271
0.04595	3.12807
0.046	3.1284
0.04605	3.12905
0.0461	3.12969
0.04615	3.13002
0.0462	3.13099
0.04625	3.13132
0.0463	3.13229
0.04635	3.13262
0.0464	3.13294
0.04645	3.13359
0.0465	3.13424
0.04655	3.13456
0.0466	3.13456
0.04665	3.13489
0.0467	3.13489
0.04675	3.13521
0.0468	3.13521
0.04685	3.13521
0.0469	3.13489
0.04695	3.13489
0.047	3.13456
0.04705	3.13489
0.0471	3.13456
0.04715	3.13424
0.0472	3.13424
0.04725	3.13424
0.0473	3.13424
0.04735	3.13456
0.0474	3.13456
0.04745	3.13456
0.0475	3.13489
0.04755	3.13521
0.0476	3.13554
0.04765	3.13586
0.0477	3.13651
0.04775	3.13716
0.0478	3.13781
0.04785	3.13846
0.0479	3.13878
0.04795	3.14008
0.048	3.1404
0.04805	3.14105
0.0481	3.1417
0.04815	3.14235
0.0482	3.143
0.04825	3.14333
0.0483	3.1443
0.04835	3.14462
0.0484	3.14495
0.04845	3.14527
0.0485	3.14625
0.04855	3.14657
0.0486	3.1469
0.04865	3.14722
0.0487	3.14787
0.04875	3.14819
0.0488	3.14884
0.04885	3.14949
0.0489	3.14949
0.04895	3.15014
0.049	3.15079
0.04905	3.15079
0.0491	3.15111
0.04915	3.15144
0.0492	3.15209
0.04925	3.15241
0.0493	3.15274
0.04935	3.15274
0.0494	3.15306
0.04945	3.15306
0.0495	3.15371
0.04955	3.15436
0.0496	3.15371
0.04965	3.15404
0.0497	3.15404
0.04975	3.15404
0.0498	3.15371
0.04985	3.15371
0.0499	3.15339
0.04995	3.15371
0.05	3.15306
0.05005	3.15274
0.0501	3.15274
0.05015	3.15274
0.0502	3.15274
0.05025	3.15241
0.0503	3.15241
0.05035	3.15274
0.0504	3.15306
0.05045	3.15339
0.0505	3.15371
0.05055	3.15436
0.0506	3.15468
0.05065	3.15501
0.0507	3.15598
0.05075	3.15631
0.0508	3.15696
0.05085	3.15793
0.0509	3.15858
0.05095	3.15988
0.051	3.16085
0.05105	3.16182
0.0511	3.16247
0.05115	3.16377
0.0512	3.16442
0.05125	3.16604
0.0513	3.16702
0.05135	3.16799
0.0514	3.16929
0.05145	3.16994
0.0515	3.17156
0.05155	3.17253
0.0516	3.17351
0.05165	3.17416
0.0517	3.17513
0.05175	3.17643
0.0518	3.17708
0.05185	3.17773
0.0519	3.17903
0.05195	3.17935
0.052	3.18
0.05205	3.18097
0.0521	3.1813
0.05215	3.18227
0.0522	3.1826
0.05225	3.18292
0.0523	3.18324
0.05235	3.18422
0.0524	3.18422
0.05245	3.18454
0.0525	3.18487
0.05255	3.18519
0.0526	3.18552
0.05265	3.18552
0.0527	3.18584
0.05275	3.18617
0.0528	3.18649
0.05285	3.18649
0.0529	3.18681
0.05295	3.18681
0.053	3.18681
0.05305	3.18746
0.0531	3.18714
0.05315	3.18746
0.0532	3.18714
0.05325	3.18811
0.0533	3.18779
0.05335	3.18811
0.0534	3.18844
0.05345	3.18909
0.0535	3.18909
0.05355	3.18909
0.0536	3.18973
0.05365	3.19006
0.0537	3.19071
0.05375	3.19103
0.0538	3.19168
0.05385	3.19201
0.0539	3.19266
0.05395	3.1933
0.054	3.19363
0.05405	3.19428
0.0541	3.19493
0.05415	3.1959
0.0542	3.19623
0.05425	3.19687
0.0543	3.19752
0.05435	3.1985
0.0544	3.19915
0.05445	3.19947
0.0545	3.1998
0.05455	3.20044
0.0546	3.20077
0.05465	3.20142
0.0547	3.20142
0.05475	3.20207
0.0548	3.20239
0.05485	3.20239
0.0549	3.20272
0.05495	3.20239
0.055	3.20304
0.05505	3.20272
0.0551	3.20304
0.05515	3.20272
0.0552	3.20272
0.05525	3.20304
0.0553	3.20337
0.05535	3.20272
0.0554	3.20337
0.05545	3.20337
0.0555	3.20337
0.05555	3.20369
0.0556	3.20369
0.05565	3.20369
0.0557	3.20369
0.05575	3.20401
0.0558	3.20401
0.05585	3.20434
0.0559	3.20401
0.05595	3.20401
0.056	3.20466
0.05605	3.20466
0.0561	3.20564
0.05615	3.20564
0.0562	3.20596
0.05625	3.20629
0.0563	3.20661
0.05635	3.20758
0.0564	3.20791
0.05645	3.20856
0.0565	3.20921
0.05655	3.21018
0.0566	3.21051
0.05665	3.21115
0.0567	3.2118
0.05675	3.21245
0.0568	3.21343
0.05685	3.21375
0.0569	3.21472
0.05695	3.21505
0.057	3.21602
0.05705	3.21635
0.0571	3.217
0.05715	3.21797
0.0572	3.21829
0.05725	3.21862
0.0573	3.21959
0.05735	3.21992
0.0574	3.22057
0.05745	3.22122
0.0575	3.22186
0.05755	3.22219
0.0576	3.22349
0.05765	3.22381
0.0577	3.22446
0.05775	3.22511
0.0578	3.22576
0.05785	3.22608
0.0579	3.22673
0.05795	3.22738
0.058	3.22771
0.05805	3.22836
0.0581	3.22868
0.05815	3.229
0.0582	3.22933
0.05825	3.22998
0.0583	3.2303
0.05835	3.2303
0.0584	3.2303
0.05845	3.23063
0.0585	3.23095
0.05855	3.23128
0.0586	3.2316
0.05865	3.23193
0.0587	3.23225
0.05875	3.23225
0.0588	3.23193
0.05885	3.23225
0.0589	3.23257
0.05895	3.2329
0.059	3.23322
0.05905	3.23322
0.0591	3.23322
0.05915	3.23355
0.0592	3.23355
0.05925	3.23387
0.0593	3.23452
0.05935	3.2342
0.0594	3.23485
0.05945	3.23485
0.0595	3.23485
0.05955	3.23485
0.0596	3.2355
0.05965	3.2355
0.0597	3.23582
0.05975	3.2355
0.0598	3.23582
0.05985	3.23582
0.0599	3.23614
0.05995	3.23647
0.06	3.23712
0.06005	3.23679
0.0601	3.23712
0.06015	3.23712
0.0602	3.23777
0.06025	3.23809
0.0603	3.23874
0.06035	3.23907
0.0604	3.23939
0.06045	3.23971
0.0605	3.23971
0.06055	3.24069
0.0606	3.24166
0.06065	3.24166
0.0607	3.24199
0.06075	3.24231
0.0608	3.24264
0.06085	3.24328
0.0609	3.24328
0.06095	3.24328
0.061	3.24328
0.06105	3.24361
0.0611	3.24393
0.06115	3.24393
0.0612	3.24393
0.06125	3.24393
0.0613	3.24393
0.06135	3.24393
0.0614	3.24393
0.06145	3.24361
0.0615	3.24361
0.06155	3.24426
0.0616	3.24393
0.06165	3.24458
0.0617	3.24458
0.06175	3.24458
0.0618	3.24491
0.06185	3.24523
0.0619	3.24556
0.06195	3.24556
0.062	3.24588
0.06205	3.24621
0.0621	3.24685
0.06215	3.24653
0.0622	3.24653
0.06225	3.2475
0.0623	3.24815
0.06235	3.24815
0.0624	3.24848
0.06245	3.24913
0.0625	3.24945
0.06255	3.24945
0.0626	3.25042
0.06265	3.25042
0.0627	3.2514
0.06275	3.25205
0.0628	3.2527
0.06285	3.25367
0.0629	3.25464
0.06295	3.25497
0.063	3.25627
0.06305	3.25756
0.0631	3.25821
0.06315	3.25919
0.0632	3.25984
0.06325	3.26049
0.0633	3.26211
0.06335	3.26243
0.0634	3.26373
0.06345	3.26438
0.0635	3.26535
0.06355	3.266
0.0636	3.26665
0.06365	3.2673
0.0637	3.2673
0.06375	3.26827
0.0638	3.26827
0.06385	3.26892
0.0639	3.26925
0.06395	3.26957
0.064	3.26925
0.06405	3.26957
0.0641	3.26925
0.06415	3.2699
0.0642	3.27022
0.06425	3.27022
0.0643	3.27055
0.06435	3.27055
0.0644	3.27055
0.06445	3.27087
0.0645	3.2712
0.06455	3.27184
0.0646	3.27184
0.06465	3.27217
0.0647	3.27282
0.06475	3.27347
0.0648	3.27314
0.06485	3.27412
0.0649	3.27412
0.06495	3.27509
0.065	3.27509
0.06505	3.27574
0.0651	3.27606
0.06515	3.27639
0.0652	3.27704
0.06525	3.27769
0.0653	3.27736
0.06535	3.27769
0.0654	3.27866
0.06545	3.27866
0.0655	3.27898
0.06555	3.27996
0.0656	3.28028
0.06565	3.28061
0.0657	3.28126
0.06575	3.28191
0.0658	3.28223
0.06585	3.28288
0.0659	3.28353
0.06595	3.28385
0.066	3.28483
0.06605	3.28548
0.0661	3.28515
0.06615	3.28645
0.0662	3.28677
0.06625	3.28775
0.0663	3.28807
0.06635	3.28872
0.0664	3.28905
0.06645	3.28937
0.0665	3.29034
0.06655	3.29034
0.0666	3.29099
0.06665	3.29164
0.0667	3.29229
0.06675	3.29294
0.0668	3.29326
0.06685	3.29424
0.0669	3.29489
0.06695	3.29554
0.067	3.29651
0.06705	3.29716
0.0671	3.29716
0.06715	3.29846
0.0672	3.29911
0.06725	3.30008
0.0673	3.30073
0.06735	3.30073
0.0674	3.3017
0.06745	3.30203
0.0675	3.30203
0.06755	3.303
0.0676	3.303
0.06765	3.30365
0.0677	3.30397
0.06775	3.30397
0.0678	3.30397
0.06785	3.30462
0.0679	3.3043
0.06795	3.30462
0.068	3.30495
0.06805	3.30495
0.0681	3.30495
0.06815	3.30495
0.0682	3.30495
0.06825	3.30527
0.0683	3.30527
0.06835	3.3056
0.0684	3.30625
0.06845	3.3069
0.0685	3.3069
0.06855	3.3069
0.0686	3.30754
0.06865	3.30754
0.0687	3.30819
0.06875	3.30852
0.0688	3.30917
0.06885	3.31014
0.0689	3.31047
0.06895	3.31079
0.069	3.31079
0.06905	3.31111
0.0691	3.31176
0.06915	3.31176
0.0692	3.31209
0.06925	3.31209
0.0693	3.31241
0.06935	3.31274
0.0694	3.31274
0.06945	3.31274
0.0695	3.31274
0.06955	3.31306
0.0696	3.31306
0.06965	3.31306
0.0697	3.31306
0.06975	3.31306
0.0698	3.31274
0.06985	3.31274
0.0699	3.31241
0.06995	3.31274
0.07	3.31274
0.07005	3.31241
0.0701	3.31209
0.07015	3.31209
0.0702	3.31241
0.07025	3.31144
0.0703	3.31209
0.07035	3.31176
0.0704	3.31144
0.07045	3.31144
0.0705	3.31144
0.07055	3.31144
0.0706	3.31209
0.07065	3.31176
0.0707	3.31176
0.07075	3.31209
0.0708	3.31241
0.07085	3.31241
0.0709	3.31274
0.07095	3.31306
0.071	3.31371
0.07105	3.31404
0.0711	3.31468
0.07115	3.31501
0.0712	3.31566
0.07125	3.31631
0.0713	3.31663
0.07135	3.31728
0.0714	3.31793
0.07145	3.31825
0.0715	3.3189
0.07155	3.3189
0.0716	3.31955
0.07165	3.31955
0.0717	3.31988
0.07175	3.32085
0.0718	3.32053
0.07185	3.32118
0.0719	3.32118
0.07195	3.3215
0.072	3.3215
0.07205	3.3215
0.0721	3.32182
0.07215	3.32215
0.0722	3.3228
0.07225	3.3228
0.0723	3.32312
0.07235	3.32312
0.0724	3.3228
0.07245	3.32345
0.0725	3.3241
0.07255	3.32442
0.0726	3.32442
0.07265	3.32475
0.0727	3.32539
0.07275	3.32604
0.0728	3.32604
0.07285	3.32669
0.0729	3.32702
0.07295	3.32767
0.073	3.32832
0.07305	3.32864
0.0731	3.32994
0.07315	3.33059
0.0732	3.33156
0.07325	3.33221
0.0733	3.33318
0.07335	3.33416
0.0734	3.33481
0.07345	3.3361
0.0735	3.33675
0.07355	3.33773
0.0736	3.3387
0.07365	3.33967
0.0737	3.34032
0.07375	3.3413
0.0738	3.34227
0.07385	3.34324
0.0739	3.34389
0.07395	3.34487
0.074	3.34519
0.07405	3.34649
0.0741	3.34746
0.07415	3.34811
0.0742	3.34876
0.07425	3.34941
0.0743	3.35006
0.07435	3.35071
0.0744	3.35103
0.07445	3.35168
0.0745	3.35201
0.07455	3.35266
0.0746	3.35201
0.07465	3.35233
0.0747	3.35266
0.07475	3.35298
0.0748	3.35298
0.07485	3.35266
0.0749	3.35233
0.07495	3.35201
0.075	3.35233
0.07505	3.35136
0.0751	3.35136
0.07515	3.35136
0.0752	3.35071
0.07525	3.35006
0.0753	3.35038
0.07535	3.35006
0.0754	3.34973
0.07545	3.34973
0.0755	3.35038
0.07555	3.35006
0.0756	3.35006
0.07565	3.35071
0.0757	3.35103
0.07575	3.35136
0.0758	3.35168
0.07585	3.35266
0.0759	3.3533
0.07595	3.35395
0.076	3.35428
0.07605	3.35558
0.0761	3.3559
0.07615	3.35687
0.0762	3.35785
0.07625	3.3585
0.0763	3.35915
0.07635	3.35947
0.0764	3.36044
0.07645	3.36077
0.0765	3.36174
0.07655	3.36239
0.0766	3.36304
0.07665	3.36369
0.0767	3.36401
0.07675	3.36434
0.0768	3.36499
0.07685	3.36531
0.0769	3.36596
0.07695	3.36661
0.077	3.36726
0.07705	3.36726
0.0771	3.36758
0.07715	3.36823
0.0772	3.36856
0.07725	3.36921
0.0773	3.36986
0.07735	3.37051
0.0774	3.37115
0.07745	3.37115
0.0775	3.37213
0.07755	3.37245
0.0776	3.3731
0.07765	3.37343
0.0777	3.37375
0.07775	3.37472
0.0778	3.37505
0.07785	3.37537
0.0779	3.37537
0.07795	3.37635
0.078	3.37667
0.07805	3.377
0.0781	3.37732
0.07815	3.37797
0.0782	3.37797
0.07825	3.37862
0.0783	3.37862
0.07835	3.37894
0.0784	3.37959
0.07845	3.37894
0.0785	3.37927
0.07855	3.37927
0.0786	3.37927
0.07865	3.37894
0.0787	3.37829
0.07875	3.37862
0.0788	3.37862
0.07885	3.37862
0.0789	3.37797
0.07895	3.37797
0.079	3.37797
0.07905	3.37797
0.0791	3.37765
0.07915	3.37765
0.0792	3.37732
0.07925	3.377
0.0793	3.377
0.07935	3.37635
0.0794	3.37667
0.07945	3.377
0.0795	3.37635
0.07955	3.37667
0.0796	3.37635
0.07965	3.37667
0.0797	3.377
0.07975	3.377
0.0798	3.37765
0.07985	3.37732
0.0799	3.37765
0.07995	3.37797
0.08	3.37829
0.08005	3.37862
0.0801	3.37862
0.08015	3.37894
0.0802	3.37992
0.08025	3.37992
0.0803	3.38024
0.08035	3.38089
0.0804	3.38154
0.08045	3.38219
0.0805	3.38251
0.08055	3.38349
0.0806	3.38414
0.08065	3.38446
0.0807	3.38543
0.08075	3.38641
0.0808	3.38673
0.08085	3.38771
0.0809	3.38836
0.08095	3.389
0.081	3.38965
0.08105	3.39063
0.0811	3.39095
0.08115	3.39193
0.0812	3.39193
0.08125	3.39225
0.0813	3.39257
0.08135	3.3929
0.0814	3.3929
0.08145	3.39322
0.0815	3.39355
0.08155	3.39322
0.0816	3.39322
0.08165	3.3929
0.0817	3.3929
0.08175	3.39225
0.0818	3.39225
0.08185	3.39128
0.0819	3.3916
0.08195	3.39128
0.082	3.39128
0.08205	3.39095
0.0821	3.39095
0.08215	3.39095
0.0822	3.3903
0.08225	3.39063
0.0823	3.39063
0.08235	3.39095
0.0824	3.39095
0.08245	3.39128
0.0825	3.3916
0.08255	3.39225
0.0826	3.39257
0.08265	3.3929
0.0827	3.39322
0.08275	3.3942
0.0828	3.3942
0.08285	3.39485
0.0829	3.39582
0.08295	3.39614
0.083	3.39712
0.08305	3.39744
0.0831	3.39809
0.08315	3.39842
0.0832	3.39907
0.08325	3.39971
0.0833	3.40069
0.08335	3.40069
0.0834	3.40101
0.08345	3.40199
0.0835	3.40264
0.08355	3.40296
0.0836	3.40328
0.08365	3.40361
0.0837	3.40393
0.08375	3.40458
0.0838	3.40491
0.08385	3.40556
0.0839	3.40588
0.08395	3.40621
0.084	3.40685
0.08405	3.40653
0.0841	3.4075
0.08415	3.40815
0.0842	3.40815
0.08425	3.4088
0.0843	3.40945
0.08435	3.40978
0.0844	3.4101
0.08445	3.41107
0.0845	3.4114
0.08455	3.4114
0.0846	3.41205
0.08465	3.41302
0.0847	3.41335
0.08475	3.41464
0.0848	3.41464
0.08485	3.41529
0.0849	3.41627
0.08495	3.41692
0.085	3.41789
0.08505	3.41886
0.0851	3.42016
0.08515	3.42016
0.0852	3.42113
0.08525	3.42178
0.0853	3.42243
0.08535	3.42341
0.0854	3.42406
0.08545	3.4247
0.0855	3.42568
0.08555	3.426
0.0856	3.42633
0.08565	3.42665
0.0857	3.42698
0.08575	3.42763
0.0858	3.42795
0.08585	3.42827
0.0859	3.42827
0.08595	3.4286
0.086	3.42892
0.08605	3.42925
0.0861	3.42925
0.08615	3.42892
0.0862	3.42892
0.08625	3.42957
0.0863	3.42957
0.08635	3.4299
0.0864	3.4299
0.08645	3.43022
0.0865	3.43055
0.08655	3.43022
0.0866	3.43022
0.08665	3.43055
0.0867	3.43055
0.08675	3.43022
0.0868	3.43055
0.08685	3.43055
0.0869	3.43055
0.08695	3.43087
0.087	3.43087
0.08705	3.43055
0.0871	3.43055
0.08715	3.43022
0.0872	3.4312
0.08725	3.4312
0.0873	3.43152
0.08735	3.43152
0.0874	3.43249
0.08745	3.43282
0.0875	3.43379
0.08755	3.43412
0.0876	3.43477
0.08765	3.43574
0.0877	3.43671
0.08775	3.43704
0.0878	3.43834
0.08785	3.43931
0.0879	3.43996
0.08795	3.44093
0.088	3.44191
0.08805	3.44223
0.0881	3.44288
0.08815	3.44353
0.0882	3.44418
0.08825	3.44418
0.0883	3.4445
0.08835	3.44483
0.0884	3.44483
0.08845	3.4445
0.0885	3.44418
0.08855	3.4445
0.0886	3.44385
0.08865	3.44353
0.0887	3.4432
0.08875	3.44288
0.0888	3.44288
0.08885	3.44255
0.0889	3.44223
0.08895	3.44223
0.089	3.44191
0.08905	3.44255
0.0891	3.44255
0.08915	3.44288
0.0892	3.4432
0.08925	3.44288
0.0893	3.44385
0.08935	3.44418
0.0894	3.44515
0.08945	3.44548
0.0895	3.44645
0.08955	3.44677
0.0896	3.4471
0.08965	3.44775
0.0897	3.4484
0.08975	3.44807
0.0898	3.44905
0.08985	3.44937
0.0899	3.44969
0.08995	3.44969
0.09	3.45002
0.09005	3.44969
0.0901	3.45002
0.09015	3.45002
0.0902	3.45002
0.09025	3.44969
0.0903	3.44969
0.09035	3.44969
0.0904	3.44937
0.09045	3.44937
0.0905	3.44937
0.09055	3.44937
0.0906	3.44937
0.09065	3.44937
0.0907	3.44905
0.09075	3.44905
0.0908	3.44937
0.09085	3.44905
0.0909	3.44969
0.09095	3.44905
0.091	3.44937
0.09105	3.44905
0.0911	3.44969
0.09115	3.44937
0.0912	3.45002
0.09125	3.44969
0.0913	3.45002
0.09135	3.45067
0.0914	3.45067
0.09145	3.45132
0.0915	3.45164
0.09155	3.45229
0.0916	3.45326
0.09165	3.45359
0.0917	3.45424
0.09175	3.45521
0.0918	3.45619
0.09185	3.45651
0.0919	3.45748
0.09195	3.45846
0.092	3.45911
0.09205	3.46008
0.0921	3.46105
0.09215	3.4617
0.0922	3.463
0.09225	3.46365
0.0923	3.46462
0.09235	3.4656
0.0924	3.46657
0.09245	3.4669
0.0925	3.46819
0.09255	3.46787
0.0926	3.46917
0.09265	3.46949
0.0927	3.46982
0.09275	3.47014
0.0928	3.47079
0.09285	3.47079
0.0929	3.47079
0.09295	3.47111
0.093	3.47111
0.09305	3.47176
0.0931	3.47144
0.09315	3.47209
0.0932	3.47176
0.09325	3.47176
0.0933	3.47176
0.09335	3.47209
0.0934	3.47209
0.09345	3.47209
0.0935	3.47144
0.09355	3.47176
0.0936	3.47144
0.09365	3.47144
0.0937	3.47176
0.09375	3.47176
0.0938	3.47144
0.09385	3.47111
0.0939	3.47111
0.09395	3.47111
0.094	3.47176
0.09405	3.47209
0.0941	3.47209
0.09415	3.47209
0.0942	3.47241
0.09425	3.47241
0.0943	3.47274
0.09435	3.47274
0.0944	3.47371
0.09445	3.47339
0.0945	3.47404
0.09455	3.47436
0.0946	3.47468
0.09465	3.47533
0.0947	3.47566
0.09475	3.47598
0.0948	3.47663
0.09485	3.47761
0.0949	3.47793
0.09495	3.47858
0.095	3.47923
0.09505	3.47988
0.0951	3.48085
0.09515	3.4815
0.0952	3.48182
0.09525	3.48247
0.0953	3.48345
0.09535	3.4841
0.0954	3.48442
0.09545	3.48507
0.0955	3.48539
0.09555	3.48637
0.0956	3.48669
0.09565	3.48702
0.0957	3.48767
0.09575	3.48799
0.0958	3.48831
0.09585	3.48864
0.0959	3.48929
0.09595	3.48929
0.096	3.48961
0.09605	3.48961
0.0961	3.49026
0.09615	3.49091
0.0962	3.49124
0.09625	3.49188
0.0963	3.49221
0.09635	3.49286
0.0964	3.49318
0.09645	3.49383
0.0965	3.49416
0.09655	3.49448
0.0966	3.49513
0.09665	3.49578
0.0967	3.4961
0.09675	3.49675
0.0968	3.49708
0.09685	3.49805
0.0969	3.49838
0.09695	3.49902
0.097	3.49935
0.09705	3.49967
0.0971	3.5
0.09715	3.50097
0.0972	3.50097
0.09725	3.5013
0.0973	3.50162
0.09735	3.50195
0.0974	3.50195
0.09745	3.50195
0.0975	3.50227
0.09755	3.50195
0.0976	3.50195
0.09765	3.50259
0.0977	3.50195
0.09775	3.50195
0.0978	3.50195
0.09785	3.50195
0.0979	3.50162
0.09795	3.5013
0.098	3.50162
0.09805	3.5013
0.0981	3.50097
0.09815	3.50097
0.0982	3.50097
0.09825	3.50065
0.0983	3.50097
0.09835	3.50065
0.0984	3.50065
0.09845	3.50032
0.0985	3.50032
0.09855	3.50032
0.0986	3.49967
0.09865	3.5
0.0987	3.5
0.09875	3.5
0.0988	3.5
0.09885	3.50032
0.0989	3.50097
0.09895	3.50065
0.099	3.5013
0.09905	3.50162
[truncated: 5,812 more rows]
