# Supplementary material for: An evolutionarily conserved glycine-tyrosine motif forms a folding core in outer membrane proteins
Source: PLoS One. 2017 Aug 3;12(8):e0182016. doi: 10.1371/journal.pone.0182016 (PMC5542473; doi:10.1371/journal.pone.0182016)
Supplement: S1 File — (ZIP) [file pone.0182016.s001.zip › OmpX stopflow RAW data/OmpX WT 3/ompx_wt_ch1_014.bka]

BIO-KINE ASCII FILE
_COMMENT	External device
_COMMENT	Kinetics measurement
_COMMENT	Y Unit : Volt, X Unit : s
_COMMENT	Timebase 1 = .00005 s 5001 pts
_COMMENT	Timebase 2 = .001 s 2749 pts
_COMMENT	Timebase 3 = .5 s 44 pts
_SFM	SFM-300 /S Advanced mode
_SFM	Ratio : S1: 950, S2: 950, S3: 100
_SFM	Content : S1: , S2: , S3:
_SFM	Concentration : S1: , S2: , S3:
_SFM	Total volume : 422 �l Flow : 14 mL/s
_SFM	Acquisition start : 10 ms before stop
_SFM	cuve=FC-08, s1=10 ml , s2=10 ml , s3=1.9 ml
_UNITX	s
_UNITY	Volt
_DELTAX	0
_DATA
1e-300	2.51079
5e-5	2.52799
1e-4	2.54487
1.5e-4	2.56207
2e-4	2.57894
2.5e-4	2.59582
3e-4	2.61205
3.5e-4	2.6273
4e-4	2.6432
4.5e-4	2.65781
5e-4	2.67176
5.5e-4	2.68507
6e-4	2.69675
6.5e-4	2.70811
7e-4	2.71785
7.5e-4	2.72629
8e-4	2.73343
8.5e-4	2.73992
9e-4	2.74479
9.5e-4	2.74836
0.001	2.7503
0.00105	2.75095
0.0011	2.75063
0.00115	2.74933
0.0012	2.74673
0.00125	2.74316
0.0013	2.7383
0.00135	2.73278
0.0014	2.72629
0.00145	2.7198
0.0015	2.71201
0.00155	2.70389
0.0016	2.69513
0.00165	2.68637
0.0017	2.67696
0.00175	2.66754
0.0018	2.65813
0.00185	2.6484
0.0019	2.63866
0.00195	2.62892
0.002	2.61886
0.00205	2.60945
0.0021	2.60036
0.00215	2.59095
0.0022	2.58251
0.00225	2.5731
0.0023	2.56434
0.00235	2.55558
0.0024	2.54714
0.00245	2.53935
0.0025	2.53091
0.00255	2.52345
0.0026	2.51631
0.00265	2.50884
0.0027	2.5017
0.00275	2.49489
0.0028	2.4884
0.00285	2.48256
0.0029	2.47606
0.00295	2.47022
0.003	2.46471
0.00305	2.45951
0.0031	2.45464
0.00315	2.4501
0.0032	2.44653
0.00325	2.44296
0.0033	2.44004
0.00335	2.43679
0.0034	2.4355
0.00345	2.43387
0.0035	2.4329
0.00355	2.43258
0.0036	2.43355
0.00365	2.43452
0.0037	2.43582
0.00375	2.43874
0.0038	2.44199
0.00385	2.44621
0.0039	2.45075
0.00395	2.45594
0.004	2.46243
0.00405	2.46925
0.0041	2.47736
0.00415	2.4858
0.0042	2.49586
0.00425	2.5056
0.0043	2.51761
0.00435	2.52864
0.0044	2.5413
0.00445	2.55428
0.0045	2.56791
0.00455	2.58154
0.0046	2.59615
0.00465	2.61075
0.0047	2.62503
0.00475	2.63963
0.0048	2.65327
0.00485	2.66787
0.0049	2.68182
0.00495	2.69513
0.005	2.70844
0.00505	2.72077
0.0051	2.73343
0.00515	2.74511
0.0052	2.75582
0.00525	2.76588
0.0053	2.77562
0.00535	2.78438
0.0054	2.79282
0.00545	2.79996
0.0055	2.80645
0.00555	2.81197
0.0056	2.81683
0.00565	2.82073
0.0057	2.82397
0.00575	2.82625
0.0058	2.82819
0.00585	2.82884
0.0059	2.82949
0.00595	2.82884
0.006	2.82754
0.00605	2.82625
0.0061	2.82397
0.00615	2.82073
0.0062	2.81781
0.00625	2.81424
0.0063	2.81034
0.00635	2.80612
0.0064	2.80158
0.00645	2.79639
0.0065	2.7912
0.00655	2.78535
0.0066	2.78049
0.00665	2.77464
0.0067	2.76945
0.00675	2.76329
0.0068	2.75744
0.00685	2.75193
0.0069	2.74673
0.00695	2.74122
0.007	2.73602
0.00705	2.73116
0.0071	2.72596
0.00715	2.72174
0.0072	2.71688
0.00725	2.71266
0.0073	2.70909
0.00735	2.70454
0.0074	2.70097
0.00745	2.69805
0.0075	2.69448
0.00755	2.69189
0.0076	2.68929
0.00765	2.68669
0.0077	2.68442
0.00775	2.68247
0.0078	2.68085
0.00785	2.67923
0.0079	2.67825
0.00795	2.67728
0.008	2.67663
0.00805	2.67566
0.0081	2.67501
0.00815	2.67501
0.0082	2.67468
0.00825	2.67436
0.0083	2.67436
0.00835	2.67436
0.0084	2.67436
0.00845	2.67404
0.0085	2.67404
0.00855	2.67436
0.0086	2.67371
0.00865	2.67404
0.0087	2.67404
0.00875	2.67404
0.0088	2.67404
0.00885	2.67436
0.0089	2.67404
0.00895	2.67404
0.009	2.67436
0.00905	2.67404
0.0091	2.67436
0.00915	2.67436
0.0092	2.67436
0.00925	2.67501
0.0093	2.67566
0.00935	2.67631
0.0094	2.67793
0.00945	2.67955
0.0095	2.68182
0.00955	2.68442
0.0096	2.68799
0.00965	2.69189
0.0097	2.6961
0.00975	2.7013
0.0098	2.70649
0.00985	2.71233
0.0099	2.71882
0.00995	2.72694
0.01	2.7344
0.01005	2.74251
0.0101	2.75128
0.01015	2.76069
0.0102	2.77043
0.01025	2.78016
0.0103	2.79087
0.01035	2.80061
0.0104	2.81132
0.01045	2.82138
0.0105	2.83209
0.01055	2.84182
0.0106	2.85253
0.01065	2.86162
0.0107	2.87136
0.01075	2.88045
0.0108	2.88921
0.01085	2.89797
0.0109	2.90576
0.01095	2.91355
0.011	2.92101
0.01105	2.92783
0.0111	2.93432
0.01115	2.94016
0.0112	2.94568
0.01125	2.95055
0.0113	2.95509
0.01135	2.95866
0.0114	2.96223
0.01145	2.96483
0.0115	2.96645
0.01155	2.96807
0.0116	2.96937
0.01165	2.96969
0.0117	2.96969
0.01175	2.96969
0.0118	2.96872
0.01185	2.9684
0.0119	2.9671
0.01195	2.96548
0.012	2.96418
0.01205	2.96255
0.0121	2.96093
0.01215	2.95963
0.0122	2.95769
0.01225	2.95606
0.0123	2.95477
0.01235	2.95347
0.0124	2.95184
0.01245	2.95022
0.0125	2.94925
0.01255	2.9486
0.0126	2.9473
0.01265	2.94698
0.0127	2.94568
0.01275	2.94568
0.0128	2.94503
0.01285	2.9447
0.0129	2.9447
0.01295	2.9447
0.013	2.94535
0.01305	2.946
0.0131	2.94633
0.01315	2.94665
0.0132	2.94698
0.01325	2.94795
0.0133	2.9486
0.01335	2.94957
0.0134	2.95055
0.01345	2.9512
0.0135	2.95314
0.01355	2.95412
0.0136	2.95509
0.01365	2.95639
0.0137	2.95769
0.01375	2.95866
0.0138	2.95963
0.01385	2.96158
0.0139	2.96288
0.01395	2.96385
0.014	2.96515
0.01405	2.9658
0.0141	2.96677
0.01415	2.96807
0.0142	2.9684
0.01425	2.96905
0.0143	2.96969
0.01435	2.97067
0.0144	2.97067
0.01445	2.97099
0.0145	2.97164
0.01455	2.97197
0.0146	2.97229
0.01465	2.97229
0.0147	2.97229
0.01475	2.97262
0.0148	2.97262
0.01485	2.97229
0.0149	2.97262
0.01495	2.97229
0.015	2.97229
0.01505	2.97262
0.0151	2.97262
0.01515	2.97229
0.0152	2.97229
0.01525	2.97262
0.0153	2.97262
0.01535	2.97229
0.0154	2.97197
0.01545	2.97229
0.0155	2.97262
0.01555	2.97229
0.0156	2.97326
0.01565	2.97326
0.0157	2.97359
0.01575	2.97424
0.0158	2.97489
0.01585	2.97554
0.0159	2.97619
0.01595	2.97683
0.016	2.97781
0.01605	2.97878
0.0161	2.97976
0.01615	2.9804
0.0162	2.98105
0.01625	2.9817
0.0163	2.98268
0.01635	2.98365
0.0164	2.9843
0.01645	2.98495
0.0165	2.9856
0.01655	2.98625
0.0166	2.9869
0.01665	2.98722
0.0167	2.98787
0.01675	2.98819
0.0168	2.98852
0.01685	2.98917
0.0169	2.98884
0.01695	2.98917
0.017	2.98949
0.01705	2.98917
0.0171	2.98949
0.01715	2.98949
0.0172	2.98917
0.01725	2.98917
0.0173	2.98917
0.01735	2.98949
0.0174	2.98949
0.01745	2.98949
0.0175	2.99014
0.01755	2.98982
0.0176	2.99047
0.01765	2.99079
0.0177	2.99144
0.01775	2.99144
0.0178	2.99176
0.01785	2.99241
0.0179	2.99241
0.01795	2.99339
0.018	2.99339
0.01805	2.99371
0.0181	2.99404
0.01815	2.99436
0.0182	2.99436
0.01825	2.99468
0.0183	2.99501
0.01835	2.99501
0.0184	2.99566
0.01845	2.99501
0.0185	2.99533
0.01855	2.99566
0.0186	2.99566
0.01865	2.99598
0.0187	2.99598
0.01875	2.99663
0.0188	2.99631
0.01885	2.99663
0.0189	2.99663
0.01895	2.99696
0.019	2.99728
0.01905	2.99728
0.0191	2.99793
0.01915	2.99761
0.0192	2.99793
0.01925	2.99825
0.0193	2.9989
0.01935	2.99923
0.0194	2.99955
0.01945	3.00053
0.0195	3.00085
0.01955	3.00118
0.0196	3.00182
0.01965	3.00247
0.0197	3.00377
0.01975	3.00377
0.0198	3.00475
0.01985	3.00572
0.0199	3.00637
0.01995	3.00767
0.02	3.00864
0.02005	3.00929
0.0201	3.01091
0.02015	3.01156
0.0202	3.01253
0.02025	3.01318
0.0203	3.01448
0.02035	3.01578
0.0204	3.01675
0.02045	3.01773
0.0205	3.01935
0.02055	3.02032
0.0206	3.0213
0.02065	3.02227
0.0207	3.02357
0.02075	3.02487
0.0208	3.02584
0.02085	3.02649
0.0209	3.02779
0.02095	3.02876
0.021	3.02909
0.02105	3.03006
0.0211	3.03038
0.02115	3.03136
0.0212	3.03168
0.02125	3.03233
0.0213	3.03266
0.02135	3.03331
0.0214	3.03363
0.02145	3.03363
0.0215	3.03395
0.02155	3.03395
0.0216	3.03428
0.02165	3.0346
0.0217	3.03428
0.02175	3.03428
0.0218	3.03428
0.02185	3.0346
0.0219	3.03493
0.02195	3.03493
0.022	3.03493
0.02205	3.0346
0.0221	3.0346
0.02215	3.03493
0.0222	3.0346
0.02225	3.0346
0.0223	3.0346
0.02235	3.0346
0.0224	3.03428
0.02245	3.03395
0.0225	3.03363
0.02255	3.03363
0.0226	3.03331
0.02265	3.03266
0.0227	3.03298
0.02275	3.03298
0.0228	3.03233
0.02285	3.03168
0.0229	3.03168
0.02295	3.03103
0.023	3.03103
0.02305	3.03038
0.0231	3.02974
0.02315	3.02974
0.0232	3.02941
0.02325	3.02909
0.0233	3.02844
0.02335	3.02844
0.0234	3.02811
0.02345	3.02779
0.0235	3.02779
0.02355	3.02746
0.0236	3.02746
0.02365	3.02746
0.0237	3.02746
0.02375	3.02714
0.0238	3.02746
0.02385	3.02779
0.0239	3.02811
0.02395	3.02811
0.024	3.02844
0.02405	3.02941
0.0241	3.03006
0.02415	3.03038
0.0242	3.03168
0.02425	3.03233
0.0243	3.03363
0.02435	3.03395
0.0244	3.03525
0.02445	3.03655
0.0245	3.0372
0.02455	3.03817
0.0246	3.03947
0.02465	3.04045
0.0247	3.04174
0.02475	3.04304
0.0248	3.04402
0.02485	3.04531
0.0249	3.04661
0.02495	3.04759
0.025	3.04856
0.02505	3.05018
0.0251	3.05115
0.02515	3.0518
0.0252	3.05245
0.02525	3.05343
0.0253	3.0544
0.02535	3.05505
0.0254	3.0557
0.02545	3.05635
0.0255	3.057
0.02555	3.05765
0.0256	3.05765
0.02565	3.05797
0.0257	3.05862
0.02575	3.05829
0.0258	3.05862
0.02585	3.05927
0.0259	3.05959
0.02595	3.05959
0.026	3.06024
0.02605	3.06057
0.0261	3.06057
0.02615	3.06122
0.0262	3.06089
0.02625	3.06122
0.0263	3.06154
0.02635	3.06154
0.0264	3.06186
0.02645	3.06154
0.0265	3.06219
0.02655	3.06251
0.0266	3.06284
0.02665	3.06284
0.0267	3.06251
0.02675	3.06316
0.0268	3.06349
0.02685	3.06381
0.0269	3.06381
0.02695	3.06446
0.027	3.06446
0.02705	3.06446
0.0271	3.06479
0.02715	3.06511
0.0272	3.06576
0.02725	3.06543
0.0273	3.06608
0.02735	3.06641
0.0274	3.06641
0.02745	3.06738
0.0275	3.06771
0.02755	3.06803
0.0276	3.06868
0.02765	3.06933
0.0277	3.06998
0.02775	3.07063
0.0278	3.0716
0.02785	3.07193
0.0279	3.0729
0.02795	3.07387
0.028	3.0742
0.02805	3.07517
0.0281	3.07582
0.02815	3.07614
0.0282	3.07712
0.02825	3.07712
0.0283	3.07777
0.02835	3.07744
0.0284	3.07777
0.02845	3.07809
0.0285	3.07842
0.02855	3.07842
0.0286	3.07842
0.02865	3.07874
0.0287	3.07907
0.02875	3.07907
0.0288	3.07907
0.02885	3.07971
0.0289	3.07971
0.02895	3.08004
0.029	3.08069
0.02905	3.08101
0.0291	3.08101
0.02915	3.08166
0.0292	3.08199
0.02925	3.08166
0.0293	3.08231
0.02935	3.08264
0.0294	3.08296
0.02945	3.08296
0.0295	3.08361
0.02955	3.08328
0.0296	3.08296
0.02965	3.08361
0.0297	3.08328
0.02975	3.08361
0.0298	3.08361
0.02985	3.08328
0.0299	3.08328
0.02995	3.08393
0.03	3.08393
0.03005	3.08361
0.0301	3.08426
0.03015	3.08458
0.0302	3.08458
0.03025	3.08556
0.0303	3.08556
0.03035	3.08621
0.0304	3.08653
0.03045	3.08685
0.0305	3.0875
0.03055	3.08783
0.0306	3.08848
0.03065	3.08913
0.0307	3.08945
0.03075	3.08978
0.0308	3.09075
0.03085	3.09172
0.0309	3.09205
0.03095	3.09335
0.031	3.09399
0.03105	3.09464
0.0311	3.09562
0.03115	3.09594
0.0312	3.09692
0.03125	3.09789
0.0313	3.09886
0.03135	3.09919
0.0314	3.10049
0.03145	3.10113
0.0315	3.10178
0.03155	3.10211
0.0316	3.10308
0.03165	3.10438
0.0317	3.10503
0.03175	3.10568
0.0318	3.10633
0.03185	3.10698
0.0319	3.10763
0.03195	3.1086
0.032	3.10892
0.03205	3.10957
0.0321	3.11022
0.03215	3.11087
0.0322	3.11152
0.03225	3.11217
0.0323	3.11282
0.03235	3.11347
0.0324	3.11347
0.03245	3.11444
0.0325	3.11477
0.03255	3.11509
0.0326	3.11541
0.03265	3.11639
0.0327	3.11639
0.03275	3.11671
0.0328	3.11704
0.03285	3.11736
0.0329	3.11801
0.03295	3.11834
0.033	3.11866
0.03305	3.11898
0.0331	3.11963
0.03315	3.11996
0.0332	3.12028
0.03325	3.12126
0.0333	3.12158
0.03335	3.12223
0.0334	3.12288
0.03345	3.12288
0.0335	3.12353
0.03355	3.12418
0.0336	3.1245
0.03365	3.12483
0.0337	3.1258
0.03375	3.12612
0.0338	3.12645
0.03385	3.12645
0.0339	3.12742
0.03395	3.12742
0.034	3.1271
0.03405	3.12742
0.0341	3.12775
0.03415	3.12775
0.0342	3.12775
0.03425	3.12807
0.0343	3.12775
0.03435	3.12807
0.0344	3.12775
0.03445	3.12807
0.0345	3.12872
0.03455	3.1284
0.0346	3.12905
0.03465	3.12905
0.0347	3.12937
0.03475	3.12969
0.0348	3.13034
0.03485	3.13034
0.0349	3.13067
0.03495	3.13099
0.035	3.13132
0.03505	3.13197
0.0351	3.13294
0.03515	3.13326
0.0352	3.13391
0.03525	3.13424
0.0353	3.13489
0.03535	3.13554
0.0354	3.13586
0.03545	3.13619
0.0355	3.13651
0.03555	3.13748
0.0356	3.13813
0.03565	3.13846
0.0357	3.13911
0.03575	3.13943
0.0358	3.13976
0.03585	3.1404
0.0359	3.1417
0.03595	3.14235
0.036	3.14235
0.03605	3.14268
0.0361	3.143
0.03615	3.14397
0.0362	3.14397
0.03625	3.14462
0.0363	3.14495
0.03635	3.1456
0.0364	3.1456
0.03645	3.14625
0.0365	3.14657
0.03655	3.14657
0.0366	3.1469
0.03665	3.14754
0.0367	3.14754
0.03675	3.14754
0.0368	3.14787
0.03685	3.14819
0.0369	3.14819
0.03695	3.14852
0.037	3.14884
0.03705	3.14917
0.0371	3.14949
0.03715	3.14982
0.0372	3.14982
0.03725	3.15079
0.0373	3.15111
0.03735	3.15144
0.0374	3.15241
0.03745	3.15306
0.0375	3.15371
0.03755	3.15468
0.0376	3.15501
0.03765	3.15631
0.0377	3.15728
0.03775	3.15825
0.0378	3.15923
0.03785	3.15988
0.0379	3.16118
0.03795	3.1615
0.038	3.1628
0.03805	3.16377
0.0381	3.16442
0.03815	3.16507
0.0382	3.16539
0.03825	3.16604
0.0383	3.16637
0.03835	3.16702
0.0384	3.16734
0.03845	3.16734
0.0385	3.16767
0.03855	3.16767
0.0386	3.16799
0.03865	3.16799
0.0387	3.16832
0.03875	3.16832
0.0388	3.16864
0.03885	3.16864
0.0389	3.16864
0.03895	3.16799
0.039	3.16832
0.03905	3.16832
0.0391	3.16799
0.03915	3.16832
0.0392	3.16832
0.03925	3.16864
0.0393	3.16799
0.03935	3.16832
0.0394	3.16799
0.03945	3.16864
0.0395	3.16864
0.03955	3.16864
0.0396	3.16929
0.03965	3.16961
0.0397	3.17026
0.03975	3.17059
0.0398	3.17124
0.03985	3.17124
0.0399	3.17189
0.03995	3.17253
0.04	3.17286
0.04005	3.17383
0.0401	3.17416
0.04015	3.17546
0.0402	3.1761
0.04025	3.17675
0.0403	3.17773
0.04035	3.17838
0.0404	3.17967
0.04045	3.18065
0.0405	3.1813
0.04055	3.18227
0.0406	3.18324
0.04065	3.18454
0.0407	3.18487
0.04075	3.18552
0.0408	3.18649
0.04085	3.18746
0.0409	3.18746
0.04095	3.18811
0.041	3.18811
0.04105	3.18876
0.0411	3.18876
0.04115	3.18909
0.0412	3.18941
0.04125	3.18973
0.0413	3.18973
0.04135	3.18973
0.0414	3.19006
0.04145	3.18973
0.0415	3.19006
0.04155	3.19038
0.0416	3.19038
0.04165	3.19071
0.0417	3.19071
0.04175	3.19071
0.0418	3.19136
0.04185	3.19136
0.0419	3.19168
0.04195	3.19233
0.042	3.19266
0.04205	3.19266
0.0421	3.19266
0.04215	3.19363
0.0422	3.19395
0.04225	3.1946
0.0423	3.19493
0.04235	3.19558
0.0424	3.19623
0.04245	3.19687
0.0425	3.19752
0.04255	3.1985
0.0426	3.1985
0.04265	3.1998
0.0427	3.20012
0.04275	3.20109
0.0428	3.20142
0.04285	3.20239
0.0429	3.20272
0.04295	3.20337
0.043	3.20401
0.04305	3.20434
0.0431	3.20499
0.04315	3.20499
0.0432	3.20564
0.04325	3.20629
0.0433	3.20629
0.04335	3.20726
0.0434	3.20726
0.04345	3.20758
0.0435	3.20791
0.04355	3.20791
0.0436	3.20856
0.04365	3.20888
0.0437	3.20921
0.04375	3.20953
0.0438	3.20986
0.04385	3.21051
0.0439	3.21051
0.04395	3.21115
0.044	3.21148
0.04405	3.2118
0.0441	3.21245
0.04415	3.21245
0.0442	3.2131
0.04425	3.21343
0.0443	3.21375
0.04435	3.21375
0.0444	3.21408
0.04445	3.21408
0.0445	3.2144
0.04455	3.2144
0.0446	3.2144
0.04465	3.21472
0.0447	3.21472
0.04475	3.21472
0.0448	3.21505
0.04485	3.21537
0.0449	3.2157
0.04495	3.2157
0.045	3.21635
0.04505	3.21667
0.0451	3.21732
0.04515	3.21765
0.0452	3.21829
0.04525	3.21927
0.0453	3.22024
0.04535	3.22089
0.0454	3.22219
0.04545	3.22251
0.0455	3.22381
0.04555	3.22414
0.0456	3.22511
0.04565	3.22641
0.0457	3.22706
0.04575	3.22803
0.0458	3.229
0.04585	3.2303
0.0459	3.23128
0.04595	3.23193
0.046	3.2329
0.04605	3.23355
0.0461	3.23485
0.04615	3.23517
0.0462	3.23614
0.04625	3.23712
0.0463	3.23842
0.04635	3.23874
0.0464	3.23971
0.04645	3.24004
0.0465	3.24069
0.04655	3.24134
0.0466	3.24199
0.04665	3.24231
0.0467	3.24264
0.04675	3.24296
0.0468	3.24361
0.04685	3.24393
0.0469	3.24491
0.04695	3.24491
0.047	3.24523
0.04705	3.24556
0.0471	3.24588
0.04715	3.24653
0.0472	3.24718
0.04725	3.24783
0.0473	3.24783
0.04735	3.24815
0.0474	3.2488
0.04745	3.24945
0.0475	3.2501
0.04755	3.2501
0.0476	3.25107
0.04765	3.2514
0.0477	3.25172
0.04775	3.25205
0.0478	3.25237
0.04785	3.25367
0.0479	3.25399
0.04795	3.25432
0.048	3.25432
0.04805	3.25464
0.0481	3.25529
0.04815	3.25529
0.0482	3.25529
0.04825	3.25594
0.0483	3.25594
0.04835	3.25594
0.0484	3.25594
0.04845	3.25594
0.0485	3.25529
0.04855	3.25529
0.0486	3.25529
0.04865	3.25464
0.0487	3.25464
0.04875	3.25399
0.0488	3.25399
0.04885	3.25399
0.0489	3.25335
0.04895	3.25367
0.049	3.25335
0.04905	3.25335
0.0491	3.25302
0.04915	3.25335
0.0492	3.25367
0.04925	3.25367
0.0493	3.25367
0.04935	3.25399
0.0494	3.25464
0.04945	3.25529
0.0495	3.25529
0.04955	3.25594
0.0496	3.25562
0.04965	3.25659
0.0497	3.25659
0.04975	3.25724
0.0498	3.25756
0.04985	3.25789
0.0499	3.25854
0.04995	3.25984
0.05	3.25951
0.05005	3.26016
0.0501	3.26178
0.05015	3.26243
0.0502	3.26341
0.05025	3.26406
0.0503	3.2647
0.05035	3.26568
0.0504	3.26665
0.05045	3.26763
0.0505	3.26892
0.05055	3.2699
0.0506	3.27055
0.05065	3.27184
0.0507	3.27282
0.05075	3.27347
0.0508	3.27477
0.05085	3.27541
0.0509	3.27639
0.05095	3.27704
0.051	3.27769
0.05105	3.27866
0.0511	3.27898
0.05115	3.27996
0.0512	3.28028
0.05125	3.28093
0.0513	3.28191
0.05135	3.28223
0.0514	3.28288
0.05145	3.2832
0.0515	3.28385
0.05155	3.28418
0.0516	3.28483
0.05165	3.28515
0.0517	3.2858
0.05175	3.28612
0.0518	3.28677
0.05185	3.28677
0.0519	3.2871
0.05195	3.2871
0.052	3.28742
0.05205	3.28807
0.0521	3.2884
0.05215	3.2884
0.0522	3.28872
0.05225	3.28905
0.0523	3.28969
0.05235	3.28969
0.0524	3.29002
0.05245	3.29034
0.0525	3.29067
0.05255	3.29099
0.0526	3.29164
0.05265	3.29197
0.0527	3.29229
0.05275	3.29229
0.0528	3.29294
0.05285	3.29359
0.0529	3.29391
0.05295	3.29456
0.053	3.29489
0.05305	3.29521
0.0531	3.29554
0.05315	3.29619
0.0532	3.29651
0.05325	3.29651
0.0533	3.29716
0.05335	3.29781
0.0534	3.29846
0.05345	3.29878
0.0535	3.29976
0.05355	3.30008
0.0536	3.30008
0.05365	3.3004
0.0537	3.3004
0.05375	3.30138
0.0538	3.30105
0.05385	3.3017
0.0539	3.30235
0.05395	3.30235
0.054	3.30203
0.05405	3.30235
0.0541	3.30235
0.05415	3.30268
0.0542	3.303
0.05425	3.30333
0.0543	3.30333
0.05435	3.3043
0.0544	3.3043
0.05445	3.30495
0.0545	3.30527
0.05455	3.30527
0.0546	3.30625
0.05465	3.30625
0.0547	3.30657
0.05475	3.3069
0.0548	3.30754
0.05485	3.30754
0.0549	3.30787
0.05495	3.30787
0.055	3.30819
0.05505	3.30852
0.0551	3.30852
0.05515	3.30917
0.0552	3.30949
0.05525	3.30949
0.0553	3.30949
0.05535	3.30949
0.0554	3.31014
0.05545	3.31014
0.0555	3.31111
0.05555	3.31144
0.0556	3.31209
0.05565	3.31209
0.0557	3.31274
0.05575	3.31306
0.0558	3.31371
0.05585	3.31436
0.0559	3.31468
0.05595	3.31566
0.056	3.31566
0.05605	3.31696
0.0561	3.31728
0.05615	3.31761
0.0562	3.31825
0.05625	3.31858
0.0563	3.3189
0.05635	3.31988
0.0564	3.32053
0.05645	3.32118
0.0565	3.3215
0.05655	3.32215
0.0566	3.32247
0.05665	3.32377
0.0567	3.32442
0.05675	3.32475
0.0568	3.32539
0.05685	3.32572
0.0569	3.32669
0.05695	3.32734
0.057	3.32799
0.05705	3.32832
0.0571	3.32864
0.05715	3.32961
0.0572	3.32994
0.05725	3.32961
0.0573	3.33059
0.05735	3.33091
0.0574	3.33156
0.05745	3.33188
0.0575	3.33253
0.05755	3.33286
0.0576	3.33318
0.05765	3.33351
0.0577	3.33416
0.05775	3.33448
0.0578	3.33481
0.05785	3.33513
0.0579	3.3361
0.05795	3.3361
0.058	3.33675
0.05805	3.3374
0.0581	3.33805
0.05815	3.33838
0.0582	3.33902
0.05825	3.33967
0.0583	3.34
0.05835	3.34032
0.0584	3.34097
0.05845	3.3413
0.0585	3.34162
0.05855	3.34195
0.0586	3.34195
0.05865	3.34259
0.0587	3.34292
0.05875	3.34292
0.0588	3.34324
0.05885	3.34324
0.0589	3.34324
0.05895	3.34324
0.059	3.34324
0.05905	3.34324
0.0591	3.34357
0.05915	3.34389
0.0592	3.34389
0.05925	3.34357
0.0593	3.34389
0.05935	3.34422
0.0594	3.34422
0.05945	3.34487
0.0595	3.34487
0.05955	3.34584
0.0596	3.34552
0.05965	3.34649
0.0597	3.34681
0.05975	3.34714
0.0598	3.34746
0.05985	3.34844
0.0599	3.34844
0.05995	3.34941
0.06	3.35006
0.06005	3.35038
0.0601	3.35103
0.06015	3.35233
0.0602	3.3533
0.06025	3.35395
0.0603	3.35525
0.06035	3.35623
0.0604	3.3572
0.06045	3.35785
0.0605	3.35882
0.06055	3.3598
0.0606	3.36044
0.06065	3.36109
0.0607	3.36174
0.06075	3.36239
0.0608	3.36272
0.06085	3.36337
0.0609	3.36369
0.06095	3.36466
0.061	3.36466
0.06105	3.36499
0.0611	3.36531
0.06115	3.36596
0.0612	3.36596
0.06125	3.36629
0.0613	3.36629
0.06135	3.36694
0.0614	3.36726
0.06145	3.36758
0.0615	3.36758
0.06155	3.36758
0.0616	3.36823
0.06165	3.36823
0.0617	3.36856
0.06175	3.36921
0.0618	3.36921
0.06185	3.36986
0.0619	3.37051
0.06195	3.37083
0.062	3.37115
0.06205	3.37148
0.0621	3.37245
0.06215	3.37278
0.0622	3.37343
0.06225	3.37343
0.0623	3.37472
0.06235	3.37505
0.0624	3.37537
0.06245	3.3757
0.0625	3.37602
0.06255	3.37667
0.0626	3.377
0.06265	3.377
0.0627	3.377
0.06275	3.37765
0.0628	3.37765
0.06285	3.37732
0.0629	3.37732
0.06295	3.377
0.063	3.377
0.06305	3.37635
0.0631	3.37635
0.06315	3.37602
0.0632	3.37602
0.06325	3.3757
0.0633	3.3757
0.06335	3.3757
0.0634	3.3757
0.06345	3.3757
0.0635	3.3757
0.06355	3.37537
0.0636	3.37602
0.06365	3.37635
0.0637	3.37602
0.06375	3.37635
0.0638	3.37635
0.06385	3.377
0.0639	3.377
0.06395	3.37732
0.064	3.37732
0.06405	3.37797
0.0641	3.37765
0.06415	3.37797
0.0642	3.37829
0.06425	3.37862
0.0643	3.37894
0.06435	3.37959
0.0644	3.38024
0.06445	3.38057
0.0645	3.38089
0.06455	3.38154
0.0646	3.38251
0.06465	3.38316
0.0647	3.38414
0.06475	3.38446
0.0648	3.38511
0.06485	3.38608
0.0649	3.38641
0.06495	3.38673
0.065	3.38771
0.06505	3.38803
0.0651	3.38836
0.06515	3.389
0.0652	3.389
0.06525	3.38998
0.0653	3.38998
0.06535	3.3903
0.0654	3.39095
0.06545	3.3916
0.0655	3.3916
0.06555	3.39193
0.0656	3.39257
0.06565	3.39225
0.0657	3.39257
0.06575	3.3929
0.0658	3.3929
0.06585	3.39322
0.0659	3.39322
0.06595	3.39355
0.066	3.39355
0.06605	3.3942
0.0661	3.39452
0.06615	3.39452
0.0662	3.3955
0.06625	3.39517
0.0663	3.39582
0.06635	3.39647
0.0664	3.39647
0.06645	3.39712
0.0665	3.39777
0.06655	3.39777
0.0666	3.39907
0.06665	3.39907
0.0667	3.40004
0.06675	3.40036
0.0668	3.40069
0.06685	3.40134
0.0669	3.40199
0.06695	3.40264
0.067	3.40264
0.06705	3.40361
0.0671	3.40458
0.06715	3.40491
0.0672	3.40556
0.06725	3.40588
0.0673	3.40653
0.06735	3.4075
0.0674	3.40783
0.06745	3.40848
0.0675	3.40913
0.06755	3.4101
0.0676	3.41075
0.06765	3.41172
0.0677	3.41205
0.06775	3.4127
0.0678	3.41335
0.06785	3.41432
0.0679	3.41497
0.06795	3.41464
0.068	3.41497
0.06805	3.41562
0.0681	3.41594
0.06815	3.41594
0.0682	3.41659
0.06825	3.41659
0.0683	3.41724
0.06835	3.41724
0.0684	3.41756
0.06845	3.41756
0.0685	3.41789
0.06855	3.41821
0.0686	3.41886
0.06865	3.41951
0.0687	3.41951
0.06875	3.42016
0.0688	3.42016
0.06885	3.42049
0.0689	3.42081
0.06895	3.42146
0.069	3.42113
0.06905	3.42211
0.0691	3.42146
0.06915	3.42178
0.0692	3.42211
0.06925	3.42178
0.0693	3.42243
0.06935	3.42211
0.0694	3.42211
0.06945	3.42211
0.0695	3.42211
0.06955	3.42211
0.0696	3.42243
0.06965	3.42211
0.0697	3.42243
0.06975	3.42211
0.0698	3.42276
0.06985	3.42243
0.0699	3.42308
0.06995	3.42308
0.07	3.42341
0.07005	3.42341
0.0701	3.42373
0.07015	3.42373
0.0702	3.42406
0.07025	3.42438
0.0703	3.4247
0.07035	3.42535
0.0704	3.42535
0.07045	3.42568
0.0705	3.42568
0.07055	3.42633
0.0706	3.42698
0.07065	3.4273
0.0707	3.42827
0.07075	3.42795
0.0708	3.42925
0.07085	3.4299
0.0709	3.43055
0.07095	3.43152
0.071	3.43249
0.07105	3.43314
0.0711	3.43477
0.07115	3.43541
0.0712	3.43639
0.07125	3.43704
0.0713	3.43834
0.07135	3.43931
0.0714	3.43963
0.07145	3.44126
0.0715	3.44223
0.07155	3.44288
0.0716	3.44418
0.07165	3.44483
0.0717	3.44548
0.07175	3.44677
0.0718	3.4471
0.07185	3.44807
0.0719	3.44905
0.07195	3.45002
0.072	3.45034
0.07205	3.45164
0.0721	3.45229
0.07215	3.45294
0.0722	3.45391
0.07225	3.45456
0.0723	3.45489
0.07235	3.45586
0.0724	3.45619
0.07245	3.45651
0.0725	3.45716
0.07255	3.45781
0.0726	3.45781
0.07265	3.45846
0.0727	3.45878
0.07275	3.45911
0.0728	3.45846
0.07285	3.45943
0.0729	3.45943
0.07295	3.45943
0.073	3.45976
0.07305	3.45943
0.0731	3.45943
0.07315	3.45976
0.0732	3.45943
0.07325	3.45976
0.0733	3.45976
0.07335	3.46008
0.0734	3.45943
0.07345	3.46008
0.0735	3.4604
0.07355	3.4604
0.0736	3.4604
0.07365	3.4604
0.0737	3.46105
0.07375	3.46138
0.0738	3.4617
0.07385	3.4617
0.0739	3.46203
0.07395	3.46235
0.074	3.46268
0.07405	3.46333
0.0741	3.46333
0.07415	3.46397
0.0742	3.46397
0.07425	3.46462
0.0743	3.46495
0.07435	3.46527
0.0744	3.46625
0.07445	3.46657
0.0745	3.46722
0.07455	3.46754
0.0746	3.46819
0.07465	3.46819
0.0747	3.46884
0.07475	3.46949
0.0748	3.47014
0.07485	3.47014
0.0749	3.47047
0.07495	3.47111
0.075	3.47176
0.07505	3.47209
0.0751	3.47209
0.07515	3.47241
0.0752	3.47274
0.07525	3.47306
0.0753	3.47306
0.07535	3.47306
0.0754	3.47339
0.07545	3.47339
0.0755	3.47371
0.07555	3.47371
0.0756	3.47371
0.07565	3.47404
0.0757	3.47404
0.07575	3.47436
0.0758	3.47371
0.07585	3.47371
0.0759	3.47404
0.07595	3.47404
0.076	3.47436
0.07605	3.47436
0.0761	3.47404
0.07615	3.47404
0.0762	3.47436
0.07625	3.47404
0.0763	3.47404
0.07635	3.47436
0.0764	3.47404
0.07645	3.47436
0.0765	3.47468
0.07655	3.47533
0.0766	3.47566
0.07665	3.47598
0.0767	3.47696
0.07675	3.47663
0.0768	3.47696
0.07685	3.47793
0.0769	3.47858
0.07695	3.47923
0.077	3.47955
0.07705	3.48085
0.0771	3.4815
0.07715	3.48182
0.0772	3.48312
0.07725	3.4841
0.0773	3.48442
0.07735	3.48539
0.0774	3.48637
0.07745	3.48669
0.0775	3.48799
0.07755	3.48896
0.0776	3.48961
0.07765	3.49059
0.0777	3.49188
0.07775	3.49253
0.0778	3.49383
0.07785	3.49481
0.0779	3.49578
0.07795	3.49643
0.078	3.4974
0.07805	3.49805
0.0781	3.4987
0.07815	3.49967
0.0782	3.50065
0.07825	3.50162
0.0783	3.50227
0.07835	3.50292
0.0784	3.50324
0.07845	3.50422
0.0785	3.50454
0.07855	3.50487
0.0786	3.50552
0.07865	3.50552
0.0787	3.50584
0.07875	3.50584
0.0788	3.50616
0.07885	3.50649
0.0789	3.50649
0.07895	3.50681
0.079	3.50616
0.07905	3.50649
0.0791	3.50616
0.07915	3.50552
0.0792	3.50584
0.07925	3.50584
0.0793	3.50519
0.07935	3.50552
0.0794	3.50519
0.07945	3.50519
0.0795	3.50487
0.07955	3.50487
0.0796	3.50487
0.07965	3.50454
0.0797	3.50454
0.07975	3.50454
0.0798	3.50422
0.07985	3.50454
0.0799	3.50422
0.07995	3.50454
0.08	3.50454
0.08005	3.50487
0.0801	3.50487
0.08015	3.50552
0.0802	3.50552
0.08025	3.50552
0.0803	3.50584
0.08035	3.50649
0.0804	3.50681
0.08045	3.50746
0.0805	3.50779
0.08055	3.50811
0.0806	3.50811
0.08065	3.50844
0.0807	3.50876
0.08075	3.50909
0.0808	3.50941
0.08085	3.50973
0.0809	3.51006
0.08095	3.51038
0.081	3.51071
0.08105	3.51103
0.0811	3.51136
0.08115	3.51136
0.0812	3.51103
0.08125	3.51136
0.0813	3.51103
0.08135	3.51136
0.0814	3.51136
0.08145	3.51103
0.0815	3.51103
0.08155	3.51071
0.0816	3.51038
0.08165	3.51071
0.0817	3.51071
0.08175	3.51038
0.0818	3.51006
0.08185	3.51006
0.0819	3.50973
0.08195	3.51038
0.082	3.51006
0.08205	3.50973
0.0821	3.51038
0.08215	3.51038
0.0822	3.51006
0.08225	3.51006
0.0823	3.51038
0.08235	3.51038
0.0824	3.51071
0.08245	3.51103
0.0825	3.51136
0.08255	3.51168
0.0826	3.51201
0.08265	3.51233
0.0827	3.51266
0.08275	3.51266
0.0828	3.51233
0.08285	3.51298
0.0829	3.51298
0.08295	3.5133
0.083	3.5133
0.08305	3.51395
0.0831	3.51395
0.08315	3.51428
0.0832	3.5146
0.08325	3.51493
0.0833	3.51558
0.08335	3.5159
0.0834	3.51655
0.08345	3.51687
0.0835	3.51752
0.08355	3.51882
0.0836	3.51915
0.08365	3.51947
0.0837	3.52044
0.08375	3.52077
0.0838	3.52174
0.08385	3.52239
0.0839	3.52239
0.08395	3.52369
0.084	3.52369
0.08405	3.52434
0.0841	3.52434
0.08415	3.52499
0.0842	3.52531
0.08425	3.52564
0.0843	3.52629
0.08435	3.52629
0.0844	3.52629
0.08445	3.52661
0.0845	3.52694
0.08455	3.52726
0.0846	3.52726
0.08465	3.52758
0.0847	3.52758
0.08475	3.52758
0.0848	3.52823
0.08485	3.52823
0.0849	3.52888
0.08495	3.52953
0.085	3.52953
0.08505	3.53018
0.0851	3.53083
0.08515	3.53148
0.0852	3.53148
0.08525	3.53213
0.0853	3.53278
0.08535	3.53343
0.0854	3.53408
0.08545	3.53505
0.0855	3.5357
0.08555	3.53635
0.0856	3.53732
0.08565	3.53829
0.0857	3.53894
0.08575	3.53992
0.0858	3.54089
0.08585	3.54186
0.0859	3.54251
0.08595	3.54349
0.086	3.54414
0.08605	3.54479
0.0861	3.54576
0.08615	3.54608
0.0862	3.54673
0.08625	3.54706
0.0863	3.54706
0.08635	3.54771
0.0864	3.54706
0.08645	3.54738
0.0865	3.54738
0.08655	3.54706
0.0866	3.54673
0.08665	3.54641
0.0867	3.54608
0.08675	3.54576
0.0868	3.54511
0.08685	3.54511
0.0869	3.54446
0.08695	3.54381
0.087	3.54349
0.08705	3.54284
0.0871	3.54219
0.08715	3.54219
0.0872	3.54186
0.08725	3.54122
0.0873	3.54154
0.08735	3.54122
0.0874	3.54122
0.08745	3.54089
0.0875	3.54024
0.08755	3.54057
0.0876	3.54057
0.08765	3.54089
0.0877	3.54122
0.08775	3.54089
0.0878	3.54154
0.08785	3.54186
0.0879	3.54251
0.08795	3.54284
0.088	3.54316
0.08805	3.54381
0.0881	3.54479
0.08815	3.54576
0.0882	3.54608
0.08825	3.54706
0.0883	3.54771
0.08835	3.54868
0.0884	3.54933
0.08845	3.54965
0.0885	3.55063
0.08855	3.55128
0.0886	3.5516
0.08865	3.55225
0.0887	3.55225
0.08875	3.55322
0.0888	3.5542
0.08885	3.55452
0.0889	3.55485
0.08895	3.55517
0.089	3.55614
0.08905	3.55647
0.0891	3.55744
0.08915	3.55809
0.0892	3.55874
0.08925	3.56004
0.0893	3.56036
0.08935	3.56101
0.0894	3.56199
0.08945	3.56296
0.0895	3.56393
0.08955	3.56458
0.0896	3.56556
0.08965	3.56685
0.0897	3.56783
0.08975	3.56848
0.0898	3.56978
0.08985	3.57042
0.0899	3.5714
0.08995	3.57237
0.09	3.57335
0.09005	3.57399
0.0901	3.57464
0.09015	3.57529
0.0902	3.57562
0.09025	3.57692
0.0903	3.57692
0.09035	3.57789
0.0904	3.57821
0.09045	3.57886
0.0905	3.57951
0.09055	3.58016
0.0906	3.58016
0.09065	3.58113
0.0907	3.58113
0.09075	3.58178
0.0908	3.58243
0.09085	3.58276
0.0909	3.58341
0.09095	3.58341
0.091	3.58308
0.09105	3.58373
0.0911	3.58406
0.09115	3.58406
0.0912	3.58406
0.09125	3.58503
0.0913	3.5847
0.09135	3.5847
0.0914	3.58535
0.09145	3.58535
0.0915	3.58535
0.09155	3.58568
0.0916	3.58535
0.09165	3.58568
0.0917	3.586
0.09175	3.58568
0.0918	3.58633
0.09185	3.586
0.0919	3.58633
0.09195	3.58633
0.092	3.5873
0.09205	3.58698
0.0921	3.58698
0.09215	3.5873
0.0922	3.58763
0.09225	3.58763
0.0923	3.58763
0.09235	3.58763
0.0924	3.58763
0.09245	3.58827
0.0925	3.58795
0.09255	3.58795
0.0926	3.58827
0.09265	3.58827
0.0927	3.58795
0.09275	3.58763
0.0928	3.5873
0.09285	3.5873
0.0929	3.58698
0.09295	3.58698
0.093	3.58698
0.09305	3.58633
0.0931	3.58633
0.09315	3.58633
0.0932	3.58633
0.09325	3.58633
0.0933	3.58665
0.09335	3.58633
0.0934	3.58665
0.09345	3.58665
0.0935	3.58665
0.09355	3.58665
0.0936	3.58633
0.09365	3.58665
0.0937	3.58698
0.09375	3.58665
0.0938	3.58698
0.09385	3.5873
0.0939	3.5873
0.09395	3.58795
0.094	3.58795
0.09405	3.58827
0.0941	3.5886
0.09415	3.5886
0.0942	3.58892
0.09425	3.58957
0.0943	3.59022
0.09435	3.59087
0.0944	3.5912
0.09445	3.59217
0.0945	3.59249
0.09455	3.59347
0.0946	3.59444
0.09465	3.59477
0.0947	3.59606
0.09475	3.59671
0.0948	3.59769
0.09485	3.59866
0.0949	3.59898
0.09495	3.59996
0.095	3.60093
0.09505	3.60158
0.0951	3.60255
0.09515	3.6032
0.0952	3.6045
0.09525	3.60515
0.0953	3.6058
0.09535	3.60645
0.0954	3.6071
0.09545	3.6084
0.0955	3.60872
0.09555	3.60937
0.0956	3.61034
0.09565	3.61132
0.0957	3.61164
0.09575	3.61197
0.0958	3.61294
0.09585	3.61294
0.0959	3.61359
0.09595	3.61391
0.096	3.61424
0.09605	3.61424
0.0961	3.61521
0.09615	3.61521
0.0962	3.61554
0.09625	3.61586
0.0963	3.61586
0.09635	3.61586
0.0964	3.61651
0.09645	3.61683
0.0965	3.61716
0.09655	3.61716
0.0966	3.61716
0.09665	3.61813
0.0967	3.61846
0.09675	3.61813
0.0968	3.61911
0.09685	3.61943
0.0969	3.62008
0.09695	3.62008
0.097	3.6204
0.09705	3.6204
0.0971	3.62008
0.09715	3.62008
0.0972	3.62008
0.09725	3.62008
0.0973	3.61943
0.09735	3.61911
0.0974	3.61846
0.09745	3.61781
0.0975	3.61683
0.09755	3.61619
0.0976	3.61521
0.09765	3.61521
0.0977	3.61391
0.09775	3.61326
0.0978	3.61229
0.09785	3.61164
0.0979	3.61132
0.09795	3.61067
0.098	3.61034
0.09805	3.61002
0.0981	3.61002
0.09815	3.60937
0.0982	3.60905
0.09825	3.60937
0.0983	3.60969
0.09835	3.61002
0.0984	3.61002
0.09845	3.61067
0.0985	3.61067
0.09855	3.61132
0.0986	3.61197
0.09865	3.61197
0.0987	3.61262
0.09875	3.61262
0.0988	3.61359
0.09885	3.61424
0.0989	3.61489
0.09895	3.61521
0.099	3.61586
0.09905	3.61716
[truncated: 5,812 more rows]
