# Supplementary material for: An evolutionarily conserved glycine-tyrosine motif forms a folding core in outer membrane proteins
Source: PLoS One. 2017 Aug 3;12(8):e0182016. doi: 10.1371/journal.pone.0182016 (PMC5542473; doi:10.1371/journal.pone.0182016)
Supplement: S1 File — (ZIP) [file pone.0182016.s001.zip › OmpX stopflow RAW data/OmpX WT 3/ompx_wt_ch1_017.bka]

BIO-KINE ASCII FILE
_COMMENT	External device
_COMMENT	Kinetics measurement
_COMMENT	Y Unit : Volt, X Unit : s
_COMMENT	Timebase 1 = .00005 s 5001 pts
_COMMENT	Timebase 2 = .001 s 2749 pts
_COMMENT	Timebase 3 = .5 s 44 pts
_SFM	SFM-300 /S Advanced mode
_SFM	Ratio : S1: 950, S2: 950, S3: 100
_SFM	Content : S1: , S2: , S3:
_SFM	Concentration : S1: , S2: , S3:
_SFM	Total volume : 422 �l Flow : 14 mL/s
_SFM	Acquisition start : 10 ms before stop
_SFM	cuve=FC-08, s1=10 ml , s2=10 ml , s3=1.9 ml
_UNITX	s
_UNITY	Volt
_DELTAX	0
_DATA
1e-300	2.36929
5e-5	2.3813
1e-4	2.39396
1.5e-4	2.40661
2e-4	2.41797
2.5e-4	2.4303
3e-4	2.44231
3.5e-4	2.45432
4e-4	2.46568
4.5e-4	2.47671
5e-4	2.48807
5.5e-4	2.49878
6e-4	2.50917
6.5e-4	2.51955
7e-4	2.52929
7.5e-4	2.53838
8e-4	2.54746
8.5e-4	2.55655
9e-4	2.56434
9.5e-4	2.57213
0.001	2.57927
0.00105	2.58673
0.0011	2.59322
0.00115	2.59972
0.0012	2.60588
0.00125	2.61172
0.0013	2.61757
0.00135	2.62243
0.0014	2.62795
0.00145	2.63282
0.0015	2.63769
0.00155	2.64223
0.0016	2.64645
0.00165	2.65034
0.0017	2.65424
0.00175	2.65748
0.0018	2.65976
0.00185	2.66203
0.0019	2.66365
0.00195	2.66495
0.002	2.66495
0.00205	2.66495
0.0021	2.66398
0.00215	2.66235
0.0022	2.65976
0.00225	2.65716
0.0023	2.65359
0.00235	2.6497
0.0024	2.64515
0.00245	2.64028
0.0025	2.63509
0.00255	2.62957
0.0026	2.62341
0.00265	2.61724
0.0027	2.61107
0.00275	2.60458
0.0028	2.59842
0.00285	2.59193
0.0029	2.58544
0.00295	2.57894
0.003	2.57245
0.00305	2.56531
0.0031	2.55915
0.00315	2.55266
0.0032	2.54584
0.00325	2.53935
0.0033	2.53286
0.00335	2.52637
0.0034	2.52053
0.00345	2.51436
0.0035	2.50819
0.00355	2.50268
0.0036	2.49716
0.00365	2.49262
0.0037	2.48775
0.00375	2.48385
0.0038	2.47996
0.00385	2.47606
0.0039	2.47347
0.00395	2.47087
0.004	2.4686
0.00405	2.4673
0.0041	2.46633
0.00415	2.46535
0.0042	2.46503
0.00425	2.46535
0.0043	2.46568
0.00435	2.46698
0.0044	2.46795
0.00445	2.4699
0.0045	2.47217
0.00455	2.47477
0.0046	2.47834
0.00465	2.48191
0.0047	2.4858
0.00475	2.49099
0.0048	2.49586
0.00485	2.50203
0.0049	2.50819
0.00495	2.51533
0.005	2.52215
0.00505	2.53026
0.0051	2.53903
0.00515	2.54714
0.0052	2.55623
0.00525	2.56531
0.0053	2.57537
0.00535	2.58511
0.0054	2.59485
0.00545	2.60491
0.0055	2.61497
0.00555	2.62503
0.0056	2.63477
0.00565	2.64418
0.0057	2.65391
0.00575	2.663
0.0058	2.67209
0.00585	2.68053
0.0059	2.68929
0.00595	2.6974
0.006	2.70487
0.00605	2.71233
0.0061	2.71947
0.00615	2.72629
0.0062	2.73278
0.00625	2.73862
0.0063	2.74479
0.00635	2.75063
0.0064	2.75582
0.00645	2.76101
0.0065	2.76588
0.00655	2.77075
0.0066	2.77497
0.00665	2.77886
0.0067	2.78243
0.00675	2.786
0.0068	2.78925
0.00685	2.79152
0.0069	2.79444
0.00695	2.79704
0.007	2.79898
0.00705	2.80061
0.0071	2.80191
0.00715	2.80288
0.0072	2.8032
0.00725	2.80255
0.0073	2.80191
0.00735	2.80093
0.0074	2.79834
0.00745	2.79574
0.0075	2.79282
0.00755	2.7886
0.0076	2.78438
0.00765	2.77886
0.0077	2.77335
0.00775	2.76686
0.0078	2.76004
0.00785	2.75258
0.0079	2.74511
0.00795	2.73732
0.008	2.72856
0.00805	2.72077
0.0081	2.71136
0.00815	2.7026
0.0082	2.69351
0.00825	2.68539
0.0083	2.67696
0.00835	2.66819
0.0084	2.66008
0.00845	2.65229
0.0085	2.64515
0.00855	2.63834
0.0086	2.63217
0.00865	2.62665
0.0087	2.62211
0.00875	2.61854
0.0088	2.61529
0.00885	2.61302
0.0089	2.61107
0.00895	2.6101
0.009	2.60978
0.00905	2.60978
0.0091	2.61043
0.00915	2.61172
0.0092	2.6127
0.00925	2.61432
0.0093	2.61627
0.00935	2.61886
0.0094	2.62081
0.00945	2.62438
0.0095	2.62763
0.00955	2.6312
0.0096	2.63444
0.00965	2.63866
0.0097	2.64288
0.00975	2.6471
0.0098	2.65197
0.00985	2.65684
0.0099	2.66138
0.00995	2.6669
0.01	2.67241
0.01005	2.67825
0.0101	2.68442
0.01015	2.69124
0.0102	2.69675
0.01025	2.70292
0.0103	2.70974
0.01035	2.7159
0.0104	2.72239
0.01045	2.72921
0.0105	2.73473
0.01055	2.74057
0.0106	2.74706
0.01065	2.75258
0.0107	2.75809
0.01075	2.76329
0.0108	2.76913
0.01085	2.774
0.0109	2.77886
0.01095	2.78373
0.011	2.78828
0.01105	2.79314
0.0111	2.79736
0.01115	2.80191
0.0112	2.80645
0.01125	2.81034
0.0113	2.81456
0.01135	2.81846
0.0114	2.82235
0.01145	2.82657
0.0115	2.83014
0.01155	2.83404
0.0116	2.83761
0.01165	2.84053
0.0117	2.84475
0.01175	2.84832
0.0118	2.85156
0.01185	2.85481
0.0119	2.85805
0.01195	2.8613
0.012	2.86454
0.01205	2.86681
0.0121	2.86909
0.01215	2.87201
0.0122	2.87395
0.01225	2.8759
0.0123	2.8772
0.01235	2.87882
0.0124	2.88045
0.01245	2.88109
0.0125	2.88239
0.01255	2.88304
0.0126	2.88369
0.01265	2.88369
0.0127	2.88434
0.01275	2.88434
0.0128	2.88466
0.01285	2.88499
0.0129	2.88499
0.01295	2.88499
0.013	2.88564
0.01305	2.88531
0.0131	2.88564
0.01315	2.88661
0.0132	2.88661
0.01325	2.88791
0.0133	2.88791
0.01335	2.88888
0.0134	2.89018
0.01345	2.89148
0.0135	2.89245
0.01355	2.8931
0.0136	2.89473
0.01365	2.89602
0.0137	2.89732
0.01375	2.89862
0.0138	2.90024
0.01385	2.90187
0.0139	2.90349
0.01395	2.90446
0.014	2.90641
0.01405	2.90803
0.0141	2.90965
0.01415	2.9116
0.0142	2.9129
0.01425	2.91485
0.0143	2.91615
0.01435	2.91777
0.0144	2.91939
0.01445	2.92101
0.0145	2.92231
0.01455	2.92361
0.0146	2.92491
0.01465	2.92621
0.0147	2.92718
0.01475	2.92848
0.0148	2.92945
0.01485	2.93042
0.0149	2.9314
0.01495	2.93205
0.015	2.93367
0.01505	2.93399
0.0151	2.93497
0.01515	2.93594
0.0152	2.93659
0.01525	2.93756
0.0153	2.93789
0.01535	2.93821
0.0154	2.93886
0.01545	2.93951
0.0155	2.93984
0.01555	2.93984
0.0156	2.94081
0.01565	2.94081
0.0157	2.94146
0.01575	2.94146
0.0158	2.94146
0.01585	2.94178
0.0159	2.94178
0.01595	2.94211
0.016	2.94211
0.01605	2.94276
0.0161	2.94276
0.01615	2.94308
0.0162	2.94373
0.01625	2.94406
0.0163	2.94438
0.01635	2.94535
0.0164	2.946
0.01645	2.94698
0.0165	2.9473
0.01655	2.94827
0.0166	2.94892
0.01665	2.9499
0.0167	2.95055
0.01675	2.95184
0.0168	2.95314
0.01685	2.95314
0.0169	2.95477
0.01695	2.95574
0.017	2.95671
0.01705	2.95769
0.0171	2.95834
0.01715	2.95963
0.0172	2.96028
0.01725	2.96158
0.0173	2.96223
0.01735	2.9632
0.0174	2.96418
0.01745	2.96483
0.0175	2.9658
0.01755	2.96645
0.0176	2.96742
0.01765	2.96742
0.0177	2.9684
0.01775	2.96905
0.0178	2.96905
0.01785	2.96937
0.0179	2.96969
0.01795	2.97002
0.018	2.97067
0.01805	2.97067
0.0181	2.97034
0.01815	2.97067
0.0182	2.97034
0.01825	2.97067
0.0183	2.97067
0.01835	2.97067
0.0184	2.97067
0.01845	2.97034
0.0185	2.97034
0.01855	2.97034
0.0186	2.97067
0.01865	2.97034
0.0187	2.97034
0.01875	2.97034
0.0188	2.96969
0.01885	2.96969
0.0189	2.96937
0.01895	2.96937
0.019	2.96872
0.01905	2.96905
0.0191	2.9684
0.01915	2.9684
0.0192	2.96872
0.01925	2.9684
0.0193	2.96775
0.01935	2.9684
0.0194	2.96872
0.01945	2.96905
0.0195	2.96937
0.01955	2.96937
0.0196	2.97002
0.01965	2.97034
0.0197	2.97067
0.01975	2.97099
0.0198	2.97132
0.01985	2.97164
0.0199	2.97229
0.01995	2.97262
0.02	2.97294
0.02005	2.97359
0.0201	2.97391
0.02015	2.97456
0.0202	2.97521
0.02025	2.97521
0.0203	2.97619
0.02035	2.97651
0.0204	2.97716
0.02045	2.97813
0.0205	2.97878
0.02055	2.97943
0.0206	2.98008
0.02065	2.9804
0.0207	2.98138
0.02075	2.98268
0.0208	2.983
0.02085	2.98365
0.0209	2.9843
0.02095	2.98495
0.021	2.98592
0.02105	2.98722
0.0211	2.98722
0.02115	2.98819
0.0212	2.98852
0.02125	2.98884
0.0213	2.98982
0.02135	2.99047
0.0214	2.99079
0.02145	2.99176
0.0215	2.99209
0.02155	2.99241
0.0216	2.99306
0.02165	2.99274
0.0217	2.99339
0.02175	2.99371
0.0218	2.99404
0.02185	2.99468
0.0219	2.99436
0.02195	2.99436
0.022	2.99468
0.02205	2.99501
0.0221	2.99501
0.02215	2.99533
0.0222	2.99533
0.02225	2.99566
0.0223	2.99566
0.02235	2.99598
0.0224	2.99598
0.02245	2.99598
0.0225	2.99598
0.02255	2.99663
0.0226	2.99663
0.02265	2.99728
0.0227	2.99793
0.02275	2.99761
0.0228	2.99825
0.02285	2.99923
0.0229	2.99988
0.02295	3.0002
0.023	3.00085
0.02305	3.0015
0.0231	3.0015
0.02315	3.00215
0.0232	3.00312
0.02325	3.00312
0.0233	3.0041
0.02335	3.00475
0.0234	3.00507
0.02345	3.00572
0.0235	3.00572
0.02355	3.00637
0.0236	3.00734
0.02365	3.00734
0.0237	3.00799
0.02375	3.00799
0.0238	3.00864
0.02385	3.00832
0.0239	3.00961
0.02395	3.00994
0.024	3.01059
0.02405	3.01156
0.0241	3.01156
0.02415	3.01253
0.0242	3.01351
0.02425	3.01448
0.0243	3.01513
0.02435	3.01578
0.0244	3.01708
0.02445	3.0174
0.0245	3.01838
0.02455	3.01903
0.0246	3.02
0.02465	3.02065
0.0247	3.02162
0.02475	3.02227
0.0248	3.02292
0.02485	3.02357
0.0249	3.02422
0.02495	3.02454
0.025	3.02519
0.02505	3.02617
0.0251	3.02649
0.02515	3.02714
0.0252	3.02779
0.02525	3.02811
0.0253	3.02876
0.02535	3.02909
0.0254	3.02974
0.02545	3.03006
0.0255	3.03038
0.02555	3.03006
0.0256	3.03038
0.02565	3.02974
0.0257	3.03006
0.02575	3.03006
0.0258	3.02941
0.02585	3.02974
0.0259	3.02909
0.02595	3.02909
0.026	3.02811
0.02605	3.02844
0.0261	3.02811
0.02615	3.02746
0.0262	3.02779
0.02625	3.02714
0.0263	3.02746
0.02635	3.02714
0.0264	3.02746
0.02645	3.02746
0.0265	3.02714
0.02655	3.02746
0.0266	3.02811
0.02665	3.02811
0.0267	3.02811
0.02675	3.02876
0.0268	3.02876
0.02685	3.02909
0.0269	3.03006
0.02695	3.03071
0.027	3.03103
0.02705	3.03168
0.0271	3.03233
0.02715	3.03298
0.0272	3.03363
0.02725	3.03428
0.0273	3.03493
0.02735	3.03558
0.0274	3.03623
0.02745	3.03688
0.0275	3.03785
0.02755	3.0385
0.0276	3.03915
0.02765	3.0398
0.0277	3.04045
0.02775	3.04109
0.0278	3.04174
0.02785	3.04272
0.0279	3.04272
0.02795	3.04337
0.028	3.04402
0.02805	3.04434
0.0281	3.04466
0.02815	3.04531
0.0282	3.04531
0.02825	3.04564
0.0283	3.04596
0.02835	3.04661
0.0284	3.04661
0.02845	3.04694
0.0285	3.04726
0.02855	3.04759
0.0286	3.04823
0.02865	3.04823
0.0287	3.04888
0.02875	3.04953
0.0288	3.04986
0.02885	3.05018
0.0289	3.05083
0.02895	3.05148
0.029	3.05213
0.02905	3.05278
0.0291	3.05278
0.02915	3.05408
0.0292	3.0544
0.02925	3.05472
0.0293	3.0557
0.02935	3.05635
0.0294	3.057
0.02945	3.05797
0.0295	3.05829
0.02955	3.05894
0.0296	3.05959
0.02965	3.06057
0.0297	3.06089
0.02975	3.06154
0.0298	3.06186
0.02985	3.06251
0.0299	3.06316
0.02995	3.06316
0.03	3.06349
0.03005	3.06414
0.0301	3.06381
0.03015	3.06414
0.0302	3.06414
0.03025	3.06414
0.0303	3.06446
0.03035	3.06446
0.0304	3.06446
0.03045	3.06446
0.0305	3.06381
0.03055	3.06381
0.0306	3.06349
0.03065	3.06349
0.0307	3.06381
0.03075	3.06349
0.0308	3.06349
0.03085	3.06316
0.0309	3.06316
0.03095	3.06349
0.031	3.06349
0.03105	3.06349
0.0311	3.06381
0.03115	3.06414
0.0312	3.06381
0.03125	3.06414
0.0313	3.06414
0.03135	3.06479
0.0314	3.06511
0.03145	3.06543
0.0315	3.06576
0.03155	3.06576
0.0316	3.06608
0.03165	3.06576
0.0317	3.06673
0.03175	3.06673
0.0318	3.06706
0.03185	3.06771
0.0319	3.06803
0.03195	3.06803
0.032	3.06771
0.03205	3.06868
0.0321	3.06868
0.03215	3.069
0.0322	3.06933
0.03225	3.06965
0.0323	3.0703
0.03235	3.0703
0.0324	3.07063
0.03245	3.07128
0.0325	3.0716
0.03255	3.07257
0.0326	3.0729
0.03265	3.07355
0.0327	3.0742
0.03275	3.07485
0.0328	3.07582
0.03285	3.07614
0.0329	3.07744
0.03295	3.07777
0.033	3.07842
0.03305	3.07939
0.0331	3.08004
0.03315	3.08036
0.0332	3.08101
0.03325	3.08134
0.0333	3.08166
0.03335	3.08231
0.0334	3.08264
0.03345	3.08296
0.0335	3.08328
0.03355	3.08393
0.0336	3.08426
0.03365	3.08458
0.0337	3.08523
0.03375	3.08588
0.0338	3.08685
0.03385	3.0875
0.0339	3.08783
0.03395	3.0888
0.034	3.08913
0.03405	3.0901
0.0341	3.09075
0.03415	3.09107
0.0342	3.09205
0.03425	3.09237
0.0343	3.0927
0.03435	3.09302
0.0344	3.09335
0.03445	3.09367
0.0345	3.09432
0.03455	3.09432
0.0346	3.09432
0.03465	3.09432
0.0347	3.09432
0.03475	3.09432
0.0348	3.09497
0.03485	3.09497
0.0349	3.09497
0.03495	3.09529
0.035	3.09562
0.03505	3.09627
0.0351	3.09659
0.03515	3.09692
0.0352	3.09724
0.03525	3.09756
0.0353	3.09756
0.03535	3.09821
0.0354	3.09854
0.03545	3.09919
0.0355	3.09919
0.03555	3.10016
0.0356	3.10016
0.03565	3.10113
0.0357	3.10146
0.03575	3.10211
0.0358	3.10243
0.03585	3.10211
0.0359	3.10243
0.03595	3.10308
0.036	3.10308
0.03605	3.10341
0.0361	3.10373
0.03615	3.10373
0.0362	3.10373
0.03625	3.10373
0.0363	3.10406
0.03635	3.10438
0.0364	3.10438
0.03645	3.1047
0.0365	3.10503
0.03655	3.10503
0.0366	3.10568
0.03665	3.106
0.0367	3.10633
0.03675	3.10698
0.0368	3.10763
0.03685	3.1086
0.0369	3.10892
0.03695	3.11022
0.037	3.11087
0.03705	3.11217
0.0371	3.11314
0.03715	3.11379
0.0372	3.11509
0.03725	3.11639
0.0373	3.11704
0.03735	3.11834
0.0374	3.11931
0.03745	3.12061
0.0375	3.12126
0.03755	3.12223
0.0376	3.12385
0.03765	3.1245
0.0377	3.12515
0.03775	3.12612
0.0378	3.12677
0.03785	3.12807
0.0379	3.12872
0.03795	3.12905
0.038	3.12969
0.03805	3.13002
0.0381	3.13067
0.03815	3.13099
0.0382	3.13099
0.03825	3.13132
0.0383	3.13099
0.03835	3.13099
0.0384	3.13067
0.03845	3.13099
0.0385	3.13132
0.03855	3.13099
0.0386	3.13067
0.03865	3.13099
0.0387	3.13099
0.03875	3.13132
0.0388	3.13164
0.03885	3.13132
0.0389	3.13197
0.03895	3.13229
0.039	3.13262
0.03905	3.13294
0.0391	3.13391
0.03915	3.13456
0.0392	3.13489
0.03925	3.13586
0.0393	3.13619
0.03935	3.13748
0.0394	3.13781
0.03945	3.13846
0.0395	3.13911
0.03955	3.14105
0.0396	3.14073
0.03965	3.1417
0.0397	3.1417
0.03975	3.14235
0.0398	3.14333
0.03985	3.14365
0.0399	3.1443
0.03995	3.14462
0.04	3.14495
0.04005	3.14495
0.0401	3.14527
0.04015	3.14592
0.0402	3.14592
0.04025	3.14625
0.0403	3.14754
0.04035	3.1469
0.0404	3.14722
0.04045	3.14754
0.0405	3.14819
0.04055	3.14852
0.0406	3.14852
0.04065	3.14884
0.0407	3.14917
0.04075	3.14917
0.0408	3.14949
0.04085	3.15014
0.0409	3.14982
0.04095	3.14982
0.041	3.14982
0.04105	3.14949
0.0411	3.14982
0.04115	3.14982
0.0412	3.14982
0.04125	3.15014
0.0413	3.14949
0.04135	3.14884
0.0414	3.14852
0.04145	3.14852
0.0415	3.14819
0.04155	3.14754
0.0416	3.14754
0.04165	3.14722
0.0417	3.14722
0.04175	3.14722
0.0418	3.14754
0.04185	3.14722
0.0419	3.1469
0.04195	3.14754
0.042	3.14754
0.04205	3.14819
0.0421	3.14852
0.04215	3.14917
0.0422	3.14917
0.04225	3.15014
0.0423	3.15079
0.04235	3.15144
0.0424	3.15209
0.04245	3.15274
0.0425	3.15371
0.04255	3.15404
0.0426	3.15501
0.04265	3.15566
0.0427	3.15631
0.04275	3.15696
0.0428	3.15793
0.04285	3.15858
0.0429	3.1589
0.04295	3.15988
0.043	3.16053
0.04305	3.16053
0.0431	3.16182
0.04315	3.1628
0.0432	3.16345
0.04325	3.16377
0.0433	3.16475
0.04335	3.16539
0.0434	3.16604
0.04345	3.16637
0.0435	3.16702
0.04355	3.16767
0.0436	3.16799
0.04365	3.16832
0.0437	3.16864
0.04375	3.16929
0.0438	3.16961
0.04385	3.17059
0.0439	3.17091
0.04395	3.17124
0.044	3.17189
0.04405	3.17253
0.0441	3.17318
0.04415	3.17318
0.0442	3.17416
0.04425	3.17448
0.0443	3.17546
0.04435	3.17578
0.0444	3.17643
0.04445	3.17708
0.0445	3.17773
0.04455	3.17805
0.0446	3.17903
0.04465	3.17967
0.0447	3.18032
0.04475	3.1813
0.0448	3.18162
0.04485	3.18292
0.0449	3.18357
0.04495	3.18422
0.045	3.18487
0.04505	3.18584
0.0451	3.18649
0.04515	3.18746
0.0452	3.18844
0.04525	3.18941
0.0453	3.19006
0.04535	3.19071
0.0454	3.19201
0.04545	3.19233
0.0455	3.19363
0.04555	3.19395
0.0456	3.19558
0.04565	3.1959
0.0457	3.1972
0.04575	3.19785
0.0458	3.19882
0.04585	3.1998
0.0459	3.20044
0.04595	3.20077
0.046	3.20142
0.04605	3.20207
0.0461	3.20272
0.04615	3.20337
0.0462	3.20401
0.04625	3.20434
0.0463	3.20401
0.04635	3.20434
0.0464	3.20499
0.04645	3.20466
0.0465	3.20499
0.04655	3.20466
0.0466	3.20466
0.04665	3.20466
0.0467	3.20434
0.04675	3.20369
0.0468	3.20337
0.04685	3.20272
0.0469	3.20272
0.04695	3.20272
0.047	3.20239
0.04705	3.20239
0.0471	3.20272
0.04715	3.20239
0.0472	3.20304
0.04725	3.20337
0.0473	3.20337
0.04735	3.20369
0.0474	3.20401
0.04745	3.20499
0.0475	3.20531
0.04755	3.20596
0.0476	3.20694
0.04765	3.20726
0.0477	3.20823
0.04775	3.20888
0.0478	3.20986
0.04785	3.21051
0.0479	3.21115
0.04795	3.2118
0.048	3.21245
0.04805	3.2131
0.0481	3.21343
0.04815	3.21375
0.0482	3.2144
0.04825	3.21472
0.0483	3.21505
0.04835	3.21537
0.0484	3.2157
0.04845	3.2157
0.0485	3.21602
0.04855	3.2157
0.0486	3.21635
0.04865	3.21602
0.0487	3.2157
0.04875	3.2157
0.0488	3.2157
0.04885	3.21537
0.0489	3.21505
0.04895	3.21505
0.049	3.2144
0.04905	3.21408
0.0491	3.21375
0.04915	3.21343
0.0492	3.21375
0.04925	3.2131
0.0493	3.21375
0.04935	3.2131
0.0494	3.21343
0.04945	3.2131
0.0495	3.2131
0.04955	3.21343
0.0496	3.21343
0.04965	3.21408
0.0497	3.21408
0.04975	3.21408
0.0498	3.21408
0.04985	3.21537
0.0499	3.21505
0.04995	3.21602
0.05	3.217
0.05005	3.217
0.0501	3.21765
0.05015	3.21829
0.0502	3.21927
0.05025	3.21992
0.0503	3.22089
0.05035	3.22186
0.0504	3.22284
0.05045	3.22349
0.0505	3.22446
0.05055	3.22543
0.0506	3.22608
0.05065	3.22706
0.0507	3.22803
0.05075	3.22868
0.0508	3.22933
0.05085	3.22965
0.0509	3.23095
0.05095	3.23128
0.051	3.23257
0.05105	3.23322
0.0511	3.2342
0.05115	3.23485
0.0512	3.23582
0.05125	3.23679
0.0513	3.23744
0.05135	3.23842
0.0514	3.23907
0.05145	3.23939
0.0515	3.24036
0.05155	3.24101
0.0516	3.24199
0.05165	3.24231
0.0517	3.24264
0.05175	3.24328
0.0518	3.24361
0.05185	3.24361
0.0519	3.24393
0.05195	3.24426
0.052	3.24458
0.05205	3.24523
0.0521	3.24491
0.05215	3.24556
0.0522	3.24523
0.05225	3.24588
0.0523	3.24588
0.05235	3.24621
0.0524	3.24621
0.05245	3.24653
0.0525	3.24653
0.05255	3.24621
0.0526	3.24653
0.05265	3.24685
0.0527	3.24653
0.05275	3.24653
0.0528	3.24685
0.05285	3.24685
0.0529	3.24685
0.05295	3.24718
0.053	3.24685
0.05305	3.24718
0.0531	3.24718
0.05315	3.24718
0.0532	3.24718
0.05325	3.24718
0.0533	3.24718
0.05335	3.2475
0.0534	3.2475
0.05345	3.2475
0.0535	3.24783
0.05355	3.24815
0.0536	3.24815
0.05365	3.2488
0.0537	3.24945
0.05375	3.24945
0.0538	3.25042
0.05385	3.25075
0.0539	3.2514
0.05395	3.25172
0.054	3.2527
0.05405	3.25335
0.0541	3.25432
0.05415	3.25497
0.0542	3.25562
0.05425	3.25692
0.0543	3.25724
0.05435	3.25854
0.0544	3.25951
0.05445	3.26081
0.0545	3.26146
0.05455	3.26243
0.0546	3.26341
0.05465	3.26438
0.0547	3.2647
0.05475	3.266
0.0548	3.26698
0.05485	3.26763
0.0549	3.2686
0.05495	3.26925
0.055	3.26957
0.05505	3.26957
0.0551	3.27055
0.05515	3.27087
0.0552	3.27087
0.05525	3.2712
0.0553	3.27087
0.05535	3.2712
0.0554	3.2712
0.05545	3.2712
0.0555	3.27087
0.05555	3.2712
0.0556	3.27087
0.05565	3.27087
0.0557	3.2712
0.05575	3.27087
0.0558	3.27055
0.05585	3.27055
0.0559	3.27022
0.05595	3.27055
0.056	3.27055
0.05605	3.27055
0.0561	3.27055
0.05615	3.27087
0.0562	3.27055
0.05625	3.27087
0.0563	3.2712
0.05635	3.2712
0.0564	3.2712
0.05645	3.27184
0.0565	3.27184
0.05655	3.27217
0.0566	3.27217
0.05665	3.27314
0.0567	3.27379
0.05675	3.27379
0.0568	3.27509
0.05685	3.27509
0.0569	3.27574
0.05695	3.27639
0.057	3.27736
0.05705	3.27801
0.0571	3.27866
0.05715	3.27963
0.0572	3.28061
0.05725	3.28126
0.0573	3.28223
0.05735	3.2832
0.0574	3.28353
0.05745	3.28418
0.0575	3.28515
0.05755	3.2858
0.0576	3.28677
0.05765	3.28742
0.0577	3.2884
0.05775	3.28872
0.0578	3.28937
0.05785	3.29002
0.0579	3.29034
0.05795	3.29067
0.058	3.29099
0.05805	3.29132
0.0581	3.29197
0.05815	3.29164
0.0582	3.29229
0.05825	3.29229
0.0583	3.29229
0.05835	3.29262
0.0584	3.29294
0.05845	3.29294
0.0585	3.29294
0.05855	3.29262
0.0586	3.29294
0.05865	3.29262
0.0587	3.29197
0.05875	3.29229
0.0588	3.29164
0.05885	3.29164
0.0589	3.29164
0.05895	3.29132
0.059	3.29164
0.05905	3.29132
0.0591	3.29164
0.05915	3.29164
0.0592	3.29229
0.05925	3.29229
0.0593	3.29262
0.05935	3.29359
0.0594	3.29391
0.05945	3.29456
0.0595	3.29586
0.05955	3.29619
0.0596	3.29748
0.05965	3.29813
0.0597	3.29911
0.05975	3.29976
0.0598	3.30073
0.05985	3.3017
0.0599	3.303
0.05995	3.30397
0.06	3.3043
0.06005	3.3056
0.0601	3.3069
0.06015	3.30787
0.0602	3.30819
0.06025	3.30917
0.0603	3.31014
0.06035	3.31111
0.0604	3.31176
0.06045	3.31274
0.0605	3.31371
0.06055	3.31501
0.0606	3.31566
0.06065	3.31663
0.0607	3.31728
0.06075	3.31793
0.0608	3.3189
0.06085	3.31955
0.0609	3.32053
0.06095	3.32085
0.061	3.32085
0.06105	3.32182
0.0611	3.32215
0.06115	3.32247
0.0612	3.3228
0.06125	3.3228
0.0613	3.32247
0.06135	3.3228
0.0614	3.32312
0.06145	3.32312
0.0615	3.32345
0.06155	3.3228
0.0616	3.32312
0.06165	3.32345
0.0617	3.32312
0.06175	3.32312
0.0618	3.32312
0.06185	3.32312
0.0619	3.32312
0.06195	3.32345
0.062	3.32312
0.06205	3.32377
0.0621	3.32312
0.06215	3.32345
0.0622	3.32345
0.06225	3.32345
0.0623	3.32377
0.06235	3.32442
0.0624	3.3241
0.06245	3.32475
0.0625	3.32539
0.06255	3.32604
0.0626	3.32637
0.06265	3.32734
0.0627	3.32767
0.06275	3.32864
0.0628	3.32864
0.06285	3.33026
0.0629	3.33059
0.06295	3.33124
0.063	3.33188
0.06305	3.33286
0.0631	3.33383
0.06315	3.33448
0.0632	3.33545
0.06325	3.3361
0.0633	3.33675
0.06335	3.33708
0.0634	3.33805
0.06345	3.3387
0.0635	3.33902
0.06355	3.33967
0.0636	3.34032
0.06365	3.34065
0.0637	3.3413
0.06375	3.34195
0.0638	3.34195
0.06385	3.34259
0.0639	3.34324
0.06395	3.34324
0.064	3.34389
0.06405	3.34454
0.0641	3.34487
0.06415	3.34552
0.0642	3.34584
0.06425	3.34681
0.0643	3.34681
0.06435	3.34746
0.0644	3.34779
0.06445	3.34844
0.0645	3.34909
0.06455	3.34941
0.0646	3.35006
0.06465	3.35071
0.0647	3.35103
0.06475	3.35201
0.0648	3.35233
0.06485	3.35233
0.0649	3.35298
0.06495	3.35363
0.065	3.35363
0.06505	3.35428
0.0651	3.3546
0.06515	3.3546
0.0652	3.35525
0.06525	3.35525
0.0653	3.35558
0.06535	3.35558
0.0654	3.3559
0.06545	3.3559
0.0655	3.35655
0.06555	3.35655
0.0656	3.35655
0.06565	3.35655
0.0657	3.35687
0.06575	3.35623
0.0658	3.35623
0.06585	3.35623
0.0659	3.35623
0.06595	3.3559
0.066	3.35623
0.06605	3.35623
0.0661	3.35655
0.06615	3.3559
0.0662	3.3559
0.06625	3.35623
0.0663	3.3559
0.06635	3.3559
0.0664	3.35623
0.06645	3.35655
0.0665	3.35687
0.06655	3.35687
0.0666	3.35752
0.06665	3.35817
0.0667	3.3585
0.06675	3.35947
0.0668	3.36012
0.06685	3.36077
0.0669	3.36109
0.06695	3.36207
0.067	3.36272
0.06705	3.36337
0.0671	3.36401
0.06715	3.36499
0.0672	3.36531
0.06725	3.36596
0.0673	3.36661
0.06735	3.36726
0.0674	3.36758
0.06745	3.36823
0.0675	3.36856
0.06755	3.36921
0.0676	3.36953
0.06765	3.36986
0.0677	3.36986
0.06775	3.37018
0.0678	3.37051
0.06785	3.37051
0.0679	3.37051
0.06795	3.37115
0.068	3.37115
0.06805	3.37148
0.0681	3.3718
0.06815	3.37213
0.0682	3.37245
0.06825	3.37278
0.0683	3.37278
0.06835	3.3731
0.0684	3.3731
0.06845	3.37375
0.0685	3.37408
0.06855	3.3744
0.0686	3.37472
0.06865	3.37505
0.0687	3.37537
0.06875	3.3757
0.0688	3.37635
0.06885	3.37667
0.0689	3.37667
0.06895	3.37732
0.069	3.37765
0.06905	3.37797
0.0691	3.37829
0.06915	3.37894
0.0692	3.37992
0.06925	3.38057
0.0693	3.38122
0.06935	3.38219
0.0694	3.38316
0.06945	3.38349
0.0695	3.38479
0.06955	3.38543
0.0696	3.38641
0.06965	3.38706
0.0697	3.38738
0.06975	3.38836
0.0698	3.38868
0.06985	3.38965
0.0699	3.38998
0.06995	3.3903
0.07	3.39095
0.07005	3.39128
0.0701	3.3916
0.07015	3.3916
0.0702	3.39193
0.07025	3.39257
0.0703	3.3929
0.07035	3.39355
0.0704	3.39355
0.07045	3.39387
0.0705	3.3942
0.07055	3.3942
0.0706	3.3942
0.07065	3.39485
0.0707	3.39452
0.07075	3.39452
0.0708	3.39517
0.07085	3.39517
0.0709	3.3955
0.07095	3.39582
0.071	3.39614
0.07105	3.3955
0.0711	3.39647
0.07115	3.39647
0.0712	3.39647
0.07125	3.39744
0.0713	3.39744
0.07135	3.39842
0.0714	3.39842
0.07145	3.39907
0.0715	3.39939
0.07155	3.40004
0.0716	3.40101
0.07165	3.40166
0.0717	3.40199
0.07175	3.40264
0.0718	3.40328
0.07185	3.40393
0.0719	3.40491
0.07195	3.40523
0.072	3.40588
0.07205	3.40621
0.0721	3.40685
0.07215	3.4075
0.0722	3.40815
0.07225	3.40848
0.0723	3.40848
0.07235	3.40913
0.0724	3.4088
0.07245	3.40913
0.0725	3.40848
0.07255	3.40848
0.0726	3.40848
0.07265	3.40848
0.0727	3.40848
0.07275	3.40815
0.0728	3.40783
0.07285	3.4075
0.0729	3.4075
0.07295	3.40653
0.073	3.40653
0.07305	3.40653
0.0731	3.40621
0.07315	3.40621
0.0732	3.40621
0.07325	3.40621
0.0733	3.40588
0.07335	3.40556
0.0734	3.40556
0.07345	3.40588
0.0735	3.40556
0.07355	3.40556
0.0736	3.40556
0.07365	3.40556
0.0737	3.40556
0.07375	3.40556
0.0738	3.40556
0.07385	3.40588
0.0739	3.40621
0.07395	3.40653
0.074	3.40621
0.07405	3.40653
0.0741	3.40718
0.07415	3.4075
0.0742	3.4075
0.07425	3.40783
0.0743	3.40848
0.07435	3.40913
0.0744	3.40945
0.07445	3.40978
0.0745	3.41075
0.07455	3.41107
0.0746	3.41205
0.07465	3.41237
0.0747	3.41302
0.07475	3.41367
0.0748	3.41432
0.07485	3.41464
0.0749	3.41529
0.07495	3.41594
0.075	3.41627
0.07505	3.41724
0.0751	3.41789
0.07515	3.41886
0.0752	3.41951
0.07525	3.41984
0.0753	3.42081
0.07535	3.42081
0.0754	3.42178
0.07545	3.42211
0.0755	3.42308
0.07555	3.42341
0.0756	3.42373
0.07565	3.42406
0.0757	3.4247
0.07575	3.42535
0.0758	3.42535
0.07585	3.42568
0.0759	3.42633
0.07595	3.42633
0.076	3.42665
0.07605	3.42665
0.0761	3.4273
0.07615	3.42795
0.0762	3.42795
0.07625	3.4286
0.0763	3.42892
0.07635	3.42957
0.0764	3.43022
0.07645	3.43087
0.0765	3.43152
0.07655	3.43249
0.0766	3.43314
0.07665	3.43379
0.0767	3.43444
0.07675	3.43509
0.0768	3.43574
0.07685	3.43574
0.0769	3.43671
0.07695	3.43769
0.077	3.43834
0.07705	3.43834
0.0771	3.43931
0.07715	3.43996
0.0772	3.44028
0.07725	3.44061
0.0773	3.44093
0.07735	3.44126
0.0774	3.44158
0.07745	3.44191
0.0775	3.44223
0.07755	3.44255
0.0776	3.44255
0.07765	3.44255
0.0777	3.44288
0.07775	3.44288
0.0778	3.4432
0.07785	3.4432
0.0779	3.44385
0.07795	3.44353
0.078	3.44418
0.07805	3.44385
0.0781	3.44418
0.07815	3.44483
0.0782	3.4445
0.07825	3.44515
0.0783	3.44515
0.07835	3.4458
0.0784	3.44548
0.07845	3.44645
0.0785	3.44677
0.07855	3.44645
0.0786	3.4471
0.07865	3.44742
0.0787	3.44807
0.07875	3.4484
0.0788	3.44872
0.07885	3.44905
0.0789	3.44969
0.07895	3.45002
0.079	3.45034
0.07905	3.45067
0.0791	3.45067
0.07915	3.45099
0.0792	3.45164
0.07925	3.45197
0.0793	3.45229
0.07935	3.45294
0.0794	3.45359
0.07945	3.45424
0.0795	3.45424
0.07955	3.45456
0.0796	3.45521
0.07965	3.45554
0.0797	3.45619
0.07975	3.45651
0.0798	3.45716
0.07985	3.45748
0.0799	3.45781
0.07995	3.45846
0.08	3.45911
0.08005	3.45911
0.0801	3.45976
0.08015	3.4604
0.0802	3.46073
0.08025	3.46073
0.0803	3.46105
0.08035	3.46138
0.0804	3.4617
0.08045	3.46203
0.0805	3.46203
0.08055	3.46268
0.0806	3.46235
0.08065	3.46235
0.0807	3.46268
0.08075	3.463
0.0808	3.463
0.08085	3.463
0.0809	3.463
0.08095	3.46333
0.081	3.46365
0.08105	3.46397
0.0811	3.4643
0.08115	3.46495
0.0812	3.4656
0.08125	3.46625
0.0813	3.46625
0.08135	3.4669
0.0814	3.46787
0.08145	3.46852
0.0815	3.46884
0.08155	3.46982
0.0816	3.47047
0.08165	3.47079
0.0817	3.47176
0.08175	3.47209
0.0818	3.47274
0.08185	3.47306
0.0819	3.47339
0.08195	3.47339
0.082	3.47404
0.08205	3.47371
0.0821	3.47468
0.08215	3.47468
0.0822	3.47501
0.08225	3.47468
0.0823	3.47468
0.08235	3.47501
0.0824	3.47501
0.08245	3.47533
0.0825	3.47501
0.08255	3.47501
0.0826	3.47501
0.08265	3.47468
0.0827	3.47501
0.08275	3.47436
0.0828	3.47404
0.08285	3.47404
0.0829	3.47339
0.08295	3.47274
0.083	3.47274
0.08305	3.47209
0.0831	3.47241
0.08315	3.47241
0.0832	3.47176
0.08325	3.47144
0.0833	3.47144
0.08335	3.47111
0.0834	3.47079
0.08345	3.47111
0.0835	3.47111
0.08355	3.47111
0.0836	3.47144
0.08365	3.47176
0.0837	3.47176
0.08375	3.47176
0.0838	3.47209
0.08385	3.47241
0.0839	3.47241
0.08395	3.47274
0.084	3.47241
0.08405	3.47306
0.0841	3.47274
0.08415	3.47274
0.0842	3.47306
0.08425	3.47306
0.0843	3.47339
0.08435	3.47371
0.0844	3.47371
0.08445	3.47404
0.0845	3.47436
0.08455	3.47436
0.0846	3.47436
0.08465	3.47501
0.0847	3.47501
0.08475	3.47533
0.0848	3.47566
0.08485	3.47566
0.0849	3.47631
0.08495	3.47696
0.085	3.47728
0.08505	3.47728
0.0851	3.47793
0.08515	3.4789
0.0852	3.47923
0.08525	3.47955
0.0853	3.47955
0.08535	3.48053
0.0854	3.48182
0.08545	3.4815
0.0855	3.48215
0.08555	3.4828
0.0856	3.48345
0.08565	3.48377
0.0857	3.4841
0.08575	3.48474
0.0858	3.48474
0.08585	3.48507
0.0859	3.48572
0.08595	3.48539
0.086	3.48604
0.08605	3.48604
0.0861	3.48637
0.08615	3.48669
0.0862	3.48669
0.08625	3.48734
0.0863	3.48734
0.08635	3.48734
0.0864	3.48831
0.08645	3.48864
0.0865	3.48896
0.08655	3.48929
0.0866	3.48929
0.08665	3.49026
0.0867	3.49059
0.08675	3.49124
0.0868	3.49221
0.08685	3.49221
0.0869	3.49351
0.08695	3.49416
0.087	3.49513
0.08705	3.49578
0.0871	3.49643
0.08715	3.49708
0.0872	3.49805
0.08725	3.49838
0.0873	3.49902
0.08735	3.5
0.0874	3.50065
0.08745	3.50162
0.0875	3.50227
0.08755	3.50227
0.0876	3.50292
0.08765	3.50422
0.0877	3.50487
0.08775	3.50552
0.0878	3.50616
0.08785	3.50681
0.0879	3.50714
0.08795	3.50746
0.088	3.50811
0.08805	3.50811
0.0881	3.50811
0.08815	3.50876
0.0882	3.50844
0.08825	3.50811
0.0883	3.50811
0.08835	3.50746
0.0884	3.50681
0.08845	3.50746
0.0885	3.50649
0.08855	3.50649
0.0886	3.50616
0.08865	3.50584
0.0887	3.50552
0.08875	3.50584
0.0888	3.50519
0.08885	3.50552
0.0889	3.50552
0.08895	3.50584
0.089	3.50584
0.08905	3.50552
0.0891	3.50649
0.08915	3.50681
0.0892	3.50779
0.08925	3.50779
0.0893	3.50844
0.08935	3.50876
0.0894	3.50909
0.08945	3.50973
0.0895	3.51038
0.08955	3.51006
0.0896	3.51136
0.08965	3.51168
0.0897	3.51168
0.08975	3.51168
0.0898	3.51233
0.08985	3.51233
0.0899	3.51298
0.08995	3.51298
0.09	3.51298
0.09005	3.5133
0.0901	3.51363
0.09015	3.51363
0.0902	3.51395
0.09025	3.51428
0.0903	3.51395
0.09035	3.51493
0.0904	3.51558
0.09045	3.51525
0.0905	3.51525
0.09055	3.5159
0.0906	3.5159
0.09065	3.5159
0.0907	3.51623
0.09075	3.51655
0.0908	3.51687
0.09085	3.51687
0.0909	3.51752
0.09095	3.51785
0.091	3.51785
0.09105	3.5185
0.0911	3.51915
0.09115	3.52012
0.0912	3.52044
0.09125	3.52109
0.0913	3.52207
0.09135	3.52304
0.0914	3.52337
0.09145	3.52401
0.0915	3.52499
0.09155	3.52596
0.0916	3.52694
0.09165	3.52726
0.0917	3.52758
0.09175	3.52823
0.0918	3.52921
0.09185	3.52888
0.0919	3.52986
0.09195	3.53051
0.092	3.53083
0.09205	3.53051
0.0921	3.53083
0.09215	3.53083
0.0922	3.53083
0.09225	3.53083
0.0923	3.53148
0.09235	3.53148
0.0924	3.5318
0.09245	3.53213
0.0925	3.53245
0.09255	3.5331
0.0926	3.5331
0.09265	3.53408
0.0927	3.53472
0.09275	3.5357
0.0928	3.53667
0.09285	3.53797
0.0929	3.53829
0.09295	3.53927
0.093	3.54024
0.09305	3.54154
0.0931	3.54251
0.09315	3.54381
0.0932	3.54479
0.09325	3.54543
0.0933	3.54673
0.09335	3.54738
0.0934	3.54803
0.09345	3.54868
0.0935	3.54933
0.09355	3.54965
0.0936	3.55063
0.09365	3.5503
0.0937	3.55063
0.09375	3.55063
0.0938	3.55095
0.09385	3.55128
0.0939	3.55128
0.09395	3.55128
0.094	3.55128
0.09405	3.55128
0.0941	3.55128
0.09415	3.55063
0.0942	3.5503
0.09425	3.54998
0.0943	3.54965
0.09435	3.54933
0.0944	3.54933
0.09445	3.54868
0.0945	3.54803
0.09455	3.54771
0.0946	3.54771
0.09465	3.54738
0.0947	3.54738
0.09475	3.54738
0.0948	3.54738
0.09485	3.54738
0.0949	3.54706
0.09495	3.54738
0.095	3.54771
0.09505	3.54771
0.0951	3.54836
0.09515	3.54803
0.0952	3.54868
0.09525	3.54868
0.0953	3.54933
0.09535	3.54965
0.0954	3.5503
0.09545	3.5503
0.0955	3.55095
0.09555	3.55128
0.0956	3.5516
0.09565	3.55225
0.0957	3.55225
0.09575	3.5529
0.0958	3.55322
0.09585	3.55355
0.0959	3.55355
0.09595	3.55387
0.096	3.55452
0.09605	3.55485
0.0961	3.55517
0.09615	3.55517
0.0962	3.55614
0.09625	3.55647
0.0963	3.55679
0.09635	3.55744
0.0964	3.55777
0.09645	3.55874
0.0965	3.55939
0.09655	3.56004
0.0966	3.56101
0.09665	3.56166
0.0967	3.56231
0.09675	3.56296
0.0968	3.56393
0.09685	3.56426
0.0969	3.56491
0.09695	3.56588
0.097	3.56621
0.09705	3.56685
0.0971	3.56685
0.09715	3.5675
0.0972	3.5675
0.09725	3.56718
0.0973	3.5675
0.09735	3.56783
0.0974	3.5675
0.09745	3.56783
0.0975	3.5675
0.09755	3.5675
0.0976	3.56718
0.09765	3.56653
0.0977	3.56653
0.09775	3.56653
0.0978	3.56621
0.09785	3.56653
0.0979	3.56621
0.09795	3.56621
0.098	3.56653
0.09805	3.56653
0.0981	3.56621
0.09815	3.56653
0.0982	3.56685
0.09825	3.56718
0.0983	3.56685
0.09835	3.56783
0.0984	3.56783
0.09845	3.56848
0.0985	3.56848
0.09855	3.56913
0.0986	3.56945
0.09865	3.5701
0.0987	3.57075
0.09875	3.5714
0.0988	3.57172
0.09885	3.5727
0.0989	3.57335
0.09895	3.57399
0.099	3.57464
0.09905	3.57529
[truncated: 5,812 more rows]
