# Supplementary material for: An evolutionarily conserved glycine-tyrosine motif forms a folding core in outer membrane proteins
Source: PLoS One. 2017 Aug 3;12(8):e0182016. doi: 10.1371/journal.pone.0182016 (PMC5542473; doi:10.1371/journal.pone.0182016)
Supplement: S1 File — (ZIP) [file pone.0182016.s001.zip › OmpX stopflow RAW data/OmpX WT 3/ompx_wt_ch1_019.bka]

BIO-KINE ASCII FILE
_COMMENT	External device
_COMMENT	Kinetics measurement
_COMMENT	Y Unit : Volt, X Unit : s
_COMMENT	Timebase 1 = .00005 s 5001 pts
_COMMENT	Timebase 2 = .001 s 2749 pts
_COMMENT	Timebase 3 = .5 s 44 pts
_SFM	SFM-300 /S Advanced mode
_SFM	Ratio : S1: 950, S2: 950, S3: 100
_SFM	Content : S1: , S2: , S3:
_SFM	Concentration : S1: , S2: , S3:
_SFM	Total volume : 422 �l Flow : 14 mL/s
_SFM	Acquisition start : 10 ms before stop
_SFM	cuve=FC-08, s1=10 ml , s2=10 ml , s3=1.9 ml
_UNITX	s
_UNITY	Volt
_DELTAX	0
_DATA
1e-300	2.26252
5e-5	2.2768
1e-4	2.29108
1.5e-4	2.3073
2e-4	2.32288
2.5e-4	2.33878
3e-4	2.35533
3.5e-4	2.37091
4e-4	2.38779
4.5e-4	2.40402
5e-4	2.41992
5.5e-4	2.43615
6e-4	2.45205
6.5e-4	2.46763
7e-4	2.4832
7.5e-4	2.49781
8e-4	2.51209
8.5e-4	2.52637
9e-4	2.54097
9.5e-4	2.55395
0.001	2.56759
0.00105	2.58024
0.0011	2.5929
0.00115	2.60523
0.0012	2.61692
0.00125	2.62892
0.0013	2.63963
0.00135	2.65067
0.0014	2.66105
0.00145	2.67111
0.0015	2.68118
0.00155	2.68994
0.0016	2.69935
0.00165	2.70746
0.0017	2.71558
0.00175	2.72304
0.0018	2.73018
0.00185	2.73667
0.0019	2.74187
0.00195	2.74771
0.002	2.75225
0.00205	2.75647
0.0021	2.75972
0.00215	2.76231
0.0022	2.76523
0.00225	2.76686
0.0023	2.76815
0.00235	2.76848
0.0024	2.76815
0.00245	2.76783
0.0025	2.76621
0.00255	2.76393
0.0026	2.76134
0.00265	2.75777
0.0027	2.75387
0.00275	2.74868
0.0028	2.74349
0.00285	2.737
0.0029	2.73051
0.00295	2.72369
0.003	2.7159
0.00305	2.70811
0.0031	2.7
0.00315	2.69059
0.0032	2.68215
0.00325	2.67339
0.0033	2.66333
0.00335	2.65424
0.0034	2.64548
0.00345	2.63606
0.0035	2.62665
0.00355	2.61821
0.0036	2.60978
0.00365	2.60166
0.0037	2.5942
0.00375	2.58641
0.0038	2.57992
0.00385	2.57408
0.0039	2.56823
0.00395	2.56239
0.004	2.55817
0.00405	2.55395
0.0041	2.55038
0.00415	2.54811
0.0042	2.54617
0.00425	2.54519
0.0043	2.54487
0.00435	2.54519
0.0044	2.54649
0.00445	2.54844
0.0045	2.55136
0.00455	2.55525
0.0046	2.55915
0.00465	2.56402
0.0047	2.56888
0.00475	2.57473
0.0048	2.58057
0.00485	2.58673
0.0049	2.5929
0.00495	2.60004
0.005	2.60718
0.00505	2.61432
0.0051	2.62114
0.00515	2.62828
0.0052	2.63542
0.00525	2.64288
0.0053	2.65034
0.00535	2.65716
0.0054	2.6643
0.00545	2.67144
0.0055	2.67858
0.00555	2.68604
0.0056	2.69286
0.00565	2.70032
0.0057	2.70779
0.00575	2.71493
0.0058	2.72207
0.00585	2.72888
0.0059	2.73602
0.00595	2.74219
0.006	2.74933
0.00605	2.75582
0.0061	2.76199
0.00615	2.76815
0.0062	2.774
0.00625	2.77919
0.0063	2.78471
0.00635	2.78925
0.0064	2.79379
0.00645	2.79801
0.0065	2.80191
0.00655	2.80515
0.0066	2.80807
0.00665	2.81132
0.0067	2.81359
0.00675	2.81586
0.0068	2.81781
0.00685	2.81911
0.0069	2.82073
0.00695	2.8217
0.007	2.82268
0.00705	2.823
0.0071	2.82333
0.00715	2.82397
0.0072	2.82365
0.00725	2.82333
0.0073	2.823
0.00735	2.82235
0.0074	2.82203
0.00745	2.82105
0.0075	2.81976
0.00755	2.81878
0.0076	2.81716
0.00765	2.81521
0.0077	2.81294
0.00775	2.81002
0.0078	2.8071
0.00785	2.8032
0.0079	2.79898
0.00795	2.79444
0.008	2.78957
0.00805	2.78373
0.0081	2.77757
0.00815	2.77107
0.0082	2.76361
0.00825	2.75615
0.0083	2.74803
0.00835	2.73992
0.0084	2.7318
0.00845	2.72304
0.0085	2.71428
0.00855	2.70584
0.0086	2.6974
0.00865	2.68929
0.0087	2.6815
0.00875	2.67468
0.0088	2.66819
0.00885	2.663
0.0089	2.65781
0.00895	2.65391
0.009	2.65034
0.00905	2.64807
0.0091	2.64645
0.00915	2.64515
0.0092	2.64483
0.00925	2.64515
0.0093	2.64613
0.00935	2.64742
0.0094	2.64905
0.00945	2.65099
0.0095	2.65359
0.00955	2.65586
0.0096	2.65813
0.00965	2.66041
0.0097	2.663
0.00975	2.6656
0.0098	2.66787
0.00985	2.67014
0.0099	2.67306
0.00995	2.67501
0.01	2.67761
0.01005	2.67988
0.0101	2.68312
0.01015	2.68507
0.0102	2.68832
0.01025	2.69091
0.0103	2.69448
0.01035	2.6974
0.0104	2.70162
0.01045	2.70519
0.0105	2.70909
0.01055	2.71331
0.0106	2.71752
0.01065	2.72239
0.0107	2.72726
0.01075	2.7318
0.0108	2.73635
0.01085	2.74154
0.0109	2.74641
0.01095	2.75128
0.011	2.75647
0.01105	2.76101
0.0111	2.76653
0.01115	2.77172
0.0112	2.77659
0.01125	2.78211
0.0113	2.78698
0.01135	2.79282
0.0114	2.79801
0.01145	2.80353
0.0115	2.80937
0.01155	2.81521
0.0116	2.82105
0.01165	2.82722
0.0117	2.83274
0.01175	2.83858
0.0118	2.84345
0.01185	2.84864
0.0119	2.85318
0.01195	2.85805
0.012	2.86162
0.01205	2.86519
0.0121	2.86844
0.01215	2.87038
0.0122	2.87233
0.01225	2.87395
0.0123	2.87493
0.01235	2.87525
0.0124	2.87493
0.01245	2.87428
0.0125	2.87363
0.01255	2.87266
0.0126	2.87103
0.01265	2.86909
0.0127	2.86746
0.01275	2.86519
0.0128	2.86324
0.01285	2.86162
0.0129	2.85935
0.01295	2.85805
0.013	2.8561
0.01305	2.85448
0.0131	2.85318
0.01315	2.85221
0.0132	2.85156
0.01325	2.85059
0.0133	2.85091
0.01335	2.85091
0.0134	2.85124
0.01345	2.85124
0.0135	2.85253
0.01355	2.85318
0.0136	2.85448
0.01365	2.8561
0.0137	2.85675
0.01375	2.85838
0.0138	2.85967
0.01385	2.8613
0.0139	2.86357
0.01395	2.86552
0.014	2.86649
0.01405	2.86909
0.0141	2.87071
0.01415	2.87266
0.0142	2.87428
0.01425	2.87623
0.0143	2.87785
0.01435	2.8798
0.0144	2.88174
0.01445	2.88369
0.0145	2.88499
0.01455	2.88629
0.0146	2.88791
0.01465	2.88953
0.0147	2.89148
0.01475	2.89278
0.0148	2.8944
0.01485	2.8957
0.0149	2.89765
0.01495	2.89959
0.015	2.90122
0.01505	2.90284
0.0151	2.90446
0.01515	2.90608
0.0152	2.90738
0.01525	2.90901
0.0153	2.91063
0.01535	2.9116
0.0154	2.91322
0.01545	2.9142
0.0155	2.91485
0.01555	2.91615
0.0156	2.91679
0.01565	2.91744
0.0157	2.91809
0.01575	2.91842
0.0158	2.91874
0.01585	2.91939
0.0159	2.91939
0.01595	2.91939
0.016	2.91971
0.01605	2.92004
0.0161	2.92004
0.01615	2.92004
0.0162	2.92036
0.01625	2.92036
0.0163	2.92101
0.01635	2.92101
0.0164	2.92101
0.01645	2.92134
0.0165	2.92199
0.01655	2.92166
0.0166	2.92264
0.01665	2.92264
0.0167	2.92361
0.01675	2.92426
0.0168	2.92458
0.01685	2.92556
0.0169	2.92588
0.01695	2.92718
0.017	2.9275
0.01705	2.92848
0.0171	2.92945
0.01715	2.92978
0.0172	2.93042
0.01725	2.93107
0.0173	2.93172
0.01735	2.93205
0.0174	2.93237
0.01745	2.93237
0.0175	2.93237
0.01755	2.9327
0.0176	2.9327
0.01765	2.93237
0.0177	2.93237
0.01775	2.93237
0.0178	2.93172
0.01785	2.93172
0.0179	2.9314
0.01795	2.9314
0.018	2.93075
0.01805	2.93042
0.0181	2.93042
0.01815	2.9301
0.0182	2.9301
0.01825	2.92978
0.0183	2.92945
0.01835	2.92945
0.0184	2.92913
0.01845	2.92913
0.0185	2.9288
0.01855	2.9288
0.0186	2.9288
0.01865	2.92945
0.0187	2.9288
0.01875	2.92848
0.0188	2.92913
0.01885	2.9288
0.0189	2.9288
0.01895	2.92913
0.019	2.92913
0.01905	2.92945
0.0191	2.92913
0.01915	2.9301
0.0192	2.9301
0.01925	2.93042
0.0193	2.9301
0.01935	2.93042
0.0194	2.93107
0.01945	2.93107
0.0195	2.9314
0.01955	2.9314
0.0196	2.93237
0.01965	2.93237
0.0197	2.93335
0.01975	2.93399
0.0198	2.93432
0.01985	2.93497
0.0199	2.93562
0.01995	2.93692
0.02	2.93724
0.02005	2.93789
0.0201	2.93919
0.02015	2.93919
0.0202	2.94016
0.02025	2.94049
0.0203	2.94178
0.02035	2.94243
0.0204	2.94276
0.02045	2.94341
0.0205	2.94406
0.02055	2.94438
0.0206	2.94503
0.02065	2.94535
0.0207	2.946
0.02075	2.946
0.0208	2.94665
0.02085	2.94698
0.0209	2.9473
0.02095	2.94763
0.021	2.94795
0.02105	2.94763
0.0211	2.9473
0.02115	2.94763
0.0212	2.94763
0.02125	2.94763
0.0213	2.94763
0.02135	2.9473
0.0214	2.94763
0.02145	2.94763
0.0215	2.94763
0.02155	2.9473
0.0216	2.94763
0.02165	2.94763
0.0217	2.94795
0.02175	2.9486
0.0218	2.94892
0.02185	2.94892
0.0219	2.94957
0.02195	2.95055
0.022	2.95055
0.02205	2.95152
0.0221	2.95184
0.02215	2.95282
0.0222	2.95347
0.02225	2.95444
0.0223	2.95541
0.02235	2.95574
0.0224	2.95671
0.02245	2.95769
0.0225	2.95834
0.02255	2.95931
0.0226	2.95996
0.02265	2.96093
0.0227	2.96126
0.02275	2.96191
0.0228	2.96255
0.02285	2.9632
0.0229	2.96353
0.02295	2.96418
0.023	2.9645
0.02305	2.96548
0.0231	2.96548
0.02315	2.96612
0.0232	2.96677
0.02325	2.96677
0.0233	2.9671
0.02335	2.96742
0.0234	2.96775
0.02345	2.96807
0.0235	2.96905
0.02355	2.96872
0.0236	2.96905
0.02365	2.96937
0.0237	2.97002
0.02375	2.97034
0.0238	2.97099
0.02385	2.97132
0.0239	2.97164
0.02395	2.97229
0.024	2.97262
0.02405	2.97262
0.0241	2.97326
0.02415	2.97391
0.0242	2.97424
0.02425	2.97456
0.0243	2.97489
0.02435	2.97521
0.0244	2.97586
0.02445	2.97651
0.0245	2.97619
0.02455	2.97683
0.0246	2.97716
0.02465	2.97716
0.0247	2.97748
0.02475	2.97781
0.0248	2.97781
0.02485	2.97748
0.0249	2.97781
0.02495	2.97813
0.025	2.97781
0.02505	2.97781
0.0251	2.97813
0.02515	2.97813
0.0252	2.97781
0.02525	2.97846
0.0253	2.97813
0.02535	2.97878
0.0254	2.97846
0.02545	2.97878
0.0255	2.97911
0.02555	2.97911
0.0256	2.97976
0.02565	2.9804
0.0257	2.98073
0.02575	2.98138
0.0258	2.9817
0.02585	2.9817
0.0259	2.98268
0.02595	2.98333
0.026	2.98365
0.02605	2.9843
0.0261	2.98495
0.02615	2.98527
0.0262	2.98592
0.02625	2.98625
0.0263	2.9869
0.02635	2.98754
0.0264	2.98787
0.02645	2.98917
0.0265	2.98982
0.02655	2.99111
0.0266	2.99209
0.02665	2.99274
0.0267	2.99371
0.02675	2.99468
0.0268	2.99566
0.02685	2.99728
0.0269	2.99793
0.02695	2.99955
0.027	3.0002
0.02705	3.00085
0.0271	3.00215
0.02715	3.0028
0.0272	3.00377
0.02725	3.00475
0.0273	3.00507
0.02735	3.00604
0.0274	3.00637
0.02745	3.00702
0.0275	3.00702
0.02755	3.00734
0.0276	3.00734
0.02765	3.00702
0.0277	3.00734
0.02775	3.00734
0.0278	3.00702
0.02785	3.00669
0.0279	3.00669
0.02795	3.00669
0.028	3.00637
0.02805	3.00604
0.0281	3.00637
0.02815	3.00604
0.0282	3.00604
0.02825	3.00637
0.0283	3.00604
0.02835	3.00637
0.0284	3.00637
0.02845	3.00669
0.0285	3.00669
0.02855	3.00702
0.0286	3.00702
0.02865	3.00767
0.0287	3.00832
0.02875	3.00832
0.0288	3.00896
0.02885	3.00929
0.0289	3.00961
0.02895	3.00994
0.029	3.01026
0.02905	3.01091
0.0291	3.01124
0.02915	3.01189
0.0292	3.01189
0.02925	3.01253
0.0293	3.01286
0.02935	3.01286
0.0294	3.01383
0.02945	3.01416
0.0295	3.01481
0.02955	3.01513
0.0296	3.01578
0.02965	3.01643
0.0297	3.0174
0.02975	3.01773
0.0298	3.01838
0.02985	3.01903
0.0299	3.02
0.02995	3.02032
0.03	3.02065
0.03005	3.02097
0.0301	3.02195
0.03015	3.02195
0.0302	3.0226
0.03025	3.02324
0.0303	3.02292
0.03035	3.02389
0.0304	3.02389
0.03045	3.02422
0.0305	3.02454
0.03055	3.02454
0.0306	3.02487
0.03065	3.02519
0.0307	3.02519
0.03075	3.02552
0.0308	3.02584
0.03085	3.02552
0.0309	3.02617
0.03095	3.02649
0.031	3.02681
0.03105	3.02714
0.0311	3.02779
0.03115	3.02811
0.0312	3.02811
0.03125	3.02909
0.0313	3.02909
0.03135	3.03038
0.0314	3.03071
0.03145	3.03136
0.0315	3.03201
0.03155	3.03266
0.0316	3.03331
0.03165	3.03395
0.0317	3.03428
0.03175	3.0346
0.0318	3.03525
0.03185	3.03558
0.0319	3.03623
0.03195	3.03655
0.032	3.03688
0.03205	3.0372
0.0321	3.03817
0.03215	3.0385
0.0322	3.03882
0.03225	3.03915
0.0323	3.0398
0.03235	3.03947
0.0324	3.04012
0.03245	3.04045
0.0325	3.04077
0.03255	3.04077
0.0326	3.04109
0.03265	3.04109
0.0327	3.04109
0.03275	3.04174
0.0328	3.04174
0.03285	3.04174
0.0329	3.04142
0.03295	3.04174
0.033	3.04207
0.03305	3.04207
0.0331	3.04239
0.03315	3.04272
0.0332	3.04337
0.03325	3.04369
0.0333	3.04434
0.03335	3.04466
0.0334	3.04499
0.03345	3.04564
0.0335	3.04596
0.03355	3.04694
0.0336	3.04759
0.03365	3.04823
0.0337	3.04888
0.03375	3.04953
0.0338	3.04953
0.03385	3.05051
0.0339	3.05115
0.03395	3.0518
0.034	3.05213
0.03405	3.05213
0.0341	3.0531
0.03415	3.05375
0.0342	3.05408
0.03425	3.05472
0.0343	3.05537
0.03435	3.05602
0.0344	3.057
0.03445	3.05732
0.0345	3.05765
0.03455	3.05829
0.0346	3.05862
0.03465	3.05894
0.0347	3.05992
0.03475	3.05992
0.0348	3.06057
0.03485	3.06057
0.0349	3.06154
0.03495	3.06154
0.035	3.06154
0.03505	3.06154
0.0351	3.06154
0.03515	3.06186
0.0352	3.06122
0.03525	3.06154
0.0353	3.06122
0.03535	3.06122
0.0354	3.06122
0.03545	3.06057
0.0355	3.06057
0.03555	3.06057
0.0356	3.06057
0.03565	3.06024
0.0357	3.06057
0.03575	3.06024
0.0358	3.06057
0.03585	3.06122
0.0359	3.06122
0.03595	3.06122
0.036	3.06219
0.03605	3.06186
0.0361	3.06219
0.03615	3.06284
0.0362	3.06251
0.03625	3.06316
0.0363	3.06381
0.03635	3.06414
0.0364	3.06446
0.03645	3.06543
0.0365	3.06608
0.03655	3.06608
0.0366	3.06641
0.03665	3.06738
0.0367	3.06738
0.03675	3.06803
0.0368	3.06836
0.03685	3.06933
0.0369	3.06933
0.03695	3.06998
0.037	3.06998
0.03705	3.07063
0.0371	3.07128
0.03715	3.07128
0.0372	3.07193
0.03725	3.07225
0.0373	3.07257
0.03735	3.07322
0.0374	3.07387
0.03745	3.07387
0.0375	3.0742
0.03755	3.07452
0.0376	3.07485
0.03765	3.0755
0.0377	3.07582
0.03775	3.07679
0.0378	3.07777
0.03785	3.07777
0.0379	3.07809
0.03795	3.07874
0.038	3.07971
0.03805	3.08004
0.0381	3.08036
0.03815	3.08069
0.0382	3.08101
0.03825	3.08166
0.0383	3.08199
0.03835	3.08199
0.0384	3.08231
0.03845	3.08231
0.0385	3.08296
0.03855	3.08296
0.0386	3.08296
0.03865	3.08296
0.0387	3.08361
0.03875	3.08361
0.0388	3.08426
0.03885	3.08458
0.0389	3.08523
0.03895	3.08556
0.039	3.08621
0.03905	3.08685
0.0391	3.0875
0.03915	3.08783
0.0392	3.08913
0.03925	3.08978
0.0393	3.08978
0.03935	3.09075
0.0394	3.0914
0.03945	3.0914
0.0395	3.09237
0.03955	3.09302
0.0396	3.09399
0.03965	3.09432
0.0397	3.09497
0.03975	3.09529
0.0398	3.09594
0.03985	3.09659
0.0399	3.09659
0.03995	3.09724
0.04	3.09789
0.04005	3.09854
0.0401	3.09919
0.04015	3.09951
0.0402	3.10049
0.04025	3.10113
0.0403	3.10113
0.04035	3.10178
0.0404	3.10178
0.04045	3.10308
0.0405	3.10308
0.04055	3.10308
0.0406	3.10373
0.04065	3.10406
0.0407	3.10438
0.04075	3.10503
0.0408	3.10535
0.04085	3.10568
0.0409	3.106
0.04095	3.10665
0.041	3.10665
0.04105	3.10665
0.0411	3.10665
0.04115	3.10665
0.0412	3.10698
0.04125	3.10665
0.0413	3.10665
0.04135	3.10698
0.0414	3.10665
0.04145	3.10665
0.0415	3.10665
0.04155	3.10665
0.0416	3.10633
0.04165	3.10633
0.0417	3.106
0.04175	3.106
0.0418	3.106
0.04185	3.106
0.0419	3.106
0.04195	3.10633
0.042	3.10633
0.04205	3.10633
0.0421	3.10633
0.04215	3.10665
0.0422	3.1073
0.04225	3.10795
0.0423	3.10827
0.04235	3.10892
0.0424	3.10957
0.04245	3.11022
0.0425	3.11087
0.04255	3.1112
0.0426	3.11184
0.04265	3.11249
0.0427	3.11314
0.04275	3.11314
0.0428	3.11412
0.04285	3.11412
0.0429	3.11444
0.04295	3.11509
0.043	3.11509
0.04305	3.11541
0.0431	3.11606
0.04315	3.11606
0.0432	3.11606
0.04325	3.11639
0.0433	3.11671
0.04335	3.11704
0.0434	3.11736
0.04345	3.11736
0.0435	3.11801
0.04355	3.11801
0.0436	3.11834
0.04365	3.11898
0.0437	3.11866
0.04375	3.11898
0.0438	3.11931
0.04385	3.11996
0.0439	3.11996
0.04395	3.11996
0.044	3.12061
0.04405	3.12093
0.0441	3.12093
0.04415	3.12093
0.0442	3.12158
0.04425	3.12158
0.0443	3.12191
0.04435	3.12255
0.0444	3.1232
0.04445	3.12353
0.0445	3.12385
0.04455	3.1245
0.0446	3.12515
0.04465	3.1258
0.0447	3.12645
0.04475	3.12677
0.0448	3.12775
0.04485	3.1284
0.0449	3.12937
0.04495	3.12969
0.045	3.13034
0.04505	3.13132
0.0451	3.13229
0.04515	3.13359
0.0452	3.13424
0.04525	3.13521
0.0453	3.13586
0.04535	3.13683
0.0454	3.13748
0.04545	3.13846
0.0455	3.13943
0.04555	3.14073
0.0456	3.14138
0.04565	3.14235
0.0457	3.14333
0.04575	3.14333
0.0458	3.14462
0.04585	3.14527
0.0459	3.14592
0.04595	3.14657
0.046	3.14722
0.04605	3.14787
0.0461	3.14819
0.04615	3.14884
0.0462	3.14949
0.04625	3.14982
0.0463	3.15079
0.04635	3.15111
0.0464	3.15144
0.04645	3.15176
0.0465	3.15306
0.04655	3.15339
0.0466	3.15404
0.04665	3.15436
0.0467	3.15501
0.04675	3.15533
0.0468	3.15533
0.04685	3.15598
0.0469	3.15663
0.04695	3.15728
0.047	3.15793
0.04705	3.15825
0.0471	3.15858
0.04715	3.15923
0.0472	3.15923
0.04725	3.15988
0.0473	3.1602
0.04735	3.16053
0.0474	3.16085
0.04745	3.16118
0.0475	3.16215
0.04755	3.16215
0.0476	3.16312
0.04765	3.16312
0.0477	3.16377
0.04775	3.1641
0.0478	3.16507
0.04785	3.16572
0.0479	3.16604
0.04795	3.16669
0.048	3.16799
0.04805	3.16864
0.0481	3.16929
0.04815	3.16994
0.0482	3.17026
0.04825	3.17124
0.0483	3.17189
0.04835	3.17253
0.0484	3.17318
0.04845	3.17416
0.0485	3.17448
0.04855	3.17546
0.0486	3.1761
0.04865	3.17643
0.0487	3.17708
0.04875	3.17773
0.0488	3.17838
0.04885	3.17935
0.0489	3.18
0.04895	3.18065
0.049	3.18097
0.04905	3.18162
0.0491	3.18227
0.04915	3.18292
0.0492	3.18324
0.04925	3.18422
0.0493	3.18422
0.04935	3.18454
0.0494	3.18454
0.04945	3.18487
0.0495	3.18552
0.04955	3.18552
0.0496	3.18584
0.04965	3.18617
0.0497	3.18584
0.04975	3.18617
0.0498	3.18649
0.04985	3.18649
0.0499	3.18681
0.04995	3.18681
0.05	3.18714
0.05005	3.18746
0.0501	3.18779
0.05015	3.18779
0.0502	3.18811
0.05025	3.18876
0.0503	3.18909
0.05035	3.18909
0.0504	3.18973
0.05045	3.19006
0.0505	3.19103
0.05055	3.19136
0.0506	3.19136
0.05065	3.19201
0.0507	3.19266
0.05075	3.19266
0.0508	3.1933
0.05085	3.1933
0.0509	3.19428
0.05095	3.1946
0.051	3.19525
0.05105	3.19558
0.0511	3.1959
0.05115	3.19623
0.0512	3.19687
0.05125	3.1972
0.0513	3.19752
0.05135	3.19817
0.0514	3.1985
0.05145	3.19882
0.0515	3.19882
0.05155	3.19947
0.0516	3.19947
0.05165	3.1998
0.0517	3.20044
0.05175	3.20109
0.0518	3.20174
0.05185	3.20207
0.0519	3.20239
0.05195	3.20272
0.052	3.20337
0.05205	3.20337
0.0521	3.20434
0.05215	3.20466
0.0522	3.20499
0.05225	3.20596
0.0523	3.20629
0.05235	3.20661
0.0524	3.20726
0.05245	3.20758
0.0525	3.20823
0.05255	3.20856
0.0526	3.20921
0.05265	3.20953
0.0527	3.20986
0.05275	3.21018
0.0528	3.21083
0.05285	3.21083
0.0529	3.21083
0.05295	3.21051
0.053	3.21148
0.05305	3.21148
0.0531	3.21148
0.05315	3.21148
0.0532	3.21148
0.05325	3.21115
0.0533	3.21083
0.05335	3.21051
0.0534	3.21083
0.05345	3.21051
0.0535	3.21051
0.05355	3.21018
0.0536	3.21018
0.05365	3.20986
0.0537	3.21018
0.05375	3.20986
0.0538	3.21018
0.05385	3.21051
0.0539	3.21051
0.05395	3.21083
0.054	3.21115
0.05405	3.21148
0.0541	3.21115
0.05415	3.21213
0.0542	3.21245
0.05425	3.21245
0.0543	3.2131
0.05435	3.21343
0.0544	3.21408
0.05445	3.2144
0.0545	3.21505
0.05455	3.21602
0.0546	3.21635
0.05465	3.217
0.0547	3.21765
0.05475	3.21829
0.0548	3.21894
0.05485	3.21959
0.0549	3.22024
0.05495	3.22089
0.055	3.22154
0.05505	3.22251
0.0551	3.22316
0.05515	3.22349
0.0552	3.22381
0.05525	3.22479
0.0553	3.22543
0.05535	3.22576
0.0554	3.22641
0.05545	3.22673
0.0555	3.22738
0.05555	3.22803
0.0556	3.22803
0.05565	3.22868
0.0557	3.22933
0.05575	3.229
0.0558	3.22965
0.05585	3.22998
0.0559	3.23063
0.05595	3.23095
0.056	3.23095
0.05605	3.2316
0.0561	3.23225
0.05615	3.23257
0.0562	3.23322
0.05625	3.23322
0.0563	3.23387
0.05635	3.23452
0.0564	3.23517
0.05645	3.23582
0.0565	3.23614
0.05655	3.23712
0.0566	3.23777
0.05665	3.23842
0.0567	3.23907
0.05675	3.23971
0.0568	3.24036
0.05685	3.24101
0.0569	3.24166
0.05695	3.24264
0.057	3.24328
0.05705	3.24361
0.0571	3.24458
0.05715	3.24523
0.0572	3.24621
0.05725	3.24685
0.0573	3.24848
0.05735	3.24913
0.0574	3.24978
0.05745	3.25042
0.0575	3.25172
0.05755	3.25205
0.0576	3.25335
0.05765	3.25367
0.0577	3.25432
0.05775	3.25529
0.0578	3.25562
0.05785	3.25562
0.0579	3.25627
0.05795	3.25627
0.058	3.25627
0.05805	3.25627
0.0581	3.25627
0.05815	3.25627
0.0582	3.25627
0.05825	3.25594
0.0583	3.25594
0.05835	3.25562
0.0584	3.25562
0.05845	3.25529
0.0585	3.25497
0.05855	3.25432
0.0586	3.25464
0.05865	3.25464
0.0587	3.25432
0.05875	3.25432
0.0588	3.25432
0.05885	3.25464
0.0589	3.25432
0.05895	3.25497
0.059	3.25562
0.05905	3.25594
0.0591	3.25627
0.05915	3.25659
0.0592	3.25692
0.05925	3.25789
0.0593	3.25821
0.05935	3.25854
0.0594	3.25984
0.05945	3.26016
0.0595	3.26081
0.05955	3.26113
0.0596	3.26178
0.05965	3.26243
0.0597	3.26276
0.05975	3.26276
0.0598	3.26308
0.05985	3.26341
0.0599	3.26406
0.05995	3.26406
0.06	3.26438
0.06005	3.2647
0.0601	3.26438
0.06015	3.26438
0.0602	3.2647
0.06025	3.2647
0.0603	3.26438
0.06035	3.2647
0.0604	3.26406
0.06045	3.26438
0.0605	3.26406
0.06055	3.26406
0.0606	3.26406
0.06065	3.26438
0.0607	3.26406
0.06075	3.26373
0.0608	3.26438
0.06085	3.26438
0.0609	3.26438
0.06095	3.26503
0.061	3.26535
0.06105	3.26568
0.0611	3.26665
0.06115	3.2673
0.0612	3.26827
0.06125	3.26827
0.0613	3.26957
0.06135	3.2699
0.0614	3.27087
0.06145	3.27184
0.0615	3.27249
0.06155	3.27379
0.0616	3.27379
0.06165	3.27509
0.0617	3.27574
0.06175	3.27639
0.0618	3.27736
0.06185	3.27769
0.0619	3.27866
0.06195	3.27963
0.062	3.28028
0.06205	3.28061
0.0621	3.28126
0.06215	3.28126
0.0622	3.28191
0.06225	3.28223
0.0623	3.28223
0.06235	3.28288
0.0624	3.28288
0.06245	3.2832
0.0625	3.28385
0.06255	3.28385
0.0626	3.28418
0.06265	3.28385
0.0627	3.28385
0.06275	3.28418
0.0628	3.2845
0.06285	3.28483
0.0629	3.28515
0.06295	3.28515
0.063	3.28548
0.06305	3.28548
0.0631	3.28612
0.06315	3.28645
0.0632	3.28645
0.06325	3.28677
0.0633	3.28677
0.06335	3.28742
0.0634	3.28742
0.06345	3.28775
0.0635	3.28807
0.06355	3.2884
0.0636	3.28872
0.06365	3.28905
0.0637	3.28905
0.06375	3.28872
0.0638	3.28905
0.06385	3.28905
0.0639	3.28905
0.06395	3.28937
0.064	3.28969
0.06405	3.29002
0.0641	3.29002
0.06415	3.29002
0.0642	3.29067
0.06425	3.29099
0.0643	3.29099
0.06435	3.29099
0.0644	3.29164
0.06445	3.29229
0.0645	3.29229
0.06455	3.29262
0.0646	3.29359
0.06465	3.29391
0.0647	3.29391
0.06475	3.29456
0.0648	3.29521
0.06485	3.29521
0.0649	3.29554
0.06495	3.29619
0.065	3.29651
0.06505	3.29683
0.0651	3.29716
0.06515	3.29748
0.0652	3.29781
0.06525	3.29813
0.0653	3.29781
0.06535	3.29813
0.0654	3.29846
0.06545	3.29911
0.0655	3.29911
0.06555	3.29943
0.0656	3.29976
0.06565	3.30008
0.0657	3.3004
0.06575	3.30073
0.0658	3.30073
0.06585	3.3017
0.0659	3.3017
0.06595	3.30203
0.066	3.30203
0.06605	3.30235
0.0661	3.303
0.06615	3.303
0.0662	3.30333
0.06625	3.30365
0.0663	3.30397
0.06635	3.30462
0.0664	3.3043
0.06645	3.30462
0.0665	3.30462
0.06655	3.3056
0.0666	3.3056
0.06665	3.30592
0.0667	3.30657
0.06675	3.3069
0.0668	3.30754
0.06685	3.30852
0.0669	3.30852
0.06695	3.30884
0.067	3.30949
0.06705	3.31014
0.0671	3.31047
0.06715	3.31144
0.0672	3.31144
0.06725	3.31209
0.0673	3.31241
0.06735	3.31274
0.0674	3.31339
0.06745	3.31339
0.0675	3.31404
0.06755	3.31436
0.0676	3.31468
0.06765	3.31501
0.0677	3.31501
0.06775	3.31468
0.0678	3.31533
0.06785	3.31533
0.0679	3.31566
0.06795	3.31631
0.068	3.31631
0.06805	3.31663
0.0681	3.31696
0.06815	3.31696
0.0682	3.31696
0.06825	3.31761
0.0683	3.31793
0.06835	3.31858
0.0684	3.3189
0.06845	3.31955
0.0685	3.31988
0.06855	3.32085
0.0686	3.3215
0.06865	3.32215
0.0687	3.32312
0.06875	3.32345
0.0688	3.32442
0.06885	3.32539
0.0689	3.32604
0.06895	3.32669
0.069	3.32767
0.06905	3.32832
0.0691	3.32896
0.06915	3.33026
0.0692	3.33026
0.06925	3.33124
0.0693	3.33156
0.06935	3.33221
0.0694	3.33286
0.06945	3.33318
0.0695	3.33351
0.06955	3.33383
0.0696	3.33416
0.06965	3.33416
0.0697	3.33481
0.06975	3.33513
0.0698	3.33513
0.06985	3.33545
0.0699	3.33545
0.06995	3.33578
0.07	3.3361
0.07005	3.33578
0.0701	3.33643
0.07015	3.33643
0.0702	3.3361
0.07025	3.33643
0.0703	3.33643
0.07035	3.33643
0.0704	3.33643
0.07045	3.33675
0.0705	3.33578
0.07055	3.33708
0.0706	3.33708
0.07065	3.3374
0.0707	3.3374
0.07075	3.33773
0.0708	3.33902
0.07085	3.34
0.0709	3.34
0.07095	3.34097
0.071	3.34227
0.07105	3.34324
0.0711	3.34357
0.07115	3.34454
0.0712	3.34584
0.07125	3.34714
0.0713	3.34844
0.07135	3.34941
0.0714	3.35038
0.07145	3.35168
0.0715	3.35298
0.07155	3.35363
0.0716	3.35525
0.07165	3.35623
0.0717	3.3572
0.07175	3.35817
0.0718	3.35915
0.07185	3.3598
0.0719	3.36044
0.07195	3.36142
0.072	3.36207
0.07205	3.36239
0.0721	3.36304
0.07215	3.36401
0.0722	3.36401
0.07225	3.36434
0.0723	3.36466
0.07235	3.36531
0.0724	3.36531
0.07245	3.36564
0.0725	3.36531
0.07255	3.36564
0.0726	3.36629
0.07265	3.36629
0.0727	3.36596
0.07275	3.36629
0.0728	3.36661
0.07285	3.36661
0.0729	3.36629
0.07295	3.36629
0.073	3.36629
0.07305	3.36629
0.0731	3.36596
0.07315	3.36596
0.0732	3.36596
0.07325	3.36564
0.0733	3.36531
0.07335	3.36499
0.0734	3.36466
0.07345	3.36466
0.0735	3.36401
0.07355	3.36434
0.0736	3.36337
0.07365	3.36304
0.0737	3.36304
0.07375	3.36239
0.0738	3.36239
0.07385	3.36174
0.0739	3.36174
0.07395	3.36142
0.074	3.36142
0.07405	3.36142
0.0741	3.36207
0.07415	3.36207
0.0742	3.36272
0.07425	3.36272
0.0743	3.36337
0.07435	3.36466
0.0744	3.36499
0.07445	3.36564
0.0745	3.36694
0.07455	3.36726
0.0746	3.36856
0.07465	3.36986
0.0747	3.37083
0.07475	3.3718
0.0748	3.37278
0.07485	3.37343
0.0749	3.3744
0.07495	3.37537
0.075	3.37667
0.07505	3.37732
0.0751	3.37797
0.07515	3.37862
0.0752	3.37992
0.07525	3.38024
0.0753	3.38154
0.07535	3.38186
0.0754	3.38251
0.07545	3.38349
0.0755	3.38381
0.07555	3.38446
0.0756	3.38479
0.07565	3.38576
0.0757	3.38576
0.07575	3.38576
0.0758	3.38641
0.07585	3.38673
0.0759	3.38706
0.07595	3.38738
0.076	3.38771
0.07605	3.38738
0.0761	3.38771
0.07615	3.38803
0.0762	3.38836
0.07625	3.38836
0.0763	3.38868
0.07635	3.389
0.0764	3.38933
0.07645	3.38965
0.0765	3.38933
0.07655	3.38933
0.0766	3.38933
0.07665	3.38965
0.0767	3.38965
0.07675	3.38965
0.0768	3.38965
0.07685	3.38933
0.0769	3.38965
0.07695	3.38965
0.077	3.38998
0.07705	3.38998
0.0771	3.38965
0.07715	3.38998
0.0772	3.3903
0.07725	3.39063
0.0773	3.3903
0.07735	3.39095
0.0774	3.39063
0.07745	3.39063
0.0775	3.39095
0.07755	3.39095
0.0776	3.39063
0.07765	3.39095
0.0777	3.39063
0.07775	3.39063
0.0778	3.39063
0.07785	3.39063
0.0779	3.38998
0.07795	3.3903
0.078	3.38933
0.07805	3.38965
0.0781	3.38933
0.07815	3.38933
0.0782	3.389
0.07825	3.38868
0.0783	3.38933
0.07835	3.38933
0.0784	3.38933
0.07845	3.38965
0.0785	3.38965
0.07855	3.3903
0.0786	3.39063
0.07865	3.39095
0.0787	3.39128
0.07875	3.39225
0.0788	3.3929
0.07885	3.39387
0.0789	3.39485
0.07895	3.3955
0.079	3.39647
0.07905	3.39809
0.0791	3.39874
0.07915	3.40036
0.0792	3.40101
0.07925	3.40231
0.0793	3.40361
0.07935	3.40458
0.0794	3.40621
0.07945	3.40653
0.0795	3.40815
0.07955	3.40848
0.0796	3.4088
0.07965	3.40945
0.0797	3.41042
0.07975	3.4114
0.0798	3.4114
0.07985	3.41205
0.0799	3.4127
0.07995	3.41237
0.08	3.41302
0.08005	3.41335
0.0801	3.41335
0.08015	3.41399
0.0802	3.41399
0.08025	3.41432
0.0803	3.41464
0.08035	3.41432
0.0804	3.41464
0.08045	3.41497
0.0805	3.41464
0.08055	3.41464
0.0806	3.41464
0.08065	3.41464
0.0807	3.41464
0.08075	3.41464
0.0808	3.41432
0.08085	3.41432
0.0809	3.41367
0.08095	3.41367
0.081	3.41302
0.08105	3.41302
0.0811	3.4127
0.08115	3.41237
0.0812	3.41172
0.08125	3.4114
0.0813	3.4114
0.08135	3.41075
0.0814	3.4114
0.08145	3.41107
0.0815	3.41075
0.08155	3.41075
0.0816	3.41075
0.08165	3.41075
0.0817	3.41075
0.08175	3.41075
0.0818	3.41075
0.08185	3.41107
0.0819	3.41075
0.08195	3.4114
0.082	3.4114
0.08205	3.41205
0.0821	3.41172
0.08215	3.41302
0.0822	3.41335
0.08225	3.41367
0.0823	3.41432
0.08235	3.41497
0.0824	3.41562
0.08245	3.41659
0.0825	3.41692
0.08255	3.41756
0.0826	3.41886
0.08265	3.41951
0.0827	3.42016
0.08275	3.42113
0.0828	3.42178
0.08285	3.42211
0.0829	3.42276
0.08295	3.42373
0.083	3.42406
0.08305	3.4247
0.0831	3.42535
0.08315	3.426
0.0832	3.42698
0.08325	3.42763
0.0833	3.4286
0.08335	3.42925
0.0834	3.43022
0.08345	3.4312
0.0835	3.43217
0.08355	3.43314
0.0836	3.43477
0.08365	3.43541
0.0837	3.43671
0.08375	3.43769
0.0838	3.43866
0.08385	3.43996
0.0839	3.44126
0.08395	3.44223
0.084	3.44288
0.08405	3.44385
0.0841	3.44515
0.08415	3.4458
0.0842	3.44677
0.08425	3.4471
0.0843	3.44807
0.08435	3.44905
0.0844	3.44969
0.08445	3.45034
0.0845	3.45067
0.08455	3.45132
0.0846	3.45164
0.08465	3.45229
0.0847	3.45294
0.08475	3.45326
0.0848	3.45359
0.08485	3.45391
0.0849	3.45489
0.08495	3.45489
0.085	3.45521
0.08505	3.45521
0.0851	3.45456
0.08515	3.45521
0.0852	3.45521
0.08525	3.45489
0.0853	3.45456
0.08535	3.45456
0.0854	3.45424
0.08545	3.45424
0.0855	3.45359
0.08555	3.45294
0.0856	3.45262
0.08565	3.45262
0.0857	3.45197
0.08575	3.45132
0.0858	3.45132
0.08585	3.45034
0.0859	3.44969
0.08595	3.44969
0.086	3.44872
0.08605	3.44872
0.0861	3.44775
0.08615	3.4471
0.0862	3.44677
0.08625	3.44645
0.0863	3.44612
0.08635	3.44548
0.0864	3.44515
0.08645	3.4445
0.0865	3.44418
0.08655	3.4432
0.0866	3.44288
0.08665	3.44255
0.0867	3.44255
0.08675	3.44223
0.0868	3.44191
0.08685	3.44158
0.0869	3.44191
0.08695	3.44191
0.087	3.44191
0.08705	3.44223
0.0871	3.44223
0.08715	3.44255
0.0872	3.44353
0.08725	3.44353
0.0873	3.44483
0.08735	3.44515
0.0874	3.4458
0.08745	3.44677
0.0875	3.44775
0.08755	3.4484
0.0876	3.44937
0.08765	3.45034
0.0877	3.45132
0.08775	3.45197
0.0878	3.45294
0.08785	3.45359
0.0879	3.45456
0.08795	3.45521
0.088	3.45619
0.08805	3.45716
0.0881	3.45781
0.08815	3.45846
0.0882	3.45911
0.08825	3.45976
0.0883	3.4604
0.08835	3.46138
0.0884	3.46203
0.08845	3.46235
0.0885	3.46333
0.08855	3.46365
0.0886	3.4643
0.08865	3.46527
0.0887	3.46527
0.08875	3.46592
0.0888	3.46625
0.08885	3.46722
0.0889	3.46787
0.08895	3.46819
0.089	3.46884
0.08905	3.46917
0.0891	3.46982
0.08915	3.46982
0.0892	3.47079
0.08925	3.47111
0.0893	3.47176
0.08935	3.47209
0.0894	3.47306
0.08945	3.47306
0.0895	3.47404
0.08955	3.47468
0.0896	3.47501
0.08965	3.47533
0.0897	3.47631
0.08975	3.47631
0.0898	3.47696
0.08985	3.47728
0.0899	3.47793
0.08995	3.47825
0.09	3.47858
0.09005	3.47923
0.0901	3.47923
0.09015	3.47955
0.0902	3.47955
0.09025	3.4802
0.0903	3.4802
0.09035	3.48085
0.0904	3.48118
0.09045	3.48118
0.0905	3.4815
0.09055	3.48182
0.0906	3.48182
0.09065	3.48247
0.0907	3.4828
0.09075	3.4828
0.0908	3.48247
0.09085	3.48312
0.0909	3.48345
0.09095	3.48377
0.091	3.48377
0.09105	3.4841
0.0911	3.4841
0.09115	3.48474
0.0912	3.48474
0.09125	3.48474
0.0913	3.48507
0.09135	3.48572
0.0914	3.48539
0.09145	3.48637
0.0915	3.48669
0.09155	3.48669
0.0916	3.48702
0.09165	3.48734
0.0917	3.48799
0.09175	3.48767
0.0918	3.48864
0.09185	3.48831
0.0919	3.48896
0.09195	3.48929
0.092	3.48961
0.09205	3.48961
0.0921	3.48994
0.09215	3.48994
0.0922	3.49026
0.09225	3.49026
0.0923	3.48994
0.09235	3.49026
0.0924	3.49026
0.09245	3.48994
0.0925	3.48994
0.09255	3.48994
0.0926	3.48961
0.09265	3.48961
0.0927	3.48929
0.09275	3.48961
0.0928	3.48929
0.09285	3.48896
0.0929	3.48864
0.09295	3.48864
0.093	3.48864
0.09305	3.48864
0.0931	3.48864
0.09315	3.48896
0.0932	3.48929
0.09325	3.48896
0.0933	3.48929
0.09335	3.48961
0.0934	3.48994
0.09345	3.49026
0.0935	3.49026
0.09355	3.49059
0.0936	3.49091
0.09365	3.49091
0.0937	3.49188
0.09375	3.49188
0.0938	3.49286
0.09385	3.49286
0.0939	3.49351
0.09395	3.49383
0.094	3.49448
0.09405	3.49513
0.0941	3.49545
0.09415	3.4961
0.0942	3.49643
0.09425	3.49675
0.0943	3.49708
0.09435	3.4974
0.0944	3.49773
0.09445	3.4974
0.0945	3.49773
0.09455	3.49805
0.0946	3.49838
0.09465	3.4987
0.0947	3.4987
0.09475	3.4987
0.0948	3.49935
0.09485	3.5
0.0949	3.50032
0.09495	3.50097
0.095	3.50162
0.09505	3.50227
0.0951	3.50292
0.09515	3.50324
0.0952	3.50422
0.09525	3.50519
0.0953	3.50584
0.09535	3.50649
0.0954	3.50714
0.09545	3.50779
0.0955	3.50876
0.09555	3.50909
0.0956	3.51006
0.09565	3.51071
0.0957	3.51103
0.09575	3.51103
0.0958	3.51201
0.09585	3.51233
0.0959	3.51266
0.09595	3.51266
0.096	3.51363
0.09605	3.51428
0.0961	3.51428
0.09615	3.51493
0.0962	3.51493
0.09625	3.51558
0.0963	3.51558
0.09635	3.51623
0.0964	3.51687
0.09645	3.51687
0.0965	3.51687
0.09655	3.51785
0.0966	3.51785
0.09665	3.51785
0.0967	3.51817
0.09675	3.51817
0.0968	3.51817
0.09685	3.51817
0.0969	3.51817
0.09695	3.5185
0.097	3.51882
0.09705	3.51785
0.0971	3.51785
0.09715	3.51752
0.0972	3.5172
0.09725	3.51687
0.0973	3.51687
0.09735	3.5159
0.0974	3.5159
0.09745	3.51558
0.0975	3.5146
0.09755	3.51395
0.0976	3.51395
0.09765	3.51395
0.0977	3.51363
0.09775	3.5133
0.0978	3.5133
0.09785	3.5133
0.0979	3.5133
0.09795	3.5133
0.098	3.5133
0.09805	3.51298
0.0981	3.51363
0.09815	3.5133
0.0982	3.51395
0.09825	3.51395
0.0983	3.5146
0.09835	3.51493
0.0984	3.51493
0.09845	3.51558
0.0985	3.51558
0.09855	3.51623
0.0986	3.51655
0.09865	3.51655
0.0987	3.51687
0.09875	3.5172
0.0988	3.51752
0.09885	3.51785
0.0989	3.51817
0.09895	3.5185
0.099	3.5185
0.09905	3.51915
[truncated: 5,812 more rows]
