# Supplementary material for: An evolutionarily conserved glycine-tyrosine motif forms a folding core in outer membrane proteins
Source: PLoS One. 2017 Aug 3;12(8):e0182016. doi: 10.1371/journal.pone.0182016 (PMC5542473; doi:10.1371/journal.pone.0182016)
Supplement: S1 File — (ZIP) [file pone.0182016.s001.zip › OmpX stopflow RAW data/OmpX WT 3/ompx_wt_ch1_020.bka]

BIO-KINE ASCII FILE
_COMMENT	External device
_COMMENT	Kinetics measurement
_COMMENT	Y Unit : Volt, X Unit : s
_COMMENT	Timebase 1 = .00005 s 5001 pts
_COMMENT	Timebase 2 = .001 s 2749 pts
_COMMENT	Timebase 3 = .5 s 44 pts
_SFM	SFM-300 /S Advanced mode
_SFM	Ratio : S1: 950, S2: 950, S3: 100
_SFM	Content : S1: , S2: , S3:
_SFM	Concentration : S1: , S2: , S3:
_SFM	Total volume : 422 �l Flow : 14 mL/s
_SFM	Acquisition start : 10 ms before stop
_SFM	cuve=FC-08, s1=10 ml , s2=10 ml , s3=1.9 ml
_UNITX	s
_UNITY	Volt
_DELTAX	0
_DATA
1e-300	2.32288
5e-5	2.34041
1e-4	2.35923
1.5e-4	2.37805
2e-4	2.3972
2.5e-4	2.417
3e-4	2.43679
3.5e-4	2.45692
4e-4	2.47736
4.5e-4	2.49748
5e-4	2.51826
5.5e-4	2.53838
6e-4	2.55752
6.5e-4	2.57635
7e-4	2.59517
7.5e-4	2.61237
8e-4	2.62957
8.5e-4	2.64548
9e-4	2.66041
9.5e-4	2.67533
0.001	2.68767
0.00105	2.69967
0.0011	2.71071
0.00115	2.72045
0.0012	2.72856
0.00125	2.73635
0.0013	2.74251
0.00135	2.74738
0.0014	2.75095
0.00145	2.75355
0.0015	2.75517
0.00155	2.75582
0.0016	2.7555
0.00165	2.75355
0.0017	2.75063
0.00175	2.74706
0.0018	2.74251
0.00185	2.737
0.0019	2.73083
0.00195	2.72434
0.002	2.71688
0.00205	2.70974
0.0021	2.70195
0.00215	2.69351
0.0022	2.68539
0.00225	2.67663
0.0023	2.66819
0.00235	2.65911
0.0024	2.65099
0.00245	2.64223
0.0025	2.63412
0.00255	2.62568
0.0026	2.61757
0.00265	2.60945
0.0027	2.60134
0.00275	2.59355
0.0028	2.58576
0.00285	2.5783
0.0029	2.57116
0.00295	2.56402
0.003	2.5572
0.00305	2.55071
0.0031	2.54357
0.00315	2.53805
0.0032	2.53189
0.00325	2.52604
0.0033	2.51988
0.00335	2.51469
0.0034	2.50949
0.00345	2.50495
0.0035	2.50073
0.00355	2.49651
0.0036	2.49262
0.00365	2.48937
0.0037	2.48645
0.00375	2.48418
0.0038	2.48191
0.00385	2.48093
0.0039	2.47996
0.00395	2.47931
0.004	2.47931
0.00405	2.47931
0.0041	2.47996
0.00415	2.48093
0.0042	2.48288
0.00425	2.48385
0.0043	2.48645
0.00435	2.48905
0.0044	2.49197
0.00445	2.49456
0.0045	2.49781
0.00455	2.50138
0.0046	2.5056
0.00465	2.51014
0.0047	2.51469
0.00475	2.52053
0.0048	2.52604
0.00485	2.53286
0.0049	2.53903
0.00495	2.54682
0.005	2.55428
0.00505	2.56239
0.0051	2.57083
0.00515	2.58024
0.0052	2.58965
0.00525	2.59972
0.0053	2.61043
0.00535	2.62146
0.0054	2.63249
0.00545	2.6432
0.0055	2.65521
0.00555	2.66657
0.0056	2.67858
0.00565	2.69091
0.0057	2.7026
0.00575	2.7146
0.0058	2.72629
0.00585	2.73765
0.0059	2.74868
0.00595	2.75939
0.006	2.76913
0.00605	2.77919
0.0061	2.7886
0.00615	2.79704
0.0062	2.80548
0.00625	2.81294
0.0063	2.81911
0.00635	2.82495
0.0064	2.83079
0.00645	2.83566
0.0065	2.8402
0.00655	2.84377
0.0066	2.84702
0.00665	2.84961
0.0067	2.85156
0.00675	2.85318
0.0068	2.85448
0.00685	2.85578
0.0069	2.8561
0.00695	2.85578
0.007	2.85578
0.00705	2.85578
0.0071	2.85481
0.00715	2.85383
0.0072	2.85286
0.00725	2.85156
0.0073	2.84994
0.00735	2.84799
0.0074	2.84637
0.00745	2.84377
0.0075	2.84118
0.00755	2.83858
0.0076	2.83566
0.00765	2.83241
0.0077	2.82917
0.00775	2.82625
0.0078	2.82268
0.00785	2.81878
0.0079	2.81489
0.00795	2.81132
0.008	2.80742
0.00805	2.8032
0.0081	2.79866
0.00815	2.79477
0.0082	2.79022
0.00825	2.78633
0.0083	2.78243
0.00835	2.77854
0.0084	2.77464
0.00845	2.7714
0.0085	2.76815
0.00855	2.76458
0.0086	2.76069
0.00865	2.75744
0.0087	2.7542
0.00875	2.75063
0.0088	2.74706
0.00885	2.74316
0.0089	2.73992
0.00895	2.7357
0.009	2.7318
0.00905	2.72759
0.0091	2.72304
0.00915	2.71915
0.0092	2.71525
0.00925	2.71071
0.0093	2.70649
0.00935	2.70195
0.0094	2.69805
0.00945	2.69383
0.0095	2.69026
0.00955	2.68669
0.0096	2.6841
0.00965	2.68085
0.0097	2.67825
0.00975	2.67696
0.0098	2.67533
0.00985	2.67371
0.0099	2.67404
0.00995	2.67436
0.01	2.67533
0.01005	2.67696
0.0101	2.67923
0.01015	2.68215
0.0102	2.68604
0.01025	2.69026
0.0103	2.69546
0.01035	2.70097
0.0104	2.70811
0.01045	2.71493
0.0105	2.72239
0.01055	2.73083
0.0106	2.73959
0.01065	2.74901
0.0107	2.75907
0.01075	2.76848
0.0108	2.77821
0.01085	2.78828
0.0109	2.79834
0.01095	2.80905
0.011	2.81878
0.01105	2.82884
0.0111	2.83858
0.01115	2.84864
0.0112	2.85805
0.01125	2.86811
0.0113	2.87752
0.01135	2.88661
0.0114	2.89602
0.01145	2.90608
0.0115	2.91485
0.01155	2.92393
0.0116	2.9327
0.01165	2.94178
0.0117	2.95055
0.01175	2.95898
0.0118	2.9671
0.01185	2.97521
0.0119	2.98268
0.01195	2.99047
0.012	2.99696
0.01205	3.00442
0.0121	3.01026
0.01215	3.0161
0.0122	3.0213
0.01225	3.02649
0.0123	3.03103
0.01235	3.0346
0.0124	3.0385
0.01245	3.04174
0.0125	3.04499
0.01255	3.04694
0.0126	3.04953
0.01265	3.05115
0.0127	3.0531
0.01275	3.05472
0.0128	3.05635
0.01285	3.05765
0.0129	3.05959
0.01295	3.06057
0.013	3.06219
0.01305	3.06316
0.0131	3.06479
0.01315	3.06608
0.0132	3.06738
0.01325	3.069
0.0133	3.07063
0.01335	3.07225
0.0134	3.07387
0.01345	3.07582
0.0135	3.07712
0.01355	3.07939
0.0136	3.08134
0.01365	3.08264
0.0137	3.08523
0.01375	3.08718
0.0138	3.08848
0.01385	3.09075
0.0139	3.09237
0.01395	3.09464
0.014	3.09594
0.01405	3.09789
0.0141	3.09984
0.01415	3.10113
0.0142	3.10276
0.01425	3.10438
0.0143	3.10633
0.01435	3.10795
0.0144	3.10925
0.01445	3.11152
0.0145	3.11249
0.01455	3.11444
0.0146	3.11606
0.01465	3.11801
0.0147	3.11963
0.01475	3.12093
0.0148	3.12288
0.01485	3.12385
0.0149	3.12548
0.01495	3.1271
0.015	3.1284
0.01505	3.12969
0.0151	3.13132
0.01515	3.13229
0.0152	3.13326
0.01525	3.13456
0.0153	3.13554
0.01535	3.13619
0.0154	3.13748
0.01545	3.13813
0.0155	3.13878
0.01555	3.13911
0.0156	3.14008
0.01565	3.1404
0.0157	3.14105
0.01575	3.14105
0.0158	3.14138
0.01585	3.14235
0.0159	3.14203
0.01595	3.14235
0.016	3.14268
0.01605	3.143
0.0161	3.143
0.01615	3.14333
0.0162	3.14365
0.01625	3.14365
0.0163	3.1443
0.01635	3.14397
0.0164	3.1443
0.01645	3.14462
0.0165	3.14462
0.01655	3.14495
0.0166	3.14527
0.01665	3.14592
0.0167	3.14625
0.01675	3.14657
0.0168	3.1469
0.01685	3.1469
0.0169	3.14722
0.01695	3.14754
0.017	3.14787
0.01705	3.14819
0.0171	3.14819
0.01715	3.14852
0.0172	3.14852
0.01725	3.14884
0.0173	3.14917
0.01735	3.14917
0.0174	3.14982
0.01745	3.14982
0.0175	3.15014
0.01755	3.15079
0.0176	3.15111
0.01765	3.15079
0.0177	3.15144
0.01775	3.15176
0.0178	3.15241
0.01785	3.15241
0.0179	3.15274
0.01795	3.15306
0.018	3.15339
0.01805	3.15404
0.0181	3.15371
0.01815	3.15436
0.0182	3.15436
0.01825	3.15436
0.0183	3.15436
0.01835	3.15501
0.0184	3.15436
0.01845	3.15468
0.0185	3.15468
0.01855	3.15436
0.0186	3.15468
0.01865	3.15436
0.0187	3.15436
0.01875	3.15436
0.0188	3.15468
0.01885	3.15468
0.0189	3.15468
0.01895	3.15501
0.019	3.15533
0.01905	3.15533
0.0191	3.15566
0.01915	3.15631
0.0192	3.15663
0.01925	3.15728
0.0193	3.15728
0.01935	3.15825
0.0194	3.15858
0.01945	3.15923
0.0195	3.15955
0.01955	3.16053
0.0196	3.16118
0.01965	3.16182
0.0197	3.16247
0.01975	3.16345
0.0198	3.16377
0.01985	3.16507
0.0199	3.16539
0.01995	3.16637
0.02	3.16702
0.02005	3.16799
0.0201	3.16864
0.02015	3.16961
0.0202	3.17026
0.02025	3.17124
0.0203	3.17221
0.02035	3.17286
0.0204	3.17383
0.02045	3.17416
0.0205	3.17513
0.02055	3.17578
0.0206	3.17675
0.02065	3.17708
0.0207	3.17838
0.02075	3.17903
0.0208	3.17903
0.02085	3.18
0.0209	3.18065
0.02095	3.18065
0.021	3.18162
0.02105	3.18195
0.0211	3.18227
0.02115	3.18227
0.0212	3.18227
0.02125	3.18227
0.0213	3.18292
0.02135	3.1826
0.0214	3.1826
0.02145	3.1826
0.0215	3.1826
0.02155	3.1826
0.0216	3.18292
0.02165	3.1826
0.0217	3.1826
0.02175	3.1826
0.0218	3.18227
0.02185	3.1826
0.0219	3.18195
0.02195	3.18195
0.022	3.18195
0.02205	3.18162
0.0221	3.18162
0.02215	3.18097
0.0222	3.18097
0.02225	3.1813
0.0223	3.18097
0.02235	3.1813
0.0224	3.1813
0.02245	3.18162
0.0225	3.18162
0.02255	3.18162
0.0226	3.18195
0.02265	3.18227
0.0227	3.18324
0.02275	3.18357
0.0228	3.18454
0.02285	3.18519
0.0229	3.18584
0.02295	3.18681
0.023	3.18746
0.02305	3.18876
0.0231	3.18941
0.02315	3.19071
0.0232	3.19168
0.02325	3.19266
0.0233	3.19363
0.02335	3.1946
0.0234	3.1959
0.02345	3.19655
0.0235	3.19752
0.02355	3.19915
0.0236	3.1998
0.02365	3.20044
0.0237	3.20142
0.02375	3.20272
0.0238	3.20304
0.02385	3.20401
0.0239	3.20466
0.02395	3.20531
0.024	3.20661
0.02405	3.20661
0.0241	3.20694
0.02415	3.20791
0.0242	3.20888
0.02425	3.20921
0.0243	3.20986
0.02435	3.21083
0.0244	3.21083
0.02445	3.21115
0.0245	3.2118
0.02455	3.21245
0.0246	3.21278
0.02465	3.21278
0.0247	3.21343
0.02475	3.21408
0.0248	3.21408
0.02485	3.21472
0.0249	3.21537
0.02495	3.2157
0.025	3.21602
0.02505	3.21602
0.0251	3.21667
0.02515	3.217
0.0252	3.21765
0.02525	3.21732
0.0253	3.21797
0.02535	3.21829
0.0254	3.21829
0.02545	3.21862
0.0255	3.21894
0.02555	3.21862
0.0256	3.21894
0.02565	3.21894
0.0257	3.21894
0.02575	3.21927
0.0258	3.21959
0.02585	3.21959
0.0259	3.21959
0.02595	3.21992
0.026	3.22057
0.02605	3.22089
0.0261	3.22089
0.02615	3.22154
0.0262	3.22186
0.02625	3.22251
0.0263	3.22284
0.02635	3.22316
0.0264	3.22381
0.02645	3.22381
0.0265	3.22446
0.02655	3.22511
0.0266	3.22543
0.02665	3.22608
0.0267	3.22673
0.02675	3.22673
0.0268	3.22706
0.02685	3.22803
0.0269	3.22868
0.02695	3.22868
0.027	3.22868
0.02705	3.22965
0.0271	3.22965
0.02715	3.22998
0.0272	3.23095
0.02725	3.23095
0.0273	3.23225
0.02735	3.23257
0.0274	3.23387
0.02745	3.23355
0.0275	3.23517
0.02755	3.2355
0.0276	3.23614
0.02765	3.23712
0.0277	3.23777
0.02775	3.23842
0.0278	3.23874
0.02785	3.23939
0.0279	3.23971
0.02795	3.24069
0.028	3.24101
0.02805	3.24199
0.0281	3.24231
0.02815	3.24296
0.0282	3.24393
0.02825	3.24361
0.0283	3.24458
0.02835	3.24523
0.0284	3.24588
0.02845	3.24653
0.0285	3.24653
0.02855	3.24685
0.0286	3.24783
0.02865	3.24815
0.0287	3.24848
0.02875	3.24913
0.0288	3.24913
0.02885	3.24945
0.0289	3.24978
0.02895	3.24978
0.029	3.25042
0.02905	3.2501
0.0291	3.2501
0.02915	3.25075
0.0292	3.25042
0.02925	3.25042
0.0293	3.25107
0.02935	3.25075
0.0294	3.25075
0.02945	3.25075
0.0295	3.2514
0.02955	3.2514
0.0296	3.2514
0.02965	3.2514
0.0297	3.25172
0.02975	3.25205
0.0298	3.25205
0.02985	3.25237
0.0299	3.25302
0.02995	3.25335
0.03	3.25367
0.03005	3.25432
0.0301	3.25464
0.03015	3.25497
0.0302	3.25562
0.03025	3.25562
0.0303	3.25659
0.03035	3.25724
0.0304	3.25756
0.03045	3.25854
0.0305	3.25919
0.03055	3.25984
0.0306	3.26113
0.03065	3.26146
0.0307	3.26243
0.03075	3.26373
0.0308	3.2647
0.03085	3.26535
0.0309	3.26665
0.03095	3.26763
0.031	3.2686
0.03105	3.26925
0.0311	3.27022
0.03115	3.27087
0.0312	3.27184
0.03125	3.27217
0.0313	3.27314
0.03135	3.27314
0.0314	3.27347
0.03145	3.27379
0.0315	3.27509
0.03155	3.27509
0.0316	3.27509
0.03165	3.27541
0.0317	3.27541
0.03175	3.27606
0.0318	3.27606
0.03185	3.27606
0.0319	3.27639
0.03195	3.27671
0.032	3.27736
0.03205	3.27769
0.0321	3.27801
0.03215	3.27866
0.0322	3.27931
0.03225	3.27963
0.0323	3.27996
0.03235	3.28028
0.0324	3.28126
0.03245	3.28158
0.0325	3.28255
0.03255	3.28353
0.0326	3.28418
0.03265	3.2845
0.0327	3.28515
0.03275	3.2858
0.0328	3.28677
0.03285	3.28742
0.0329	3.28807
0.03295	3.28872
0.033	3.28969
0.03305	3.29034
0.0331	3.29067
0.03315	3.29132
0.0332	3.29229
0.03325	3.29294
0.0333	3.29326
0.03335	3.29326
0.0334	3.29359
0.03345	3.29424
0.0335	3.29424
0.03355	3.29424
0.0336	3.29391
0.03365	3.29456
0.0337	3.29456
0.03375	3.29424
0.0338	3.29424
0.03385	3.29489
0.0339	3.29489
0.03395	3.29489
0.034	3.29521
0.03405	3.29554
0.0341	3.29586
0.03415	3.29683
0.0342	3.29651
0.03425	3.29651
0.0343	3.29716
0.03435	3.29748
0.0344	3.29781
0.03445	3.29781
0.0345	3.29878
0.03455	3.29878
0.0346	3.29943
0.03465	3.30008
0.0347	3.30008
0.03475	3.30073
0.0348	3.30073
0.03485	3.30105
0.0349	3.30138
0.03495	3.3017
0.035	3.30203
0.03505	3.30235
0.0351	3.30268
0.03515	3.30365
0.0352	3.30333
0.03525	3.30365
0.0353	3.30397
0.03535	3.30462
0.0354	3.30462
0.03545	3.30527
0.0355	3.3056
0.03555	3.30625
0.0356	3.3069
0.03565	3.30722
0.0357	3.30787
0.03575	3.30787
0.0358	3.30884
0.03585	3.30949
0.0359	3.31014
0.03595	3.31047
0.036	3.31144
0.03605	3.31209
0.0361	3.31241
0.03615	3.31274
0.0362	3.31339
0.03625	3.31404
0.0363	3.31436
0.03635	3.31436
0.0364	3.31501
0.03645	3.31533
0.0365	3.31598
0.03655	3.31663
0.0366	3.31696
0.03665	3.31761
0.0367	3.31793
0.03675	3.31858
0.0368	3.3189
0.03685	3.31955
0.0369	3.31988
0.03695	3.32053
0.037	3.32085
0.03705	3.32182
0.0371	3.3215
0.03715	3.32247
0.0372	3.3228
0.03725	3.32312
0.0373	3.3241
0.03735	3.32442
0.0374	3.32475
0.03745	3.32539
0.0375	3.32604
0.03755	3.32669
0.0376	3.32637
0.03765	3.32734
0.0377	3.32767
0.03775	3.32864
0.0378	3.32929
0.03785	3.32961
0.0379	3.33026
0.03795	3.33091
0.038	3.33124
0.03805	3.33188
0.0381	3.33286
0.03815	3.33383
0.0382	3.33416
0.03825	3.33481
0.0383	3.33545
0.03835	3.3361
0.0384	3.33675
0.03845	3.33773
0.0385	3.33805
0.03855	3.33838
0.0386	3.3387
0.03865	3.34
0.0387	3.34065
0.03875	3.3413
0.0388	3.34162
0.03885	3.34292
0.0389	3.34324
0.03895	3.34357
0.039	3.34487
0.03905	3.34552
0.0391	3.34584
0.03915	3.34681
0.0392	3.34681
0.03925	3.34746
0.0393	3.34844
0.03935	3.34844
0.0394	3.34876
0.03945	3.34973
0.0395	3.34973
0.03955	3.35038
0.0396	3.35038
0.03965	3.35103
0.0397	3.35168
0.03975	3.35201
0.0398	3.35201
0.03985	3.35266
0.0399	3.35298
0.03995	3.35363
0.04	3.35428
0.04005	3.3546
0.0401	3.35493
0.04015	3.35493
0.0402	3.35525
0.04025	3.35558
0.0403	3.3559
0.04035	3.35623
0.0404	3.35655
0.04045	3.3572
0.0405	3.3572
0.04055	3.35752
0.0406	3.35785
0.04065	3.35785
0.0407	3.3585
0.04075	3.35882
0.0408	3.35882
0.04085	3.3598
0.0409	3.36012
0.04095	3.36044
0.041	3.36077
0.04105	3.36142
0.0411	3.36174
0.04115	3.36207
0.0412	3.36239
0.04125	3.36304
0.0413	3.36337
0.04135	3.36401
0.0414	3.36369
0.04145	3.36434
0.0415	3.36466
0.04155	3.36499
0.0416	3.36531
0.04165	3.36531
0.0417	3.36596
0.04175	3.36661
0.0418	3.36661
0.04185	3.36694
0.0419	3.36758
0.04195	3.36791
0.042	3.36856
0.04205	3.36888
0.0421	3.36986
0.04215	3.37018
0.0422	3.37051
0.04225	3.37115
0.0423	3.3718
0.04235	3.37213
0.0424	3.37278
0.04245	3.37278
0.0425	3.37343
0.04255	3.37408
0.0426	3.37408
0.04265	3.37408
0.0427	3.37472
0.04275	3.37537
0.0428	3.37505
0.04285	3.37537
0.0429	3.3757
0.04295	3.37602
0.043	3.37602
0.04305	3.37635
0.0431	3.37635
0.04315	3.37635
0.0432	3.37635
0.04325	3.37667
0.0433	3.377
0.04335	3.377
0.0434	3.37732
0.04345	3.37732
0.0435	3.37765
0.04355	3.37797
0.0436	3.37862
0.04365	3.37894
0.0437	3.37927
0.04375	3.37992
0.0438	3.38057
0.04385	3.38122
0.0439	3.38154
0.04395	3.38219
0.044	3.38251
0.04405	3.38349
0.0441	3.38381
0.04415	3.38446
0.0442	3.38576
0.04425	3.38641
0.0443	3.38706
0.04435	3.38771
0.0444	3.38868
0.04445	3.38933
0.0445	3.38965
0.04455	3.38998
0.0446	3.39063
0.04465	3.3916
0.0447	3.39225
0.04475	3.39257
0.0448	3.39322
0.04485	3.39355
0.0449	3.39387
0.04495	3.3942
0.045	3.39452
0.04505	3.39517
0.0451	3.39582
0.04515	3.39582
0.0452	3.39647
0.04525	3.39679
0.0453	3.39777
0.04535	3.39842
0.0454	3.39907
0.04545	3.39939
0.0455	3.40036
0.04555	3.40134
0.0456	3.40231
0.04565	3.40328
0.0457	3.40426
0.04575	3.40523
0.0458	3.40653
0.04585	3.4075
0.0459	3.4088
0.04595	3.40978
0.046	3.4114
0.04605	3.4127
0.0461	3.41432
0.04615	3.41529
0.0462	3.41659
0.04625	3.41789
0.0463	3.41919
0.04635	3.42049
0.0464	3.42113
0.04645	3.42178
0.0465	3.42308
0.04655	3.42406
0.0466	3.42535
0.04665	3.42535
0.0467	3.42633
0.04675	3.42698
0.0468	3.4273
0.04685	3.42827
0.0469	3.4286
0.04695	3.42892
0.047	3.42957
0.04705	3.42957
0.0471	3.43022
0.04715	3.43022
0.0472	3.43087
0.04725	3.43087
0.0473	3.4312
0.04735	3.4312
0.0474	3.43152
0.04745	3.4312
0.0475	3.43152
0.04755	3.4312
0.0476	3.4312
0.04765	3.4312
0.0477	3.4312
0.04775	3.43055
0.0478	3.43055
0.04785	3.43055
0.0479	3.43022
0.04795	3.43022
0.048	3.4299
0.04805	3.4299
0.0481	3.42957
0.04815	3.42957
0.0482	3.42957
0.04825	3.42925
0.0483	3.42925
0.04835	3.42892
0.0484	3.42892
0.04845	3.42925
0.0485	3.42892
0.04855	3.42925
0.0486	3.42925
0.04865	3.4299
0.0487	3.4299
0.04875	3.4299
0.0488	3.43055
0.04885	3.43087
0.0489	3.43184
0.04895	3.43217
0.049	3.43282
0.04905	3.43347
0.0491	3.43444
0.04915	3.43509
0.0492	3.43606
0.04925	3.43671
0.0493	3.43736
0.04935	3.43834
0.0494	3.43931
0.04945	3.44028
0.0495	3.44093
0.04955	3.44158
0.0496	3.44191
0.04965	3.44288
0.0497	3.44288
0.04975	3.44385
0.0498	3.4445
0.04985	3.44483
0.0499	3.44515
0.04995	3.4458
0.05	3.44645
0.05005	3.4471
0.0501	3.4471
0.05015	3.44775
0.0502	3.4484
0.05025	3.44905
0.0503	3.44905
0.05035	3.44937
0.0504	3.45002
0.05045	3.45002
0.0505	3.45067
0.05055	3.45099
0.0506	3.45164
0.05065	3.45197
0.0507	3.45294
0.05075	3.45326
0.0508	3.45424
0.05085	3.45489
0.0509	3.45554
0.05095	3.45619
0.051	3.45716
0.05105	3.45781
0.0511	3.45878
0.05115	3.46008
0.0512	3.46073
0.05125	3.46138
0.0513	3.46235
0.05135	3.463
0.0514	3.46333
0.05145	3.46397
0.0515	3.46462
0.05155	3.46527
0.0516	3.4656
0.05165	3.4656
0.0517	3.46592
0.05175	3.46625
0.0518	3.46625
0.05185	3.46657
0.0519	3.4669
0.05195	3.46657
0.052	3.4669
0.05205	3.4669
0.0521	3.46722
0.05215	3.46754
0.0522	3.46722
0.05225	3.46754
0.0523	3.46722
0.05235	3.46722
0.0524	3.46787
0.05245	3.46819
0.0525	3.46819
0.05255	3.46787
0.0526	3.46852
0.05265	3.46787
0.0527	3.46819
0.05275	3.46852
0.0528	3.46819
0.05285	3.46884
0.0529	3.46852
0.05295	3.46884
0.053	3.46917
0.05305	3.46884
0.0531	3.46949
0.05315	3.46917
0.0532	3.46917
0.05325	3.46949
0.0533	3.46982
0.05335	3.46982
0.0534	3.47047
0.05345	3.47047
0.0535	3.47079
0.05355	3.47144
0.0536	3.47241
0.05365	3.47241
0.0537	3.47339
0.05375	3.47371
0.0538	3.47436
0.05385	3.47566
0.0539	3.47631
0.05395	3.47761
0.054	3.47825
0.05405	3.47923
0.0541	3.48053
0.05415	3.48118
0.0542	3.48215
0.05425	3.48312
0.0543	3.4841
0.05435	3.48507
0.0544	3.48604
0.05445	3.48669
0.0545	3.48734
0.05455	3.48799
0.0546	3.48864
0.05465	3.48929
0.0547	3.48994
0.05475	3.49059
0.0548	3.49124
0.05485	3.49188
0.0549	3.49286
0.05495	3.49351
0.055	3.49416
0.05505	3.49481
0.0551	3.49578
0.05515	3.49643
0.0552	3.49708
0.05525	3.4974
0.0553	3.49805
0.05535	3.4987
0.0554	3.49935
0.05545	3.49967
0.0555	3.50032
0.05555	3.5013
0.0556	3.50195
0.05565	3.50195
0.0557	3.50259
0.05575	3.50324
0.0558	3.50357
0.05585	3.50389
0.0559	3.50487
0.05595	3.50487
0.056	3.50519
0.05605	3.50584
0.0561	3.50616
0.05615	3.50649
0.0562	3.50746
0.05625	3.50779
0.0563	3.50779
0.05635	3.50844
0.0564	3.50909
0.05645	3.50973
0.0565	3.50973
0.05655	3.51071
0.0566	3.51103
0.05665	3.51103
0.0567	3.51136
0.05675	3.51136
0.0568	3.51233
0.05685	3.51266
0.0569	3.51298
0.05695	3.51298
0.057	3.51298
0.05705	3.5133
0.0571	3.51395
0.05715	3.51395
0.0572	3.5146
0.05725	3.51493
0.0573	3.51558
0.05735	3.51655
0.0574	3.51687
0.05745	3.51752
0.0575	3.51817
0.05755	3.51882
0.0576	3.51947
0.05765	3.52012
0.0577	3.52109
0.05775	3.52174
0.0578	3.52272
0.05785	3.52369
0.0579	3.52466
0.05795	3.52499
0.058	3.52596
0.05805	3.52661
0.0581	3.52726
0.05815	3.52791
0.0582	3.52856
0.05825	3.52921
0.0583	3.52986
0.05835	3.53051
0.0584	3.53115
0.05845	3.53148
0.0585	3.53148
0.05855	3.53213
0.0586	3.53245
0.05865	3.5331
0.0587	3.5331
0.05875	3.53343
0.0588	3.53343
0.05885	3.53343
0.0589	3.53343
0.05895	3.53343
0.059	3.53375
0.05905	3.53375
0.0591	3.53343
0.05915	3.5331
0.0592	3.5331
0.05925	3.53278
0.0593	3.53213
0.05935	3.53245
0.0594	3.5318
0.05945	3.53115
0.0595	3.53083
0.05955	3.53083
0.0596	3.53083
0.05965	3.53051
0.0597	3.53051
0.05975	3.53018
0.0598	3.53018
0.05985	3.53051
0.0599	3.53018
0.05995	3.53018
0.06	3.53018
0.06005	3.52986
0.0601	3.53018
0.06015	3.52986
0.0602	3.52986
0.06025	3.53018
0.0603	3.53083
0.06035	3.53051
0.0604	3.53051
0.06045	3.53083
0.0605	3.53083
0.06055	3.53115
0.0606	3.53115
0.06065	3.5318
0.0607	3.53213
0.06075	3.53213
0.0608	3.53278
0.06085	3.5331
0.0609	3.53343
0.06095	3.5344
0.061	3.5344
0.06105	3.53472
0.0611	3.53537
0.06115	3.53635
0.0612	3.537
0.06125	3.53797
0.0613	3.53862
0.06135	3.53927
0.0614	3.54057
0.06145	3.54154
0.0615	3.54316
0.06155	3.54446
0.0616	3.54576
0.06165	3.54706
0.0617	3.54803
0.06175	3.54933
0.0618	3.55063
0.06185	3.55193
0.0619	3.55322
0.06195	3.5542
0.062	3.55517
0.06205	3.55647
0.0621	3.55744
0.06215	3.55777
0.0622	3.55842
0.06225	3.55939
0.0623	3.55971
0.06235	3.56036
0.0624	3.56069
0.06245	3.56069
0.0625	3.56069
0.06255	3.56101
0.0626	3.56199
0.06265	3.56199
0.0627	3.56264
0.06275	3.56296
0.0628	3.56296
0.06285	3.56296
0.0629	3.56361
0.06295	3.56426
0.063	3.56458
0.06305	3.56491
0.0631	3.56491
0.06315	3.56556
0.0632	3.56621
0.06325	3.56653
0.0633	3.56685
0.06335	3.5675
0.0634	3.5675
0.06345	3.56848
0.0635	3.5688
0.06355	3.56945
0.0636	3.56945
0.06365	3.56978
0.0637	3.57042
0.06375	3.57075
0.0638	3.57107
0.06385	3.57237
0.0639	3.5727
0.06395	3.57335
0.064	3.57399
0.06405	3.57497
0.0641	3.57562
0.06415	3.57659
0.0642	3.57756
0.06425	3.57821
0.0643	3.57854
0.06435	3.57951
0.0644	3.58016
0.06445	3.58113
0.0645	3.58178
0.06455	3.58243
0.0646	3.58243
0.06465	3.58341
0.0647	3.58373
0.06475	3.58438
0.0648	3.58438
0.06485	3.58438
0.0649	3.58438
0.06495	3.58438
0.065	3.58438
0.06505	3.5847
0.0651	3.58438
0.06515	3.58406
0.0652	3.58438
0.06525	3.5847
0.0653	3.58438
0.06535	3.58503
0.0654	3.58503
0.06545	3.5847
0.0655	3.58503
0.06555	3.58503
0.0656	3.58568
0.06565	3.58633
0.0657	3.58665
0.06575	3.5873
0.0658	3.58827
0.06585	3.58892
0.0659	3.58957
0.06595	3.59055
0.066	3.59152
0.06605	3.59217
0.0661	3.59347
0.06615	3.59412
0.0662	3.59509
0.06625	3.59606
0.0663	3.59704
0.06635	3.59769
0.0664	3.59866
0.06645	3.59963
0.0665	3.60028
0.06655	3.60093
0.0666	3.60126
0.06665	3.60223
0.0667	3.60255
0.06675	3.6032
0.0668	3.60353
0.06685	3.60385
0.0669	3.60385
0.06695	3.60418
0.067	3.6045
0.06705	3.6045
0.0671	3.60515
0.06715	3.60515
0.0672	3.60548
0.06725	3.60548
0.0673	3.6058
0.06735	3.6058
0.0674	3.60612
0.06745	3.60612
0.0675	3.60645
0.06755	3.60612
0.0676	3.60677
0.06765	3.6071
0.0677	3.6071
0.06775	3.60742
0.0678	3.60807
0.06785	3.6084
0.0679	3.60872
0.06795	3.60905
0.068	3.60969
0.06805	3.60969
0.0681	3.61034
0.06815	3.61067
0.0682	3.61034
0.06825	3.61099
0.0683	3.61132
0.06835	3.61132
0.0684	3.61132
0.06845	3.61132
0.0685	3.61197
0.06855	3.61197
0.0686	3.61197
0.06865	3.61229
0.0687	3.61229
0.06875	3.61262
0.0688	3.61262
0.06885	3.61294
0.0689	3.61294
0.06895	3.61294
0.069	3.61359
0.06905	3.61326
0.0691	3.61326
0.06915	3.61326
0.0692	3.61359
0.06925	3.61326
0.0693	3.61391
0.06935	3.61391
0.0694	3.61456
0.06945	3.61424
0.0695	3.61489
0.06955	3.61554
0.0696	3.61554
0.06965	3.61619
0.0697	3.61619
0.06975	3.61683
0.0698	3.61683
0.06985	3.61716
0.0699	3.61781
0.06995	3.61813
0.07	3.61813
0.07005	3.61846
0.0701	3.61846
0.07015	3.61911
0.0702	3.61976
0.07025	3.62008
0.0703	3.62073
0.07035	3.62008
0.0704	3.6217
0.07045	3.62138
0.0705	3.62203
0.07055	3.62235
0.0706	3.62268
0.07065	3.623
0.0707	3.62365
0.07075	3.6243
0.0708	3.62495
0.07085	3.62462
0.0709	3.62527
0.07095	3.6256
0.071	3.62625
0.07105	3.62657
0.0711	3.6269
0.07115	3.6269
0.0712	3.62722
0.07125	3.62787
0.0713	3.62819
0.07135	3.62819
0.0714	3.62819
0.07145	3.62852
0.0715	3.62884
0.07155	3.62884
0.0716	3.62917
0.07165	3.62982
0.0717	3.62982
0.07175	3.63079
0.0718	3.63079
0.07185	3.63144
0.0719	3.63209
0.07195	3.63241
0.072	3.63306
0.07205	3.63436
0.0721	3.63436
0.07215	3.63566
0.0722	3.63631
0.07225	3.63728
0.0723	3.63761
0.07235	3.63793
0.0724	3.6389
0.07245	3.6389
0.0725	3.63955
0.07255	3.63988
0.0726	3.6402
0.07265	3.6402
0.0727	3.64053
0.07275	3.64118
0.0728	3.64118
0.07285	3.64118
0.0729	3.64118
0.07295	3.6415
0.073	3.64182
0.07305	3.64118
0.0731	3.64118
0.07315	3.64118
0.0732	3.64085
0.07325	3.64053
0.0733	3.64053
0.07335	3.64053
0.0734	3.6402
0.07345	3.63988
0.0735	3.63988
0.07355	3.63988
0.0736	3.63988
0.07365	3.63955
0.0737	3.63955
0.07375	3.63955
0.0738	3.63955
0.07385	3.63923
0.0739	3.63988
0.07395	3.63988
0.074	3.6402
0.07405	3.64085
0.0741	3.64085
0.07415	3.6415
0.0742	3.6415
0.07425	3.64247
0.0743	3.6428
0.07435	3.64377
0.0744	3.64474
0.07445	3.64507
0.0745	3.64572
0.07455	3.64637
0.0746	3.64734
0.07465	3.64767
0.0747	3.64831
0.07475	3.64929
0.0748	3.65026
0.07485	3.65091
0.0749	3.65156
0.07495	3.65253
0.075	3.65318
0.07505	3.65351
0.0751	3.65416
0.07515	3.65481
0.0752	3.65513
0.07525	3.65643
0.0753	3.65708
0.07535	3.65773
0.0754	3.6587
0.07545	3.65935
0.0755	3.65967
0.07555	3.66
0.0756	3.66097
0.07565	3.66195
0.0757	3.66195
0.07575	3.66259
0.0758	3.66357
0.07585	3.66422
0.0759	3.66487
0.07595	3.66552
0.076	3.66616
0.07605	3.66714
0.0761	3.66779
0.07615	3.66811
0.0762	3.66876
0.07625	3.67006
0.0763	3.67006
0.07635	3.67136
0.0764	3.67168
0.07645	3.67298
0.0765	3.67395
0.07655	3.67493
0.0766	3.6759
0.07665	3.67655
0.0767	3.67752
0.07675	3.6785
0.0768	3.67915
0.07685	3.68012
0.0769	3.68077
0.07695	3.68109
0.077	3.68174
0.07705	3.68174
0.0771	3.68174
0.07715	3.68207
0.0772	3.68174
0.07725	3.68174
0.0773	3.68174
0.07735	3.68109
0.0774	3.68109
0.07745	3.6798
0.0775	3.6798
0.07755	3.67882
0.0776	3.67817
0.07765	3.67785
0.0777	3.67655
0.07775	3.6759
0.0778	3.67558
0.07785	3.67493
0.0779	3.6746
0.07795	3.67428
0.078	3.6733
0.07805	3.6733
0.0781	3.67298
0.07815	3.67298
0.0782	3.67298
0.07825	3.6733
0.0783	3.6733
0.07835	3.67395
0.0784	3.67428
0.07845	3.67525
0.0785	3.6759
0.07855	3.6772
0.0786	3.67752
0.07865	3.6785
0.0787	3.67947
0.07875	3.68012
0.0788	3.68142
0.07885	3.68207
0.0789	3.68337
0.07895	3.68401
0.079	3.68466
0.07905	3.68596
0.0791	3.68694
0.07915	3.68758
0.0792	3.68888
0.07925	3.68986
0.0793	3.69083
0.07935	3.69213
0.0794	3.6931
0.07945	3.69343
0.0795	3.69472
0.07955	3.69602
0.0796	3.69667
0.07965	3.69765
0.0797	3.69894
0.07975	3.69927
0.0798	3.70057
0.07985	3.70122
0.0799	3.70186
0.07995	3.70219
0.08	3.70284
0.08005	3.70349
0.0801	3.70446
0.08015	3.70446
0.0802	3.70511
0.08025	3.70543
0.0803	3.70608
0.08035	3.70576
0.0804	3.70608
0.08045	3.70608
0.0805	3.70608
0.08055	3.70608
0.0806	3.70641
0.08065	3.70608
0.0807	3.70673
0.08075	3.70641
0.0808	3.70706
0.08085	3.70673
0.0809	3.70738
0.08095	3.70771
0.081	3.70803
0.08105	3.70803
0.0811	3.70868
0.08115	3.70836
0.0812	3.70868
0.08125	3.709
0.0813	3.709
0.08135	3.70933
0.0814	3.70933
0.08145	3.70965
0.0815	3.70933
0.08155	3.70933
0.0816	3.70933
0.08165	3.70998
0.0817	3.70998
0.08175	3.70965
0.0818	3.70998
0.08185	3.7103
0.0819	3.71063
0.08195	3.71063
0.082	3.71128
0.08205	3.7116
0.0821	3.71193
0.08215	3.71225
0.0822	3.7129
0.08225	3.71322
0.0823	3.71387
0.08235	3.71452
0.0824	3.71517
0.08245	3.7155
0.0825	3.71614
0.08255	3.71647
0.0826	3.71712
0.08265	3.71777
0.0827	3.71809
0.08275	3.71874
0.0828	3.71939
0.08285	3.71971
0.0829	3.72036
0.08295	3.72134
0.083	3.72199
0.08305	3.72231
0.0831	3.72264
0.08315	3.72296
0.0832	3.72328
0.08325	3.72393
0.0833	3.72426
0.08335	3.72523
0.0834	3.72491
0.08345	3.72556
0.0835	3.72588
0.08355	3.72653
0.0836	3.72653
0.08365	3.72718
0.0837	3.72718
0.08375	3.7275
0.0838	3.72848
0.08385	3.7288
0.0839	3.7288
0.08395	3.7288
0.084	3.72945
0.08405	3.72978
0.0841	3.73042
0.08415	3.7301
0.0842	3.73075
0.08425	3.73042
0.0843	3.73107
0.08435	3.7314
0.0844	3.7314
0.08445	3.73172
0.0845	3.73205
0.08455	3.7327
0.0846	3.7327
0.08465	3.73335
0.0847	3.73335
0.08475	3.73367
0.0848	3.73399
0.08485	3.73432
0.0849	3.73497
0.08495	3.73464
0.085	3.73497
0.08505	3.73529
0.0851	3.73562
0.08515	3.73594
0.0852	3.73627
0.08525	3.73659
0.0853	3.73692
0.08535	3.73724
0.0854	3.73789
0.08545	3.73821
0.0855	3.73886
0.08555	3.73951
0.0856	3.74016
0.08565	3.74049
0.0857	3.74146
0.08575	3.74211
0.0858	3.74243
0.08585	3.74308
0.0859	3.74373
0.08595	3.74438
0.086	3.74535
0.08605	3.746
0.0861	3.74698
0.08615	3.74795
0.0862	3.74892
0.08625	3.74957
0.0863	3.75055
0.08635	3.7512
0.0864	3.75249
0.08645	3.75347
0.0865	3.75444
0.08655	3.75509
0.0866	3.75606
0.08665	3.75639
0.0867	3.75736
0.08675	3.75769
0.0868	3.75834
0.08685	3.75866
0.0869	3.75834
0.08695	3.75866
0.087	3.75898
0.08705	3.75866
0.0871	3.75866
0.08715	3.75898
0.0872	3.75898
0.08725	3.75834
0.0873	3.75834
0.08735	3.75834
0.0874	3.75834
0.08745	3.75834
0.0875	3.75834
0.08755	3.75801
0.0876	3.75801
0.08765	3.75801
0.0877	3.75801
0.08775	3.75834
0.0878	3.75834
0.08785	3.75801
0.0879	3.75801
0.08795	3.75769
0.088	3.75769
0.08805	3.75834
0.0881	3.75801
0.08815	3.75834
0.0882	3.75834
0.08825	3.75834
0.0883	3.75866
0.08835	3.75866
0.0884	3.75931
0.08845	3.75963
0.0885	3.75996
0.08855	3.76028
0.0886	3.76126
0.08865	3.76126
0.0887	3.76158
0.08875	3.76223
0.0888	3.76288
0.08885	3.76353
0.0889	3.76353
0.08895	3.7645
0.089	3.7645
0.08905	3.76515
0.0891	3.76548
0.08915	3.76548
0.0892	3.76612
0.08925	3.76677
0.0893	3.7671
0.08935	3.76742
0.0894	3.76807
0.08945	3.7684
0.0895	3.76905
0.08955	3.76937
0.0896	3.76969
0.08965	3.77034
0.0897	3.77034
0.08975	3.77099
0.0898	3.77197
0.08985	3.77229
0.0899	3.77229
0.08995	3.77326
0.09	3.77294
0.09005	3.77359
0.0901	3.77424
0.09015	3.77489
0.0902	3.77521
0.09025	3.77586
0.0903	3.77619
0.09035	3.77586
0.0904	3.77651
0.09045	3.77683
0.0905	3.77748
0.09055	3.77781
0.0906	3.77781
0.09065	3.77846
0.0907	3.77846
0.09075	3.77878
0.0908	3.77911
0.09085	3.77911
0.0909	3.77943
0.09095	3.77976
0.091	3.77976
0.09105	3.77976
0.0911	3.77976
0.09115	3.77976
0.0912	3.77976
0.09125	3.77943
0.0913	3.78008
0.09135	3.78008
0.0914	3.78008
0.09145	3.77976
0.0915	3.78008
0.09155	3.78008
0.0916	3.7804
0.09165	3.78008
0.0917	3.78073
0.09175	3.78138
0.0918	3.78138
0.09185	3.78138
0.0919	3.7817
0.09195	3.78203
0.092	3.78203
0.09205	3.78203
0.0921	3.78235
0.09215	3.78235
0.0922	3.78268
0.09225	3.783
0.0923	3.78365
0.09235	3.783
0.0924	3.78333
0.09245	3.78365
0.0925	3.7843
0.09255	3.7843
0.0926	3.78495
0.09265	3.7843
0.0927	3.78495
0.09275	3.78495
0.0928	3.7856
0.09285	3.7856
0.0929	3.78592
0.09295	3.78657
0.093	3.7869
0.09305	3.78754
0.0931	3.78722
0.09315	3.78787
0.0932	3.78819
0.09325	3.78884
0.0933	3.78884
0.09335	3.78884
0.0934	3.78949
0.09345	3.78949
0.0935	3.79014
0.09355	3.79047
0.0936	3.79047
0.09365	3.79079
0.0937	3.79079
0.09375	3.79144
0.0938	3.79209
0.09385	3.79241
0.0939	3.79306
0.09395	3.79404
0.094	3.79436
0.09405	3.79501
0.0941	3.79598
0.09415	3.79663
0.0942	3.79761
0.09425	3.79858
0.0943	3.79955
0.09435	3.80053
0.0944	3.80182
0.09445	3.80215
0.0945	3.80377
0.09455	3.80442
0.0946	3.80507
0.09465	3.80539
0.0947	3.80637
0.09475	3.80734
0.0948	3.80767
0.09485	3.80832
0.0949	3.80864
0.09495	3.80929
0.095	3.80961
0.09505	3.80994
0.0951	3.81026
0.09515	3.81059
0.0952	3.81091
0.09525	3.81091
0.0953	3.81124
0.09535	3.81156
0.0954	3.81189
0.09545	3.81221
0.0955	3.81253
0.09555	3.81286
0.0956	3.81318
0.09565	3.81286
0.0957	3.81318
0.09575	3.81351
0.0958	3.81383
0.09585	3.81448
0.0959	3.81416
0.09595	3.81481
0.096	3.81513
0.09605	3.81578
0.0961	3.8161
0.09615	3.81643
0.0962	3.81675
0.09625	3.81708
0.0963	3.8174
0.09635	3.81773
0.0964	3.81805
0.09645	3.81805
0.0965	3.8187
0.09655	3.81903
0.0966	3.81935
0.09665	3.81967
0.0967	3.82
0.09675	3.82032
0.0968	3.82097
0.09685	3.8213
0.0969	3.8213
0.09695	3.82162
0.097	3.82162
0.09705	3.82195
0.0971	3.82195
0.09715	3.82195
0.0972	3.82227
0.09725	3.82227
0.0973	3.82227
0.09735	3.82195
0.0974	3.82195
0.09745	3.82227
0.0975	3.82195
0.09755	3.82195
0.0976	3.82227
0.09765	3.82259
0.0977	3.82292
0.09775	3.82292
0.0978	3.82292
0.09785	3.82357
0.0979	3.82389
0.09795	3.82389
0.098	3.82454
0.09805	3.82454
0.0981	3.82487
0.09815	3.82519
0.0982	3.82552
0.09825	3.82584
0.0983	3.82584
0.09835	3.82649
0.0984	3.82746
0.09845	3.82746
0.0985	3.82811
0.09855	3.82941
0.0986	3.83006
0.09865	3.83071
0.0987	3.83136
0.09875	3.83201
0.0988	3.83266
0.09885	3.83363
0.0989	3.83395
0.09895	3.83525
0.099	3.8359
0.09905	3.83655
[truncated: 5,812 more rows]
