# Supplementary material for: An evolutionarily conserved glycine-tyrosine motif forms a folding core in outer membrane proteins
Source: PLoS One. 2017 Aug 3;12(8):e0182016. doi: 10.1371/journal.pone.0182016 (PMC5542473; doi:10.1371/journal.pone.0182016)
Supplement: S1 File — (ZIP) [file pone.0182016.s001.zip › OmpX stopflow RAW data/OmpX WT 3/ompx_wt_ch1_021.bka]

BIO-KINE ASCII FILE
_COMMENT	External device
_COMMENT	Kinetics measurement
_COMMENT	Y Unit : Volt, X Unit : s
_COMMENT	Timebase 1 = .00005 s 5001 pts
_COMMENT	Timebase 2 = .001 s 2749 pts
_COMMENT	Timebase 3 = .5 s 44 pts
_SFM	SFM-300 /S Advanced mode
_SFM	Ratio : S1: 950, S2: 950, S3: 100
_SFM	Content : S1: , S2: , S3:
_SFM	Concentration : S1: , S2: , S3:
_SFM	Total volume : 422 �l Flow : 14 mL/s
_SFM	Acquisition start : 10 ms before stop
_SFM	cuve=FC-08, s1=10 ml , s2=10 ml , s3=1.9 ml
_UNITX	s
_UNITY	Volt
_DELTAX	0
_DATA
1e-300	2.34884
5e-5	2.35955
1e-4	2.37026
1.5e-4	2.38195
2e-4	2.39363
2.5e-4	2.40499
3e-4	2.41667
3.5e-4	2.42803
4e-4	2.43972
4.5e-4	2.45075
5e-4	2.46211
5.5e-4	2.47347
6e-4	2.48483
6.5e-4	2.49489
7e-4	2.50527
7.5e-4	2.51469
8e-4	2.52442
8.5e-4	2.53351
9e-4	2.54162
9.5e-4	2.54974
0.001	2.5572
0.00105	2.56402
0.0011	2.57148
0.00115	2.57765
0.0012	2.58414
0.00125	2.58933
0.0013	2.59517
0.00135	2.60004
0.0014	2.60491
0.00145	2.60978
0.0015	2.614
0.00155	2.61789
0.0016	2.62146
0.00165	2.62535
0.0017	2.6286
0.00175	2.63152
0.0018	2.63444
0.00185	2.63769
0.0019	2.64061
0.00195	2.64288
0.002	2.64515
0.00205	2.64775
0.0021	2.65034
0.00215	2.65197
0.0022	2.65424
0.00225	2.65619
0.0023	2.65781
0.00235	2.65911
0.0024	2.66073
0.00245	2.6617
0.0025	2.66268
0.00255	2.66333
0.0026	2.6643
0.00265	2.6643
0.0027	2.6643
0.00275	2.66398
0.0028	2.66365
0.00285	2.663
0.0029	2.66235
0.00295	2.66073
0.003	2.65943
0.00305	2.65846
0.0031	2.65586
0.00315	2.65391
0.0032	2.65099
0.00325	2.64775
0.0033	2.6445
0.00335	2.64061
0.0034	2.63639
0.00345	2.63217
0.0035	2.6273
0.00355	2.62211
0.0036	2.61724
0.00365	2.6114
0.0037	2.60588
0.00375	2.60004
0.0038	2.5942
0.00385	2.58836
0.0039	2.58251
0.00395	2.57635
0.004	2.57116
0.00405	2.56564
0.0041	2.56045
0.00415	2.55623
0.0042	2.55233
0.00425	2.54941
0.0043	2.54682
0.00435	2.54552
0.0044	2.54454
0.00445	2.54519
0.0045	2.54552
0.00455	2.54779
0.0046	2.55071
0.00465	2.55428
0.0047	2.55947
0.00475	2.56499
0.0048	2.57213
0.00485	2.57927
0.0049	2.58771
0.00495	2.59679
0.005	2.60653
0.00505	2.61659
0.0051	2.62795
0.00515	2.63963
0.0052	2.65099
0.00525	2.66365
0.0053	2.67566
0.00535	2.68799
0.0054	2.7
0.00545	2.71168
0.0055	2.72304
0.00555	2.73505
0.0056	2.74511
0.00565	2.75615
0.0057	2.76653
0.00575	2.77594
0.0058	2.78503
0.00585	2.79347
0.0059	2.80158
0.00595	2.80937
0.006	2.81683
0.00605	2.82333
0.0061	2.82949
0.00615	2.83533
0.0062	2.84118
0.00625	2.84572
0.0063	2.85026
0.00635	2.85416
0.0064	2.85773
0.00645	2.86097
0.0065	2.86389
0.00655	2.86617
0.0066	2.86779
0.00665	2.86941
0.0067	2.87038
0.00675	2.87136
0.0068	2.87168
0.00685	2.87168
0.0069	2.87201
0.00695	2.87136
0.007	2.87103
0.00705	2.86974
0.0071	2.86811
0.00715	2.86649
0.0072	2.86487
0.00725	2.86227
0.0073	2.85967
0.00735	2.85675
0.0074	2.85383
0.00745	2.85091
0.0075	2.84702
0.00755	2.84377
0.0076	2.83955
0.00765	2.83598
0.0077	2.83144
0.00775	2.82787
0.0078	2.82333
0.00785	2.81781
0.0079	2.81294
0.00795	2.8084
0.008	2.80288
0.00805	2.79801
0.0081	2.79282
0.00815	2.78763
0.0082	2.78211
0.00825	2.77627
0.0083	2.77075
0.00835	2.76556
0.0084	2.76004
0.00845	2.75452
0.0085	2.74933
0.00855	2.74414
0.0086	2.73894
0.00865	2.73408
0.0087	2.72953
0.00875	2.72402
0.0088	2.71915
0.00885	2.7146
0.0089	2.71006
0.00895	2.70519
0.009	2.70097
0.00905	2.69643
0.0091	2.69189
0.00915	2.68832
0.0092	2.68475
0.00925	2.68053
0.0093	2.67728
0.00935	2.67404
0.0094	2.67144
0.00945	2.66819
0.0095	2.66625
0.00955	2.66462
0.0096	2.66333
0.00965	2.66203
0.0097	2.66138
0.00975	2.66105
0.0098	2.66105
0.00985	2.6617
0.0099	2.66235
0.00995	2.66365
0.01	2.6656
0.01005	2.66787
0.0101	2.67047
0.01015	2.67371
0.0102	2.67793
0.01025	2.68085
0.0103	2.68572
0.01035	2.69026
0.0104	2.69513
0.01045	2.70065
0.0105	2.70584
0.01055	2.71136
0.0106	2.7172
0.01065	2.72304
0.0107	2.72856
0.01075	2.7344
0.0108	2.74024
0.01085	2.74576
0.0109	2.7516
0.01095	2.75809
0.011	2.76329
0.01105	2.76945
0.0111	2.77627
0.01115	2.78178
0.0112	2.78795
0.01125	2.79444
0.0113	2.80126
0.01135	2.80742
0.0114	2.81456
0.01145	2.82138
0.0115	2.82754
0.01155	2.83436
0.0116	2.84085
0.01165	2.84702
0.0117	2.85286
0.01175	2.85903
0.0118	2.86487
0.01185	2.86974
0.0119	2.8746
0.01195	2.87915
0.012	2.88369
0.01205	2.88694
0.0121	2.89051
0.01215	2.89278
0.0122	2.89473
0.01225	2.89667
0.0123	2.89797
0.01235	2.8983
0.0124	2.89862
0.01245	2.89894
0.0125	2.89797
0.01255	2.89732
0.0126	2.89635
0.01265	2.89505
0.0127	2.89375
0.01275	2.8918
0.0128	2.89051
0.01285	2.88856
0.0129	2.88726
0.01295	2.88596
0.013	2.88434
0.01305	2.88337
0.0131	2.88239
0.01315	2.88142
0.0132	2.88109
0.01325	2.88077
0.0133	2.88109
0.01335	2.88142
0.0134	2.88239
0.01345	2.88304
0.0135	2.88402
0.01355	2.88499
0.0136	2.88596
0.01365	2.88823
0.0137	2.88953
0.01375	2.8918
0.0138	2.89343
0.01385	2.89537
0.0139	2.89765
0.01395	2.90024
0.014	2.90219
0.01405	2.90446
0.0141	2.90706
0.01415	2.90901
0.0142	2.91095
0.01425	2.9129
0.0143	2.9155
0.01435	2.91712
0.0144	2.91971
0.01445	2.92166
0.0145	2.92361
0.01455	2.92556
0.0146	2.9275
0.01465	2.92945
0.0147	2.93042
0.01475	2.93302
0.0148	2.93464
0.01485	2.93627
0.0149	2.93821
0.01495	2.93984
0.015	2.94146
0.01505	2.94308
0.0151	2.94438
0.01515	2.94568
0.0152	2.9473
0.01525	2.94892
0.0153	2.94957
0.01535	2.95087
0.0154	2.95152
0.01545	2.95249
0.0155	2.95347
0.01555	2.95379
0.0156	2.95477
0.01565	2.95509
0.0157	2.95541
0.01575	2.95541
0.0158	2.95541
0.01585	2.95541
0.0159	2.95541
0.01595	2.95509
0.016	2.95477
0.01605	2.95444
0.0161	2.95379
0.01615	2.95347
0.0162	2.95314
0.01625	2.95282
0.0163	2.95282
0.01635	2.95217
0.0164	2.95217
0.01645	2.95152
0.0165	2.95152
0.01655	2.95152
0.0166	2.95152
0.01665	2.95152
0.0167	2.95152
0.01675	2.95152
0.0168	2.95217
0.01685	2.95217
0.0169	2.95249
0.01695	2.95249
0.017	2.95314
0.01705	2.95379
0.0171	2.95412
0.01715	2.95509
0.0172	2.95541
0.01725	2.95574
0.0173	2.95639
0.01735	2.95671
0.0174	2.95736
0.01745	2.95866
0.0175	2.95898
0.01755	2.95898
0.0176	2.95996
0.01765	2.96028
0.0177	2.96093
0.01775	2.96093
0.0178	2.96093
0.01785	2.96158
0.0179	2.96126
0.01795	2.96191
0.018	2.96158
0.01805	2.96126
0.0181	2.96158
0.01815	2.96191
0.0182	2.96191
0.01825	2.96191
0.0183	2.96191
0.01835	2.96158
0.0184	2.96158
0.01845	2.96093
0.0185	2.96126
0.01855	2.96093
0.0186	2.96126
0.01865	2.96126
0.0187	2.96126
0.01875	2.96158
0.0188	2.96191
0.01885	2.96158
0.0189	2.96223
0.01895	2.96223
0.019	2.96255
0.01905	2.96288
0.0191	2.9632
0.01915	2.96385
0.0192	2.96418
0.01925	2.96483
0.0193	2.96483
0.01935	2.96515
0.0194	2.96548
0.01945	2.9658
0.0195	2.96645
0.01955	2.96645
0.0196	2.96677
0.01965	2.9671
0.0197	2.96807
0.01975	2.96807
0.0198	2.9684
0.01985	2.96872
0.0199	2.96872
0.01995	2.96937
0.02	2.96969
0.02005	2.97002
0.0201	2.97002
0.02015	2.97067
0.0202	2.97067
0.02025	2.97132
0.0203	2.97197
0.02035	2.97262
0.0204	2.97326
0.02045	2.97359
0.0205	2.97424
0.02055	2.97554
0.0206	2.97619
0.02065	2.97716
0.0207	2.97781
0.02075	2.97846
0.0208	2.97943
0.02085	2.9804
0.0209	2.9817
0.02095	2.98235
0.021	2.983
0.02105	2.98397
0.0211	2.98462
0.02115	2.98495
0.0212	2.9856
0.02125	2.98625
0.0213	2.9869
0.02135	2.98657
0.0214	2.98657
0.02145	2.98722
0.0215	2.98722
0.02155	2.9869
0.0216	2.98657
0.02165	2.9869
0.0217	2.98625
0.02175	2.98592
0.0218	2.9856
0.02185	2.98527
0.0219	2.98527
0.02195	2.98495
0.022	2.98462
0.02205	2.9843
0.0221	2.98462
0.02215	2.98462
0.0222	2.98462
0.02225	2.98462
0.0223	2.98495
0.02235	2.98462
0.0224	2.98495
0.02245	2.98527
0.0225	2.98527
0.02255	2.9856
0.0226	2.98592
0.02265	2.98657
0.0227	2.9869
0.02275	2.98722
0.0228	2.98787
0.02285	2.98787
0.0229	2.98852
0.02295	2.98884
0.023	2.98949
0.02305	2.99014
0.0231	2.99079
0.02315	2.99111
0.0232	2.99111
0.02325	2.99209
0.0233	2.99241
0.02335	2.99274
0.0234	2.99371
0.02345	2.99371
0.0235	2.99404
0.02355	2.99404
0.0236	2.99468
0.02365	2.99533
0.0237	2.99598
0.02375	2.99696
0.0238	2.99728
0.02385	2.99761
0.0239	2.99825
0.02395	2.99923
0.024	2.99988
0.02405	3.00053
0.0241	3.00118
0.02415	3.00215
0.0242	3.0028
0.02425	3.00377
0.0243	3.0041
0.02435	3.00475
0.0244	3.00539
0.02445	3.00604
0.0245	3.00669
0.02455	3.00734
0.0246	3.00799
0.02465	3.00799
0.0247	3.00896
0.02475	3.00929
0.0248	3.00994
0.02485	3.00994
0.0249	3.01091
0.02495	3.01091
0.025	3.01156
0.02505	3.01156
0.0251	3.01221
0.02515	3.01221
0.0252	3.01253
0.02525	3.01253
0.0253	3.01318
0.02535	3.01318
0.0254	3.01383
0.02545	3.01383
0.0255	3.01416
0.02555	3.01416
0.0256	3.01416
0.02565	3.01481
0.0257	3.01513
0.02575	3.01546
0.0258	3.01546
0.02585	3.01578
0.0259	3.0161
0.02595	3.0161
0.026	3.01643
0.02605	3.01708
0.0261	3.01773
0.02615	3.01805
0.0262	3.01773
0.02625	3.0187
0.0263	3.01903
0.02635	3.01967
0.0264	3.01967
0.02645	3.02032
0.0265	3.02065
0.02655	3.02097
0.0266	3.02195
0.02665	3.02227
0.0267	3.02357
0.02675	3.02389
0.0268	3.02454
0.02685	3.02552
0.0269	3.02584
0.02695	3.02649
0.027	3.02746
0.02705	3.02811
0.0271	3.02876
0.02715	3.02974
0.0272	3.03006
0.02725	3.03103
0.0273	3.03168
0.02735	3.03266
0.0274	3.03298
0.02745	3.03363
0.0275	3.03395
0.02755	3.03493
0.0276	3.03558
0.02765	3.03655
0.0277	3.03655
0.02775	3.03752
0.0278	3.03817
0.02785	3.0385
0.0279	3.03915
0.02795	3.0398
0.028	3.04045
0.02805	3.04077
0.0281	3.04077
0.02815	3.04109
0.0282	3.04142
0.02825	3.04207
0.0283	3.04142
0.02835	3.04174
0.0284	3.04207
0.02845	3.04207
0.0285	3.04174
0.02855	3.04174
0.0286	3.04174
0.02865	3.04207
0.0287	3.04174
0.02875	3.04239
0.0288	3.04207
0.02885	3.04239
0.0289	3.04207
0.02895	3.04207
0.029	3.04174
0.02905	3.04239
0.0291	3.04272
0.02915	3.04272
0.0292	3.04304
0.02925	3.04337
0.0293	3.04369
0.02935	3.04369
0.0294	3.04434
0.02945	3.04434
0.0295	3.04499
0.02955	3.04531
0.0296	3.04564
0.02965	3.04596
0.0297	3.04629
0.02975	3.04629
0.0298	3.04759
0.02985	3.04726
0.0299	3.04791
0.02995	3.04823
0.03	3.04856
0.03005	3.04888
0.0301	3.04953
0.03015	3.04986
0.0302	3.05051
0.03025	3.05083
0.0303	3.05115
0.03035	3.0518
0.0304	3.05278
0.03045	3.05278
0.0305	3.05343
0.03055	3.05472
0.0306	3.05537
0.03065	3.0557
0.0307	3.05635
0.03075	3.057
0.0308	3.05732
0.03085	3.05765
0.0309	3.05829
0.03095	3.05862
0.031	3.05927
0.03105	3.05894
0.0311	3.05959
0.03115	3.05992
0.0312	3.06057
0.03125	3.06057
0.0313	3.06122
0.03135	3.06089
0.0314	3.06122
0.03145	3.06154
0.0315	3.06154
0.03155	3.06186
0.0316	3.06251
0.03165	3.06219
0.0317	3.06284
0.03175	3.06316
0.0318	3.06349
0.03185	3.06381
0.0319	3.06414
0.03195	3.06414
0.032	3.06446
0.03205	3.06446
0.0321	3.06511
0.03215	3.06543
0.0322	3.06608
0.03225	3.06576
0.0323	3.06641
0.03235	3.06706
0.0324	3.06706
0.03245	3.06771
0.0325	3.06836
0.03255	3.06868
0.0326	3.069
0.03265	3.06998
0.0327	3.07063
0.03275	3.07128
0.0328	3.07225
0.03285	3.07355
0.0329	3.07452
0.03295	3.07517
0.033	3.07679
0.03305	3.07777
0.0331	3.07842
0.03315	3.07939
0.0332	3.08069
0.03325	3.08199
0.0333	3.08264
0.03335	3.08361
0.0334	3.08393
0.03345	3.08523
0.0335	3.08556
0.03355	3.08621
0.0336	3.0875
0.03365	3.08783
0.0337	3.08848
0.03375	3.0888
0.0338	3.08945
0.03385	3.08945
0.0339	3.09075
0.03395	3.09075
0.034	3.09107
0.03405	3.0914
0.0341	3.09237
0.03415	3.09237
0.0342	3.09302
0.03425	3.09335
0.0343	3.09335
0.03435	3.09399
0.0344	3.09432
0.03445	3.09464
0.0345	3.09464
0.03455	3.09497
0.0346	3.09529
0.03465	3.09562
0.0347	3.09594
0.03475	3.09627
0.0348	3.09627
0.03485	3.09659
0.0349	3.09627
0.03495	3.09659
0.035	3.09659
0.03505	3.09692
0.0351	3.09692
0.03515	3.09692
0.0352	3.09724
0.03525	3.09724
0.0353	3.09692
0.03535	3.09692
0.0354	3.09724
0.03545	3.09692
0.0355	3.09659
0.03555	3.09692
0.0356	3.09659
0.03565	3.09659
0.0357	3.09627
0.03575	3.09627
0.0358	3.09627
0.03585	3.09627
0.0359	3.09627
0.03595	3.09627
0.036	3.09627
0.03605	3.09627
0.0361	3.09659
0.03615	3.09594
0.0362	3.09594
0.03625	3.09562
0.0363	3.09627
0.03635	3.09594
0.0364	3.09659
0.03645	3.09692
0.0365	3.09692
0.03655	3.09756
0.0366	3.09854
0.03665	3.09886
0.0367	3.09951
0.03675	3.10049
0.0368	3.10081
0.03685	3.10211
0.0369	3.10341
0.03695	3.10406
0.037	3.1047
0.03705	3.106
0.0371	3.10698
0.03715	3.10763
0.0372	3.1086
0.03725	3.10925
0.0373	3.10957
0.03735	3.11055
0.0374	3.1112
0.03745	3.11184
0.0375	3.11282
0.03755	3.11314
0.0376	3.11379
0.03765	3.11412
0.0377	3.11509
0.03775	3.11509
0.0378	3.11509
0.03785	3.11574
0.0379	3.11671
0.03795	3.11704
0.038	3.11736
0.03805	3.11834
0.0381	3.11866
0.03815	3.11963
0.0382	3.12061
0.03825	3.12093
0.0383	3.12191
0.03835	3.12255
0.0384	3.12353
0.03845	3.12385
0.0385	3.12483
0.03855	3.1258
0.0386	3.12612
0.03865	3.12742
0.0387	3.12775
0.03875	3.1284
0.0388	3.12905
0.03885	3.12969
0.0389	3.13034
0.03895	3.13132
0.039	3.13164
0.03905	3.13262
0.0391	3.13294
0.03915	3.13359
0.0392	3.13359
0.03925	3.13489
0.0393	3.13521
0.03935	3.13586
0.0394	3.13651
0.03945	3.13683
0.0395	3.13781
0.03955	3.13748
0.0396	3.13846
0.03965	3.13878
0.0397	3.13911
0.03975	3.13911
0.0398	3.13943
0.03985	3.14008
0.0399	3.1404
0.03995	3.14105
0.04	3.14105
0.04005	3.14203
0.0401	3.1417
0.04015	3.143
0.0402	3.143
0.04025	3.14333
0.0403	3.14365
0.04035	3.14397
0.0404	3.14462
0.04045	3.1443
0.0405	3.14462
0.04055	3.14462
0.0406	3.14495
0.04065	3.14495
0.0407	3.14527
0.04075	3.14527
0.0408	3.14527
0.04085	3.14527
0.0409	3.14527
0.04095	3.14527
0.041	3.14527
0.04105	3.14527
0.0411	3.14527
0.04115	3.14495
0.0412	3.14495
0.04125	3.14527
0.0413	3.14495
0.04135	3.14527
0.0414	3.14462
0.04145	3.14397
0.0415	3.14365
0.04155	3.1443
0.0416	3.14397
0.04165	3.1443
0.0417	3.14397
0.04175	3.14333
0.0418	3.14333
0.04185	3.143
0.0419	3.14235
0.04195	3.14268
0.042	3.14268
0.04205	3.14268
0.0421	3.14235
0.04215	3.143
0.0422	3.14235
0.04225	3.14268
0.0423	3.143
0.04235	3.14333
0.0424	3.14365
0.04245	3.14397
0.0425	3.14462
0.04255	3.1456
0.0426	3.14592
0.04265	3.14625
0.0427	3.14722
0.04275	3.14754
0.0428	3.14852
0.04285	3.14949
0.0429	3.14982
0.04295	3.15047
0.043	3.15111
0.04305	3.15241
0.0431	3.15274
0.04315	3.15404
0.0432	3.15501
0.04325	3.15533
0.0433	3.15631
0.04335	3.15696
0.0434	3.15793
0.04345	3.15923
0.0435	3.1602
0.04355	3.16085
0.0436	3.1615
0.04365	3.16215
0.0437	3.16312
0.04375	3.16377
0.0438	3.16475
0.04385	3.16507
0.0439	3.16572
0.04395	3.16637
0.044	3.16702
0.04405	3.16734
0.0441	3.16734
0.04415	3.16832
0.0442	3.16864
0.04425	3.16896
0.0443	3.16864
0.04435	3.16961
0.0444	3.16929
0.04445	3.16961
0.0445	3.17026
0.04455	3.17026
0.0446	3.17091
0.04465	3.17091
0.0447	3.17156
0.04475	3.17156
0.0448	3.17221
0.04485	3.17221
0.0449	3.17286
0.04495	3.17286
0.045	3.17351
0.04505	3.17416
0.0451	3.17448
0.04515	3.17481
0.0452	3.17513
0.04525	3.17578
0.0453	3.1761
0.04535	3.17675
0.0454	3.1774
0.04545	3.17805
0.0455	3.17903
0.04555	3.17935
0.0456	3.18032
0.04565	3.18097
0.0457	3.18162
0.04575	3.18227
0.0458	3.18292
0.04585	3.18389
0.0459	3.18454
0.04595	3.18519
0.046	3.18584
0.04605	3.18617
0.0461	3.18714
0.04615	3.18746
0.0462	3.18844
0.04625	3.18844
0.0463	3.18909
0.04635	3.18941
0.0464	3.18909
0.04645	3.19006
0.0465	3.18973
0.04655	3.19038
0.0466	3.19006
0.04665	3.18973
0.0467	3.18973
0.04675	3.18973
0.0468	3.18909
0.04685	3.18941
0.0469	3.18909
0.04695	3.18876
0.047	3.18844
0.04705	3.18844
0.0471	3.18811
0.04715	3.18779
0.0472	3.18746
0.04725	3.18714
0.0473	3.18681
0.04735	3.18681
0.0474	3.18681
0.04745	3.18681
0.0475	3.18649
0.04755	3.18681
0.0476	3.18649
0.04765	3.18681
0.0477	3.18681
0.04775	3.18681
0.0478	3.18746
0.04785	3.18779
0.0479	3.18779
0.04795	3.18876
0.048	3.18909
0.04805	3.18941
0.0481	3.19006
0.04815	3.19071
0.0482	3.19136
0.04825	3.19201
0.0483	3.19266
0.04835	3.1933
0.0484	3.19395
0.04845	3.1946
0.0485	3.1959
0.04855	3.19655
0.0486	3.1972
0.04865	3.19817
0.0487	3.19915
0.04875	3.20044
0.0488	3.20142
0.04885	3.20207
0.0489	3.20369
0.04895	3.20466
0.049	3.20596
0.04905	3.20758
0.0491	3.20823
0.04915	3.20953
0.0492	3.21115
0.04925	3.2118
0.0493	3.2131
0.04935	3.21375
0.0494	3.21505
0.04945	3.2157
0.0495	3.217
0.04955	3.21797
0.0496	3.21894
0.04965	3.21992
0.0497	3.22089
0.04975	3.22154
0.0498	3.22251
0.04985	3.22284
0.0499	3.22381
0.04995	3.22414
0.05	3.22511
0.05005	3.22543
0.0501	3.22608
0.05015	3.22641
0.0502	3.22673
0.05025	3.22706
0.0503	3.22738
0.05035	3.22738
0.0504	3.22771
0.05045	3.22771
0.0505	3.22771
0.05055	3.22803
0.0506	3.22803
0.05065	3.22803
0.0507	3.22803
0.05075	3.22836
0.0508	3.22836
0.05085	3.22836
0.0509	3.22868
0.05095	3.22868
0.051	3.229
0.05105	3.229
0.0511	3.22933
0.05115	3.22933
0.0512	3.22965
0.05125	3.2303
0.0513	3.23063
0.05135	3.23063
0.0514	3.23095
0.05145	3.2316
0.0515	3.23193
0.05155	3.23257
0.0516	3.23257
0.05165	3.2329
0.0517	3.23322
0.05175	3.2342
0.0518	3.23387
0.05185	3.23452
0.0519	3.23452
0.05195	3.23517
0.052	3.2355
0.05205	3.2355
0.0521	3.23614
0.05215	3.23647
0.0522	3.23712
0.05225	3.23744
0.0523	3.23809
0.05235	3.23874
0.0524	3.23842
0.05245	3.23939
0.0525	3.23939
0.05255	3.23939
0.0526	3.24004
0.05265	3.24101
0.0527	3.24069
0.05275	3.24101
0.0528	3.24166
0.05285	3.24231
0.0529	3.24199
0.05295	3.24264
0.053	3.24328
0.05305	3.24361
0.0531	3.24426
0.05315	3.24491
0.0532	3.24556
0.05325	3.24588
0.0533	3.24653
0.05335	3.2475
0.0534	3.24815
0.05345	3.24848
0.0535	3.24945
0.05355	3.2501
0.0536	3.25042
0.05365	3.25107
0.0537	3.25172
0.05375	3.25237
0.0538	3.25302
0.05385	3.25399
0.0539	3.25399
0.05395	3.25497
0.054	3.25562
0.05405	3.25594
0.0541	3.25659
0.05415	3.25692
0.0542	3.25724
0.05425	3.25821
0.0543	3.25854
0.05435	3.25854
0.0544	3.25951
0.05445	3.25951
0.0545	3.25951
0.05455	3.26016
0.0546	3.26049
0.05465	3.26081
0.0547	3.26049
0.05475	3.26081
0.0548	3.26081
0.05485	3.26113
0.0549	3.26081
0.05495	3.26049
0.055	3.26049
0.05505	3.26081
0.0551	3.26049
0.05515	3.26081
0.0552	3.26081
0.05525	3.26113
0.0553	3.26146
0.05535	3.26146
0.0554	3.26178
0.05545	3.26243
0.0555	3.26243
0.05555	3.26276
0.0556	3.26308
0.05565	3.26406
0.0557	3.26438
0.05575	3.26503
0.0558	3.26503
0.05585	3.26535
0.0559	3.26665
0.05595	3.26665
0.056	3.26665
0.05605	3.2673
0.0561	3.26795
0.05615	3.2686
0.0562	3.2686
0.05625	3.2686
0.0563	3.26957
0.05635	3.26957
0.0564	3.26957
0.05645	3.27022
0.0565	3.2699
0.05655	3.27022
0.0566	3.27087
0.05665	3.27087
0.0567	3.27087
0.05675	3.27152
0.0568	3.27217
0.05685	3.27217
0.0569	3.27249
0.05695	3.27249
0.057	3.27282
0.05705	3.27314
0.0571	3.27347
0.05715	3.27379
0.0572	3.27412
0.05725	3.27444
0.0573	3.27477
0.05735	3.27444
0.0574	3.27477
0.05745	3.27541
0.0575	3.27574
0.05755	3.27606
0.0576	3.27639
0.05765	3.27671
0.0577	3.27704
0.05775	3.27704
0.0578	3.27736
0.05785	3.27736
0.0579	3.27736
0.05795	3.27736
0.058	3.27704
0.05805	3.27704
0.0581	3.27704
0.05815	3.27671
0.0582	3.27704
0.05825	3.27671
0.0583	3.27639
0.05835	3.27639
0.0584	3.27639
0.05845	3.27606
0.0585	3.27639
0.05855	3.27671
0.0586	3.27704
0.05865	3.27704
0.0587	3.27671
0.05875	3.27736
0.0588	3.27736
0.05885	3.27801
0.0589	3.27801
0.05895	3.27866
0.059	3.27898
0.05905	3.27866
0.0591	3.27931
0.05915	3.27898
0.0592	3.27931
0.05925	3.27963
0.0593	3.27996
0.05935	3.28028
0.0594	3.28093
0.05945	3.28126
0.0595	3.28191
0.05955	3.28255
0.0596	3.2832
0.05965	3.28385
0.0597	3.28418
0.05975	3.28483
0.0598	3.2858
0.05985	3.2871
0.0599	3.2871
0.05995	3.28807
0.06	3.28872
0.06005	3.29002
0.0601	3.29067
0.06015	3.29132
0.0602	3.29197
0.06025	3.29294
0.0603	3.29294
0.06035	3.29391
0.0604	3.29391
0.06045	3.29521
0.0605	3.29554
0.06055	3.29651
0.0606	3.29716
0.06065	3.29781
0.0607	3.29813
0.06075	3.29943
0.0608	3.29943
0.06085	3.30008
0.0609	3.30073
0.06095	3.3017
0.061	3.30268
0.06105	3.30268
0.0611	3.30333
0.06115	3.30397
0.0612	3.30462
0.06125	3.3056
0.0613	3.3056
0.06135	3.30592
0.0614	3.30657
0.06145	3.3069
0.0615	3.3069
0.06155	3.30754
0.0616	3.30787
0.06165	3.30819
0.0617	3.30884
0.06175	3.30917
0.0618	3.30982
0.06185	3.31014
0.0619	3.31111
0.06195	3.31079
0.062	3.31176
0.06205	3.31306
0.0621	3.31306
0.06215	3.31404
0.0622	3.31436
0.06225	3.31533
0.0623	3.31566
0.06235	3.31663
0.0624	3.31696
0.06245	3.31728
0.0625	3.31761
0.06255	3.31825
0.0626	3.31955
0.06265	3.31923
0.0627	3.31988
0.06275	3.31988
0.0628	3.32085
0.06285	3.32053
0.0629	3.32118
0.06295	3.3215
0.063	3.32118
0.06305	3.32182
0.0631	3.32215
0.06315	3.32182
0.0632	3.32247
0.06325	3.3228
0.0633	3.32247
0.06335	3.3228
0.0634	3.32312
0.06345	3.32345
0.0635	3.32377
0.06355	3.32442
0.0636	3.32475
0.06365	3.32507
0.0637	3.32604
0.06375	3.32669
0.0638	3.32702
0.06385	3.32734
0.0639	3.32832
0.06395	3.32799
0.064	3.32896
0.06405	3.32929
0.0641	3.32961
0.06415	3.33026
0.0642	3.33059
0.06425	3.33091
0.0643	3.33156
0.06435	3.33188
0.0644	3.33188
0.06445	3.33253
0.0645	3.33286
0.06455	3.33351
0.0646	3.33351
0.06465	3.33383
0.0647	3.33481
0.06475	3.33481
0.0648	3.33481
0.06485	3.33481
0.0649	3.33545
0.06495	3.33513
0.065	3.33545
0.06505	3.33578
0.0651	3.33578
0.06515	3.3361
0.0652	3.33643
0.06525	3.33675
0.0653	3.33675
0.06535	3.3374
0.0654	3.33773
0.06545	3.33805
0.0655	3.33838
0.06555	3.33902
0.0656	3.33967
0.06565	3.34
0.0657	3.3413
0.06575	3.34162
0.0658	3.34227
0.06585	3.34292
0.0659	3.34357
0.06595	3.34454
0.066	3.34519
0.06605	3.34584
0.0661	3.34649
0.06615	3.34811
0.0662	3.34811
0.06625	3.34941
0.0663	3.35006
0.06635	3.35103
0.0664	3.35136
0.06645	3.35266
0.0665	3.35298
0.06655	3.35363
0.0666	3.35363
0.06665	3.3546
0.0667	3.3546
0.06675	3.35493
0.0668	3.35558
0.06685	3.3559
0.0669	3.3559
0.06695	3.3559
0.067	3.35623
0.06705	3.35687
0.0671	3.35687
0.06715	3.3572
0.0672	3.35687
0.06725	3.3572
0.0673	3.3572
0.06735	3.35752
0.0674	3.35752
0.06745	3.35752
0.0675	3.35752
0.06755	3.35752
0.0676	3.35752
0.06765	3.35752
0.0677	3.35687
0.06775	3.35687
0.0678	3.35687
0.06785	3.3572
0.0679	3.35655
0.06795	3.35623
0.068	3.35623
0.06805	3.3559
0.0681	3.35623
0.06815	3.35623
0.0682	3.35655
0.06825	3.35623
0.0683	3.35687
0.06835	3.3572
0.0684	3.35752
0.06845	3.35817
0.0685	3.3585
0.06855	3.35882
0.0686	3.35947
0.06865	3.3598
0.0687	3.36077
0.06875	3.36174
0.0688	3.36207
0.06885	3.36272
0.0689	3.36369
0.06895	3.36466
0.069	3.36564
0.06905	3.36596
0.0691	3.36629
0.06915	3.36726
0.0692	3.36823
0.06925	3.36823
0.0693	3.36953
0.06935	3.36953
0.0694	3.37018
0.06945	3.37051
0.0695	3.37051
0.06955	3.37115
0.0696	3.37083
0.06965	3.37083
0.0697	3.37051
0.06975	3.37018
0.0698	3.37018
0.06985	3.37018
0.0699	3.36953
0.06995	3.36953
0.07	3.36921
0.07005	3.36823
0.0701	3.36823
0.07015	3.36726
0.0702	3.36726
0.07025	3.36629
0.0703	3.36629
0.07035	3.36596
0.0704	3.36564
0.07045	3.36531
0.0705	3.36564
0.07055	3.36466
0.0706	3.36466
0.07065	3.36466
0.0707	3.36466
0.07075	3.36466
0.0708	3.36434
0.07085	3.36434
0.0709	3.36466
0.07095	3.36466
0.071	3.36531
0.07105	3.36564
0.0711	3.36596
0.07115	3.36629
0.0712	3.36726
0.07125	3.36758
0.0713	3.36856
0.07135	3.36953
0.0714	3.36986
0.07145	3.37051
0.0715	3.37148
0.07155	3.37213
0.0716	3.3731
0.07165	3.37375
0.0717	3.37472
0.07175	3.3757
0.0718	3.37667
0.07185	3.37765
0.0719	3.37797
0.07195	3.37927
0.072	3.38024
0.07205	3.38154
0.0721	3.38251
0.07215	3.38381
0.0722	3.38479
0.07225	3.38576
0.0723	3.38738
0.07235	3.38803
0.0724	3.38868
0.07245	3.38998
0.0725	3.39095
0.07255	3.3916
0.0726	3.39257
0.07265	3.39322
0.0727	3.39387
0.07275	3.3942
0.0728	3.39517
0.07285	3.3955
0.0729	3.39582
0.07295	3.39614
0.073	3.39647
0.07305	3.39614
0.0731	3.39712
0.07315	3.39712
0.0732	3.39712
0.07325	3.39712
0.0733	3.39744
0.07335	3.39679
0.0734	3.39712
0.07345	3.39679
0.0735	3.39679
0.07355	3.39679
0.0736	3.39712
0.07365	3.39679
0.0737	3.39614
0.07375	3.39679
0.0738	3.39679
0.07385	3.39679
0.0739	3.39744
0.07395	3.39744
0.074	3.39777
0.07405	3.39777
0.0741	3.39809
0.07415	3.39809
0.0742	3.39842
0.07425	3.39874
0.0743	3.39939
0.07435	3.39971
0.0744	3.40004
0.07445	3.40069
0.0745	3.40101
0.07455	3.40134
0.0746	3.40199
0.07465	3.40199
0.0747	3.40231
0.07475	3.40296
0.0748	3.40361
0.07485	3.40328
0.0749	3.40393
0.07495	3.40393
0.075	3.40426
0.07505	3.40426
0.0751	3.40523
0.07515	3.40523
0.0752	3.40556
0.07525	3.40588
0.0753	3.40621
0.07535	3.40653
0.0754	3.40718
0.07545	3.4075
0.0755	3.40815
0.07555	3.4088
0.0756	3.40913
0.07565	3.4101
0.0757	3.41042
0.07575	3.41107
0.0758	3.4114
0.07585	3.41205
0.0759	3.4127
0.07595	3.41335
0.076	3.41367
0.07605	3.41464
0.0761	3.41497
0.07615	3.41562
0.0762	3.41594
0.07625	3.41627
0.0763	3.41659
0.07635	3.41692
0.0764	3.41756
0.07645	3.41789
0.0765	3.41789
0.07655	3.41854
0.0766	3.41886
0.07665	3.41919
0.0767	3.41886
0.07675	3.41951
0.0768	3.41984
0.07685	3.41984
0.0769	3.41984
0.07695	3.42016
0.077	3.42049
0.07705	3.42081
0.0771	3.42081
0.07715	3.42113
0.0772	3.42146
0.07725	3.42178
0.0773	3.42211
0.07735	3.42243
0.0774	3.42276
0.07745	3.42308
0.0775	3.42373
0.07755	3.42406
0.0776	3.42438
0.07765	3.42503
0.0777	3.42568
0.07775	3.42568
0.0778	3.42633
0.07785	3.42633
0.0779	3.42665
0.07795	3.42763
0.078	3.42827
0.07805	3.42892
0.0781	3.42957
0.07815	3.43022
0.0782	3.43087
0.07825	3.43152
0.0783	3.43217
0.07835	3.43314
0.0784	3.43282
0.07845	3.43347
0.0785	3.43412
0.07855	3.43477
0.0786	3.43509
0.07865	3.43541
0.0787	3.43606
0.07875	3.43639
0.0788	3.43671
0.07885	3.43736
0.0789	3.43769
0.07895	3.43769
0.079	3.43834
0.07905	3.43866
0.0791	3.43898
0.07915	3.43963
0.0792	3.43963
0.07925	3.43996
0.0793	3.43996
0.07935	3.43996
0.0794	3.43996
0.07945	3.43996
0.0795	3.43996
0.07955	3.43963
0.0796	3.44028
0.07965	3.43996
0.0797	3.44028
0.07975	3.43963
0.0798	3.43996
0.07985	3.44028
0.0799	3.44028
0.07995	3.44061
0.08	3.44093
0.08005	3.44093
0.0801	3.44126
0.08015	3.44191
0.0802	3.44223
0.08025	3.44223
0.0803	3.44288
0.08035	3.4432
0.0804	3.44385
0.08045	3.44418
0.0805	3.4445
0.08055	3.44515
0.0806	3.44548
0.08065	3.44612
0.0807	3.44645
0.08075	3.4471
0.0808	3.44742
0.08085	3.44807
0.0809	3.44905
0.08095	3.44905
0.081	3.44969
0.08105	3.45034
0.0811	3.45099
0.08115	3.45164
0.0812	3.45229
0.08125	3.45326
0.0813	3.45391
0.08135	3.45424
0.0814	3.45489
0.08145	3.45554
0.0815	3.45586
0.08155	3.45651
0.0816	3.45683
0.08165	3.45683
0.0817	3.45716
0.08175	3.45748
0.0818	3.45781
0.08185	3.45748
0.0819	3.45813
0.08195	3.45781
0.082	3.45813
0.08205	3.45813
0.0821	3.45781
0.08215	3.45781
0.0822	3.45716
0.08225	3.45716
0.0823	3.45716
0.08235	3.45683
0.0824	3.45651
0.08245	3.45683
0.0825	3.45619
0.08255	3.45586
0.0826	3.45619
0.08265	3.45619
0.0827	3.45619
0.08275	3.45651
0.0828	3.45683
0.08285	3.45683
0.0829	3.45716
0.08295	3.45781
0.083	3.45813
0.08305	3.45878
0.0831	3.45911
0.08315	3.46008
0.0832	3.46073
0.08325	3.46138
0.0833	3.46203
0.08335	3.463
0.0834	3.46365
0.08345	3.4643
0.0835	3.46495
0.08355	3.46625
0.0836	3.46722
0.08365	3.46787
0.0837	3.46852
0.08375	3.46917
0.0838	3.47014
0.08385	3.47047
0.0839	3.47079
0.08395	3.47079
0.084	3.47144
0.08405	3.47144
0.0841	3.47144
0.08415	3.47144
0.0842	3.47144
0.08425	3.47176
0.0843	3.47111
0.08435	3.47111
0.0844	3.47111
0.08445	3.47111
0.0845	3.47047
0.08455	3.46982
0.0846	3.46982
0.08465	3.46917
0.0847	3.46949
0.08475	3.46852
0.0848	3.46819
0.08485	3.46787
0.0849	3.4669
0.08495	3.4669
0.085	3.4669
0.08505	3.46592
0.0851	3.4656
0.08515	3.4656
0.0852	3.4656
0.08525	3.4656
0.0853	3.46527
0.08535	3.46527
0.0854	3.46527
0.08545	3.4656
0.0855	3.4656
0.08555	3.4656
0.0856	3.46527
0.08565	3.4656
0.0857	3.46625
0.08575	3.46592
0.0858	3.46625
0.08585	3.46625
0.0859	3.4669
0.08595	3.46722
0.086	3.46787
0.08605	3.46787
0.0861	3.46787
0.08615	3.46852
0.0862	3.46917
0.08625	3.46982
0.0863	3.46949
0.08635	3.47014
0.0864	3.47079
0.08645	3.47079
0.0865	3.47111
0.08655	3.47209
0.0866	3.47241
0.08665	3.47241
0.0867	3.47306
0.08675	3.47371
0.0868	3.47436
0.08685	3.47501
0.0869	3.47501
0.08695	3.47533
0.087	3.47566
0.08705	3.47663
0.0871	3.47696
0.08715	3.47728
0.0872	3.47728
0.08725	3.47793
0.0873	3.47793
0.08735	3.47825
0.0874	3.47793
0.08745	3.47923
0.0875	3.4789
0.08755	3.47923
0.0876	3.4789
0.08765	3.47955
0.0877	3.47923
0.08775	3.47923
0.0878	3.47988
0.08785	3.47988
0.0879	3.47988
0.08795	3.48085
0.088	3.48053
0.08805	3.48085
0.0881	3.4815
0.08815	3.48182
0.0882	3.48247
0.08825	3.4828
0.0883	3.48345
0.08835	3.4841
0.0884	3.48474
0.08845	3.48539
0.0885	3.48572
0.08855	3.48637
0.0886	3.48702
0.08865	3.48734
0.0887	3.48831
0.08875	3.48896
0.0888	3.48994
0.08885	3.49059
0.0889	3.49188
0.08895	3.49253
0.089	3.49318
0.08905	3.49383
0.0891	3.49416
0.08915	3.49513
0.0892	3.49578
0.08925	3.4961
0.0893	3.49675
0.08935	3.49675
0.0894	3.4974
0.08945	3.49805
0.0895	3.49838
0.08955	3.49838
0.0896	3.4987
0.08965	3.4987
0.0897	3.49935
0.08975	3.49902
0.0898	3.49935
0.08985	3.5
0.0899	3.49967
0.08995	3.49967
0.09	3.49967
0.09005	3.49935
0.0901	3.49967
0.09015	3.49935
0.0902	3.49935
0.09025	3.49967
0.0903	3.49935
0.09035	3.49967
0.0904	3.49935
0.09045	3.49935
0.0905	3.49935
0.09055	3.49935
0.0906	3.49902
0.09065	3.49902
0.0907	3.49935
0.09075	3.49967
0.0908	3.49967
0.09085	3.50032
0.0909	3.50032
0.09095	3.5
0.091	3.50065
0.09105	3.50097
0.0911	3.50162
0.09115	3.50195
0.0912	3.50227
0.09125	3.50292
0.0913	3.50324
0.09135	3.50389
0.0914	3.50389
0.09145	3.50487
0.0915	3.50552
0.09155	3.50584
0.0916	3.50616
0.09165	3.50649
0.0917	3.50714
0.09175	3.50746
0.0918	3.50811
0.09185	3.50844
0.0919	3.50876
0.09195	3.50973
0.092	3.51038
0.09205	3.51071
0.0921	3.51103
0.09215	3.51201
0.0922	3.51298
0.09225	3.5133
0.0923	3.51428
0.09235	3.5146
0.0924	3.51558
0.09245	3.51623
0.0925	3.5172
0.09255	3.51785
0.0926	3.51882
0.09265	3.51947
0.0927	3.52044
0.09275	3.52109
0.0928	3.52207
0.09285	3.52304
0.0929	3.52369
0.09295	3.52466
0.093	3.52531
0.09305	3.52629
0.0931	3.52726
0.09315	3.52791
0.0932	3.52888
0.09325	3.52953
0.0933	3.53051
0.09335	3.53148
0.0934	3.53148
0.09345	3.53245
0.0935	3.53278
0.09355	3.53375
0.0936	3.53408
0.09365	3.53472
0.0937	3.5357
0.09375	3.5357
0.0938	3.53635
0.09385	3.53667
0.0939	3.53732
0.09395	3.53765
0.094	3.53732
0.09405	3.53797
0.0941	3.53829
0.09415	3.53862
0.0942	3.53862
0.09425	3.53927
0.0943	3.53959
0.09435	3.53894
0.0944	3.53959
0.09445	3.53959
0.0945	3.53992
0.09455	3.53992
0.0946	3.54024
0.09465	3.53992
0.0947	3.53992
0.09475	3.53992
0.0948	3.53992
0.09485	3.53992
0.0949	3.53992
0.09495	3.53992
0.095	3.53992
0.09505	3.53992
0.0951	3.53992
0.09515	3.53959
0.0952	3.53992
0.09525	3.53959
0.0953	3.53927
0.09535	3.53927
0.0954	3.53927
0.09545	3.53927
0.0955	3.53894
0.09555	3.53894
0.0956	3.53927
0.09565	3.53894
0.0957	3.53927
0.09575	3.53959
0.0958	3.53959
0.09585	3.53992
0.0959	3.53992
0.09595	3.53992
0.096	3.54057
0.09605	3.54089
0.0961	3.54122
0.09615	3.54154
0.0962	3.54219
0.09625	3.54186
0.0963	3.54251
0.09635	3.54284
0.0964	3.54316
0.09645	3.54251
0.0965	3.54316
0.09655	3.54316
0.0966	3.54381
0.09665	3.54316
0.0967	3.54349
0.09675	3.54381
0.0968	3.54414
0.09685	3.54446
0.0969	3.54414
0.09695	3.54446
0.097	3.54479
0.09705	3.54511
0.0971	3.54576
0.09715	3.54576
0.0972	3.54576
0.09725	3.54641
0.0973	3.54673
0.09735	3.54706
0.0974	3.54771
0.09745	3.54803
0.0975	3.54771
0.09755	3.54868
0.0976	3.549
0.09765	3.54933
0.0977	3.54998
0.09775	3.5503
0.0978	3.5503
0.09785	3.55095
0.0979	3.55095
0.09795	3.55128
0.098	3.55193
0.09805	3.55257
0.0981	3.55257
0.09815	3.55257
0.0982	3.5529
0.09825	3.55322
0.0983	3.55322
0.09835	3.55355
0.0984	3.55322
0.09845	3.55355
0.0985	3.5542
0.09855	3.5542
0.0986	3.55452
0.09865	3.55485
0.0987	3.55517
0.09875	3.5555
0.0988	3.55614
0.09885	3.55647
0.0989	3.55712
0.09895	3.55744
0.099	3.55842
0.09905	3.55907
[truncated: 5,812 more rows]
