# Supplementary material for: An evolutionarily conserved glycine-tyrosine motif forms a folding core in outer membrane proteins
Source: PLoS One. 2017 Aug 3;12(8):e0182016. doi: 10.1371/journal.pone.0182016 (PMC5542473; doi:10.1371/journal.pone.0182016)
Supplement: S1 File — (ZIP) [file pone.0182016.s001.zip › OmpX stopflow RAW data/OmpX WT 3/ompx_wt_ch1_027.bka]

BIO-KINE ASCII FILE
_COMMENT	External device
_COMMENT	Kinetics measurement
_COMMENT	Y Unit : Volt, X Unit : s
_COMMENT	Timebase 1 = .00005 s 5001 pts
_COMMENT	Timebase 2 = .001 s 2749 pts
_COMMENT	Timebase 3 = .5 s 44 pts
_SFM	SFM-300 /S Advanced mode
_SFM	Ratio : S1: 950, S2: 950, S3: 100
_SFM	Content : S1: , S2: , S3:
_SFM	Concentration : S1: , S2: , S3:
_SFM	Total volume : 422 �l Flow : 14 mL/s
_SFM	Acquisition start : 10 ms before stop
_SFM	cuve=FC-08, s1=10 ml , s2=10 ml , s3=1.9 ml
_UNITX	s
_UNITY	Volt
_DELTAX	0
_DATA
1e-300	2.44166
5e-5	2.45562
1e-4	2.47055
1.5e-4	2.48613
2e-4	2.5017
2.5e-4	2.51793
3e-4	2.53351
3.5e-4	2.54941
4e-4	2.56531
4.5e-4	2.58057
5e-4	2.5955
5.5e-4	2.61107
6e-4	2.62535
6.5e-4	2.63931
7e-4	2.65294
7.5e-4	2.66592
8e-4	2.67793
8.5e-4	2.68994
9e-4	2.7013
9.5e-4	2.71136
0.001	2.72174
0.00105	2.73116
0.0011	2.74024
0.00115	2.74836
0.0012	2.75615
0.00125	2.76426
0.0013	2.77043
0.00135	2.77627
0.0014	2.78211
0.00145	2.7873
0.0015	2.79184
0.00155	2.79606
0.0016	2.79996
0.00165	2.80288
0.0017	2.8058
0.00175	2.8084
0.0018	2.81034
0.00185	2.81164
0.0019	2.81262
0.00195	2.81262
0.002	2.81229
0.00205	2.81132
0.0021	2.81002
0.00215	2.8071
0.0022	2.80515
0.00225	2.80223
0.0023	2.79834
0.00235	2.79444
0.0024	2.7899
0.00245	2.78503
0.0025	2.77984
0.00255	2.77432
0.0026	2.76783
0.00265	2.76166
0.0027	2.75452
0.00275	2.74673
0.0028	2.73992
0.00285	2.7318
0.0029	2.72369
0.00295	2.71525
0.003	2.70714
0.00305	2.69903
0.0031	2.69091
0.00315	2.6828
0.0032	2.67501
0.00325	2.66722
0.0033	2.65911
0.00335	2.65229
0.0034	2.64483
0.00345	2.63834
0.0035	2.6312
0.00355	2.62471
0.0036	2.61789
0.00365	2.61172
0.0037	2.60491
0.00375	2.59907
0.0038	2.5929
0.00385	2.58673
0.0039	2.58089
0.00395	2.57473
0.004	2.56921
0.00405	2.56304
0.0041	2.55752
0.00415	2.55266
0.0042	2.54779
0.00425	2.54292
0.0043	2.53903
0.00435	2.53546
0.0044	2.53221
0.00445	2.52961
0.0045	2.52734
0.00455	2.52604
0.0046	2.52572
0.00465	2.52572
0.0047	2.52702
0.00475	2.52832
0.0048	2.53124
0.00485	2.53383
0.0049	2.53773
0.00495	2.54227
0.005	2.54714
0.00505	2.55331
0.0051	2.5598
0.00515	2.56629
0.0052	2.57408
0.00525	2.58187
0.0053	2.5903
0.00535	2.59939
0.0054	2.6088
0.00545	2.61821
0.0055	2.6286
0.00555	2.63834
0.0056	2.64872
0.00565	2.65911
0.0057	2.66949
0.00575	2.68085
0.0058	2.69091
0.00585	2.7013
0.0059	2.71168
0.00595	2.72174
0.006	2.73083
0.00605	2.74089
0.0061	2.74933
0.00615	2.75777
0.0062	2.76588
0.00625	2.77335
0.0063	2.78049
0.00635	2.78665
0.0064	2.79217
0.00645	2.79736
0.0065	2.80223
0.00655	2.8058
0.0066	2.80905
0.00665	2.81164
0.0067	2.81359
0.00675	2.81521
0.0068	2.81619
0.00685	2.81683
0.0069	2.81683
0.00695	2.81586
0.007	2.81521
0.00705	2.81326
0.0071	2.81229
0.00715	2.81002
0.0072	2.80775
0.00725	2.80548
0.0073	2.80255
0.00735	2.79963
0.0074	2.79606
0.00745	2.79249
0.0075	2.78892
0.00755	2.78535
0.0076	2.78081
0.00765	2.77659
0.0077	2.77205
0.00775	2.76783
0.0078	2.76296
0.00785	2.75777
0.0079	2.75258
0.00795	2.74836
0.008	2.74219
0.00805	2.73732
0.0081	2.7318
0.00815	2.72661
0.0082	2.72109
0.00825	2.71558
0.0083	2.71006
0.00835	2.70487
0.0084	2.69935
0.00845	2.69416
0.0085	2.68896
0.00855	2.68377
0.0086	2.67858
0.00865	2.67339
0.0087	2.66787
0.00875	2.663
0.0088	2.65781
0.00885	2.65229
0.0089	2.6471
0.00895	2.64126
0.009	2.63639
0.00905	2.63087
0.0091	2.62535
0.00915	2.62016
0.0092	2.61464
0.00925	2.60913
0.0093	2.60426
0.00935	2.59972
0.0094	2.59647
0.00945	2.59225
0.0095	2.58901
0.00955	2.58641
0.0096	2.58349
0.00965	2.58187
0.0097	2.57992
0.00975	2.5783
0.0098	2.57765
0.00985	2.57797
0.0099	2.57765
0.00995	2.57862
0.01	2.57894
0.01005	2.58089
0.0101	2.58284
0.01015	2.58511
0.0102	2.58836
0.01025	2.59193
0.0103	2.59517
0.01035	2.59939
0.0104	2.60426
0.01045	2.60945
0.0105	2.61529
0.01055	2.62114
0.0106	2.6286
0.01065	2.63542
0.0107	2.64353
0.01075	2.65197
0.0108	2.66073
0.01085	2.67014
0.0109	2.67988
0.01095	2.68961
0.011	2.69967
0.01105	2.71038
0.0111	2.72174
0.01115	2.7331
0.0112	2.74446
0.01125	2.75615
0.0113	2.76815
0.01135	2.78016
0.0114	2.79217
0.01145	2.80483
0.0115	2.81554
0.01155	2.82754
0.0116	2.8389
0.01165	2.84994
0.0117	2.86032
0.01175	2.87038
0.0118	2.88012
0.01185	2.88921
0.0119	2.89765
0.01195	2.90544
0.012	2.91258
0.01205	2.91907
0.0121	2.92491
0.01215	2.9301
0.0122	2.93497
0.01225	2.93886
0.0123	2.94178
0.01235	2.94503
0.0124	2.94763
0.01245	2.94957
0.0125	2.9512
0.01255	2.95249
0.0126	2.95314
0.01265	2.95347
0.0127	2.95444
0.01275	2.95412
0.0128	2.95412
0.01285	2.95444
0.0129	2.95347
0.01295	2.95282
0.013	2.95249
0.01305	2.95217
0.0131	2.95152
0.01315	2.95087
0.0132	2.95055
0.01325	2.95055
0.0133	2.95022
0.01335	2.94957
0.0134	2.94957
0.01345	2.94957
0.0135	2.9499
0.01355	2.9499
0.0136	2.9499
0.01365	2.95055
0.0137	2.95022
0.01375	2.95087
0.0138	2.95087
0.01385	2.9512
0.0139	2.95184
0.01395	2.95249
0.014	2.95282
0.01405	2.95347
0.0141	2.95412
0.01415	2.95444
0.0142	2.95509
0.01425	2.95574
0.0143	2.95639
0.01435	2.95671
0.0144	2.95736
0.01445	2.95769
0.0145	2.95801
0.01455	2.95834
0.0146	2.95931
0.01465	2.95963
0.0147	2.95963
0.01475	2.96028
0.0148	2.96061
0.01485	2.96061
0.0149	2.96126
0.01495	2.96126
0.015	2.96093
0.01505	2.96158
0.0151	2.96158
0.01515	2.96126
0.0152	2.96191
0.01525	2.96191
0.0153	2.96191
0.01535	2.96223
0.0154	2.96191
0.01545	2.96223
0.0155	2.96255
0.01555	2.96255
0.0156	2.96288
0.01565	2.96288
0.0157	2.9632
0.01575	2.9632
0.0158	2.96353
0.01585	2.96418
0.0159	2.9645
0.01595	2.9645
0.016	2.9645
0.01605	2.96483
0.0161	2.96483
0.01615	2.96548
0.0162	2.96612
0.01625	2.9658
0.0163	2.96645
0.01635	2.9671
0.0164	2.9671
0.01645	2.96807
0.0165	2.96807
0.01655	2.9684
0.0166	2.96905
0.01665	2.96905
0.0167	2.96969
0.01675	2.97002
0.0168	2.97002
0.01685	2.97034
0.0169	2.97034
0.01695	2.97002
0.017	2.97034
0.01705	2.97034
0.0171	2.97034
0.01715	2.97002
0.0172	2.97002
0.01725	2.96969
0.0173	2.96969
0.01735	2.96969
0.0174	2.97002
0.01745	2.97002
0.0175	2.97002
0.01755	2.97002
0.0176	2.97067
0.01765	2.97132
0.0177	2.97132
0.01775	2.97197
0.0178	2.97294
0.01785	2.97359
0.0179	2.97391
0.01795	2.97489
0.018	2.97554
0.01805	2.97651
0.0181	2.97748
0.01815	2.97813
0.0182	2.97846
0.01825	2.97911
0.0183	2.9804
0.01835	2.98138
0.0184	2.98203
0.01845	2.98268
0.0185	2.983
0.01855	2.98365
0.0186	2.98397
0.01865	2.98462
0.0187	2.98495
0.01875	2.98527
0.0188	2.9856
0.01885	2.98527
0.0189	2.98527
0.01895	2.98495
0.019	2.98495
0.01905	2.98495
0.0191	2.98495
0.01915	2.98495
0.0192	2.9843
0.01925	2.98397
0.0193	2.98333
0.01935	2.98365
0.0194	2.98333
0.01945	2.98333
0.0195	2.98333
0.01955	2.98397
0.0196	2.98365
0.01965	2.98397
0.0197	2.98365
0.01975	2.9843
0.0198	2.9843
0.01985	2.98495
0.0199	2.98527
0.01995	2.98625
0.02	2.98625
0.02005	2.9869
0.0201	2.98754
0.02015	2.98819
0.0202	2.98884
0.02025	2.98949
0.0203	2.99014
0.02035	2.99079
0.0204	2.99176
0.02045	2.99241
0.0205	2.99306
0.02055	2.99371
0.0206	2.99404
0.02065	2.99468
0.0207	2.99501
0.02075	2.99566
0.0208	2.99566
0.02085	2.99663
0.0209	2.99696
0.02095	2.99761
0.021	2.99728
0.02105	2.99825
0.0211	2.99793
0.02115	2.99825
0.0212	2.9989
0.02125	2.9989
0.0213	2.99955
0.02135	3.0002
0.0214	3.00085
0.02145	3.00085
0.0215	3.0015
0.02155	3.00182
0.0216	3.00247
0.02165	3.0028
0.0217	3.00345
0.02175	3.00442
0.0218	3.00442
0.02185	3.00507
0.0219	3.00539
0.02195	3.00637
0.022	3.00734
0.02205	3.00799
0.0221	3.00864
0.02215	3.00929
0.0222	3.01026
0.02225	3.01091
0.0223	3.01189
0.02235	3.01286
0.0224	3.01318
0.02245	3.01448
0.0225	3.01481
0.02255	3.01578
0.0226	3.01578
0.02265	3.0161
0.0227	3.01643
0.02275	3.01675
0.0228	3.01675
0.02285	3.01675
0.0229	3.01708
0.02295	3.0161
0.023	3.01675
0.02305	3.01643
0.0231	3.01578
0.02315	3.01578
0.0232	3.01513
0.02325	3.01513
0.0233	3.01416
0.02335	3.01448
0.0234	3.01448
0.02345	3.01448
0.0235	3.01351
0.02355	3.01351
0.0236	3.01351
0.02365	3.01351
0.0237	3.01286
0.02375	3.01351
0.0238	3.01351
0.02385	3.01383
0.0239	3.01383
0.02395	3.01416
0.024	3.01481
0.02405	3.01481
0.0241	3.01513
0.02415	3.01578
0.0242	3.0161
0.02425	3.01675
0.0243	3.01708
0.02435	3.01708
0.0244	3.01773
0.02445	3.01773
0.0245	3.0187
0.02455	3.01903
0.0246	3.02
0.02465	3.02
0.0247	3.02097
0.02475	3.02162
0.0248	3.02162
0.02485	3.02292
0.0249	3.02292
0.02495	3.02357
0.025	3.02422
0.02505	3.02487
0.0251	3.02552
0.02515	3.02649
0.0252	3.02714
0.02525	3.02714
0.0253	3.02779
0.02535	3.02779
0.0254	3.02909
0.02545	3.02909
0.0255	3.02974
0.02555	3.03038
0.0256	3.03071
0.02565	3.03103
0.0257	3.03136
0.02575	3.03233
0.0258	3.03201
0.02585	3.03298
0.0259	3.03331
0.02595	3.03363
0.026	3.03428
0.02605	3.03493
0.0261	3.03525
0.02615	3.03623
0.0262	3.0372
0.02625	3.03785
0.0263	3.0385
0.02635	3.03947
0.0264	3.03947
0.02645	3.04045
0.0265	3.04077
0.02655	3.04142
0.0266	3.04174
0.02665	3.04239
0.0267	3.04239
0.02675	3.04337
0.0268	3.04402
0.02685	3.04434
0.0269	3.04499
0.02695	3.04531
0.027	3.04629
0.02705	3.04661
0.0271	3.04759
0.02715	3.04823
0.0272	3.04888
0.02725	3.04921
0.0273	3.04953
0.02735	3.04986
0.0274	3.05018
0.02745	3.05051
0.0275	3.05051
0.02755	3.05115
0.0276	3.05115
0.02765	3.05115
0.0277	3.05115
0.02775	3.05083
0.0278	3.05083
0.02785	3.05051
0.0279	3.05051
0.02795	3.05018
0.028	3.04986
0.02805	3.04986
0.0281	3.04953
0.02815	3.04986
0.0282	3.04888
0.02825	3.04856
0.0283	3.04791
0.02835	3.04791
0.0284	3.04791
0.02845	3.04726
0.0285	3.04759
0.02855	3.04694
0.0286	3.04661
0.02865	3.04661
0.0287	3.04694
0.02875	3.04694
0.0288	3.04694
0.02885	3.04726
0.0289	3.04726
0.02895	3.04759
0.029	3.04823
0.02905	3.04888
0.0291	3.04856
0.02915	3.04953
0.0292	3.04986
0.02925	3.05083
0.0293	3.05115
0.02935	3.0518
0.0294	3.05278
0.02945	3.0531
0.0295	3.05375
0.02955	3.05408
0.0296	3.05505
0.02965	3.0557
0.0297	3.05635
0.02975	3.057
0.0298	3.05732
0.02985	3.05765
0.0299	3.05829
0.02995	3.05927
0.03	3.05992
0.03005	3.06089
0.0301	3.06122
0.03015	3.06284
0.0302	3.06381
0.03025	3.06479
0.0303	3.06576
0.03035	3.06641
0.0304	3.06771
0.03045	3.06868
0.0305	3.06965
0.03055	3.06998
0.0306	3.0716
0.03065	3.07225
0.0307	3.07322
0.03075	3.0742
0.0308	3.07485
0.03085	3.0755
0.0309	3.07614
0.03095	3.07712
0.031	3.07712
0.03105	3.07809
0.0311	3.07842
0.03115	3.07874
0.0312	3.07907
0.03125	3.07939
0.0313	3.07939
0.03135	3.08004
0.0314	3.08004
0.03145	3.07971
0.0315	3.08036
0.03155	3.08004
0.0316	3.08036
0.03165	3.08036
0.0317	3.08069
0.03175	3.08134
0.0318	3.08134
0.03185	3.08166
0.0319	3.08264
0.03195	3.08231
0.032	3.08296
0.03205	3.08361
0.0321	3.08393
0.03215	3.08458
0.0322	3.08523
0.03225	3.08556
0.0323	3.08556
0.03235	3.08621
0.0324	3.08685
0.03245	3.08718
0.0325	3.08848
0.03255	3.08848
0.0326	3.08848
0.03265	3.08913
0.0327	3.08945
0.03275	3.0901
0.0328	3.09042
0.03285	3.09107
0.0329	3.09205
0.03295	3.0927
0.033	3.09302
0.03305	3.09335
0.0331	3.09432
0.03315	3.09464
0.0332	3.09562
0.03325	3.09627
0.0333	3.09659
0.03335	3.09724
0.0334	3.09821
0.03345	3.09821
0.0335	3.09919
0.03355	3.09984
0.0336	3.10049
0.03365	3.10113
0.0337	3.10146
0.03375	3.10211
0.0338	3.10211
0.03385	3.10276
0.0339	3.10341
0.03395	3.10406
0.034	3.10438
0.03405	3.10503
0.0341	3.10535
0.03415	3.10665
0.0342	3.10665
0.03425	3.10698
0.0343	3.10795
0.03435	3.1086
0.0344	3.10925
0.03445	3.11022
0.0345	3.11055
0.03455	3.1112
0.0346	3.11184
0.03465	3.11282
0.0347	3.11314
0.03475	3.11379
0.0348	3.11412
0.03485	3.11509
0.0349	3.11574
0.03495	3.11639
0.035	3.11671
0.03505	3.11736
0.0351	3.11769
0.03515	3.11834
0.0352	3.11834
0.03525	3.11866
0.0353	3.11866
0.03535	3.11834
0.0354	3.11866
0.03545	3.11898
0.0355	3.11834
0.03555	3.11866
0.0356	3.11834
0.03565	3.11834
0.0357	3.11866
0.03575	3.11834
0.0358	3.11834
0.03585	3.11834
0.0359	3.11866
0.03595	3.11866
0.036	3.11866
0.03605	3.11866
0.0361	3.11963
0.03615	3.11931
0.0362	3.11931
0.03625	3.11963
0.0363	3.12028
0.03635	3.12061
0.0364	3.12126
0.03645	3.12093
0.0365	3.12158
0.03655	3.12255
0.0366	3.12288
0.03665	3.12353
0.0367	3.12385
0.03675	3.1245
0.0368	3.12548
0.03685	3.12612
0.0369	3.12645
0.03695	3.12677
0.037	3.12807
0.03705	3.1284
0.0371	3.12937
0.03715	3.12969
0.0372	3.12969
0.03725	3.13067
0.0373	3.13132
0.03735	3.13164
0.0374	3.13229
0.03745	3.13262
0.0375	3.13294
0.03755	3.13326
0.0376	3.13391
0.03765	3.13456
0.0377	3.13489
0.03775	3.13521
0.0378	3.13586
0.03785	3.13619
0.0379	3.13683
0.03795	3.13781
0.038	3.13781
0.03805	3.13878
0.0381	3.13943
0.03815	3.14008
0.0382	3.1404
0.03825	3.14138
0.0383	3.14203
0.03835	3.14268
0.0384	3.143
0.03845	3.14365
0.0385	3.1443
0.03855	3.14462
0.0386	3.1456
0.03865	3.14625
0.0387	3.1469
0.03875	3.14754
0.0388	3.14787
0.03885	3.14852
0.0389	3.14917
0.03895	3.14982
0.039	3.15014
0.03905	3.15047
0.0391	3.15144
0.03915	3.15144
0.0392	3.15176
0.03925	3.15176
0.0393	3.15241
0.03935	3.15241
0.0394	3.15241
0.03945	3.15274
0.0395	3.15306
0.03955	3.15209
0.0396	3.15274
0.03965	3.15241
0.0397	3.15274
0.03975	3.15274
0.0398	3.15209
0.03985	3.15209
0.0399	3.15209
0.03995	3.15209
0.04	3.15209
0.04005	3.15209
0.0401	3.15241
0.04015	3.15241
0.0402	3.15274
0.04025	3.15274
0.0403	3.15339
0.04035	3.15404
0.0404	3.15404
0.04045	3.15468
0.0405	3.15533
0.04055	3.15566
0.0406	3.15663
0.04065	3.15728
0.0407	3.15793
0.04075	3.1589
0.0408	3.15923
0.04085	3.16053
0.0409	3.16085
0.04095	3.1615
0.041	3.16247
0.04105	3.1628
0.0411	3.16377
0.04115	3.16442
0.0412	3.16475
0.04125	3.16539
0.0413	3.16604
0.04135	3.16669
0.0414	3.16702
0.04145	3.16702
0.0415	3.16734
0.04155	3.16767
0.0416	3.16767
0.04165	3.16767
0.0417	3.16734
0.04175	3.16767
0.0418	3.16702
0.04185	3.16669
0.0419	3.16669
0.04195	3.16604
0.042	3.16539
0.04205	3.16539
0.0421	3.16507
0.04215	3.16475
0.0422	3.16442
0.04225	3.16377
0.0423	3.16345
0.04235	3.16345
0.0424	3.16312
0.04245	3.16312
0.0425	3.16312
0.04255	3.16312
0.0426	3.16312
0.04265	3.16345
0.0427	3.16312
0.04275	3.16345
0.0428	3.16345
0.04285	3.16377
0.0429	3.16377
0.04295	3.1641
0.043	3.16377
0.04305	3.16442
0.0431	3.16475
0.04315	3.16507
0.0432	3.16539
0.04325	3.16572
0.0433	3.16604
0.04335	3.16669
0.0434	3.16702
0.04345	3.16767
0.0435	3.16832
0.04355	3.16929
0.0436	3.16994
0.04365	3.17059
0.0437	3.17124
0.04375	3.17286
0.0438	3.17318
0.04385	3.17351
0.0439	3.17448
0.04395	3.17578
0.044	3.17675
0.04405	3.17773
0.0441	3.17838
0.04415	3.17903
0.0442	3.18
0.04425	3.18065
0.0443	3.1813
0.04435	3.18227
0.0444	3.18292
0.04445	3.18389
0.0445	3.18454
0.04455	3.18584
0.0446	3.18617
0.04465	3.18681
0.0447	3.18746
0.04475	3.18844
0.0448	3.18909
0.04485	3.18973
0.0449	3.19071
0.04495	3.19136
0.045	3.19201
0.04505	3.19298
0.0451	3.1933
0.04515	3.19363
0.0452	3.19428
0.04525	3.1946
0.0453	3.19558
0.04535	3.19558
0.0454	3.19623
0.04545	3.19687
0.0455	3.1972
0.04555	3.19752
0.0456	3.19785
0.04565	3.19785
0.0457	3.19817
0.04575	3.19817
0.0458	3.19817
0.04585	3.1985
0.0459	3.1985
0.04595	3.1985
0.046	3.1985
0.04605	3.19817
0.0461	3.19817
0.04615	3.19882
0.0462	3.1985
0.04625	3.1985
0.0463	3.19882
0.04635	3.19882
0.0464	3.19882
0.04645	3.19947
0.0465	3.20012
0.04655	3.20044
0.0466	3.20044
0.04665	3.20109
0.0467	3.20174
0.04675	3.20207
0.0468	3.20304
0.04685	3.20369
0.0469	3.20434
0.04695	3.20564
0.047	3.20629
0.04705	3.20758
0.0471	3.20823
0.04715	3.20953
0.0472	3.21051
0.04725	3.21148
0.0473	3.21278
0.04735	3.21343
0.0474	3.21472
0.04745	3.21602
0.0475	3.217
0.04755	3.21829
0.0476	3.21894
0.04765	3.21959
0.0477	3.22089
0.04775	3.22186
0.0478	3.22251
0.04785	3.22316
0.0479	3.22414
0.04795	3.22479
0.048	3.22511
0.04805	3.22576
0.0481	3.22641
0.04815	3.22673
0.0482	3.22738
0.04825	3.22803
0.0483	3.22868
0.04835	3.22933
0.0484	3.22998
0.04845	3.23063
0.0485	3.2316
0.04855	3.23225
0.0486	3.2329
0.04865	3.23387
0.0487	3.23517
0.04875	3.23614
0.0488	3.23679
0.04885	3.23777
0.0489	3.23907
0.04895	3.24036
0.049	3.24069
0.04905	3.24199
0.0491	3.24231
0.04915	3.24328
0.0492	3.24393
0.04925	3.24491
0.0493	3.24556
0.04935	3.24588
0.0494	3.24621
0.04945	3.24685
0.0495	3.24718
0.04955	3.24718
0.0496	3.24718
0.04965	3.24718
0.0497	3.24718
0.04975	3.24718
0.0498	3.24718
0.04985	3.24685
0.0499	3.24653
0.04995	3.24653
0.05	3.24621
0.05005	3.24621
0.0501	3.24556
0.05015	3.24523
0.0502	3.24458
0.05025	3.24393
0.0503	3.24361
0.05035	3.24361
0.0504	3.24328
0.05045	3.24328
0.0505	3.24296
0.05055	3.24296
0.0506	3.24264
0.05065	3.24264
0.0507	3.24264
0.05075	3.24328
0.0508	3.24296
0.05085	3.24361
0.0509	3.24361
0.05095	3.24361
0.051	3.24458
0.05105	3.24491
0.0511	3.24556
0.05115	3.24588
0.0512	3.24653
0.05125	3.24685
0.0513	3.2475
0.05135	3.24815
0.0514	3.24815
0.05145	3.24848
0.0515	3.24848
0.05155	3.24945
0.0516	3.24945
0.05165	3.24978
0.0517	3.24978
0.05175	3.2501
0.0518	3.2501
0.05185	3.2501
0.0519	3.25042
0.05195	3.25075
0.052	3.25042
0.05205	3.25107
0.0521	3.2514
0.05215	3.2514
0.0522	3.25237
0.05225	3.2527
0.0523	3.25335
0.05235	3.25464
0.0524	3.25464
0.05245	3.25594
0.0525	3.25659
0.05255	3.25756
0.0526	3.25854
0.05265	3.25919
0.0527	3.26049
0.05275	3.26146
0.0528	3.26211
0.05285	3.26243
0.0529	3.26341
0.05295	3.26438
0.053	3.2647
0.05305	3.26503
0.0531	3.26535
0.05315	3.26568
0.0532	3.26633
0.05325	3.2673
0.0533	3.2673
0.05335	3.26763
0.0534	3.26827
0.05345	3.2686
0.0535	3.26892
0.05355	3.26925
0.0536	3.2699
0.05365	3.26957
0.0537	3.2699
0.05375	3.27087
0.0538	3.2712
0.05385	3.27184
0.0539	3.27184
0.05395	3.27249
0.054	3.27314
0.05405	3.27347
0.0541	3.27379
0.05415	3.27412
0.0542	3.27477
0.05425	3.27509
0.0543	3.27509
0.05435	3.27541
0.0544	3.27574
0.05445	3.27606
0.0545	3.27639
0.05455	3.27639
0.0546	3.27671
0.05465	3.27736
0.0547	3.27736
0.05475	3.27801
0.0548	3.27801
0.05485	3.27866
0.0549	3.27898
0.05495	3.27931
0.055	3.27963
0.05505	3.27996
0.0551	3.27996
0.05515	3.27996
0.0552	3.28061
0.05525	3.28061
0.0553	3.28061
0.05535	3.28061
0.0554	3.28126
0.05545	3.28093
0.0555	3.28093
0.05555	3.28158
0.0556	3.28126
0.05565	3.28158
0.0557	3.28223
0.05575	3.28255
0.0558	3.28255
0.05585	3.2832
0.0559	3.28385
0.05595	3.28418
0.056	3.2845
0.05605	3.28515
0.0561	3.2858
0.05615	3.2858
0.0562	3.28645
0.05625	3.2871
0.0563	3.28775
0.05635	3.28872
0.0564	3.28872
0.05645	3.28969
0.0565	3.29034
0.05655	3.29067
0.0566	3.29099
0.05665	3.29164
0.0567	3.29229
0.05675	3.29294
0.0568	3.29326
0.05685	3.29359
0.0569	3.29391
0.05695	3.29391
0.057	3.29456
0.05705	3.29489
0.0571	3.29521
0.05715	3.29489
0.0572	3.29521
0.05725	3.29554
0.0573	3.29586
0.05735	3.29586
0.0574	3.29586
0.05745	3.29554
0.0575	3.29619
0.05755	3.29651
0.0576	3.29619
0.05765	3.29651
0.0577	3.29619
0.05775	3.29586
0.0578	3.29586
0.05785	3.29554
0.0579	3.29586
0.05795	3.29554
0.058	3.29521
0.05805	3.29521
0.0581	3.29521
0.05815	3.29489
0.0582	3.29554
0.05825	3.29554
0.0583	3.29521
0.05835	3.29586
0.0584	3.29651
0.05845	3.29683
0.0585	3.29716
0.05855	3.29781
0.0586	3.29813
0.05865	3.29878
0.0587	3.29911
0.05875	3.29943
0.0588	3.29976
0.05885	3.30008
0.0589	3.30105
0.05895	3.30073
0.059	3.30073
0.05905	3.3017
0.0591	3.30203
0.05915	3.30235
0.0592	3.30268
0.05925	3.30333
0.0593	3.30365
0.05935	3.30397
0.0594	3.30462
0.05945	3.30527
0.0595	3.3056
0.05955	3.30592
0.0596	3.3069
0.05965	3.30754
0.0597	3.30852
0.05975	3.30884
0.0598	3.31047
0.05985	3.31111
0.0599	3.31176
0.05995	3.31241
0.06	3.31371
0.06005	3.31436
0.0601	3.31533
0.06015	3.31663
0.0602	3.31696
0.06025	3.31793
0.0603	3.31923
0.06035	3.31988
0.0604	3.32053
0.06045	3.32118
0.0605	3.32215
0.06055	3.32312
0.0606	3.32312
0.06065	3.3241
0.0607	3.32442
0.06075	3.32507
0.0608	3.32572
0.06085	3.32572
0.0609	3.32637
0.06095	3.32669
0.061	3.32669
0.06105	3.32702
0.0611	3.32734
0.06115	3.32767
0.0612	3.32799
0.06125	3.32799
0.0613	3.32832
0.06135	3.32832
0.0614	3.32864
0.06145	3.32864
0.0615	3.32864
0.06155	3.32896
0.0616	3.32896
0.06165	3.32929
0.0617	3.32929
0.06175	3.32896
0.0618	3.32896
0.06185	3.32929
0.0619	3.32929
0.06195	3.32929
0.062	3.32929
0.06205	3.32929
0.0621	3.32961
0.06215	3.32961
0.0622	3.32961
0.06225	3.33026
0.0623	3.33124
0.06235	3.33156
0.0624	3.33253
0.06245	3.33253
0.0625	3.33351
0.06255	3.33448
0.0626	3.33513
0.06265	3.33578
0.0627	3.33675
0.06275	3.3374
0.0628	3.33773
0.06285	3.3387
0.0629	3.33902
0.06295	3.34
0.063	3.34065
0.06305	3.34097
0.0631	3.34195
0.06315	3.34227
0.0632	3.34259
0.06325	3.34324
0.0633	3.34357
0.06335	3.34324
0.0634	3.34422
0.06345	3.34422
0.0635	3.34389
0.06355	3.34454
0.0636	3.34454
0.06365	3.34454
0.0637	3.34487
0.06375	3.34487
0.0638	3.34519
0.06385	3.34552
0.0639	3.34584
0.06395	3.34616
0.064	3.34649
0.06405	3.34649
0.0641	3.34714
0.06415	3.34681
0.0642	3.34649
0.06425	3.34681
0.0643	3.34681
0.06435	3.34649
0.0644	3.34649
0.06445	3.34649
0.0645	3.34681
0.06455	3.34649
0.0646	3.34649
0.06465	3.34616
0.0647	3.34649
0.06475	3.34616
0.0648	3.34681
0.06485	3.34746
0.0649	3.34779
0.06495	3.34779
0.065	3.34844
0.06505	3.34844
0.0651	3.34941
0.06515	3.35006
0.0652	3.35103
0.06525	3.35168
0.0653	3.35266
0.06535	3.35395
0.0654	3.35428
0.06545	3.35623
0.0655	3.35687
0.06555	3.35785
0.0656	3.35882
0.06565	3.36012
0.0657	3.36109
0.06575	3.36239
0.0658	3.36304
0.06585	3.36434
0.0659	3.36499
0.06595	3.36564
0.066	3.36661
0.06605	3.36661
0.0661	3.36726
0.06615	3.36823
0.0662	3.36791
0.06625	3.36856
0.0663	3.36888
0.06635	3.36888
0.0664	3.36888
0.06645	3.36921
0.0665	3.36888
0.06655	3.36921
0.0666	3.36921
0.06665	3.36888
0.0667	3.36921
0.06675	3.36921
0.0668	3.36888
0.06685	3.36921
0.0669	3.36921
0.06695	3.36921
0.067	3.36921
0.06705	3.36953
0.0671	3.36888
0.06715	3.36953
0.0672	3.36953
0.06725	3.36921
0.0673	3.36921
0.06735	3.36953
0.0674	3.36953
0.06745	3.36986
0.0675	3.36953
0.06755	3.36953
0.0676	3.36921
0.06765	3.36888
0.0677	3.36888
0.06775	3.36921
0.0678	3.36953
0.06785	3.36986
0.0679	3.36953
0.06795	3.36953
0.068	3.36986
0.06805	3.37018
0.0681	3.37051
0.06815	3.37083
0.0682	3.37115
0.06825	3.37148
0.0683	3.3718
0.06835	3.3718
0.0684	3.3718
0.06845	3.37278
0.0685	3.3731
0.06855	3.3731
0.0686	3.37375
0.06865	3.37408
0.0687	3.37505
0.06875	3.3757
0.0688	3.37602
0.06885	3.37667
0.0689	3.37765
0.06895	3.37829
0.069	3.37894
0.06905	3.37992
0.0691	3.38057
0.06915	3.38154
0.0692	3.38251
0.06925	3.38381
0.0693	3.38446
0.06935	3.38543
0.0694	3.38641
0.06945	3.38738
0.0695	3.38803
0.06955	3.38836
0.0696	3.38965
0.06965	3.3903
0.0697	3.39063
0.06975	3.39128
0.0698	3.39225
0.06985	3.39193
0.0699	3.39257
0.06995	3.3929
0.07	3.3929
0.07005	3.39355
0.0701	3.39355
0.07015	3.39387
0.0702	3.39387
0.07025	3.39387
0.0703	3.39387
0.07035	3.3942
0.0704	3.39387
0.07045	3.39387
0.0705	3.39355
0.07055	3.39355
0.0706	3.39387
0.07065	3.39355
0.0707	3.39355
0.07075	3.39322
0.0708	3.39322
0.07085	3.39257
0.0709	3.39257
0.07095	3.39193
0.071	3.39193
0.07105	3.3916
0.0711	3.39128
0.07115	3.3916
0.0712	3.39095
0.07125	3.39128
0.0713	3.39128
0.07135	3.39128
0.0714	3.3916
0.07145	3.3916
0.0715	3.39257
0.07155	3.3929
0.0716	3.39355
0.07165	3.3942
0.0717	3.39452
0.07175	3.39582
0.0718	3.39679
0.07185	3.39809
0.0719	3.39939
0.07195	3.40004
0.072	3.40069
0.07205	3.40231
0.0721	3.40361
0.07215	3.40426
0.0722	3.40588
0.07225	3.40685
0.0723	3.40783
0.07235	3.40913
0.0724	3.40945
0.07245	3.41107
0.0725	3.41205
0.07255	3.41335
0.0726	3.41464
0.07265	3.41529
0.0727	3.41659
0.07275	3.41692
0.0728	3.41821
0.07285	3.41951
0.0729	3.41984
0.07295	3.42113
0.073	3.42178
0.07305	3.42243
0.0731	3.42276
0.07315	3.42341
0.0732	3.42373
0.07325	3.42373
0.0733	3.42438
0.07335	3.42438
0.0734	3.42438
0.07345	3.4247
0.0735	3.42438
0.07355	3.42438
0.0736	3.42438
0.07365	3.4247
0.0737	3.42438
0.07375	3.42373
0.0738	3.42373
0.07385	3.42373
0.0739	3.42341
0.07395	3.42308
0.074	3.42308
0.07405	3.42276
0.0741	3.42276
0.07415	3.42276
0.0742	3.42276
0.07425	3.42276
0.0743	3.42243
0.07435	3.42308
0.0744	3.42308
0.07445	3.42276
0.0745	3.42308
0.07455	3.42308
0.0746	3.42276
0.07465	3.42276
0.0747	3.42276
0.07475	3.42308
0.0748	3.42308
0.07485	3.42341
0.0749	3.42373
0.07495	3.42373
0.075	3.42438
0.07505	3.42438
0.0751	3.4247
0.07515	3.42535
0.0752	3.42568
0.07525	3.426
0.0753	3.42698
0.07535	3.42795
0.0754	3.42827
0.07545	3.42957
0.0755	3.43022
0.07555	3.4312
0.0756	3.43184
0.07565	3.43314
0.0757	3.43379
0.07575	3.43509
0.0758	3.43574
0.07585	3.43639
0.0759	3.43769
0.07595	3.43801
0.076	3.43898
0.07605	3.43898
0.0761	3.43963
0.07615	3.44028
0.0762	3.44061
0.07625	3.44061
0.0763	3.44061
0.07635	3.44126
0.0764	3.44093
0.07645	3.44093
0.0765	3.44061
0.07655	3.44028
0.0766	3.44028
0.07665	3.43931
0.0767	3.43834
0.07675	3.43801
0.0768	3.43736
0.07685	3.43671
0.0769	3.43704
0.07695	3.43606
0.077	3.43541
0.07705	3.43509
0.0771	3.43477
0.07715	3.43412
0.0772	3.43444
0.07725	3.43412
0.0773	3.43412
0.07735	3.43314
0.0774	3.43314
0.07745	3.43347
0.0775	3.43347
0.07755	3.43412
0.0776	3.43444
0.07765	3.43477
0.0777	3.43477
0.07775	3.43541
0.0778	3.43606
0.07785	3.43704
0.0779	3.43736
0.07795	3.43834
0.078	3.43898
0.07805	3.43996
0.0781	3.44093
0.07815	3.44191
0.0782	3.44288
0.07825	3.44353
0.0783	3.4445
0.07835	3.44548
0.0784	3.44612
0.07845	3.4471
0.0785	3.44807
0.07855	3.4484
0.0786	3.44905
0.07865	3.45002
0.0787	3.45034
0.07875	3.45164
0.0788	3.45229
0.07885	3.45229
0.0789	3.45326
0.07895	3.45359
0.079	3.45424
0.07905	3.45521
0.0791	3.45554
0.07915	3.45619
0.0792	3.45716
0.07925	3.45813
0.0793	3.45878
0.07935	3.45911
0.0794	3.4604
0.07945	3.46073
0.0795	3.4617
0.07955	3.46203
0.0796	3.463
0.07965	3.46365
0.0797	3.4643
0.07975	3.46527
0.0798	3.46625
0.07985	3.46657
0.0799	3.4669
0.07995	3.46722
0.08	3.46754
0.08005	3.46819
0.0801	3.46852
0.08015	3.46852
0.0802	3.46917
0.08025	3.46949
0.0803	3.46949
0.08035	3.47014
0.0804	3.47047
0.08045	3.47079
0.0805	3.47111
0.08055	3.47176
0.0806	3.47209
0.08065	3.47241
0.0807	3.47306
0.08075	3.47306
0.0808	3.47339
0.08085	3.47371
0.0809	3.47404
0.08095	3.47404
0.081	3.47468
0.08105	3.47468
0.0811	3.47501
0.08115	3.47566
0.0812	3.47598
0.08125	3.47631
0.0813	3.47663
0.08135	3.47696
0.0814	3.47728
0.08145	3.47728
0.0815	3.47761
0.08155	3.47793
0.0816	3.47825
0.08165	3.47825
0.0817	3.47858
0.08175	3.47858
0.0818	3.4789
0.08185	3.47923
0.0819	3.4789
0.08195	3.47923
0.082	3.47858
0.08205	3.4789
0.0821	3.47923
0.08215	3.4789
0.0822	3.4789
0.08225	3.4789
0.0823	3.47858
0.08235	3.47858
0.0824	3.47858
0.08245	3.47858
0.0825	3.47858
0.08255	3.47858
0.0826	3.47923
0.08265	3.47923
0.0827	3.47923
0.08275	3.4802
0.0828	3.4802
0.08285	3.48053
0.0829	3.48118
0.08295	3.48182
0.083	3.48215
0.08305	3.48247
0.0831	3.48312
0.08315	3.48345
0.0832	3.4841
0.08325	3.48442
0.0833	3.48507
0.08335	3.48572
0.0834	3.48539
0.08345	3.48604
0.0835	3.48637
0.08355	3.48702
0.0836	3.48702
0.08365	3.48702
0.0837	3.48734
0.08375	3.48734
0.0838	3.48767
0.08385	3.48734
0.0839	3.48767
0.08395	3.48767
0.084	3.48767
0.08405	3.48831
0.0841	3.48799
0.08415	3.48767
0.0842	3.48831
0.08425	3.48864
0.0843	3.48864
0.08435	3.48896
0.0844	3.48929
0.08445	3.48994
0.0845	3.48994
0.08455	3.49091
0.0846	3.49124
0.08465	3.49156
0.0847	3.49188
0.08475	3.49286
0.0848	3.49318
0.08485	3.49383
0.0849	3.49513
0.08495	3.49578
0.085	3.4961
0.08505	3.49708
0.0851	3.49773
0.08515	3.49773
0.0852	3.49838
0.08525	3.49838
0.0853	3.49935
0.08535	3.49967
0.0854	3.49967
0.08545	3.5
0.0855	3.5
0.08555	3.50032
0.0856	3.5
0.08565	3.50032
0.0857	3.50065
0.08575	3.50065
0.0858	3.50097
0.08585	3.50097
0.0859	3.50097
0.08595	3.50032
0.086	3.50097
0.08605	3.50097
0.0861	3.50032
0.08615	3.50097
0.0862	3.5013
0.08625	3.5013
0.0863	3.50162
0.08635	3.50195
0.0864	3.50292
0.08645	3.50324
0.0865	3.50422
0.08655	3.50454
0.0866	3.50552
0.08665	3.50616
0.0867	3.50714
0.08675	3.50811
0.0868	3.50909
0.08685	3.51006
0.0869	3.51071
0.08695	3.51201
0.087	3.5133
0.08705	3.51428
0.0871	3.51558
0.08715	3.51687
0.0872	3.51785
0.08725	3.51882
0.0873	3.51947
0.08735	3.52044
0.0874	3.52142
0.08745	3.52272
0.0875	3.52337
0.08755	3.52369
0.0876	3.52466
0.08765	3.52531
0.0877	3.52564
0.08775	3.52564
0.0878	3.52629
0.08785	3.52596
0.0879	3.52661
0.08795	3.52661
0.088	3.52661
0.08805	3.52629
0.0881	3.52661
0.08815	3.52661
0.0882	3.52596
0.08825	3.52564
0.0883	3.52596
0.08835	3.52531
0.0884	3.52531
0.08845	3.52499
0.0885	3.52499
0.08855	3.52531
0.0886	3.52499
0.08865	3.52499
0.0887	3.52499
0.08875	3.52499
0.0888	3.52564
0.08885	3.52531
0.0889	3.52596
0.08895	3.52596
0.089	3.52629
0.08905	3.52661
0.0891	3.52726
0.08915	3.52694
0.0892	3.52726
0.08925	3.52758
0.0893	3.52791
0.08935	3.52758
0.0894	3.52791
0.08945	3.52856
0.0895	3.52823
0.08955	3.52856
0.0896	3.52888
0.08965	3.52888
0.0897	3.52921
0.08975	3.52921
0.0898	3.52921
0.08985	3.52921
0.0899	3.52888
0.08995	3.52921
0.09	3.52921
0.09005	3.52953
0.0901	3.52888
0.09015	3.52888
0.0902	3.52888
0.09025	3.52888
0.0903	3.52856
0.09035	3.52856
0.0904	3.52823
0.09045	3.52823
0.0905	3.52758
0.09055	3.52791
0.0906	3.52758
0.09065	3.52758
0.0907	3.52758
0.09075	3.52726
0.0908	3.52694
0.09085	3.52694
0.0909	3.52694
0.09095	3.52694
0.091	3.52694
0.09105	3.52694
0.0911	3.52694
0.09115	3.52726
0.0912	3.52726
0.09125	3.52758
0.0913	3.52726
0.09135	3.52791
0.0914	3.52856
0.09145	3.52856
0.0915	3.52888
0.09155	3.52921
0.0916	3.52953
0.09165	3.53018
0.0917	3.53051
0.09175	3.53083
0.0918	3.5318
0.09185	3.53278
0.0919	3.5331
0.09195	3.53408
0.092	3.53472
0.09205	3.5357
0.0921	3.53635
0.09215	3.537
0.0922	3.53797
0.09225	3.53862
0.0923	3.53959
0.09235	3.54057
0.0924	3.54122
0.09245	3.54122
0.0925	3.54219
0.09255	3.54284
0.0926	3.54349
0.09265	3.54349
0.0927	3.54446
0.09275	3.54446
0.0928	3.54511
0.09285	3.54543
0.0929	3.54576
0.09295	3.54641
0.093	3.54641
0.09305	3.54706
0.0931	3.54738
0.09315	3.54738
0.0932	3.54836
0.09325	3.54803
0.0933	3.54933
0.09335	3.5503
0.0934	3.55063
0.09345	3.5516
0.0935	3.55193
0.09355	3.55257
0.0936	3.5542
0.09365	3.55485
0.0937	3.5555
0.09375	3.55614
0.0938	3.55744
0.09385	3.55777
0.0939	3.55842
0.09395	3.55939
0.094	3.56004
0.09405	3.56069
0.0941	3.56101
0.09415	3.56134
0.0942	3.56231
0.09425	3.56231
0.0943	3.56231
0.09435	3.56296
0.0944	3.56296
0.09445	3.56296
0.0945	3.56328
0.09455	3.56296
0.0946	3.56296
0.09465	3.56328
0.0947	3.56328
0.09475	3.56328
0.0948	3.56361
0.09485	3.56328
0.0949	3.56328
0.09495	3.56328
0.095	3.56296
0.09505	3.56328
0.0951	3.56296
0.09515	3.56296
0.0952	3.56264
0.09525	3.56264
0.0953	3.56264
0.09535	3.56199
0.0954	3.56231
0.09545	3.56264
0.0955	3.56264
0.09555	3.56264
0.0956	3.56264
0.09565	3.56328
0.0957	3.56328
0.09575	3.56393
0.0958	3.56361
0.09585	3.56458
0.0959	3.56426
0.09595	3.56523
0.096	3.56556
0.09605	3.56588
0.0961	3.56653
0.09615	3.56685
0.0962	3.56783
0.09625	3.56783
0.0963	3.56848
0.09635	3.5688
0.0964	3.56945
0.09645	3.56978
0.0965	3.57042
0.09655	3.57075
0.0966	3.57107
0.09665	3.57075
0.0967	3.5714
0.09675	3.5714
0.0968	3.5714
0.09685	3.5714
0.0969	3.57172
0.09695	3.57107
0.097	3.57172
0.09705	3.57172
0.0971	3.57172
0.09715	3.57205
0.0972	3.57237
0.09725	3.57237
0.0973	3.5727
0.09735	3.57335
0.0974	3.57367
0.09745	3.57432
0.0975	3.57464
0.09755	3.57529
0.0976	3.57529
0.09765	3.57627
0.0977	3.57659
0.09775	3.57724
0.0978	3.57821
0.09785	3.57854
0.0979	3.57919
0.09795	3.57951
0.098	3.58016
0.09805	3.58146
0.0981	3.58178
0.09815	3.58276
0.0982	3.58341
0.09825	3.58373
0.0983	3.58438
0.09835	3.58503
0.0984	3.58568
0.09845	3.58633
0.0985	3.5873
0.09855	3.58763
0.0986	3.58795
0.09865	3.58827
0.0987	3.58827
0.09875	3.5886
0.0988	3.58892
0.09885	3.5886
0.0989	3.58892
0.09895	3.5886
0.099	3.58827
0.09905	3.5873
[truncated: 5,812 more rows]
