# Supplementary material for: An evolutionarily conserved glycine-tyrosine motif forms a folding core in outer membrane proteins
Source: PLoS One. 2017 Aug 3;12(8):e0182016. doi: 10.1371/journal.pone.0182016 (PMC5542473; doi:10.1371/journal.pone.0182016)
Supplement: S1 File — (ZIP) [file pone.0182016.s001.zip › OmpX stopflow RAW data/OmpX WT 3/ompx_wt_ch1_034.bka]

BIO-KINE ASCII FILE
_COMMENT	External device
_COMMENT	Kinetics measurement
_COMMENT	Y Unit : Volt, X Unit : s
_COMMENT	Timebase 1 = .00005 s 5001 pts
_COMMENT	Timebase 2 = .001 s 2749 pts
_COMMENT	Timebase 3 = .5 s 44 pts
_SFM	SFM-300 /S Advanced mode
_SFM	Ratio : S1: 950, S2: 950, S3: 100
_SFM	Content : S1: , S2: , S3:
_SFM	Concentration : S1: , S2: , S3:
_SFM	Total volume : 422 �l Flow : 14 mL/s
_SFM	Acquisition start : 10 ms before stop
_SFM	cuve=FC-08, s1=10 ml , s2=10 ml , s3=1.9 ml
_UNITX	s
_UNITY	Volt
_DELTAX	0
_DATA
1e-300	2.57667
5e-5	2.58803
1e-4	2.59842
1.5e-4	2.60815
2e-4	2.61789
2.5e-4	2.626
3e-4	2.63509
3.5e-4	2.64288
4e-4	2.6497
4.5e-4	2.65684
5e-4	2.66333
5.5e-4	2.66949
6e-4	2.67533
6.5e-4	2.68053
7e-4	2.68572
7.5e-4	2.69059
8e-4	2.69481
8.5e-4	2.69903
9e-4	2.7026
9.5e-4	2.70649
0.001	2.71006
0.00105	2.71331
0.0011	2.71688
0.00115	2.7198
0.0012	2.72239
0.00125	2.72531
0.0013	2.72726
0.00135	2.72921
0.0014	2.73051
0.00145	2.73245
0.0015	2.73408
0.00155	2.73473
0.0016	2.73537
0.00165	2.73602
0.0017	2.73635
0.00175	2.7357
0.0018	2.73602
0.00185	2.73505
0.0019	2.73408
0.00195	2.73245
0.002	2.73083
0.00205	2.72856
0.0021	2.72596
0.00215	2.72337
0.0022	2.72045
0.00225	2.71752
0.0023	2.71266
0.00235	2.70876
0.0024	2.70422
0.00245	2.69903
0.0025	2.69416
0.00255	2.68896
0.0026	2.6828
0.00265	2.67696
0.0027	2.67079
0.00275	2.66462
0.0028	2.65813
0.00285	2.65197
0.0029	2.6458
0.00295	2.63963
0.003	2.63379
0.00305	2.6286
0.0031	2.62341
0.00315	2.61854
0.0032	2.614
0.00325	2.6101
0.0033	2.60653
0.00335	2.60361
0.0034	2.60134
0.00345	2.60004
0.0035	2.59842
0.00355	2.59777
0.0036	2.59744
0.00365	2.59842
0.0037	2.59939
0.00375	2.60069
0.0038	2.60264
0.00385	2.60426
0.0039	2.60718
0.00395	2.60978
0.004	2.6127
0.00405	2.61562
0.0041	2.61886
0.00415	2.62211
0.0042	2.62568
0.00425	2.6286
0.0043	2.63217
0.00435	2.63542
0.0044	2.63834
0.00445	2.64191
0.0045	2.64515
0.00455	2.64905
0.0046	2.65262
0.00465	2.65651
0.0047	2.66041
0.00475	2.66495
0.0048	2.66884
0.00485	2.67339
0.0049	2.67793
0.00495	2.68247
0.005	2.68767
0.00505	2.69253
0.0051	2.69708
0.00515	2.70292
0.0052	2.70811
0.00525	2.71331
0.0053	2.7185
0.00535	2.72337
0.0054	2.72823
0.00545	2.73343
0.0055	2.73797
0.00555	2.74219
0.0056	2.74641
0.00565	2.75063
0.0057	2.7542
0.00575	2.75712
0.0058	2.76134
0.00585	2.76426
0.0059	2.7675
0.00595	2.77043
0.006	2.77335
0.00605	2.77562
0.0061	2.77854
0.00615	2.78146
0.0062	2.78406
0.00625	2.78633
0.0063	2.78892
0.00635	2.79152
0.0064	2.79314
0.00645	2.79574
0.0065	2.79769
0.00655	2.80028
0.0066	2.80191
0.00665	2.80385
0.0067	2.80548
0.00675	2.80742
0.0068	2.80937
0.00685	2.81034
0.0069	2.81164
0.00695	2.81262
0.007	2.81326
0.00705	2.81424
0.0071	2.81489
0.00715	2.81586
0.0072	2.81586
0.00725	2.81651
0.0073	2.81619
0.00735	2.81619
0.0074	2.81521
0.00745	2.81456
0.0075	2.81359
0.00755	2.81229
0.0076	2.81067
0.00765	2.80905
0.0077	2.80612
0.00775	2.80255
0.0078	2.79963
0.00785	2.79541
0.0079	2.79055
0.00795	2.78535
0.008	2.77951
0.00805	2.77335
0.0081	2.76686
0.00815	2.75972
0.0082	2.75225
0.00825	2.74446
0.0083	2.737
0.00835	2.72888
0.0084	2.72045
0.00845	2.71233
0.0085	2.70324
0.00855	2.69578
0.0086	2.68702
0.00865	2.67923
0.0087	2.67144
0.00875	2.66333
0.0088	2.65554
0.00885	2.6484
0.0089	2.64093
0.00895	2.63477
0.009	2.62763
0.00905	2.62178
0.0091	2.61529
0.00915	2.6101
0.0092	2.60491
0.00925	2.60004
0.0093	2.59712
0.00935	2.59387
0.0094	2.5916
0.00945	2.5903
0.0095	2.58933
0.00955	2.58998
0.0096	2.59063
0.00965	2.59258
0.0097	2.59615
0.00975	2.59972
0.0098	2.60523
0.00985	2.6114
0.0099	2.61821
0.00995	2.626
0.01	2.63444
0.01005	2.64353
0.0101	2.65359
0.01015	2.66365
0.0102	2.67436
0.01025	2.68539
0.0103	2.6961
0.01035	2.70779
0.0104	2.71915
0.01045	2.73051
0.0105	2.74187
0.01055	2.75322
0.0106	2.76361
0.01065	2.77464
0.0107	2.78535
0.01075	2.79574
0.0108	2.8058
0.01085	2.81651
0.0109	2.82527
0.01095	2.83436
0.011	2.84345
0.01105	2.85156
0.0111	2.85967
0.01115	2.86714
0.0112	2.87395
0.01125	2.88045
0.0113	2.88629
0.01135	2.8918
0.0114	2.89635
0.01145	2.90057
0.0115	2.90479
0.01155	2.90771
0.0116	2.91063
0.01165	2.9129
0.0117	2.91485
0.01175	2.91679
0.0118	2.91809
0.01185	2.91939
0.0119	2.92004
0.01195	2.92101
0.012	2.92134
0.01205	2.92199
0.0121	2.92231
0.01215	2.92264
0.0122	2.92264
0.01225	2.92328
0.0123	2.92328
0.01235	2.92361
0.0124	2.92426
0.01245	2.92523
0.0125	2.92523
0.01255	2.92556
0.0126	2.92653
0.01265	2.92685
0.0127	2.92783
0.01275	2.92815
0.0128	2.9288
0.01285	2.92978
0.0129	2.9301
0.01295	2.93107
0.013	2.9314
0.01305	2.93205
0.0131	2.9327
0.01315	2.93302
0.0132	2.93399
0.01325	2.93432
0.0133	2.93464
0.01335	2.93464
0.0134	2.93529
0.01345	2.93562
0.0135	2.93529
0.01355	2.93594
0.0136	2.93562
0.01365	2.93594
0.0137	2.93627
0.01375	2.93659
0.0138	2.93659
0.01385	2.93659
0.0139	2.93692
0.01395	2.93724
0.014	2.93659
0.01405	2.93724
0.0141	2.93724
0.01415	2.93724
0.0142	2.93724
0.01425	2.93724
0.0143	2.93724
0.01435	2.93756
0.0144	2.93724
0.01445	2.93724
0.0145	2.93724
0.01455	2.93756
0.0146	2.93756
0.01465	2.93724
0.0147	2.93756
0.01475	2.93789
0.0148	2.93724
0.01485	2.93724
0.0149	2.93692
0.01495	2.93692
0.015	2.93659
0.01505	2.93627
0.0151	2.93594
0.01515	2.93529
0.0152	2.93497
0.01525	2.93464
0.0153	2.93464
0.01535	2.93432
0.0154	2.93367
0.01545	2.93399
0.0155	2.93432
0.01555	2.93399
0.0156	2.93464
0.01565	2.93497
0.0157	2.93497
0.01575	2.93594
0.0158	2.93627
0.01585	2.93659
0.0159	2.93756
0.01595	2.93821
0.016	2.93886
0.01605	2.94016
0.0161	2.94146
0.01615	2.94211
0.0162	2.94308
0.01625	2.94373
0.0163	2.9447
0.01635	2.94535
0.0164	2.94665
0.01645	2.94763
0.0165	2.94892
0.01655	2.94925
0.0166	2.95022
0.01665	2.9512
0.0167	2.95184
0.01675	2.95249
0.0168	2.95347
0.01685	2.95379
0.0169	2.95444
0.01695	2.95477
0.017	2.95509
0.01705	2.95541
0.0171	2.95606
0.01715	2.95574
0.0172	2.95704
0.01725	2.95736
0.0173	2.95736
0.01735	2.95801
0.0174	2.95834
0.01745	2.95931
0.0175	2.95996
0.01755	2.95996
0.0176	2.96093
0.01765	2.96158
0.0177	2.96223
0.01775	2.96288
0.0178	2.9632
0.01785	2.96385
0.0179	2.96515
0.01795	2.9658
0.018	2.96612
0.01805	2.96677
0.0181	2.9671
0.01815	2.9671
0.0182	2.96775
0.01825	2.9684
0.0183	2.9684
0.01835	2.9684
0.0184	2.96905
0.01845	2.96905
0.0185	2.96872
0.01855	2.96905
0.0186	2.96937
0.01865	2.96905
0.0187	2.96905
0.01875	2.96905
0.0188	2.96905
0.01885	2.96872
0.0189	2.96872
0.01895	2.96872
0.019	2.96872
0.01905	2.96807
0.0191	2.96775
0.01915	2.96807
0.0192	2.96742
0.01925	2.96742
0.0193	2.96677
0.01935	2.96645
0.0194	2.96677
0.01945	2.96677
0.0195	2.96677
0.01955	2.96677
0.0196	2.96677
0.01965	2.96677
0.0197	2.9671
0.01975	2.96775
0.0198	2.96807
0.01985	2.96807
0.0199	2.9684
0.01995	2.96905
0.02	2.96969
0.02005	2.97002
0.0201	2.97034
0.02015	2.97067
0.0202	2.97067
0.02025	2.97099
0.0203	2.97099
0.02035	2.97197
0.0204	2.97197
0.02045	2.97197
0.0205	2.97229
0.02055	2.97262
0.0206	2.97294
0.02065	2.97294
0.0207	2.97359
0.02075	2.97391
0.0208	2.97456
0.02085	2.97489
0.0209	2.97586
0.02095	2.97683
0.021	2.97716
0.02105	2.97781
0.0211	2.97846
0.02115	2.97943
0.0212	2.9804
0.02125	2.98138
0.0213	2.98235
0.02135	2.98333
0.0214	2.98397
0.02145	2.98527
0.0215	2.98625
0.02155	2.98657
0.0216	2.98722
0.02165	2.98819
0.0217	2.98884
0.02175	2.98917
0.0218	2.99014
0.02185	2.99047
0.0219	2.99111
0.02195	2.99176
0.022	2.99274
0.02205	2.99306
0.0221	2.99404
0.02215	2.99468
0.0222	2.99533
0.02225	2.99598
0.0223	2.99696
0.02235	2.99761
0.0224	2.99858
0.02245	2.99923
0.0225	2.99988
0.02255	3.00085
0.0226	3.00118
0.02265	3.00182
0.0227	3.0028
0.02275	3.00312
0.0228	3.00377
0.02285	3.0041
0.0229	3.00442
0.02295	3.00507
0.023	3.00507
0.02305	3.00539
0.0231	3.00572
0.02315	3.00539
0.0232	3.00539
0.02325	3.00572
0.0233	3.00572
0.02335	3.00572
0.0234	3.00604
0.02345	3.00637
0.0235	3.00637
0.02355	3.00669
0.0236	3.00637
0.02365	3.00702
0.0237	3.00734
0.02375	3.00767
0.0238	3.00864
0.02385	3.00929
0.0239	3.00929
0.02395	3.01026
0.024	3.01091
0.02405	3.01124
0.0241	3.01221
0.02415	3.01286
0.0242	3.01383
0.02425	3.01448
0.0243	3.01578
0.02435	3.01643
0.0244	3.01708
0.02445	3.01805
0.0245	3.01838
0.02455	3.0187
0.0246	3.01935
0.02465	3.02
0.0247	3.02032
0.02475	3.0213
0.0248	3.02162
0.02485	3.02195
0.0249	3.02227
0.02495	3.02227
0.025	3.0226
0.02505	3.0226
0.0251	3.02324
0.02515	3.02357
0.0252	3.02357
0.02525	3.02389
0.0253	3.02357
0.02535	3.02357
0.0254	3.02357
0.02545	3.02389
0.0255	3.02389
0.02555	3.02422
0.0256	3.02389
0.02565	3.02422
0.0257	3.02422
0.02575	3.02454
0.0258	3.02454
0.02585	3.02519
0.0259	3.02552
0.02595	3.02552
0.026	3.02584
0.02605	3.02617
0.0261	3.02649
0.02615	3.02681
0.0262	3.02714
0.02625	3.02746
0.0263	3.02844
0.02635	3.02844
0.0264	3.02876
0.02645	3.02941
0.0265	3.02974
0.02655	3.03006
0.0266	3.03071
0.02665	3.03071
0.0267	3.03136
0.02675	3.03071
0.0268	3.03136
0.02685	3.03103
0.0269	3.03103
0.02695	3.03103
0.027	3.03103
0.02705	3.03071
0.0271	3.03136
0.02715	3.03103
0.0272	3.03071
0.02725	3.03103
0.0273	3.03136
0.02735	3.03136
0.0274	3.03201
0.02745	3.03201
0.0275	3.03266
0.02755	3.03298
0.0276	3.03395
0.02765	3.0346
0.0277	3.03525
0.02775	3.03558
0.0278	3.03623
0.02785	3.0372
0.0279	3.03752
0.02795	3.03817
0.028	3.03882
0.02805	3.03882
0.0281	3.0398
0.02815	3.04012
0.0282	3.04077
0.02825	3.04077
0.0283	3.04045
0.02835	3.04077
0.0284	3.04109
0.02845	3.04045
0.0285	3.04077
0.02855	3.04109
0.0286	3.04045
0.02865	3.04045
0.0287	3.04045
0.02875	3.04012
0.0288	3.04012
0.02885	3.04012
0.0289	3.0398
0.02895	3.0398
0.029	3.04012
0.02905	3.0398
0.0291	3.04045
0.02915	3.04045
0.0292	3.04045
0.02925	3.04142
0.0293	3.04109
0.02935	3.04207
0.0294	3.04239
0.02945	3.04337
0.0295	3.04369
0.02955	3.04434
0.0296	3.04564
0.02965	3.04596
0.0297	3.04726
0.02975	3.04823
0.0298	3.04953
0.02985	3.05018
0.0299	3.05148
0.02995	3.05213
0.03	3.05343
0.03005	3.0544
0.0301	3.05505
0.03015	3.0557
0.0302	3.05635
0.03025	3.057
0.0303	3.05732
0.03035	3.05797
0.0304	3.05829
0.03045	3.05862
0.0305	3.05894
0.03055	3.05894
0.0306	3.05959
0.03065	3.05959
0.0307	3.05959
0.03075	3.05992
0.0308	3.05992
0.03085	3.05992
0.0309	3.05959
0.03095	3.05959
0.031	3.05959
0.03105	3.05992
0.0311	3.05927
0.03115	3.05959
0.0312	3.05992
0.03125	3.05959
0.0313	3.05927
0.03135	3.05959
0.0314	3.06024
0.03145	3.06057
0.0315	3.06122
0.03155	3.06122
0.0316	3.06186
0.03165	3.06251
0.0317	3.06316
0.03175	3.06349
0.0318	3.06414
0.03185	3.06479
0.0319	3.06543
0.03195	3.06673
0.032	3.06738
0.03205	3.06771
0.0321	3.06836
0.03215	3.069
0.0322	3.06965
0.03225	3.0703
0.0323	3.07095
0.03235	3.07128
0.0324	3.07193
0.03245	3.07225
0.0325	3.0729
0.03255	3.07355
0.0326	3.07452
0.03265	3.07485
0.0327	3.0755
0.03275	3.07647
0.0328	3.07679
0.03285	3.07777
0.0329	3.07874
0.03295	3.07971
0.033	3.08004
0.03305	3.08069
0.0331	3.08069
0.03315	3.08166
0.0332	3.08199
0.03325	3.08296
0.0333	3.08328
0.03335	3.08393
0.0334	3.08393
0.03345	3.08458
0.0335	3.08523
0.03355	3.08588
0.0336	3.08556
0.03365	3.08556
0.0337	3.08621
0.03375	3.08588
0.0338	3.08621
0.03385	3.08588
0.0339	3.08621
0.03395	3.08685
0.034	3.08685
0.03405	3.08718
0.0341	3.08718
0.03415	3.08718
0.0342	3.08783
0.03425	3.08815
0.0343	3.08848
0.03435	3.0888
0.0344	3.08945
0.03445	3.0901
0.0345	3.09042
0.03455	3.09107
0.0346	3.0914
0.03465	3.09205
0.0347	3.09237
0.03475	3.09302
0.0348	3.09335
0.03485	3.09432
0.0349	3.09464
0.03495	3.09497
0.035	3.09562
0.03505	3.09562
0.0351	3.09659
0.03515	3.09692
0.0352	3.09724
0.03525	3.09756
0.0353	3.09756
0.03535	3.09756
0.0354	3.09789
0.03545	3.09821
0.0355	3.09886
0.03555	3.09854
0.0356	3.09886
0.03565	3.09886
0.0357	3.09919
0.03575	3.09951
0.0358	3.09984
0.03585	3.09984
0.0359	3.10016
0.03595	3.10113
0.036	3.10113
0.03605	3.10178
0.0361	3.10211
0.03615	3.10243
0.0362	3.10341
0.03625	3.10341
0.0363	3.10406
0.03635	3.1047
0.0364	3.10535
0.03645	3.10535
0.0365	3.106
0.03655	3.10698
0.0366	3.10763
0.03665	3.10795
0.0367	3.10892
0.03675	3.10957
0.0368	3.11022
0.03685	3.1112
0.0369	3.11184
0.03695	3.11282
0.037	3.11379
0.03705	3.11444
0.0371	3.11541
0.03715	3.11704
0.0372	3.11801
0.03725	3.11898
0.0373	3.12028
0.03735	3.12158
0.0374	3.12255
0.03745	3.12353
0.0375	3.12515
0.03755	3.1258
0.0376	3.1271
0.03765	3.12807
0.0377	3.12937
0.03775	3.13002
0.0378	3.13034
0.03785	3.13132
0.0379	3.13164
0.03795	3.13229
0.038	3.13294
0.03805	3.13326
0.0381	3.13359
0.03815	3.13326
0.0382	3.13359
0.03825	3.13359
0.0383	3.13359
0.03835	3.13359
0.0384	3.13359
0.03845	3.13391
0.0385	3.13359
0.03855	3.13359
0.0386	3.13326
0.03865	3.13359
0.0387	3.13359
0.03875	3.13326
0.0388	3.13326
0.03885	3.13326
0.0389	3.13326
0.03895	3.13326
0.039	3.13359
0.03905	3.13326
0.0391	3.13294
0.03915	3.13294
0.0392	3.13326
0.03925	3.13326
0.0393	3.13326
0.03935	3.13359
0.0394	3.13424
0.03945	3.13456
0.0395	3.13521
0.03955	3.13586
0.0396	3.13586
0.03965	3.13683
0.0397	3.13781
0.03975	3.13878
0.0398	3.13943
0.03985	3.1404
0.0399	3.14105
0.03995	3.14203
0.04	3.143
0.04005	3.14365
0.0401	3.1443
0.04015	3.14462
0.0402	3.1456
0.04025	3.14625
0.0403	3.14657
0.04035	3.14722
0.0404	3.14754
0.04045	3.14787
0.0405	3.14852
0.04055	3.14884
0.0406	3.14949
0.04065	3.14949
0.0407	3.14982
0.04075	3.15014
0.0408	3.15047
0.04085	3.15079
0.0409	3.15111
0.04095	3.15111
0.041	3.15144
0.04105	3.15176
0.0411	3.15176
0.04115	3.15209
0.0412	3.15274
0.04125	3.15306
0.0413	3.15371
0.04135	3.15436
0.0414	3.15404
0.04145	3.15501
0.0415	3.15501
0.04155	3.15566
0.0416	3.15631
0.04165	3.15663
0.0417	3.15696
0.04175	3.15696
0.0418	3.15761
0.04185	3.15793
0.0419	3.15793
0.04195	3.15825
0.042	3.1589
0.04205	3.15923
0.0421	3.15923
0.04215	3.15988
0.0422	3.15955
0.04225	3.15955
0.0423	3.15988
0.04235	3.16053
0.0424	3.16085
0.04245	3.16085
0.0425	3.16118
0.04255	3.16182
0.0426	3.16215
0.04265	3.16247
0.0427	3.1628
0.04275	3.16345
0.0428	3.16345
0.04285	3.1641
0.0429	3.16377
0.04295	3.16475
0.043	3.16475
0.04305	3.16507
0.0431	3.16507
0.04315	3.16507
0.0432	3.16507
0.04325	3.16572
0.0433	3.16539
0.04335	3.16604
0.0434	3.16604
0.04345	3.16637
0.0435	3.16637
0.04355	3.16637
0.0436	3.16637
0.04365	3.16669
0.0437	3.16669
0.04375	3.16669
0.0438	3.16637
0.04385	3.16637
0.0439	3.16669
0.04395	3.16669
0.044	3.16669
0.04405	3.16669
0.0441	3.16637
0.04415	3.16637
0.0442	3.16702
0.04425	3.16669
0.0443	3.16637
0.04435	3.16669
0.0444	3.16669
0.04445	3.16702
0.0445	3.16702
0.04455	3.16702
0.0446	3.16734
0.04465	3.16734
0.0447	3.16767
0.04475	3.16799
0.0448	3.16832
0.04485	3.16896
0.0449	3.16929
0.04495	3.16961
0.045	3.17059
0.04505	3.17124
0.0451	3.17189
0.04515	3.17253
0.0452	3.17286
0.04525	3.17416
0.0453	3.17481
0.04535	3.17546
0.0454	3.17643
0.04545	3.17773
0.0455	3.17903
0.04555	3.18032
0.0456	3.18097
0.04565	3.18162
0.0457	3.18292
0.04575	3.18454
0.0458	3.18487
0.04585	3.18617
0.0459	3.18714
0.04595	3.18779
0.046	3.18811
0.04605	3.18909
0.0461	3.18973
0.04615	3.19006
0.0462	3.19071
0.04625	3.19136
0.0463	3.19168
0.04635	3.19233
0.0464	3.19233
0.04645	3.19266
0.0465	3.1933
0.04655	3.1933
0.0466	3.19363
0.04665	3.19428
0.0467	3.19395
0.04675	3.19493
0.0468	3.19558
0.04685	3.19525
0.0469	3.1959
0.04695	3.19623
0.047	3.1972
0.04705	3.19752
0.0471	3.19817
0.04715	3.1985
0.0472	3.19882
0.04725	3.1998
0.0473	3.20044
0.04735	3.20077
0.0474	3.20142
0.04745	3.20207
0.0475	3.20239
0.04755	3.20272
0.0476	3.20337
0.04765	3.20401
0.0477	3.20434
0.04775	3.20466
0.0478	3.20564
0.04785	3.20564
0.0479	3.20629
0.04795	3.20629
0.048	3.20661
0.04805	3.20726
0.0481	3.20726
0.04815	3.20758
0.0482	3.20823
0.04825	3.20823
0.0483	3.20856
0.04835	3.20856
0.0484	3.20888
0.04845	3.20921
0.0485	3.20953
0.04855	3.20888
0.0486	3.20953
0.04865	3.20986
0.0487	3.20953
0.04875	3.20986
0.0488	3.20953
0.04885	3.20953
0.0489	3.20953
0.04895	3.20953
0.049	3.20953
0.04905	3.20986
0.0491	3.20986
0.04915	3.20986
0.0492	3.20986
0.04925	3.21018
0.0493	3.21018
0.04935	3.21051
0.0494	3.21051
0.04945	3.21083
0.0495	3.21083
0.04955	3.2118
0.0496	3.2118
0.04965	3.21245
0.0497	3.2131
0.04975	3.21343
0.0498	3.21408
0.04985	3.21472
0.0499	3.21505
0.04995	3.2157
0.05	3.21602
0.05005	3.217
0.0501	3.21765
0.05015	3.21797
0.0502	3.21862
0.05025	3.21927
0.0503	3.21992
0.05035	3.22057
0.0504	3.22122
0.05045	3.22122
0.0505	3.22219
0.05055	3.22284
0.0506	3.22316
0.05065	3.22316
0.0507	3.22349
0.05075	3.22446
0.0508	3.22511
0.05085	3.22511
0.0509	3.22511
0.05095	3.22511
0.051	3.22576
0.05105	3.22608
0.0511	3.22576
0.05115	3.22641
0.0512	3.22608
0.05125	3.22641
0.0513	3.22673
0.05135	3.22673
0.0514	3.22706
0.05145	3.22738
0.0515	3.22738
0.05155	3.22738
0.0516	3.22771
0.05165	3.22803
0.0517	3.22836
0.05175	3.22836
0.0518	3.229
0.05185	3.22933
0.0519	3.22998
0.05195	3.2303
0.052	3.23095
0.05205	3.2316
0.0521	3.23257
0.05215	3.2329
0.0522	3.23322
0.05225	3.23387
0.0523	3.23452
0.05235	3.2355
0.0524	3.23614
0.05245	3.23744
0.0525	3.23777
0.05255	3.23874
0.0526	3.23939
0.05265	3.24004
0.0527	3.24036
0.05275	3.24166
0.0528	3.24231
0.05285	3.24264
0.0529	3.24361
0.05295	3.24393
0.053	3.24458
0.05305	3.24491
0.0531	3.24523
0.05315	3.24588
0.0532	3.24588
0.05325	3.24653
0.0533	3.24685
0.05335	3.2475
0.0534	3.2475
0.05345	3.24783
0.0535	3.24815
0.05355	3.2488
0.0536	3.2488
0.05365	3.2488
0.0537	3.24945
0.05375	3.24978
0.0538	3.24978
0.05385	3.24978
0.0539	3.25042
0.05395	3.25042
0.054	3.25075
0.05405	3.25107
0.0541	3.2514
0.05415	3.25172
0.0542	3.25172
0.05425	3.25237
0.0543	3.25237
0.05435	3.25302
0.0544	3.25399
0.05445	3.25399
0.0545	3.25464
0.05455	3.25562
0.0546	3.25627
0.05465	3.25692
0.0547	3.25821
0.05475	3.25886
0.0548	3.25984
0.05485	3.26081
0.0549	3.26146
0.05495	3.26308
0.055	3.26406
0.05505	3.26503
0.0551	3.266
0.05515	3.26698
0.0552	3.26827
0.05525	3.26892
0.0553	3.2699
0.05535	3.27055
0.0554	3.2712
0.05545	3.27217
0.0555	3.27314
0.05555	3.27347
0.0556	3.27379
0.05565	3.27444
0.0557	3.27509
0.05575	3.27509
0.0558	3.27574
0.05585	3.27606
0.0559	3.27704
0.05595	3.27704
0.056	3.27671
0.05605	3.27736
0.0561	3.27769
0.05615	3.27801
0.0562	3.27801
0.05625	3.27801
0.0563	3.27801
0.05635	3.27801
0.0564	3.27834
0.05645	3.27834
0.0565	3.27801
0.05655	3.27801
0.0566	3.27769
0.05665	3.27769
0.0567	3.27704
0.05675	3.27704
0.0568	3.27671
0.05685	3.27671
0.0569	3.27639
0.05695	3.27639
0.057	3.27606
0.05705	3.27606
0.0571	3.27639
0.05715	3.27606
0.0572	3.27639
0.05725	3.27606
0.0573	3.27671
0.05735	3.27704
0.0574	3.27736
0.05745	3.27769
0.0575	3.27834
0.05755	3.27866
0.0576	3.27963
0.05765	3.28061
0.0577	3.28126
0.05775	3.28223
0.0578	3.2832
0.05785	3.28418
0.0579	3.28483
0.05795	3.28645
0.058	3.28742
0.05805	3.2884
0.0581	3.28969
0.05815	3.29034
0.0582	3.29164
0.05825	3.29294
0.0583	3.29391
0.05835	3.29521
0.0584	3.29651
0.05845	3.29683
0.0585	3.29846
0.05855	3.29976
0.0586	3.30073
0.05865	3.3017
0.0587	3.30268
0.05875	3.30333
0.0588	3.3043
0.05885	3.3056
0.0589	3.30625
0.05895	3.30722
0.059	3.30819
0.05905	3.30884
0.0591	3.30949
0.05915	3.31014
0.0592	3.31144
0.05925	3.31176
0.0593	3.31274
0.05935	3.31339
0.0594	3.31404
0.05945	3.31468
0.0595	3.31533
0.05955	3.31566
0.0596	3.31631
0.05965	3.31663
0.0597	3.31728
0.05975	3.31728
0.0598	3.31696
0.05985	3.31761
0.0599	3.31728
0.05995	3.31728
0.06	3.31696
0.06005	3.31696
0.0601	3.31663
0.06015	3.31631
0.0602	3.31631
0.06025	3.31598
0.0603	3.31566
0.06035	3.31533
0.0604	3.31533
0.06045	3.31533
0.0605	3.31501
0.06055	3.31436
0.0606	3.31468
0.06065	3.31436
0.0607	3.31371
0.06075	3.31404
0.0608	3.31371
0.06085	3.31371
0.0609	3.31306
0.06095	3.31339
0.061	3.31339
0.06105	3.31339
0.0611	3.31306
0.06115	3.31306
0.0612	3.31371
0.06125	3.31339
0.0613	3.31339
0.06135	3.31371
0.0614	3.31468
0.06145	3.31468
0.0615	3.31501
0.06155	3.31566
0.0616	3.31631
0.06165	3.31663
0.0617	3.31761
0.06175	3.31793
0.0618	3.3189
0.06185	3.31923
0.0619	3.31955
0.06195	3.3202
0.062	3.32085
0.06205	3.32118
0.0621	3.32215
0.06215	3.32182
0.0622	3.3228
0.06225	3.32345
0.0623	3.3241
0.06235	3.3241
0.0624	3.32475
0.06245	3.32507
0.0625	3.32572
0.06255	3.32637
0.0626	3.32702
0.06265	3.32702
0.0627	3.32767
0.06275	3.32799
0.0628	3.32832
0.06285	3.32896
0.0629	3.32929
0.06295	3.32961
0.063	3.33026
0.06305	3.33091
0.0631	3.33124
0.06315	3.33188
0.0632	3.33253
0.06325	3.33383
0.0633	3.33448
0.06335	3.33513
0.0634	3.3361
0.06345	3.33708
0.0635	3.33773
0.06355	3.3387
0.0636	3.33935
0.06365	3.34
0.0637	3.34032
0.06375	3.34162
0.0638	3.34227
0.06385	3.34259
0.0639	3.34324
0.06395	3.34357
0.064	3.34389
0.06405	3.34389
0.0641	3.34422
0.06415	3.34454
0.0642	3.34454
0.06425	3.34454
0.0643	3.34487
0.06435	3.34487
0.0644	3.34487
0.06445	3.34454
0.0645	3.34487
0.06455	3.34519
0.0646	3.34487
0.06465	3.34552
0.0647	3.34519
0.06475	3.34552
0.0648	3.34584
0.06485	3.34649
0.0649	3.34616
0.06495	3.34681
0.065	3.34714
0.06505	3.34746
0.0651	3.34714
0.06515	3.34811
0.0652	3.34876
0.06525	3.34909
0.0653	3.34876
0.06535	3.34941
0.0654	3.34941
0.06545	3.34973
0.0655	3.35006
0.06555	3.35038
0.0656	3.35038
0.06565	3.35103
0.0657	3.35136
0.06575	3.35168
0.0658	3.35233
0.06585	3.35266
0.0659	3.35233
0.06595	3.35266
0.066	3.35298
0.06605	3.3533
0.0661	3.35363
0.06615	3.35395
0.0662	3.35395
0.06625	3.3546
0.0663	3.35493
0.06635	3.3546
0.0664	3.35525
0.06645	3.35525
0.0665	3.35558
0.06655	3.35558
0.0666	3.35558
0.06665	3.35558
0.0667	3.35623
0.06675	3.35623
0.0668	3.35655
0.06685	3.3559
0.0669	3.3559
0.06695	3.35623
0.067	3.35623
0.06705	3.35623
0.0671	3.3559
0.06715	3.35687
0.0672	3.35655
0.06725	3.35655
0.0673	3.3572
0.06735	3.35752
0.0674	3.35785
0.06745	3.35785
0.0675	3.35785
0.06755	3.3585
0.0676	3.35817
0.06765	3.3585
0.0677	3.3585
0.06775	3.3585
0.0678	3.35882
0.06785	3.3585
0.0679	3.3585
0.06795	3.35785
0.068	3.35785
0.06805	3.35752
0.0681	3.35752
0.06815	3.35687
0.0682	3.3572
0.06825	3.3572
0.0683	3.3572
0.06835	3.35687
0.0684	3.35752
0.06845	3.35785
0.0685	3.35817
0.06855	3.3585
0.0686	3.35882
0.06865	3.35882
0.0687	3.35947
0.06875	3.36044
0.0688	3.36077
0.06885	3.36239
0.0689	3.36239
0.06895	3.36304
0.069	3.36401
0.06905	3.36466
0.0691	3.36564
0.06915	3.36661
0.0692	3.36726
0.06925	3.36823
0.0693	3.36921
0.06935	3.37018
0.0694	3.37115
0.06945	3.37245
0.0695	3.37343
0.06955	3.3744
0.0696	3.3757
0.06965	3.37602
0.0697	3.37732
0.06975	3.37797
0.0698	3.37927
0.06985	3.38024
0.0699	3.38057
0.06995	3.38154
0.07	3.38186
0.07005	3.38219
0.0701	3.38251
0.07015	3.38316
0.0702	3.38316
0.07025	3.38381
0.0703	3.38414
0.07035	3.38414
0.0704	3.38446
0.07045	3.38414
0.0705	3.38446
0.07055	3.38511
0.0706	3.38511
0.07065	3.38511
0.0707	3.38511
0.07075	3.38543
0.0708	3.38576
0.07085	3.38641
0.0709	3.38673
0.07095	3.38673
0.071	3.38738
0.07105	3.38803
0.0711	3.38803
0.07115	3.38836
0.0712	3.38933
0.07125	3.38965
0.0713	3.3903
0.07135	3.39063
0.0714	3.39095
0.07145	3.39128
0.0715	3.39193
0.07155	3.39257
0.0716	3.3929
0.07165	3.39322
0.0717	3.39355
0.07175	3.3942
0.0718	3.39452
0.07185	3.39452
0.0719	3.39517
0.07195	3.3955
0.072	3.3955
0.07205	3.39582
0.0721	3.39582
0.07215	3.39582
0.0722	3.39582
0.07225	3.39582
0.0723	3.39582
0.07235	3.39582
0.0724	3.39582
0.07245	3.3955
0.0725	3.39517
0.07255	3.39517
0.0726	3.39517
0.07265	3.39452
0.0727	3.39485
0.07275	3.39452
0.0728	3.3942
0.07285	3.39452
0.0729	3.39452
0.07295	3.39452
0.073	3.39517
0.07305	3.39485
0.0731	3.39485
0.07315	3.3955
0.0732	3.3955
0.07325	3.3955
0.0733	3.3955
0.07335	3.39582
0.0734	3.39582
0.07345	3.39614
0.0735	3.39647
0.07355	3.39647
0.0736	3.39744
0.07365	3.39777
0.0737	3.39777
0.07375	3.39874
0.0738	3.39907
0.07385	3.40004
0.0739	3.40101
0.07395	3.40199
0.074	3.40264
0.07405	3.40361
0.0741	3.40491
0.07415	3.40556
0.0742	3.40685
0.07425	3.4075
0.0743	3.4088
0.07435	3.40978
0.0744	3.41107
0.07445	3.4114
0.0745	3.4127
0.07455	3.41399
0.0746	3.41464
0.07465	3.41594
0.0747	3.41627
0.07475	3.41724
0.0748	3.41821
0.07485	3.41919
0.0749	3.42016
0.07495	3.42049
0.075	3.42146
0.07505	3.42211
0.0751	3.42276
0.07515	3.42373
0.0752	3.42406
0.07525	3.4247
0.0753	3.42535
0.07535	3.42568
0.0754	3.42698
0.07545	3.42665
0.0755	3.42763
0.07555	3.42795
0.0756	3.42827
0.07565	3.42827
0.0757	3.4286
0.07575	3.42892
0.0758	3.4286
0.07585	3.42892
0.0759	3.42925
0.07595	3.42892
0.076	3.42892
0.07605	3.42925
0.0761	3.4286
0.07615	3.4286
0.0762	3.4286
0.07625	3.42892
0.0763	3.42892
0.07635	3.42892
0.0764	3.42892
0.07645	3.4286
0.0765	3.4286
0.07655	3.4286
0.0766	3.42827
0.07665	3.4286
0.0767	3.42827
0.07675	3.42795
0.0768	3.42827
0.07685	3.42763
0.0769	3.42795
0.07695	3.4273
0.077	3.42665
0.07705	3.42698
0.0771	3.42665
0.07715	3.42698
0.0772	3.42698
0.07725	3.4273
0.0773	3.42698
0.07735	3.42795
0.0774	3.4286
0.07745	3.4286
0.0775	3.42892
0.07755	3.4299
0.0776	3.43055
0.07765	3.4312
0.0777	3.43217
0.07775	3.43314
0.0778	3.43379
0.07785	3.43477
0.0779	3.43541
0.07795	3.43606
0.078	3.43704
0.07805	3.43801
0.0781	3.43898
0.07815	3.43996
0.0782	3.43996
0.07825	3.44126
0.0783	3.44191
0.07835	3.44223
0.0784	3.44353
0.07845	3.44385
0.0785	3.44418
0.07855	3.44483
0.0786	3.4458
0.07865	3.44645
0.0787	3.44677
0.07875	3.44742
0.0788	3.4484
0.07885	3.44872
0.0789	3.44969
0.07895	3.44969
0.079	3.45034
0.07905	3.45099
0.0791	3.45164
0.07915	3.45197
0.0792	3.45229
0.07925	3.45262
0.0793	3.45294
0.07935	3.45359
0.0794	3.45391
0.07945	3.45424
0.0795	3.45424
0.07955	3.45456
0.0796	3.45489
0.07965	3.45489
0.0797	3.45521
0.07975	3.45554
0.0798	3.45586
0.07985	3.45619
0.0799	3.45619
0.07995	3.45683
0.08	3.45683
0.08005	3.45748
0.0801	3.45781
0.08015	3.45813
0.0802	3.45813
0.08025	3.45911
0.0803	3.45943
0.08035	3.45976
0.0804	3.4604
0.08045	3.46073
0.0805	3.46073
0.08055	3.4617
0.0806	3.46138
0.08065	3.46203
0.0807	3.46268
0.08075	3.46235
0.0808	3.463
0.08085	3.463
0.0809	3.46365
0.08095	3.46333
0.081	3.46365
0.08105	3.46397
0.0811	3.4643
0.08115	3.46495
0.0812	3.46495
0.08125	3.4656
0.0813	3.4656
0.08135	3.46592
0.0814	3.46625
0.08145	3.4669
0.0815	3.4669
0.08155	3.46754
0.0816	3.46819
0.08165	3.46884
0.0817	3.46884
0.08175	3.46917
0.0818	3.46949
0.08185	3.47014
0.0819	3.47014
0.08195	3.46982
0.082	3.47014
0.08205	3.47047
0.0821	3.47079
0.08215	3.47079
0.0822	3.47079
0.08225	3.47111
0.0823	3.47111
0.08235	3.47176
0.0824	3.47209
0.08245	3.47176
0.0825	3.47241
0.08255	3.47241
0.0826	3.47274
0.08265	3.47274
0.0827	3.47306
0.08275	3.47371
0.0828	3.47371
0.08285	3.47404
0.0829	3.47404
0.08295	3.47468
0.083	3.47468
0.08305	3.47533
0.0831	3.47566
0.08315	3.47566
0.0832	3.47566
0.08325	3.47631
0.0833	3.47631
0.08335	3.47663
0.0834	3.47663
0.08345	3.47728
0.0835	3.47761
0.08355	3.47728
0.0836	3.47761
0.08365	3.47793
0.0837	3.47793
0.08375	3.47858
0.0838	3.47858
0.08385	3.4789
0.0839	3.47923
0.08395	3.47988
0.084	3.4802
0.08405	3.48053
0.0841	3.48085
0.08415	3.48118
0.0842	3.48182
0.08425	3.48182
0.0843	3.48215
0.08435	3.48215
0.0844	3.48247
0.08445	3.48247
0.0845	3.4828
0.08455	3.48312
0.0846	3.48377
0.08465	3.48442
0.0847	3.48442
0.08475	3.48507
0.0848	3.48507
0.08485	3.48572
0.0849	3.48604
0.08495	3.48637
0.085	3.48669
0.08505	3.48734
0.0851	3.48799
0.08515	3.48831
0.0852	3.48896
0.08525	3.48896
0.0853	3.48961
0.08535	3.48994
0.0854	3.49026
0.08545	3.49124
0.0855	3.49091
0.08555	3.49188
0.0856	3.49156
0.08565	3.49221
0.0857	3.49318
0.08575	3.49318
0.0858	3.49318
0.08585	3.49416
0.0859	3.49383
0.08595	3.49481
0.086	3.49545
0.08605	3.49643
0.0861	3.4974
0.08615	3.4974
0.0862	3.49805
0.08625	3.49838
0.0863	3.49935
0.08635	3.5
0.0864	3.50032
0.08645	3.50097
0.0865	3.5013
0.08655	3.5013
0.0866	3.50162
0.08665	3.50227
0.0867	3.50259
0.08675	3.50292
0.0868	3.50324
0.08685	3.50324
0.0869	3.50324
0.08695	3.50357
0.087	3.50357
0.08705	3.50422
0.0871	3.50389
0.08715	3.50454
0.0872	3.50454
0.08725	3.50487
0.0873	3.50519
0.08735	3.50519
0.0874	3.50552
0.08745	3.50584
0.0875	3.50649
0.08755	3.50649
0.0876	3.50681
0.08765	3.50714
0.0877	3.50746
0.08775	3.50746
0.0878	3.50844
0.08785	3.50844
0.0879	3.50844
0.08795	3.50909
0.088	3.50909
0.08805	3.50876
0.0881	3.50909
0.08815	3.50909
0.0882	3.50909
0.08825	3.50909
0.0883	3.50876
0.08835	3.50941
0.0884	3.50909
0.08845	3.50941
0.0885	3.50973
0.08855	3.50973
0.0886	3.51038
0.08865	3.51038
0.0887	3.51103
0.08875	3.51103
0.0888	3.51103
0.08885	3.51168
0.0889	3.51201
0.08895	3.51266
0.089	3.51298
0.08905	3.5133
0.0891	3.5133
0.08915	3.51395
0.0892	3.51395
0.08925	3.51395
0.0893	3.51395
0.08935	3.51395
0.0894	3.51363
0.08945	3.51395
0.0895	3.51395
0.08955	3.51363
0.0896	3.5133
0.08965	3.5133
0.0897	3.51298
0.08975	3.5133
0.0898	3.51266
0.08985	3.51201
0.0899	3.51168
0.08995	3.51103
0.09	3.51071
0.09005	3.51006
0.0901	3.51038
0.09015	3.51038
0.0902	3.50973
0.09025	3.50941
0.0903	3.51006
0.09035	3.50973
0.0904	3.51006
0.09045	3.51038
0.0905	3.51071
0.09055	3.51136
0.0906	3.51201
0.09065	3.51266
0.0907	3.51266
0.09075	3.5133
0.0908	3.51363
0.09085	3.51428
0.0909	3.51525
0.09095	3.51558
0.091	3.51623
0.09105	3.51687
0.0911	3.5172
0.09115	3.51785
0.0912	3.5185
0.09125	3.5185
0.0913	3.51882
0.09135	3.52012
0.0914	3.52012
0.09145	3.52109
0.0915	3.52142
0.09155	3.52174
0.0916	3.52239
0.09165	3.52337
0.0917	3.52401
0.09175	3.52434
0.0918	3.52499
0.09185	3.52629
0.0919	3.52694
0.09195	3.52758
0.092	3.52823
0.09205	3.52953
0.0921	3.52986
0.09215	3.53083
0.0922	3.53148
0.09225	3.5318
0.0923	3.5331
0.09235	3.53375
0.0924	3.53408
0.09245	3.5344
0.0925	3.53472
0.09255	3.53505
0.0926	3.53505
0.09265	3.53537
0.0927	3.5357
0.09275	3.5357
0.0928	3.53602
0.09285	3.53537
0.0929	3.5357
0.09295	3.53537
0.093	3.53602
0.09305	3.5357
0.0931	3.5357
0.09315	3.53537
0.0932	3.53602
0.09325	3.53602
0.0933	3.53635
0.09335	3.537
0.0934	3.537
0.09345	3.53829
0.0935	3.53797
0.09355	3.53862
0.0936	3.53927
0.09365	3.54024
0.0937	3.54089
0.09375	3.54089
0.0938	3.54154
0.09385	3.54219
0.0939	3.54219
0.09395	3.54284
0.094	3.54316
0.09405	3.54381
0.0941	3.54316
0.09415	3.54349
0.0942	3.54414
0.09425	3.54414
0.0943	3.54414
0.09435	3.54414
0.0944	3.54381
0.09445	3.54414
0.0945	3.54381
0.09455	3.54446
0.0946	3.54446
0.09465	3.54414
0.0947	3.54381
0.09475	3.54381
0.0948	3.54414
0.09485	3.54381
0.0949	3.54446
0.09495	3.54414
0.095	3.54446
0.09505	3.54446
0.0951	3.54479
0.09515	3.54479
0.0952	3.54511
0.09525	3.54511
0.0953	3.54543
0.09535	3.54511
0.0954	3.54543
0.09545	3.54576
0.0955	3.54576
0.09555	3.54576
0.0956	3.54576
0.09565	3.54641
0.0957	3.54641
0.09575	3.54641
0.0958	3.54706
0.09585	3.54608
0.0959	3.54706
0.09595	3.54738
0.096	3.54706
0.09605	3.54738
0.0961	3.54771
0.09615	3.54803
0.0962	3.54868
0.09625	3.549
0.0963	3.54965
0.09635	3.5503
0.0964	3.55095
0.09645	3.5516
0.0965	3.55257
0.09655	3.55355
0.0966	3.55387
0.09665	3.55485
0.0967	3.55614
0.09675	3.55647
0.0968	3.55744
0.09685	3.55777
0.0969	3.55874
0.09695	3.55907
0.097	3.55971
0.09705	3.56036
0.0971	3.56134
0.09715	3.56134
0.0972	3.56199
0.09725	3.56231
0.0973	3.56264
0.09735	3.56296
0.0974	3.56296
0.09745	3.56328
0.0975	3.56426
0.09755	3.56393
0.0976	3.56458
0.09765	3.56491
0.0977	3.56523
0.09775	3.56588
0.0978	3.56588
0.09785	3.56653
0.0979	3.56685
0.09795	3.56815
0.098	3.56783
0.09805	3.56815
0.0981	3.56945
0.09815	3.56978
0.0982	3.5701
0.09825	3.57075
0.0983	3.5714
0.09835	3.5714
0.0984	3.57205
0.09845	3.57237
0.0985	3.5727
0.09855	3.57302
0.0986	3.57399
0.09865	3.57432
0.0987	3.57497
0.09875	3.57497
0.0988	3.57497
0.09885	3.57594
0.0989	3.57627
0.09895	3.57627
0.099	3.57627
0.09905	3.57692
[truncated: 5,812 more rows]
