# Supplementary material for: An evolutionarily conserved glycine-tyrosine motif forms a folding core in outer membrane proteins
Source: PLoS One. 2017 Aug 3;12(8):e0182016. doi: 10.1371/journal.pone.0182016 (PMC5542473; doi:10.1371/journal.pone.0182016)
Supplement: S1 File — (ZIP) [file pone.0182016.s001.zip › OmpX stopflow RAW data/OmpX WT 3/ompx_wt_ch1_036.bka]

BIO-KINE ASCII FILE
_COMMENT	External device
_COMMENT	Kinetics measurement
_COMMENT	Y Unit : Volt, X Unit : s
_COMMENT	Timebase 1 = .00005 s 5001 pts
_COMMENT	Timebase 2 = .001 s 2749 pts
_COMMENT	Timebase 3 = .5 s 44 pts
_SFM	SFM-300 /S Advanced mode
_SFM	Ratio : S1: 950, S2: 950, S3: 100
_SFM	Content : S1: , S2: , S3:
_SFM	Concentration : S1: , S2: , S3:
_SFM	Total volume : 422 �l Flow : 14 mL/s
_SFM	Acquisition start : 10 ms before stop
_SFM	cuve=FC-08, s1=10 ml , s2=10 ml , s3=1.9 ml
_UNITX	s
_UNITY	Volt
_DELTAX	0
_DATA
1e-300	2.49684
5e-5	2.50852
1e-4	2.5202
1.5e-4	2.53091
2e-4	2.54162
2.5e-4	2.55168
3e-4	2.56142
3.5e-4	2.57083
4e-4	2.57959
4.5e-4	2.58771
5e-4	2.59485
5.5e-4	2.60134
6e-4	2.60815
6.5e-4	2.61367
7e-4	2.61854
7.5e-4	2.62276
8e-4	2.6273
8.5e-4	2.63087
9e-4	2.63477
9.5e-4	2.63769
0.001	2.64061
0.00105	2.64353
0.0011	2.64613
0.00115	2.64872
0.0012	2.65099
0.00125	2.65391
0.0013	2.65651
0.00135	2.65911
0.0014	2.6617
0.00145	2.66365
0.0015	2.6669
0.00155	2.67014
0.0016	2.67306
0.00165	2.67598
0.0017	2.67955
0.00175	2.68312
0.0018	2.68702
0.00185	2.69059
0.0019	2.69513
0.00195	2.69838
0.002	2.70292
0.00205	2.70649
0.0021	2.71006
0.00215	2.71395
0.0022	2.71688
0.00225	2.72012
0.0023	2.72207
0.00235	2.72402
0.0024	2.72531
0.00245	2.72564
0.0025	2.72531
0.00255	2.72434
0.0026	2.72272
0.00265	2.72109
0.0027	2.71915
0.00275	2.7159
0.0028	2.71201
0.00285	2.70811
0.0029	2.70357
0.00295	2.69838
0.003	2.69286
0.00305	2.68637
0.0031	2.68053
0.00315	2.67371
0.0032	2.66722
0.00325	2.65976
0.0033	2.65229
0.00335	2.6445
0.0034	2.63671
0.00345	2.62925
0.0035	2.62146
0.00355	2.61367
0.0036	2.60653
0.00365	2.59939
0.0037	2.5929
0.00375	2.58673
0.0038	2.58187
0.00385	2.577
0.0039	2.5731
0.00395	2.56953
0.004	2.56726
0.00405	2.56596
0.0041	2.56499
0.00415	2.56531
0.0042	2.56661
0.00425	2.56921
0.0043	2.5718
0.00435	2.57635
0.0044	2.58122
0.00445	2.58738
0.0045	2.59355
0.00455	2.60134
0.0046	2.60945
0.00465	2.61919
0.0047	2.62828
0.00475	2.63899
0.0048	2.65002
0.00485	2.66138
0.0049	2.67274
0.00495	2.68539
0.005	2.6974
0.00505	2.71038
0.0051	2.72272
0.00515	2.73602
0.0052	2.74836
0.00525	2.76134
0.0053	2.774
0.00535	2.78665
0.0054	2.79898
0.00545	2.81132
0.0055	2.82333
0.00555	2.83468
0.0056	2.84604
0.00565	2.85675
0.0057	2.86714
0.00575	2.87688
0.0058	2.88661
0.00585	2.89537
0.0059	2.90414
0.00595	2.91225
0.006	2.91971
0.00605	2.92653
0.0061	2.9327
0.00615	2.93821
0.0062	2.94308
0.00625	2.94698
0.0063	2.95022
0.00635	2.95314
0.0064	2.95509
0.00645	2.95606
0.0065	2.95574
0.00655	2.95509
0.0066	2.95379
0.00665	2.9512
0.0067	2.94795
0.00675	2.94406
0.0068	2.93984
0.00685	2.93464
0.0069	2.92913
0.00695	2.92328
0.007	2.91647
0.00705	2.90933
0.0071	2.90187
0.00715	2.89473
0.0072	2.88661
0.00725	2.87817
0.0073	2.87038
0.00735	2.86162
0.0074	2.85318
0.00745	2.84442
0.0075	2.83566
0.00755	2.82657
0.0076	2.81781
0.00765	2.80872
0.0077	2.79898
0.00775	2.79022
0.0078	2.78081
0.00785	2.77172
0.0079	2.76264
0.00795	2.75322
0.008	2.74414
0.00805	2.73505
0.0081	2.72629
0.00815	2.7172
0.0082	2.70941
0.00825	2.70065
0.0083	2.69286
0.00835	2.68507
0.0084	2.67793
0.00845	2.67079
0.0085	2.6643
0.00855	2.65813
0.0086	2.65262
0.00865	2.64742
0.0087	2.64288
0.00875	2.63899
0.0088	2.63509
0.00885	2.63152
0.0089	2.62925
0.00895	2.62698
0.009	2.62503
0.00905	2.62438
0.0091	2.62341
0.00915	2.62341
0.0092	2.62406
0.00925	2.62471
0.0093	2.62535
0.00935	2.6273
0.0094	2.6286
0.00945	2.6312
0.0095	2.63347
0.00955	2.63574
0.0096	2.63899
0.00965	2.64288
0.0097	2.64677
0.00975	2.65099
0.0098	2.65521
0.00985	2.66041
0.0099	2.66527
0.00995	2.67047
0.01	2.67598
0.01005	2.6815
0.0101	2.68767
0.01015	2.69383
0.0102	2.69967
0.01025	2.70617
0.0103	2.71168
0.01035	2.71785
0.0104	2.72434
0.01045	2.73083
0.0105	2.737
0.01055	2.74349
0.0106	2.74868
0.01065	2.75452
0.0107	2.76101
0.01075	2.76621
0.0108	2.77107
0.01085	2.77594
0.0109	2.78081
0.01095	2.78471
0.011	2.78828
0.01105	2.79184
0.0111	2.79541
0.01115	2.79801
0.0112	2.80061
0.01125	2.80223
0.0113	2.80353
0.01135	2.8058
0.0114	2.80677
0.01145	2.8071
0.0115	2.80775
0.01155	2.80807
0.0116	2.8084
0.01165	2.80775
0.0117	2.8071
0.01175	2.80645
0.0118	2.80483
0.01185	2.80288
0.0119	2.80126
0.01195	2.79898
0.012	2.79671
0.01205	2.79379
0.0121	2.79152
0.01215	2.78828
0.0122	2.78471
0.01225	2.78178
0.0123	2.77854
0.01235	2.77529
0.0124	2.77172
0.01245	2.76815
0.0125	2.76491
0.01255	2.76199
0.0126	2.75874
0.01265	2.75582
0.0127	2.7529
0.01275	2.74998
0.0128	2.74771
0.01285	2.74511
0.0129	2.74284
0.01295	2.74057
0.013	2.73927
0.01305	2.73732
0.0131	2.7357
0.01315	2.7344
0.0132	2.73375
0.01325	2.73278
0.0133	2.73213
0.01335	2.7318
0.0134	2.73148
0.01345	2.73116
0.0135	2.73116
0.01355	2.73148
0.0136	2.7318
0.01365	2.7318
0.0137	2.73245
0.01375	2.73278
0.0138	2.7331
0.01385	2.73375
0.0139	2.73408
0.01395	2.73473
0.014	2.73537
0.01405	2.73602
0.0141	2.73635
0.01415	2.73732
0.0142	2.73797
0.01425	2.7383
0.0143	2.73894
0.01435	2.73927
0.0144	2.74024
0.01445	2.74089
0.0145	2.74122
0.01455	2.74187
0.0146	2.74284
0.01465	2.74316
0.0147	2.74349
0.01475	2.74446
0.0148	2.74511
0.01485	2.74511
0.0149	2.74608
0.01495	2.74641
0.015	2.74738
0.01505	2.74738
0.0151	2.74771
0.01515	2.74771
0.0152	2.74868
0.01525	2.74836
0.0153	2.74901
0.01535	2.74901
0.0154	2.74933
0.01545	2.74901
0.0155	2.74933
0.01555	2.74965
0.0156	2.74965
0.01565	2.74965
0.0157	2.74965
0.01575	2.7503
0.0158	2.7503
0.01585	2.74965
0.0159	2.75063
0.01595	2.75095
0.016	2.75128
0.01605	2.75128
0.0161	2.75193
0.01615	2.75193
0.0162	2.75258
0.01625	2.7529
0.0163	2.75322
0.01635	2.7542
0.0164	2.75452
0.01645	2.75452
0.0165	2.7555
0.01655	2.75582
0.0166	2.75647
0.01665	2.75679
0.0167	2.75744
0.01675	2.75777
0.0168	2.75842
0.01685	2.75874
0.0169	2.75907
0.01695	2.76004
0.017	2.76036
0.01705	2.76101
0.0171	2.76134
0.01715	2.76199
0.0172	2.76264
0.01725	2.76264
0.0173	2.76296
0.01735	2.76296
0.0174	2.76361
0.01745	2.76426
0.0175	2.76426
0.01755	2.76491
0.0176	2.76523
0.01765	2.76556
0.0177	2.76556
0.01775	2.76621
0.0178	2.76588
0.01785	2.76653
0.0179	2.76686
0.01795	2.76686
0.018	2.7675
0.01805	2.7675
0.0181	2.76815
0.01815	2.76848
0.0182	2.7688
0.01825	2.76945
0.0183	2.76945
0.01835	2.77043
0.0184	2.77043
0.01845	2.77107
0.0185	2.77172
0.01855	2.77172
0.0186	2.77205
0.01865	2.7727
0.0187	2.7727
0.01875	2.77335
0.0188	2.77335
0.01885	2.77367
0.0189	2.774
0.01895	2.774
0.019	2.774
0.01905	2.77464
0.0191	2.77529
0.01915	2.77562
0.0192	2.77594
0.01925	2.77627
0.0193	2.77659
0.01935	2.77659
0.0194	2.77724
0.01945	2.77757
0.0195	2.77789
0.01955	2.77821
0.0196	2.77886
0.01965	2.77886
0.0197	2.77886
0.01975	2.77919
0.0198	2.77886
0.01985	2.77919
0.0199	2.77919
0.01995	2.77951
0.02	2.77854
0.02005	2.77886
0.0201	2.77919
0.02015	2.77886
0.0202	2.77886
0.02025	2.77886
0.0203	2.77854
0.02035	2.77886
0.0204	2.77919
0.02045	2.77886
0.0205	2.77886
0.02055	2.77854
0.0206	2.77886
0.02065	2.77886
0.0207	2.77919
0.02075	2.77919
0.0208	2.78016
0.02085	2.78016
0.0209	2.78016
0.02095	2.78081
0.021	2.78114
0.02105	2.78146
0.0211	2.78211
0.02115	2.78243
0.0212	2.78211
0.02125	2.78276
0.0213	2.78308
0.02135	2.78373
0.0214	2.78373
0.02145	2.78373
0.0215	2.78373
0.02155	2.78438
0.0216	2.78406
0.02165	2.78406
0.0217	2.78438
0.02175	2.78406
0.0218	2.78406
0.02185	2.78373
0.0219	2.78406
0.02195	2.78438
0.022	2.78341
0.02205	2.78373
0.0221	2.78373
0.02215	2.78373
0.0222	2.78341
0.02225	2.78373
0.0223	2.78373
0.02235	2.78471
0.0224	2.78438
0.02245	2.78471
0.0225	2.78503
0.02255	2.78535
0.0226	2.78568
0.02265	2.78633
0.0227	2.78698
0.02275	2.78795
0.0228	2.7886
0.02285	2.78925
0.0229	2.79022
0.02295	2.79087
0.023	2.79184
0.02305	2.79282
0.0231	2.79379
0.02315	2.79444
0.0232	2.79477
0.02325	2.79574
0.0233	2.79671
0.02335	2.79704
0.0234	2.79769
0.02345	2.79801
0.0235	2.79834
0.02355	2.79866
0.0236	2.79866
0.02365	2.79866
0.0237	2.79866
0.02375	2.79866
0.0238	2.79898
0.02385	2.79834
0.0239	2.79866
0.02395	2.79834
0.024	2.79834
0.02405	2.79834
0.0241	2.79834
0.02415	2.79801
0.0242	2.79769
0.02425	2.79834
0.0243	2.79769
0.02435	2.79801
0.0244	2.79769
0.02445	2.79834
0.0245	2.79866
0.02455	2.79866
0.0246	2.79963
0.02465	2.79963
0.0247	2.80061
0.02475	2.80061
0.0248	2.80191
0.02485	2.80223
0.0249	2.8032
0.02495	2.80353
0.025	2.80483
0.02505	2.80515
0.0251	2.80548
0.02515	2.80645
0.0252	2.8071
0.02525	2.80742
0.0253	2.80807
0.02535	2.8084
0.0254	2.80905
0.02545	2.80937
0.0255	2.81034
0.02555	2.81067
0.0256	2.81034
0.02565	2.81099
0.0257	2.81099
0.02575	2.81132
0.0258	2.81229
0.02585	2.81294
0.0259	2.81359
0.02595	2.81359
0.026	2.81489
0.02605	2.81489
0.0261	2.81554
0.02615	2.81619
0.0262	2.81683
0.02625	2.81716
0.0263	2.81813
0.02635	2.81846
0.0264	2.81878
0.02645	2.81911
0.0265	2.81976
0.02655	2.81976
0.0266	2.82008
0.02665	2.82073
0.0267	2.8204
0.02675	2.82105
0.0268	2.82138
0.02685	2.82105
0.0269	2.82138
0.02695	2.82105
0.027	2.82138
0.02705	2.82105
0.0271	2.82105
0.02715	2.82105
0.0272	2.82073
0.02725	2.82073
0.0273	2.8204
0.02735	2.8204
0.0274	2.8204
0.02745	2.81976
0.0275	2.8204
0.02755	2.82008
0.0276	2.82008
0.02765	2.81976
0.0277	2.82008
0.02775	2.8204
0.0278	2.82008
0.02785	2.8204
0.0279	2.8204
0.02795	2.82105
0.028	2.82073
0.02805	2.82073
0.0281	2.82105
0.02815	2.82138
0.0282	2.82138
0.02825	2.8217
0.0283	2.82203
0.02835	2.82235
0.0284	2.82268
0.02845	2.823
0.0285	2.82365
0.02855	2.82365
0.0286	2.8243
0.02865	2.8243
0.0287	2.82462
0.02875	2.82495
0.0288	2.82592
0.02885	2.82625
0.0289	2.8269
0.02895	2.82722
0.029	2.82754
0.02905	2.82819
0.0291	2.82852
0.02915	2.82884
0.0292	2.82917
0.02925	2.82982
0.0293	2.82982
0.02935	2.83047
0.0294	2.83111
0.02945	2.83176
0.0295	2.83241
0.02955	2.83306
0.0296	2.83436
0.02965	2.83468
0.0297	2.83501
0.02975	2.83598
0.0298	2.83696
0.02985	2.83761
0.0299	2.83825
0.02995	2.83858
0.03	2.83988
0.03005	2.8402
0.0301	2.8402
0.03015	2.8415
0.0302	2.84182
0.03025	2.84215
0.0303	2.84247
0.03035	2.8428
0.0304	2.84345
0.03045	2.8441
0.0305	2.84442
0.03055	2.84539
0.0306	2.84604
0.03065	2.84669
0.0307	2.84702
0.03075	2.84832
0.0308	2.84864
0.03085	2.84929
0.0309	2.84961
0.03095	2.85026
0.031	2.85124
0.03105	2.85156
0.0311	2.85189
0.03115	2.85286
0.0312	2.85351
0.03125	2.85351
0.0313	2.85416
0.03135	2.85481
0.0314	2.85513
0.03145	2.85513
0.0315	2.8561
0.03155	2.8561
0.0316	2.85643
0.03165	2.85708
0.0317	2.8574
0.03175	2.8574
0.0318	2.8574
0.03185	2.85773
0.0319	2.8574
0.03195	2.85805
0.032	2.85805
0.03205	2.85805
0.0321	2.85805
0.03215	2.85773
0.0322	2.85805
0.03225	2.85805
0.0323	2.85805
0.03235	2.85805
0.0324	2.85805
0.03245	2.85805
0.0325	2.85805
0.03255	2.85805
0.0326	2.85838
0.03265	2.85838
0.0327	2.85805
0.03275	2.85838
0.0328	2.8587
0.03285	2.85903
0.0329	2.85935
0.03295	2.85967
0.033	2.85967
0.03305	2.86
0.0331	2.86097
0.03315	2.86097
0.0332	2.86162
0.03325	2.86227
0.0333	2.86227
0.03335	2.86292
0.0334	2.86324
0.03345	2.86389
0.0335	2.86454
0.03355	2.86454
0.0336	2.86487
0.03365	2.86552
0.0337	2.86584
0.03375	2.86649
0.0338	2.86649
0.03385	2.86714
0.0339	2.86746
0.03395	2.86779
0.034	2.86779
0.03405	2.86811
0.0341	2.86909
0.03415	2.86941
0.0342	2.86974
0.03425	2.87038
0.0343	2.87038
0.03435	2.87136
0.0344	2.87136
0.03445	2.87233
0.0345	2.87233
0.03455	2.87331
0.0346	2.87363
0.03465	2.8746
0.0347	2.87525
0.03475	2.87558
0.0348	2.87655
0.03485	2.87688
0.0349	2.87785
0.03495	2.87817
0.035	2.87882
0.03505	2.87947
0.0351	2.87947
0.03515	2.88012
0.0352	2.88045
0.03525	2.88109
0.0353	2.88109
0.03535	2.88207
0.0354	2.88142
0.03545	2.88207
0.0355	2.88239
0.03555	2.88174
0.0356	2.88174
0.03565	2.88174
0.0357	2.88207
0.03575	2.88207
0.0358	2.88142
0.03585	2.88174
0.0359	2.88174
0.03595	2.88142
0.036	2.88142
0.03605	2.88174
0.0361	2.88109
0.03615	2.88174
0.0362	2.88207
0.03625	2.88239
0.0363	2.88239
0.03635	2.88239
0.0364	2.88304
0.03645	2.88369
0.0365	2.88337
0.03655	2.88434
0.0366	2.88434
0.03665	2.88531
0.0367	2.88564
0.03675	2.88596
0.0368	2.88629
0.03685	2.88759
0.0369	2.88791
0.03695	2.88856
0.037	2.88953
0.03705	2.89018
0.0371	2.89083
0.03715	2.8918
0.0372	2.89278
0.03725	2.89375
0.0373	2.8944
0.03735	2.8957
0.0374	2.89602
0.03745	2.897
0.0375	2.89765
0.03755	2.89862
0.0376	2.89927
0.03765	2.89959
0.0377	2.90089
0.03775	2.90089
0.0378	2.90154
0.03785	2.90251
0.0379	2.90187
0.03795	2.90284
0.038	2.90284
0.03805	2.90381
0.0381	2.90381
0.03815	2.90414
0.0382	2.90414
0.03825	2.90414
0.0383	2.90381
0.03835	2.90381
0.0384	2.90381
0.03845	2.90381
0.0385	2.90381
0.03855	2.90381
0.0386	2.90414
0.03865	2.90349
0.0387	2.90349
0.03875	2.90381
0.0388	2.90381
0.03885	2.90381
0.0389	2.90381
0.03895	2.90479
0.039	2.90479
0.03905	2.90479
0.0391	2.90511
0.03915	2.90576
0.0392	2.90641
0.03925	2.90641
0.0393	2.90673
0.03935	2.90771
0.0394	2.90836
0.03945	2.90868
0.0395	2.90998
0.03955	2.91063
0.0396	2.91128
0.03965	2.91193
0.0397	2.9129
0.03975	2.91387
0.0398	2.9142
0.03985	2.91517
0.0399	2.9155
0.03995	2.91615
0.04	2.91679
0.04005	2.91744
0.0401	2.91712
0.04015	2.91744
0.0402	2.91842
0.04025	2.91842
0.0403	2.91874
0.04035	2.91907
0.0404	2.91907
0.04045	2.91971
0.0405	2.92036
0.04055	2.92036
0.0406	2.92069
0.04065	2.92101
0.0407	2.92134
0.04075	2.92166
0.0408	2.92199
0.04085	2.92231
0.0409	2.92231
0.04095	2.92296
0.041	2.92231
0.04105	2.92264
0.0411	2.92296
0.04115	2.92296
0.0412	2.92328
0.04125	2.92328
0.0413	2.92361
0.04135	2.92393
0.0414	2.92361
0.04145	2.92426
0.0415	2.92491
0.04155	2.92523
0.0416	2.92621
0.04165	2.92621
0.0417	2.92718
0.04175	2.92815
0.0418	2.92848
0.04185	2.92945
0.0419	2.93042
0.04195	2.93075
0.042	2.93107
0.04205	2.93107
0.0421	2.9314
0.04215	2.93237
0.0422	2.93237
0.04225	2.93302
0.0423	2.93335
0.04235	2.93367
0.0424	2.93335
0.04245	2.93367
0.0425	2.93399
0.04255	2.93399
0.0426	2.93464
0.04265	2.93497
0.0427	2.93497
0.04275	2.93562
0.0428	2.93529
0.04285	2.93594
0.0429	2.93562
0.04295	2.93627
0.043	2.93627
0.04305	2.93659
0.0431	2.93594
0.04315	2.93627
0.0432	2.93659
0.04325	2.93627
0.0433	2.93627
0.04335	2.93659
0.0434	2.93627
0.04345	2.93627
0.0435	2.93594
0.04355	2.93594
0.0436	2.93627
0.04365	2.93627
0.0437	2.93594
0.04375	2.93562
0.0438	2.93562
0.04385	2.93594
0.0439	2.93594
0.04395	2.93562
0.044	2.93562
0.04405	2.93627
0.0441	2.93594
0.04415	2.93659
0.0442	2.93659
0.04425	2.93692
0.0443	2.93724
0.04435	2.93821
0.0444	2.93854
0.04445	2.93886
0.0445	2.93919
0.04455	2.93951
0.0446	2.94016
0.04465	2.94081
0.0447	2.94113
0.04475	2.94146
0.0448	2.94243
0.04485	2.94276
0.0449	2.94308
0.04495	2.94406
0.045	2.94438
0.04505	2.94438
0.0451	2.9447
0.04515	2.94568
0.0452	2.94633
0.04525	2.94698
0.0453	2.94763
0.04535	2.94763
0.0454	2.9486
0.04545	2.9486
0.0455	2.94925
0.04555	2.9499
0.0456	2.9499
0.04565	2.95055
0.0457	2.95152
0.04575	2.95152
0.0458	2.95184
0.04585	2.95282
0.0459	2.95314
0.04595	2.95314
0.046	2.95379
0.04605	2.95412
0.0461	2.95412
0.04615	2.95444
0.0462	2.95444
0.04625	2.95509
0.0463	2.95477
0.04635	2.95509
0.0464	2.95541
0.04645	2.95477
0.0465	2.95509
0.04655	2.95541
0.0466	2.95574
0.04665	2.95541
0.0467	2.95574
0.04675	2.95606
0.0468	2.95606
0.04685	2.95606
0.0469	2.95671
0.04695	2.95671
0.047	2.95671
0.04705	2.95704
0.0471	2.95736
0.04715	2.95801
0.0472	2.95769
0.04725	2.95769
0.0473	2.95769
0.04735	2.95834
0.0474	2.95834
0.04745	2.95866
0.0475	2.95834
0.04755	2.95931
0.0476	2.95963
0.04765	2.95931
0.0477	2.95963
0.04775	2.95963
0.0478	2.95996
0.04785	2.95996
0.0479	2.96061
0.04795	2.96093
0.048	2.96158
0.04805	2.96223
0.0481	2.96223
0.04815	2.96255
0.0482	2.9632
0.04825	2.96353
0.0483	2.96385
0.04835	2.96483
0.0484	2.96515
0.04845	2.96612
0.0485	2.96645
0.04855	2.96677
0.0486	2.96807
0.04865	2.96872
0.0487	2.96969
0.04875	2.97067
0.0488	2.97099
0.04885	2.97132
0.0489	2.97262
0.04895	2.97326
0.049	2.97424
0.04905	2.97456
0.0491	2.97489
0.04915	2.97554
0.0492	2.97619
0.04925	2.97651
0.0493	2.97683
0.04935	2.97716
0.0494	2.97716
0.04945	2.97781
0.0495	2.97781
0.04955	2.97781
0.0496	2.97781
0.04965	2.97781
0.0497	2.97748
0.04975	2.97813
0.0498	2.97781
0.04985	2.97748
0.0499	2.97748
0.04995	2.97716
0.05	2.97716
0.05005	2.97716
0.0501	2.97748
0.05015	2.97683
0.0502	2.97716
0.05025	2.97781
0.0503	2.97748
0.05035	2.97748
0.0504	2.97781
0.05045	2.97813
0.0505	2.97878
0.05055	2.97911
0.0506	2.97943
0.05065	2.98073
0.0507	2.98138
0.05075	2.98203
0.0508	2.983
0.05085	2.98397
0.0509	2.98527
0.05095	2.98657
0.051	2.98754
0.05105	2.98884
0.0511	2.99014
0.05115	2.99111
0.0512	2.99209
0.05125	2.99339
0.0513	2.99436
0.05135	2.99533
0.0514	2.99598
0.05145	2.99728
0.0515	2.99793
0.05155	2.99923
0.0516	2.99988
0.05165	3.00085
0.0517	3.00118
0.05175	3.00215
0.0518	3.0028
0.05185	3.0041
0.0519	3.00475
0.05195	3.00572
0.052	3.00669
0.05205	3.00702
0.0521	3.00799
0.05215	3.00832
0.0522	3.00929
0.05225	3.00961
0.0523	3.01026
0.05235	3.01059
0.0524	3.01124
0.05245	3.01091
0.0525	3.01091
0.05255	3.01124
0.0526	3.01124
0.05265	3.01091
0.0527	3.01124
0.05275	3.01156
0.0528	3.01124
0.05285	3.01091
0.0529	3.01091
0.05295	3.01124
0.053	3.01091
0.05305	3.01059
0.0531	3.01059
0.05315	3.01026
0.0532	3.00994
0.05325	3.00994
0.0533	3.01026
0.05335	3.00994
0.0534	3.01026
0.05345	3.01026
0.0535	3.01026
0.05355	3.01124
0.0536	3.01091
0.05365	3.01091
0.0537	3.01091
0.05375	3.01156
0.0538	3.01124
0.05385	3.01156
0.0539	3.01189
0.05395	3.01189
0.054	3.01221
0.05405	3.01189
0.0541	3.01221
0.05415	3.01253
0.0542	3.01286
0.05425	3.01286
0.0543	3.01351
0.05435	3.01416
0.0544	3.01416
0.05445	3.01481
0.0545	3.01578
0.05455	3.0161
0.0546	3.01643
0.05465	3.0174
0.0547	3.01838
0.05475	3.0187
0.0548	3.01903
0.05485	3.01967
0.0549	3.02065
0.05495	3.02065
0.055	3.02097
0.05505	3.02195
0.0551	3.02162
0.05515	3.02195
0.0552	3.02227
0.05525	3.0226
0.0553	3.02292
0.05535	3.02292
0.0554	3.02292
0.05545	3.02324
0.0555	3.02292
0.05555	3.02357
0.0556	3.02389
0.05565	3.02389
0.0557	3.02357
0.05575	3.02324
0.0558	3.02324
0.05585	3.02357
0.0559	3.02389
0.05595	3.02357
0.056	3.02389
0.05605	3.02389
0.0561	3.02422
0.05615	3.02454
0.0562	3.02454
0.05625	3.02454
0.0563	3.02487
0.05635	3.02552
0.0564	3.02584
0.05645	3.02584
0.0565	3.02617
0.05655	3.02649
0.0566	3.02649
0.05665	3.02714
0.0567	3.02714
0.05675	3.02714
0.0568	3.02746
0.05685	3.02779
0.0569	3.02779
0.05695	3.02811
0.057	3.02811
0.05705	3.02876
0.0571	3.02909
0.05715	3.02941
0.0572	3.03038
0.05725	3.02974
0.0573	3.03071
0.05735	3.03038
0.0574	3.03136
0.05745	3.03136
0.0575	3.03201
0.05755	3.03233
0.0576	3.03233
0.05765	3.03298
0.0577	3.03331
0.05775	3.03395
0.0578	3.03395
0.05785	3.03428
0.0579	3.03493
0.05795	3.03558
0.058	3.0359
0.05805	3.03688
0.0581	3.03752
0.05815	3.03817
0.0582	3.0385
0.05825	3.03947
0.0583	3.04045
0.05835	3.04077
0.0584	3.04174
0.05845	3.04272
0.0585	3.04369
0.05855	3.04434
0.0586	3.04531
0.05865	3.04596
0.0587	3.04694
0.05875	3.04791
0.0588	3.04823
0.05885	3.04921
0.0589	3.05018
0.05895	3.05051
0.059	3.05148
0.05905	3.0518
0.0591	3.05278
0.05915	3.05375
0.0592	3.05472
0.05925	3.05505
0.0593	3.05602
0.05935	3.057
0.0594	3.05732
0.05945	3.05797
0.0595	3.05829
0.05955	3.05894
0.0596	3.05959
0.05965	3.05992
0.0597	3.06024
0.05975	3.06057
0.0598	3.06057
0.05985	3.06186
0.0599	3.06186
0.05995	3.06251
0.06	3.06284
0.06005	3.06284
0.0601	3.06316
0.06015	3.06349
0.0602	3.06446
0.06025	3.06446
0.0603	3.06511
0.06035	3.06543
0.0604	3.06576
0.06045	3.06608
0.0605	3.06641
0.06055	3.06706
0.0606	3.06738
0.06065	3.06803
0.0607	3.06771
0.06075	3.06868
0.0608	3.069
0.06085	3.069
0.0609	3.06965
0.06095	3.06998
0.061	3.06998
0.06105	3.07063
0.0611	3.07063
0.06115	3.07128
0.0612	3.07128
0.06125	3.07095
0.0613	3.07193
0.06135	3.0716
0.0614	3.07193
0.06145	3.07193
0.0615	3.07193
0.06155	3.0716
0.0616	3.07193
0.06165	3.0716
0.0617	3.07128
0.06175	3.07128
0.0618	3.07063
0.06185	3.07095
0.0619	3.07063
0.06195	3.0703
0.062	3.0703
0.06205	3.06998
0.0621	3.0703
0.06215	3.06965
0.0622	3.0703
0.06225	3.06998
0.0623	3.06998
0.06235	3.0703
0.0624	3.0703
0.06245	3.07095
0.0625	3.07095
0.06255	3.07193
0.0626	3.07225
0.06265	3.07257
0.0627	3.07322
0.06275	3.07355
0.0628	3.07452
0.06285	3.07485
0.0629	3.07517
0.06295	3.07582
0.063	3.07647
0.06305	3.07679
0.0631	3.07744
0.06315	3.07744
0.0632	3.07777
0.06325	3.07809
0.0633	3.07874
0.06335	3.07874
0.0634	3.07874
0.06345	3.07939
0.0635	3.07874
0.06355	3.07907
0.0636	3.07874
0.06365	3.07874
0.0637	3.07809
0.06375	3.07874
0.0638	3.07777
0.06385	3.07809
0.0639	3.07744
0.06395	3.07777
0.064	3.07777
0.06405	3.07712
0.0641	3.07679
0.06415	3.07712
0.0642	3.07712
0.06425	3.07679
0.0643	3.07647
0.06435	3.07744
0.0644	3.07712
0.06445	3.07777
0.0645	3.07777
0.06455	3.07809
0.0646	3.07842
0.06465	3.07907
0.0647	3.07939
0.06475	3.08004
0.0648	3.08069
0.06485	3.08101
0.0649	3.08166
0.06495	3.08264
0.065	3.08264
0.06505	3.08393
0.0651	3.08393
0.06515	3.08491
0.0652	3.08523
0.06525	3.08621
0.0653	3.08653
0.06535	3.08718
0.0654	3.08783
0.06545	3.08815
0.0655	3.0888
0.06555	3.08945
0.0656	3.0901
0.06565	3.09075
0.0657	3.09075
0.06575	3.09107
0.0658	3.09172
0.06585	3.0914
0.0659	3.09172
0.06595	3.09172
0.066	3.09172
0.06605	3.09205
0.0661	3.09205
0.06615	3.09205
0.0662	3.09172
0.06625	3.09205
0.0663	3.09237
0.06635	3.09237
0.0664	3.0927
0.06645	3.09302
0.0665	3.09335
0.06655	3.09335
0.0666	3.09367
0.06665	3.09399
0.0667	3.09432
0.06675	3.09464
0.0668	3.09562
0.06685	3.09594
0.0669	3.09627
0.06695	3.09756
0.067	3.09756
0.06705	3.09821
0.0671	3.09984
0.06715	3.10049
0.0672	3.10113
0.06725	3.10276
0.0673	3.10406
0.06735	3.10535
0.0674	3.10633
0.06745	3.10763
0.0675	3.10892
0.06755	3.1099
0.0676	3.11152
0.06765	3.11249
0.0677	3.11347
0.06775	3.11412
0.0678	3.11477
0.06785	3.11541
0.0679	3.11606
0.06795	3.11704
0.068	3.11704
0.06805	3.11736
0.0681	3.11769
0.06815	3.11769
0.0682	3.11801
0.06825	3.11834
0.0683	3.11834
0.06835	3.11736
0.0684	3.11704
0.06845	3.11704
0.0685	3.11671
0.06855	3.11639
0.0686	3.11606
0.06865	3.11574
0.0687	3.11477
0.06875	3.11412
0.0688	3.11347
0.06885	3.11347
0.0689	3.11249
0.06895	3.11217
0.069	3.11217
0.06905	3.11217
0.0691	3.11152
0.06915	3.1112
0.0692	3.11152
0.06925	3.1112
0.0693	3.11152
0.06935	3.1112
0.0694	3.11184
0.06945	3.11184
0.0695	3.11152
0.06955	3.11184
0.0696	3.11184
0.06965	3.11152
0.0697	3.11184
0.06975	3.11184
0.0698	3.11217
0.06985	3.11249
0.0699	3.11314
0.06995	3.11314
0.07	3.11314
0.07005	3.11347
0.0701	3.11379
0.07015	3.11412
0.0702	3.11444
0.07025	3.11444
0.0703	3.11477
0.07035	3.11541
0.0704	3.11574
0.07045	3.11606
0.0705	3.11704
0.07055	3.11736
0.0706	3.11801
0.07065	3.11834
0.0707	3.11931
0.07075	3.11996
0.0708	3.12028
0.07085	3.12158
0.0709	3.12191
0.07095	3.12255
0.071	3.12353
0.07105	3.12385
0.0711	3.12483
0.07115	3.12515
0.0712	3.1258
0.07125	3.12645
0.0713	3.1271
0.07135	3.12742
0.0714	3.12742
0.07145	3.12807
0.0715	3.12807
0.07155	3.1284
0.0716	3.12872
0.07165	3.12905
0.0717	3.12905
0.07175	3.12905
0.0718	3.12905
0.07185	3.12905
0.0719	3.12937
0.07195	3.12969
0.072	3.12969
0.07205	3.12969
0.0721	3.13002
0.07215	3.13034
0.0722	3.13067
0.07225	3.13099
0.0723	3.13132
0.07235	3.13164
0.0724	3.13197
0.07245	3.13229
0.0725	3.13294
0.07255	3.13326
0.0726	3.13391
0.07265	3.13456
0.0727	3.13489
0.07275	3.13554
0.0728	3.13586
0.07285	3.13683
0.0729	3.13748
0.07295	3.13748
0.073	3.13813
0.07305	3.13846
0.0731	3.13911
0.07315	3.13976
0.0732	3.13976
0.07325	3.14008
0.0733	3.14073
0.07335	3.14073
0.0734	3.14138
0.07345	3.1417
0.0735	3.1417
0.07355	3.14268
0.0736	3.143
0.07365	3.14365
0.0737	3.1443
0.07375	3.1443
0.0738	3.14495
0.07385	3.14527
0.0739	3.14657
0.07395	3.14722
0.074	3.14819
0.07405	3.14884
0.0741	3.14917
0.07415	3.15047
0.0742	3.15111
0.07425	3.15209
0.0743	3.15274
0.07435	3.15339
0.0744	3.15404
0.07445	3.15501
0.0745	3.15501
0.07455	3.15566
0.0746	3.15631
0.07465	3.15696
0.0747	3.15696
0.07475	3.15728
0.0748	3.15761
0.07485	3.15761
0.0749	3.15793
0.07495	3.15825
0.075	3.15825
0.07505	3.15858
0.0751	3.15923
0.07515	3.1589
0.0752	3.15923
0.07525	3.15955
0.0753	3.15955
0.07535	3.15988
0.0754	3.15988
0.07545	3.16053
0.0755	3.16053
0.07555	3.16085
0.0756	3.16085
0.07565	3.16085
0.0757	3.16118
0.07575	3.16118
0.0758	3.16118
0.07585	3.16085
0.0759	3.16118
0.07595	3.16085
0.076	3.16085
0.07605	3.16118
0.0761	3.16085
0.07615	3.16085
0.0762	3.16118
0.07625	3.16118
0.0763	3.1615
0.07635	3.1615
0.0764	3.16215
0.07645	3.16247
0.0765	3.16247
0.07655	3.16312
0.0766	3.16377
0.07665	3.1641
0.0767	3.16475
0.07675	3.16539
0.0768	3.16604
0.07685	3.16604
0.0769	3.16669
0.07695	3.16702
0.077	3.16734
0.07705	3.16767
0.0771	3.16799
0.07715	3.16799
0.0772	3.16832
0.07725	3.16832
0.0773	3.16832
0.07735	3.16799
0.0774	3.16767
0.07745	3.16799
0.0775	3.16767
0.07755	3.16702
0.0776	3.16669
0.07765	3.16702
0.0777	3.16604
0.07775	3.16604
0.0778	3.16572
0.07785	3.16507
0.0779	3.16507
0.07795	3.16475
0.078	3.16475
0.07805	3.16442
0.0781	3.16475
0.07815	3.16507
0.0782	3.16507
0.07825	3.16539
0.0783	3.16604
0.07835	3.16637
0.0784	3.16702
0.07845	3.16734
0.0785	3.16799
0.07855	3.16896
0.0786	3.16994
0.07865	3.17059
0.0787	3.17189
0.07875	3.17253
0.0788	3.17383
0.07885	3.17546
0.0789	3.1761
0.07895	3.17675
0.079	3.17805
0.07905	3.17903
0.0791	3.18
0.07915	3.18097
0.0792	3.1813
0.07925	3.18227
0.0793	3.18292
0.07935	3.18324
0.0794	3.18389
0.07945	3.18422
0.0795	3.18454
0.07955	3.18487
0.0796	3.18519
0.07965	3.18552
0.0797	3.18584
0.07975	3.18584
0.0798	3.18584
0.07985	3.18649
0.0799	3.18649
0.07995	3.18681
0.08	3.18681
0.08005	3.18714
0.0801	3.18746
0.08015	3.18746
0.0802	3.18779
0.08025	3.18811
0.0803	3.18876
0.08035	3.18909
0.0804	3.18909
0.08045	3.19006
0.0805	3.18973
0.08055	3.19071
0.0806	3.19071
0.08065	3.19136
0.0807	3.19233
0.08075	3.19233
0.0808	3.1933
0.08085	3.19395
0.0809	3.19428
0.08095	3.19493
0.081	3.19525
0.08105	3.1959
0.0811	3.19623
0.08115	3.19687
0.0812	3.19817
0.08125	3.19817
0.0813	3.19882
0.08135	3.19947
0.0814	3.1998
0.08145	3.20044
0.0815	3.20077
0.08155	3.20142
0.0816	3.20207
0.08165	3.20272
0.0817	3.20304
0.08175	3.20337
0.0818	3.20369
0.08185	3.20401
0.0819	3.20499
0.08195	3.20564
0.082	3.20596
0.08205	3.20694
0.0821	3.20726
0.08215	3.20791
0.0822	3.20856
0.08225	3.20823
0.0823	3.20888
0.08235	3.20921
0.0824	3.20986
0.08245	3.21018
0.0825	3.21083
0.08255	3.21115
0.0826	3.21148
0.08265	3.21213
0.0827	3.21213
0.08275	3.2131
0.0828	3.21343
0.08285	3.21408
0.0829	3.21408
0.08295	3.2144
0.083	3.21537
0.08305	3.2157
0.0831	3.2157
0.08315	3.21602
0.0832	3.21635
0.08325	3.217
0.0833	3.217
0.08335	3.21667
0.0834	3.217
0.08345	3.217
0.0835	3.217
0.08355	3.21667
0.0836	3.21635
0.08365	3.21602
0.0837	3.2157
0.08375	3.21472
0.0838	3.2144
0.08385	3.21375
0.0839	3.2131
0.08395	3.21278
0.084	3.21245
0.08405	3.21213
0.0841	3.21148
0.08415	3.21115
0.0842	3.21018
0.08425	3.21051
0.0843	3.21051
0.08435	3.20986
0.0844	3.20986
0.08445	3.20986
0.0845	3.20953
0.08455	3.20953
0.0846	3.20986
0.08465	3.20986
0.0847	3.20986
0.08475	3.20986
0.0848	3.20986
0.08485	3.21051
0.0849	3.21018
0.08495	3.21018
0.085	3.21018
0.08505	3.21051
0.0851	3.21115
0.08515	3.21148
0.0852	3.21115
0.08525	3.2118
0.0853	3.2118
0.08535	3.21213
0.0854	3.21213
0.08545	3.2118
0.0855	3.21278
0.08555	3.2131
0.0856	3.21278
0.08565	3.21343
0.0857	3.2131
0.08575	3.2131
0.0858	3.21343
0.08585	3.21343
0.0859	3.2131
0.08595	3.21343
0.086	3.21375
0.08605	3.21375
0.0861	3.21408
0.08615	3.21408
0.0862	3.2144
0.08625	3.2144
0.0863	3.21472
0.08635	3.21472
0.0864	3.21537
0.08645	3.21537
0.0865	3.21537
0.08655	3.2157
0.0866	3.21635
0.08665	3.21667
0.0867	3.217
0.08675	3.21732
0.0868	3.21732
0.08685	3.21765
0.0869	3.21797
0.08695	3.21829
0.087	3.21862
0.08705	3.21927
0.0871	3.21959
0.08715	3.21992
0.0872	3.21992
0.08725	3.22089
0.0873	3.22089
0.08735	3.22089
0.0874	3.22186
0.08745	3.22251
0.0875	3.22316
0.08755	3.22316
0.0876	3.22414
0.08765	3.22446
0.0877	3.22511
0.08775	3.22543
0.0878	3.22543
0.08785	3.22576
0.0879	3.22608
0.08795	3.22608
0.088	3.22608
0.08805	3.22673
0.0881	3.22641
0.08815	3.22673
0.0882	3.22673
0.08825	3.22641
0.0883	3.22673
0.08835	3.22608
0.0884	3.22641
0.08845	3.22641
0.0885	3.22641
0.08855	3.22673
0.0886	3.22673
0.08865	3.22673
0.0887	3.22706
0.08875	3.22706
0.0888	3.22706
0.08885	3.22738
0.0889	3.22771
0.08895	3.22803
0.089	3.22836
0.08905	3.229
0.0891	3.22933
0.08915	3.22965
0.0892	3.22965
0.08925	3.2303
0.0893	3.23063
0.08935	3.23128
0.0894	3.2316
0.08945	3.23193
0.0895	3.23225
0.08955	3.23225
0.0896	3.23257
0.08965	3.23322
0.0897	3.23322
0.08975	3.23355
0.0898	3.2342
0.08985	3.23452
0.0899	3.23517
0.08995	3.2355
0.09	3.23614
0.09005	3.23614
0.0901	3.23679
0.09015	3.23744
0.0902	3.23809
0.09025	3.23842
0.0903	3.23939
0.09035	3.24004
0.0904	3.24004
0.09045	3.24036
0.0905	3.24069
0.09055	3.24134
0.0906	3.24199
0.09065	3.24231
0.0907	3.24296
0.09075	3.24264
0.0908	3.24328
0.09085	3.24393
0.0909	3.24361
0.09095	3.24393
0.091	3.24458
0.09105	3.24491
0.0911	3.24556
0.09115	3.24621
0.0912	3.24653
0.09125	3.24653
0.0913	3.24783
0.09135	3.24815
0.0914	3.2488
0.09145	3.2501
0.0915	3.25042
0.09155	3.2514
0.0916	3.25205
0.09165	3.25367
0.0917	3.25335
0.09175	3.25464
0.0918	3.25562
0.09185	3.25627
0.0919	3.25724
0.09195	3.25789
0.092	3.25854
0.09205	3.25951
0.0921	3.25951
0.09215	3.26049
0.0922	3.26016
0.09225	3.26113
0.0923	3.26113
0.09235	3.26113
0.0924	3.26178
0.09245	3.26146
0.0925	3.26146
0.09255	3.26146
0.0926	3.26113
0.09265	3.26081
0.0927	3.26113
0.09275	3.26081
0.0928	3.26081
0.09285	3.26081
0.0929	3.26049
0.09295	3.26049
0.093	3.26049
0.09305	3.26016
0.0931	3.26016
0.09315	3.26049
0.0932	3.26081
0.09325	3.26081
0.0933	3.26081
0.09335	3.26081
0.0934	3.26113
0.09345	3.26178
0.0935	3.26211
0.09355	3.26243
0.0936	3.26243
0.09365	3.26308
0.0937	3.26341
0.09375	3.26406
0.0938	3.2647
0.09385	3.2647
0.0939	3.26503
0.09395	3.26568
0.094	3.26535
0.09405	3.26665
0.0941	3.26698
0.09415	3.2673
0.0942	3.26763
0.09425	3.26827
0.0943	3.26892
0.09435	3.26957
0.0944	3.2699
0.09445	3.27055
0.0945	3.2712
0.09455	3.27184
0.0946	3.27217
0.09465	3.27249
0.0947	3.27314
0.09475	3.27412
0.0948	3.27412
0.09485	3.27444
0.0949	3.27477
0.09495	3.27541
0.095	3.27574
0.09505	3.27606
0.0951	3.27639
0.09515	3.27736
0.0952	3.27736
0.09525	3.27769
0.0953	3.27801
0.09535	3.27834
0.0954	3.27834
0.09545	3.27898
0.0955	3.27931
0.09555	3.27931
0.0956	3.27963
0.09565	3.27996
0.0957	3.27996
0.09575	3.28028
0.0958	3.28028
0.09585	3.28028
0.0959	3.28028
0.09595	3.28061
0.096	3.28061
0.09605	3.28061
0.0961	3.28061
0.09615	3.28061
0.0962	3.28061
0.09625	3.28061
0.0963	3.28061
0.09635	3.28093
0.0964	3.28093
0.09645	3.28061
0.0965	3.28061
0.09655	3.28061
0.0966	3.28028
0.09665	3.28028
0.0967	3.28028
0.09675	3.28028
0.0968	3.28028
0.09685	3.28061
0.0969	3.28028
0.09695	3.27996
0.097	3.28061
0.09705	3.27996
0.0971	3.27996
0.09715	3.27996
0.0972	3.27996
0.09725	3.27963
0.0973	3.27963
0.09735	3.27963
0.0974	3.27931
0.09745	3.27898
0.0975	3.27898
0.09755	3.27898
0.0976	3.27834
0.09765	3.27834
0.0977	3.27801
0.09775	3.27834
0.0978	3.27834
0.09785	3.27801
0.0979	3.27834
0.09795	3.27801
0.098	3.27834
0.09805	3.27834
0.0981	3.27931
0.09815	3.27931
0.0982	3.27963
0.09825	3.28061
0.0983	3.28126
0.09835	3.28191
0.0984	3.28255
0.09845	3.2832
0.0985	3.28418
0.09855	3.28548
0.0986	3.28612
0.09865	3.2871
0.0987	3.2884
0.09875	3.28937
0.0988	3.29002
0.09885	3.29067
0.0989	3.29197
0.09895	3.29229
0.099	3.29262
0.09905	3.29391
[truncated: 5,812 more rows]
