# Supplementary material for: An evolutionarily conserved glycine-tyrosine motif forms a folding core in outer membrane proteins
Source: PLoS One. 2017 Aug 3;12(8):e0182016. doi: 10.1371/journal.pone.0182016 (PMC5542473; doi:10.1371/journal.pone.0182016)
Supplement: S1 File — (ZIP) [file pone.0182016.s001.zip › OmpX stopflow RAW data/OmpX WT 3/ompx_wt_ch1_039.bka]

BIO-KINE ASCII FILE
_COMMENT	External device
_COMMENT	Kinetics measurement
_COMMENT	Y Unit : Volt, X Unit : s
_COMMENT	Timebase 1 = .00005 s 5001 pts
_COMMENT	Timebase 2 = .001 s 2749 pts
_COMMENT	Timebase 3 = .5 s 44 pts
_SFM	SFM-300 /S Advanced mode
_SFM	Ratio : S1: 950, S2: 950, S3: 100
_SFM	Content : S1: , S2: , S3:
_SFM	Concentration : S1: , S2: , S3:
_SFM	Total volume : 422 �l Flow : 14 mL/s
_SFM	Acquisition start : 10 ms before stop
_SFM	cuve=FC-08, s1=10 ml , s2=10 ml , s3=1.9 ml
_UNITX	s
_UNITY	Volt
_DELTAX	0
_DATA
1e-300	2.40531
5e-5	2.41635
1e-4	2.42803
1.5e-4	2.43972
2e-4	2.45107
2.5e-4	2.46243
3e-4	2.47444
3.5e-4	2.4858
4e-4	2.49716
4.5e-4	2.50949
5e-4	2.52053
5.5e-4	2.53286
6e-4	2.54389
6.5e-4	2.55525
7e-4	2.56661
7.5e-4	2.5783
8e-4	2.58868
8.5e-4	2.59939
9e-4	2.6101
9.5e-4	2.62049
0.001	2.63087
0.00105	2.63996
0.0011	2.64872
0.00115	2.65781
0.0012	2.66592
0.00125	2.67339
0.0013	2.6802
0.00135	2.68669
0.0014	2.69286
0.00145	2.69773
0.0015	2.7026
0.00155	2.70649
0.0016	2.71006
0.00165	2.71298
0.0017	2.71558
0.00175	2.7172
0.0018	2.71915
0.00185	2.72012
0.0019	2.72077
0.00195	2.72077
0.002	2.72077
0.00205	2.72077
0.0021	2.7198
0.00215	2.7198
0.0022	2.71817
0.00225	2.71688
0.0023	2.7146
0.00235	2.71266
0.0024	2.71006
0.00245	2.70746
0.0025	2.70454
0.00255	2.7013
0.0026	2.69805
0.00265	2.69448
0.0027	2.69059
0.00275	2.68539
0.0028	2.68053
0.00285	2.67533
0.0029	2.67014
0.00295	2.6643
0.003	2.65846
0.00305	2.65164
0.0031	2.64515
0.00315	2.63769
0.0032	2.6299
0.00325	2.62146
0.0033	2.61302
0.00335	2.60393
0.0034	2.59485
0.00345	2.58446
0.0035	2.5744
0.00355	2.56369
0.0036	2.55298
0.00365	2.54195
0.0037	2.53059
0.00375	2.51955
0.0038	2.50852
0.00385	2.49781
0.0039	2.48807
0.00395	2.47801
0.004	2.46957
0.00405	2.46081
0.0041	2.45367
0.00415	2.44718
0.0042	2.44134
0.00425	2.43712
0.0043	2.43322
0.00435	2.43095
0.0044	2.42901
0.00445	2.42901
0.0045	2.42966
0.00455	2.4303
0.0046	2.43258
0.00465	2.43647
0.0047	2.44069
0.00475	2.44556
0.0048	2.45107
0.00485	2.45757
0.0049	2.46406
0.00495	2.47217
0.005	2.47996
0.00505	2.48872
0.0051	2.49813
0.00515	2.50722
0.0052	2.51761
0.00525	2.52767
0.0053	2.53805
0.00535	2.54844
0.0054	2.55947
0.00545	2.56986
0.0055	2.58024
0.00555	2.59128
0.0056	2.60134
0.00565	2.61172
0.0057	2.62178
0.00575	2.63152
0.0058	2.64126
0.00585	2.65067
0.0059	2.65943
0.00595	2.66787
0.006	2.67598
0.00605	2.6841
0.0061	2.69189
0.00615	2.6987
0.0062	2.70584
0.00625	2.71201
0.0063	2.71785
0.00635	2.72337
0.0064	2.72856
0.00645	2.73343
0.0065	2.73797
0.00655	2.74251
0.0066	2.74608
0.00665	2.74998
0.0067	2.75322
0.00675	2.75647
0.0068	2.75907
0.00685	2.76166
0.0069	2.76426
0.00695	2.76621
0.007	2.76848
0.00705	2.76978
0.0071	2.7714
0.00715	2.77237
0.0072	2.77335
0.00725	2.774
0.0073	2.77432
0.00735	2.77432
0.0074	2.774
0.00745	2.774
0.0075	2.77302
0.00755	2.7727
0.0076	2.77172
0.00765	2.77043
0.0077	2.76945
0.00775	2.76815
0.0078	2.7675
0.00785	2.76556
0.0079	2.76491
0.00795	2.76329
0.008	2.76231
0.00805	2.76134
0.0081	2.76004
0.00815	2.75939
0.0082	2.75842
0.00825	2.75744
0.0083	2.75615
0.00835	2.75582
0.0084	2.75485
0.00845	2.7542
0.0085	2.75322
0.00855	2.75258
0.0086	2.7516
0.00865	2.75095
0.0087	2.74998
0.00875	2.74933
0.0088	2.74803
0.00885	2.74706
0.0089	2.74576
0.00895	2.74446
0.009	2.74284
0.00905	2.74089
0.0091	2.73959
0.00915	2.73732
0.0092	2.73505
0.00925	2.73278
0.0093	2.72986
0.00935	2.72726
0.0094	2.72434
0.00945	2.72142
0.0095	2.71817
0.00955	2.71493
0.0096	2.71233
0.00965	2.70941
0.0097	2.70714
0.00975	2.70487
0.0098	2.70292
0.00985	2.70162
0.0099	2.7
0.00995	2.69967
0.01	2.69903
0.01005	2.69935
0.0101	2.70065
0.01015	2.70162
0.0102	2.70357
0.01025	2.70552
0.0103	2.70876
0.01035	2.71201
0.0104	2.71655
0.01045	2.72142
0.0105	2.72694
0.01055	2.73278
0.0106	2.73894
0.01065	2.74641
0.0107	2.75387
0.01075	2.76166
0.0108	2.76945
0.01085	2.77821
0.0109	2.786
0.01095	2.79444
0.011	2.80255
0.01105	2.81099
0.0111	2.81911
0.01115	2.82722
0.0112	2.83468
0.01125	2.84182
0.0113	2.84929
0.01135	2.85578
0.0114	2.8626
0.01145	2.86876
0.0115	2.8746
0.01155	2.88077
0.0116	2.88596
0.01165	2.89116
0.0117	2.89602
0.01175	2.90057
0.0118	2.90479
0.01185	2.90901
0.0119	2.91225
0.01195	2.91517
0.012	2.91777
0.01205	2.91971
0.0121	2.92166
0.01215	2.92328
0.0122	2.92393
0.01225	2.92361
0.0123	2.92458
0.01235	2.92361
0.0124	2.92328
0.01245	2.92199
0.0125	2.92101
0.01255	2.91874
0.0126	2.91744
0.01265	2.91517
0.0127	2.91322
0.01275	2.91095
0.0128	2.90933
0.01285	2.90706
0.0129	2.90576
0.01295	2.90381
0.013	2.90251
0.01305	2.90089
0.0131	2.89992
0.01315	2.89894
0.0132	2.8983
0.01325	2.8983
0.0133	2.89797
0.01335	2.89797
0.0134	2.8983
0.01345	2.89862
0.0135	2.89992
0.01355	2.90089
0.0136	2.90187
0.01365	2.90349
0.0137	2.90511
0.01375	2.90673
0.0138	2.90803
0.01385	2.90998
0.0139	2.91225
0.01395	2.91387
0.014	2.91582
0.01405	2.91777
0.0141	2.91971
0.01415	2.92101
0.0142	2.92264
0.01425	2.92426
0.0143	2.92556
0.01435	2.9275
0.0144	2.9288
0.01445	2.93042
0.0145	2.93205
0.01455	2.93302
0.0146	2.93497
0.01465	2.93627
0.0147	2.93756
0.01475	2.93886
0.0148	2.94016
0.01485	2.94081
0.0149	2.94243
0.01495	2.94373
0.015	2.94438
0.01505	2.94503
0.0151	2.94568
0.01515	2.94665
0.0152	2.9473
0.01525	2.94763
0.0153	2.94795
0.01535	2.94827
0.0154	2.94892
0.01545	2.94892
0.0155	2.94957
0.01555	2.94957
0.0156	2.95022
0.01565	2.95055
0.0157	2.95055
0.01575	2.95087
0.0158	2.9512
0.01585	2.9512
0.0159	2.9512
0.01595	2.95152
0.016	2.95152
0.01605	2.9512
0.0161	2.9512
0.01615	2.9512
0.0162	2.9512
0.01625	2.95055
0.0163	2.95055
0.01635	2.95055
0.0164	2.95055
0.01645	2.95087
0.0165	2.95022
0.01655	2.95055
0.0166	2.95055
0.01665	2.95055
0.0167	2.95022
0.01675	2.95055
0.0168	2.95055
0.01685	2.95022
0.0169	2.95087
0.01695	2.9512
0.017	2.95087
0.01705	2.9512
0.0171	2.95087
0.01715	2.9512
0.0172	2.95152
0.01725	2.95152
0.0173	2.95217
0.01735	2.95184
0.0174	2.95184
0.01745	2.95217
0.0175	2.95217
0.01755	2.95184
0.0176	2.95249
0.01765	2.95249
0.0177	2.95217
0.01775	2.95249
0.0178	2.95249
0.01785	2.95217
0.0179	2.95217
0.01795	2.95217
0.018	2.95217
0.01805	2.95249
0.0181	2.95184
0.01815	2.95152
0.0182	2.95184
0.01825	2.95184
0.0183	2.95152
0.01835	2.9512
0.0184	2.95087
0.01845	2.95087
0.0185	2.95055
0.01855	2.95055
0.0186	2.95022
0.01865	2.95022
0.0187	2.95022
0.01875	2.95022
0.0188	2.95022
0.01885	2.95022
0.0189	2.9499
0.01895	2.95055
0.019	2.95055
0.01905	2.95055
0.0191	2.9512
0.01915	2.95184
0.0192	2.95184
0.01925	2.95282
0.0193	2.95347
0.01935	2.95379
0.0194	2.95444
0.01945	2.95541
0.0195	2.95639
0.01955	2.95736
0.0196	2.95866
0.01965	2.95963
0.0197	2.96061
0.01975	2.96223
0.0198	2.96288
0.01985	2.9645
0.0199	2.96612
0.01995	2.9671
0.02	2.96872
0.02005	2.97034
0.0201	2.97164
0.02015	2.97326
0.0202	2.97489
0.02025	2.97586
0.0203	2.97781
0.02035	2.97878
0.0204	2.98008
0.02045	2.98138
0.0205	2.98203
0.02055	2.98333
0.0206	2.9843
0.02065	2.98527
0.0207	2.98592
0.02075	2.98657
0.0208	2.98722
0.02085	2.98787
0.0209	2.98819
0.02095	2.98852
0.021	2.98852
0.02105	2.98884
0.0211	2.98949
0.02115	2.98949
0.0212	2.98917
0.02125	2.98917
0.0213	2.98884
0.02135	2.98852
0.0214	2.98852
0.02145	2.98819
0.0215	2.98754
0.02155	2.98722
0.0216	2.9869
0.02165	2.9869
0.0217	2.98657
0.02175	2.98657
0.0218	2.98592
0.02185	2.98592
0.0219	2.98592
0.02195	2.98527
0.022	2.98592
0.02205	2.98592
0.0221	2.98625
0.02215	2.98657
0.0222	2.98625
0.02225	2.9869
0.0223	2.98722
0.02235	2.98787
0.0224	2.98819
0.02245	2.98852
0.0225	2.98917
0.02255	2.99014
0.0226	2.99047
0.02265	2.99111
0.0227	2.99209
0.02275	2.99274
0.0228	2.99339
0.02285	2.99371
0.0229	2.99468
0.02295	2.99533
0.023	2.99598
0.02305	2.99663
0.0231	2.99728
0.02315	2.99825
0.0232	2.99858
0.02325	2.99955
0.0233	2.99988
0.02335	3.00085
0.0234	3.0015
0.02345	3.00247
0.0235	3.00312
0.02355	3.00442
0.0236	3.00507
0.02365	3.00604
0.0237	3.00669
0.02375	3.00767
0.0238	3.00864
0.02385	3.00929
0.0239	3.01059
0.02395	3.01124
0.024	3.01221
0.02405	3.01286
0.0241	3.01351
0.02415	3.01383
0.0242	3.01448
0.02425	3.01546
0.0243	3.01513
0.02435	3.01513
0.0244	3.01546
0.02445	3.01546
0.0245	3.01578
0.02455	3.01578
0.0246	3.01546
0.02465	3.01578
0.0247	3.01546
0.02475	3.01546
0.0248	3.01578
0.02485	3.01546
0.0249	3.0161
0.02495	3.01578
0.025	3.01675
0.02505	3.01643
0.0251	3.01675
0.02515	3.01708
0.0252	3.01773
0.02525	3.01838
0.0253	3.01838
0.02535	3.01967
0.0254	3.02
0.02545	3.02032
0.0255	3.02097
0.02555	3.02162
0.0256	3.02227
0.02565	3.0226
0.0257	3.02357
0.02575	3.02357
0.0258	3.02454
0.02585	3.02552
0.0259	3.02617
0.02595	3.02681
0.026	3.02714
0.02605	3.02779
0.0261	3.02844
0.02615	3.02909
0.0262	3.03006
0.02625	3.03071
0.0263	3.03136
0.02635	3.03168
0.0264	3.03201
0.02645	3.03298
0.0265	3.03331
0.02655	3.03395
0.0266	3.03363
0.02665	3.03395
0.0267	3.03428
0.02675	3.03395
0.0268	3.03395
0.02685	3.03363
0.0269	3.03363
0.02695	3.03331
0.027	3.03298
0.02705	3.03266
0.0271	3.03298
0.02715	3.03233
0.0272	3.03168
0.02725	3.03136
0.0273	3.03168
0.02735	3.03136
0.0274	3.03103
0.02745	3.03103
0.0275	3.03071
0.02755	3.03071
0.0276	3.03103
0.02765	3.03071
0.0277	3.03103
0.02775	3.03071
0.0278	3.03136
0.02785	3.03136
0.0279	3.03136
0.02795	3.03201
0.028	3.03168
0.02805	3.03201
0.0281	3.03201
0.02815	3.03233
0.0282	3.03233
0.02825	3.03266
0.0283	3.03233
0.02835	3.03298
0.0284	3.03298
0.02845	3.03363
0.0285	3.03363
0.02855	3.03395
0.0286	3.0346
0.02865	3.0346
0.0287	3.03493
0.02875	3.03525
0.0288	3.03558
0.02885	3.03623
0.0289	3.03623
0.02895	3.0372
0.029	3.03752
0.02905	3.03817
0.0291	3.03882
0.02915	3.03947
0.0292	3.0398
0.02925	3.04077
0.0293	3.04109
0.02935	3.04207
0.0294	3.04272
0.02945	3.04369
0.0295	3.04466
0.02955	3.04499
0.0296	3.04596
0.02965	3.04694
0.0297	3.04726
0.02975	3.04823
0.0298	3.04888
0.02985	3.04986
0.0299	3.05051
0.02995	3.05083
0.03	3.0518
0.03005	3.05213
0.0301	3.05278
0.03015	3.05343
0.0302	3.05375
0.03025	3.0544
0.0303	3.05472
0.03035	3.05472
0.0304	3.0557
0.03045	3.05602
0.0305	3.05635
0.03055	3.05667
0.0306	3.057
0.03065	3.05765
0.0307	3.05765
0.03075	3.05797
0.0308	3.05829
0.03085	3.05862
0.0309	3.05862
0.03095	3.05927
0.031	3.05927
0.03105	3.05959
0.0311	3.06024
0.03115	3.06024
0.0312	3.06089
0.03125	3.06122
0.0313	3.06186
0.03135	3.06219
0.0314	3.06284
0.03145	3.06316
0.0315	3.06381
0.03155	3.06446
0.0316	3.06479
0.03165	3.06479
0.0317	3.06608
0.03175	3.06608
0.0318	3.06706
0.03185	3.06738
0.0319	3.06836
0.03195	3.069
0.032	3.06965
0.03205	3.0703
0.0321	3.07063
0.03215	3.07128
0.0322	3.07193
0.03225	3.0729
0.0323	3.07355
0.03235	3.0742
0.0324	3.07452
0.03245	3.07517
0.0325	3.07647
0.03255	3.07712
0.0326	3.07777
0.03265	3.07842
0.0327	3.07907
0.03275	3.07939
0.0328	3.08036
0.03285	3.08101
0.0329	3.08101
0.03295	3.08199
0.033	3.08296
0.03305	3.08296
0.0331	3.08361
0.03315	3.08393
0.0332	3.08393
0.03325	3.08393
0.0333	3.08426
0.03335	3.08458
0.0334	3.08426
0.03345	3.08426
0.0335	3.08458
0.03355	3.08458
0.0336	3.08426
0.03365	3.08393
0.0337	3.08393
0.03375	3.08361
0.0338	3.08393
0.03385	3.08296
0.0339	3.08361
0.03395	3.08328
0.034	3.08296
0.03405	3.08264
0.0341	3.08296
0.03415	3.08231
0.0342	3.08264
0.03425	3.08264
0.0343	3.08264
0.03435	3.08264
0.0344	3.08231
0.03445	3.08296
0.0345	3.08296
0.03455	3.08328
0.0346	3.08296
0.03465	3.08361
0.0347	3.08361
0.03475	3.08426
0.0348	3.08458
0.03485	3.08491
0.0349	3.08588
0.03495	3.08588
0.035	3.08621
0.03505	3.0875
0.0351	3.08783
0.03515	3.08913
0.0352	3.08978
0.03525	3.09042
0.0353	3.09172
0.03535	3.09237
0.0354	3.09367
0.03545	3.09432
0.0355	3.09529
0.03555	3.09594
0.0356	3.09659
0.03565	3.09724
0.0357	3.09789
0.03575	3.09854
0.0358	3.09886
0.03585	3.09951
0.0359	3.09984
0.03595	3.10016
0.036	3.10113
0.03605	3.10081
0.0361	3.10113
0.03615	3.10113
0.0362	3.10146
0.03625	3.10178
0.0363	3.10211
0.03635	3.10178
0.0364	3.10243
0.03645	3.10341
0.0365	3.10308
0.03655	3.10373
0.0366	3.10373
0.03665	3.10438
0.0367	3.10503
0.03675	3.10503
0.0368	3.10568
0.03685	3.10665
0.0369	3.10763
0.03695	3.1086
0.037	3.10925
0.03705	3.10957
0.0371	3.11022
0.03715	3.1112
0.0372	3.11152
0.03725	3.11217
0.0373	3.11314
0.03735	3.11379
0.0374	3.11444
0.03745	3.11477
0.0375	3.11509
0.03755	3.11574
0.0376	3.11541
0.03765	3.11606
0.0377	3.11704
0.03775	3.11704
0.0378	3.11769
0.03785	3.11801
0.0379	3.11834
0.03795	3.11898
0.038	3.11898
0.03805	3.11898
0.0381	3.11931
0.03815	3.11931
0.0382	3.11931
0.03825	3.11898
0.0383	3.11898
0.03835	3.11931
0.0384	3.11866
0.03845	3.11834
0.0385	3.11866
0.03855	3.11834
0.0386	3.11801
0.03865	3.11736
0.0387	3.11769
0.03875	3.11769
0.0388	3.11736
0.03885	3.11736
0.0389	3.11704
0.03895	3.11704
0.039	3.11704
0.03905	3.11736
0.0391	3.11769
0.03915	3.11769
0.0392	3.11834
0.03925	3.11866
0.0393	3.11898
0.03935	3.11963
0.0394	3.11963
0.03945	3.11996
0.0395	3.12093
0.03955	3.12158
0.0396	3.12255
0.03965	3.12288
0.0397	3.1232
0.03975	3.12353
0.0398	3.12483
0.03985	3.12515
0.0399	3.1258
0.03995	3.12645
0.04	3.1271
0.04005	3.1284
0.0401	3.12872
0.04015	3.12937
0.0402	3.13002
0.04025	3.13067
0.0403	3.13164
0.04035	3.13262
0.0404	3.13359
0.04045	3.13424
0.0405	3.13554
0.04055	3.13619
0.0406	3.13748
0.04065	3.13911
0.0407	3.1404
0.04075	3.14138
0.0408	3.14203
0.04085	3.14365
0.0409	3.14495
0.04095	3.14657
0.041	3.14754
0.04105	3.14884
0.0411	3.14949
0.04115	3.15047
0.0412	3.15144
0.04125	3.15209
0.0413	3.15274
0.04135	3.15339
0.0414	3.15436
0.04145	3.15501
0.0415	3.15468
0.04155	3.15501
0.0416	3.15533
0.04165	3.15566
0.0417	3.15566
0.04175	3.15533
0.0418	3.15533
0.04185	3.15566
0.0419	3.15533
0.04195	3.15533
0.042	3.15533
0.04205	3.15533
0.0421	3.15501
0.04215	3.15533
0.0422	3.15533
0.04225	3.15501
0.0423	3.15598
0.04235	3.15566
0.0424	3.15598
0.04245	3.15663
0.0425	3.15631
0.04255	3.15696
0.0426	3.15728
0.04265	3.15825
0.0427	3.15858
0.04275	3.15955
0.0428	3.15955
0.04285	3.1602
0.0429	3.16053
0.04295	3.16118
0.043	3.16182
0.04305	3.16215
0.0431	3.16247
0.04315	3.1628
0.0432	3.1628
0.04325	3.16312
0.0433	3.16377
0.04335	3.16377
0.0434	3.1641
0.04345	3.1641
0.0435	3.1641
0.04355	3.1641
0.0436	3.1641
0.04365	3.16442
0.0437	3.16442
0.04375	3.16442
0.0438	3.16475
0.04385	3.16507
0.0439	3.16507
0.04395	3.16442
0.044	3.16507
0.04405	3.16539
0.0441	3.16539
0.04415	3.16604
0.0442	3.16637
0.04425	3.16637
0.0443	3.16669
0.04435	3.16734
0.0444	3.16799
0.04445	3.16864
0.0445	3.16896
0.04455	3.16994
0.0446	3.17059
0.04465	3.17124
0.0447	3.17221
0.04475	3.17253
0.0448	3.17383
0.04485	3.17416
0.0449	3.17513
0.04495	3.17675
0.045	3.17708
0.04505	3.17773
0.0451	3.1787
0.04515	3.17967
0.0452	3.18
0.04525	3.18065
0.0453	3.18162
0.04535	3.18227
0.0454	3.18324
0.04545	3.18389
0.0455	3.18454
0.04555	3.18487
0.0456	3.18617
0.04565	3.18649
0.0457	3.18714
0.04575	3.18746
0.0458	3.18844
0.04585	3.18909
0.0459	3.18941
0.04595	3.19038
0.046	3.19038
0.04605	3.19136
0.0461	3.19136
0.04615	3.19201
0.0462	3.19201
0.04625	3.19233
0.0463	3.19298
0.04635	3.19298
0.0464	3.19298
0.04645	3.19363
0.0465	3.19363
0.04655	3.1933
0.0466	3.1933
0.04665	3.1933
0.0467	3.19298
0.04675	3.1933
0.0468	3.1933
0.04685	3.19298
0.0469	3.19298
0.04695	3.1933
0.047	3.1933
0.04705	3.19266
0.0471	3.19298
0.04715	3.19298
0.0472	3.19298
0.04725	3.1933
0.0473	3.19298
0.04735	3.19266
0.0474	3.19298
0.04745	3.19266
0.0475	3.19363
0.04755	3.19298
0.0476	3.19266
0.04765	3.19266
0.0477	3.19266
0.04775	3.19298
0.0478	3.19266
0.04785	3.19298
0.0479	3.19266
0.04795	3.19266
0.048	3.19298
0.04805	3.1933
0.0481	3.19363
0.04815	3.19363
0.0482	3.19395
0.04825	3.1946
0.0483	3.19525
0.04835	3.19558
0.0484	3.19623
0.04845	3.1972
0.0485	3.19785
0.04855	3.19817
0.0486	3.19915
0.04865	3.1998
0.0487	3.20044
0.04875	3.20109
0.0488	3.20174
0.04885	3.20207
0.0489	3.20304
0.04895	3.20337
0.049	3.20434
0.04905	3.20466
0.0491	3.20499
0.04915	3.20531
0.0492	3.20564
0.04925	3.20629
0.0493	3.20629
0.04935	3.20694
0.0494	3.20758
0.04945	3.20758
0.0495	3.20791
0.04955	3.20856
0.0496	3.20888
0.04965	3.20921
0.0497	3.21018
0.04975	3.21051
0.0498	3.21115
0.04985	3.21148
0.0499	3.21213
0.04995	3.21245
0.05	3.21343
0.05005	3.2144
0.0501	3.21505
0.05015	3.21602
0.0502	3.21667
0.05025	3.21765
0.0503	3.21829
0.05035	3.21927
0.0504	3.21992
0.05045	3.22089
0.0505	3.22186
0.05055	3.22284
0.0506	3.22349
0.05065	3.22446
0.0507	3.22543
0.05075	3.22641
0.0508	3.22673
0.05085	3.22771
0.0509	3.229
0.05095	3.22965
0.051	3.22965
0.05105	3.23095
0.0511	3.23095
0.05115	3.23128
0.0512	3.2316
0.05125	3.23225
0.0513	3.23225
0.05135	3.2329
0.0514	3.2329
0.05145	3.2329
0.0515	3.23322
0.05155	3.23355
0.0516	3.23355
0.05165	3.23355
0.0517	3.2342
0.05175	3.2342
0.0518	3.2342
0.05185	3.23387
0.0519	3.2342
0.05195	3.23485
0.052	3.23452
0.05205	3.2342
0.0521	3.23485
0.05215	3.23517
0.0522	3.23452
0.05225	3.23452
0.0523	3.23387
0.05235	3.23387
0.0524	3.23452
0.05245	3.23452
0.0525	3.2342
0.05255	3.2342
0.0526	3.2342
0.05265	3.23387
0.0527	3.23452
0.05275	3.2342
0.0528	3.23387
0.05285	3.2342
0.0529	3.2342
0.05295	3.2342
0.053	3.2342
0.05305	3.23452
0.0531	3.23452
0.05315	3.23485
0.0532	3.23517
0.05325	3.2355
0.0533	3.23582
0.05335	3.23647
0.0534	3.23679
0.05345	3.23744
0.0535	3.23842
0.05355	3.23874
0.0536	3.23939
0.05365	3.24004
0.0537	3.24134
0.05375	3.24166
0.0538	3.24296
0.05385	3.24393
0.0539	3.24523
0.05395	3.24621
0.054	3.24718
0.05405	3.24815
0.0541	3.2488
0.05415	3.2501
0.0542	3.25042
0.05425	3.2514
0.0543	3.25205
0.05435	3.2527
0.0544	3.25302
0.05445	3.25367
0.0545	3.25399
0.05455	3.25497
0.0546	3.25529
0.05465	3.25562
0.0547	3.25659
0.05475	3.25659
0.0548	3.25756
0.05485	3.25789
0.0549	3.25821
0.05495	3.25854
0.055	3.25886
0.05505	3.25919
0.0551	3.26016
0.05515	3.26049
0.0552	3.26081
0.05525	3.26113
0.0553	3.26146
0.05535	3.26146
0.0554	3.26178
0.05545	3.26178
0.0555	3.26211
0.05555	3.26178
0.0556	3.26178
0.05565	3.26211
0.0557	3.26211
0.05575	3.26243
0.0558	3.26211
0.05585	3.26211
0.0559	3.26211
0.05595	3.26178
0.056	3.26243
0.05605	3.26178
0.0561	3.26178
0.05615	3.26146
0.0562	3.26178
0.05625	3.26146
0.0563	3.26113
0.05635	3.26146
0.0564	3.26146
0.05645	3.26113
0.0565	3.26113
0.05655	3.26146
0.0566	3.26146
0.05665	3.26178
0.0567	3.26178
0.05675	3.26178
0.0568	3.26211
0.05685	3.26243
0.0569	3.26276
0.05695	3.26276
0.057	3.26341
0.05705	3.26341
0.0571	3.26373
0.05715	3.26373
0.0572	3.26438
0.05725	3.26438
0.0573	3.26406
0.05735	3.26535
0.0574	3.26503
0.05745	3.26503
0.0575	3.2647
0.05755	3.26535
0.0576	3.26568
0.05765	3.266
0.0577	3.26633
0.05775	3.266
0.0578	3.26665
0.05785	3.26665
0.0579	3.26698
0.05795	3.2673
0.058	3.26763
0.05805	3.2673
0.0581	3.2673
0.05815	3.26795
0.0582	3.26827
0.05825	3.2686
0.0583	3.26892
0.05835	3.26925
0.0584	3.2699
0.05845	3.27055
0.0585	3.27087
0.05855	3.27184
0.0586	3.27217
0.05865	3.27282
0.0587	3.27347
0.05875	3.27412
0.0588	3.27509
0.05885	3.27509
0.0589	3.27574
0.05895	3.27639
0.059	3.27704
0.05905	3.27769
0.0591	3.27769
0.05915	3.27769
0.0592	3.27801
0.05925	3.27866
0.0593	3.27898
0.05935	3.27898
0.0594	3.27963
0.05945	3.27963
0.0595	3.27963
0.05955	3.28061
0.0596	3.28093
0.05965	3.28093
0.0597	3.28158
0.05975	3.28191
0.0598	3.28223
0.05985	3.28255
0.0599	3.2832
0.05995	3.28385
0.06	3.2845
0.06005	3.28483
0.0601	3.28612
0.06015	3.28645
0.0602	3.2871
0.06025	3.28775
0.0603	3.28872
0.06035	3.28937
0.0604	3.29002
0.06045	3.29067
0.0605	3.29164
0.06055	3.29229
0.0606	3.29294
0.06065	3.29359
0.0607	3.29424
0.06075	3.29489
0.0608	3.29521
0.06085	3.29586
0.0609	3.29619
0.06095	3.29651
0.061	3.29716
0.06105	3.29716
0.0611	3.29781
0.06115	3.29813
0.0612	3.29878
0.06125	3.29878
0.0613	3.29911
0.06135	3.29976
0.0614	3.30008
0.06145	3.3004
0.0615	3.30105
0.06155	3.30138
0.0616	3.3017
0.06165	3.30203
0.0617	3.303
0.06175	3.30333
0.0618	3.30397
0.06185	3.30495
0.0619	3.30495
0.06195	3.3056
0.062	3.30625
0.06205	3.3069
0.0621	3.3069
0.06215	3.30722
0.0622	3.30722
0.06225	3.30722
0.0623	3.30787
0.06235	3.30754
0.0624	3.30754
0.06245	3.30754
0.0625	3.30754
0.06255	3.30754
0.0626	3.30722
0.06265	3.30787
0.0627	3.30787
0.06275	3.30754
0.0628	3.30787
0.06285	3.30819
0.0629	3.30819
0.06295	3.30819
0.063	3.30852
0.06305	3.30917
0.0631	3.30917
0.06315	3.30949
0.0632	3.31014
0.06325	3.31047
0.0633	3.31144
0.06335	3.31144
0.0634	3.31241
0.06345	3.31306
0.0635	3.31306
0.06355	3.31404
0.0636	3.31501
0.06365	3.31566
0.0637	3.31631
0.06375	3.31696
0.0638	3.31793
0.06385	3.3189
0.0639	3.3189
0.06395	3.31923
0.064	3.32053
0.06405	3.32118
0.0641	3.3215
0.06415	3.32182
0.0642	3.3228
0.06425	3.3228
0.0643	3.32377
0.06435	3.32377
0.0644	3.3241
0.06445	3.32442
0.0645	3.32507
0.06455	3.32539
0.0646	3.32572
0.06465	3.32572
0.0647	3.32669
0.06475	3.32669
0.0648	3.32669
0.06485	3.32767
0.0649	3.32702
0.06495	3.32734
0.065	3.32767
0.06505	3.32799
0.0651	3.32799
0.06515	3.32799
0.0652	3.32864
0.06525	3.32864
0.0653	3.32896
0.06535	3.32896
0.0654	3.32961
0.06545	3.33026
0.0655	3.33059
0.06555	3.33091
0.0656	3.33124
0.06565	3.33156
0.0657	3.33221
0.06575	3.33253
0.0658	3.33286
0.06585	3.33351
0.0659	3.33383
0.06595	3.33448
0.066	3.33513
0.06605	3.33545
0.0661	3.33578
0.06615	3.33675
0.0662	3.33675
0.06625	3.33773
0.0663	3.33773
0.06635	3.33805
0.0664	3.3387
0.06645	3.33967
0.0665	3.34
0.06655	3.34
0.0666	3.34097
0.06665	3.3413
0.0667	3.34162
0.06675	3.34227
0.0668	3.34292
0.06685	3.34324
0.0669	3.34324
0.06695	3.34389
0.067	3.34422
0.06705	3.34454
0.0671	3.34487
0.06715	3.34519
0.0672	3.34519
0.06725	3.34519
0.0673	3.34552
0.06735	3.34487
0.0674	3.34487
0.06745	3.34487
0.0675	3.34487
0.06755	3.34454
0.0676	3.34454
0.06765	3.34487
0.0677	3.34454
0.06775	3.34454
0.0678	3.34422
0.06785	3.34487
0.0679	3.34487
0.06795	3.34519
0.068	3.34584
0.06805	3.34616
0.0681	3.34649
0.06815	3.34681
0.0682	3.34779
0.06825	3.34811
0.0683	3.34909
0.06835	3.34973
0.0684	3.35006
0.06845	3.35103
0.0685	3.35168
0.06855	3.35233
0.0686	3.35266
0.06865	3.35298
0.0687	3.35363
0.06875	3.3546
0.0688	3.3546
0.06885	3.3546
0.0689	3.35558
0.06895	3.3559
0.069	3.35623
0.06905	3.35655
0.0691	3.3572
0.06915	3.35752
0.0692	3.35785
0.06925	3.35817
0.0693	3.35882
0.06935	3.3598
0.0694	3.36012
0.06945	3.36077
0.0695	3.36142
0.06955	3.36174
0.0696	3.36239
0.06965	3.36337
0.0697	3.36401
0.06975	3.36466
0.0698	3.36564
0.06985	3.36629
0.0699	3.36661
0.06995	3.36758
0.07	3.36791
0.07005	3.36888
0.0701	3.36953
0.07015	3.37051
0.0702	3.37051
0.07025	3.3718
0.0703	3.37245
0.07035	3.37343
0.0704	3.3744
0.07045	3.37472
0.0705	3.3757
0.07055	3.37667
0.0706	3.37765
0.07065	3.37894
0.0707	3.37927
0.07075	3.37992
0.0708	3.38154
0.07085	3.38219
0.0709	3.38251
0.07095	3.38349
0.071	3.38381
0.07105	3.38479
0.0711	3.38479
0.07115	3.38543
0.0712	3.38543
0.07125	3.38576
0.0713	3.38641
0.07135	3.38608
0.0714	3.38511
0.07145	3.38543
0.0715	3.38543
0.07155	3.38511
0.0716	3.38511
0.07165	3.38446
0.0717	3.38446
0.07175	3.38414
0.0718	3.38381
0.07185	3.38414
0.0719	3.38381
0.07195	3.38349
0.072	3.38349
0.07205	3.38349
0.0721	3.38381
0.07215	3.38349
0.0722	3.38414
0.07225	3.38414
0.0723	3.38446
0.07235	3.38511
0.0724	3.38511
0.07245	3.38511
0.0725	3.38543
0.07255	3.38543
0.0726	3.38543
0.07265	3.38608
0.0727	3.38576
0.07275	3.38543
0.0728	3.38576
0.07285	3.38543
0.0729	3.38479
0.07295	3.38479
0.073	3.38479
0.07305	3.38414
0.0731	3.38381
0.07315	3.38349
0.0732	3.38349
0.07325	3.38316
0.0733	3.38284
0.07335	3.38251
0.0734	3.38251
0.07345	3.38219
0.0735	3.38251
0.07355	3.38251
0.0736	3.38219
0.07365	3.38349
0.0737	3.38349
0.07375	3.38446
0.0738	3.38446
0.07385	3.38511
0.0739	3.38576
0.07395	3.38641
0.074	3.38706
0.07405	3.38803
0.0741	3.389
0.07415	3.38965
0.0742	3.3903
0.07425	3.39063
0.0743	3.39193
0.07435	3.39257
0.0744	3.39355
0.07445	3.39452
0.0745	3.39517
0.07455	3.39582
0.0746	3.39679
0.07465	3.39777
0.0747	3.39809
0.07475	3.39939
0.0748	3.40004
0.07485	3.40101
0.0749	3.40166
0.07495	3.40231
0.075	3.40264
0.07505	3.40328
0.0751	3.40361
0.07515	3.40458
0.0752	3.40491
0.07525	3.40523
0.0753	3.40588
0.07535	3.40621
0.0754	3.40685
0.07545	3.40718
0.0755	3.4075
0.07555	3.40783
0.0756	3.40783
0.07565	3.40848
0.0757	3.40913
0.07575	3.40848
0.0758	3.40913
0.07585	3.40945
0.0759	3.40978
0.07595	3.4101
0.076	3.4101
0.07605	3.4101
0.0761	3.4101
0.07615	3.41075
0.0762	3.41075
0.07625	3.41107
0.0763	3.41107
0.07635	3.41075
0.0764	3.41075
0.07645	3.41107
0.0765	3.41107
0.07655	3.41107
0.0766	3.41075
0.07665	3.41075
0.0767	3.41042
0.07675	3.41042
0.0768	3.41042
0.07685	3.41042
0.0769	3.41075
0.07695	3.41042
0.077	3.41107
0.07705	3.41107
0.0771	3.41107
0.07715	3.4114
0.0772	3.41172
0.07725	3.41205
0.0773	3.41302
0.07735	3.41302
0.0774	3.41399
0.07745	3.41399
0.0775	3.41464
0.07755	3.41497
0.0776	3.41529
0.07765	3.41594
0.0777	3.41659
0.07775	3.41692
0.0778	3.41659
0.07785	3.41756
0.0779	3.41756
0.07795	3.41756
0.078	3.41789
0.07805	3.41854
0.0781	3.41886
0.07815	3.41919
0.0782	3.41919
0.07825	3.41951
0.0783	3.41984
0.07835	3.42016
0.0784	3.42049
0.07845	3.42049
0.0785	3.42081
0.07855	3.42211
0.0786	3.42211
0.07865	3.42211
0.0787	3.42308
0.07875	3.42341
0.0788	3.42373
0.07885	3.4247
0.0789	3.42438
0.07895	3.42438
0.079	3.4247
0.07905	3.4247
0.0791	3.4247
0.07915	3.42503
0.0792	3.42535
0.07925	3.42535
0.0793	3.42568
0.07935	3.42568
0.0794	3.42568
0.07945	3.426
0.0795	3.42633
0.07955	3.42665
0.0796	3.42665
0.07965	3.42795
0.0797	3.42795
0.07975	3.4286
0.0798	3.42892
0.07985	3.4299
0.0799	3.43087
0.07995	3.43087
0.08	3.43184
0.08005	3.43282
0.0801	3.43314
0.08015	3.43444
0.0802	3.43477
0.08025	3.43509
0.0803	3.43541
0.08035	3.43574
0.0804	3.43574
0.08045	3.43606
0.0805	3.43704
0.08055	3.43671
0.0806	3.43736
0.08065	3.43736
0.0807	3.43769
0.08075	3.43801
0.0808	3.43834
0.08085	3.43834
0.0809	3.43931
0.08095	3.43866
0.081	3.43931
0.08105	3.43963
0.0811	3.43963
0.08115	3.44028
0.0812	3.43996
0.08125	3.43996
0.0813	3.43996
0.08135	3.43996
0.0814	3.43996
0.08145	3.43996
0.0815	3.43996
0.08155	3.43996
0.0816	3.43996
0.08165	3.43996
0.0817	3.44028
0.08175	3.44028
0.0818	3.44028
0.08185	3.43996
0.0819	3.44061
0.08195	3.44093
0.082	3.44126
0.08205	3.44158
0.0821	3.44191
0.08215	3.44288
0.0822	3.4432
0.08225	3.44353
0.0823	3.44418
0.08235	3.44483
0.0824	3.44548
0.08245	3.44612
0.0825	3.44677
0.08255	3.44775
0.0826	3.44872
0.08265	3.44905
0.0827	3.45034
0.08275	3.45099
0.0828	3.45197
0.08285	3.45326
0.0829	3.45424
0.08295	3.45521
0.083	3.45619
0.08305	3.45651
0.0831	3.45716
0.08315	3.45813
0.0832	3.45846
0.08325	3.45878
0.0833	3.45976
0.08335	3.45976
0.0834	3.46073
0.08345	3.4604
0.0835	3.46073
0.08355	3.46105
0.0836	3.46138
0.08365	3.46203
0.0837	3.46203
0.08375	3.46235
0.0838	3.46268
0.08385	3.46235
0.0839	3.46268
0.08395	3.46268
0.084	3.46268
0.08405	3.463
0.0841	3.46268
0.08415	3.46235
0.0842	3.46235
0.08425	3.46235
0.0843	3.46235
0.08435	3.4617
0.0844	3.4617
0.08445	3.4617
0.0845	3.4617
0.08455	3.46105
0.0846	3.46105
0.08465	3.46073
0.0847	3.46073
0.08475	3.46073
0.0848	3.46073
0.08485	3.4604
0.0849	3.4604
0.08495	3.46073
0.085	3.46138
0.08505	3.46138
0.0851	3.46138
0.08515	3.4617
0.0852	3.46235
0.08525	3.46235
0.0853	3.46268
0.08535	3.46333
0.0854	3.46397
0.08545	3.46462
0.0855	3.46495
0.08555	3.4656
0.0856	3.46657
0.08565	3.46722
0.0857	3.46787
0.08575	3.46884
0.0858	3.46917
0.08585	3.47079
0.0859	3.47079
0.08595	3.47176
0.086	3.47274
0.08605	3.47371
0.0861	3.47436
0.08615	3.47533
0.0862	3.47598
0.08625	3.47696
0.0863	3.47728
0.08635	3.47825
0.0864	3.4789
0.08645	3.47955
0.0865	3.47988
0.08655	3.48053
0.0866	3.48118
0.08665	3.4815
0.0867	3.48215
0.08675	3.48247
0.0868	3.48247
0.08685	3.4828
0.0869	3.4828
0.08695	3.48312
0.087	3.48312
0.08705	3.48345
0.0871	3.48377
0.08715	3.48345
0.0872	3.4841
0.08725	3.4841
0.0873	3.48442
0.08735	3.48474
0.0874	3.48474
0.08745	3.48507
0.0875	3.48572
0.08755	3.48539
0.0876	3.48539
0.08765	3.48572
0.0877	3.48604
0.08775	3.48637
0.0878	3.48637
0.08785	3.48604
0.0879	3.48637
0.08795	3.48669
0.088	3.48702
0.08805	3.48669
0.0881	3.48734
0.08815	3.48734
0.0882	3.48734
0.08825	3.48734
0.0883	3.48734
0.08835	3.48734
0.0884	3.48734
0.08845	3.48702
0.0885	3.48702
0.08855	3.48702
0.0886	3.48669
0.08865	3.48702
0.0887	3.48702
0.08875	3.48702
0.0888	3.48702
0.08885	3.48669
0.0889	3.48702
0.08895	3.48767
0.089	3.48767
0.08905	3.48831
0.0891	3.48799
0.08915	3.48864
0.0892	3.48864
0.08925	3.48896
0.0893	3.48929
0.08935	3.48929
0.0894	3.48961
0.08945	3.48994
0.0895	3.48994
0.08955	3.49026
0.0896	3.48994
0.08965	3.49026
0.0897	3.49091
0.08975	3.49124
0.0898	3.49124
0.08985	3.49156
0.0899	3.49156
0.08995	3.49221
0.09	3.49286
0.09005	3.49351
0.0901	3.49448
0.09015	3.49513
0.0902	3.49578
0.09025	3.49643
0.0903	3.49773
0.09035	3.4987
0.0904	3.49935
0.09045	3.50065
0.0905	3.50195
0.09055	3.50324
0.0906	3.50422
0.09065	3.50552
0.0907	3.50681
0.09075	3.50811
0.0908	3.50909
0.09085	3.51038
0.0909	3.51168
0.09095	3.51233
0.091	3.51298
0.09105	3.51428
0.0911	3.51493
0.09115	3.51558
0.0912	3.51623
0.09125	3.51687
0.0913	3.5172
0.09135	3.5172
0.0914	3.51752
0.09145	3.51817
0.0915	3.51817
0.09155	3.5185
0.0916	3.51817
0.09165	3.5185
0.0917	3.5185
0.09175	3.5185
0.0918	3.5185
0.09185	3.5185
0.0919	3.5185
0.09195	3.5185
0.092	3.51785
0.09205	3.51785
0.0921	3.51752
0.09215	3.51687
0.0922	3.5172
0.09225	3.51655
0.0923	3.51687
0.09235	3.51623
0.0924	3.51623
0.09245	3.51558
0.0925	3.51525
0.09255	3.51525
0.0926	3.51493
0.09265	3.51493
0.0927	3.5146
0.09275	3.51493
0.0928	3.51428
0.09285	3.5146
0.0929	3.51428
0.09295	3.5146
0.093	3.51493
0.09305	3.51493
0.0931	3.51525
0.09315	3.51493
0.0932	3.51525
0.09325	3.51558
0.0933	3.5159
0.09335	3.5159
0.0934	3.51623
0.09345	3.51623
0.0935	3.51687
0.09355	3.5172
0.0936	3.5172
0.09365	3.51752
0.0937	3.51785
0.09375	3.51817
0.0938	3.51882
0.09385	3.51882
0.0939	3.51915
0.09395	3.51947
0.094	3.51882
0.09405	3.51947
0.0941	3.51947
0.09415	3.5198
0.0942	3.51915
0.09425	3.51915
0.0943	3.51915
0.09435	3.51882
0.0944	3.51882
0.09445	3.5185
0.0945	3.51817
0.09455	3.5185
0.0946	3.51785
0.09465	3.51752
0.0947	3.5172
0.09475	3.51687
0.0948	3.51623
0.09485	3.5159
0.0949	3.5159
0.09495	3.5159
0.095	3.5159
0.09505	3.51558
0.0951	3.51558
0.09515	3.51525
0.0952	3.51525
0.09525	3.5146
0.0953	3.51493
0.09535	3.51493
0.0954	3.51525
0.09545	3.51525
0.0955	3.51558
0.09555	3.51525
0.0956	3.51558
0.09565	3.51558
0.0957	3.51655
0.09575	3.51655
0.0958	3.51687
0.09585	3.51785
0.0959	3.51817
0.09595	3.51882
0.096	3.51947
0.09605	3.52012
0.0961	3.52109
0.09615	3.52142
0.0962	3.52207
0.09625	3.52337
0.0963	3.52337
0.09635	3.52369
0.0964	3.52466
0.09645	3.52499
0.0965	3.52596
0.09655	3.52661
0.0966	3.52661
0.09665	3.52758
0.0967	3.52823
0.09675	3.52888
0.0968	3.52953
0.09685	3.53051
0.0969	3.53083
0.09695	3.5318
0.097	3.5318
0.09705	3.53245
0.0971	3.53278
0.09715	3.5331
0.0972	3.53343
0.09725	3.53408
0.0973	3.5344
0.09735	3.5344
0.0974	3.5344
0.09745	3.53472
0.0975	3.53537
0.09755	3.53505
0.0976	3.53537
0.09765	3.53537
0.0977	3.53537
0.09775	3.5357
0.0978	3.5357
0.09785	3.5357
0.0979	3.53602
0.09795	3.53602
0.098	3.53635
0.09805	3.53602
0.0981	3.5357
0.09815	3.53602
0.0982	3.5357
0.09825	3.5357
0.0983	3.5357
0.09835	3.5357
0.0984	3.5357
0.09845	3.5357
0.0985	3.53537
0.09855	3.53537
0.0986	3.5357
0.09865	3.53602
0.0987	3.5357
0.09875	3.53602
0.0988	3.53635
0.09885	3.53635
0.0989	3.537
0.09895	3.537
0.099	3.53765
0.09905	3.53797
[truncated: 5,812 more rows]
