# Supplementary material for: An evolutionarily conserved glycine-tyrosine motif forms a folding core in outer membrane proteins
Source: PLoS One. 2017 Aug 3;12(8):e0182016. doi: 10.1371/journal.pone.0182016 (PMC5542473; doi:10.1371/journal.pone.0182016)
Supplement: S1 File — (ZIP) [file pone.0182016.s001.zip › OmpX stopflow RAW data/OmpX WT 3/ompx_wt_ch1_040.bka]

BIO-KINE ASCII FILE
_COMMENT	External device
_COMMENT	Kinetics measurement
_COMMENT	Y Unit : Volt, X Unit : s
_COMMENT	Timebase 1 = .00005 s 5001 pts
_COMMENT	Timebase 2 = .001 s 2749 pts
_COMMENT	Timebase 3 = .5 s 44 pts
_SFM	SFM-300 /S Advanced mode
_SFM	Ratio : S1: 950, S2: 950, S3: 100
_SFM	Content : S1: , S2: , S3:
_SFM	Concentration : S1: , S2: , S3:
_SFM	Total volume : 422 �l Flow : 14 mL/s
_SFM	Acquisition start : 10 ms before stop
_SFM	cuve=FC-08, s1=10 ml , s2=10 ml , s3=1.9 ml
_UNITX	s
_UNITY	Volt
_DELTAX	0
_DATA
1e-300	2.56402
5e-5	2.58122
1e-4	2.59777
1.5e-4	2.614
2e-4	2.62925
2.5e-4	2.64385
3e-4	2.65846
3.5e-4	2.67209
4e-4	2.68475
4.5e-4	2.69708
5e-4	2.70811
5.5e-4	2.71817
6e-4	2.72791
6.5e-4	2.737
7e-4	2.74479
7.5e-4	2.75193
8e-4	2.75809
8.5e-4	2.76361
9e-4	2.7688
9.5e-4	2.77302
0.001	2.77627
0.00105	2.77951
0.0011	2.78211
0.00115	2.78373
0.0012	2.78568
0.00125	2.78665
0.0013	2.78763
0.00135	2.78892
0.0014	2.78925
0.00145	2.78957
0.0015	2.78957
0.00155	2.78957
0.0016	2.78892
0.00165	2.78828
0.0017	2.78763
0.00175	2.786
0.0018	2.78406
0.00185	2.78211
0.0019	2.77984
0.00195	2.77659
0.002	2.7727
0.00205	2.7688
0.0021	2.76361
0.00215	2.75874
0.0022	2.7529
0.00225	2.74576
0.0023	2.73959
0.00235	2.73213
0.0024	2.72369
0.00245	2.71525
0.0025	2.70649
0.00255	2.69708
0.0026	2.68734
0.00265	2.67696
0.0027	2.66657
0.00275	2.65651
0.0028	2.6458
0.00285	2.63477
0.0029	2.62406
0.00295	2.61335
0.003	2.60264
0.00305	2.59193
0.0031	2.58187
0.00315	2.57116
0.0032	2.56077
0.00325	2.55071
0.0033	2.54097
0.00335	2.53091
0.0034	2.52183
0.00345	2.51306
0.0035	2.50365
0.00355	2.49521
0.0036	2.4871
0.00365	2.47931
0.0037	2.47185
0.00375	2.46471
0.0038	2.45789
0.00385	2.45172
0.0039	2.44588
0.00395	2.44069
0.004	2.43615
0.00405	2.43322
0.0041	2.42966
0.00415	2.42771
0.0042	2.42576
0.00425	2.42544
0.0043	2.42609
0.00435	2.42771
0.0044	2.42966
0.00445	2.43225
0.0045	2.43647
0.00455	2.44166
0.0046	2.4475
0.00465	2.45367
0.0047	2.46114
0.00475	2.46957
0.0048	2.47834
0.00485	2.48807
0.0049	2.49846
0.00495	2.50884
0.005	2.5202
0.00505	2.53221
0.0051	2.54487
0.00515	2.5572
0.0052	2.57018
0.00525	2.58349
0.0053	2.59679
0.00535	2.6101
0.0054	2.62373
0.00545	2.63704
0.0055	2.65002
0.00555	2.66268
0.0056	2.67436
0.00565	2.68572
0.0057	2.69675
0.00575	2.70746
0.0058	2.7172
0.00585	2.72629
0.0059	2.73473
0.00595	2.74219
0.006	2.74933
0.00605	2.7555
0.0061	2.76101
0.00615	2.76621
0.0062	2.77075
0.00625	2.77464
0.0063	2.77821
0.00635	2.78146
0.0064	2.78406
0.00645	2.78633
0.0065	2.78795
0.00655	2.79087
0.0066	2.79184
0.00665	2.79314
0.0067	2.79444
0.00675	2.79509
0.0068	2.79574
0.00685	2.79606
0.0069	2.79606
0.00695	2.79574
0.007	2.79541
0.00705	2.79541
0.0071	2.79412
0.00715	2.79347
0.0072	2.79217
0.00725	2.79055
0.0073	2.78892
0.00735	2.78698
0.0074	2.78503
0.00745	2.78276
0.0075	2.78016
0.00755	2.77789
0.0076	2.77529
0.00765	2.77237
0.0077	2.76945
0.00775	2.76653
0.0078	2.76361
0.00785	2.76101
0.0079	2.75777
0.00795	2.75485
0.008	2.75095
0.00805	2.74771
0.0081	2.74381
0.00815	2.74089
0.0082	2.73667
0.00825	2.73213
0.0083	2.72759
0.00835	2.72239
0.0084	2.71688
0.00845	2.71038
0.0085	2.70422
0.00855	2.69708
0.0086	2.68961
0.00865	2.68118
0.0087	2.67274
0.00875	2.66365
0.0088	2.65456
0.00885	2.64515
0.0089	2.63542
0.00895	2.62633
0.009	2.61724
0.00905	2.60815
0.0091	2.59972
0.00915	2.59193
0.0092	2.58511
0.00925	2.57862
0.0093	2.5731
0.00935	2.56856
0.0094	2.56466
0.00945	2.56174
0.0095	2.56012
0.00955	2.55947
0.0096	2.55947
0.00965	2.56109
0.0097	2.56337
0.00975	2.56694
0.0098	2.57148
0.00985	2.577
0.0099	2.58349
0.00995	2.59128
0.01	2.59972
0.01005	2.60945
0.0101	2.61984
0.01015	2.63055
0.0102	2.64256
0.01025	2.65554
0.0103	2.66852
0.01035	2.68312
0.0104	2.69773
0.01045	2.71233
0.0105	2.72856
0.01055	2.74479
0.0106	2.76069
0.01065	2.77659
0.0107	2.79249
0.01075	2.80872
0.0108	2.8243
0.01085	2.83923
0.0109	2.85416
0.01095	2.86811
0.011	2.88174
0.01105	2.89408
0.0111	2.90608
0.01115	2.91712
0.0112	2.92685
0.01125	2.93627
0.0113	2.94438
0.01135	2.95152
0.0114	2.95801
0.01145	2.96353
0.0115	2.9684
0.01155	2.97229
0.0116	2.97489
0.01165	2.97781
0.0117	2.97878
0.01175	2.98008
0.0118	2.98008
0.01185	2.97911
0.0119	2.97878
0.01195	2.97716
0.012	2.97521
0.01205	2.97391
0.0121	2.97067
0.01215	2.9684
0.0122	2.9658
0.01225	2.96353
0.0123	2.96028
0.01235	2.95736
0.0124	2.95379
0.01245	2.95184
0.0125	2.94925
0.01255	2.946
0.0126	2.94341
0.01265	2.94178
0.0127	2.93919
0.01275	2.93692
0.0128	2.93497
0.01285	2.93335
0.0129	2.93107
0.01295	2.92945
0.013	2.92815
0.01305	2.92621
0.0131	2.92491
0.01315	2.92393
0.0132	2.92296
0.01325	2.92264
0.0133	2.92166
0.01335	2.92101
0.0134	2.92101
0.01345	2.92069
0.0135	2.92036
0.01355	2.92036
0.0136	2.92069
0.01365	2.92101
0.0137	2.92166
0.01375	2.92166
0.0138	2.92199
0.01385	2.92231
0.0139	2.92264
0.01395	2.92361
0.014	2.92361
0.01405	2.92426
0.0141	2.92491
0.01415	2.92491
0.0142	2.92556
0.01425	2.92621
0.0143	2.92653
0.01435	2.92685
0.0144	2.92718
0.01445	2.92718
0.0145	2.9275
0.01455	2.92815
0.0146	2.92815
0.01465	2.92848
0.0147	2.9288
0.01475	2.92913
0.0148	2.92945
0.01485	2.92945
0.0149	2.92978
0.01495	2.92978
0.015	2.92978
0.01505	2.92978
0.0151	2.9301
0.01515	2.93042
0.0152	2.93042
0.01525	2.92978
0.0153	2.9301
0.01535	2.9301
0.0154	2.92978
0.01545	2.92978
0.0155	2.92945
0.01555	2.92945
0.0156	2.9288
0.01565	2.92913
0.0157	2.9288
0.01575	2.92913
0.0158	2.92848
0.01585	2.9288
0.0159	2.92848
0.01595	2.92848
0.016	2.9288
0.01605	2.9288
0.0161	2.9288
0.01615	2.92913
0.0162	2.92913
0.01625	2.92978
0.0163	2.92978
0.01635	2.92978
0.0164	2.93075
0.01645	2.93075
0.0165	2.9314
0.01655	2.93205
0.0166	2.93237
0.01665	2.93302
0.0167	2.93399
0.01675	2.93464
0.0168	2.93529
0.01685	2.93627
0.0169	2.93724
0.01695	2.93756
0.017	2.93854
0.01705	2.93919
0.0171	2.94016
0.01715	2.94081
0.0172	2.94178
0.01725	2.94243
0.0173	2.94308
0.01735	2.94406
0.0174	2.94503
0.01745	2.94503
0.0175	2.94633
0.01755	2.94633
0.0176	2.9473
0.01765	2.94795
0.0177	2.94827
0.01775	2.9486
0.0178	2.94892
0.01785	2.94892
0.0179	2.94925
0.01795	2.94925
0.018	2.94957
0.01805	2.9499
0.0181	2.9499
0.01815	2.9499
0.0182	2.95055
0.01825	2.95087
0.0183	2.95087
0.01835	2.95087
0.0184	2.9512
0.01845	2.9512
0.0185	2.95217
0.01855	2.95184
0.0186	2.95249
0.01865	2.95217
0.0187	2.95314
0.01875	2.95379
0.0188	2.95412
0.01885	2.95509
0.0189	2.95574
0.01895	2.95606
0.019	2.95736
0.01905	2.95801
0.0191	2.95866
0.01915	2.95931
0.0192	2.96061
0.01925	2.96093
0.0193	2.96158
0.01935	2.96223
0.0194	2.96255
0.01945	2.9632
0.0195	2.96353
0.01955	2.96353
0.0196	2.96353
0.01965	2.96385
0.0197	2.9645
0.01975	2.96418
0.0198	2.96418
0.01985	2.96418
0.0199	2.96418
0.01995	2.96353
0.02	2.96385
0.02005	2.96353
0.0201	2.9632
0.02015	2.9632
0.0202	2.9632
0.02025	2.96288
0.0203	2.96288
0.02035	2.96288
0.0204	2.9632
0.02045	2.96288
0.0205	2.9632
0.02055	2.96385
0.0206	2.96353
0.02065	2.9645
0.0207	2.96418
0.02075	2.96483
0.0208	2.96515
0.02085	2.9658
0.0209	2.96645
0.02095	2.96677
0.021	2.96742
0.02105	2.96775
0.0211	2.96872
0.02115	2.96937
0.0212	2.97002
0.02125	2.97034
0.0213	2.97132
0.02135	2.97099
0.0214	2.97164
0.02145	2.97197
0.0215	2.97262
0.02155	2.97294
0.0216	2.97326
0.02165	2.97391
0.0217	2.97391
0.02175	2.97456
0.0218	2.97489
0.02185	2.97521
0.0219	2.97554
0.02195	2.97619
0.022	2.97586
0.02205	2.97651
0.0221	2.97683
0.02215	2.97716
0.0222	2.97716
0.02225	2.97748
0.0223	2.97813
0.02235	2.97813
0.0224	2.97846
0.02245	2.97878
0.0225	2.97846
0.02255	2.97846
0.0226	2.97846
0.02265	2.97878
0.0227	2.97878
0.02275	2.97846
0.0228	2.97911
0.02285	2.97911
0.0229	2.97943
0.02295	2.97943
0.023	2.97943
0.02305	2.98008
0.0231	2.9804
0.02315	2.98073
0.0232	2.98138
0.02325	2.98235
0.0233	2.983
0.02335	2.98365
0.0234	2.98397
0.02345	2.98462
0.0235	2.9856
0.02355	2.98625
0.0236	2.9869
0.02365	2.98754
0.0237	2.98819
0.02375	2.98917
0.0238	2.98982
0.02385	2.99047
0.0239	2.99144
0.02395	2.99144
0.024	2.99274
0.02405	2.99306
0.0241	2.99371
0.02415	2.99468
0.0242	2.99501
0.02425	2.99501
0.0243	2.99598
0.02435	2.99598
0.0244	2.99663
0.02445	2.99663
0.0245	2.99728
0.02455	2.99761
0.0246	2.99728
0.02465	2.99728
0.0247	2.99825
0.02475	2.99793
0.0248	2.99793
0.02485	2.99825
0.0249	2.99858
0.02495	2.9989
0.025	2.99923
0.02505	2.99988
0.0251	3.0002
0.02515	3.00085
0.0252	3.0015
0.02525	3.00215
0.0253	3.00345
0.02535	3.00377
0.0254	3.00475
0.02545	3.00572
0.0255	3.00669
0.02555	3.00767
0.0256	3.00864
0.02565	3.00961
0.0257	3.01026
0.02575	3.01124
0.0258	3.01253
0.02585	3.01286
0.0259	3.01448
0.02595	3.01546
0.026	3.01578
0.02605	3.01675
0.0261	3.01675
0.02615	3.0174
0.0262	3.01838
0.02625	3.0187
0.0263	3.01903
0.02635	3.01967
0.0264	3.02
0.02645	3.02065
0.0265	3.02065
0.02655	3.0213
0.0266	3.02097
0.02665	3.02162
0.0267	3.02195
0.02675	3.02162
0.0268	3.02195
0.02685	3.02227
0.0269	3.02227
0.02695	3.0226
0.027	3.02292
0.02705	3.02324
0.0271	3.02324
0.02715	3.02357
0.0272	3.02357
0.02725	3.02389
0.0273	3.02389
0.02735	3.02422
0.0274	3.02487
0.02745	3.02487
0.0275	3.02487
0.02755	3.02519
0.0276	3.02519
0.02765	3.02519
0.0277	3.02584
0.02775	3.02519
0.0278	3.02584
0.02785	3.02552
0.0279	3.02552
0.02795	3.02584
0.028	3.02584
0.02805	3.02552
0.0281	3.02552
0.02815	3.02584
0.0282	3.02552
0.02825	3.02584
0.0283	3.02552
0.02835	3.02584
0.0284	3.02617
0.02845	3.02617
0.0285	3.02617
0.02855	3.02617
0.0286	3.02617
0.02865	3.02617
0.0287	3.02617
0.02875	3.02617
0.0288	3.02584
0.02885	3.02617
0.0289	3.02584
0.02895	3.02617
0.029	3.02617
0.02905	3.02617
0.0291	3.02617
0.02915	3.02617
0.0292	3.02617
0.02925	3.02617
0.0293	3.02649
0.02935	3.02681
0.0294	3.02714
0.02945	3.02746
0.0295	3.02844
0.02955	3.02844
0.0296	3.02876
0.02965	3.02941
0.0297	3.02974
0.02975	3.03038
0.0298	3.03071
0.02985	3.03136
0.0299	3.03201
0.02995	3.03298
0.03	3.03298
0.03005	3.03363
0.0301	3.03493
0.03015	3.03558
0.0302	3.0359
0.03025	3.03688
0.0303	3.0372
0.03035	3.03817
0.0304	3.03882
0.03045	3.03915
0.0305	3.0398
0.03055	3.04077
0.0306	3.04109
0.03065	3.04174
0.0307	3.04239
0.03075	3.04272
0.0308	3.04402
0.03085	3.04466
0.0309	3.04531
0.03095	3.04596
0.031	3.04694
0.03105	3.04791
0.0311	3.04856
0.03115	3.04888
0.0312	3.05051
0.03125	3.05083
0.0313	3.05115
0.03135	3.0518
0.0314	3.05245
0.03145	3.0531
0.0315	3.05375
0.03155	3.05408
0.0316	3.05472
0.03165	3.05505
0.0317	3.0557
0.03175	3.0557
0.0318	3.05602
0.03185	3.05667
0.0319	3.05667
0.03195	3.05732
0.032	3.057
0.03205	3.05765
0.0321	3.05765
0.03215	3.05765
0.0322	3.05797
0.03225	3.05829
0.0323	3.05862
0.03235	3.05862
0.0324	3.05927
0.03245	3.05894
0.0325	3.05894
0.03255	3.05992
0.0326	3.06057
0.03265	3.06089
0.0327	3.06122
0.03275	3.06154
0.0328	3.06219
0.03285	3.06251
0.0329	3.06284
0.03295	3.06316
0.033	3.06349
0.03305	3.06414
0.0331	3.06414
0.03315	3.06414
0.0332	3.06446
0.03325	3.06446
0.0333	3.06446
0.03335	3.06446
0.0334	3.06414
0.03345	3.06414
0.0335	3.06414
0.03355	3.06414
0.0336	3.06381
0.03365	3.06414
0.0337	3.06414
0.03375	3.06414
0.0338	3.06414
0.03385	3.06414
0.0339	3.06479
0.03395	3.06479
0.034	3.06543
0.03405	3.06576
0.0341	3.06641
0.03415	3.06706
0.0342	3.06738
0.03425	3.06803
0.0343	3.06868
0.03435	3.06933
0.0344	3.0703
0.03445	3.07095
0.0345	3.0716
0.03455	3.0729
0.0346	3.07322
0.03465	3.07387
0.0347	3.07485
0.03475	3.0755
0.0348	3.07647
0.03485	3.07712
0.0349	3.07842
0.03495	3.07842
0.035	3.07907
0.03505	3.08004
0.0351	3.08004
0.03515	3.08069
0.0352	3.08134
0.03525	3.08166
0.0353	3.08264
0.03535	3.08231
0.0354	3.08296
0.03545	3.08328
0.0355	3.08328
0.03555	3.08393
0.0356	3.08426
0.03565	3.08426
0.0357	3.08458
0.03575	3.08491
0.0358	3.08523
0.03585	3.08556
0.0359	3.08588
0.03595	3.08588
0.036	3.08621
0.03605	3.08621
0.0361	3.08653
0.03615	3.08685
0.0362	3.08685
0.03625	3.0875
0.0363	3.08783
0.03635	3.08783
0.0364	3.08815
0.03645	3.08848
0.0365	3.08848
0.03655	3.08945
0.0366	3.08978
0.03665	3.0901
0.0367	3.09042
0.03675	3.09107
0.0368	3.0914
0.03685	3.09172
0.0369	3.09205
0.03695	3.09237
0.037	3.0927
0.03705	3.09335
0.0371	3.09367
0.03715	3.09399
0.0372	3.09432
0.03725	3.09464
0.0373	3.09529
0.03735	3.09529
0.0374	3.09594
0.03745	3.09659
0.0375	3.09692
0.03755	3.09756
0.0376	3.09789
0.03765	3.09821
0.0377	3.09886
0.03775	3.09886
0.0378	3.09984
0.03785	3.10049
0.0379	3.10113
0.03795	3.10146
0.038	3.10211
0.03805	3.10276
0.0381	3.10341
0.03815	3.10406
0.0382	3.10406
0.03825	3.10535
0.0383	3.10535
0.03835	3.10568
0.0384	3.10633
0.03845	3.10698
0.0385	3.1073
0.03855	3.10763
0.0386	3.10795
0.03865	3.10827
0.0387	3.1086
0.03875	3.10925
0.0388	3.10925
0.03885	3.1099
0.0389	3.11022
0.03895	3.11055
0.039	3.11055
0.03905	3.11087
0.0391	3.11152
0.03915	3.1112
0.0392	3.11217
0.03925	3.11249
0.0393	3.11314
0.03935	3.11347
0.0394	3.11379
0.03945	3.11444
0.0395	3.11477
0.03955	3.11541
0.0396	3.11541
0.03965	3.11606
0.0397	3.11704
0.03975	3.11736
0.0398	3.11736
0.03985	3.11834
0.0399	3.11866
0.03995	3.11963
0.04	3.11996
0.04005	3.11963
0.0401	3.12028
0.04015	3.12061
0.0402	3.12126
0.04025	3.12126
0.0403	3.12158
0.04035	3.12191
0.0404	3.12223
0.04045	3.1232
0.0405	3.1232
0.04055	3.1232
0.0406	3.12353
0.04065	3.12418
0.0407	3.1245
0.04075	3.12483
0.0408	3.12515
0.04085	3.12548
0.0409	3.1258
0.04095	3.1258
0.041	3.12612
0.04105	3.12612
0.0411	3.12645
0.04115	3.1271
0.0412	3.12742
0.04125	3.12775
0.0413	3.12742
0.04135	3.12807
0.0414	3.12807
0.04145	3.1284
0.0415	3.12872
0.04155	3.12937
0.0416	3.12937
0.04165	3.12969
0.0417	3.12969
0.04175	3.13034
0.0418	3.13034
0.04185	3.13132
0.0419	3.13132
0.04195	3.13197
0.042	3.13262
0.04205	3.13294
0.0421	3.13359
0.04215	3.13424
0.0422	3.13521
0.04225	3.13586
0.0423	3.13683
0.04235	3.13716
0.0424	3.13846
0.04245	3.13878
0.0425	3.13943
0.04255	3.1404
0.0426	3.14105
0.04265	3.14203
0.0427	3.14268
0.04275	3.14365
0.0428	3.14397
0.04285	3.14462
0.0429	3.14527
0.04295	3.1456
0.043	3.14657
0.04305	3.14754
0.0431	3.14852
0.04315	3.14884
0.0432	3.14982
0.04325	3.15047
0.0433	3.15079
0.04335	3.15176
0.0434	3.15241
0.04345	3.15274
0.0435	3.15339
0.04355	3.15436
0.0436	3.15468
0.04365	3.15501
0.0437	3.15566
0.04375	3.15566
0.0438	3.15631
0.04385	3.15631
0.0439	3.15728
0.04395	3.15696
0.044	3.15728
0.04405	3.15793
0.0441	3.15761
0.04415	3.15825
0.0442	3.15793
0.04425	3.15825
0.0443	3.15858
0.04435	3.15858
0.0444	3.1589
0.04445	3.1589
0.0445	3.1589
0.04455	3.15923
0.0446	3.15923
0.04465	3.15988
0.0447	3.15988
0.04475	3.16053
0.0448	3.16053
0.04485	3.16118
0.0449	3.1615
0.04495	3.16182
0.045	3.1628
0.04505	3.16312
0.0451	3.1641
0.04515	3.16475
0.0452	3.16572
0.04525	3.16604
0.0453	3.16702
0.04535	3.16767
0.0454	3.16864
0.04545	3.16929
0.0455	3.16929
0.04555	3.16994
0.0456	3.17026
0.04565	3.17026
0.0457	3.17091
0.04575	3.17091
0.0458	3.17091
0.04585	3.17124
0.0459	3.17091
0.04595	3.17091
0.046	3.17124
0.04605	3.17156
0.0461	3.17156
0.04615	3.17156
0.0462	3.17156
0.04625	3.17189
0.0463	3.17253
0.04635	3.17253
0.0464	3.17286
0.04645	3.17318
0.0465	3.17351
0.04655	3.17383
0.0466	3.17481
0.04665	3.17513
0.0467	3.17513
0.04675	3.17546
0.0468	3.17578
0.04685	3.1761
0.0469	3.17643
0.04695	3.17708
0.047	3.1774
0.04705	3.17708
0.0471	3.17773
0.04715	3.17805
0.0472	3.17838
0.04725	3.17838
0.0473	3.17838
0.04735	3.17838
0.0474	3.1787
0.04745	3.17903
0.0475	3.1787
0.04755	3.17838
0.0476	3.17838
0.04765	3.17838
0.0477	3.17838
0.04775	3.17773
0.0478	3.17708
0.04785	3.17675
0.0479	3.1761
0.04795	3.1761
0.048	3.17578
0.04805	3.17546
0.0481	3.17513
0.04815	3.17481
0.0482	3.17481
0.04825	3.17448
0.0483	3.17481
0.04835	3.17481
0.0484	3.17448
0.04845	3.17481
0.0485	3.17481
0.04855	3.17513
0.0486	3.17546
0.04865	3.1761
0.0487	3.17675
0.04875	3.17773
0.0488	3.17805
0.04885	3.17935
0.0489	3.18
0.04895	3.1813
0.049	3.18195
0.04905	3.18292
0.0491	3.18422
0.04915	3.18519
0.0492	3.18649
0.04925	3.18681
0.0493	3.18811
0.04935	3.18941
0.0494	3.19038
0.04945	3.19136
0.0495	3.19266
0.04955	3.19298
0.0496	3.1946
0.04965	3.19493
0.0497	3.1959
0.04975	3.19687
0.0498	3.19785
0.04985	3.19882
0.0499	3.19947
0.04995	3.20044
0.05	3.20077
0.05005	3.20207
0.0501	3.20239
0.05015	3.20272
0.0502	3.20369
0.05025	3.20369
0.0503	3.20434
0.05035	3.20466
0.0504	3.20499
0.05045	3.20596
0.0505	3.20596
0.05055	3.20629
0.0506	3.20694
0.05065	3.20726
0.0507	3.20758
0.05075	3.20856
0.0508	3.20888
0.05085	3.20888
0.0509	3.20986
0.05095	3.21083
0.051	3.21115
0.05105	3.21213
0.0511	3.21245
0.05115	3.21343
0.0512	3.21343
0.05125	3.21408
0.0513	3.21505
0.05135	3.21602
0.0514	3.21667
0.05145	3.21732
0.0515	3.21797
0.05155	3.21829
0.0516	3.21894
0.05165	3.21927
0.0517	3.21992
0.05175	3.22057
0.0518	3.22089
0.05185	3.22122
0.0519	3.22154
0.05195	3.22154
0.052	3.22154
0.05205	3.22154
0.0521	3.22122
0.05215	3.22122
0.0522	3.22122
0.05225	3.22089
0.0523	3.22122
0.05235	3.22089
0.0524	3.22089
0.05245	3.22057
0.0525	3.22057
0.05255	3.22057
0.0526	3.22089
0.05265	3.22089
0.0527	3.22057
0.05275	3.22122
0.0528	3.22122
0.05285	3.22186
0.0529	3.22186
0.05295	3.22186
0.053	3.22251
0.05305	3.22219
0.0531	3.22284
0.05315	3.22284
0.0532	3.22349
0.05325	3.22349
0.0533	3.22414
0.05335	3.22414
0.0534	3.22479
0.05345	3.22446
0.0535	3.22511
0.05355	3.22543
0.0536	3.22608
0.05365	3.22641
0.0537	3.22673
0.05375	3.22738
0.0538	3.22771
0.05385	3.22868
0.0539	3.229
0.05395	3.22965
0.054	3.2303
0.05405	3.23095
0.0541	3.23193
0.05415	3.23257
0.0542	3.23355
0.05425	3.23452
0.0543	3.23582
0.05435	3.23647
0.0544	3.23777
0.05445	3.23907
0.0545	3.24004
0.05455	3.24134
0.0546	3.24231
0.05465	3.24393
0.0547	3.24523
0.05475	3.24588
0.0548	3.24685
0.05485	3.24848
0.0549	3.24945
0.05495	3.25075
0.055	3.25107
0.05505	3.25237
0.0551	3.25302
0.05515	3.25367
0.0552	3.25497
0.05525	3.25529
0.0553	3.25627
0.05535	3.25692
0.0554	3.25724
0.05545	3.25756
0.0555	3.25854
0.05555	3.25919
0.0556	3.25951
0.05565	3.25984
0.0557	3.26016
0.05575	3.26049
0.0558	3.26113
0.05585	3.26178
0.0559	3.26146
0.05595	3.26243
0.056	3.26243
0.05605	3.26276
0.0561	3.26276
0.05615	3.26341
0.0562	3.26341
0.05625	3.26438
0.0563	3.26373
0.05635	3.26438
0.0564	3.26438
0.05645	3.26438
0.0565	3.2647
0.05655	3.2647
0.0566	3.2647
0.05665	3.26503
0.0567	3.26503
0.05675	3.26503
0.0568	3.2647
0.05685	3.2647
0.0569	3.2647
0.05695	3.2647
0.057	3.2647
0.05705	3.26503
0.0571	3.26503
0.05715	3.26503
0.0572	3.26503
0.05725	3.26503
0.0573	3.26535
0.05735	3.26535
0.0574	3.26503
0.05745	3.26535
0.0575	3.26535
0.05755	3.26568
0.0576	3.26535
0.05765	3.26535
0.0577	3.266
0.05775	3.26633
0.0578	3.266
0.05785	3.266
0.0579	3.26633
0.05795	3.26665
0.058	3.26698
0.05805	3.26698
0.0581	3.26763
0.05815	3.26763
0.0582	3.26795
0.05825	3.26795
0.0583	3.2686
0.05835	3.2686
0.0584	3.26892
0.05845	3.26925
0.0585	3.26957
0.05855	3.26957
0.0586	3.2699
0.05865	3.27055
0.0587	3.27087
0.05875	3.27152
0.0588	3.27184
0.05885	3.27217
0.0589	3.27282
0.05895	3.27314
0.059	3.27379
0.05905	3.27412
0.0591	3.27477
0.05915	3.27509
0.0592	3.27574
0.05925	3.27639
0.0593	3.27639
0.05935	3.27639
0.0594	3.27736
0.05945	3.27736
0.0595	3.27736
0.05955	3.27769
0.0596	3.27769
0.05965	3.27801
0.0597	3.27834
0.05975	3.27866
0.0598	3.27866
0.05985	3.27866
0.0599	3.27898
0.05995	3.27898
0.06	3.27898
0.06005	3.27898
0.0601	3.27931
0.06015	3.27931
0.0602	3.27931
0.06025	3.27963
0.0603	3.27931
0.06035	3.27963
0.0604	3.27963
0.06045	3.27931
0.0605	3.27931
0.06055	3.27963
0.0606	3.27963
0.06065	3.27963
0.0607	3.27996
0.06075	3.27996
0.0608	3.28061
0.06085	3.28061
0.0609	3.28126
0.06095	3.28158
0.061	3.28191
0.06105	3.28288
0.0611	3.28353
0.06115	3.28418
0.0612	3.28515
0.06125	3.2858
0.0613	3.28677
0.06135	3.28775
0.0614	3.2884
0.06145	3.28969
0.0615	3.29067
0.06155	3.29197
0.0616	3.29294
0.06165	3.29424
0.0617	3.29489
0.06175	3.29554
0.0618	3.29683
0.06185	3.29813
0.0619	3.29878
0.06195	3.29911
0.062	3.30008
0.06205	3.3004
0.0621	3.30138
0.06215	3.3017
0.0622	3.30203
0.06225	3.30268
0.0623	3.303
0.06235	3.303
0.0624	3.30365
0.06245	3.30365
0.0625	3.30397
0.06255	3.30397
0.0626	3.3043
0.06265	3.3043
0.0627	3.3043
0.06275	3.3043
0.0628	3.3043
0.06285	3.3043
0.0629	3.30495
0.06295	3.30495
0.063	3.30527
0.06305	3.30495
0.0631	3.30495
0.06315	3.30592
0.0632	3.30592
0.06325	3.30625
0.0633	3.30657
0.06335	3.30722
0.0634	3.30754
0.06345	3.30852
0.0635	3.30852
0.06355	3.30949
0.0636	3.30982
0.06365	3.31079
0.0637	3.31144
0.06375	3.31209
0.0638	3.31274
0.06385	3.31404
0.0639	3.31436
0.06395	3.31533
0.064	3.31533
0.06405	3.31566
0.0641	3.31631
0.06415	3.31663
0.0642	3.31696
0.06425	3.31761
0.0643	3.31793
0.06435	3.31793
0.0644	3.31825
0.06445	3.31858
0.0645	3.31825
0.06455	3.31825
0.0646	3.31825
0.06465	3.31858
0.0647	3.3189
0.06475	3.31825
0.0648	3.31825
0.06485	3.31858
0.0649	3.31825
0.06495	3.31793
0.065	3.31825
0.06505	3.31825
0.0651	3.31793
0.06515	3.31825
0.0652	3.31858
0.06525	3.31858
0.0653	3.3189
0.06535	3.3189
0.0654	3.31858
0.06545	3.31923
0.0655	3.31988
0.06555	3.3202
0.0656	3.3202
0.06565	3.32053
0.0657	3.32085
0.06575	3.32118
0.0658	3.3215
0.06585	3.3215
0.0659	3.32215
0.06595	3.32182
0.066	3.32182
0.06605	3.32182
0.0661	3.32247
0.06615	3.32215
0.0662	3.32247
0.06625	3.32247
0.0663	3.3228
0.06635	3.32247
0.0664	3.32247
0.06645	3.32312
0.0665	3.32312
0.06655	3.32312
0.0666	3.32345
0.06665	3.3241
0.0667	3.32442
0.06675	3.32507
0.0668	3.32539
0.06685	3.32604
0.0669	3.32669
0.06695	3.32734
0.067	3.32864
0.06705	3.32896
0.0671	3.32994
0.06715	3.33124
0.0672	3.33221
0.06725	3.33318
0.0673	3.33416
0.06735	3.33513
0.0674	3.33643
0.06745	3.33675
0.0675	3.33773
0.06755	3.3387
0.0676	3.34
0.06765	3.34032
0.0677	3.34195
0.06775	3.34259
0.0678	3.34292
0.06785	3.34357
0.0679	3.34422
0.06795	3.34487
0.068	3.34552
0.06805	3.34616
0.0681	3.34616
0.06815	3.34681
0.0682	3.34649
0.06825	3.34714
0.0683	3.34681
0.06835	3.34779
0.0684	3.34779
0.06845	3.34779
0.0685	3.34779
0.06855	3.34811
0.0686	3.34811
0.06865	3.34779
0.0687	3.34844
0.06875	3.34811
0.0688	3.34844
0.06885	3.34779
0.0689	3.34811
0.06895	3.34811
0.069	3.34779
0.06905	3.34714
0.0691	3.34779
0.06915	3.34746
0.0692	3.34681
0.06925	3.34714
0.0693	3.34746
0.06935	3.34714
0.0694	3.34714
0.06945	3.34714
0.0695	3.34681
0.06955	3.34681
0.0696	3.34681
0.06965	3.34681
0.0697	3.34649
0.06975	3.34649
0.0698	3.34681
0.06985	3.34714
0.0699	3.34746
0.06995	3.34714
0.07	3.34779
0.07005	3.34844
0.0701	3.34876
0.07015	3.34941
0.0702	3.35071
0.07025	3.35136
0.0703	3.35233
0.07035	3.35266
0.0704	3.35395
0.07045	3.3546
0.0705	3.35525
0.07055	3.35623
0.0706	3.35687
0.07065	3.3572
0.0707	3.35785
0.07075	3.3585
0.0708	3.3585
0.07085	3.35947
0.0709	3.35947
0.07095	3.35915
0.071	3.3598
0.07105	3.36012
0.0711	3.3598
0.07115	3.36012
0.0712	3.36044
0.07125	3.36109
0.0713	3.36109
0.07135	3.36142
0.0714	3.36174
0.07145	3.36174
0.0715	3.36174
0.07155	3.36272
0.0716	3.36239
0.07165	3.36304
0.0717	3.36337
0.07175	3.36369
0.0718	3.36434
0.07185	3.36466
0.0719	3.36466
0.07195	3.36531
0.072	3.36564
0.07205	3.36629
0.0721	3.36629
0.07215	3.36726
0.0722	3.36791
0.07225	3.36856
0.0723	3.36888
0.07235	3.36921
0.0724	3.36953
0.07245	3.37051
0.0725	3.37083
0.07255	3.37148
0.0726	3.3718
0.07265	3.37245
0.0727	3.37245
0.07275	3.37245
0.0728	3.37278
0.07285	3.37278
0.0729	3.37278
0.07295	3.37278
0.073	3.37278
0.07305	3.3731
0.0731	3.3731
0.07315	3.3731
0.0732	3.37245
0.07325	3.37278
0.0733	3.37278
0.07335	3.37245
0.0734	3.37245
0.07345	3.37278
0.0735	3.37278
0.07355	3.3731
0.0736	3.37343
0.07365	3.37375
0.0737	3.37408
0.07375	3.37505
0.0738	3.37505
0.07385	3.3757
0.0739	3.37602
0.07395	3.377
0.074	3.37797
0.07405	3.37894
0.0741	3.37927
0.07415	3.38024
0.0742	3.38122
0.07425	3.38186
0.0743	3.38219
0.07435	3.38284
0.0744	3.38349
0.07445	3.38381
0.0745	3.38446
0.07455	3.38511
0.0746	3.38576
0.07465	3.38641
0.0747	3.38673
0.07475	3.38706
0.0748	3.38738
0.07485	3.38803
0.0749	3.38868
0.07495	3.38933
0.075	3.38965
0.07505	3.39063
0.0751	3.39095
0.07515	3.39128
0.0752	3.39225
0.07525	3.39322
0.0753	3.39387
0.07535	3.3942
0.0754	3.39452
0.07545	3.39517
0.0755	3.39582
0.07555	3.39712
0.0756	3.39712
0.07565	3.39809
0.0757	3.39874
0.07575	3.39907
0.0758	3.40004
0.07585	3.40036
0.0759	3.40069
0.07595	3.40166
0.076	3.40199
0.07605	3.40296
0.0761	3.40328
0.07615	3.40393
0.0762	3.40458
0.07625	3.40491
0.0763	3.40491
0.07635	3.40556
0.0764	3.40621
0.07645	3.40718
0.0765	3.40718
0.07655	3.40718
0.0766	3.40783
0.07665	3.40815
0.0767	3.40815
0.07675	3.4088
0.0768	3.40913
0.07685	3.40913
0.0769	3.40913
0.07695	3.40945
0.077	3.40978
0.07705	3.41042
0.0771	3.41042
0.07715	3.4114
0.0772	3.41107
0.07725	3.41172
0.0773	3.4114
0.07735	3.41237
0.0774	3.41237
0.07745	3.41205
0.0775	3.4127
0.07755	3.4127
0.0776	3.41302
0.07765	3.41302
0.0777	3.4127
0.07775	3.41237
0.0778	3.41237
0.07785	3.41205
0.0779	3.41205
0.07795	3.41172
0.078	3.41172
0.07805	3.41107
0.0781	3.41107
0.07815	3.41107
0.0782	3.41075
0.07825	3.41042
0.0783	3.41042
0.07835	3.41075
0.0784	3.41075
0.07845	3.41075
0.0785	3.41107
0.07855	3.4114
0.0786	3.41205
0.07865	3.41237
0.0787	3.41367
0.07875	3.41432
0.0788	3.41497
0.07885	3.41562
0.0789	3.41659
0.07895	3.41724
0.079	3.41789
0.07905	3.41854
0.0791	3.41951
0.07915	3.42049
0.0792	3.42113
0.07925	3.42243
0.0793	3.42308
0.07935	3.42438
0.0794	3.42535
0.07945	3.42633
0.0795	3.42698
0.07955	3.4286
0.0796	3.42925
0.07965	3.43022
0.0797	3.4312
0.07975	3.43217
0.0798	3.43249
0.07985	3.43347
0.0799	3.43412
0.07995	3.43412
0.08	3.43477
0.08005	3.43509
0.0801	3.43509
0.08015	3.43574
0.0802	3.43574
0.08025	3.43606
0.0803	3.43606
0.08035	3.43606
0.0804	3.43606
0.08045	3.43639
0.0805	3.43639
0.08055	3.43671
0.0806	3.43639
0.08065	3.43704
0.0807	3.43704
0.08075	3.43704
0.0808	3.43671
0.08085	3.43704
0.0809	3.43736
0.08095	3.43801
0.081	3.43801
0.08105	3.43769
0.0811	3.43834
0.08115	3.43834
0.0812	3.43898
0.08125	3.43866
0.0813	3.43931
0.08135	3.43931
0.0814	3.43996
0.08145	3.43996
0.0815	3.44061
0.08155	3.44028
0.0816	3.44061
0.08165	3.44061
0.0817	3.44126
0.08175	3.44126
0.0818	3.44126
0.08185	3.44093
0.0819	3.44061
0.08195	3.44093
0.082	3.44093
0.08205	3.44061
0.0821	3.44061
0.08215	3.44061
0.0822	3.44061
0.08225	3.44028
0.0823	3.44028
0.08235	3.44028
0.0824	3.44061
0.08245	3.44061
0.0825	3.44126
0.08255	3.44126
0.0826	3.44158
0.08265	3.44191
0.0827	3.44255
0.08275	3.44288
0.0828	3.44353
0.08285	3.44418
0.0829	3.4445
0.08295	3.4458
0.083	3.44645
0.08305	3.44677
0.0831	3.44807
0.08315	3.44872
0.0832	3.44905
0.08325	3.45002
0.0833	3.45099
0.08335	3.45164
0.0834	3.45229
0.08345	3.45262
0.0835	3.45359
0.08355	3.45424
0.0836	3.45489
0.08365	3.45586
0.0837	3.45619
0.08375	3.45651
0.0838	3.45683
0.08385	3.45748
0.0839	3.45748
0.08395	3.45813
0.084	3.45813
0.08405	3.45813
0.0841	3.45813
0.08415	3.45878
0.0842	3.45846
0.08425	3.45878
0.0843	3.45846
0.08435	3.45878
0.0844	3.45846
0.08445	3.45846
0.0845	3.45846
0.08455	3.45813
0.0846	3.45846
0.08465	3.45846
0.0847	3.45813
0.08475	3.45813
0.0848	3.45813
0.08485	3.45781
0.0849	3.45748
0.08495	3.45813
0.085	3.45781
0.08505	3.45781
0.0851	3.45813
0.08515	3.45781
0.0852	3.45813
0.08525	3.45748
0.0853	3.45748
0.08535	3.45748
0.0854	3.45716
0.08545	3.45716
0.0855	3.45651
0.08555	3.45619
0.0856	3.45586
0.08565	3.45586
0.0857	3.45554
0.08575	3.45456
0.0858	3.45456
0.08585	3.45424
0.0859	3.45391
0.08595	3.45391
0.086	3.45359
0.08605	3.45326
0.0861	3.45294
0.08615	3.45359
0.0862	3.45326
0.08625	3.45326
0.0863	3.45326
0.08635	3.45359
0.0864	3.45391
0.08645	3.45424
0.0865	3.45424
0.08655	3.45489
0.0866	3.45554
0.08665	3.45619
0.0867	3.45651
0.08675	3.45716
0.0868	3.45781
0.08685	3.45813
0.0869	3.45878
0.08695	3.45976
0.087	3.4604
0.08705	3.46105
0.0871	3.4617
0.08715	3.46235
0.0872	3.463
0.08725	3.46365
0.0873	3.46462
0.08735	3.46495
0.0874	3.46495
0.08745	3.46625
0.0875	3.46657
0.08755	3.46722
0.0876	3.46722
0.08765	3.46787
0.0877	3.46852
0.08775	3.46884
0.0878	3.46917
0.08785	3.46917
0.0879	3.46982
0.08795	3.47014
0.088	3.47047
0.08805	3.47079
0.0881	3.47111
0.08815	3.47111
0.0882	3.47176
0.08825	3.47274
0.0883	3.47274
0.08835	3.47339
0.0884	3.47339
0.08845	3.47436
0.0885	3.47468
0.08855	3.47501
0.0886	3.47566
0.08865	3.47631
0.0887	3.47663
0.08875	3.47728
0.0888	3.47761
0.08885	3.47793
0.0889	3.47793
0.08895	3.47825
0.089	3.4789
0.08905	3.47923
0.0891	3.47955
0.08915	3.47988
0.0892	3.47988
0.08925	3.4802
0.0893	3.48053
0.08935	3.48085
0.0894	3.48118
0.08945	3.48182
0.0895	3.4815
0.08955	3.48215
0.0896	3.48215
0.08965	3.4828
0.0897	3.48312
0.08975	3.48377
0.0898	3.48442
0.08985	3.48442
0.0899	3.48507
0.08995	3.48604
0.09	3.48604
0.09005	3.48702
0.0901	3.48734
0.09015	3.48799
0.0902	3.48864
0.09025	3.48864
0.0903	3.48994
0.09035	3.48994
0.0904	3.49026
0.09045	3.49059
0.0905	3.49124
0.09055	3.49156
0.0906	3.49124
0.09065	3.49221
0.0907	3.49253
0.09075	3.49253
0.0908	3.49318
0.09085	3.49318
0.0909	3.49351
0.09095	3.49383
0.091	3.49448
0.09105	3.49481
0.0911	3.49513
0.09115	3.49578
0.0912	3.49578
0.09125	3.49643
0.0913	3.49675
0.09135	3.49708
0.0914	3.4974
0.09145	3.49805
0.0915	3.49838
0.09155	3.4987
0.0916	3.49935
0.09165	3.5
0.0917	3.50032
0.09175	3.50097
0.0918	3.5013
0.09185	3.50162
0.0919	3.50162
0.09195	3.50259
0.092	3.50259
0.09205	3.50357
0.0921	3.50422
0.09215	3.50454
0.0922	3.50552
0.09225	3.50584
0.0923	3.50649
0.09235	3.50746
0.0924	3.50811
0.09245	3.50811
0.0925	3.50876
0.09255	3.50876
0.0926	3.50909
0.09265	3.50941
0.0927	3.51006
0.09275	3.51038
0.0928	3.51071
0.09285	3.51103
0.0929	3.51201
0.09295	3.51266
0.093	3.51298
0.09305	3.51363
0.0931	3.51428
0.09315	3.51558
0.0932	3.51623
0.09325	3.5172
0.0933	3.51752
0.09335	3.51817
0.0934	3.51915
0.09345	3.52012
0.0935	3.52077
0.09355	3.52142
0.0936	3.52239
0.09365	3.52304
0.0937	3.52401
0.09375	3.52401
0.0938	3.52499
0.09385	3.52596
0.0939	3.52596
0.09395	3.52661
0.094	3.52726
0.09405	3.52758
0.0941	3.52823
0.09415	3.52791
0.0942	3.52856
0.09425	3.52856
0.0943	3.52921
0.09435	3.52888
0.0944	3.52888
0.09445	3.52888
0.0945	3.52953
0.09455	3.52953
0.0946	3.52953
0.09465	3.52986
0.0947	3.52953
0.09475	3.52953
0.0948	3.52986
0.09485	3.52986
0.0949	3.52986
0.09495	3.52921
0.095	3.52986
0.09505	3.53018
0.0951	3.52986
0.09515	3.52953
0.0952	3.52986
0.09525	3.52986
0.0953	3.52986
0.09535	3.52986
0.0954	3.52953
0.09545	3.52921
0.0955	3.52888
0.09555	3.52921
0.0956	3.52921
0.09565	3.52953
0.0957	3.52888
0.09575	3.52921
0.0958	3.52921
0.09585	3.52921
0.0959	3.52953
0.09595	3.53018
0.096	3.53018
0.09605	3.53083
0.0961	3.53148
0.09615	3.53213
0.0962	3.53278
0.09625	3.53343
0.0963	3.53408
0.09635	3.53408
0.0964	3.53537
0.09645	3.5357
0.0965	3.53635
0.09655	3.53667
0.0966	3.53732
0.09665	3.53797
0.0967	3.53829
0.09675	3.53862
0.0968	3.53862
0.09685	3.53927
0.0969	3.53927
0.09695	3.53959
0.097	3.53959
0.09705	3.53927
0.0971	3.53959
0.09715	3.53894
0.0972	3.53927
0.09725	3.53927
0.0973	3.53927
0.09735	3.53894
0.0974	3.53894
0.09745	3.53862
0.0975	3.53927
0.09755	3.53927
0.0976	3.53927
0.09765	3.53959
0.0977	3.53992
0.09775	3.53992
0.0978	3.54024
0.09785	3.54122
0.0979	3.54122
0.09795	3.54186
0.098	3.54251
0.09805	3.54251
0.0981	3.54316
0.09815	3.54381
0.0982	3.54446
0.09825	3.54446
0.0983	3.54511
0.09835	3.54543
0.0984	3.54608
0.09845	3.54641
0.0985	3.54641
0.09855	3.54641
0.0986	3.54673
0.09865	3.54706
0.0987	3.54771
0.09875	3.54836
0.0988	3.54836
0.09885	3.549
0.0989	3.54998
0.09895	3.5503
0.099	3.55095
0.09905	3.55128
[truncated: 5,812 more rows]
