# Supplementary material for: An evolutionarily conserved glycine-tyrosine motif forms a folding core in outer membrane proteins
Source: PLoS One. 2017 Aug 3;12(8):e0182016. doi: 10.1371/journal.pone.0182016 (PMC5542473; doi:10.1371/journal.pone.0182016)
Supplement: S1 File — (ZIP) [file pone.0182016.s001.zip › OmpX stopflow RAW data/OmpX WT 3/ompx_wt_ch1_044.bka]

BIO-KINE ASCII FILE
_COMMENT	External device
_COMMENT	Kinetics measurement
_COMMENT	Y Unit : Volt, X Unit : s
_COMMENT	Timebase 1 = .00005 s 5001 pts
_COMMENT	Timebase 2 = .001 s 2749 pts
_COMMENT	Timebase 3 = .5 s 44 pts
_SFM	SFM-300 /S Advanced mode
_SFM	Ratio : S1: 950, S2: 950, S3: 100
_SFM	Content : S1: , S2: , S3:
_SFM	Concentration : S1: , S2: , S3:
_SFM	Total volume : 422 �l Flow : 14 mL/s
_SFM	Acquisition start : 10 ms before stop
_SFM	cuve=FC-08, s1=10 ml , s2=10 ml , s3=1.9 ml
_UNITX	s
_UNITY	Volt
_DELTAX	0
_DATA
1e-300	2.48288
5e-5	2.49294
1e-4	2.50333
1.5e-4	2.51339
2e-4	2.52507
2.5e-4	2.53578
3e-4	2.54682
3.5e-4	2.55882
4e-4	2.57018
4.5e-4	2.58187
5e-4	2.59355
5.5e-4	2.60523
6e-4	2.61659
6.5e-4	2.62698
7e-4	2.63834
7.5e-4	2.6484
8e-4	2.65846
8.5e-4	2.66787
9e-4	2.67728
9.5e-4	2.68539
0.001	2.69351
0.00105	2.70065
0.0011	2.70714
0.00115	2.71298
0.0012	2.71817
0.00125	2.72239
0.0013	2.72661
0.00135	2.72953
0.0014	2.7318
0.00145	2.73343
0.0015	2.7344
0.00155	2.73473
0.0016	2.73473
0.00165	2.73343
0.0017	2.7318
0.00175	2.72953
0.0018	2.72694
0.00185	2.72369
0.0019	2.7198
0.00195	2.71558
0.002	2.71168
0.00205	2.70649
0.0021	2.70195
0.00215	2.69675
0.0022	2.69156
0.00225	2.68637
0.0023	2.68053
0.00235	2.67501
0.0024	2.66949
0.00245	2.6643
0.0025	2.65911
0.00255	2.65424
0.0026	2.64872
0.00265	2.64385
0.0027	2.63931
0.00275	2.63444
0.0028	2.6299
0.00285	2.62535
0.0029	2.62114
0.00295	2.61757
0.003	2.61367
0.00305	2.60945
0.0031	2.60556
0.00315	2.60199
0.0032	2.59842
0.00325	2.59452
0.0033	2.59095
0.00335	2.58738
0.0034	2.58381
0.00345	2.58024
0.0035	2.577
0.00355	2.57343
0.0036	2.57018
0.00365	2.56661
0.0037	2.56369
0.00375	2.56045
0.0038	2.55817
0.00385	2.55558
0.0039	2.55363
0.00395	2.55201
0.004	2.55071
0.00405	2.54974
0.0041	2.55038
0.00415	2.55006
0.0042	2.55168
0.00425	2.55363
0.0043	2.5559
0.00435	2.55947
0.0044	2.56272
0.00445	2.56823
0.0045	2.57343
0.00455	2.57894
0.0046	2.58576
0.00465	2.59355
0.0047	2.60101
0.00475	2.60945
0.0048	2.61854
0.00485	2.62828
0.0049	2.63834
0.00495	2.64937
0.005	2.66008
0.00505	2.67176
0.0051	2.68377
0.00515	2.69578
0.0052	2.70811
0.00525	2.72012
0.0053	2.73278
0.00535	2.74479
0.0054	2.75679
0.00545	2.76848
0.0055	2.77886
0.00555	2.78957
0.0056	2.79931
0.00565	2.80807
0.0057	2.81651
0.00575	2.82365
0.0058	2.83014
0.00585	2.83598
0.0059	2.84053
0.00595	2.8441
0.006	2.84767
0.00605	2.84961
0.0061	2.85189
0.00615	2.85286
0.0062	2.85318
0.00625	2.85351
0.0063	2.85253
0.00635	2.85189
0.0064	2.85059
0.00645	2.84896
0.0065	2.84669
0.00655	2.84475
0.0066	2.84215
0.00665	2.83923
0.0067	2.83631
0.00675	2.83339
0.0068	2.82982
0.00685	2.82657
0.0069	2.82333
0.00695	2.82008
0.007	2.81716
0.00705	2.81359
0.0071	2.81099
0.00715	2.80775
0.0072	2.8058
0.00725	2.80255
0.0073	2.80126
0.00735	2.79963
0.0074	2.79769
0.00745	2.79671
0.0075	2.79509
0.00755	2.79412
0.0076	2.79314
0.00765	2.79217
0.0077	2.79022
0.00775	2.7886
0.0078	2.78698
0.00785	2.78503
0.0079	2.78211
0.00795	2.77919
0.008	2.77562
0.00805	2.7714
0.0081	2.76686
0.00815	2.76166
0.0082	2.75582
0.00825	2.74933
0.0083	2.74219
0.00835	2.73473
0.0084	2.72629
0.00845	2.71752
0.0085	2.70909
0.00855	2.69903
0.0086	2.68929
0.00865	2.67923
0.0087	2.66884
0.00875	2.65846
0.0088	2.64807
0.00885	2.63736
0.0089	2.62698
0.00895	2.61692
0.009	2.6075
0.00905	2.59809
0.0091	2.58998
0.00915	2.58187
0.0092	2.5744
0.00925	2.56823
0.0093	2.56239
0.00935	2.55752
0.0094	2.55395
0.00945	2.55038
0.0095	2.54844
0.00955	2.54682
0.0096	2.54617
0.00965	2.54714
0.0097	2.54811
0.00975	2.54974
0.0098	2.55233
0.00985	2.5559
0.0099	2.5598
0.00995	2.56466
0.01	2.57051
0.01005	2.57667
0.0101	2.58316
0.01015	2.5903
0.0102	2.59842
0.01025	2.60653
0.0103	2.61497
0.01035	2.62438
0.0104	2.63379
0.01045	2.6432
0.0105	2.65327
0.01055	2.66333
0.0106	2.67404
0.01065	2.68442
0.0107	2.69448
0.01075	2.70519
0.0108	2.7159
0.01085	2.72629
0.0109	2.73732
0.01095	2.74836
0.011	2.75907
0.01105	2.76945
0.0111	2.78049
0.01115	2.7912
0.0112	2.80158
0.01125	2.81197
0.0113	2.82235
0.01135	2.83241
0.0114	2.84247
0.01145	2.85221
0.0115	2.86195
0.01155	2.87168
0.0116	2.88109
0.01165	2.89018
0.0117	2.89992
0.01175	2.90933
0.0118	2.91842
0.01185	2.9275
0.0119	2.93627
0.01195	2.94568
0.012	2.95379
0.01205	2.96223
0.0121	2.97067
0.01215	2.97911
0.0122	2.98722
0.01225	2.99436
0.0123	3.0015
0.01235	3.00864
0.0124	3.01578
0.01245	3.02195
0.0125	3.02909
0.01255	3.03493
0.0126	3.04045
0.01265	3.04629
0.0127	3.0518
0.01275	3.057
0.0128	3.06186
0.01285	3.06673
0.0129	3.0716
0.01295	3.07582
0.013	3.07971
0.01305	3.08426
0.0131	3.08718
0.01315	3.09107
0.0132	3.09497
0.01325	3.09756
0.0133	3.10113
0.01335	3.10406
0.0134	3.1073
0.01345	3.11022
0.0135	3.11282
0.01355	3.11574
0.0136	3.11834
0.01365	3.12093
0.0137	3.12288
0.01375	3.12515
0.0138	3.12742
0.01385	3.12937
0.0139	3.13099
0.01395	3.13294
0.014	3.13424
0.01405	3.13554
0.0141	3.13748
0.01415	3.13878
0.0142	3.13943
0.01425	3.1404
0.0143	3.14138
0.01435	3.14203
0.0144	3.143
0.01445	3.14397
0.0145	3.14495
0.01455	3.14592
0.0146	3.14657
0.01465	3.14754
0.0147	3.14819
0.01475	3.14884
0.0148	3.15014
0.01485	3.15047
0.0149	3.15111
0.01495	3.15209
0.015	3.15241
0.01505	3.15339
0.0151	3.15371
0.01515	3.15468
0.0152	3.15501
0.01525	3.15566
0.0153	3.15631
0.01535	3.15631
0.0154	3.15728
0.01545	3.15728
0.0155	3.15793
0.01555	3.15858
0.0156	3.1589
0.01565	3.1589
0.0157	3.15988
0.01575	3.1602
0.0158	3.16053
0.01585	3.16053
0.0159	3.16118
0.01595	3.16118
0.016	3.16182
0.01605	3.16215
0.0161	3.16182
0.01615	3.16247
0.0162	3.16182
0.01625	3.1628
0.0163	3.1628
0.01635	3.16312
0.0164	3.16345
0.01645	3.16377
0.0165	3.16442
0.01655	3.16507
0.0166	3.16572
0.01665	3.16539
0.0167	3.16572
0.01675	3.16604
0.0168	3.16637
0.01685	3.16702
0.0169	3.16669
0.01695	3.16669
0.017	3.16734
0.01705	3.16702
0.0171	3.16799
0.01715	3.16734
0.0172	3.16767
0.01725	3.16832
0.0173	3.16864
0.01735	3.16832
0.0174	3.16799
0.01745	3.16832
0.0175	3.16864
0.01755	3.16864
0.0176	3.16864
0.01765	3.16832
0.0177	3.16799
0.01775	3.16799
0.0178	3.16767
0.01785	3.16734
0.0179	3.16767
0.01795	3.16734
0.018	3.16702
0.01805	3.16669
0.0181	3.16669
0.01815	3.16637
0.0182	3.16702
0.01825	3.16702
0.0183	3.16669
0.01835	3.16734
0.0184	3.16734
0.01845	3.16767
0.0185	3.16832
0.01855	3.16832
0.0186	3.16929
0.01865	3.16994
0.0187	3.17026
0.01875	3.17091
0.0188	3.17221
0.01885	3.17286
0.0189	3.17383
0.01895	3.17481
0.019	3.17546
0.01905	3.1761
0.0191	3.17675
0.01915	3.17773
0.0192	3.17838
0.01925	3.17903
0.0193	3.17967
0.01935	3.18
0.0194	3.18097
0.01945	3.1813
0.0195	3.18195
0.01955	3.18227
0.0196	3.18292
0.01965	3.18324
0.0197	3.18357
0.01975	3.18422
0.0198	3.18454
0.01985	3.18519
0.0199	3.18519
0.01995	3.18552
0.02	3.18617
0.02005	3.18617
0.0201	3.18714
0.02015	3.18714
0.0202	3.18779
0.02025	3.18811
0.0203	3.18844
0.02035	3.18909
0.0204	3.18973
0.02045	3.19071
0.0205	3.19168
0.02055	3.19233
0.0206	3.1933
0.02065	3.19428
0.0207	3.19525
0.02075	3.19623
0.0208	3.19655
0.02085	3.19752
0.0209	3.19882
0.02095	3.19947
0.021	3.20012
0.02105	3.20109
0.0211	3.20174
0.02115	3.20174
0.0212	3.20239
0.02125	3.20272
0.0213	3.20304
0.02135	3.20337
0.0214	3.20304
0.02145	3.20272
0.0215	3.20272
0.02155	3.20239
0.0216	3.20207
0.02165	3.20239
0.0217	3.20207
0.02175	3.20174
0.0218	3.20174
0.02185	3.20174
0.0219	3.20207
0.02195	3.20174
0.022	3.20207
0.02205	3.20207
0.0221	3.20239
0.02215	3.20304
0.0222	3.20337
0.02225	3.20369
0.0223	3.20434
0.02235	3.20499
0.0224	3.20531
0.02245	3.20564
0.0225	3.20596
0.02255	3.20661
0.0226	3.20661
0.02265	3.20758
0.0227	3.20823
0.02275	3.20823
0.0228	3.20921
0.02285	3.20986
0.0229	3.20986
0.02295	3.21018
0.023	3.21115
0.02305	3.21115
0.0231	3.21148
0.02315	3.21245
0.0232	3.2131
0.02325	3.21343
0.0233	3.2144
0.02335	3.21505
0.0234	3.21505
0.02345	3.21635
0.0235	3.217
0.02355	3.21797
0.0236	3.21862
0.02365	3.21959
0.0237	3.22024
0.02375	3.22154
0.0238	3.22219
0.02385	3.22349
0.0239	3.22446
0.02395	3.22543
0.024	3.22706
0.02405	3.22836
0.0241	3.229
0.02415	3.22998
0.0242	3.23128
0.02425	3.23225
0.0243	3.23322
0.02435	3.23452
0.0244	3.2355
0.02445	3.23582
0.0245	3.23679
0.02455	3.23744
0.0246	3.23809
0.02465	3.23809
0.0247	3.23842
0.02475	3.23842
0.0248	3.23874
0.02485	3.23907
0.0249	3.23907
0.02495	3.23907
0.025	3.23907
0.02505	3.23939
0.0251	3.23907
0.02515	3.23907
0.0252	3.23907
0.02525	3.23939
0.0253	3.23971
0.02535	3.24004
0.0254	3.24069
0.02545	3.24069
0.0255	3.24069
0.02555	3.24166
0.0256	3.24166
0.02565	3.24264
0.0257	3.24296
0.02575	3.24361
0.0258	3.24426
0.02585	3.24458
0.0259	3.24491
0.02595	3.24621
0.026	3.24588
0.02605	3.24718
0.0261	3.2475
0.02615	3.24783
0.0262	3.24848
0.02625	3.2488
0.0263	3.24913
0.02635	3.24913
0.0264	3.24945
0.02645	3.24978
0.0265	3.24978
0.02655	3.24978
0.0266	3.25042
0.02665	3.2501
0.0267	3.2501
0.02675	3.2501
0.0268	3.25042
0.02685	3.25107
0.0269	3.25107
0.02695	3.25107
0.027	3.25205
0.02705	3.25237
0.0271	3.2527
0.02715	3.25335
0.0272	3.25399
0.02725	3.25464
0.0273	3.25497
0.02735	3.25594
0.0274	3.25627
0.02745	3.25724
0.0275	3.25789
0.02755	3.25854
0.0276	3.25919
0.02765	3.26049
0.0277	3.26049
0.02775	3.26146
0.0278	3.26178
0.02785	3.26211
0.0279	3.26211
0.02795	3.26243
0.028	3.26308
0.02805	3.26341
0.0281	3.26373
0.02815	3.26373
0.0282	3.26406
0.02825	3.26373
0.0283	3.26438
0.02835	3.2647
0.0284	3.26503
0.02845	3.26503
0.0285	3.26503
0.02855	3.26503
0.0286	3.2647
0.02865	3.2647
0.0287	3.26503
0.02875	3.26503
0.0288	3.2647
0.02885	3.26438
0.0289	3.26406
0.02895	3.26406
0.029	3.26373
0.02905	3.26341
0.0291	3.26308
0.02915	3.26276
0.0292	3.26243
0.02925	3.26243
0.0293	3.26211
0.02935	3.26178
0.0294	3.26178
0.02945	3.26146
0.0295	3.26146
0.02955	3.26146
0.0296	3.26146
0.02965	3.26178
0.0297	3.26178
0.02975	3.26211
0.0298	3.26211
0.02985	3.26308
0.0299	3.26341
0.02995	3.26406
0.03	3.26503
0.03005	3.26535
0.0301	3.26633
0.03015	3.2673
0.0302	3.26827
0.03025	3.26925
0.0303	3.27022
0.03035	3.27152
0.0304	3.27249
0.03045	3.27282
0.0305	3.27444
0.03055	3.27541
0.0306	3.27639
0.03065	3.27736
0.0307	3.27801
0.03075	3.27898
0.0308	3.27996
0.03085	3.28093
0.0309	3.28126
0.03095	3.28191
0.031	3.28288
0.03105	3.28353
0.0311	3.28385
0.03115	3.2845
0.0312	3.2845
0.03125	3.28515
0.0313	3.28548
0.03135	3.28515
0.0314	3.28612
0.03145	3.28645
0.0315	3.28612
0.03155	3.28612
0.0316	3.28612
0.03165	3.28645
0.0317	3.2858
0.03175	3.28677
0.0318	3.28645
0.03185	3.28612
0.0319	3.28677
0.03195	3.28645
0.032	3.2871
0.03205	3.2871
0.0321	3.2871
0.03215	3.28742
0.0322	3.28742
0.03225	3.28775
0.0323	3.28807
0.03235	3.2884
0.0324	3.28872
0.03245	3.28937
0.0325	3.28969
0.03255	3.29002
0.0326	3.29067
0.03265	3.29132
0.0327	3.29197
0.03275	3.29229
0.0328	3.29262
0.03285	3.29359
0.0329	3.29424
0.03295	3.29521
0.033	3.29651
0.03305	3.29716
0.0331	3.29846
0.03315	3.29878
0.0332	3.3004
0.03325	3.30138
0.0333	3.30268
0.03335	3.30397
0.0334	3.30495
0.03345	3.30625
0.0335	3.30722
0.03355	3.30852
0.0336	3.30982
0.03365	3.31144
0.0337	3.31176
0.03375	3.31274
0.0338	3.31371
0.03385	3.31501
0.0339	3.31533
0.03395	3.31566
0.034	3.31696
0.03405	3.31696
0.0341	3.31793
0.03415	3.31825
0.0342	3.31825
0.03425	3.3189
0.0343	3.31923
0.03435	3.31923
0.0344	3.31988
0.03445	3.31923
0.0345	3.31988
0.03455	3.3202
0.0346	3.32053
0.03465	3.32085
0.0347	3.32053
0.03475	3.32085
0.0348	3.3215
0.03485	3.3215
0.0349	3.32215
0.03495	3.32247
0.035	3.32312
0.03505	3.32345
0.0351	3.3241
0.03515	3.32507
0.0352	3.32539
0.03525	3.32572
0.0353	3.32637
0.03535	3.32702
0.0354	3.32734
0.03545	3.32832
0.0355	3.32896
0.03555	3.32929
0.0356	3.32961
0.03565	3.32994
0.0357	3.32994
0.03575	3.33059
0.0358	3.32994
0.03585	3.33026
0.0359	3.33026
0.03595	3.33026
0.036	3.33026
0.03605	3.33059
0.0361	3.32994
0.03615	3.33026
0.0362	3.33026
0.03625	3.32994
0.0363	3.32994
0.03635	3.32961
0.0364	3.33026
0.03645	3.32994
0.0365	3.33026
0.03655	3.33059
0.0366	3.33091
0.03665	3.33091
0.0367	3.33124
0.03675	3.33124
0.0368	3.33188
0.03685	3.33253
0.0369	3.33286
0.03695	3.33351
0.037	3.33448
0.03705	3.33545
0.0371	3.33578
0.03715	3.33675
0.0372	3.33773
0.03725	3.3387
0.0373	3.33902
0.03735	3.34065
0.0374	3.34195
0.03745	3.34292
0.0375	3.34422
0.03755	3.34519
0.0376	3.34649
0.03765	3.34779
0.0377	3.34876
0.03775	3.34973
0.0378	3.35071
0.03785	3.35168
0.0379	3.35233
0.03795	3.3533
0.038	3.3546
0.03805	3.35493
0.0381	3.3559
0.03815	3.3572
0.0382	3.35752
0.03825	3.35817
0.0383	3.3585
0.03835	3.35947
0.0384	3.36012
0.03845	3.36077
0.0385	3.36142
0.03855	3.36142
0.0386	3.36239
0.03865	3.36272
0.0387	3.36304
0.03875	3.36304
0.0388	3.36337
0.03885	3.36337
0.0389	3.36337
0.03895	3.36369
0.039	3.36401
0.03905	3.36369
0.0391	3.36401
0.03915	3.36369
0.0392	3.36369
0.03925	3.36337
0.0393	3.36369
0.03935	3.36337
0.0394	3.36337
0.03945	3.36304
0.0395	3.36337
0.03955	3.36369
0.0396	3.36401
0.03965	3.36401
0.0397	3.36401
0.03975	3.36434
0.0398	3.36466
0.03985	3.36499
0.0399	3.36531
0.03995	3.36564
0.04	3.36629
0.04005	3.36629
0.0401	3.36661
0.04015	3.36694
0.0402	3.36726
0.04025	3.36758
0.0403	3.36823
0.04035	3.36791
0.0404	3.36823
0.04045	3.36953
0.0405	3.36921
0.04055	3.36986
0.0406	3.37051
0.04065	3.37115
0.0407	3.37148
0.04075	3.37213
0.0408	3.37278
0.04085	3.37375
0.0409	3.3744
0.04095	3.37537
0.041	3.37635
0.04105	3.37765
0.0411	3.37862
0.04115	3.37992
0.0412	3.38057
0.04125	3.38154
0.0413	3.38284
0.04135	3.38414
0.0414	3.38446
0.04145	3.38543
0.0415	3.38673
0.04155	3.38771
0.0416	3.38836
0.04165	3.38933
0.0417	3.3903
0.04175	3.39063
0.0418	3.3916
0.04185	3.39193
0.0419	3.39225
0.04195	3.39322
0.042	3.39387
0.04205	3.39452
0.0421	3.39452
0.04215	3.3955
0.0422	3.3955
0.04225	3.3955
0.0423	3.39517
0.04235	3.39582
0.0424	3.39582
0.04245	3.39582
0.0425	3.39614
0.04255	3.39614
0.0426	3.39614
0.04265	3.39614
0.0427	3.39647
0.04275	3.39582
0.0428	3.39614
0.04285	3.39582
0.0429	3.39614
0.04295	3.39582
0.043	3.39647
0.04305	3.39647
0.0431	3.39679
0.04315	3.39712
0.0432	3.39712
0.04325	3.39809
0.0433	3.39809
0.04335	3.39874
0.0434	3.39939
0.04345	3.40004
0.0435	3.40101
0.04355	3.40166
0.0436	3.40199
0.04365	3.40264
0.0437	3.40328
0.04375	3.40393
0.0438	3.40458
0.04385	3.40491
0.0439	3.40523
0.04395	3.40621
0.044	3.40685
0.04405	3.40718
0.0441	3.4075
0.04415	3.40783
0.0442	3.40848
0.04425	3.40848
0.0443	3.40913
0.04435	3.40913
0.0444	3.4101
0.04445	3.40978
0.0445	3.40978
0.04455	3.41042
0.0446	3.41107
0.04465	3.41107
0.0447	3.4114
0.04475	3.41172
0.0448	3.41205
0.04485	3.41205
0.0449	3.4127
0.04495	3.41335
0.045	3.41367
0.04505	3.41432
0.0451	3.41464
0.04515	3.41529
0.0452	3.41529
0.04525	3.41627
0.0453	3.41659
0.04535	3.41724
0.0454	3.41756
0.04545	3.41789
0.0455	3.41821
0.04555	3.41886
0.0456	3.41984
0.04565	3.41984
0.0457	3.42016
0.04575	3.42113
0.0458	3.42146
0.04585	3.42211
0.0459	3.42243
0.04595	3.42308
0.046	3.42373
0.04605	3.4247
0.0461	3.42503
0.04615	3.42568
0.0462	3.42633
0.04625	3.4273
0.0463	3.42795
0.04635	3.4286
0.0464	3.42892
0.04645	3.42925
0.0465	3.42925
0.04655	3.43022
0.0466	3.43055
0.04665	3.43055
0.0467	3.4312
0.04675	3.43055
0.0468	3.4312
0.04685	3.43087
0.0469	3.43087
0.04695	3.43055
0.047	3.43087
0.04705	3.42957
0.0471	3.42957
0.04715	3.42925
0.0472	3.4286
0.04725	3.42827
0.0473	3.42795
0.04735	3.42795
0.0474	3.42763
0.04745	3.4273
0.0475	3.42698
0.04755	3.42698
0.0476	3.4273
0.04765	3.4273
0.0477	3.42763
0.04775	3.42795
0.0478	3.42795
0.04785	3.42827
0.0479	3.4286
0.04795	3.42957
0.048	3.43022
0.04805	3.43055
0.0481	3.4312
0.04815	3.43184
0.0482	3.43282
0.04825	3.43347
0.0483	3.43444
0.04835	3.43509
0.0484	3.43574
0.04845	3.43671
0.0485	3.43704
0.04855	3.43801
0.0486	3.43834
0.04865	3.43898
0.0487	3.43996
0.04875	3.44028
0.0488	3.44126
0.04885	3.44191
0.0489	3.44223
0.04895	3.44288
0.049	3.4432
0.04905	3.44418
0.0491	3.44483
0.04915	3.44515
0.0492	3.44548
0.04925	3.44612
0.0493	3.4471
0.04935	3.44742
0.0494	3.44775
0.04945	3.44872
0.0495	3.44969
0.04955	3.44969
0.0496	3.45067
0.04965	3.45099
0.0497	3.45132
0.04975	3.45229
0.0498	3.45294
0.04985	3.45391
0.0499	3.45456
0.04995	3.45489
0.05	3.45586
0.05005	3.45683
0.0501	3.45716
0.05015	3.45781
0.0502	3.45813
0.05025	3.45911
0.0503	3.45976
0.05035	3.45976
0.0504	3.46008
0.05045	3.46105
0.0505	3.46138
0.05055	3.46235
0.0506	3.46203
0.05065	3.46268
0.0507	3.46333
0.05075	3.46397
0.0508	3.46397
0.05085	3.4643
0.0509	3.46462
0.05095	3.46495
0.051	3.4656
0.05105	3.4656
0.0511	3.46592
0.05115	3.46625
0.0512	3.4669
0.05125	3.4669
0.0513	3.46722
0.05135	3.46787
0.0514	3.46819
0.05145	3.46852
0.0515	3.46884
0.05155	3.46917
0.0516	3.46917
0.05165	3.46917
0.0517	3.46949
0.05175	3.46949
0.0518	3.47014
0.05185	3.47014
0.0519	3.47047
0.05195	3.47047
0.052	3.47111
0.05205	3.47144
0.0521	3.47209
0.05215	3.47274
0.0522	3.47306
0.05225	3.47371
0.0523	3.47436
0.05235	3.47533
0.0524	3.47631
0.05245	3.47663
0.0525	3.47728
0.05255	3.4789
0.0526	3.47988
0.05265	3.4802
0.0527	3.4815
0.05275	3.48247
0.0528	3.48312
0.05285	3.4841
0.0529	3.48507
0.05295	3.48572
0.053	3.48604
0.05305	3.48669
0.0531	3.48767
0.05315	3.48831
0.0532	3.48864
0.05325	3.48929
0.0533	3.48929
0.05335	3.48961
0.0534	3.48994
0.05345	3.48994
0.0535	3.49026
0.05355	3.49091
0.0536	3.49124
0.05365	3.49156
0.0537	3.49124
0.05375	3.49188
0.0538	3.49286
0.05385	3.49318
0.0539	3.49351
0.05395	3.49383
0.054	3.49416
0.05405	3.49481
0.0541	3.49513
0.05415	3.49578
0.0542	3.49643
0.05425	3.49675
0.0543	3.49773
0.05435	3.49838
0.0544	3.49902
0.05445	3.5
0.0545	3.50065
0.05455	3.5013
0.0546	3.50162
0.05465	3.50259
0.0547	3.50292
0.05475	3.50389
0.0548	3.50422
0.05485	3.50519
0.0549	3.50519
0.05495	3.50552
0.055	3.50616
0.05505	3.50681
0.0551	3.50649
0.05515	3.50714
0.0552	3.50746
0.05525	3.50779
0.0553	3.50779
0.05535	3.50844
0.0554	3.50844
0.05545	3.50876
0.0555	3.50844
0.05555	3.50876
0.0556	3.50876
0.05565	3.50909
0.0557	3.50941
0.05575	3.50941
0.0558	3.50941
0.05585	3.51038
0.0559	3.51038
0.05595	3.51038
0.056	3.51006
0.05605	3.51071
0.0561	3.51071
0.05615	3.51103
0.0562	3.51103
0.05625	3.51103
0.0563	3.51136
0.05635	3.51201
0.0564	3.51201
0.05645	3.51266
0.0565	3.51266
0.05655	3.51298
0.0566	3.51395
0.05665	3.51395
0.0567	3.51428
0.05675	3.51525
0.0568	3.51558
0.05685	3.51623
0.0569	3.51687
0.05695	3.5172
0.057	3.51785
0.05705	3.5185
0.0571	3.51947
0.05715	3.52012
0.0572	3.52044
0.05725	3.52142
0.0573	3.52174
0.05735	3.52272
0.0574	3.52337
0.05745	3.52401
0.0575	3.52434
0.05755	3.52499
0.0576	3.52531
0.05765	3.52596
0.0577	3.52629
0.05775	3.52629
0.0578	3.52694
0.05785	3.52726
0.0579	3.52758
0.05795	3.52791
0.058	3.52791
0.05805	3.52791
0.0581	3.52823
0.05815	3.52856
0.0582	3.52888
0.05825	3.52888
0.0583	3.52888
0.05835	3.52953
0.0584	3.52986
0.05845	3.53018
0.0585	3.53083
0.05855	3.53051
0.0586	3.53083
0.05865	3.5318
0.0587	3.53148
0.05875	3.53245
0.0588	3.5331
0.05885	3.53375
0.0589	3.53408
0.05895	3.53505
0.059	3.5357
0.05905	3.537
0.0591	3.53667
0.05915	3.53765
0.0592	3.53829
0.05925	3.53927
0.0593	3.53992
0.05935	3.54057
0.0594	3.54154
0.05945	3.54251
0.0595	3.54284
0.05955	3.54414
0.0596	3.54479
0.05965	3.54543
0.0597	3.54673
0.05975	3.54738
0.0598	3.54771
0.05985	3.549
0.0599	3.54998
0.05995	3.55095
0.06	3.5516
0.06005	3.55257
0.0601	3.55322
0.06015	3.55387
0.0602	3.55485
0.06025	3.55582
0.0603	3.55614
0.06035	3.55712
0.0604	3.55777
0.06045	3.55842
0.0605	3.55907
0.06055	3.55939
0.0606	3.56004
0.06065	3.56069
0.0607	3.56134
0.06075	3.56166
0.0608	3.56231
0.06085	3.56231
0.0609	3.56199
0.06095	3.56231
0.061	3.56231
0.06105	3.56264
0.0611	3.56166
0.06115	3.56166
0.0612	3.56134
0.06125	3.56134
0.0613	3.56069
0.06135	3.56036
0.0614	3.55971
0.06145	3.56004
0.0615	3.55939
0.06155	3.55907
0.0616	3.55907
0.06165	3.55907
0.0617	3.55842
0.06175	3.55842
0.0618	3.55874
0.06185	3.55874
0.0619	3.55907
0.06195	3.55907
0.062	3.55939
0.06205	3.55939
0.0621	3.56036
0.06215	3.56036
0.0622	3.56069
0.06225	3.56134
0.0623	3.56199
0.06235	3.56231
0.0624	3.56264
0.06245	3.56296
0.0625	3.56426
0.06255	3.56523
0.0626	3.56621
0.06265	3.56653
0.0627	3.5675
0.06275	3.56848
0.0628	3.56913
0.06285	3.57042
0.0629	3.57075
0.06295	3.57205
0.063	3.57335
0.06305	3.57367
0.0631	3.57464
0.06315	3.57594
0.0632	3.57692
0.06325	3.57756
0.0633	3.57821
0.06335	3.57951
0.0634	3.58016
0.06345	3.58081
0.0635	3.58146
0.06355	3.58276
0.0636	3.58341
0.06365	3.58406
0.0637	3.58503
0.06375	3.58535
0.0638	3.586
0.06385	3.58665
0.0639	3.58795
0.06395	3.58827
0.064	3.5886
0.06405	3.5899
0.0641	3.59055
0.06415	3.59087
0.0642	3.59184
0.06425	3.59217
0.0643	3.59282
0.06435	3.59347
0.0644	3.59444
0.06445	3.59509
0.0645	3.59574
0.06455	3.59671
0.0646	3.59736
0.06465	3.59801
0.0647	3.59898
0.06475	3.59931
0.0648	3.59996
0.06485	3.60028
0.0649	3.60028
0.06495	3.60061
0.065	3.60061
0.06505	3.60093
0.0651	3.60028
0.06515	3.60028
0.0652	3.59996
0.06525	3.59996
0.0653	3.59963
0.06535	3.59931
0.0654	3.59898
0.06545	3.59834
0.0655	3.59866
0.06555	3.59834
0.0656	3.59801
0.06565	3.59736
0.0657	3.59704
0.06575	3.59704
0.0658	3.59704
0.06585	3.59704
0.0659	3.59671
0.06595	3.59704
0.066	3.59704
0.06605	3.59704
0.0661	3.59736
0.06615	3.59769
0.0662	3.59769
0.06625	3.59801
0.0663	3.59801
0.06635	3.59834
0.0664	3.59834
0.06645	3.59834
0.0665	3.59834
0.06655	3.59866
0.0666	3.59866
0.06665	3.59866
0.0667	3.59898
0.06675	3.59931
0.0668	3.59963
0.06685	3.60028
0.0669	3.60061
0.06695	3.60093
0.067	3.60158
0.06705	3.60255
0.0671	3.60353
0.06715	3.60418
0.0672	3.60515
0.06725	3.60612
0.0673	3.6071
0.06735	3.6084
0.0674	3.60905
0.06745	3.61002
0.0675	3.61067
0.06755	3.61164
0.0676	3.61262
0.06765	3.61326
0.0677	3.61424
0.06775	3.61391
0.0678	3.61456
0.06785	3.61521
0.0679	3.61586
0.06795	3.61586
0.068	3.61651
0.06805	3.61619
0.0681	3.61683
0.06815	3.61716
0.0682	3.61716
0.06825	3.61748
0.0683	3.61781
0.06835	3.61813
0.0684	3.61878
0.06845	3.61943
0.0685	3.61943
0.06855	3.62008
0.0686	3.62073
0.06865	3.6204
0.0687	3.62138
0.06875	3.62203
0.0688	3.62203
0.06885	3.623
0.0689	3.62365
0.06895	3.62365
0.069	3.6243
0.06905	3.62495
0.0691	3.62527
0.06915	3.62625
0.0692	3.62657
0.06925	3.62754
0.0693	3.62787
0.06935	3.62852
0.0694	3.62884
0.06945	3.62917
0.0695	3.62982
0.06955	3.63014
0.0696	3.63079
0.06965	3.63079
0.0697	3.63079
0.06975	3.63111
0.0698	3.63111
0.06985	3.63144
0.0699	3.63111
0.06995	3.63176
0.07	3.63209
0.07005	3.63209
0.0701	3.63209
0.07015	3.63209
0.0702	3.63274
0.07025	3.63274
0.0703	3.63241
0.07035	3.63274
0.0704	3.63274
0.07045	3.63306
0.0705	3.63306
0.07055	3.63274
0.0706	3.63241
0.07065	3.63274
0.0707	3.63274
0.07075	3.63274
0.0708	3.63306
0.07085	3.63274
0.0709	3.63274
0.07095	3.63306
0.071	3.63339
0.07105	3.63339
0.0711	3.63371
0.07115	3.63339
0.0712	3.63371
0.07125	3.63436
0.0713	3.63436
0.07135	3.63436
0.0714	3.63468
0.07145	3.63533
0.0715	3.63598
0.07155	3.63631
0.0716	3.63728
0.07165	3.63761
0.0717	3.63761
0.07175	3.63858
0.0718	3.6389
0.07185	3.63955
0.0719	3.63988
0.07195	3.64053
0.072	3.64118
0.07205	3.6415
0.0721	3.64182
0.07215	3.64215
0.0722	3.64215
0.07225	3.64215
0.0723	3.6428
0.07235	3.6428
0.0724	3.64312
0.07245	3.64345
0.0725	3.64345
0.07255	3.6441
0.0726	3.6441
0.07265	3.64507
0.0727	3.64507
0.07275	3.64539
0.0728	3.64637
0.07285	3.64669
0.0729	3.64734
0.07295	3.64767
0.073	3.64799
0.07305	3.64896
0.0731	3.64994
0.07315	3.65059
0.0732	3.65124
0.07325	3.65221
0.0733	3.65286
0.07335	3.65351
0.0734	3.65383
0.07345	3.65481
0.0735	3.65513
0.07355	3.6561
0.0736	3.65643
0.07365	3.65708
0.0737	3.65773
0.07375	3.65805
0.0738	3.65902
0.07385	3.65935
0.0739	3.66065
0.07395	3.6613
0.074	3.66195
0.07405	3.66259
0.0741	3.66357
0.07415	3.66422
0.0742	3.66519
0.07425	3.66584
0.0743	3.66746
0.07435	3.66779
0.0744	3.66876
0.07445	3.66973
0.0745	3.67006
0.07455	3.67071
0.0746	3.67201
0.07465	3.67168
0.0747	3.67298
0.07475	3.67298
0.0748	3.67395
0.07485	3.67428
0.0749	3.67428
0.07495	3.6746
0.075	3.67493
0.07505	3.67525
0.0751	3.67493
0.07515	3.6759
0.0752	3.6759
0.07525	3.6759
0.0753	3.67558
0.07535	3.6759
0.0754	3.67623
0.07545	3.67655
0.0755	3.6759
0.07555	3.67655
0.0756	3.67687
0.07565	3.67687
0.0757	3.67752
0.07575	3.67785
0.0758	3.67785
0.07585	3.67752
0.0759	3.67817
0.07595	3.67817
0.076	3.6785
0.07605	3.6785
0.0761	3.67882
0.07615	3.67882
0.0762	3.67915
0.07625	3.67915
0.0763	3.67947
0.07635	3.6798
0.0764	3.68012
0.07645	3.68077
0.0765	3.68044
0.07655	3.68109
0.0766	3.68109
0.07665	3.68142
0.0767	3.68174
0.07675	3.68174
0.0768	3.68207
0.07685	3.68272
0.0769	3.68239
0.07695	3.68337
0.077	3.68337
0.07705	3.68369
0.0771	3.68434
0.07715	3.68434
0.0772	3.68434
0.07725	3.68499
0.0773	3.68531
0.07735	3.68629
0.0774	3.68661
0.07745	3.68726
0.0775	3.68758
0.07755	3.68823
0.0776	3.68856
0.07765	3.68986
0.0777	3.69051
0.07775	3.69115
0.0778	3.69213
0.07785	3.69245
0.0779	3.69375
0.07795	3.69505
0.078	3.69602
0.07805	3.697
0.0781	3.69797
0.07815	3.69894
0.0782	3.69992
0.07825	3.70089
0.0783	3.70251
0.07835	3.70284
0.0784	3.70414
0.07845	3.70479
0.0785	3.70543
0.07855	3.70641
0.0786	3.70673
0.07865	3.70673
0.0787	3.70738
0.07875	3.70738
0.0788	3.70771
0.07885	3.70803
0.0789	3.70803
0.07895	3.70803
0.079	3.70803
0.07905	3.70803
0.0791	3.70836
0.07915	3.70836
0.0792	3.70803
0.07925	3.70803
0.0793	3.70803
0.07935	3.70803
0.0794	3.70771
0.07945	3.70771
0.0795	3.70738
0.07955	3.70771
0.0796	3.70706
0.07965	3.70803
0.0797	3.70738
0.07975	3.70738
0.0798	3.70738
0.07985	3.70771
0.0799	3.70771
0.07995	3.70738
0.08	3.70771
0.08005	3.70738
0.0801	3.70836
0.08015	3.70803
0.0802	3.70836
0.08025	3.70836
0.0803	3.709
0.08035	3.70933
0.0804	3.70933
0.08045	3.70998
0.0805	3.70965
0.08055	3.7103
0.0806	3.71063
0.08065	3.71128
0.0807	3.7116
0.08075	3.71225
0.0808	3.7129
0.08085	3.71387
0.0809	3.7142
0.08095	3.71485
0.081	3.7155
0.08105	3.71647
0.0811	3.71712
0.08115	3.71744
0.0812	3.71809
0.08125	3.71874
0.0813	3.71939
0.08135	3.72004
0.0814	3.72036
0.08145	3.72101
0.0815	3.72101
0.08155	3.72101
0.0816	3.72166
0.08165	3.72199
0.0817	3.72199
0.08175	3.72199
0.0818	3.72231
0.08185	3.72231
0.0819	3.72231
0.08195	3.72199
0.082	3.72264
0.08205	3.72264
0.0821	3.72296
0.08215	3.72328
0.0822	3.72361
0.08225	3.72393
0.0823	3.72426
0.08235	3.72458
0.0824	3.72523
0.08245	3.72588
0.0825	3.72653
0.08255	3.72653
0.0826	3.72718
0.08265	3.72815
0.0827	3.7288
0.08275	3.72848
0.0828	3.72945
0.08285	3.7301
0.0829	3.73042
0.08295	3.7314
0.083	3.73205
0.08305	3.73237
0.0831	3.73335
0.08315	3.73367
0.0832	3.73432
0.08325	3.73497
0.0833	3.73594
0.08335	3.73659
0.0834	3.73756
0.08345	3.73821
0.0835	3.73919
0.08355	3.73984
0.0836	3.74049
0.08365	3.74113
0.0837	3.74178
0.08375	3.74178
0.0838	3.74211
0.08385	3.74243
0.0839	3.74243
0.08395	3.74243
0.084	3.74243
0.08405	3.74243
0.0841	3.74276
0.08415	3.74243
0.0842	3.74243
0.08425	3.74178
0.0843	3.74146
0.08435	3.74113
0.0844	3.74113
0.08445	3.74081
0.0845	3.74081
0.08455	3.74016
0.0846	3.74016
0.08465	3.74016
0.0847	3.73919
0.08475	3.73919
0.0848	3.73886
0.08485	3.73821
0.0849	3.73821
0.08495	3.73756
0.085	3.73724
0.08505	3.73659
0.0851	3.73692
0.08515	3.73627
0.0852	3.73659
0.08525	3.73627
0.0853	3.73594
0.08535	3.73594
0.0854	3.73562
0.08545	3.73594
0.0855	3.73594
0.08555	3.73562
0.0856	3.73627
0.08565	3.73627
0.0857	3.73692
0.08575	3.73724
0.0858	3.73756
0.08585	3.73821
0.0859	3.73854
0.08595	3.73919
0.086	3.73984
0.08605	3.74016
0.0861	3.74113
0.08615	3.74211
0.0862	3.74308
0.08625	3.74373
0.0863	3.74438
0.08635	3.74503
0.0864	3.74568
0.08645	3.746
0.0865	3.74665
0.08655	3.74795
0.0866	3.7486
0.08665	3.74957
0.0867	3.75022
0.08675	3.75087
0.0868	3.75184
0.08685	3.75217
0.0869	3.75314
0.08695	3.75347
0.087	3.75509
0.08705	3.75606
0.0871	3.75704
0.08715	3.75769
0.0872	3.75834
0.08725	3.75963
0.0873	3.76061
0.08735	3.76158
0.0874	3.76223
0.08745	3.76255
0.0875	3.76353
0.08755	3.76385
0.0876	3.7645
0.08765	3.76548
0.0877	3.7658
0.08775	3.76612
0.0878	3.76612
0.08785	3.76612
0.0879	3.76677
0.08795	3.7671
0.088	3.76677
0.08805	3.7671
0.0881	3.7671
0.08815	3.7671
0.0882	3.7671
0.08825	3.76742
0.0883	3.7671
0.08835	3.76742
0.0884	3.76807
0.08845	3.76807
0.0885	3.7684
0.08855	3.7684
0.0886	3.76905
0.08865	3.76905
0.0887	3.76937
0.08875	3.76905
0.0888	3.76937
0.08885	3.76905
0.0889	3.76905
0.08895	3.76905
0.089	3.76905
0.08905	3.76905
0.0891	3.76872
0.08915	3.76872
0.0892	3.7684
0.08925	3.7684
0.0893	3.7684
0.08935	3.76807
0.0894	3.7684
0.08945	3.76775
0.0895	3.7684
0.08955	3.76807
0.0896	3.76807
0.08965	3.76807
0.0897	3.76775
0.08975	3.76775
0.0898	3.76775
0.08985	3.76742
0.0899	3.76775
0.08995	3.7684
0.09	3.76872
0.09005	3.7684
0.0901	3.7684
0.09015	3.76905
0.0902	3.77002
0.09025	3.77002
0.0903	3.77099
0.09035	3.77197
0.0904	3.77197
0.09045	3.77326
0.0905	3.77391
0.09055	3.77489
0.0906	3.77586
0.09065	3.77683
0.0907	3.77781
0.09075	3.77911
0.0908	3.77976
0.09085	3.78105
0.0909	3.78203
0.09095	3.783
0.091	3.7843
0.09105	3.78495
0.0911	3.78592
0.09115	3.7869
0.0912	3.78787
0.09125	3.78884
0.0913	3.78982
0.09135	3.79014
0.0914	3.79144
0.09145	3.79209
0.0915	3.79241
0.09155	3.79306
0.0916	3.79371
0.09165	3.79371
0.0917	3.79436
0.09175	3.79436
0.0918	3.79501
0.09185	3.79501
0.0919	3.79501
0.09195	3.79501
0.092	3.79566
0.09205	3.79566
0.0921	3.79533
0.09215	3.79533
0.0922	3.79533
0.09225	3.79501
0.0923	3.79533
0.09235	3.79501
0.0924	3.79501
0.09245	3.79468
0.0925	3.79501
0.09255	3.79468
0.0926	3.79501
0.09265	3.79468
0.0927	3.79436
0.09275	3.79468
0.0928	3.79468
0.09285	3.79501
0.0929	3.79501
0.09295	3.79533
0.093	3.79566
0.09305	3.79598
0.0931	3.79598
0.09315	3.79663
0.0932	3.79696
0.09325	3.79696
0.0933	3.79761
0.09335	3.79793
0.0934	3.79793
0.09345	3.79825
0.0935	3.79858
0.09355	3.7989
0.0936	3.79923
0.09365	3.8002
0.0937	3.8002
0.09375	3.80053
0.0938	3.80085
0.09385	3.80182
0.0939	3.80182
0.09395	3.80215
0.094	3.8028
0.09405	3.80345
0.0941	3.80377
0.09415	3.8041
0.0942	3.80442
0.09425	3.80475
0.0943	3.80507
0.09435	3.80572
0.0944	3.80604
0.09445	3.80637
0.0945	3.80637
0.09455	3.80734
0.0946	3.80767
0.09465	3.80832
0.0947	3.80832
0.09475	3.80896
0.0948	3.80961
0.09485	3.80961
0.0949	3.81026
0.09495	3.81091
0.095	3.81189
0.09505	3.81253
0.0951	3.81286
0.09515	3.81351
0.0952	3.81416
0.09525	3.81448
0.0953	3.81546
0.09535	3.81578
0.0954	3.81643
0.09545	3.81675
0.0955	3.8174
0.09555	3.81805
0.0956	3.8187
0.09565	3.81935
0.0957	3.81935
0.09575	3.82
0.0958	3.82097
0.09585	3.8213
0.0959	3.82195
0.09595	3.82259
0.096	3.82324
0.09605	3.82422
0.0961	3.82454
0.09615	3.82519
0.0962	3.82552
0.09625	3.82584
0.0963	3.82649
0.09635	3.82681
0.0964	3.82746
0.09645	3.82779
0.0965	3.82844
0.09655	3.82909
0.0966	3.82909
0.09665	3.82973
0.0967	3.82973
0.09675	3.82973
0.0968	3.83071
0.09685	3.83103
0.0969	3.83103
0.09695	3.83168
0.097	3.83168
0.09705	3.83168
0.0971	3.83233
0.09715	3.83233
0.0972	3.83266
0.09725	3.83266
0.0973	3.83233
0.09735	3.83266
0.0974	3.83298
0.09745	3.83266
0.0975	3.83266
0.09755	3.83201
0.0976	3.83201
0.09765	3.83136
0.0977	3.83168
0.09775	3.83103
0.0978	3.83103
0.09785	3.83071
0.0979	3.83038
0.09795	3.82973
0.098	3.82973
0.09805	3.82909
0.0981	3.82876
0.09815	3.82811
0.0982	3.82779
0.09825	3.82714
0.0983	3.82681
0.09835	3.82616
0.0984	3.82616
0.09845	3.82616
0.0985	3.82584
0.09855	3.82552
0.0986	3.82552
0.09865	3.82616
0.0987	3.82616
0.09875	3.82616
0.0988	3.82714
0.09885	3.82779
0.0989	3.82844
0.09895	3.82941
0.099	3.82973
0.09905	3.83071
[truncated: 5,812 more rows]
