# Supplementary material for: An evolutionarily conserved glycine-tyrosine motif forms a folding core in outer membrane proteins
Source: PLoS One. 2017 Aug 3;12(8):e0182016. doi: 10.1371/journal.pone.0182016 (PMC5542473; doi:10.1371/journal.pone.0182016)
Supplement: S1 File — (ZIP) [file pone.0182016.s001.zip › OmpX stopflow RAW data/OmpX WT 3/ompx_wt_ch1_045.bka]

BIO-KINE ASCII FILE
_COMMENT	External device
_COMMENT	Kinetics measurement
_COMMENT	Y Unit : Volt, X Unit : s
_COMMENT	Timebase 1 = .00005 s 5001 pts
_COMMENT	Timebase 2 = .001 s 2749 pts
_COMMENT	Timebase 3 = .5 s 44 pts
_SFM	SFM-300 /S Advanced mode
_SFM	Ratio : S1: 950, S2: 950, S3: 100
_SFM	Content : S1: , S2: , S3:
_SFM	Concentration : S1: , S2: , S3:
_SFM	Total volume : 422 �l Flow : 14 mL/s
_SFM	Acquisition start : 10 ms before stop
_SFM	cuve=FC-08, s1=10 ml , s2=10 ml , s3=1.9 ml
_UNITX	s
_UNITY	Volt
_DELTAX	0
_DATA
1e-300	2.52118
5e-5	2.53059
1e-4	2.54
1.5e-4	2.54844
2e-4	2.55817
2.5e-4	2.56726
3e-4	2.5757
3.5e-4	2.58511
4e-4	2.59387
4.5e-4	2.60264
5e-4	2.6114
5.5e-4	2.62049
6e-4	2.62957
6.5e-4	2.63801
7e-4	2.64742
7.5e-4	2.65619
8e-4	2.6656
8.5e-4	2.67501
9e-4	2.6841
9.5e-4	2.69351
0.001	2.7026
0.00105	2.71168
0.0011	2.72012
0.00115	2.72888
0.0012	2.73732
0.00125	2.74511
0.0013	2.7529
0.00135	2.76004
0.0014	2.76686
0.00145	2.7727
0.0015	2.77821
0.00155	2.78276
0.0016	2.78665
0.00165	2.78957
0.0017	2.79184
0.00175	2.79379
0.0018	2.79444
0.00185	2.79477
0.0019	2.79444
0.00195	2.79282
0.002	2.79152
0.00205	2.78828
0.0021	2.78568
0.00215	2.78146
0.0022	2.77724
0.00225	2.77237
0.0023	2.76686
0.00235	2.76134
0.0024	2.75517
0.00245	2.74868
0.0025	2.74154
0.00255	2.73473
0.0026	2.72759
0.00265	2.72045
0.0027	2.71266
0.00275	2.70519
0.0028	2.69773
0.00285	2.68929
0.0029	2.68118
0.00295	2.67274
0.003	2.6643
0.00305	2.65619
0.0031	2.64742
0.00315	2.63899
0.0032	2.63055
0.00325	2.62178
0.0033	2.61302
0.00335	2.60491
0.0034	2.59615
0.00345	2.58738
0.0035	2.57862
0.00355	2.56986
0.0036	2.56142
0.00365	2.55266
0.0037	2.54422
0.00375	2.53546
0.0038	2.52702
0.00385	2.5189
0.0039	2.51014
0.00395	2.5017
0.004	2.49359
0.00405	2.48548
0.0041	2.47801
0.00415	2.47055
0.0042	2.46406
0.00425	2.45757
0.0043	2.4514
0.00435	2.44653
0.0044	2.44134
0.00445	2.43777
0.0045	2.4342
0.00455	2.4316
0.0046	2.4303
0.00465	2.42966
0.0047	2.42933
0.00475	2.4303
0.0048	2.43258
0.00485	2.43517
0.0049	2.43939
0.00495	2.44393
0.005	2.44913
0.00505	2.45594
0.0051	2.46308
0.00515	2.47087
0.0052	2.47996
0.00525	2.48937
0.0053	2.49943
0.00535	2.51014
0.0054	2.5215
0.00545	2.53286
0.0055	2.54487
0.00555	2.55655
0.0056	2.56856
0.00565	2.58089
0.0057	2.5929
0.00575	2.60523
0.0058	2.61724
0.00585	2.62925
0.0059	2.64093
0.00595	2.65327
0.006	2.66495
0.00605	2.67663
0.0061	2.68767
0.00615	2.69838
0.0062	2.70909
0.00625	2.71915
0.0063	2.72921
0.00635	2.73862
0.0064	2.74771
0.00645	2.75647
0.0065	2.76393
0.00655	2.7714
0.0066	2.77886
0.00665	2.78535
0.0067	2.79087
0.00675	2.79639
0.0068	2.80126
0.00685	2.80483
0.0069	2.80905
0.00695	2.81229
0.007	2.81456
0.00705	2.81683
0.0071	2.81878
0.00715	2.81943
0.0072	2.82008
0.00725	2.82008
0.0073	2.81943
0.00735	2.81846
0.0074	2.81683
0.00745	2.81424
0.0075	2.81164
0.00755	2.8084
0.0076	2.80418
0.00765	2.79931
0.0077	2.79444
0.00775	2.78892
0.0078	2.78308
0.00785	2.77627
0.0079	2.76978
0.00795	2.76264
0.008	2.7555
0.00805	2.74803
0.0081	2.74024
0.00815	2.7331
0.0082	2.72531
0.00825	2.71752
0.0083	2.71006
0.00835	2.70227
0.0084	2.69513
0.00845	2.68864
0.0085	2.6815
0.00855	2.67566
0.0086	2.66982
0.00865	2.6643
0.0087	2.65943
0.00875	2.65489
0.0088	2.65132
0.00885	2.64775
0.0089	2.64483
0.00895	2.64288
0.009	2.64158
0.00905	2.64093
0.0091	2.64158
0.00915	2.64223
0.0092	2.6445
0.00925	2.6471
0.0093	2.65067
0.00935	2.65521
0.0094	2.66008
0.00945	2.66527
0.0095	2.67209
0.00955	2.67858
0.0096	2.68604
0.00965	2.69318
0.0097	2.70097
0.00975	2.70909
0.0098	2.71785
0.00985	2.72661
0.0099	2.73537
0.00995	2.74446
0.01	2.75322
0.01005	2.76199
0.0101	2.7714
0.01015	2.78016
0.0102	2.78828
0.01025	2.79671
0.0103	2.80483
0.01035	2.81359
0.0104	2.8217
0.01045	2.82917
0.0105	2.83663
0.01055	2.84377
0.0106	2.85124
0.01065	2.85838
0.0107	2.86487
0.01075	2.87103
0.0108	2.8772
0.01085	2.88304
0.0109	2.88856
0.01095	2.89408
0.011	2.89927
0.01105	2.90414
0.0111	2.90901
0.01115	2.9129
0.0112	2.91744
0.01125	2.92069
0.0113	2.92361
0.01135	2.92685
0.0114	2.9288
0.01145	2.93075
0.0115	2.93205
0.01155	2.93367
0.0116	2.93335
0.01165	2.93335
0.0117	2.93302
0.01175	2.93205
0.0118	2.93042
0.01185	2.9288
0.0119	2.92685
0.01195	2.92426
0.012	2.92199
0.01205	2.91842
0.0121	2.91485
0.01215	2.9116
0.0122	2.90771
0.01225	2.90349
0.0123	2.89959
0.01235	2.89505
0.0124	2.89083
0.01245	2.88629
0.0125	2.88174
0.01255	2.8772
0.0126	2.87266
0.01265	2.86844
0.0127	2.86487
0.01275	2.86065
0.0128	2.85643
0.01285	2.85253
0.0129	2.84896
0.01295	2.84539
0.013	2.84247
0.01305	2.83923
0.0131	2.83728
0.01315	2.83436
0.0132	2.83274
0.01325	2.83047
0.0133	2.82917
0.01335	2.82787
0.0134	2.8269
0.01345	2.8256
0.0135	2.82462
0.01355	2.8243
0.0136	2.82397
0.01365	2.82333
0.0137	2.82333
0.01375	2.82365
0.0138	2.82333
0.01385	2.82365
0.0139	2.82397
0.01395	2.8243
0.014	2.82495
0.01405	2.82527
0.0141	2.82592
0.01415	2.82657
0.0142	2.82754
0.01425	2.82852
0.0143	2.82917
0.01435	2.82949
0.0144	2.83111
0.01445	2.83176
0.0145	2.83274
0.01455	2.83436
0.0146	2.83566
0.01465	2.83631
0.0147	2.83728
0.01475	2.8389
0.0148	2.8402
0.01485	2.84118
0.0149	2.8428
0.01495	2.84345
0.015	2.84442
0.01505	2.84539
0.0151	2.84572
0.01515	2.84637
0.0152	2.84734
0.01525	2.84767
0.0153	2.84864
0.01535	2.84929
0.0154	2.84961
0.01545	2.84994
0.0155	2.85059
0.01555	2.85091
0.0156	2.85124
0.01565	2.85156
0.0157	2.85221
0.01575	2.85253
0.0158	2.85318
0.01585	2.85351
0.0159	2.85383
0.01595	2.85383
0.016	2.85416
0.01605	2.85448
0.0161	2.85481
0.01615	2.85513
0.0162	2.85513
0.01625	2.85513
0.0163	2.85578
0.01635	2.8561
0.0164	2.85643
0.01645	2.85643
0.0165	2.85675
0.01655	2.85708
0.0166	2.8574
0.01665	2.85838
0.0167	2.85838
0.01675	2.8587
0.0168	2.85935
0.01685	2.85935
0.0169	2.85967
0.01695	2.85967
0.017	2.86
0.01705	2.86
0.0171	2.86
0.01715	2.86
0.0172	2.86
0.01725	2.85967
0.0173	2.86
0.01735	2.85967
0.0174	2.85935
0.01745	2.85967
0.0175	2.85967
0.01755	2.85935
0.0176	2.85935
0.01765	2.85935
0.0177	2.85903
0.01775	2.85935
0.0178	2.85967
0.01785	2.85967
0.0179	2.86
0.01795	2.85967
0.018	2.86032
0.01805	2.86
0.0181	2.86065
0.01815	2.86065
0.0182	2.86097
0.01825	2.86097
0.0183	2.86162
0.01835	2.86162
0.0184	2.86162
0.01845	2.86162
0.0185	2.86227
0.01855	2.86227
0.0186	2.86227
0.01865	2.8626
0.0187	2.86227
0.01875	2.86292
0.0188	2.86292
0.01885	2.8626
0.0189	2.86292
0.01895	2.86324
0.019	2.86357
0.01905	2.86389
0.0191	2.86422
0.01915	2.86487
0.0192	2.86519
0.01925	2.86552
0.0193	2.86584
0.01935	2.86649
0.0194	2.86681
0.01945	2.86746
0.0195	2.86811
0.01955	2.86876
0.0196	2.86909
0.01965	2.87006
0.0197	2.87006
0.01975	2.87038
0.0198	2.87103
0.01985	2.87201
0.0199	2.87233
0.01995	2.87233
0.02	2.87331
0.02005	2.87363
0.0201	2.87428
0.02015	2.87493
0.0202	2.87525
0.02025	2.87525
0.0203	2.87623
0.02035	2.87688
0.0204	2.87688
0.02045	2.8772
0.0205	2.8772
0.02055	2.87752
0.0206	2.87752
0.02065	2.87785
0.0207	2.87785
0.02075	2.8785
0.0208	2.87817
0.02085	2.87817
0.0209	2.8785
0.02095	2.87882
0.021	2.8785
0.02105	2.87882
0.0211	2.8785
0.02115	2.87915
0.0212	2.87915
0.02125	2.87915
0.0213	2.87915
0.02135	2.87882
0.0214	2.87915
0.02145	2.8798
0.0215	2.88012
0.02155	2.88045
0.0216	2.88012
0.02165	2.88045
0.0217	2.88109
0.02175	2.88174
0.0218	2.88174
0.02185	2.88239
0.0219	2.88272
0.02195	2.88337
0.022	2.88337
0.02205	2.88466
0.0221	2.88499
0.02215	2.88596
0.0222	2.88694
0.02225	2.88759
0.0223	2.88888
0.02235	2.88953
0.0224	2.89051
0.02245	2.89148
0.0225	2.8931
0.02255	2.89343
0.0226	2.8944
0.02265	2.8957
0.0227	2.89667
0.02275	2.89732
0.0228	2.8983
0.02285	2.89894
0.0229	2.89959
0.02295	2.90057
0.023	2.90122
0.02305	2.90187
0.0231	2.90219
0.02315	2.90316
0.0232	2.90349
0.02325	2.90381
0.0233	2.90446
0.02335	2.90479
0.0234	2.90479
0.02345	2.90511
0.0235	2.90576
0.02355	2.90544
0.0236	2.90576
0.02365	2.90544
0.0237	2.90544
0.02375	2.90608
0.0238	2.90576
0.02385	2.90608
0.0239	2.90608
0.02395	2.90608
0.024	2.90641
0.02405	2.90641
0.0241	2.90706
0.02415	2.90706
0.0242	2.90641
0.02425	2.90706
0.0243	2.90738
0.02435	2.90771
0.0244	2.90803
0.02445	2.90803
0.0245	2.90803
0.02455	2.90836
0.0246	2.90836
0.02465	2.90901
0.0247	2.90868
0.02475	2.90901
0.0248	2.90933
0.02485	2.90965
0.0249	2.90965
0.02495	2.90998
0.025	2.90965
0.02505	2.91063
0.0251	2.91063
0.02515	2.91128
0.0252	2.9116
0.02525	2.91225
0.0253	2.91258
0.02535	2.91258
0.0254	2.91322
0.02545	2.91387
0.0255	2.9142
0.02555	2.91485
0.0256	2.91517
0.02565	2.91582
0.0257	2.91615
0.02575	2.91647
0.0258	2.91679
0.02585	2.91777
0.0259	2.91777
0.02595	2.91842
0.026	2.91809
0.02605	2.91939
0.0261	2.92004
0.02615	2.91971
0.0262	2.92004
0.02625	2.92036
0.0263	2.92036
0.02635	2.92069
0.0264	2.92069
0.02645	2.92069
0.0265	2.92069
0.02655	2.92069
0.0266	2.92101
0.02665	2.92101
0.0267	2.92069
0.02675	2.92036
0.0268	2.92069
0.02685	2.92069
0.0269	2.92036
0.02695	2.92036
0.027	2.92036
0.02705	2.92004
0.0271	2.92036
0.02715	2.92036
0.0272	2.92036
0.02725	2.92036
0.0273	2.92069
0.02735	2.92101
0.0274	2.92101
0.02745	2.92166
0.0275	2.92231
0.02755	2.92231
0.0276	2.92264
0.02765	2.92328
0.0277	2.92361
0.02775	2.92426
0.0278	2.92458
0.02785	2.92556
0.0279	2.92588
0.02795	2.92621
0.028	2.92685
0.02805	2.92815
0.0281	2.9288
0.02815	2.92945
0.0282	2.92978
0.02825	2.93075
0.0283	2.9314
0.02835	2.93237
0.0284	2.93335
0.02845	2.93399
0.0285	2.93464
0.02855	2.93594
0.0286	2.93659
0.02865	2.93724
0.0287	2.93789
0.02875	2.93821
0.0288	2.93919
0.02885	2.93951
0.0289	2.94049
0.02895	2.94081
0.029	2.94113
0.02905	2.94211
0.0291	2.94276
0.02915	2.94276
0.0292	2.94341
0.02925	2.94373
0.0293	2.94406
0.02935	2.9447
0.0294	2.94503
0.02945	2.94568
0.0295	2.94568
0.02955	2.94568
0.0296	2.94633
0.02965	2.94665
0.0297	2.94665
0.02975	2.94665
0.0298	2.94698
0.02985	2.94698
0.0299	2.94763
0.02995	2.9473
0.03	2.9473
0.03005	2.94795
0.0301	2.94795
0.03015	2.94795
0.0302	2.94795
0.03025	2.94827
0.0303	2.94795
0.03035	2.94795
0.0304	2.94795
0.03045	2.94763
0.0305	2.94795
0.03055	2.9473
0.0306	2.9473
0.03065	2.9473
0.0307	2.94763
0.03075	2.9473
0.0308	2.9473
0.03085	2.94763
0.0309	2.94763
0.03095	2.94763
0.031	2.94763
0.03105	2.94795
0.0311	2.94827
0.03115	2.9486
0.0312	2.94892
0.03125	2.94957
0.0313	2.94957
0.03135	2.9499
0.0314	2.9499
0.03145	2.95055
0.0315	2.9512
0.03155	2.9512
0.0316	2.95152
0.03165	2.9512
0.0317	2.95249
0.03175	2.95282
0.0318	2.95314
0.03185	2.95412
0.0319	2.95412
0.03195	2.95477
0.032	2.95509
0.03205	2.95574
0.0321	2.95639
0.03215	2.95671
0.0322	2.95671
0.03225	2.95769
0.0323	2.95801
0.03235	2.95834
0.0324	2.95834
0.03245	2.95834
0.0325	2.95866
0.03255	2.95866
0.0326	2.95898
0.03265	2.95898
0.0327	2.95931
0.03275	2.95963
0.0328	2.95996
0.03285	2.95996
0.0329	2.96028
0.03295	2.96061
0.033	2.96126
0.03305	2.96158
0.0331	2.96158
0.03315	2.96288
0.0332	2.96288
0.03325	2.96385
0.0333	2.96483
0.03335	2.9658
0.0334	2.96612
0.03345	2.9671
0.0335	2.96775
0.03355	2.9684
0.0336	2.96969
0.03365	2.97002
0.0337	2.97132
0.03375	2.97229
0.0338	2.97359
0.03385	2.97424
0.0339	2.97554
0.03395	2.97619
0.034	2.97651
0.03405	2.97813
0.0341	2.97878
0.03415	2.97943
0.0342	2.98008
0.03425	2.98008
0.0343	2.9804
0.03435	2.98073
0.0344	2.98105
0.03445	2.98105
0.0345	2.98105
0.03455	2.98138
0.0346	2.98105
0.03465	2.98073
0.0347	2.9804
0.03475	2.9804
0.0348	2.9804
0.03485	2.9804
0.0349	2.9804
0.03495	2.98008
0.035	2.98008
0.03505	2.97976
0.0351	2.97976
0.03515	2.97976
0.0352	2.98008
0.03525	2.9804
0.0353	2.9804
0.03535	2.98008
0.0354	2.9804
0.03545	2.9804
0.0355	2.98073
0.03555	2.98138
0.0356	2.9817
0.03565	2.9817
0.0357	2.98268
0.03575	2.983
0.0358	2.98365
0.03585	2.98397
0.0359	2.98495
0.03595	2.98527
0.036	2.98625
0.03605	2.9869
0.0361	2.98754
0.03615	2.98787
0.0362	2.98852
0.03625	2.98917
0.0363	2.98949
0.03635	2.99047
0.0364	2.99079
0.03645	2.99209
0.0365	2.99274
0.03655	2.99339
0.0366	2.99371
0.03665	2.99436
0.0367	2.99501
0.03675	2.99598
0.0368	2.99631
0.03685	2.99663
0.0369	2.99696
0.03695	2.99728
0.037	2.99761
0.03705	2.99858
0.0371	2.99825
0.03715	2.99825
0.0372	2.99858
0.03725	2.99793
0.0373	2.99858
0.03735	2.99858
0.0374	2.99825
0.03745	2.99825
0.0375	2.99793
0.03755	2.99793
0.0376	2.99793
0.03765	2.99825
0.0377	2.99793
0.03775	2.99793
0.0378	2.99761
0.03785	2.99761
0.0379	2.99761
0.03795	2.99793
0.038	2.99761
0.03805	2.99793
0.0381	2.99793
0.03815	2.99858
0.0382	2.9989
0.03825	2.99955
0.0383	2.99955
0.03835	3.0002
0.0384	3.00053
0.03845	3.00118
0.0385	3.00182
0.03855	3.00247
0.0386	3.00312
0.03865	3.00377
0.0387	3.00475
0.03875	3.00539
0.0388	3.00637
0.03885	3.00702
0.0389	3.00767
0.03895	3.00832
0.039	3.00896
0.03905	3.00994
0.0391	3.01059
0.03915	3.01124
0.0392	3.01189
0.03925	3.01221
0.0393	3.01351
0.03935	3.01416
0.0394	3.01481
0.03945	3.01513
0.0395	3.01578
0.03955	3.01643
0.0396	3.01643
0.03965	3.01708
0.0397	3.0174
0.03975	3.01805
0.0398	3.01805
0.03985	3.01838
0.0399	3.01903
0.03995	3.01903
0.04	3.01967
0.04005	3.02
0.0401	3.02
0.04015	3.02065
0.0402	3.02032
0.04025	3.02097
0.0403	3.02162
0.04035	3.02195
0.0404	3.0226
0.04045	3.02292
0.0405	3.02324
0.04055	3.02324
0.0406	3.02389
0.04065	3.02454
0.0407	3.02454
0.04075	3.02487
0.0408	3.02552
0.04085	3.02552
0.0409	3.02552
0.04095	3.02519
0.041	3.02584
0.04105	3.02617
0.0411	3.02681
0.04115	3.02681
0.0412	3.02746
0.04125	3.02811
0.0413	3.02811
0.04135	3.02876
0.0414	3.02941
0.04145	3.03006
0.0415	3.03071
0.04155	3.03103
0.0416	3.03168
0.04165	3.03233
0.0417	3.03266
0.04175	3.03331
0.0418	3.03363
0.04185	3.0346
0.0419	3.03558
0.04195	3.0359
0.042	3.03655
0.04205	3.03752
0.0421	3.03817
0.04215	3.0385
0.0422	3.03947
0.04225	3.04012
0.0423	3.04077
0.04235	3.04174
0.0424	3.04272
0.04245	3.04337
0.0425	3.04402
0.04255	3.04499
0.0426	3.04531
0.04265	3.04629
0.0427	3.04694
0.04275	3.04759
0.0428	3.04888
0.04285	3.04953
0.0429	3.04986
0.04295	3.05115
0.043	3.05213
0.04305	3.0531
0.0431	3.05375
0.04315	3.05472
0.0432	3.05537
0.04325	3.05602
0.0433	3.05732
0.04335	3.05732
0.0434	3.05829
0.04345	3.05829
0.0435	3.05927
0.04355	3.05959
0.0436	3.05992
0.04365	3.06024
0.0437	3.06024
0.04375	3.06057
0.0438	3.06057
0.04385	3.06089
0.0439	3.06089
0.04395	3.06089
0.044	3.06089
0.04405	3.06089
0.0441	3.06089
0.04415	3.06089
0.0442	3.06122
0.04425	3.06122
0.0443	3.06154
0.04435	3.06154
0.0444	3.06186
0.04445	3.06186
0.0445	3.06186
0.04455	3.06251
0.0446	3.06284
0.04465	3.06284
0.0447	3.06284
0.04475	3.06349
0.0448	3.06349
0.04485	3.06349
0.0449	3.06349
0.04495	3.06381
0.045	3.06381
0.04505	3.06381
0.0451	3.06414
0.04515	3.06446
0.0452	3.06446
0.04525	3.06479
0.0453	3.06511
0.04535	3.06543
0.0454	3.06576
0.04545	3.06576
0.0455	3.06576
0.04555	3.06608
0.0456	3.06641
0.04565	3.06576
0.0457	3.06608
0.04575	3.06608
0.0458	3.06608
0.04585	3.06641
0.0459	3.06673
0.04595	3.06641
0.046	3.06608
0.04605	3.06641
0.0461	3.06673
0.04615	3.06673
0.0462	3.06673
0.04625	3.06641
0.0463	3.06706
0.04635	3.06738
0.0464	3.06738
0.04645	3.06771
0.0465	3.06803
0.04655	3.06836
0.0466	3.06836
0.04665	3.06868
0.0467	3.06933
0.04675	3.06965
0.0468	3.06933
0.04685	3.0703
0.0469	3.07063
0.04695	3.07095
0.047	3.07128
0.04705	3.07128
0.0471	3.0716
0.04715	3.07193
0.0472	3.07225
0.04725	3.07257
0.0473	3.0729
0.04735	3.07322
0.0474	3.07322
0.04745	3.07387
0.0475	3.07355
0.04755	3.0742
0.0476	3.07387
0.04765	3.0742
0.0477	3.07485
0.04775	3.07452
0.0478	3.07452
0.04785	3.07485
0.0479	3.07485
0.04795	3.07517
0.048	3.07485
0.04805	3.07517
0.0481	3.07485
0.04815	3.07485
0.0482	3.07485
0.04825	3.07485
0.0483	3.07452
0.04835	3.07452
0.0484	3.07485
0.04845	3.07485
0.0485	3.07485
0.04855	3.07517
0.0486	3.0755
0.04865	3.07517
0.0487	3.07582
0.04875	3.07582
0.0488	3.07582
0.04885	3.07647
0.0489	3.07679
0.04895	3.07744
0.049	3.07777
0.04905	3.07842
0.0491	3.07874
0.04915	3.07939
0.0492	3.07971
0.04925	3.07971
0.0493	3.08101
0.04935	3.08101
0.0494	3.08134
0.04945	3.08231
0.0495	3.08231
0.04955	3.08296
0.0496	3.08328
0.04965	3.08393
0.0497	3.08426
0.04975	3.08491
0.0498	3.08491
0.04985	3.08556
0.0499	3.08653
0.04995	3.08685
0.05	3.0875
0.05005	3.08815
0.0501	3.08913
0.05015	3.08945
0.0502	3.0901
0.05025	3.0914
0.0503	3.09172
0.05035	3.09302
0.0504	3.09335
0.05045	3.09399
0.0505	3.09464
0.05055	3.09594
0.0506	3.09659
0.05065	3.09692
0.0507	3.09821
0.05075	3.09886
0.0508	3.09919
0.05085	3.10016
0.0509	3.10081
0.05095	3.10146
0.051	3.10211
0.05105	3.10276
0.0511	3.10341
0.05115	3.10373
0.0512	3.10438
0.05125	3.1047
0.0513	3.10535
0.05135	3.106
0.0514	3.10698
0.05145	3.1073
0.0515	3.10827
0.05155	3.10892
0.0516	3.1099
0.05165	3.1099
0.0517	3.11087
0.05175	3.11152
0.0518	3.11217
0.05185	3.11249
0.0519	3.11314
0.05195	3.11379
0.052	3.11444
0.05205	3.11477
0.0521	3.11574
0.05215	3.11574
0.0522	3.11639
0.05225	3.11671
0.0523	3.11704
0.05235	3.11704
0.0524	3.11769
0.05245	3.11801
0.0525	3.11769
0.05255	3.11834
0.0526	3.11834
0.05265	3.11866
0.0527	3.11866
0.05275	3.11866
0.0528	3.11866
0.05285	3.11834
0.0529	3.11866
0.05295	3.11866
0.053	3.11834
0.05305	3.11801
0.0531	3.11736
0.05315	3.11736
0.0532	3.11736
0.05325	3.11671
0.0533	3.11606
0.05335	3.11606
0.0534	3.11541
0.05345	3.11541
0.0535	3.11541
0.05355	3.11444
0.0536	3.11477
0.05365	3.11444
0.0537	3.11444
0.05375	3.11444
0.0538	3.11477
0.05385	3.11509
0.0539	3.11541
0.05395	3.11541
0.054	3.11541
0.05405	3.11639
0.0541	3.11671
0.05415	3.11704
0.0542	3.11736
0.05425	3.11834
0.0543	3.11898
0.05435	3.11963
0.0544	3.11963
0.05445	3.12093
0.0545	3.12126
0.05455	3.12191
0.0546	3.12288
0.05465	3.12353
0.0547	3.12418
0.05475	3.1245
0.0548	3.12515
0.05485	3.1258
0.0549	3.12645
0.05495	3.1271
0.055	3.12742
0.05505	3.1284
0.0551	3.12905
0.05515	3.12969
0.0552	3.13002
0.05525	3.13067
0.0553	3.13197
0.05535	3.13197
0.0554	3.13262
0.05545	3.13359
0.0555	3.13424
0.05555	3.13489
0.0556	3.13554
0.05565	3.13619
0.0557	3.13683
0.05575	3.13716
0.0558	3.13781
0.05585	3.13813
0.0559	3.13878
0.05595	3.13846
0.056	3.13943
0.05605	3.13911
0.0561	3.13943
0.05615	3.14008
0.0562	3.1404
0.05625	3.1404
0.0563	3.14073
0.05635	3.1404
0.0564	3.14073
0.05645	3.14105
0.0565	3.14138
0.05655	3.14138
0.0566	3.1417
0.05665	3.14203
0.0567	3.14235
0.05675	3.14268
0.0568	3.14333
0.05685	3.14397
0.0569	3.1443
0.05695	3.14462
0.057	3.14495
0.05705	3.14527
0.0571	3.14495
0.05715	3.14495
0.0572	3.14495
0.05725	3.14527
0.0573	3.1456
0.05735	3.14527
0.0574	3.14592
0.05745	3.14625
0.0575	3.14625
0.05755	3.14657
0.0576	3.1469
0.05765	3.1469
0.0577	3.1469
0.05775	3.14722
0.0578	3.14754
0.05785	3.14852
0.0579	3.14884
0.05795	3.14917
0.058	3.14917
0.05805	3.14949
0.0581	3.14982
0.05815	3.15079
0.0582	3.15144
0.05825	3.15144
0.0583	3.15241
0.05835	3.15339
0.0584	3.15339
0.05845	3.15436
0.0585	3.15501
0.05855	3.15501
0.0586	3.15566
0.05865	3.15631
0.0587	3.15663
0.05875	3.15663
0.0588	3.15728
0.05885	3.15793
0.0589	3.15825
0.05895	3.1589
0.059	3.15923
0.05905	3.1589
0.0591	3.15955
0.05915	3.15988
0.0592	3.16053
0.05925	3.16053
0.0593	3.16118
0.05935	3.16182
0.0594	3.16215
0.05945	3.16247
0.0595	3.16312
0.05955	3.16345
0.0596	3.16377
0.05965	3.1641
0.0597	3.16507
0.05975	3.16507
0.0598	3.16604
0.05985	3.16572
0.0599	3.16637
0.05995	3.16669
0.06	3.16669
0.06005	3.16734
0.0601	3.16767
0.06015	3.16767
0.0602	3.16767
0.06025	3.16799
0.0603	3.16799
0.06035	3.16864
0.0604	3.16864
0.06045	3.16896
0.0605	3.16961
0.06055	3.16961
0.0606	3.17026
0.06065	3.17059
0.0607	3.17124
0.06075	3.17156
0.0608	3.17221
0.06085	3.17221
0.0609	3.17286
0.06095	3.17318
0.061	3.17318
0.06105	3.17383
0.0611	3.17383
0.06115	3.17481
0.0612	3.17448
0.06125	3.17513
0.0613	3.17546
0.06135	3.17546
0.0614	3.17578
0.06145	3.17578
0.0615	3.1761
0.06155	3.17675
0.0616	3.17708
0.06165	3.1774
0.0617	3.17773
0.06175	3.17805
0.0618	3.17838
0.06185	3.17838
0.0619	3.1787
0.06195	3.17903
0.062	3.17967
0.06205	3.18032
0.0621	3.18065
0.06215	3.18065
0.0622	3.18097
0.06225	3.1813
0.0623	3.18162
0.06235	3.18162
0.0624	3.18227
0.06245	3.18195
0.0625	3.18292
0.06255	3.18292
0.0626	3.18422
0.06265	3.18422
0.0627	3.18487
0.06275	3.18584
0.0628	3.18617
0.06285	3.18746
0.0629	3.18811
0.06295	3.18844
0.063	3.18973
0.06305	3.19071
0.0631	3.19201
0.06315	3.19298
0.0632	3.19298
0.06325	3.19395
0.0633	3.1946
0.06335	3.19623
0.0634	3.19655
0.06345	3.19687
0.0635	3.19817
0.06355	3.1985
0.0636	3.19915
0.06365	3.1998
0.0637	3.20012
0.06375	3.1998
0.0638	3.20012
0.06385	3.20044
0.0639	3.20044
0.06395	3.20077
0.064	3.20109
0.06405	3.20109
0.0641	3.20142
0.06415	3.20142
0.0642	3.20174
0.06425	3.20272
0.0643	3.20272
0.06435	3.20337
0.0644	3.20369
0.06445	3.20401
0.0645	3.20401
0.06455	3.20499
0.0646	3.20499
0.06465	3.20596
0.0647	3.20629
0.06475	3.20661
0.0648	3.20694
0.06485	3.20726
0.0649	3.20758
0.06495	3.20823
0.065	3.20921
0.06505	3.20921
0.0651	3.20986
0.06515	3.21018
0.0652	3.21018
0.06525	3.21083
0.0653	3.21115
0.06535	3.2118
0.0654	3.2118
0.06545	3.21213
0.0655	3.21213
0.06555	3.2118
0.0656	3.21245
0.06565	3.21213
0.0657	3.21245
0.06575	3.21213
0.0658	3.21245
0.06585	3.21213
0.0659	3.21245
0.06595	3.21213
0.066	3.21213
0.06605	3.21213
0.0661	3.21213
0.06615	3.21213
0.0662	3.21278
0.06625	3.21278
0.0663	3.2131
0.06635	3.21343
0.0664	3.21375
0.06645	3.2144
0.0665	3.21505
0.06655	3.2157
0.0666	3.21635
0.06665	3.217
0.0667	3.21765
0.06675	3.21829
0.0668	3.21862
0.06685	3.21927
0.0669	3.22024
0.06695	3.21992
0.067	3.22122
0.06705	3.22122
0.0671	3.22251
0.06715	3.22251
0.0672	3.22316
0.06725	3.22381
0.0673	3.22381
0.06735	3.22446
0.0674	3.22511
0.06745	3.22543
0.0675	3.22641
0.06755	3.22641
0.0676	3.22673
0.06765	3.22706
0.0677	3.22738
0.06775	3.22771
0.0678	3.22803
0.06785	3.22836
0.0679	3.22836
0.06795	3.22836
0.068	3.229
0.06805	3.22868
0.0681	3.229
0.06815	3.22933
0.0682	3.22965
0.06825	3.22965
0.0683	3.22965
0.06835	3.2303
0.0684	3.23063
0.06845	3.23095
0.0685	3.2316
0.06855	3.23225
0.0686	3.23225
0.06865	3.2329
0.0687	3.23322
0.06875	3.23452
0.0688	3.23485
0.06885	3.23485
0.0689	3.2355
0.06895	3.23614
0.069	3.23679
0.06905	3.23777
0.0691	3.23809
0.06915	3.23842
0.0692	3.23939
0.06925	3.23939
0.0693	3.24004
0.06935	3.24036
0.0694	3.24069
0.06945	3.24101
0.0695	3.24101
0.06955	3.24166
0.0696	3.24166
0.06965	3.24199
0.0697	3.24231
0.06975	3.24199
0.0698	3.24199
0.06985	3.24264
0.0699	3.24296
0.06995	3.24296
0.07	3.24296
0.07005	3.24296
0.0701	3.24296
0.07015	3.24231
0.0702	3.24231
0.07025	3.24199
0.0703	3.24166
0.07035	3.24134
0.0704	3.24069
0.07045	3.24036
0.0705	3.23971
0.07055	3.23971
0.0706	3.23939
0.07065	3.23907
0.0707	3.23874
0.07075	3.23842
0.0708	3.23842
0.07085	3.23842
0.0709	3.23842
0.07095	3.23874
0.071	3.23939
0.07105	3.23971
0.0711	3.24004
0.07115	3.24036
0.0712	3.24101
0.07125	3.24134
0.0713	3.24199
0.07135	3.24264
0.0714	3.24328
0.07145	3.24426
0.0715	3.24523
0.07155	3.24588
0.0716	3.24685
0.07165	3.24783
0.0717	3.24848
0.07175	3.24913
0.0718	3.2501
0.07185	3.25107
0.0719	3.25172
0.07195	3.25302
0.072	3.25399
0.07205	3.25432
0.0721	3.25497
0.07215	3.25529
0.0722	3.25594
0.07225	3.25659
0.0723	3.25692
0.07235	3.25692
0.0724	3.25692
0.07245	3.25692
0.0725	3.25724
0.07255	3.25724
0.0726	3.25692
0.07265	3.25724
0.0727	3.25724
0.07275	3.25756
0.0728	3.25724
0.07285	3.25789
0.0729	3.25756
0.07295	3.25789
0.073	3.25854
0.07305	3.25886
0.0731	3.25854
0.07315	3.25854
0.0732	3.25919
0.07325	3.25919
0.0733	3.25886
0.07335	3.25919
0.0734	3.25984
0.07345	3.26016
0.0735	3.26049
0.07355	3.26049
0.0736	3.26081
0.07365	3.26146
0.0737	3.26146
0.07375	3.26211
0.0738	3.26243
0.07385	3.26308
0.0739	3.26373
0.07395	3.26406
0.074	3.26535
0.07405	3.26633
0.0741	3.26698
0.07415	3.26763
0.0742	3.26892
0.07425	3.26957
0.0743	3.27055
0.07435	3.2712
0.0744	3.27217
0.07445	3.27282
0.0745	3.27347
0.07455	3.27412
0.0746	3.27509
0.07465	3.27509
0.0747	3.27606
0.07475	3.27671
0.0748	3.27671
0.07485	3.27671
0.0749	3.27736
0.07495	3.27736
0.075	3.27769
0.07505	3.27736
0.0751	3.27769
0.07515	3.27801
0.0752	3.27769
0.07525	3.27736
0.0753	3.27801
0.07535	3.27801
0.0754	3.27834
0.07545	3.27834
0.0755	3.27866
0.07555	3.27898
0.0756	3.27866
0.07565	3.27898
0.0757	3.27866
0.07575	3.27898
0.0758	3.27898
0.07585	3.27931
0.0759	3.27898
0.07595	3.27898
0.076	3.27898
0.07605	3.27931
0.0761	3.27898
0.07615	3.27898
0.0762	3.27931
0.07625	3.27931
0.0763	3.27963
0.07635	3.27963
0.0764	3.27996
0.07645	3.28028
0.0765	3.28061
0.07655	3.28061
0.0766	3.28126
0.07665	3.28191
0.0767	3.28223
0.07675	3.28288
0.0768	3.2832
0.07685	3.28418
0.0769	3.2845
0.07695	3.28515
0.077	3.28548
0.07705	3.28612
0.0771	3.28677
0.07715	3.28775
0.0772	3.28807
0.07725	3.2884
0.0773	3.28872
0.07735	3.28937
0.0774	3.28969
0.07745	3.29002
0.0775	3.29067
0.07755	3.29067
0.0776	3.29099
0.07765	3.29132
0.0777	3.29164
0.07775	3.29132
0.0778	3.29132
0.07785	3.29132
0.0779	3.29099
0.07795	3.29099
0.078	3.29067
0.07805	3.29067
0.0781	3.29067
0.07815	3.29034
0.0782	3.29034
0.07825	3.29034
0.0783	3.29034
0.07835	3.29034
0.0784	3.29067
0.07845	3.29067
0.0785	3.29099
0.07855	3.29197
0.0786	3.29197
0.07865	3.29229
0.0787	3.29359
0.07875	3.29391
0.0788	3.29521
0.07885	3.29554
0.0789	3.29651
0.07895	3.29748
0.079	3.29813
0.07905	3.29878
0.0791	3.29911
0.07915	3.30008
0.0792	3.3004
0.07925	3.3004
0.0793	3.30105
0.07935	3.30105
0.0794	3.30073
0.07945	3.30105
0.0795	3.30105
0.07955	3.30073
0.0796	3.30105
0.07965	3.30073
0.0797	3.30073
0.07975	3.3004
0.0798	3.3004
0.07985	3.30008
0.0799	3.30008
0.07995	3.29976
0.08	3.29943
0.08005	3.29943
0.0801	3.29943
0.08015	3.29943
0.0802	3.29911
0.08025	3.29878
0.0803	3.29911
0.08035	3.29943
0.0804	3.29976
0.08045	3.29943
0.0805	3.3004
0.08055	3.3004
0.0806	3.30105
0.08065	3.30138
0.0807	3.30268
0.08075	3.303
0.0808	3.30365
0.08085	3.3043
0.0809	3.3056
0.08095	3.3069
0.081	3.30754
0.08105	3.30852
0.0811	3.30982
0.08115	3.31111
0.0812	3.31111
0.08125	3.31306
0.0813	3.31436
0.08135	3.31533
0.0814	3.31631
0.08145	3.31696
0.0815	3.31793
0.08155	3.31858
0.0816	3.31955
0.08165	3.31988
0.0817	3.31988
0.08175	3.3202
0.0818	3.32085
0.08185	3.32085
0.0819	3.32085
0.08195	3.32118
0.082	3.32085
0.08205	3.32085
0.0821	3.32085
0.08215	3.32118
0.0822	3.32085
0.08225	3.3215
0.0823	3.32118
0.08235	3.32118
0.0824	3.32118
0.08245	3.3215
0.0825	3.32182
0.08255	3.32215
0.0826	3.32247
0.08265	3.3228
0.0827	3.32247
0.08275	3.32377
0.0828	3.3241
0.08285	3.3241
0.0829	3.32507
0.08295	3.32572
0.083	3.32604
0.08305	3.32637
0.0831	3.32702
0.08315	3.32799
0.0832	3.32799
0.08325	3.32864
0.0833	3.32961
0.08335	3.32994
0.0834	3.33091
0.08345	3.33124
0.0835	3.33221
0.08355	3.33253
0.0836	3.33351
0.08365	3.33383
0.0837	3.33448
0.08375	3.33513
0.0838	3.33578
0.08385	3.33643
0.0839	3.33675
0.08395	3.33708
0.084	3.33773
0.08405	3.33805
0.0841	3.33902
0.08415	3.33935
0.0842	3.34
0.08425	3.34
0.0843	3.34032
0.08435	3.34065
0.0844	3.34065
0.08445	3.34162
0.0845	3.34162
0.08455	3.34195
0.0846	3.34259
0.08465	3.34259
0.0847	3.34259
0.08475	3.34292
0.0848	3.34292
0.08485	3.34324
0.0849	3.34292
0.08495	3.34324
0.085	3.34324
0.08505	3.34324
0.0851	3.34259
0.08515	3.34324
0.0852	3.34292
0.08525	3.34324
0.0853	3.34259
0.08535	3.34259
0.0854	3.34227
0.08545	3.34227
0.0855	3.34259
0.08555	3.34259
0.0856	3.34227
0.08565	3.34324
0.0857	3.34324
0.08575	3.34324
0.0858	3.34389
0.08585	3.34389
0.0859	3.34422
0.08595	3.34487
0.086	3.34454
0.08605	3.34552
0.0861	3.34584
0.08615	3.34584
0.0862	3.34681
0.08625	3.34681
0.0863	3.34649
0.08635	3.34714
0.0864	3.34746
0.08645	3.34779
0.0865	3.34844
0.08655	3.34844
0.0866	3.34876
0.08665	3.34973
0.0867	3.35006
0.08675	3.35038
0.0868	3.35038
0.08685	3.35103
0.0869	3.35103
0.08695	3.35136
0.087	3.35168
0.08705	3.35168
0.0871	3.35201
0.08715	3.35266
0.0872	3.35266
0.08725	3.35298
0.0873	3.35298
0.08735	3.3533
0.0874	3.35395
0.08745	3.35395
0.0875	3.35428
0.08755	3.35428
0.0876	3.3546
0.08765	3.35493
0.0877	3.3546
0.08775	3.35493
0.0878	3.3546
0.08785	3.35493
0.0879	3.35525
0.08795	3.35493
0.088	3.35525
0.08805	3.35525
0.0881	3.35558
0.08815	3.35525
0.0882	3.35558
0.08825	3.35558
0.0883	3.35525
0.08835	3.35558
0.0884	3.3559
0.08845	3.35558
0.0885	3.35558
0.08855	3.3559
0.0886	3.35623
0.08865	3.35558
0.0887	3.3559
0.08875	3.35623
0.0888	3.35655
0.08885	3.35655
0.0889	3.3572
0.08895	3.3572
0.089	3.35752
0.08905	3.35752
0.0891	3.35817
0.08915	3.35882
0.0892	3.35882
0.08925	3.35947
0.0893	3.35947
0.08935	3.36012
0.0894	3.36012
0.08945	3.36012
0.0895	3.36044
0.08955	3.36044
0.0896	3.36077
0.08965	3.36109
0.0897	3.36142
0.08975	3.36142
0.0898	3.36174
0.08985	3.36174
0.0899	3.36174
0.08995	3.36207
0.09	3.36239
0.09005	3.36207
0.0901	3.36239
0.09015	3.36239
0.0902	3.36272
0.09025	3.36272
0.0903	3.36272
0.09035	3.36272
0.0904	3.36239
0.09045	3.36272
0.0905	3.36304
0.09055	3.36272
0.0906	3.36337
0.09065	3.36337
0.0907	3.36337
0.09075	3.36434
0.0908	3.36466
0.09085	3.36466
0.0909	3.36564
0.09095	3.36596
0.091	3.36694
0.09105	3.36726
0.0911	3.36823
0.09115	3.36953
0.0912	3.36986
0.09125	3.37083
0.0913	3.3718
0.09135	3.3718
0.0914	3.37343
0.09145	3.3744
0.0915	3.37472
0.09155	3.37537
0.0916	3.37635
0.09165	3.37732
0.0917	3.37765
0.09175	3.37862
0.0918	3.37862
0.09185	3.37959
0.0919	3.38024
0.09195	3.38057
0.092	3.38186
0.09205	3.38186
0.0921	3.38251
0.09215	3.38316
0.0922	3.38349
0.09225	3.38414
0.0923	3.38479
0.09235	3.38511
0.0924	3.38576
0.09245	3.38608
0.0925	3.38608
0.09255	3.38641
0.0926	3.38673
0.09265	3.38641
0.0927	3.38673
0.09275	3.38673
0.0928	3.38673
0.09285	3.38673
0.0929	3.38706
0.09295	3.38608
0.093	3.38673
0.09305	3.38641
0.0931	3.38641
0.09315	3.38608
0.0932	3.38608
0.09325	3.38608
0.0933	3.38608
0.09335	3.38608
0.0934	3.38608
0.09345	3.38543
0.0935	3.38576
0.09355	3.38543
0.0936	3.38543
0.09365	3.38576
0.0937	3.38576
0.09375	3.38511
0.0938	3.38511
0.09385	3.38511
0.0939	3.38576
0.09395	3.38511
0.094	3.38543
0.09405	3.38479
0.0941	3.38511
0.09415	3.38543
0.0942	3.38543
0.09425	3.38511
0.0943	3.38543
0.09435	3.38543
0.0944	3.38543
0.09445	3.38576
0.0945	3.38576
0.09455	3.38576
0.0946	3.38608
0.09465	3.38673
0.0947	3.38673
0.09475	3.38738
0.0948	3.38771
0.09485	3.38836
0.0949	3.38868
0.09495	3.389
0.095	3.38965
0.09505	3.38933
0.0951	3.38998
0.09515	3.3903
0.0952	3.39063
0.09525	3.39128
0.0953	3.39193
0.09535	3.39225
0.0954	3.39225
0.09545	3.39257
0.0955	3.3929
0.09555	3.3929
0.0956	3.39387
0.09565	3.39387
0.0957	3.3942
0.09575	3.39387
0.0958	3.3942
0.09585	3.39485
0.0959	3.39517
0.09595	3.39517
0.096	3.3955
0.09605	3.39614
0.0961	3.39647
0.09615	3.39647
0.0962	3.39712
0.09625	3.39744
0.0963	3.39744
0.09635	3.39712
0.0964	3.39777
0.09645	3.39809
0.0965	3.39777
0.09655	3.39777
0.0966	3.39842
0.09665	3.39809
0.0967	3.39842
0.09675	3.39842
0.0968	3.39874
0.09685	3.39874
0.0969	3.39907
0.09695	3.39907
0.097	3.39939
0.09705	3.39971
0.0971	3.39971
0.09715	3.40036
0.0972	3.40069
0.09725	3.40101
0.0973	3.40134
0.09735	3.40134
0.0974	3.40134
0.09745	3.40166
0.0975	3.40199
0.09755	3.40231
0.0976	3.40231
0.09765	3.40296
0.0977	3.40296
0.09775	3.40296
0.0978	3.40393
0.09785	3.40361
0.0979	3.40426
0.09795	3.40426
0.098	3.40491
0.09805	3.40491
0.0981	3.40523
0.09815	3.40556
0.0982	3.40588
0.09825	3.40588
0.0983	3.40685
0.09835	3.40653
0.0984	3.40685
0.09845	3.40685
0.0985	3.40718
0.09855	3.4075
0.0986	3.4075
0.09865	3.40783
0.0987	3.4075
0.09875	3.40783
0.0988	3.40848
0.09885	3.4088
0.0989	3.4088
0.09895	3.40913
0.099	3.40978
0.09905	3.40945
[truncated: 5,812 more rows]
