# Supplementary material for: An evolutionarily conserved glycine-tyrosine motif forms a folding core in outer membrane proteins
Source: PLoS One. 2017 Aug 3;12(8):e0182016. doi: 10.1371/journal.pone.0182016 (PMC5542473; doi:10.1371/journal.pone.0182016)
Supplement: S1 File — (ZIP) [file pone.0182016.s001.zip › OmpX stopflow RAW data/OmpX WT 4/ompx_wt_ch1_004.bka]

BIO-KINE ASCII FILE
_COMMENT	External device
_COMMENT	Kinetics measurement
_COMMENT	Y Unit : Volt, X Unit : s
_COMMENT	Timebase 1 = .00005 s 5001 pts
_COMMENT	Timebase 2 = .001 s 2749 pts
_COMMENT	Timebase 3 = .5 s 44 pts
_SFM	SFM-300 /S Advanced mode
_SFM	Ratio : S1: 950, S2: 950, S3: 100
_SFM	Content : S1: , S2: , S3:
_SFM	Concentration : S1: , S2: , S3:
_SFM	Total volume : 422 �l Flow : 14 mL/s
_SFM	Acquisition start : 10 ms before stop
_SFM	cuve=FC-08, s1=10 ml , s2=10 ml , s3=1.9 ml
_UNITX	s
_UNITY	Volt
_DELTAX	0
_DATA
1e-300	2.13108
5e-5	2.14763
1e-4	2.1658
1.5e-4	2.1856
2e-4	2.20605
2.5e-4	2.22844
3e-4	2.25148
3.5e-4	2.27485
4e-4	2.29919
4.5e-4	2.32483
5e-4	2.35079
5.5e-4	2.37675
6e-4	2.40337
6.5e-4	2.4303
7e-4	2.45724
7.5e-4	2.48418
8e-4	2.51079
8.5e-4	2.53675
9e-4	2.56239
9.5e-4	2.58738
0.001	2.61172
0.00105	2.63509
0.0011	2.65781
0.00115	2.67923
0.0012	2.7
0.00125	2.71947
0.0013	2.73765
0.00135	2.75387
0.0014	2.76978
0.00145	2.78373
0.0015	2.79639
0.00155	2.80742
0.0016	2.81716
0.00165	2.8256
0.0017	2.83176
0.00175	2.83696
0.0018	2.84053
0.00185	2.84247
0.0019	2.84345
0.00195	2.84247
0.002	2.83955
0.00205	2.83631
0.0021	2.83111
0.00215	2.82495
0.0022	2.81813
0.00225	2.80937
0.0023	2.79996
0.00235	2.79022
0.0024	2.77919
0.00245	2.76783
0.0025	2.75582
0.00255	2.74349
0.0026	2.73051
0.00265	2.71785
0.0027	2.70454
0.00275	2.69091
0.0028	2.67761
0.00285	2.66462
0.0029	2.65067
0.00295	2.63769
0.003	2.62438
0.00305	2.61107
0.0031	2.59842
0.00315	2.58576
0.0032	2.57375
0.00325	2.56207
0.0033	2.55103
0.00335	2.53968
0.0034	2.52897
0.00345	2.51858
0.0035	2.50884
0.00355	2.49878
0.0036	2.49002
0.00365	2.48093
0.0037	2.47282
0.00375	2.46438
0.0038	2.45724
0.00385	2.4501
0.0039	2.44329
0.00395	2.43679
0.004	2.43063
0.00405	2.42544
0.0041	2.42024
0.00415	2.4157
0.0042	2.41148
0.00425	2.40759
0.0043	2.40434
0.00435	2.40239
0.0044	2.40012
0.00445	2.39882
0.0045	2.39817
0.00455	2.3985
0.0046	2.3998
0.00465	2.4011
0.0047	2.40304
0.00475	2.40629
0.0048	2.41051
0.00485	2.41505
0.0049	2.42057
0.00495	2.42706
0.005	2.43355
0.00505	2.44101
0.0051	2.44913
0.00515	2.45789
0.0052	2.46698
0.00525	2.47671
0.0053	2.4871
0.00535	2.49716
0.0054	2.50852
0.00545	2.5202
0.0055	2.53221
0.00555	2.54487
0.0056	2.55817
0.00565	2.5718
0.0057	2.58544
0.00575	2.60004
0.0058	2.61432
0.00585	2.62892
0.0059	2.64418
0.00595	2.65911
0.006	2.67436
0.00605	2.68961
0.0061	2.70487
0.00615	2.7198
0.0062	2.73505
0.00625	2.74933
0.0063	2.76361
0.00635	2.77789
0.0064	2.7912
0.00645	2.80483
0.0065	2.81716
0.00655	2.82884
0.0066	2.8402
0.00665	2.85124
0.0067	2.8613
0.00675	2.87038
0.0068	2.87915
0.00685	2.88726
0.0069	2.89505
0.00695	2.90154
0.007	2.90771
0.00705	2.9129
0.0071	2.91744
0.00715	2.92199
0.0072	2.92491
0.00725	2.9275
0.0073	2.92945
0.00735	2.9301
0.0074	2.93042
0.00745	2.9301
0.0075	2.9288
0.00755	2.92653
0.0076	2.92361
0.00765	2.91971
0.0077	2.9155
0.00775	2.90965
0.0078	2.90381
0.00785	2.89667
0.0079	2.88921
0.00795	2.88077
0.008	2.87233
0.00805	2.8626
0.0081	2.85253
0.00815	2.8415
0.0082	2.83014
0.00825	2.81911
0.0083	2.80742
0.00835	2.79509
0.0084	2.78276
0.00845	2.77107
0.0085	2.75842
0.00855	2.74673
0.0086	2.73408
0.00865	2.72174
0.0087	2.71006
0.00875	2.69805
0.0088	2.68702
0.00885	2.67533
0.0089	2.66398
0.00895	2.65327
0.009	2.64288
0.00905	2.63249
0.0091	2.62276
0.00915	2.61302
0.0092	2.60393
0.00925	2.59485
0.0093	2.58641
0.00935	2.57797
0.0094	2.57018
0.00945	2.56272
0.0095	2.55558
0.00955	2.54909
0.0096	2.54195
0.00965	2.53578
0.0097	2.53059
0.00975	2.52507
0.0098	2.52053
0.00985	2.51598
0.0099	2.51209
0.00995	2.50884
0.01	2.50625
0.01005	2.50398
0.0101	2.50203
0.01015	2.50073
0.0102	2.49976
0.01025	2.49911
0.0103	2.49976
0.01035	2.49943
0.0104	2.50008
0.01045	2.50105
0.0105	2.50235
0.01055	2.5043
0.0106	2.5056
0.01065	2.50755
0.0107	2.51047
0.01075	2.51339
0.0108	2.51663
0.01085	2.5202
0.0109	2.52442
0.01095	2.52864
0.011	2.53383
0.01105	2.53935
0.0111	2.54519
0.01115	2.55201
0.0112	2.55915
0.01125	2.56661
0.0113	2.57537
0.01135	2.58446
0.0114	2.59387
0.01145	2.60458
0.0115	2.61562
0.01155	2.6273
0.0116	2.63866
0.01165	2.65132
0.0117	2.66398
0.01175	2.67728
0.0118	2.69091
0.01185	2.70487
0.0119	2.71882
0.01195	2.73278
0.012	2.74673
0.01205	2.76134
0.0121	2.77594
0.01215	2.78957
0.0122	2.80353
0.01225	2.81781
0.0123	2.83079
0.01235	2.8441
0.0124	2.85708
0.01245	2.87038
0.0125	2.88239
0.01255	2.8944
0.0126	2.90608
0.01265	2.91744
0.0127	2.9275
0.01275	2.93724
0.0128	2.94633
0.01285	2.95541
0.0129	2.96385
0.01295	2.97164
0.013	2.97878
0.01305	2.98462
0.0131	2.99079
0.01315	2.99663
0.0132	3.0015
0.01325	3.00604
0.0133	3.00961
0.01335	3.01383
0.0134	3.01708
0.01345	3.01935
0.0135	3.02195
0.01355	3.02422
0.0136	3.02584
0.01365	3.02714
0.0137	3.02811
0.01375	3.02941
0.0138	3.03038
0.01385	3.03103
0.0139	3.03103
0.01395	3.03168
0.014	3.03103
0.01405	3.03103
0.0141	3.03103
0.01415	3.03071
0.0142	3.03071
0.01425	3.03038
0.0143	3.02974
0.01435	3.03006
0.0144	3.02941
0.01445	3.02876
0.0145	3.02811
0.01455	3.02811
0.0146	3.02811
0.01465	3.02811
0.0147	3.02779
0.01475	3.02779
0.0148	3.02779
0.01485	3.02746
0.0149	3.02779
0.01495	3.02746
0.015	3.02746
0.01505	3.02714
0.0151	3.02746
0.01515	3.02714
0.0152	3.02746
0.01525	3.02681
0.0153	3.02746
0.01535	3.02746
0.0154	3.02746
0.01545	3.02779
0.0155	3.02779
0.01555	3.02779
0.0156	3.02779
0.01565	3.02779
0.0157	3.02811
0.01575	3.02844
0.0158	3.02844
0.01585	3.02909
0.0159	3.02974
0.01595	3.03006
0.016	3.03071
0.01605	3.03168
0.0161	3.03233
0.01615	3.03298
0.0162	3.03363
0.01625	3.0346
0.0163	3.03525
0.01635	3.03623
0.0164	3.0372
0.01645	3.03817
0.0165	3.0385
0.01655	3.03947
0.0166	3.04077
0.01665	3.04142
0.0167	3.04239
0.01675	3.04272
0.0168	3.04402
0.01685	3.04466
0.0169	3.04531
0.01695	3.04629
0.017	3.04661
0.01705	3.04694
0.0171	3.04759
0.01715	3.04791
0.0172	3.04791
0.01725	3.04823
0.0173	3.04823
0.01735	3.04856
0.0174	3.04856
0.01745	3.04823
0.0175	3.04791
0.01755	3.04791
0.0176	3.04791
0.01765	3.04791
0.0177	3.04759
0.01775	3.04726
0.0178	3.04726
0.01785	3.04759
0.0179	3.04694
0.01795	3.04694
0.018	3.04726
0.01805	3.04759
0.0181	3.04759
0.01815	3.04759
0.0182	3.04823
0.01825	3.04791
0.0183	3.04823
0.01835	3.04856
0.0184	3.04921
0.01845	3.04888
0.0185	3.04921
0.01855	3.04986
0.0186	3.05051
0.01865	3.05083
0.0187	3.05115
0.01875	3.05213
0.0188	3.05245
0.01885	3.0531
0.0189	3.05343
0.01895	3.05408
0.019	3.05472
0.01905	3.05537
0.0191	3.05635
0.01915	3.057
0.0192	3.05797
0.01925	3.05862
0.0193	3.05959
0.01935	3.06024
0.0194	3.06089
0.01945	3.06154
0.0195	3.06251
0.01955	3.06284
0.0196	3.06349
0.01965	3.06446
0.0197	3.06511
0.01975	3.06543
0.0198	3.06608
0.01985	3.06641
0.0199	3.06673
0.01995	3.06738
0.02	3.06706
0.02005	3.06771
0.0201	3.06803
0.02015	3.06868
0.0202	3.069
0.02025	3.069
0.0203	3.06933
0.02035	3.06933
0.0204	3.06998
0.02045	3.06998
0.0205	3.07063
0.02055	3.07095
0.0206	3.07128
0.02065	3.0716
0.0207	3.07193
0.02075	3.0729
0.0208	3.0729
0.02085	3.07355
0.0209	3.07387
0.02095	3.07485
0.021	3.07517
0.02105	3.0755
0.0211	3.07614
0.02115	3.07614
0.0212	3.07679
0.02125	3.07744
0.0213	3.07777
0.02135	3.07842
0.0214	3.07842
0.02145	3.07907
0.0215	3.07907
0.02155	3.07971
0.0216	3.08004
0.02165	3.08036
0.0217	3.08069
0.02175	3.08134
0.0218	3.08199
0.02185	3.08264
0.0219	3.08296
0.02195	3.08393
0.022	3.08426
0.02205	3.08523
0.0221	3.08556
0.02215	3.08685
0.0222	3.0875
0.02225	3.08848
0.0223	3.0888
0.02235	3.0901
0.0224	3.0914
0.02245	3.0914
0.0225	3.09237
0.02255	3.09302
0.0226	3.09367
0.02265	3.09432
0.0227	3.09497
0.02275	3.09464
0.0228	3.09562
0.02285	3.09562
0.0229	3.09627
0.02295	3.09594
0.023	3.09659
0.02305	3.09692
0.0231	3.09627
0.02315	3.09627
0.0232	3.09627
0.02325	3.09562
0.0233	3.09627
0.02335	3.09529
0.0234	3.09529
0.02345	3.09562
0.0235	3.09529
0.02355	3.09529
0.0236	3.09432
0.02365	3.09529
0.0237	3.09497
0.02375	3.09529
0.0238	3.09529
0.02385	3.09562
0.0239	3.09594
0.02395	3.09594
0.024	3.09627
0.02405	3.09659
0.0241	3.09692
0.02415	3.09724
0.0242	3.09692
0.02425	3.09724
0.0243	3.09756
0.02435	3.09789
0.0244	3.09789
0.02445	3.09854
0.0245	3.09854
0.02455	3.09886
0.0246	3.09919
0.02465	3.09951
0.0247	3.09919
0.02475	3.09951
0.0248	3.09951
0.02485	3.09984
0.0249	3.10016
0.02495	3.10016
0.025	3.10016
0.02505	3.10016
0.0251	3.10081
0.02515	3.10146
0.0252	3.10113
0.02525	3.10178
0.0253	3.10146
0.02535	3.10211
0.0254	3.10276
0.02545	3.10276
0.0255	3.10308
0.02555	3.10308
0.0256	3.10406
0.02565	3.10438
0.0257	3.10503
0.02575	3.10535
0.0258	3.106
0.02585	3.10698
0.0259	3.10698
0.02595	3.10763
0.026	3.10827
0.02605	3.1086
0.0261	3.10892
0.02615	3.1099
0.0262	3.11022
0.02625	3.11087
0.0263	3.1112
0.02635	3.11184
0.0264	3.11249
0.02645	3.11347
0.0265	3.11347
0.02655	3.11379
0.0266	3.11477
0.02665	3.11509
0.0267	3.11541
0.02675	3.11639
0.0268	3.11704
0.02685	3.11769
0.0269	3.11834
0.02695	3.11866
0.027	3.11963
0.02705	3.11963
0.0271	3.12061
0.02715	3.12126
0.0272	3.12191
0.02725	3.12255
0.0273	3.1232
0.02735	3.12353
0.0274	3.1245
0.02745	3.12483
0.0275	3.12515
0.02755	3.12548
0.0276	3.12612
0.02765	3.12677
0.0277	3.1271
0.02775	3.1271
0.0278	3.12775
0.02785	3.12872
0.0279	3.1284
0.02795	3.12905
0.028	3.12937
0.02805	3.12969
0.0281	3.12969
0.02815	3.13034
0.0282	3.13034
0.02825	3.13067
0.0283	3.13099
0.02835	3.13099
0.0284	3.13132
0.02845	3.13132
0.0285	3.13132
0.02855	3.13164
0.0286	3.13229
0.02865	3.13229
0.0287	3.13294
0.02875	3.13359
0.0288	3.13359
0.02885	3.13391
0.0289	3.13359
0.02895	3.13424
0.029	3.13521
0.02905	3.13586
0.0291	3.13586
0.02915	3.13683
0.0292	3.13716
0.02925	3.13781
0.0293	3.13813
0.02935	3.13911
0.0294	3.13976
0.02945	3.14073
0.0295	3.1417
0.02955	3.14203
0.0296	3.14333
0.02965	3.14365
0.0297	3.1443
0.02975	3.14527
0.0298	3.14592
0.02985	3.1469
0.0299	3.14754
0.02995	3.14819
0.03	3.14884
0.03005	3.14949
0.0301	3.15014
0.03015	3.15047
0.0302	3.15144
0.03025	3.15209
0.0303	3.15241
0.03035	3.15274
0.0304	3.15306
0.03045	3.15339
0.0305	3.15339
0.03055	3.15404
0.0306	3.15339
0.03065	3.15371
0.0307	3.15339
0.03075	3.15371
0.0308	3.15371
0.03085	3.15371
0.0309	3.15339
0.03095	3.15371
0.031	3.15371
0.03105	3.15436
0.0311	3.15404
0.03115	3.15468
0.0312	3.15533
0.03125	3.15566
0.0313	3.15566
0.03135	3.15598
0.0314	3.15598
0.03145	3.15631
0.0315	3.15696
0.03155	3.15728
0.0316	3.15728
0.03165	3.15793
0.0317	3.15793
0.03175	3.15825
0.0318	3.15825
0.03185	3.15923
0.0319	3.15923
0.03195	3.15988
0.032	3.1602
0.03205	3.16085
0.0321	3.1615
0.03215	3.16182
0.0322	3.16215
0.03225	3.16247
0.0323	3.1628
0.03235	3.16312
0.0324	3.16345
0.03245	3.16345
0.0325	3.16377
0.03255	3.1641
0.0326	3.16507
0.03265	3.16442
0.0327	3.16475
0.03275	3.16507
0.0328	3.16507
0.03285	3.16539
0.0329	3.16539
0.03295	3.16572
0.033	3.16604
0.03305	3.16637
0.0331	3.16637
0.03315	3.16669
0.0332	3.16669
0.03325	3.16702
0.0333	3.16734
0.03335	3.16734
0.0334	3.16767
0.03345	3.16799
0.0335	3.16799
0.03355	3.16832
0.0336	3.16864
0.03365	3.16864
0.0337	3.16864
0.03375	3.16961
0.0338	3.16961
0.03385	3.16994
0.0339	3.17059
0.03395	3.17059
0.034	3.17189
0.03405	3.17221
0.0341	3.17286
0.03415	3.17318
0.0342	3.17351
0.03425	3.17416
0.0343	3.17448
0.03435	3.17546
0.0344	3.17578
0.03445	3.17708
0.0345	3.17838
0.03455	3.17903
0.0346	3.18032
0.03465	3.1813
0.0347	3.18227
0.03475	3.18389
0.0348	3.18454
0.03485	3.18649
0.0349	3.18746
0.03495	3.18844
0.035	3.18973
0.03505	3.19038
0.0351	3.19168
0.03515	3.19201
0.0352	3.1933
0.03525	3.19363
0.0353	3.1946
0.03535	3.19493
0.0354	3.19558
0.03545	3.1959
0.0355	3.19623
0.03555	3.19623
0.0356	3.19655
0.03565	3.19687
0.0357	3.19687
0.03575	3.19687
0.0358	3.19752
0.03585	3.1972
0.0359	3.19785
0.03595	3.19817
0.036	3.19817
0.03605	3.1985
0.0361	3.1985
0.03615	3.1985
0.0362	3.19915
0.03625	3.1998
0.0363	3.19947
0.03635	3.20012
0.0364	3.20012
0.03645	3.20077
0.0365	3.20109
0.03655	3.20142
0.0366	3.20142
0.03665	3.20207
0.0367	3.20207
0.03675	3.20272
0.0368	3.20337
0.03685	3.20337
0.0369	3.20401
0.03695	3.20401
0.037	3.20499
0.03705	3.20499
0.0371	3.20564
0.03715	3.20564
0.0372	3.20629
0.03725	3.20694
0.0373	3.20726
0.03735	3.20758
0.0374	3.20791
0.03745	3.20856
0.0375	3.20921
0.03755	3.20953
0.0376	3.21018
0.03765	3.21018
0.0377	3.21115
0.03775	3.21148
0.0378	3.21213
0.03785	3.21245
0.0379	3.2131
0.03795	3.21343
0.038	3.21375
0.03805	3.21375
0.0381	3.21408
0.03815	3.2144
0.0382	3.21472
0.03825	3.21537
0.0383	3.21505
0.03835	3.21537
0.0384	3.2157
0.03845	3.21602
0.0385	3.21667
0.03855	3.21667
0.0386	3.21667
0.03865	3.21732
0.0387	3.21797
0.03875	3.21829
0.0388	3.21894
0.03885	3.21927
0.0389	3.21927
0.03895	3.22024
0.039	3.22122
0.03905	3.22154
0.0391	3.22186
0.03915	3.22219
0.0392	3.22284
0.03925	3.22414
0.0393	3.22479
0.03935	3.22543
0.0394	3.22576
0.03945	3.22641
0.0395	3.22738
0.03955	3.22803
0.0396	3.229
0.03965	3.22965
0.0397	3.22965
0.03975	3.2303
0.0398	3.23128
0.03985	3.23193
0.0399	3.23225
0.03995	3.23257
0.04	3.23322
0.04005	3.23355
0.0401	3.23452
0.04015	3.2342
0.0402	3.23517
0.04025	3.2355
0.0403	3.2355
0.04035	3.23614
0.0404	3.23647
0.04045	3.23712
0.0405	3.23712
0.04055	3.23712
0.0406	3.23777
0.04065	3.23777
0.0407	3.23809
0.04075	3.23842
0.0408	3.23777
0.04085	3.23842
0.0409	3.23809
0.04095	3.23842
0.041	3.23809
0.04105	3.23842
0.0411	3.23842
0.04115	3.23777
0.0412	3.23809
0.04125	3.23842
0.0413	3.23874
0.04135	3.23842
0.0414	3.23842
0.04145	3.23874
0.0415	3.23907
0.04155	3.23907
0.0416	3.23939
0.04165	3.23939
0.0417	3.24036
0.04175	3.24069
0.0418	3.24101
0.04185	3.24134
0.0419	3.24199
0.04195	3.24328
0.042	3.24361
0.04205	3.24458
0.0421	3.24523
0.04215	3.24621
0.0422	3.24685
0.04225	3.24815
0.0423	3.2488
0.04235	3.24978
0.0424	3.25042
0.04245	3.25075
0.0425	3.25172
0.04255	3.25237
0.0426	3.25302
0.04265	3.25367
0.0427	3.25399
0.04275	3.25464
0.0428	3.25529
0.04285	3.25594
0.0429	3.25659
0.04295	3.25724
0.043	3.25789
0.04305	3.25854
0.0431	3.25886
0.04315	3.25951
0.0432	3.25984
0.04325	3.26049
0.0433	3.26081
0.04335	3.26178
0.0434	3.26178
0.04345	3.26243
0.0435	3.26276
0.04355	3.26341
0.0436	3.26373
0.04365	3.26373
0.0437	3.26438
0.04375	3.26438
0.0438	3.26438
0.04385	3.2647
0.0439	3.26503
0.04395	3.26535
0.044	3.26535
0.04405	3.26535
0.0441	3.26535
0.04415	3.26535
0.0442	3.26503
0.04425	3.26535
0.0443	3.26503
0.04435	3.2647
0.0444	3.26406
0.04445	3.26373
0.0445	3.26341
0.04455	3.26341
0.0446	3.26308
0.04465	3.26276
0.0447	3.26276
0.04475	3.26211
0.0448	3.26211
0.04485	3.26211
0.0449	3.26243
0.04495	3.26211
0.045	3.26243
0.04505	3.26243
0.0451	3.26308
0.04515	3.26308
0.0452	3.26406
0.04525	3.26503
0.0453	3.26568
0.04535	3.26633
0.0454	3.2673
0.04545	3.26795
0.0455	3.26892
0.04555	3.27022
0.0456	3.2712
0.04565	3.27249
0.0457	3.27379
0.04575	3.27509
0.0458	3.27606
0.04585	3.27769
0.0459	3.27898
0.04595	3.28061
0.046	3.28223
0.04605	3.28288
0.0461	3.28418
0.04615	3.28548
0.0462	3.28677
0.04625	3.28807
0.0463	3.28969
0.04635	3.29034
0.0464	3.29164
0.04645	3.29197
0.0465	3.29294
0.04655	3.29326
0.0466	3.29424
0.04665	3.29489
0.0467	3.29521
0.04675	3.29554
0.0468	3.29554
0.04685	3.29619
0.0469	3.29586
0.04695	3.29619
0.047	3.29586
0.04705	3.29586
0.0471	3.29619
0.04715	3.29586
0.0472	3.29586
0.04725	3.29586
0.0473	3.29619
0.04735	3.29586
0.0474	3.29651
0.04745	3.29619
0.0475	3.29651
0.04755	3.29683
0.0476	3.29716
0.04765	3.29716
0.0477	3.29748
0.04775	3.29781
0.0478	3.29878
0.04785	3.29911
0.0479	3.29976
0.04795	3.30008
0.048	3.30105
0.04805	3.30138
0.0481	3.3017
0.04815	3.303
0.0482	3.30365
0.04825	3.3043
0.0483	3.30495
0.04835	3.30527
0.0484	3.30592
0.04845	3.30657
0.0485	3.30754
0.04855	3.30819
0.0486	3.30884
0.04865	3.30884
0.0487	3.30982
0.04875	3.31047
0.0488	3.31079
0.04885	3.31111
0.0489	3.31144
0.04895	3.31241
0.049	3.31241
0.04905	3.31241
0.0491	3.31306
0.04915	3.31371
0.0492	3.31436
0.04925	3.31436
0.0493	3.31468
0.04935	3.31533
0.0494	3.31533
0.04945	3.31598
0.0495	3.31696
0.04955	3.31696
0.0496	3.31728
0.04965	3.31793
0.0497	3.31858
0.04975	3.3189
0.0498	3.31988
0.04985	3.32053
0.0499	3.32118
0.04995	3.32182
0.05	3.32215
0.05005	3.32312
0.0501	3.32377
0.05015	3.32442
0.0502	3.32507
0.05025	3.32572
0.0503	3.32604
0.05035	3.32669
0.0504	3.32767
0.05045	3.32799
0.0505	3.32832
0.05055	3.32864
0.0506	3.32929
0.05065	3.32994
0.0507	3.33026
0.05075	3.33026
0.0508	3.33026
0.05085	3.33059
0.0509	3.33059
0.05095	3.33091
0.051	3.33091
0.05105	3.33124
0.0511	3.33124
0.05115	3.33124
0.0512	3.33124
0.05125	3.33188
0.0513	3.33124
0.05135	3.33188
0.0514	3.33188
0.05145	3.33221
0.0515	3.33221
0.05155	3.33253
0.0516	3.33286
0.05165	3.33318
0.0517	3.33351
0.05175	3.33416
0.0518	3.33448
0.05185	3.33513
0.0519	3.3361
0.05195	3.33675
0.052	3.3374
0.05205	3.33805
0.0521	3.3387
0.05215	3.33967
0.0522	3.34032
0.05225	3.34097
0.0523	3.3413
0.05235	3.34227
0.0524	3.34259
0.05245	3.34292
0.0525	3.34357
0.05255	3.34422
0.0526	3.34487
0.05265	3.34519
0.0527	3.34616
0.05275	3.34681
0.0528	3.34714
0.05285	3.34779
0.0529	3.34779
0.05295	3.34909
0.053	3.34941
0.05305	3.35006
0.0531	3.35071
0.05315	3.35136
0.0532	3.35201
0.05325	3.35266
0.0533	3.35298
0.05335	3.35363
0.0534	3.35428
0.05345	3.35525
0.0535	3.35558
0.05355	3.35623
0.0536	3.35687
0.05365	3.35785
0.0537	3.3585
0.05375	3.35947
0.0538	3.3598
0.05385	3.36044
0.0539	3.36109
0.05395	3.36207
0.054	3.36272
0.05405	3.36337
0.0541	3.36401
0.05415	3.36499
0.0542	3.36564
0.05425	3.36629
0.0543	3.36726
0.05435	3.36758
0.0544	3.36856
0.05445	3.36921
0.0545	3.36953
0.05455	3.36986
0.0546	3.37051
0.05465	3.37051
0.0547	3.37083
0.05475	3.37083
0.0548	3.37083
0.05485	3.37018
0.0549	3.37083
0.05495	3.37083
0.055	3.37051
0.05505	3.37051
0.0551	3.37051
0.05515	3.37083
0.0552	3.37083
0.05525	3.37051
0.0553	3.37083
0.05535	3.37083
0.0554	3.37083
0.05545	3.37115
0.0555	3.37115
0.05555	3.3718
0.0556	3.3718
0.05565	3.37245
0.0557	3.3731
0.05575	3.3731
0.0558	3.37408
0.05585	3.37408
0.0559	3.37505
0.05595	3.37537
0.056	3.37602
0.05605	3.37602
0.0561	3.377
0.05615	3.37732
0.0562	3.37829
0.05625	3.37894
0.0563	3.37959
0.05635	3.37959
0.0564	3.37992
0.05645	3.38024
0.0565	3.38089
0.05655	3.38122
0.0566	3.38154
0.05665	3.38154
0.0567	3.38186
0.05675	3.38219
0.0568	3.38186
0.05685	3.38186
0.0569	3.38154
0.05695	3.38154
0.057	3.38219
0.05705	3.38154
0.0571	3.38219
0.05715	3.38122
0.0572	3.38154
0.05725	3.38154
0.0573	3.38154
0.05735	3.38154
0.0574	3.38154
0.05745	3.38154
0.0575	3.38122
0.05755	3.38186
0.0576	3.38154
0.05765	3.38219
0.0577	3.38186
0.05775	3.38251
0.0578	3.38284
0.05785	3.38251
0.0579	3.38316
0.05795	3.38316
0.058	3.38414
0.05805	3.38446
0.0581	3.38511
0.05815	3.38511
0.0582	3.38608
0.05825	3.38641
0.0583	3.38738
0.05835	3.38771
0.0584	3.38868
0.05845	3.38965
0.0585	3.3903
0.05855	3.39128
0.0586	3.39193
0.05865	3.39225
0.0587	3.39355
0.05875	3.3942
0.0588	3.39452
0.05885	3.3955
0.0589	3.39582
0.05895	3.39679
0.059	3.39744
0.05905	3.39777
0.0591	3.39809
0.05915	3.39842
0.0592	3.39907
0.05925	3.39939
0.0593	3.39971
0.05935	3.40004
0.0594	3.40004
0.05945	3.40004
0.0595	3.40069
0.05955	3.40069
0.0596	3.40069
0.05965	3.40101
0.0597	3.40101
0.05975	3.40101
0.0598	3.40134
0.05985	3.40166
0.0599	3.40199
0.05995	3.40264
0.06	3.40296
0.06005	3.40296
0.0601	3.40361
0.06015	3.40393
0.0602	3.40426
0.06025	3.40458
0.0603	3.40523
0.06035	3.40621
0.0604	3.40653
0.06045	3.40685
0.0605	3.40718
0.06055	3.40783
0.0606	3.40815
0.06065	3.40848
0.0607	3.4088
0.06075	3.40913
0.0608	3.40978
0.06085	3.4101
0.0609	3.41042
0.06095	3.41107
0.061	3.4114
0.06105	3.4114
0.0611	3.41172
0.06115	3.41205
0.0612	3.41237
0.06125	3.41237
0.0613	3.41335
0.06135	3.41367
0.0614	3.41367
0.06145	3.41464
0.0615	3.41432
0.06155	3.41497
0.0616	3.41562
0.06165	3.41529
0.0617	3.41627
0.06175	3.41627
0.0618	3.41659
0.06185	3.41692
0.0619	3.41724
0.06195	3.41789
0.062	3.41854
0.06205	3.41886
0.0621	3.41919
0.06215	3.41984
0.0622	3.41984
0.06225	3.42016
0.0623	3.42081
0.06235	3.42081
0.0624	3.42113
0.06245	3.42211
0.0625	3.42178
0.06255	3.42211
0.0626	3.42243
0.06265	3.42243
0.0627	3.42276
0.06275	3.42276
0.0628	3.42308
0.06285	3.42308
0.0629	3.42308
0.06295	3.42373
0.063	3.42373
0.06305	3.42373
0.0631	3.42406
0.06315	3.42438
0.0632	3.42438
0.06325	3.42438
0.0633	3.42535
0.06335	3.4247
0.0634	3.42568
0.06345	3.42535
0.0635	3.426
0.06355	3.426
0.0636	3.42698
0.06365	3.42698
0.0637	3.42795
0.06375	3.42827
0.0638	3.42827
0.06385	3.42957
0.0639	3.43055
0.06395	3.43087
0.064	3.43217
0.06405	3.43314
0.0641	3.43379
0.06415	3.43509
0.0642	3.43639
0.06425	3.43736
0.0643	3.43834
0.06435	3.43963
0.0644	3.44061
0.06445	3.44191
0.0645	3.44288
0.06455	3.44288
0.0646	3.44418
0.06465	3.44483
0.0647	3.44548
0.06475	3.44612
0.0648	3.44645
0.06485	3.4471
0.0649	3.4471
0.06495	3.44775
0.065	3.44872
0.06505	3.4484
0.0651	3.44905
0.06515	3.44937
0.0652	3.44937
0.06525	3.45002
0.0653	3.45034
0.06535	3.45099
0.0654	3.45164
0.06545	3.45262
0.0655	3.45294
0.06555	3.45391
0.0656	3.45424
0.06565	3.45489
0.0657	3.45586
0.06575	3.45651
0.0658	3.45683
0.06585	3.45781
0.0659	3.45813
0.06595	3.45846
0.066	3.45911
0.06605	3.45911
0.0661	3.45911
0.06615	3.45943
0.0662	3.45976
0.06625	3.45943
0.0663	3.45943
0.06635	3.45943
0.0664	3.45911
0.06645	3.45943
0.0665	3.45911
0.06655	3.45911
0.0666	3.45911
0.06665	3.45878
0.0667	3.45911
0.06675	3.45846
0.0668	3.45878
0.06685	3.45813
0.0669	3.45846
0.06695	3.45846
0.067	3.45878
0.06705	3.45911
0.0671	3.45911
0.06715	3.45878
0.0672	3.45911
0.06725	3.45943
0.0673	3.46008
0.06735	3.46008
0.0674	3.4604
0.06745	3.46073
0.0675	3.46105
0.06755	3.46073
0.0676	3.46138
0.06765	3.46138
0.0677	3.46138
0.06775	3.4617
0.0678	3.46235
0.06785	3.46235
0.0679	3.46235
0.06795	3.46268
0.068	3.463
0.06805	3.463
0.0681	3.46333
0.06815	3.46397
0.0682	3.46397
0.06825	3.46397
0.0683	3.4643
0.06835	3.46462
0.0684	3.46495
0.06845	3.46527
0.0685	3.4656
0.06855	3.46625
0.0686	3.4669
0.06865	3.46722
0.0687	3.46722
0.06875	3.46819
0.0688	3.46852
0.06885	3.46852
0.0689	3.46884
0.06895	3.46982
0.069	3.47014
0.06905	3.47014
0.0691	3.47111
0.06915	3.47111
0.0692	3.47209
0.06925	3.47176
0.0693	3.47306
0.06935	3.47306
0.0694	3.47404
0.06945	3.47468
0.0695	3.47533
0.06955	3.47566
0.0696	3.47598
0.06965	3.47728
0.0697	3.47761
0.06975	3.47825
0.0698	3.47858
0.06985	3.47955
0.0699	3.4802
0.06995	3.4802
0.07	3.48085
0.07005	3.48085
0.0701	3.4815
0.07015	3.48182
0.0702	3.4828
0.07025	3.4828
0.0703	3.48345
0.07035	3.48312
0.0704	3.48377
0.07045	3.48442
0.0705	3.4841
0.07055	3.48474
0.0706	3.48507
0.07065	3.48572
0.0707	3.48637
0.07075	3.48637
0.0708	3.48669
0.07085	3.48702
0.0709	3.48734
0.07095	3.48767
0.071	3.48799
0.07105	3.48799
0.0711	3.48831
0.07115	3.48831
0.0712	3.48799
0.07125	3.48864
0.0713	3.48831
0.07135	3.48864
0.0714	3.48864
0.07145	3.48896
0.0715	3.48864
0.07155	3.48831
0.0716	3.48864
0.07165	3.48896
0.0717	3.48929
0.07175	3.48929
0.0718	3.48961
0.07185	3.48961
0.0719	3.48994
0.07195	3.49026
0.072	3.49091
0.07205	3.49156
0.0721	3.49221
0.07215	3.49318
0.0722	3.49318
0.07225	3.49481
0.0723	3.49545
0.07235	3.49643
0.0724	3.49675
0.07245	3.49838
0.0725	3.49902
0.07255	3.49967
0.0726	3.50032
0.07265	3.50097
0.0727	3.50195
0.07275	3.50195
0.0728	3.50324
0.07285	3.50357
0.0729	3.50422
0.07295	3.50422
0.073	3.50487
0.07305	3.50584
0.0731	3.50584
0.07315	3.50616
0.0732	3.50649
0.07325	3.50714
0.0733	3.50714
0.07335	3.50779
0.0734	3.50779
0.07345	3.50811
0.0735	3.50844
0.07355	3.50844
0.0736	3.50844
0.07365	3.50876
0.0737	3.50876
0.07375	3.50909
0.0738	3.50909
0.07385	3.50973
0.0739	3.50973
0.07395	3.50973
0.074	3.51006
0.07405	3.51038
0.0741	3.51071
0.07415	3.51103
0.0742	3.51103
0.07425	3.51168
0.0743	3.51168
0.07435	3.51266
0.0744	3.51266
0.07445	3.5133
0.0745	3.51363
0.07455	3.51428
0.0746	3.51363
0.07465	3.5146
0.0747	3.51493
0.07475	3.51558
0.0748	3.5159
0.07485	3.51623
0.0749	3.5172
0.07495	3.51752
0.075	3.5185
0.07505	3.51882
0.0751	3.52012
0.07515	3.52044
0.0752	3.52174
0.07525	3.52207
0.0753	3.52272
0.07535	3.52337
0.0754	3.52466
0.07545	3.52499
0.0755	3.52531
0.07555	3.52596
0.0756	3.52726
0.07565	3.52791
0.0757	3.52791
0.07575	3.52856
0.0758	3.52921
0.07585	3.52953
0.0759	3.52986
0.07595	3.53018
0.076	3.53051
0.07605	3.53051
0.0761	3.53083
0.07615	3.53083
0.0762	3.53083
0.07625	3.53018
0.0763	3.53051
0.07635	3.52986
0.0764	3.53051
0.07645	3.52986
0.0765	3.52953
0.07655	3.52953
0.0766	3.52921
0.07665	3.52921
0.0767	3.52888
0.07675	3.52823
0.0768	3.52758
0.07685	3.52726
0.0769	3.52726
0.07695	3.52629
0.077	3.52596
0.07705	3.52629
0.0771	3.52531
0.07715	3.52564
0.0772	3.52531
0.07725	3.52564
0.0773	3.52564
0.07735	3.52531
0.0774	3.52596
0.07745	3.52564
0.0775	3.52629
0.07755	3.52661
0.0776	3.52661
0.07765	3.52758
0.0777	3.52791
0.07775	3.52856
0.0778	3.52921
0.07785	3.53018
0.0779	3.53083
0.07795	3.53148
0.078	3.53213
0.07805	3.5331
0.0781	3.53408
0.07815	3.53505
0.0782	3.53602
0.07825	3.537
0.0783	3.53862
0.07835	3.53894
0.0784	3.54057
0.07845	3.54122
0.0785	3.54251
0.07855	3.54349
0.0786	3.54414
0.07865	3.54511
0.0787	3.54673
0.07875	3.54738
0.0788	3.54803
0.07885	3.549
0.0789	3.54998
0.07895	3.55063
0.079	3.55128
0.07905	3.55225
0.0791	3.5529
0.07915	3.55322
0.0792	3.5542
0.07925	3.5542
0.0793	3.55485
0.07935	3.55485
0.0794	3.55517
0.07945	3.5555
0.0795	3.5555
0.07955	3.5555
0.0796	3.5555
0.07965	3.5555
0.0797	3.5555
0.07975	3.55517
0.0798	3.55517
0.07985	3.55517
0.0799	3.55452
0.07995	3.55452
0.08	3.5542
0.08005	3.55452
0.0801	3.5542
0.08015	3.5542
0.0802	3.5542
0.08025	3.5542
0.0803	3.55387
0.08035	3.55387
0.0804	3.5542
0.08045	3.55452
0.0805	3.55485
0.08055	3.5555
0.0806	3.5555
0.08065	3.55582
0.0807	3.5555
0.08075	3.55614
0.0808	3.55647
0.08085	3.55777
0.0809	3.55744
0.08095	3.55809
0.081	3.55874
0.08105	3.55874
0.0811	3.55971
0.08115	3.56004
0.0812	3.56036
0.08125	3.56134
0.0813	3.56199
0.08135	3.56264
0.0814	3.56328
0.08145	3.56361
0.0815	3.56393
0.08155	3.56393
0.0816	3.56491
0.08165	3.56491
0.0817	3.56556
0.08175	3.56588
0.0818	3.56556
0.08185	3.56621
0.0819	3.56685
0.08195	3.5675
0.082	3.56783
0.08205	3.56815
0.0821	3.5688
0.08215	3.56978
0.0822	3.5701
0.08225	3.57107
0.0823	3.57172
0.08235	3.57237
0.0824	3.57335
0.08245	3.57335
0.0825	3.57464
0.08255	3.57529
0.0826	3.57594
0.08265	3.57692
0.0827	3.57756
0.08275	3.57854
0.0828	3.57919
0.08285	3.57951
0.0829	3.58016
0.08295	3.58049
0.083	3.58113
0.08305	3.58178
0.0831	3.58243
0.08315	3.58276
0.0832	3.58276
0.08325	3.58373
0.0833	3.58406
0.08335	3.58373
0.0834	3.5847
0.08345	3.5847
0.0835	3.58568
0.08355	3.58568
0.0836	3.58633
0.08365	3.58633
0.0837	3.58698
0.08375	3.58665
0.0838	3.5873
0.08385	3.5873
0.0839	3.58795
0.08395	3.5873
0.084	3.58827
0.08405	3.5873
0.0841	3.58763
0.08415	3.58795
0.0842	3.58763
0.08425	3.5873
0.0843	3.5873
0.08435	3.5873
0.0844	3.5873
0.08445	3.58665
0.0845	3.58665
0.08455	3.58633
0.0846	3.586
0.08465	3.586
0.0847	3.58568
0.08475	3.58503
0.0848	3.58503
0.08485	3.5847
0.0849	3.58438
0.08495	3.58406
0.085	3.58373
0.08505	3.58373
0.0851	3.58341
0.08515	3.58341
0.0852	3.58308
0.08525	3.58341
0.0853	3.58308
0.08535	3.58341
0.0854	3.58406
0.08545	3.58438
0.0855	3.58503
0.08555	3.58535
0.0856	3.586
0.08565	3.58665
0.0857	3.5873
0.08575	3.58827
0.0858	3.58892
0.08585	3.5899
0.0859	3.59022
0.08595	3.59087
0.086	3.59184
0.08605	3.59249
0.0861	3.59249
0.08615	3.59347
0.0862	3.59347
0.08625	3.59444
0.0863	3.59412
0.08635	3.59477
0.0864	3.59541
0.08645	3.59541
0.0865	3.59574
0.08655	3.59671
0.0866	3.59704
0.08665	3.59704
0.0867	3.59834
0.08675	3.59898
0.0868	3.59963
0.08685	3.60061
0.0869	3.60093
0.08695	3.60191
0.087	3.60223
0.08705	3.60353
0.0871	3.60418
0.08715	3.60548
0.0872	3.60612
0.08725	3.6071
0.0873	3.60807
0.08735	3.6084
0.0874	3.60937
0.08745	3.61002
0.0875	3.61099
0.08755	3.61164
0.0876	3.61262
0.08765	3.61294
0.0877	3.61359
0.08775	3.61456
0.0878	3.61456
0.08785	3.61554
0.0879	3.61619
0.08795	3.61716
0.088	3.61781
0.08805	3.61846
0.0881	3.61911
0.08815	3.61976
0.0882	3.6204
0.08825	3.62138
0.0883	3.62203
0.08835	3.62235
0.0884	3.62333
0.08845	3.62365
0.0885	3.6243
0.08855	3.62462
0.0886	3.62462
0.08865	3.62527
0.0887	3.62495
0.08875	3.62527
0.0888	3.62527
0.08885	3.62495
0.0889	3.6256
0.08895	3.62527
0.089	3.62495
0.08905	3.62495
0.0891	3.62462
0.08915	3.62495
0.0892	3.6243
0.08925	3.62397
0.0893	3.62365
0.08935	3.62333
0.0894	3.62333
0.08945	3.623
0.0895	3.62268
0.08955	3.62203
0.0896	3.6217
0.08965	3.6217
0.0897	3.62138
0.08975	3.6217
0.0898	3.62203
0.08985	3.62138
0.0899	3.62203
0.08995	3.62203
0.09	3.62203
0.09005	3.62138
0.0901	3.62203
0.09015	3.62268
0.0902	3.623
0.09025	3.623
0.0903	3.62333
0.09035	3.62365
0.0904	3.6243
0.09045	3.62462
0.0905	3.62527
0.09055	3.62592
0.0906	3.62625
0.09065	3.6269
0.0907	3.62754
0.09075	3.62787
0.0908	3.62819
0.09085	3.62884
0.0909	3.62949
0.09095	3.62917
0.091	3.63014
0.09105	3.63014
0.0911	3.63111
0.09115	3.63079
0.0912	3.63111
0.09125	3.63144
0.0913	3.63144
0.09135	3.63209
0.0914	3.63176
0.09145	3.63209
0.0915	3.63176
0.09155	3.63274
0.0916	3.63241
0.09165	3.63306
0.0917	3.63306
0.09175	3.63306
0.0918	3.63371
0.09185	3.63371
0.0919	3.63339
0.09195	3.63404
0.092	3.63436
0.09205	3.63436
0.0921	3.63468
0.09215	3.63468
0.0922	3.63533
0.09225	3.63566
0.0923	3.63566
0.09235	3.63663
0.0924	3.63728
0.09245	3.63696
0.0925	3.63761
0.09255	3.63825
0.0926	3.6389
0.09265	3.63923
0.0927	3.63988
0.09275	3.6402
0.0928	3.64085
0.09285	3.6415
0.0929	3.64215
0.09295	3.64247
0.093	3.64312
0.09305	3.64345
0.0931	3.64377
0.09315	3.64474
0.0932	3.64539
0.09325	3.64572
0.0933	3.64669
0.09335	3.64767
0.0934	3.64799
0.09345	3.64864
0.0935	3.64929
0.09355	3.65026
0.0936	3.65059
0.09365	3.65188
0.0937	3.65221
0.09375	3.65318
0.0938	3.65416
0.09385	3.65481
0.0939	3.65513
0.09395	3.65578
0.094	3.65675
0.09405	3.65675
0.0941	3.65708
0.09415	3.65805
0.0942	3.65805
0.09425	3.65838
0.0943	3.65902
0.09435	3.65967
0.0944	3.65967
0.09445	3.66032
0.0945	3.66065
0.09455	3.66065
0.0946	3.66162
0.09465	3.66227
0.0947	3.66195
0.09475	3.66292
0.0948	3.66389
0.09485	3.66422
0.0949	3.66487
0.09495	3.66487
0.095	3.66584
0.09505	3.66616
0.0951	3.66649
0.09515	3.66714
0.0952	3.66746
0.09525	3.66746
0.0953	3.66811
0.09535	3.66811
0.0954	3.66844
0.09545	3.66811
0.0955	3.66779
0.09555	3.66746
0.0956	3.66714
0.09565	3.66746
0.0957	3.66714
0.09575	3.66649
0.0958	3.66616
0.09585	3.66616
0.0959	3.66584
0.09595	3.66584
0.096	3.66584
0.09605	3.66552
0.0961	3.66519
0.09615	3.66519
0.0962	3.66584
0.09625	3.66519
0.0963	3.66584
0.09635	3.66552
0.0964	3.66616
0.09645	3.66649
0.0965	3.66649
0.09655	3.66681
0.0966	3.66746
0.09665	3.66811
0.0967	3.66876
0.09675	3.66876
0.0968	3.67006
0.09685	3.67038
0.0969	3.67103
0.09695	3.67168
0.097	3.67201
0.09705	3.67266
0.0971	3.6733
0.09715	3.67395
0.0972	3.67395
0.09725	3.67493
0.0973	3.6746
0.09735	3.67525
0.0974	3.67493
0.09745	3.67525
0.0975	3.67558
0.09755	3.67558
0.0976	3.6759
0.09765	3.67558
0.0977	3.6759
0.09775	3.6759
0.0978	3.6759
0.09785	3.67558
0.0979	3.6759
0.09795	3.67655
0.098	3.67655
0.09805	3.67655
0.0981	3.6772
0.09815	3.67687
0.0982	3.67752
0.09825	3.67817
0.0983	3.67817
0.09835	3.67915
0.0984	3.67915
0.09845	3.67947
0.0985	3.68012
0.09855	3.68077
0.0986	3.68109
0.09865	3.68142
0.0987	3.68207
0.09875	3.68272
0.0988	3.68337
0.09885	3.68369
0.0989	3.68466
0.09895	3.68531
0.099	3.68564
0.09905	3.68661
[truncated: 5,812 more rows]
