# Supplementary material for: An evolutionarily conserved glycine-tyrosine motif forms a folding core in outer membrane proteins
Source: PLoS One. 2017 Aug 3;12(8):e0182016. doi: 10.1371/journal.pone.0182016 (PMC5542473; doi:10.1371/journal.pone.0182016)
Supplement: S1 File — (ZIP) [file pone.0182016.s001.zip › OmpX stopflow RAW data/OmpX WT 4/ompx_wt_ch1_005.bka]

BIO-KINE ASCII FILE
_COMMENT	External device
_COMMENT	Kinetics measurement
_COMMENT	Y Unit : Volt, X Unit : s
_COMMENT	Timebase 1 = .00005 s 5001 pts
_COMMENT	Timebase 2 = .001 s 2749 pts
_COMMENT	Timebase 3 = .5 s 44 pts
_SFM	SFM-300 /S Advanced mode
_SFM	Ratio : S1: 950, S2: 950, S3: 100
_SFM	Content : S1: , S2: , S3:
_SFM	Concentration : S1: , S2: , S3:
_SFM	Total volume : 422 �l Flow : 14 mL/s
_SFM	Acquisition start : 10 ms before stop
_SFM	cuve=FC-08, s1=10 ml , s2=10 ml , s3=1.9 ml
_UNITX	s
_UNITY	Volt
_DELTAX	0
_DATA
1e-300	2.24856
5e-5	2.26284
1e-4	2.27744
1.5e-4	2.29302
2e-4	2.30893
2.5e-4	2.3258
3e-4	2.34268
3.5e-4	2.36053
4e-4	2.37773
4.5e-4	2.39558
5e-4	2.41408
5.5e-4	2.43225
6e-4	2.45043
6.5e-4	2.46925
7e-4	2.48807
7.5e-4	2.50592
8e-4	2.52507
8.5e-4	2.54325
9e-4	2.56142
9.5e-4	2.57992
0.001	2.59777
0.00105	2.61562
0.0011	2.63314
0.00115	2.65034
0.0012	2.66787
0.00125	2.68507
0.0013	2.7013
0.00135	2.7172
0.0014	2.7331
0.00145	2.74803
0.0015	2.76329
0.00155	2.77789
0.0016	2.79184
0.00165	2.80483
0.0017	2.81781
0.00175	2.82982
0.0018	2.84085
0.00185	2.85124
0.0019	2.85967
0.00195	2.86779
0.002	2.87525
0.00205	2.88045
0.0021	2.88466
0.00215	2.88823
0.0022	2.88953
0.00225	2.88953
0.0023	2.88823
0.00235	2.88596
0.0024	2.88207
0.00245	2.87655
0.0025	2.87006
0.00255	2.86227
0.0026	2.85253
0.00265	2.8428
0.0027	2.83144
0.00275	2.81911
0.0028	2.8058
0.00285	2.79184
0.0029	2.77692
0.00295	2.76101
0.003	2.74544
0.00305	2.72856
0.0031	2.71136
0.00315	2.69481
0.0032	2.67728
0.00325	2.66073
0.0033	2.64418
0.00335	2.62763
0.0034	2.6127
0.00345	2.59744
0.0035	2.58284
0.00355	2.56921
0.0036	2.5559
0.00365	2.54389
0.0037	2.53254
0.00375	2.52183
0.0038	2.51144
0.00385	2.50203
0.0039	2.49359
0.00395	2.48515
0.004	2.47801
0.00405	2.4712
0.0041	2.46503
0.00415	2.45951
0.0042	2.45529
0.00425	2.45107
0.0043	2.4475
0.00435	2.44523
0.0044	2.44361
0.00445	2.44264
0.0045	2.44264
0.00455	2.44329
0.0046	2.44491
0.00465	2.4475
0.0047	2.45043
0.00475	2.45464
0.0048	2.45951
0.00485	2.46535
0.0049	2.47249
0.00495	2.47996
0.005	2.48742
0.00505	2.49619
0.0051	2.50527
0.00515	2.51501
0.0052	2.5254
0.00525	2.53643
0.0053	2.54811
0.00535	2.56012
0.0054	2.57278
0.00545	2.58544
0.0055	2.59809
0.00555	2.61172
0.0056	2.62535
0.00565	2.63899
0.0057	2.65327
0.00575	2.66722
0.0058	2.6815
0.00585	2.69578
0.0059	2.71071
0.00595	2.72466
0.006	2.73959
0.00605	2.75355
0.0061	2.76848
0.00615	2.78276
0.0062	2.79769
0.00625	2.81132
0.0063	2.8256
0.00635	2.8402
0.0064	2.85416
0.00645	2.86876
0.0065	2.88272
0.00655	2.89667
0.0066	2.91063
0.00665	2.92393
0.0067	2.93724
0.00675	2.95055
0.0068	2.96255
0.00685	2.97521
0.0069	2.98625
0.00695	2.99663
0.007	3.00637
0.00705	3.01513
0.0071	3.0226
0.00715	3.02811
0.0072	3.03331
0.00725	3.0359
0.0073	3.0385
0.00735	3.03882
0.0074	3.03817
0.00745	3.03558
0.0075	3.03201
0.00755	3.02714
0.0076	3.02065
0.00765	3.01383
0.0077	3.00475
0.00775	2.99533
0.0078	2.98495
0.00785	2.97359
0.0079	2.96223
0.00795	2.94957
0.008	2.93724
0.00805	2.92426
0.0081	2.91095
0.00815	2.89797
0.0082	2.88434
0.00825	2.87103
0.0083	2.85805
0.00835	2.8441
0.0084	2.83111
0.00845	2.81813
0.0085	2.80483
0.00855	2.79184
0.0086	2.77886
0.00865	2.76588
0.0087	2.75355
0.00875	2.74122
0.0088	2.72823
0.00885	2.71655
0.0089	2.70389
0.00895	2.69221
0.009	2.6802
0.00905	2.66819
0.0091	2.65716
0.00915	2.64515
0.0092	2.63444
0.00925	2.62373
0.0093	2.61302
0.00935	2.60264
0.0094	2.59258
0.00945	2.58284
0.0095	2.57408
0.00955	2.56531
0.0096	2.55688
0.00965	2.54974
0.0097	2.54227
0.00975	2.53611
0.0098	2.53026
0.00985	2.52572
0.0099	2.52183
0.00995	2.51761
0.01	2.51533
0.01005	2.51339
0.0101	2.51241
0.01015	2.51241
0.0102	2.51306
0.01025	2.51469
0.0103	2.51728
0.01035	2.52118
0.0104	2.52475
0.01045	2.52961
0.0105	2.53578
0.01055	2.5426
0.0106	2.54974
0.01065	2.5585
0.0107	2.56759
0.01075	2.577
0.0108	2.58608
0.01085	2.59679
0.0109	2.60686
0.01095	2.61724
0.011	2.6286
0.01105	2.63931
0.0111	2.6497
0.01115	2.66073
0.0112	2.67111
0.01125	2.68182
0.0113	2.69189
0.01135	2.70195
0.0114	2.71136
0.01145	2.72077
0.0115	2.72953
0.01155	2.7383
0.0116	2.74608
0.01165	2.75485
0.0117	2.76199
0.01175	2.7688
0.0118	2.77627
0.01185	2.78211
0.0119	2.78828
0.01195	2.79379
0.012	2.79898
0.01205	2.80418
0.0121	2.8084
0.01215	2.81294
0.0122	2.81716
0.01225	2.82105
0.0123	2.82462
0.01235	2.82852
0.0124	2.83209
0.01245	2.83533
0.0125	2.83923
0.01255	2.84215
0.0126	2.84507
0.01265	2.84832
0.0127	2.85059
0.01275	2.85318
0.0128	2.85546
0.01285	2.85805
0.0129	2.85967
0.01295	2.8613
0.013	2.86324
0.01305	2.86454
0.0131	2.86584
0.01315	2.86714
0.0132	2.86811
0.01325	2.86876
0.0133	2.86941
0.01335	2.87006
0.0134	2.87006
0.01345	2.87038
0.0135	2.87006
0.01355	2.87038
0.0136	2.86974
0.01365	2.86974
0.0137	2.86941
0.01375	2.86909
0.0138	2.86876
0.01385	2.86779
0.0139	2.86746
0.01395	2.86714
0.014	2.86649
0.01405	2.86617
0.0141	2.86519
0.01415	2.86519
0.0142	2.86454
0.01425	2.86454
0.0143	2.86389
0.01435	2.86357
0.0144	2.86292
0.01445	2.8626
0.0145	2.8626
0.01455	2.86227
0.0146	2.86195
0.01465	2.86195
0.0147	2.86162
0.01475	2.8613
0.0148	2.86162
0.01485	2.8613
0.0149	2.8613
0.01495	2.86162
0.015	2.86097
0.01505	2.8613
0.0151	2.8613
0.01515	2.86162
0.0152	2.8613
0.01525	2.8613
0.0153	2.86162
0.01535	2.86162
0.0154	2.86162
0.01545	2.86162
0.0155	2.8613
0.01555	2.86097
0.0156	2.86097
0.01565	2.8613
0.0157	2.86065
0.01575	2.86097
0.0158	2.8613
0.01585	2.8613
0.0159	2.8613
0.01595	2.86097
0.016	2.86065
0.01605	2.86097
0.0161	2.86097
0.01615	2.8613
0.0162	2.8613
0.01625	2.86162
0.0163	2.86162
0.01635	2.86227
0.0164	2.8626
0.01645	2.86227
0.0165	2.86292
0.01655	2.86389
0.0166	2.86324
0.01665	2.86389
0.0167	2.86422
0.01675	2.86422
0.0168	2.86487
0.01685	2.86519
0.0169	2.86552
0.01695	2.86649
0.017	2.86649
0.01705	2.86714
0.0171	2.86746
0.01715	2.86779
0.0172	2.86811
0.01725	2.86909
0.0173	2.86876
0.01735	2.86909
0.0174	2.86941
0.01745	2.86974
0.0175	2.87071
0.01755	2.87071
0.0176	2.87103
0.01765	2.87103
0.0177	2.87168
0.01775	2.87266
0.0178	2.87298
0.01785	2.87298
0.0179	2.87298
0.01795	2.87363
0.018	2.87363
0.01805	2.87428
0.0181	2.87428
0.01815	2.8746
0.0182	2.87525
0.01825	2.87558
0.0183	2.8759
0.01835	2.87623
0.0184	2.87655
0.01845	2.8772
0.0185	2.87752
0.01855	2.87785
0.0186	2.8785
0.01865	2.87915
0.0187	2.8798
0.01875	2.87947
0.0188	2.88045
0.01885	2.88077
0.0189	2.88174
0.01895	2.88174
0.019	2.88272
0.01905	2.88369
0.0191	2.88434
0.01915	2.88466
0.0192	2.88531
0.01925	2.88629
0.0193	2.88661
0.01935	2.88759
0.0194	2.88888
0.01945	2.88953
0.0195	2.89051
0.01955	2.89083
0.0196	2.8918
0.01965	2.89278
0.0197	2.89343
0.01975	2.8944
0.0198	2.89537
0.01985	2.89602
0.0199	2.897
0.01995	2.89732
0.02	2.89797
0.02005	2.8983
0.0201	2.89862
0.02015	2.89959
0.0202	2.89927
0.02025	2.90024
0.0203	2.90024
0.02035	2.90057
0.0204	2.90122
0.02045	2.90154
0.0205	2.90187
0.02055	2.90187
0.0206	2.90219
0.02065	2.90251
0.0207	2.90251
0.02075	2.90316
0.0208	2.90316
0.02085	2.90316
0.0209	2.90349
0.02095	2.90349
0.021	2.90349
0.02105	2.90414
0.0211	2.90446
0.02115	2.90479
0.0212	2.90446
0.02125	2.90479
0.0213	2.90576
0.02135	2.90576
0.0214	2.90608
0.02145	2.90608
0.0215	2.90641
0.02155	2.90738
0.0216	2.90771
0.02165	2.90836
0.0217	2.90933
0.02175	2.90965
0.0218	2.91063
0.02185	2.91128
0.0219	2.9116
0.02195	2.91225
0.022	2.9129
0.02205	2.9142
0.0221	2.91452
0.02215	2.91452
0.0222	2.91517
0.02225	2.91517
0.0223	2.91517
0.02235	2.91615
0.0224	2.91647
0.02245	2.91647
0.0225	2.91712
0.02255	2.91712
0.0226	2.91744
0.02265	2.91744
0.0227	2.91777
0.02275	2.91712
0.0228	2.91777
0.02285	2.91777
0.0229	2.91777
0.02295	2.91744
0.023	2.91744
0.02305	2.91777
0.0231	2.91777
0.02315	2.91842
0.0232	2.91842
0.02325	2.91874
0.0233	2.91874
0.02335	2.91907
0.0234	2.91939
0.02345	2.91971
0.0235	2.92004
0.02355	2.92069
0.0236	2.92101
0.02365	2.92101
0.0237	2.92166
0.02375	2.92166
0.0238	2.92166
0.02385	2.92199
0.0239	2.92231
0.02395	2.92264
0.024	2.92264
0.02405	2.92264
0.0241	2.92231
0.02415	2.92296
0.0242	2.92296
0.02425	2.92296
0.0243	2.92296
0.02435	2.92361
0.0244	2.92328
0.02445	2.92296
0.0245	2.92328
0.02455	2.92361
0.0246	2.92328
0.02465	2.92296
0.0247	2.92328
0.02475	2.92328
0.0248	2.92296
0.02485	2.92264
0.0249	2.92264
0.02495	2.92264
0.025	2.92264
0.02505	2.92264
0.0251	2.92231
0.02515	2.92231
0.0252	2.92296
0.02525	2.92264
0.0253	2.92296
0.02535	2.92328
0.0254	2.92361
0.02545	2.92393
0.0255	2.92426
0.02555	2.92458
0.0256	2.92523
0.02565	2.92556
0.0257	2.92621
0.02575	2.92718
0.0258	2.9275
0.02585	2.92815
0.0259	2.92913
0.02595	2.92978
0.026	2.93075
0.02605	2.9314
0.0261	2.93237
0.02615	2.93302
0.0262	2.93367
0.02625	2.93497
0.0263	2.93594
0.02635	2.93594
0.0264	2.93692
0.02645	2.93756
0.0265	2.93756
0.02655	2.93886
0.0266	2.93886
0.02665	2.93984
0.0267	2.94016
0.02675	2.94081
0.0268	2.94081
0.02685	2.94081
0.0269	2.94146
0.02695	2.94178
0.027	2.94211
0.02705	2.94243
0.0271	2.94276
0.02715	2.94341
0.0272	2.94373
0.02725	2.94373
0.0273	2.94406
0.02735	2.94438
0.0274	2.9447
0.02745	2.94535
0.0275	2.94568
0.02755	2.946
0.0276	2.94665
0.02765	2.94698
0.0277	2.94698
0.02775	2.94763
0.0278	2.9486
0.02785	2.9486
0.0279	2.94925
0.02795	2.94957
0.028	2.95055
0.02805	2.95087
0.0281	2.95184
0.02815	2.95249
0.0282	2.95314
0.02825	2.95314
0.0283	2.95379
0.02835	2.95477
0.0284	2.95444
0.02845	2.95541
0.0285	2.95606
0.02855	2.95606
0.0286	2.95639
0.02865	2.95704
0.0287	2.95704
0.02875	2.95704
0.0288	2.95769
0.02885	2.95769
0.0289	2.95769
0.02895	2.95801
0.029	2.95801
0.02905	2.95834
0.0291	2.95834
0.02915	2.95834
0.0292	2.95898
0.02925	2.95898
0.0293	2.95931
0.02935	2.95898
0.0294	2.95931
0.02945	2.95963
0.0295	2.95963
0.02955	2.95996
0.0296	2.96028
0.02965	2.96126
0.0297	2.96191
0.02975	2.96191
0.0298	2.96255
0.02985	2.9632
0.0299	2.96353
0.02995	2.96483
0.03	2.9658
0.03005	2.9658
0.0301	2.96677
0.03015	2.96742
0.0302	2.96775
0.03025	2.96872
0.0303	2.96937
0.03035	2.97002
0.0304	2.97067
0.03045	2.97132
0.0305	2.97197
0.03055	2.97229
0.0306	2.97262
0.03065	2.97294
0.0307	2.97359
0.03075	2.97359
0.0308	2.97326
0.03085	2.97391
0.0309	2.97391
0.03095	2.97359
0.031	2.97359
0.03105	2.97294
0.0311	2.97294
0.03115	2.97294
0.0312	2.97229
0.03125	2.97197
0.0313	2.97164
0.03135	2.97132
0.0314	2.97164
0.03145	2.97132
0.0315	2.97099
0.03155	2.97067
0.0316	2.97099
0.03165	2.97067
0.0317	2.97099
0.03175	2.97132
0.0318	2.97132
0.03185	2.97197
0.0319	2.97229
0.03195	2.97262
0.032	2.97326
0.03205	2.97391
0.0321	2.97424
0.03215	2.97521
0.0322	2.97619
0.03225	2.97683
0.0323	2.97813
0.03235	2.97878
0.0324	2.9804
0.03245	2.98138
0.0325	2.98268
0.03255	2.98397
0.0326	2.98495
0.03265	2.98592
0.0327	2.98722
0.03275	2.98787
0.0328	2.98917
0.03285	2.99014
0.0329	2.99144
0.03295	2.99209
0.033	2.99306
0.03305	2.99404
0.0331	2.99566
0.03315	2.99631
0.0332	2.99696
0.03325	2.99825
0.0333	2.9989
0.03335	2.99955
0.0334	3.0002
0.03345	3.00118
0.0335	3.00182
0.03355	3.00215
0.0336	3.00247
0.03365	3.0028
0.0337	3.00345
0.03375	3.00345
0.0338	3.0041
0.03385	3.0041
0.0339	3.0041
0.03395	3.00442
0.034	3.00442
0.03405	3.00442
0.0341	3.00475
0.03415	3.00442
0.0342	3.00475
0.03425	3.00442
0.0343	3.00475
0.03435	3.00507
0.0344	3.00539
0.03445	3.00507
0.0345	3.00475
0.03455	3.00572
0.0346	3.00572
0.03465	3.00637
0.0347	3.00637
0.03475	3.00637
0.0348	3.00669
0.03485	3.00734
0.0349	3.00767
0.03495	3.00832
0.035	3.00864
0.03505	3.00929
0.0351	3.00994
0.03515	3.00994
0.0352	3.01026
0.03525	3.01124
0.0353	3.01189
0.03535	3.01221
0.0354	3.01253
0.03545	3.01351
0.0355	3.01416
0.03555	3.01416
0.0356	3.01448
0.03565	3.01481
0.0357	3.01513
0.03575	3.01546
0.0358	3.01578
0.03585	3.01675
0.0359	3.01708
0.03595	3.01773
0.036	3.01805
0.03605	3.0187
0.0361	3.01967
0.03615	3.01967
0.0362	3.02
0.03625	3.0213
0.0363	3.02162
0.03635	3.02162
0.0364	3.0226
0.03645	3.0226
0.0365	3.02292
0.03655	3.02357
0.0366	3.02422
0.03665	3.02422
0.0367	3.02487
0.03675	3.02519
0.0368	3.02487
0.03685	3.02519
0.0369	3.02552
0.03695	3.02584
0.037	3.02617
0.03705	3.02584
0.0371	3.02649
0.03715	3.02681
0.0372	3.02649
0.03725	3.02681
0.0373	3.02779
0.03735	3.02746
0.0374	3.02779
0.03745	3.02811
0.0375	3.02844
0.03755	3.02909
0.0376	3.02909
0.03765	3.02941
0.0377	3.02941
0.03775	3.03006
0.0378	3.03038
0.03785	3.03038
0.0379	3.03071
0.03795	3.03168
0.038	3.03168
0.03805	3.03233
0.0381	3.03233
0.03815	3.03266
0.0382	3.03395
0.03825	3.03428
0.0383	3.03493
0.03835	3.03558
0.0384	3.03558
0.03845	3.03623
0.0385	3.03655
0.03855	3.03655
0.0386	3.0372
0.03865	3.03752
0.0387	3.03817
0.03875	3.0385
0.0388	3.03882
0.03885	3.03947
0.0389	3.0398
0.03895	3.04077
0.039	3.04077
0.03905	3.04109
0.0391	3.04174
0.03915	3.04272
0.0392	3.04272
0.03925	3.04369
0.0393	3.04434
0.03935	3.04466
0.0394	3.04564
0.03945	3.04596
0.0395	3.04661
0.03955	3.04694
0.0396	3.04726
0.03965	3.04791
0.0397	3.04856
0.03975	3.04921
0.0398	3.04986
0.03985	3.05051
0.0399	3.05051
0.03995	3.05148
0.04	3.05148
0.04005	3.05245
0.0401	3.05278
0.04015	3.0531
0.0402	3.0531
0.04025	3.05343
0.0403	3.05375
0.04035	3.05343
0.0404	3.05375
0.04045	3.05408
0.0405	3.05375
0.04055	3.05375
0.0406	3.0544
0.04065	3.05375
0.0407	3.0531
0.04075	3.05343
0.0408	3.0531
0.04085	3.0531
0.0409	3.05343
0.04095	3.0531
0.041	3.05343
0.04105	3.05343
0.0411	3.0531
0.04115	3.0531
0.0412	3.0531
0.04125	3.0531
0.0413	3.0531
0.04135	3.0531
0.0414	3.05343
0.04145	3.0531
0.0415	3.05343
0.04155	3.05375
0.0416	3.0544
0.04165	3.05472
0.0417	3.05537
0.04175	3.05635
0.0418	3.05635
0.04185	3.057
0.0419	3.05797
0.04195	3.05829
0.042	3.05927
0.04205	3.06024
0.0421	3.06057
0.04215	3.06154
0.0422	3.06186
0.04225	3.06284
0.0423	3.06316
0.04235	3.06381
0.0424	3.06414
0.04245	3.06511
0.0425	3.06511
0.04255	3.06576
0.0426	3.06641
0.04265	3.06673
0.0427	3.06738
0.04275	3.06803
0.0428	3.06868
0.04285	3.069
0.0429	3.069
0.04295	3.069
0.043	3.06998
0.04305	3.0703
0.0431	3.0703
0.04315	3.07095
0.0432	3.07128
0.04325	3.07128
0.0433	3.0716
0.04335	3.07193
0.0434	3.07225
0.04345	3.07225
0.0435	3.07257
0.04355	3.07257
0.0436	3.07322
0.04365	3.07355
0.0437	3.07387
0.04375	3.0742
0.0438	3.07387
0.04385	3.07485
0.0439	3.07485
0.04395	3.07582
0.044	3.07614
0.04405	3.07712
0.0441	3.07744
0.04415	3.07842
0.0442	3.07971
0.04425	3.08069
0.0443	3.08134
0.04435	3.08199
0.0444	3.08264
0.04445	3.08361
0.0445	3.08426
0.04455	3.08523
0.0446	3.08556
0.04465	3.08685
0.0447	3.0875
0.04475	3.0875
0.0448	3.08815
0.04485	3.0888
0.0449	3.08945
0.04495	3.08945
0.045	3.0901
0.04505	3.0901
0.0451	3.0901
0.04515	3.09042
0.0452	3.09042
0.04525	3.09042
0.0453	3.09042
0.04535	3.09042
0.0454	3.09042
0.04545	3.09042
0.0455	3.0901
0.04555	3.0901
0.0456	3.0901
0.04565	3.09042
0.0457	3.09042
0.04575	3.09075
0.0458	3.09075
0.04585	3.09107
0.0459	3.09075
0.04595	3.09172
0.046	3.09205
0.04605	3.09237
0.0461	3.09335
0.04615	3.09302
0.0462	3.09367
0.04625	3.09432
0.0463	3.09432
0.04635	3.09497
0.0464	3.09562
0.04645	3.09594
0.0465	3.09692
0.04655	3.09692
0.0466	3.09756
0.04665	3.09789
0.0467	3.09789
0.04675	3.09854
0.0468	3.09854
0.04685	3.09854
0.0469	3.09919
0.04695	3.09919
0.047	3.09984
0.04705	3.10081
0.0471	3.10016
0.04715	3.10081
0.0472	3.10081
0.04725	3.10146
0.0473	3.10146
0.04735	3.10178
0.0474	3.10178
0.04745	3.10243
0.0475	3.10243
0.04755	3.10211
0.0476	3.10243
0.04765	3.10276
0.0477	3.10308
0.04775	3.10276
0.0478	3.10308
0.04785	3.10373
0.0479	3.10406
0.04795	3.1047
0.048	3.1047
0.04805	3.10535
0.0481	3.10568
0.04815	3.10633
0.0482	3.1073
0.04825	3.1073
0.0483	3.10763
0.04835	3.1086
0.0484	3.10892
0.04845	3.10925
0.0485	3.10957
0.04855	3.10957
0.0486	3.11022
0.04865	3.11055
0.0487	3.11055
0.04875	3.11055
0.0488	3.1112
0.04885	3.1112
0.0489	3.11087
0.04895	3.1112
0.049	3.11184
0.04905	3.11152
0.0491	3.11152
0.04915	3.11184
0.0492	3.11184
0.04925	3.11249
0.0493	3.11249
0.04935	3.11314
0.0494	3.11379
0.04945	3.11379
0.0495	3.11444
0.04955	3.11509
0.0496	3.11574
0.04965	3.11606
0.0497	3.11639
0.04975	3.11704
0.0498	3.11769
0.04985	3.11834
0.0499	3.11898
0.04995	3.11931
0.05	3.11963
0.05005	3.11996
0.0501	3.12028
0.05015	3.12126
0.0502	3.12126
0.05025	3.12191
0.0503	3.12191
0.05035	3.12223
0.0504	3.12255
0.05045	3.12288
0.0505	3.1232
0.05055	3.12353
0.0506	3.12418
0.05065	3.1245
0.0507	3.1245
0.05075	3.12548
0.0508	3.12612
0.05085	3.12645
0.0509	3.1271
0.05095	3.12807
0.051	3.1284
0.05105	3.12937
0.0511	3.13034
0.05115	3.13132
0.0512	3.13229
0.05125	3.13294
0.0513	3.13326
0.05135	3.13391
0.0514	3.13489
0.05145	3.13586
0.0515	3.13586
0.05155	3.13651
0.0516	3.13781
0.05165	3.13748
0.0517	3.13813
0.05175	3.13846
0.0518	3.13911
0.05185	3.13943
0.0519	3.13976
0.05195	3.1404
0.052	3.14008
0.05205	3.14008
0.0521	3.14105
0.05215	3.14073
0.0522	3.14073
0.05225	3.14073
0.0523	3.14138
0.05235	3.14105
0.0524	3.14105
0.05245	3.14105
0.0525	3.14073
0.05255	3.14138
0.0526	3.14073
0.05265	3.14138
0.0527	3.14105
0.05275	3.14073
0.0528	3.14073
0.05285	3.14073
0.0529	3.14073
0.05295	3.1404
0.053	3.1404
0.05305	3.1404
0.0531	3.14008
0.05315	3.1404
0.0532	3.1404
0.05325	3.14073
0.0533	3.14105
0.05335	3.14105
0.0534	3.14138
0.05345	3.14203
0.0535	3.14235
0.05355	3.143
0.0536	3.14333
0.05365	3.14397
0.0537	3.14495
0.05375	3.14527
0.0538	3.14592
0.05385	3.14657
0.0539	3.14722
0.05395	3.14787
0.054	3.14852
0.05405	3.14917
0.0541	3.14949
0.05415	3.15047
0.0542	3.15079
0.05425	3.15209
0.0543	3.15241
0.05435	3.15306
0.0544	3.15404
0.05445	3.15468
0.0545	3.15501
0.05455	3.15631
0.0546	3.15696
0.05465	3.15793
0.0547	3.1589
0.05475	3.15988
0.0548	3.16085
0.05485	3.16118
0.0549	3.16215
0.05495	3.16345
0.055	3.16377
0.05505	3.16507
0.0551	3.16604
0.05515	3.16669
0.0552	3.16767
0.05525	3.16832
0.0553	3.16896
0.05535	3.16961
0.0554	3.17059
0.05545	3.17124
0.0555	3.17189
0.05555	3.17253
0.0556	3.17318
0.05565	3.17416
0.0557	3.17448
0.05575	3.17416
0.0558	3.17546
0.05585	3.17513
0.0559	3.17578
0.05595	3.17578
0.056	3.1761
0.05605	3.1761
0.0561	3.17643
0.05615	3.17578
0.0562	3.1761
0.05625	3.1761
0.0563	3.17643
0.05635	3.17675
0.0564	3.17643
0.05645	3.17675
0.0565	3.1761
0.05655	3.17643
0.0566	3.17675
0.05665	3.17643
0.0567	3.17643
0.05675	3.17675
0.0568	3.17643
0.05685	3.17643
0.0569	3.17643
0.05695	3.17675
0.057	3.17643
0.05705	3.17643
0.0571	3.17675
0.05715	3.17643
0.0572	3.17675
0.05725	3.17675
0.0573	3.17675
0.05735	3.17708
0.0574	3.17708
0.05745	3.17708
0.0575	3.1774
0.05755	3.17773
0.0576	3.17773
0.05765	3.1787
0.0577	3.17903
0.05775	3.17967
0.0578	3.18065
0.05785	3.1813
0.0579	3.1813
0.05795	3.1826
0.058	3.18324
0.05805	3.18422
0.0581	3.18422
0.05815	3.18552
0.0582	3.18584
0.05825	3.18617
0.0583	3.18681
0.05835	3.18746
0.0584	3.18811
0.05845	3.18876
0.0585	3.18941
0.05855	3.19006
0.0586	3.19071
0.05865	3.19168
0.0587	3.19266
0.05875	3.1933
0.0588	3.19395
0.05885	3.19493
0.0589	3.19655
0.05895	3.1972
0.059	3.19785
0.05905	3.19882
0.0591	3.20012
0.05915	3.20174
0.0592	3.20272
0.05925	3.20369
0.0593	3.20434
0.05935	3.20564
0.0594	3.20661
0.05945	3.20726
0.0595	3.20856
0.05955	3.20921
0.0596	3.21018
0.05965	3.21083
0.0597	3.21051
0.05975	3.21148
0.0598	3.21148
0.05985	3.2118
0.0599	3.2118
0.05995	3.21148
0.06	3.2118
0.06005	3.2118
0.0601	3.2118
0.06015	3.21148
0.0602	3.21148
0.06025	3.21148
0.0603	3.21148
0.06035	3.21148
0.0604	3.21148
0.06045	3.21148
0.0605	3.21148
0.06055	3.2118
0.0606	3.21278
0.06065	3.21278
0.0607	3.2131
0.06075	3.21375
0.0608	3.21375
0.06085	3.2144
0.0609	3.21472
0.06095	3.21537
0.061	3.21635
0.06105	3.21667
0.0611	3.21797
0.06115	3.21829
0.0612	3.21927
0.06125	3.21992
0.0613	3.22024
0.06135	3.22122
0.0614	3.22186
0.06145	3.22251
0.0615	3.22349
0.06155	3.22414
0.0616	3.22446
0.06165	3.22511
0.0617	3.22576
0.06175	3.22576
0.0618	3.22641
0.06185	3.22706
0.0619	3.22738
0.06195	3.22803
0.062	3.22836
0.06205	3.22868
0.0621	3.22836
0.06215	3.22868
0.0622	3.22836
0.06225	3.22868
0.0623	3.229
0.06235	3.22868
0.0624	3.22933
0.06245	3.22933
0.0625	3.22933
0.06255	3.22998
0.0626	3.22965
0.06265	3.2303
0.0627	3.23063
0.06275	3.23095
0.0628	3.23193
0.06285	3.23193
0.0629	3.23257
0.06295	3.23322
0.063	3.23387
0.06305	3.23452
0.0631	3.23485
0.06315	3.2355
0.0632	3.2355
0.06325	3.23582
0.0633	3.23679
0.06335	3.23679
0.0634	3.23647
0.06345	3.23679
0.0635	3.23712
0.06355	3.23744
0.0636	3.23809
0.06365	3.23809
0.0637	3.23809
0.06375	3.23874
0.0638	3.23874
0.06385	3.23939
0.0639	3.23939
0.06395	3.24004
0.064	3.24036
0.06405	3.24069
0.0641	3.24101
0.06415	3.24166
0.0642	3.24166
0.06425	3.24264
0.0643	3.24231
0.06435	3.24296
0.0644	3.24361
0.06445	3.24426
0.0645	3.24458
0.06455	3.24556
0.0646	3.24556
0.06465	3.24621
0.0647	3.24685
0.06475	3.2475
0.0648	3.24815
0.06485	3.2488
0.0649	3.24913
0.06495	3.2501
0.065	3.25075
0.06505	3.25075
0.0651	3.25172
0.06515	3.25205
0.0652	3.2527
0.06525	3.25335
0.0653	3.25335
0.06535	3.25432
0.0654	3.25432
0.06545	3.25464
0.0655	3.25529
0.06555	3.25562
0.0656	3.25562
0.06565	3.25594
0.0657	3.25659
0.06575	3.25692
0.0658	3.25659
0.06585	3.25724
0.0659	3.25724
0.06595	3.25724
0.066	3.25756
0.06605	3.25724
0.0661	3.25724
0.06615	3.25724
0.0662	3.25724
0.06625	3.25692
0.0663	3.25724
0.06635	3.25692
0.0664	3.25659
0.06645	3.25692
0.0665	3.25627
0.06655	3.25627
0.0666	3.25627
0.06665	3.25627
0.0667	3.25627
0.06675	3.25594
0.0668	3.25627
0.06685	3.25529
0.0669	3.25562
0.06695	3.25627
0.067	3.25627
0.06705	3.25627
0.0671	3.25659
0.06715	3.25659
0.0672	3.25692
0.06725	3.25692
0.0673	3.25692
0.06735	3.25724
0.0674	3.25724
0.06745	3.25821
0.0675	3.25854
0.06755	3.25951
0.0676	3.26016
0.06765	3.26081
0.0677	3.26081
0.06775	3.26178
0.0678	3.26341
0.06785	3.26406
0.0679	3.26535
0.06795	3.26633
0.068	3.26763
0.06805	3.2686
0.0681	3.26957
0.06815	3.27055
0.0682	3.27152
0.06825	3.27282
0.0683	3.27379
0.06835	3.27412
0.0684	3.27541
0.06845	3.27574
0.0685	3.27671
0.06855	3.27671
0.0686	3.27736
0.06865	3.27769
0.0687	3.27834
0.06875	3.27834
0.0688	3.27866
0.06885	3.27866
0.0689	3.27898
0.06895	3.27866
0.069	3.27931
0.06905	3.27931
0.0691	3.27898
0.06915	3.27931
0.0692	3.27898
0.06925	3.27931
0.0693	3.27898
0.06935	3.27898
0.0694	3.27866
0.06945	3.27866
0.0695	3.27898
0.06955	3.27866
0.0696	3.27898
0.06965	3.27834
0.0697	3.27801
0.06975	3.27801
0.0698	3.27834
0.06985	3.27801
0.0699	3.27801
0.06995	3.27801
0.07	3.27769
0.07005	3.27736
0.0701	3.27736
0.07015	3.27769
0.0702	3.27671
0.07025	3.27736
0.0703	3.27736
0.07035	3.27736
0.0704	3.27704
0.07045	3.27736
0.0705	3.27736
0.07055	3.27769
0.0706	3.27801
0.07065	3.27866
0.0707	3.27866
0.07075	3.27963
0.0708	3.27996
0.07085	3.28061
0.0709	3.28126
0.07095	3.28223
0.071	3.28223
0.07105	3.2832
0.0711	3.28385
0.07115	3.28418
0.0712	3.28515
0.07125	3.28515
0.0713	3.28515
0.07135	3.28612
0.0714	3.28645
0.07145	3.28677
0.0715	3.28645
0.07155	3.28645
0.0716	3.2871
0.07165	3.28677
0.0717	3.2871
0.07175	3.28775
0.0718	3.28775
0.07185	3.28807
0.0719	3.2884
0.07195	3.28905
0.072	3.28937
0.07205	3.28937
0.0721	3.28969
0.07215	3.29002
0.0722	3.29034
0.07225	3.29067
0.0723	3.29132
0.07235	3.29132
0.0724	3.29197
0.07245	3.29197
0.0725	3.29229
0.07255	3.29262
0.0726	3.29294
0.07265	3.29294
0.0727	3.29359
0.07275	3.29294
0.0728	3.29391
0.07285	3.29391
0.0729	3.29424
0.07295	3.29456
0.073	3.29489
0.07305	3.29521
0.0731	3.29586
0.07315	3.29554
0.0732	3.29619
0.07325	3.29651
0.0733	3.29716
0.07335	3.29748
0.0734	3.29781
0.07345	3.29846
0.0735	3.29911
0.07355	3.29976
0.0736	3.3004
0.07365	3.30073
0.0737	3.3017
0.07375	3.30235
0.0738	3.30235
0.07385	3.30333
0.0739	3.3043
0.07395	3.3043
0.074	3.30495
0.07405	3.3056
0.0741	3.30657
0.07415	3.3069
0.0742	3.30819
0.07425	3.30852
0.0743	3.30884
0.07435	3.30982
0.0744	3.30982
0.07445	3.31047
0.0745	3.31111
0.07455	3.31144
0.0746	3.31241
0.07465	3.31241
0.0747	3.31306
0.07475	3.31306
0.0748	3.31306
0.07485	3.31339
0.0749	3.31371
0.07495	3.31404
0.075	3.31468
0.07505	3.31468
0.0751	3.31533
0.07515	3.31533
0.0752	3.31598
0.07525	3.31696
0.0753	3.31696
0.07535	3.31793
0.0754	3.31858
0.07545	3.31923
0.0755	3.3202
0.07555	3.32085
0.0756	3.32118
0.07565	3.32247
0.0757	3.3228
0.07575	3.32312
0.0758	3.3241
0.07585	3.32507
0.0759	3.32572
0.07595	3.32637
0.076	3.32669
0.07605	3.32702
0.0761	3.32832
0.07615	3.32864
0.0762	3.32896
0.07625	3.32994
0.0763	3.33059
0.07635	3.33156
0.0764	3.33188
0.07645	3.33253
0.0765	3.33318
0.07655	3.33416
0.0766	3.33448
0.07665	3.33448
0.0767	3.33545
0.07675	3.33578
0.0768	3.33643
0.07685	3.3374
0.0769	3.3374
0.07695	3.33773
0.077	3.33838
0.07705	3.33838
0.0771	3.33902
0.07715	3.33902
0.0772	3.33935
0.07725	3.33935
0.0773	3.33935
0.07735	3.33967
0.0774	3.33967
0.07745	3.33967
0.0775	3.34
0.07755	3.33967
0.0776	3.33935
0.07765	3.33967
0.0777	3.33967
0.07775	3.33967
0.0778	3.33902
0.07785	3.3387
0.0779	3.33838
0.07795	3.33838
0.078	3.33805
0.07805	3.33805
0.0781	3.33773
0.07815	3.33773
0.0782	3.3374
0.07825	3.3374
0.0783	3.3374
0.07835	3.33773
0.0784	3.33708
0.07845	3.3374
0.0785	3.3374
0.07855	3.33773
0.0786	3.33805
0.07865	3.33838
0.0787	3.33838
0.07875	3.3387
0.0788	3.33967
0.07885	3.33935
0.0789	3.33935
0.07895	3.33967
0.079	3.33967
0.07905	3.34032
0.0791	3.34
0.07915	3.34097
0.0792	3.34065
0.07925	3.3413
0.0793	3.3413
0.07935	3.3413
0.0794	3.3413
0.07945	3.34195
0.0795	3.34195
0.07955	3.34259
0.0796	3.34259
0.07965	3.34292
0.0797	3.34357
0.07975	3.34357
0.0798	3.34422
0.07985	3.34389
0.0799	3.34422
0.07995	3.34422
0.08	3.34454
0.08005	3.34454
0.0801	3.34422
0.08015	3.34487
0.0802	3.34519
0.08025	3.34519
0.0803	3.34519
0.08035	3.34552
0.0804	3.34552
0.08045	3.34584
0.0805	3.34616
0.08055	3.34649
0.0806	3.34681
0.08065	3.34714
0.0807	3.34714
0.08075	3.34746
0.0808	3.34811
0.08085	3.34811
0.0809	3.34876
0.08095	3.34909
0.081	3.34941
0.08105	3.35006
0.0811	3.35038
0.08115	3.35103
0.0812	3.35136
0.08125	3.35168
0.0813	3.35233
0.08135	3.35233
0.0814	3.35298
0.08145	3.3533
0.0815	3.3533
0.08155	3.35428
0.0816	3.35493
0.08165	3.35493
0.0817	3.35525
0.08175	3.3559
0.0818	3.35655
0.08185	3.35687
0.0819	3.35752
0.08195	3.35817
0.082	3.35882
0.08205	3.35947
0.0821	3.3598
0.08215	3.36077
0.0822	3.36142
0.08225	3.36207
0.0823	3.36304
0.08235	3.36337
0.0824	3.36401
0.08245	3.36466
0.0825	3.36564
0.08255	3.36596
0.0826	3.36661
0.08265	3.36694
0.0827	3.36758
0.08275	3.36888
0.0828	3.36888
0.08285	3.36921
0.0829	3.36953
0.08295	3.36986
0.083	3.37051
0.08305	3.37083
0.0831	3.37115
0.08315	3.37148
0.0832	3.3718
0.08325	3.37213
0.0833	3.37245
0.08335	3.37343
0.0834	3.37343
0.08345	3.37408
0.0835	3.37472
0.08355	3.37505
0.0836	3.37537
0.08365	3.37602
0.0837	3.37635
0.08375	3.377
0.0838	3.37732
0.08385	3.37797
0.0839	3.37797
0.08395	3.37862
0.084	3.37894
0.08405	3.37894
0.0841	3.37894
0.08415	3.37894
0.0842	3.37959
0.08425	3.37894
0.0843	3.37894
0.08435	3.37862
0.0844	3.37829
0.08445	3.37797
0.0845	3.37765
0.08455	3.37765
0.0846	3.377
0.08465	3.37667
0.0847	3.37635
0.08475	3.37635
0.0848	3.37602
0.08485	3.37602
0.0849	3.3757
0.08495	3.37635
0.085	3.3757
0.08505	3.37602
0.0851	3.37635
0.08515	3.377
0.0852	3.37732
0.08525	3.37797
0.0853	3.37894
0.08535	3.37959
0.0854	3.38024
0.08545	3.38089
0.0855	3.38122
0.08555	3.38251
0.0856	3.38284
0.08565	3.38349
0.0857	3.38381
0.08575	3.38446
0.0858	3.38511
0.08585	3.38543
0.0859	3.38608
0.08595	3.38641
0.086	3.38673
0.08605	3.38738
0.0861	3.38771
0.08615	3.38771
0.0862	3.38836
0.08625	3.38868
0.0863	3.389
0.08635	3.38868
0.0864	3.389
0.08645	3.38933
0.0865	3.38933
0.08655	3.38965
0.0866	3.38965
0.08665	3.3903
0.0867	3.3903
0.08675	3.3903
0.0868	3.3903
0.08685	3.3903
0.0869	3.39063
0.08695	3.38998
0.087	3.3903
0.08705	3.3903
0.0871	3.3903
0.08715	3.3903
0.0872	3.39063
0.08725	3.39095
0.0873	3.39128
0.08735	3.39128
0.0874	3.39225
0.08745	3.39225
0.0875	3.39257
0.08755	3.39322
0.0876	3.39387
0.08765	3.3942
0.0877	3.39485
0.08775	3.39517
0.0878	3.3955
0.08785	3.39647
0.0879	3.39712
0.08795	3.39744
0.088	3.39809
0.08805	3.39874
0.0881	3.39907
0.08815	3.39971
0.0882	3.40036
0.08825	3.40069
0.0883	3.40101
0.08835	3.40101
0.0884	3.40166
0.08845	3.40199
0.0885	3.40231
0.08855	3.40231
0.0886	3.40231
0.08865	3.40296
0.0887	3.40231
0.08875	3.40231
0.0888	3.40264
0.08885	3.40264
0.0889	3.40264
0.08895	3.40264
0.089	3.40264
0.08905	3.40264
0.0891	3.40231
0.08915	3.40231
0.0892	3.40296
0.08925	3.40296
0.0893	3.40264
0.08935	3.40264
0.0894	3.40296
0.08945	3.40328
0.0895	3.40393
0.08955	3.40393
0.0896	3.40458
0.08965	3.40458
0.0897	3.40458
0.08975	3.40523
0.0898	3.40556
0.08985	3.40556
0.0899	3.40588
0.08995	3.40588
0.09	3.40621
0.09005	3.40621
0.0901	3.40685
0.09015	3.40685
0.0902	3.4075
0.09025	3.40718
0.0903	3.4075
0.09035	3.4075
0.0904	3.40783
0.09045	3.40783
0.0905	3.40718
0.09055	3.4075
0.0906	3.40783
0.09065	3.40815
0.0907	3.40783
0.09075	3.40815
0.0908	3.4088
0.09085	3.40945
0.0909	3.40945
0.09095	3.40945
0.091	3.41042
0.09105	3.41075
0.0911	3.41107
0.09115	3.41172
0.0912	3.41205
0.09125	3.41237
0.0913	3.41237
0.09135	3.41367
0.0914	3.41367
0.09145	3.41399
0.0915	3.41464
0.09155	3.41497
0.0916	3.41562
0.09165	3.41562
0.0917	3.41562
0.09175	3.41627
0.0918	3.41692
0.09185	3.41659
0.0919	3.41756
0.09195	3.41821
0.092	3.41854
0.09205	3.41919
0.0921	3.41984
0.09215	3.42016
0.0922	3.42049
0.09225	3.42146
0.0923	3.42178
0.09235	3.42211
0.0924	3.42308
0.09245	3.42341
0.0925	3.42438
0.09255	3.42438
0.0926	3.4247
0.09265	3.42503
0.0927	3.42568
0.09275	3.426
0.0928	3.42633
0.09285	3.42698
0.0929	3.4273
0.09295	3.4273
0.093	3.42795
0.09305	3.42827
0.0931	3.4286
0.09315	3.42925
0.0932	3.42957
0.09325	3.43022
0.0933	3.43055
0.09335	3.4312
0.0934	3.4312
0.09345	3.43217
0.0935	3.43217
0.09355	3.43347
0.0936	3.43379
0.09365	3.43379
0.0937	3.43509
0.09375	3.43541
0.0938	3.43574
0.09385	3.43606
0.0939	3.43671
0.09395	3.43736
0.094	3.43736
0.09405	3.43834
0.0941	3.43898
0.09415	3.43931
0.0942	3.43963
0.09425	3.44028
0.0943	3.44061
0.09435	3.44126
0.0944	3.44191
0.09445	3.44191
0.0945	3.44223
0.09455	3.44288
0.0946	3.4432
0.09465	3.4432
0.0947	3.44353
0.09475	3.44385
0.0948	3.44418
0.09485	3.4445
0.0949	3.44483
0.09495	3.44515
0.095	3.44515
0.09505	3.4458
0.0951	3.44612
0.09515	3.44612
0.0952	3.44677
0.09525	3.4471
0.0953	3.44677
0.09535	3.4471
0.0954	3.44742
0.09545	3.44742
0.0955	3.4471
0.09555	3.44775
0.0956	3.44742
0.09565	3.4471
0.0957	3.4471
0.09575	3.4471
0.0958	3.4471
0.09585	3.4471
0.0959	3.44677
0.09595	3.44742
0.096	3.44742
0.09605	3.44742
0.0961	3.4471
0.09615	3.44742
0.0962	3.44775
0.09625	3.44807
0.0963	3.44807
0.09635	3.4484
0.0964	3.44905
0.09645	3.44937
0.0965	3.44937
0.09655	3.45034
0.0966	3.45067
0.09665	3.45132
0.0967	3.45132
0.09675	3.45229
0.0968	3.45294
0.09685	3.45326
0.0969	3.45359
0.09695	3.45456
0.097	3.45489
0.09705	3.45521
0.0971	3.45554
0.09715	3.45586
0.0972	3.45586
0.09725	3.45651
0.0973	3.45651
0.09735	3.45683
0.0974	3.45716
0.09745	3.45748
0.0975	3.45781
0.09755	3.45813
0.0976	3.45813
0.09765	3.45813
0.0977	3.45813
0.09775	3.45813
0.0978	3.45813
0.09785	3.45878
0.0979	3.45878
0.09795	3.45878
0.098	3.45878
0.09805	3.45943
0.0981	3.45911
0.09815	3.45943
0.0982	3.45976
0.09825	3.46008
0.0983	3.4604
0.09835	3.46105
0.0984	3.4617
0.09845	3.4617
0.0985	3.4617
0.09855	3.46235
0.0986	3.46235
0.09865	3.46268
0.0987	3.463
0.09875	3.46333
0.0988	3.46365
0.09885	3.46333
0.0989	3.46397
0.09895	3.46397
0.099	3.46397
0.09905	3.46397
[truncated: 5,812 more rows]
