# Supplementary material for: An evolutionarily conserved glycine-tyrosine motif forms a folding core in outer membrane proteins
Source: PLoS One. 2017 Aug 3;12(8):e0182016. doi: 10.1371/journal.pone.0182016 (PMC5542473; doi:10.1371/journal.pone.0182016)
Supplement: S1 File — (ZIP) [file pone.0182016.s001.zip › OmpX stopflow RAW data/OmpX WT 4/ompx_wt_ch1_006.bka]

BIO-KINE ASCII FILE
_COMMENT	External device
_COMMENT	Kinetics measurement
_COMMENT	Y Unit : Volt, X Unit : s
_COMMENT	Timebase 1 = .00005 s 5001 pts
_COMMENT	Timebase 2 = .001 s 2749 pts
_COMMENT	Timebase 3 = .5 s 44 pts
_SFM	SFM-300 /S Advanced mode
_SFM	Ratio : S1: 950, S2: 950, S3: 100
_SFM	Content : S1: , S2: , S3:
_SFM	Concentration : S1: , S2: , S3:
_SFM	Total volume : 422 �l Flow : 14 mL/s
_SFM	Acquisition start : 10 ms before stop
_SFM	cuve=FC-08, s1=10 ml , s2=10 ml , s3=1.9 ml
_UNITX	s
_UNITY	Volt
_DELTAX	0
_DATA
1e-300	2.38876
5e-5	2.40499
1e-4	2.42187
1.5e-4	2.43874
2e-4	2.45594
2.5e-4	2.47314
3e-4	2.49132
3.5e-4	2.50917
4e-4	2.52669
4.5e-4	2.54454
5e-4	2.56109
5.5e-4	2.57862
6e-4	2.59452
6.5e-4	2.61107
7e-4	2.62633
7.5e-4	2.64158
8e-4	2.65521
8.5e-4	2.66852
9e-4	2.68085
9.5e-4	2.69221
0.001	2.70292
0.00105	2.71201
0.0011	2.72109
0.00115	2.72759
0.0012	2.73375
0.00125	2.73894
0.0013	2.74316
0.00135	2.74576
0.0014	2.74803
0.00145	2.74901
0.0015	2.74933
0.00155	2.74836
0.0016	2.74706
0.00165	2.74511
0.0017	2.74154
0.00175	2.73797
0.0018	2.73278
0.00185	2.72759
0.0019	2.72109
0.00195	2.71428
0.002	2.70649
0.00205	2.6987
0.0021	2.68961
0.00215	2.67988
0.0022	2.66949
0.00225	2.65911
0.0023	2.6484
0.00235	2.63704
0.0024	2.62535
0.00245	2.61367
0.0025	2.60101
0.00255	2.58901
0.0026	2.57667
0.00265	2.56499
0.0027	2.55298
0.00275	2.54097
0.0028	2.52994
0.00285	2.51923
0.0029	2.50852
0.00295	2.49878
0.003	2.49002
0.00305	2.48158
0.0031	2.47412
0.00315	2.4673
0.0032	2.46016
0.00325	2.45497
0.0033	2.44945
0.00335	2.44556
0.0034	2.44199
0.00345	2.43842
0.0035	2.43615
0.00355	2.43387
0.0036	2.43225
0.00365	2.43128
0.0037	2.42998
0.00375	2.42998
0.0038	2.42966
0.00385	2.42966
0.0039	2.42998
0.00395	2.42998
0.004	2.43095
0.00405	2.4316
0.0041	2.43258
0.00415	2.4342
0.0042	2.43582
0.00425	2.43777
0.0043	2.43972
0.00435	2.44231
0.0044	2.44491
0.00445	2.44783
0.0045	2.4514
0.00455	2.45497
0.0046	2.45854
0.00465	2.46276
0.0047	2.46698
0.00475	2.4712
0.0048	2.47639
0.00485	2.48093
0.0049	2.48613
0.00495	2.49132
0.005	2.49684
0.00505	2.50268
0.0051	2.50917
0.00515	2.51533
0.0052	2.52247
0.00525	2.52929
0.0053	2.53708
0.00535	2.54519
0.0054	2.55363
0.00545	2.56272
0.0055	2.57245
0.00555	2.58187
0.0056	2.5916
0.00565	2.60199
0.0057	2.61237
0.00575	2.62308
0.0058	2.63379
0.00585	2.64548
0.0059	2.65619
0.00595	2.66722
0.006	2.67825
0.00605	2.68961
0.0061	2.7
0.00615	2.71071
0.0062	2.72109
0.00625	2.73116
0.0063	2.74154
0.00635	2.75193
0.0064	2.76134
0.00645	2.77075
0.0065	2.78016
0.00655	2.78925
0.0066	2.79736
0.00665	2.8058
0.0067	2.81359
0.00675	2.82105
0.0068	2.82819
0.00685	2.83436
0.0069	2.84053
0.00695	2.84539
0.007	2.84994
0.00705	2.85416
0.0071	2.85708
0.00715	2.85967
0.0072	2.86097
0.00725	2.86195
0.0073	2.86227
0.00735	2.86097
0.0074	2.85967
0.00745	2.8574
0.0075	2.85481
0.00755	2.85124
0.0076	2.84702
0.00765	2.84215
0.0077	2.83631
0.00775	2.83047
0.0078	2.82397
0.00785	2.81716
0.0079	2.80969
0.00795	2.80191
0.008	2.79379
0.00805	2.78471
0.0081	2.77659
0.00815	2.76783
0.0082	2.75939
0.00825	2.7503
0.0083	2.74154
0.00835	2.73245
0.0084	2.72434
0.00845	2.7159
0.0085	2.70811
0.00855	2.7
0.0086	2.69253
0.00865	2.68539
0.0087	2.6789
0.00875	2.67274
0.0088	2.66625
0.00885	2.66041
0.0089	2.65554
0.00895	2.65067
0.009	2.64645
0.00905	2.6432
0.0091	2.64028
0.00915	2.63736
0.0092	2.63509
0.00925	2.63379
0.0093	2.63249
0.00935	2.63217
0.0094	2.63217
0.00945	2.63282
0.0095	2.63347
0.00955	2.63574
0.0096	2.63834
0.00965	2.64093
0.0097	2.64418
0.00975	2.64807
0.0098	2.65197
0.00985	2.65651
0.0099	2.66138
0.00995	2.66625
0.01	2.67111
0.01005	2.67598
0.0101	2.68118
0.01015	2.68637
0.0102	2.69156
0.01025	2.69643
0.0103	2.7013
0.01035	2.70552
0.0104	2.71006
0.01045	2.71428
0.0105	2.71785
0.01055	2.72109
0.0106	2.72402
0.01065	2.72694
0.0107	2.72986
0.01075	2.73213
0.0108	2.73375
0.01085	2.7357
0.0109	2.737
0.01095	2.73959
0.011	2.74154
0.01105	2.74349
0.0111	2.74641
0.01115	2.74868
0.0112	2.75193
0.01125	2.75517
0.0113	2.75972
0.01135	2.76426
0.0114	2.76945
0.01145	2.77594
0.0115	2.78243
0.01155	2.78957
0.0116	2.79769
0.01165	2.80677
0.0117	2.81651
0.01175	2.82625
0.0118	2.83728
0.01185	2.84896
0.0119	2.86032
0.01195	2.87266
0.012	2.88434
0.01205	2.89732
0.0121	2.90965
0.01215	2.92264
0.0122	2.93497
0.01225	2.9473
0.0123	2.95898
0.01235	2.97034
0.0124	2.98203
0.01245	2.99274
0.0125	3.0028
0.01255	3.01253
0.0126	3.02162
0.01265	3.03038
0.0127	3.03817
0.01275	3.04596
0.0128	3.05278
0.01285	3.05927
0.0129	3.06511
0.01295	3.07095
0.013	3.07582
0.01305	3.08036
0.0131	3.08491
0.01315	3.0888
0.0132	3.0927
0.01325	3.09692
0.0133	3.10049
0.01335	3.10341
0.0134	3.106
0.01345	3.10892
0.0135	3.11217
0.01355	3.11444
0.0136	3.11671
0.01365	3.11866
0.0137	3.12126
0.01375	3.12288
0.0138	3.12483
0.01385	3.1271
0.0139	3.12905
0.01395	3.13067
0.014	3.13197
0.01405	3.13391
0.0141	3.13521
0.01415	3.13651
0.0142	3.13878
0.01425	3.1404
0.0143	3.1417
0.01435	3.143
0.0144	3.1443
0.01445	3.14592
0.0145	3.14657
0.01455	3.14787
0.0146	3.14852
0.01465	3.15014
0.0147	3.15144
0.01475	3.15241
0.0148	3.15436
0.01485	3.15468
0.0149	3.15566
0.01495	3.15728
0.015	3.15825
0.01505	3.15923
0.0151	3.1602
0.01515	3.16053
0.0152	3.1615
0.01525	3.1628
0.0153	3.16312
0.01535	3.1641
0.0154	3.16475
0.01545	3.16539
0.0155	3.16637
0.01555	3.16669
0.0156	3.16702
0.01565	3.16767
0.0157	3.16799
0.01575	3.16864
0.0158	3.16896
0.01585	3.16961
0.0159	3.16994
0.01595	3.16994
0.016	3.17091
0.01605	3.17059
0.0161	3.17156
0.01615	3.17189
0.0162	3.17221
0.01625	3.17253
0.0163	3.17318
0.01635	3.17318
0.0164	3.17416
0.01645	3.17416
0.0165	3.17416
0.01655	3.17513
0.0166	3.17481
0.01665	3.17546
0.0167	3.17546
0.01675	3.17546
0.0168	3.1761
0.01685	3.1761
0.0169	3.1761
0.01695	3.17643
0.017	3.1761
0.01705	3.1761
0.0171	3.1761
0.01715	3.17578
0.0172	3.1761
0.01725	3.17643
0.0173	3.17578
0.01735	3.17643
0.0174	3.17643
0.01745	3.17643
0.0175	3.1774
0.01755	3.17675
0.0176	3.1774
0.01765	3.1774
0.0177	3.1774
0.01775	3.17773
0.0178	3.17805
0.01785	3.17838
0.0179	3.1787
0.01795	3.17903
0.018	3.17935
0.01805	3.17935
0.0181	3.18
0.01815	3.18
0.0182	3.18065
0.01825	3.18097
0.0183	3.1813
0.01835	3.1813
0.0184	3.1813
0.01845	3.18162
0.0185	3.18162
0.01855	3.18227
0.0186	3.18195
0.01865	3.18227
0.0187	3.1826
0.01875	3.18227
0.0188	3.1826
0.01885	3.1826
0.0189	3.18324
0.01895	3.1826
0.019	3.18324
0.01905	3.18357
0.0191	3.18324
0.01915	3.18389
0.0192	3.18389
0.01925	3.18487
0.0193	3.18552
0.01935	3.18584
0.0194	3.18649
0.01945	3.18746
0.0195	3.18779
0.01955	3.18909
0.0196	3.18973
0.01965	3.19103
0.0197	3.19168
0.01975	3.19233
0.0198	3.1933
0.01985	3.19428
0.0199	3.19558
0.01995	3.19623
0.02	3.1972
0.02005	3.19785
0.0201	3.19882
0.02015	3.20012
0.0202	3.20044
0.02025	3.20077
0.0203	3.20109
0.02035	3.20142
0.0204	3.20239
0.02045	3.20239
0.0205	3.20239
0.02055	3.20304
0.0206	3.20337
0.02065	3.20337
0.0207	3.20369
0.02075	3.20337
0.0208	3.20401
0.02085	3.20369
0.0209	3.20466
0.02095	3.20499
0.021	3.20564
0.02105	3.20661
0.0211	3.20694
0.02115	3.20726
0.0212	3.20791
0.02125	3.20921
0.0213	3.20921
0.02135	3.20986
0.0214	3.21083
0.02145	3.21115
0.0215	3.21213
0.02155	3.21245
0.0216	3.21343
0.02165	3.2144
0.0217	3.21472
0.02175	3.21537
0.0218	3.2157
0.02185	3.21635
0.0219	3.217
0.02195	3.21797
0.022	3.21862
0.02205	3.21894
0.0221	3.21959
0.02215	3.22024
0.0222	3.22089
0.02225	3.22122
0.0223	3.22219
0.02235	3.22284
0.0224	3.22381
0.02245	3.22479
0.0225	3.22511
0.02255	3.22608
0.0226	3.22673
0.02265	3.22706
0.0227	3.22803
0.02275	3.22868
0.0228	3.22933
0.02285	3.22998
0.0229	3.2303
0.02295	3.2303
0.023	3.23095
0.02305	3.2316
0.0231	3.2316
0.02315	3.23193
0.0232	3.23225
0.02325	3.23193
0.0233	3.23257
0.02335	3.23257
0.0234	3.23257
0.02345	3.23257
0.0235	3.2329
0.02355	3.23257
0.0236	3.23257
0.02365	3.23257
0.0237	3.23225
0.02375	3.2329
0.0238	3.2329
0.02385	3.23257
0.0239	3.2329
0.02395	3.23355
0.024	3.23355
0.02405	3.2342
0.0241	3.23485
0.02415	3.23517
0.0242	3.23582
0.02425	3.23647
0.0243	3.23712
0.02435	3.23777
0.0244	3.23842
0.02445	3.23939
0.0245	3.24004
0.02455	3.24101
0.0246	3.24134
0.02465	3.24231
0.0247	3.24296
0.02475	3.24361
0.0248	3.24458
0.02485	3.24458
0.0249	3.24523
0.02495	3.24523
0.025	3.24588
0.02505	3.24621
0.0251	3.24685
0.02515	3.24718
0.0252	3.2475
0.02525	3.2475
0.0253	3.24815
0.02535	3.24848
0.0254	3.2488
0.02545	3.24913
0.0255	3.24913
0.02555	3.24978
0.0256	3.24978
0.02565	3.25042
0.0257	3.25075
0.02575	3.2514
0.0258	3.25172
0.02585	3.25205
0.0259	3.2527
0.02595	3.25335
0.026	3.25432
0.02605	3.25464
0.0261	3.25562
0.02615	3.25594
0.0262	3.25692
0.02625	3.25789
0.0263	3.25821
0.02635	3.25854
0.0264	3.25951
0.02645	3.26016
0.0265	3.26049
0.02655	3.26113
0.0266	3.26178
0.02665	3.26243
0.0267	3.26276
0.02675	3.26308
0.0268	3.26308
0.02685	3.26406
0.0269	3.26438
0.02695	3.26503
0.027	3.26568
0.02705	3.266
0.0271	3.266
0.02715	3.26633
0.0272	3.26665
0.02725	3.26698
0.0273	3.2673
0.02735	3.26795
0.0274	3.26795
0.02745	3.26827
0.0275	3.26892
0.02755	3.26957
0.0276	3.26957
0.02765	3.27022
0.0277	3.27022
0.02775	3.27087
0.0278	3.2712
0.02785	3.27152
0.0279	3.27152
0.02795	3.27152
0.028	3.27217
0.02805	3.27184
0.0281	3.27217
0.02815	3.27184
0.0282	3.27217
0.02825	3.27217
0.0283	3.27217
0.02835	3.27184
0.0284	3.27217
0.02845	3.27249
0.0285	3.27249
0.02855	3.27282
0.0286	3.27282
0.02865	3.27379
0.0287	3.27412
0.02875	3.27444
0.0288	3.27477
0.02885	3.27509
0.0289	3.27574
0.02895	3.27671
0.029	3.27671
0.02905	3.27769
0.0291	3.27834
0.02915	3.27866
0.0292	3.27963
0.02925	3.28061
0.0293	3.28126
0.02935	3.28158
0.0294	3.28223
0.02945	3.28255
0.0295	3.28353
0.02955	3.28385
0.0296	3.28483
0.02965	3.28515
0.0297	3.2858
0.02975	3.28645
0.0298	3.28677
0.02985	3.2871
0.0299	3.28742
0.02995	3.28807
0.03	3.28872
0.03005	3.28872
0.0301	3.28969
0.03015	3.29034
0.0302	3.29067
0.03025	3.29099
0.0303	3.29132
0.03035	3.29197
0.0304	3.29294
0.03045	3.29359
0.0305	3.29391
0.03055	3.29456
0.0306	3.29489
0.03065	3.29521
0.0307	3.29619
0.03075	3.29651
0.0308	3.29716
0.03085	3.29781
0.0309	3.29846
0.03095	3.29911
0.031	3.29943
0.03105	3.30008
0.0311	3.30073
0.03115	3.30138
0.0312	3.3017
0.03125	3.30235
0.0313	3.30365
0.03135	3.3043
0.0314	3.30527
0.03145	3.30625
0.0315	3.30722
0.03155	3.30819
0.0316	3.30917
0.03165	3.31014
0.0317	3.31079
0.03175	3.31176
0.0318	3.31274
0.03185	3.31339
0.0319	3.31468
0.03195	3.31468
0.032	3.31566
0.03205	3.31663
0.0321	3.31663
0.03215	3.31696
0.0322	3.31793
0.03225	3.31825
0.0323	3.31858
0.03235	3.31955
0.0324	3.31988
0.03245	3.32053
0.0325	3.32118
0.03255	3.3215
0.0326	3.32118
0.03265	3.32182
0.0327	3.32247
0.03275	3.3228
0.0328	3.32345
0.03285	3.32312
0.0329	3.32377
0.03295	3.32442
0.033	3.32507
0.03305	3.32442
0.0331	3.32539
0.03315	3.32539
0.0332	3.32572
0.03325	3.32637
0.0333	3.32669
0.03335	3.32637
0.0334	3.32702
0.03345	3.32702
0.0335	3.32702
0.03355	3.32702
0.0336	3.32767
0.03365	3.32767
0.0337	3.32767
0.03375	3.32767
0.0338	3.32799
0.03385	3.32799
0.0339	3.32799
0.03395	3.32864
0.034	3.32864
0.03405	3.32961
0.0341	3.32994
0.03415	3.33059
0.0342	3.33091
0.03425	3.33156
0.0343	3.33253
0.03435	3.33318
0.0344	3.33383
0.03445	3.33448
0.0345	3.33578
0.03455	3.3361
0.0346	3.3374
0.03465	3.33838
0.0347	3.33838
0.03475	3.33967
0.0348	3.34032
0.03485	3.34065
0.0349	3.3413
0.03495	3.34195
0.035	3.34259
0.03505	3.34292
0.0351	3.34357
0.03515	3.34357
0.0352	3.34389
0.03525	3.34422
0.0353	3.34487
0.03535	3.34487
0.0354	3.34487
0.03545	3.34487
0.0355	3.34519
0.03555	3.34519
0.0356	3.34519
0.03565	3.34552
0.0357	3.34552
0.03575	3.34552
0.0358	3.34552
0.03585	3.34616
0.0359	3.34584
0.03595	3.34584
0.036	3.34616
0.03605	3.34616
0.0361	3.34649
0.03615	3.34681
0.0362	3.34714
0.03625	3.34714
0.0363	3.34746
0.03635	3.34746
0.0364	3.34811
0.03645	3.34811
0.0365	3.34811
0.03655	3.34844
0.0366	3.34844
0.03665	3.34876
0.0367	3.34909
0.03675	3.34941
0.0368	3.34941
0.03685	3.34941
0.0369	3.34973
0.03695	3.34973
0.037	3.35006
0.03705	3.35038
0.0371	3.35038
0.03715	3.35071
0.0372	3.35071
0.03725	3.35136
0.0373	3.35201
0.03735	3.35233
0.0374	3.35298
0.03745	3.3533
0.0375	3.35395
0.03755	3.35493
0.0376	3.3559
0.03765	3.35687
0.0377	3.35785
0.03775	3.35882
0.0378	3.36012
0.03785	3.36109
0.0379	3.36174
0.03795	3.36304
0.038	3.36401
0.03805	3.36499
0.0381	3.36629
0.03815	3.36726
0.0382	3.36856
0.03825	3.36953
0.0383	3.37083
0.03835	3.37148
0.0384	3.37245
0.03845	3.37375
0.0385	3.3744
0.03855	3.37537
0.0386	3.37602
0.03865	3.37732
0.0387	3.37765
0.03875	3.37862
0.0388	3.37927
0.03885	3.38024
0.0389	3.38057
0.03895	3.38122
0.039	3.38122
0.03905	3.38186
0.0391	3.38186
0.03915	3.38186
0.0392	3.38219
0.03925	3.38251
0.0393	3.38219
0.03935	3.38251
0.0394	3.38284
0.03945	3.38284
0.0395	3.38284
0.03955	3.38219
0.0396	3.38219
0.03965	3.38251
0.0397	3.38219
0.03975	3.38219
0.0398	3.38186
0.03985	3.38186
0.0399	3.38186
0.03995	3.38154
0.04	3.38186
0.04005	3.38154
0.0401	3.38154
0.04015	3.38186
0.0402	3.38186
0.04025	3.38154
0.0403	3.38122
0.04035	3.38154
0.0404	3.38154
0.04045	3.38186
0.0405	3.38219
0.04055	3.38219
0.0406	3.38219
0.04065	3.38316
0.0407	3.38251
0.04075	3.38349
0.0408	3.38349
0.04085	3.38446
0.0409	3.38479
0.04095	3.38543
0.041	3.38576
0.04105	3.38673
0.0411	3.38673
0.04115	3.38738
0.0412	3.38803
0.04125	3.38868
0.0413	3.38933
0.04135	3.38998
0.0414	3.39063
0.04145	3.3916
0.0415	3.3916
0.04155	3.39257
0.0416	3.3929
0.04165	3.39387
0.0417	3.39452
0.04175	3.39517
0.0418	3.39582
0.04185	3.39679
0.0419	3.39679
0.04195	3.39744
0.042	3.39809
0.04205	3.39874
0.0421	3.39907
0.04215	3.39971
0.0422	3.40036
0.04225	3.40101
0.0423	3.40101
0.04235	3.40166
0.0424	3.40166
0.04245	3.40231
0.0425	3.40231
0.04255	3.40296
0.0426	3.40393
0.04265	3.40393
0.0427	3.40458
0.04275	3.40458
0.0428	3.40491
0.04285	3.40556
0.0429	3.40588
0.04295	3.40685
0.043	3.4075
0.04305	3.40783
0.0431	3.40848
0.04315	3.40913
0.0432	3.40945
0.04325	3.4101
0.0433	3.41107
0.04335	3.41172
0.0434	3.41237
0.04345	3.41335
0.0435	3.41367
0.04355	3.41464
0.0436	3.41497
0.04365	3.41627
0.0437	3.41724
0.04375	3.41789
0.0438	3.41919
0.04385	3.41984
0.0439	3.42113
0.04395	3.42211
0.044	3.42341
0.04405	3.42406
0.0441	3.4247
0.04415	3.42568
0.0442	3.426
0.04425	3.42665
0.0443	3.42698
0.04435	3.4273
0.0444	3.42763
0.04445	3.42827
0.0445	3.42827
0.04455	3.4286
0.0446	3.42827
0.04465	3.4286
0.0447	3.4286
0.04475	3.42827
0.0448	3.4286
0.04485	3.4286
0.0449	3.4286
0.04495	3.4286
0.045	3.4286
0.04505	3.4286
0.0451	3.42892
0.04515	3.4286
0.0452	3.42892
0.04525	3.42925
0.0453	3.42957
0.04535	3.42957
0.0454	3.43022
0.04545	3.43022
0.0455	3.43087
0.04555	3.43184
0.0456	3.43249
0.04565	3.43282
0.0457	3.43412
0.04575	3.43477
0.0458	3.43541
0.04585	3.43704
0.0459	3.43769
0.04595	3.43866
0.046	3.43996
0.04605	3.44093
0.0461	3.44255
0.04615	3.44353
0.0462	3.44483
0.04625	3.44612
0.0463	3.4471
0.04635	3.4484
0.0464	3.45002
0.04645	3.45164
0.0465	3.45262
0.04655	3.45391
0.0466	3.45521
0.04665	3.45619
0.0467	3.45781
0.04675	3.45911
0.0468	3.46008
0.04685	3.46105
0.0469	3.46203
0.04695	3.463
0.047	3.4643
0.04705	3.46495
0.0471	3.46592
0.04715	3.46625
0.0472	3.46787
0.04725	3.46852
0.0473	3.46884
0.04735	3.46917
0.0474	3.46982
0.04745	3.47014
0.0475	3.47014
0.04755	3.47014
0.0476	3.47047
0.04765	3.47014
0.0477	3.46949
0.04775	3.46949
0.0478	3.46949
0.04785	3.46884
0.0479	3.46884
0.04795	3.46819
0.048	3.46787
0.04805	3.4669
0.0481	3.46625
0.04815	3.46592
0.0482	3.46527
0.04825	3.46495
0.0483	3.46495
0.04835	3.46462
0.0484	3.46397
0.04845	3.46397
0.0485	3.46365
0.04855	3.46333
0.0486	3.46333
0.04865	3.463
0.0487	3.46268
0.04875	3.46333
0.0488	3.463
0.04885	3.463
0.0489	3.46365
0.04895	3.46365
0.049	3.46365
0.04905	3.46462
0.0491	3.4643
0.04915	3.46462
0.0492	3.46527
0.04925	3.46592
0.0493	3.4669
0.04935	3.46754
0.0494	3.46819
0.04945	3.46852
0.0495	3.46949
0.04955	3.46982
0.0496	3.47047
0.04965	3.47144
0.0497	3.47241
0.04975	3.47339
0.0498	3.47404
0.04985	3.47468
0.0499	3.47598
0.04995	3.47663
0.05	3.47728
0.05005	3.47761
0.0501	3.47825
0.05015	3.47923
0.0502	3.47988
0.05025	3.48053
0.0503	3.48118
0.05035	3.48182
0.0504	3.48247
0.05045	3.4828
0.0505	3.48345
0.05055	3.4841
0.0506	3.48474
0.05065	3.48539
0.0507	3.48539
0.05075	3.48669
0.0508	3.48702
0.05085	3.48767
0.0509	3.48831
0.05095	3.48831
0.051	3.48896
0.05105	3.48961
0.0511	3.49026
0.05115	3.49059
0.0512	3.49059
0.05125	3.49156
0.0513	3.49156
0.05135	3.49188
0.0514	3.49188
0.05145	3.49286
0.0515	3.49286
0.05155	3.49318
0.0516	3.49416
0.05165	3.49416
0.0517	3.49481
0.05175	3.49513
0.0518	3.49578
0.05185	3.49643
0.0519	3.49675
0.05195	3.49708
0.052	3.49805
0.05205	3.4987
0.0521	3.49902
0.05215	3.49967
0.0522	3.50097
0.05225	3.5013
0.0523	3.50227
0.05235	3.50292
0.0524	3.50292
0.05245	3.50389
0.0525	3.50422
0.05255	3.50454
0.0526	3.50519
0.05265	3.50552
0.0527	3.50584
0.05275	3.50584
0.0528	3.50584
0.05285	3.50584
0.0529	3.50552
0.05295	3.50552
0.053	3.50584
0.05305	3.50552
0.0531	3.50552
0.05315	3.50552
0.0532	3.50584
0.05325	3.50552
0.0533	3.50649
0.05335	3.50616
0.0534	3.50649
0.05345	3.50714
0.0535	3.50779
0.05355	3.50811
0.0536	3.50844
0.05365	3.50909
0.0537	3.50973
0.05375	3.51038
0.0538	3.51136
0.05385	3.51168
0.0539	3.51233
0.05395	3.51233
0.054	3.5133
0.05405	3.5133
0.0541	3.51395
0.05415	3.51428
0.0542	3.5146
0.05425	3.51558
0.0543	3.5159
0.05435	3.51655
0.0544	3.51687
0.05445	3.51752
0.0545	3.51817
0.05455	3.51882
0.0546	3.51915
0.05465	3.5198
0.0547	3.52077
0.05475	3.52077
0.0548	3.52109
0.05485	3.52142
0.0549	3.52142
0.05495	3.52174
0.055	3.52174
0.05505	3.52207
0.0551	3.52207
0.05515	3.52174
0.0552	3.52239
0.05525	3.52174
0.0553	3.52174
0.05535	3.52174
0.0554	3.52174
0.05545	3.52174
0.0555	3.52174
0.05555	3.52174
0.0556	3.52174
0.05565	3.52142
0.0557	3.52174
0.05575	3.52239
0.0558	3.52239
0.05585	3.52239
0.0559	3.52337
0.05595	3.52337
0.056	3.52401
0.05605	3.52434
0.0561	3.52531
0.05615	3.52564
0.0562	3.52596
0.05625	3.52694
0.0563	3.52758
0.05635	3.52823
0.0564	3.52953
0.05645	3.53051
0.0565	3.53115
0.05655	3.53213
0.0566	3.5331
0.05665	3.53375
0.0567	3.53472
0.05675	3.5357
0.0568	3.53667
0.05685	3.53765
0.0569	3.53797
0.05695	3.53894
0.057	3.54057
0.05705	3.54089
0.0571	3.54154
0.05715	3.54219
0.0572	3.54284
0.05725	3.54316
0.0573	3.54414
0.05735	3.54479
0.0574	3.54511
0.05745	3.54576
0.0575	3.54608
0.05755	3.54641
0.0576	3.54738
0.05765	3.54706
0.0577	3.54771
0.05775	3.54803
0.0578	3.54868
0.05785	3.54836
0.0579	3.54868
0.05795	3.54868
0.058	3.549
0.05805	3.54933
0.0581	3.54965
0.05815	3.54933
0.0582	3.54965
0.05825	3.54998
0.0583	3.5503
0.05835	3.5503
0.0584	3.55063
0.05845	3.55095
0.0585	3.55095
0.05855	3.5516
0.0586	3.5516
0.05865	3.55193
0.0587	3.55225
0.05875	3.55257
0.0588	3.55322
0.05885	3.55387
0.0589	3.55387
0.05895	3.55452
0.059	3.55452
0.05905	3.55517
0.0591	3.5555
0.05915	3.55614
0.0592	3.55647
0.05925	3.55712
0.0593	3.55744
0.05935	3.55842
0.0594	3.55907
0.05945	3.55971
0.0595	3.56036
0.05955	3.56069
0.0596	3.56166
0.05965	3.56328
0.0597	3.56361
0.05975	3.56458
0.0598	3.56556
0.05985	3.56653
0.0599	3.5675
0.05995	3.56848
0.06	3.56913
0.06005	3.5701
0.0601	3.57107
0.06015	3.57237
0.0602	3.5727
0.06025	3.57399
0.0603	3.57497
0.06035	3.57562
0.0604	3.57594
0.06045	3.57627
0.0605	3.57724
0.06055	3.57756
0.0606	3.57821
0.06065	3.57854
0.0607	3.57886
0.06075	3.57886
0.0608	3.57886
0.06085	3.57984
0.0609	3.57984
0.06095	3.58016
0.061	3.58016
0.06105	3.58049
0.0611	3.58081
0.06115	3.58113
0.0612	3.58146
0.06125	3.58211
0.0613	3.58211
0.06135	3.58276
0.0614	3.58276
0.06145	3.58341
0.0615	3.58373
0.06155	3.58438
0.0616	3.58503
0.06165	3.58535
0.0617	3.586
0.06175	3.58633
0.0618	3.58665
0.06185	3.58763
0.0619	3.58763
0.06195	3.58892
0.062	3.58892
0.06205	3.58957
0.0621	3.5899
0.06215	3.59087
0.0622	3.59055
0.06225	3.5912
0.0623	3.59152
0.06235	3.59087
0.0624	3.59152
0.06245	3.59184
0.0625	3.59152
0.06255	3.59152
0.0626	3.59152
0.06265	3.59217
0.0627	3.59249
0.06275	3.59217
0.0628	3.59217
0.06285	3.59217
0.0629	3.59282
0.06295	3.59314
0.063	3.59314
0.06305	3.59412
0.0631	3.59412
0.06315	3.59477
0.0632	3.59444
0.06325	3.59541
0.0633	3.59606
0.06335	3.59704
0.0634	3.59736
0.06345	3.59834
0.0635	3.59931
0.06355	3.59898
0.0636	3.60028
0.06365	3.60093
0.0637	3.60191
0.06375	3.60288
0.0638	3.6032
0.06385	3.60418
0.0639	3.6045
0.06395	3.60483
0.064	3.60548
0.06405	3.6058
0.0641	3.60612
0.06415	3.60645
0.0642	3.60645
0.06425	3.60677
0.0643	3.60677
0.06435	3.60677
0.0644	3.6071
0.06445	3.60677
0.0645	3.6071
0.06455	3.60677
0.0646	3.60742
0.06465	3.60742
0.0647	3.60742
0.06475	3.60775
0.0648	3.6084
0.06485	3.60872
0.0649	3.60937
0.06495	3.61002
0.065	3.61034
0.06505	3.61132
0.0651	3.61164
0.06515	3.61294
0.0652	3.61391
0.06525	3.61489
0.0653	3.61521
0.06535	3.61651
0.0654	3.61716
0.06545	3.61846
0.0655	3.61878
0.06555	3.61943
0.0656	3.6204
0.06565	3.62105
0.0657	3.62138
0.06575	3.62138
0.0658	3.62268
0.06585	3.62268
0.0659	3.623
0.06595	3.62333
0.066	3.62365
0.06605	3.623
0.0661	3.62333
0.06615	3.62397
0.0662	3.62397
0.06625	3.62365
0.0663	3.62397
0.06635	3.62397
0.0664	3.62397
0.06645	3.62397
0.0665	3.6243
0.06655	3.6243
0.0666	3.62462
0.06665	3.62495
0.0667	3.6256
0.06675	3.62625
0.0668	3.6269
0.06685	3.62722
0.0669	3.62819
0.06695	3.62884
0.067	3.62982
0.06705	3.63047
0.0671	3.63111
0.06715	3.63209
0.0672	3.63306
0.06725	3.63371
0.0673	3.63436
0.06735	3.63501
0.0674	3.63566
0.06745	3.63631
0.0675	3.63728
0.06755	3.63761
0.0676	3.6389
0.06765	3.63923
0.0677	3.6402
0.06775	3.64053
0.0678	3.64118
0.06785	3.64182
0.0679	3.64247
0.06795	3.64345
0.068	3.64345
0.06805	3.6441
0.0681	3.64539
0.06815	3.64539
0.0682	3.64637
0.06825	3.64669
0.0683	3.64734
0.06835	3.64799
0.0684	3.64831
0.06845	3.64864
0.0685	3.64896
0.06855	3.64961
0.0686	3.64994
0.06865	3.65026
0.0687	3.65091
0.06875	3.65124
0.0688	3.65188
0.06885	3.65188
0.0689	3.65221
0.06895	3.65286
0.069	3.65286
0.06905	3.65286
0.0691	3.65351
0.06915	3.65318
0.0692	3.65286
0.06925	3.65286
0.0693	3.65286
0.06935	3.65253
0.0694	3.65286
0.06945	3.65286
0.0695	3.65286
0.06955	3.65253
0.0696	3.65253
0.06965	3.65221
0.0697	3.65253
0.06975	3.65188
0.0698	3.65221
0.06985	3.65188
0.0699	3.65156
0.06995	3.65188
0.07	3.65188
0.07005	3.65156
0.0701	3.65188
0.07015	3.65156
0.0702	3.65156
0.07025	3.65221
0.0703	3.65221
0.07035	3.65253
0.0704	3.65286
0.07045	3.65351
0.0705	3.65416
0.07055	3.65481
0.0706	3.65481
0.07065	3.65578
0.0707	3.6561
0.07075	3.65708
0.0708	3.65773
0.07085	3.65838
0.0709	3.65967
0.07095	3.66
0.071	3.6613
0.07105	3.66195
0.0711	3.66259
0.07115	3.66422
0.0712	3.66454
0.07125	3.66616
0.0713	3.66714
0.07135	3.66811
0.0714	3.66973
0.07145	3.67103
0.0715	3.67168
0.07155	3.6733
0.0716	3.67395
0.07165	3.67525
0.0717	3.67687
0.07175	3.67785
0.0718	3.67882
0.07185	3.67915
0.0719	3.6798
0.07195	3.68044
0.072	3.68109
0.07205	3.68109
0.0721	3.68109
0.07215	3.68109
0.0722	3.68142
0.07225	3.68109
0.0723	3.68077
0.07235	3.68077
0.0724	3.68044
0.07245	3.68044
0.0725	3.6798
0.07255	3.68012
0.0726	3.67915
0.07265	3.67947
0.0727	3.67882
0.07275	3.67882
0.0728	3.67915
0.07285	3.67915
0.0729	3.67915
0.07295	3.67882
0.073	3.6785
0.07305	3.6785
0.0731	3.67915
0.07315	3.67915
0.0732	3.67915
0.07325	3.6798
0.0733	3.67947
0.07335	3.6798
0.0734	3.6798
0.07345	3.68012
0.0735	3.68044
0.07355	3.68077
0.0736	3.68109
0.07365	3.68109
0.0737	3.68142
0.07375	3.68174
0.0738	3.68207
0.07385	3.68174
0.0739	3.68207
0.07395	3.68174
0.074	3.68207
0.07405	3.68239
0.0741	3.68174
0.07415	3.68207
0.0742	3.68239
0.07425	3.68272
0.0743	3.68272
0.07435	3.68272
0.0744	3.68304
0.07445	3.68369
0.0745	3.68369
0.07455	3.68466
0.0746	3.68499
0.07465	3.68531
0.0747	3.68531
0.07475	3.68661
0.0748	3.68694
0.07485	3.68726
0.0749	3.68823
0.07495	3.68921
0.075	3.69018
0.07505	3.69148
0.0751	3.69213
0.07515	3.69343
0.0752	3.6944
0.07525	3.69602
0.0753	3.697
0.07535	3.69829
0.0754	3.69959
0.07545	3.70024
0.0755	3.70122
0.07555	3.70219
0.0756	3.70316
0.07565	3.70414
0.0757	3.70479
0.07575	3.70543
0.0758	3.70608
0.07585	3.70608
0.0759	3.70673
0.07595	3.70673
0.076	3.70706
0.07605	3.70706
0.0761	3.70706
0.07615	3.70641
0.0762	3.70641
0.07625	3.70673
0.0763	3.70673
0.07635	3.70608
0.0764	3.70543
0.07645	3.70576
0.0765	3.70511
0.07655	3.70511
0.0766	3.70479
0.07665	3.70446
0.0767	3.70414
0.07675	3.70349
0.0768	3.70316
0.07685	3.70316
0.0769	3.70219
0.07695	3.70251
0.077	3.70186
0.07705	3.70219
0.0771	3.70186
0.07715	3.70186
0.0772	3.70186
0.07725	3.70186
0.0773	3.70219
0.07735	3.70251
0.0774	3.70251
0.07745	3.70381
0.0775	3.70381
0.07755	3.70414
0.0776	3.70511
0.07765	3.70576
0.0777	3.70576
0.07775	3.70673
0.0778	3.70771
0.07785	3.709
0.0779	3.70965
0.07795	3.7103
0.078	3.71095
0.07805	3.7116
0.0781	3.71257
0.07815	3.71387
0.0782	3.7142
0.07825	3.71517
0.0783	3.71647
0.07835	3.71679
0.0784	3.71777
0.07845	3.71842
0.0785	3.71971
0.07855	3.72069
0.0786	3.72101
0.07865	3.72231
0.0787	3.72296
0.07875	3.72361
0.0788	3.72458
0.07885	3.72556
0.0789	3.72588
0.07895	3.72653
0.079	3.72718
0.07905	3.72783
0.0791	3.7288
0.07915	3.72978
0.0792	3.7301
0.07925	3.73042
0.0793	3.7314
0.07935	3.7314
0.0794	3.73205
0.07945	3.73237
0.0795	3.73237
0.07955	3.73302
0.0796	3.73367
0.07965	3.73399
0.0797	3.73432
0.07975	3.73432
0.0798	3.73497
0.07985	3.73497
0.0799	3.73562
0.07995	3.73529
0.08	3.73562
0.08005	3.73627
0.0801	3.73627
0.08015	3.73659
0.0802	3.73692
0.08025	3.73692
0.0803	3.73756
0.08035	3.73756
0.0804	3.73756
0.08045	3.73789
0.0805	3.73789
0.08055	3.73789
0.0806	3.73854
0.08065	3.73919
0.0807	3.73886
0.08075	3.73951
0.0808	3.73951
0.08085	3.74016
0.0809	3.74016
0.08095	3.74049
0.081	3.74113
0.08105	3.74146
0.0811	3.74211
0.08115	3.74276
0.0812	3.74276
0.08125	3.74308
0.0813	3.74341
0.08135	3.74341
0.0814	3.74438
0.08145	3.74406
0.0815	3.74373
0.08155	3.74438
0.0816	3.7447
0.08165	3.7447
0.0817	3.7447
0.08175	3.7447
0.0818	3.74503
0.08185	3.74503
0.0819	3.74535
0.08195	3.7447
0.082	3.74568
0.08205	3.74535
0.0821	3.74535
0.08215	3.74503
0.0822	3.74568
0.08225	3.746
0.0823	3.74568
0.08235	3.74633
0.0824	3.74665
0.08245	3.74698
0.0825	3.74698
0.08255	3.7473
0.0826	3.74763
0.08265	3.74795
0.0827	3.74795
0.08275	3.74827
0.0828	3.7486
0.08285	3.7486
0.0829	3.7486
0.08295	3.7486
0.083	3.7486
0.08305	3.74892
0.0831	3.74892
0.08315	3.7486
0.0832	3.7486
0.08325	3.74892
0.0833	3.74892
0.08335	3.7486
0.0834	3.74827
0.08345	3.74795
0.0835	3.74827
0.08355	3.74795
0.0836	3.74795
0.08365	3.74763
0.0837	3.74763
0.08375	3.74827
0.0838	3.74763
0.08385	3.74795
0.0839	3.74795
0.08395	3.7486
0.084	3.74827
0.08405	3.74925
0.0841	3.74957
0.08415	3.7499
0.0842	3.75022
0.08425	3.7512
0.0843	3.75184
0.08435	3.75249
0.0844	3.75314
0.08445	3.75347
0.0845	3.75444
0.08455	3.75477
0.0846	3.75574
0.08465	3.75639
0.0847	3.75704
0.08475	3.75801
0.0848	3.75866
0.08485	3.75963
0.0849	3.75996
0.08495	3.76061
0.085	3.76191
0.08505	3.76255
0.0851	3.76288
0.08515	3.76353
0.0852	3.7645
0.08525	3.76548
0.0853	3.76645
0.08535	3.7671
0.0854	3.76807
0.08545	3.76937
0.0855	3.77034
0.08555	3.77132
0.0856	3.77229
0.08565	3.77326
0.0857	3.77391
0.08575	3.77521
0.0858	3.77586
0.08585	3.77716
0.0859	3.77781
0.08595	3.77846
0.086	3.77943
0.08605	3.78073
0.0861	3.78105
0.08615	3.7817
0.0862	3.78235
0.08625	3.783
0.0863	3.78333
0.08635	3.78397
0.0864	3.7843
0.08645	3.78495
0.0865	3.78527
0.08655	3.78625
0.0866	3.7869
0.08665	3.78722
0.0867	3.78787
0.08675	3.78852
0.0868	3.78884
0.08685	3.78949
0.0869	3.79047
0.08695	3.79079
0.087	3.79144
0.08705	3.79176
0.0871	3.79209
0.08715	3.79241
0.0872	3.79306
0.08725	3.79306
0.0873	3.79306
0.08735	3.79339
0.0874	3.79371
0.08745	3.79404
0.0875	3.79371
0.08755	3.79404
0.0876	3.79436
0.08765	3.79436
0.0877	3.79501
0.08775	3.79501
0.0878	3.79501
0.08785	3.79501
0.0879	3.79501
0.08795	3.79533
0.088	3.79533
0.08805	3.79566
0.0881	3.79566
0.08815	3.79566
0.0882	3.79598
0.08825	3.79598
0.0883	3.79598
0.08835	3.79631
0.0884	3.79631
0.08845	3.79598
0.0885	3.79598
0.08855	3.79631
0.0886	3.79598
0.08865	3.79631
0.0887	3.79598
0.08875	3.79566
0.0888	3.79566
0.08885	3.79566
0.0889	3.79533
0.08895	3.79566
0.089	3.79566
0.08905	3.79566
0.0891	3.79533
0.08915	3.79566
0.0892	3.79533
0.08925	3.79501
0.0893	3.79533
0.08935	3.79533
0.0894	3.79566
0.08945	3.79533
0.0895	3.79566
0.08955	3.79566
0.0896	3.79533
0.08965	3.79566
0.0897	3.79598
0.08975	3.79631
0.0898	3.79663
0.08985	3.79663
0.0899	3.79728
0.08995	3.79761
0.09	3.79793
0.09005	3.79858
0.0901	3.79923
0.09015	3.8002
0.0902	3.80085
0.09025	3.8015
0.0903	3.80215
0.09035	3.8028
0.0904	3.80345
0.09045	3.80442
0.0905	3.80507
0.09055	3.80572
0.0906	3.80702
0.09065	3.80702
0.0907	3.80767
0.09075	3.80864
0.0908	3.80896
0.09085	3.80961
0.0909	3.81026
0.09095	3.81091
0.091	3.81124
0.09105	3.81221
0.0911	3.81286
0.09115	3.81318
0.0912	3.81383
0.09125	3.81448
0.0913	3.81481
0.09135	3.81513
0.0914	3.81481
0.09145	3.81578
0.0915	3.81546
0.09155	3.81546
0.0916	3.81578
0.09165	3.81578
0.0917	3.81578
0.09175	3.81546
0.0918	3.81546
0.09185	3.81513
0.0919	3.81481
0.09195	3.81481
0.092	3.81513
0.09205	3.81481
0.0921	3.81448
0.09215	3.81416
0.0922	3.81416
0.09225	3.81416
0.0923	3.81383
0.09235	3.81416
0.0924	3.81416
0.09245	3.81383
0.0925	3.81383
0.09255	3.81448
0.0926	3.81416
0.09265	3.81416
0.0927	3.81481
0.09275	3.81546
0.0928	3.81578
0.09285	3.8161
0.0929	3.8161
0.09295	3.81643
0.093	3.81675
0.09305	3.8174
0.0931	3.81773
0.09315	3.81805
0.0932	3.81935
0.09325	3.81935
0.0933	3.82
0.09335	3.8213
0.0934	3.8213
0.09345	3.82227
0.0935	3.82324
0.09355	3.82357
0.0936	3.82422
0.09365	3.82487
0.0937	3.82552
0.09375	3.82649
0.0938	3.82681
0.09385	3.82746
0.0939	3.82811
0.09395	3.82844
0.094	3.82876
0.09405	3.82909
0.0941	3.83006
0.09415	3.83006
0.0942	3.83071
0.09425	3.83168
0.0943	3.83168
0.09435	3.83233
0.0944	3.83266
0.09445	3.8333
0.0945	3.83363
0.09455	3.83395
0.0946	3.83428
0.09465	3.83525
0.0947	3.83525
0.09475	3.8359
0.0948	3.83655
0.09485	3.83687
0.0949	3.83752
0.09495	3.83785
0.095	3.83817
0.09505	3.83817
0.0951	3.8385
0.09515	3.83915
0.0952	3.83915
0.09525	3.83947
0.0953	3.83947
0.09535	3.8398
0.0954	3.84012
0.09545	3.84012
0.0955	3.84012
0.09555	3.84044
0.0956	3.84044
0.09565	3.84109
0.0957	3.84142
0.09575	3.84207
0.0958	3.84207
0.09585	3.84207
0.0959	3.84239
0.09595	3.84337
0.096	3.84337
0.09605	3.84434
0.0961	3.84434
0.09615	3.84499
0.0962	3.84499
0.09625	3.84564
0.0963	3.84596
0.09635	3.84629
0.0964	3.84661
0.09645	3.84661
0.0965	3.84726
0.09655	3.84758
0.0966	3.84758
0.09665	3.84791
0.0967	3.84823
0.09675	3.84856
0.0968	3.84823
0.09685	3.84856
0.0969	3.84823
0.09695	3.84856
0.097	3.84888
0.09705	3.84856
0.0971	3.84823
0.09715	3.84888
0.0972	3.84856
0.09725	3.84856
0.0973	3.84856
0.09735	3.84856
0.0974	3.84856
0.09745	3.84888
0.0975	3.84856
0.09755	3.84888
0.0976	3.84888
0.09765	3.84921
0.0977	3.84921
0.09775	3.84953
0.0978	3.85018
0.09785	3.84986
0.0979	3.85018
0.09795	3.85083
0.098	3.85148
0.09805	3.85148
0.0981	3.85213
0.09815	3.85245
0.0982	3.85278
0.09825	3.8531
0.0983	3.85343
0.09835	3.85408
0.0984	3.85408
0.09845	3.85537
0.0985	3.85537
0.09855	3.85602
0.0986	3.85635
0.09865	3.857
0.0987	3.85732
0.09875	3.85797
0.0988	3.85829
0.09885	3.85862
0.0989	3.85959
0.09895	3.85959
0.099	3.86024
0.09905	3.86089
[truncated: 5,812 more rows]
