# Supplementary material for: An evolutionarily conserved glycine-tyrosine motif forms a folding core in outer membrane proteins
Source: PLoS One. 2017 Aug 3;12(8):e0182016. doi: 10.1371/journal.pone.0182016 (PMC5542473; doi:10.1371/journal.pone.0182016)
Supplement: S1 File — (ZIP) [file pone.0182016.s001.zip › OmpX stopflow RAW data/OmpX WT 4/ompx_wt_ch1_008.bka]

BIO-KINE ASCII FILE
_COMMENT	External device
_COMMENT	Kinetics measurement
_COMMENT	Y Unit : Volt, X Unit : s
_COMMENT	Timebase 1 = .00005 s 5001 pts
_COMMENT	Timebase 2 = .001 s 2749 pts
_COMMENT	Timebase 3 = .5 s 44 pts
_SFM	SFM-300 /S Advanced mode
_SFM	Ratio : S1: 950, S2: 950, S3: 100
_SFM	Content : S1: , S2: , S3:
_SFM	Concentration : S1: , S2: , S3:
_SFM	Total volume : 422 �l Flow : 14 mL/s
_SFM	Acquisition start : 10 ms before stop
_SFM	cuve=FC-08, s1=10 ml , s2=10 ml , s3=1.9 ml
_UNITX	s
_UNITY	Volt
_DELTAX	0
_DATA
1e-300	2.31217
5e-5	2.33002
1e-4	2.34982
1.5e-4	2.36929
2e-4	2.38974
2.5e-4	2.41083
3e-4	2.43225
3.5e-4	2.45367
4e-4	2.47542
4.5e-4	2.49748
5e-4	2.5202
5.5e-4	2.54195
6e-4	2.56434
6.5e-4	2.58641
7e-4	2.60815
7.5e-4	2.62925
8e-4	2.65132
8.5e-4	2.67209
9e-4	2.69253
9.5e-4	2.71266
0.001	2.73213
0.00105	2.75095
0.0011	2.7688
0.00115	2.78633
0.0012	2.80288
0.00125	2.81911
0.0013	2.83371
0.00135	2.84799
0.0014	2.86032
0.00145	2.87298
0.0015	2.88402
0.00155	2.89408
0.0016	2.90349
0.00165	2.9116
0.0017	2.91907
0.00175	2.92556
0.0018	2.93075
0.00185	2.93497
0.0019	2.93789
0.00195	2.94081
0.002	2.94211
0.00205	2.94243
0.0021	2.94178
0.00215	2.94016
0.0022	2.93789
0.00225	2.93399
0.0023	2.92913
0.00235	2.92393
0.0024	2.91712
0.00245	2.90998
0.0025	2.90057
0.00255	2.89116
0.0026	2.88077
0.00265	2.86909
0.0027	2.85675
0.00275	2.8441
0.0028	2.83014
0.00285	2.81554
0.0029	2.80093
0.00295	2.78568
0.003	2.7701
0.00305	2.75322
0.0031	2.73667
0.00315	2.7198
0.0032	2.7026
0.00325	2.68604
0.0033	2.66884
0.00335	2.65229
0.0034	2.63606
0.00345	2.61984
0.0035	2.60361
0.00355	2.58868
0.0036	2.57375
0.00365	2.55915
0.0037	2.54584
0.00375	2.53254
0.0038	2.5202
0.00385	2.50819
0.0039	2.49748
0.00395	2.48677
0.004	2.47736
0.00405	2.46828
0.0041	2.46016
0.00415	2.45302
0.0042	2.44588
0.00425	2.44004
0.0043	2.43485
0.00435	2.43063
0.0044	2.42673
0.00445	2.42349
0.0045	2.42122
0.00455	2.41927
0.0046	2.4183
0.00465	2.41797
0.0047	2.41895
0.00475	2.42024
0.0048	2.42187
0.00485	2.42511
0.0049	2.42868
0.00495	2.43322
0.005	2.43874
0.00505	2.44491
0.0051	2.45205
0.00515	2.45984
0.0052	2.46892
0.00525	2.47834
0.0053	2.48872
0.00535	2.49976
0.0054	2.51209
0.00545	2.52507
0.0055	2.5387
0.00555	2.55331
0.0056	2.56888
0.00565	2.58479
0.0057	2.60134
0.00575	2.61886
0.0058	2.63704
0.00585	2.65619
0.0059	2.67566
0.00595	2.69513
0.006	2.71493
0.00605	2.73537
0.0061	2.7555
0.00615	2.77594
0.0062	2.79639
0.00625	2.81683
0.0063	2.83663
0.00635	2.85578
0.0064	2.87525
0.00645	2.89408
0.0065	2.9116
0.00655	2.9288
0.0066	2.94568
0.00665	2.96158
0.0067	2.97683
0.00675	2.99014
0.0068	3.00377
0.00685	3.01578
0.0069	3.02746
0.00695	3.03752
0.007	3.04661
0.00705	3.05472
0.0071	3.06186
0.00715	3.06836
0.0072	3.0729
0.00725	3.07679
0.0073	3.08004
0.00735	3.08199
0.0074	3.08231
0.00745	3.08199
0.0075	3.08134
0.00755	3.07907
0.0076	3.07582
0.00765	3.0716
0.0077	3.06641
0.00775	3.05992
0.0078	3.05278
0.00785	3.04466
0.0079	3.03525
0.00795	3.02584
0.008	3.01546
0.00805	3.00345
0.0081	2.99014
0.00815	2.97716
0.0082	2.96353
0.00825	2.94892
0.0083	2.93367
0.00835	2.91777
0.0084	2.90219
0.00845	2.88564
0.0085	2.86876
0.00855	2.85189
0.0086	2.83404
0.00865	2.81651
0.0087	2.79866
0.00875	2.78114
0.0088	2.76329
0.00885	2.74608
0.0089	2.72888
0.00895	2.71168
0.009	2.69513
0.00905	2.67923
0.0091	2.66398
0.00915	2.64905
0.0092	2.63542
0.00925	2.62243
0.0093	2.61043
0.00935	2.59874
0.0094	2.58933
0.00945	2.58024
0.0095	2.57245
0.00955	2.56466
0.0096	2.55947
0.00965	2.55525
0.0097	2.55168
0.00975	2.54974
0.0098	2.54941
0.00985	2.54974
0.0099	2.55136
0.00995	2.55363
0.01	2.55752
0.01005	2.56109
0.0101	2.56596
0.01015	2.5718
0.0102	2.57732
0.01025	2.58349
0.0103	2.59063
0.01035	2.59777
0.0104	2.60523
0.01045	2.61335
0.0105	2.62211
0.01055	2.6312
0.0106	2.64028
0.01065	2.6497
0.0107	2.65943
0.01075	2.66949
0.0108	2.67988
0.01085	2.69091
0.0109	2.7013
0.01095	2.71233
0.011	2.72337
0.01105	2.73473
0.0111	2.74576
0.01115	2.75744
0.0112	2.76945
0.01125	2.78081
0.0113	2.79282
0.01135	2.8045
0.0114	2.81651
0.01145	2.82819
0.0115	2.8402
0.01155	2.85286
0.0116	2.86487
0.01165	2.87688
0.0117	2.88888
0.01175	2.90089
0.0118	2.91322
0.01185	2.92426
0.0119	2.93627
0.01195	2.94698
0.012	2.95769
0.01205	2.9684
0.0121	2.97846
0.01215	2.98917
0.0122	2.99858
0.01225	3.00799
0.0123	3.01708
0.01235	3.02552
0.0124	3.03395
0.01245	3.04207
0.0125	3.04921
0.01255	3.05635
0.0126	3.06284
0.01265	3.06933
0.0127	3.07485
0.01275	3.08101
0.0128	3.08523
0.01285	3.08978
0.0129	3.09432
0.01295	3.09756
0.013	3.10146
0.01305	3.10438
0.0131	3.10698
0.01315	3.10925
0.0132	3.1112
0.01325	3.11314
0.0133	3.11444
0.01335	3.11606
0.0134	3.11671
0.01345	3.11801
0.0135	3.11898
0.01355	3.11931
0.0136	3.11996
0.01365	3.12028
0.0137	3.12028
0.01375	3.12093
0.0138	3.12061
0.01385	3.12126
0.0139	3.12126
0.01395	3.12061
0.014	3.12158
0.01405	3.12126
0.0141	3.12093
0.01415	3.12093
0.0142	3.12093
0.01425	3.12061
0.0143	3.12028
0.01435	3.12061
0.0144	3.12028
0.01445	3.12061
0.0145	3.12061
0.01455	3.12061
0.0146	3.12028
0.01465	3.12061
0.0147	3.12061
0.01475	3.12061
0.0148	3.12093
0.01485	3.12093
0.0149	3.12126
0.01495	3.12158
0.015	3.12191
0.01505	3.12255
0.0151	3.1232
0.01515	3.12385
0.0152	3.1245
0.01525	3.12515
0.0153	3.12612
0.01535	3.1271
0.0154	3.12807
0.01545	3.12872
0.0155	3.12969
0.01555	3.13067
0.0156	3.13132
0.01565	3.13262
0.0157	3.13359
0.01575	3.13456
0.0158	3.13521
0.01585	3.13619
0.0159	3.13651
0.01595	3.13716
0.016	3.13748
0.01605	3.13846
0.0161	3.13878
0.01615	3.13911
0.0162	3.13911
0.01625	3.14008
0.0163	3.14008
0.01635	3.14008
0.0164	3.1404
0.01645	3.1404
0.0165	3.14073
0.01655	3.1404
0.0166	3.14105
0.01665	3.14138
0.0167	3.14138
0.01675	3.14138
0.0168	3.14138
0.01685	3.14138
0.0169	3.14105
0.01695	3.14105
0.017	3.14073
0.01705	3.1404
0.0171	3.1404
0.01715	3.13976
0.0172	3.13976
0.01725	3.13943
0.0173	3.13943
0.01735	3.13846
0.0174	3.13846
0.01745	3.13846
0.0175	3.13748
0.01755	3.13748
0.0176	3.13716
0.01765	3.13683
0.0177	3.13683
0.01775	3.13683
0.0178	3.13651
0.01785	3.13716
0.0179	3.13651
0.01795	3.13683
0.018	3.13683
0.01805	3.13748
0.0181	3.13813
0.01815	3.13781
0.0182	3.13846
0.01825	3.13846
0.0183	3.13911
0.01835	3.13943
0.0184	3.13976
0.01845	3.1404
0.0185	3.14105
0.01855	3.1417
0.0186	3.14268
0.01865	3.14268
0.0187	3.14365
0.01875	3.14462
0.0188	3.14527
0.01885	3.14592
0.0189	3.1469
0.01895	3.14787
0.019	3.14852
0.01905	3.14917
0.0191	3.14982
0.01915	3.15111
0.0192	3.15209
0.01925	3.15274
0.0193	3.15371
0.01935	3.15436
0.0194	3.15533
0.01945	3.15598
0.0195	3.15696
0.01955	3.15793
0.0196	3.15858
0.01965	3.15955
0.0197	3.16053
0.01975	3.1615
0.0198	3.16182
0.01985	3.1628
0.0199	3.16377
0.01995	3.16475
0.02	3.16572
0.02005	3.16604
0.0201	3.16669
0.02015	3.16734
0.0202	3.16799
0.02025	3.16832
0.0203	3.16864
0.02035	3.16896
0.0204	3.16896
0.02045	3.16929
0.0205	3.16961
0.02055	3.16961
0.0206	3.16929
0.02065	3.16961
0.0207	3.16961
0.02075	3.16961
0.0208	3.16961
0.02085	3.16961
0.0209	3.16994
0.02095	3.17059
0.021	3.17026
0.02105	3.17124
0.0211	3.17124
0.02115	3.17221
0.0212	3.17286
0.02125	3.17286
0.0213	3.17416
0.02135	3.17481
0.0214	3.17546
0.02145	3.17643
0.0215	3.17708
0.02155	3.17838
0.0216	3.17903
0.02165	3.18032
0.0217	3.1813
0.02175	3.18227
0.0218	3.18292
0.02185	3.18389
0.0219	3.18487
0.02195	3.18584
0.022	3.18681
0.02205	3.18714
0.0221	3.18811
0.02215	3.18844
0.0222	3.18941
0.02225	3.18973
0.0223	3.19006
0.02235	3.19071
0.0224	3.19071
0.02245	3.19038
0.0225	3.19071
0.02255	3.19071
0.0226	3.19071
0.02265	3.19071
0.0227	3.19038
0.02275	3.19038
0.0228	3.19006
0.02285	3.18973
0.0229	3.18973
0.02295	3.18909
0.023	3.18876
0.02305	3.18876
0.0231	3.18844
0.02315	3.18746
0.0232	3.18811
0.02325	3.18811
0.0233	3.18779
0.02335	3.18779
0.0234	3.18746
0.02345	3.18746
0.0235	3.18714
0.02355	3.18746
0.0236	3.18714
0.02365	3.18746
0.0237	3.18779
0.02375	3.18811
0.0238	3.18844
0.02385	3.18909
0.0239	3.19038
0.02395	3.19136
0.024	3.19201
0.02405	3.19298
0.0241	3.19395
0.02415	3.19493
0.0242	3.19655
0.02425	3.19752
0.0243	3.1985
0.02435	3.19947
0.0244	3.20142
0.02445	3.20207
0.0245	3.20401
0.02455	3.20466
0.0246	3.20629
0.02465	3.20726
0.0247	3.20823
0.02475	3.20921
0.0248	3.21018
0.02485	3.2118
0.0249	3.21245
0.02495	3.2131
0.025	3.21408
0.02505	3.21505
0.0251	3.21505
0.02515	3.21537
0.0252	3.2157
0.02525	3.21635
0.0253	3.21635
0.02535	3.21635
0.0254	3.21635
0.02545	3.21602
0.0255	3.2157
0.02555	3.21602
0.0256	3.21537
0.02565	3.21505
0.0257	3.21408
0.02575	3.21408
0.0258	3.21343
0.02585	3.21278
0.0259	3.21245
0.02595	3.21213
0.026	3.21148
0.02605	3.21115
0.0261	3.21018
0.02615	3.21018
0.0262	3.20986
0.02625	3.20953
0.0263	3.20921
0.02635	3.20888
0.0264	3.20856
0.02645	3.20856
0.0265	3.20856
0.02655	3.20823
0.0266	3.20856
0.02665	3.20921
0.0267	3.20888
0.02675	3.20888
0.0268	3.20986
0.02685	3.21018
0.0269	3.21083
0.02695	3.21115
0.027	3.21213
0.02705	3.2131
0.0271	3.21375
0.02715	3.2144
0.0272	3.21537
0.02725	3.21602
0.0273	3.217
0.02735	3.21829
0.0274	3.21927
0.02745	3.21992
0.0275	3.22089
0.02755	3.22186
0.0276	3.22251
0.02765	3.22381
0.0277	3.22446
0.02775	3.22511
0.0278	3.22576
0.02785	3.22738
0.0279	3.22803
0.02795	3.22836
0.028	3.229
0.02805	3.22998
0.0281	3.23063
0.02815	3.23095
0.0282	3.2316
0.02825	3.2329
0.0283	3.2329
0.02835	3.23322
0.0284	3.23387
0.02845	3.2342
0.0285	3.23452
0.02855	3.23517
0.0286	3.23517
0.02865	3.23582
0.0287	3.2355
0.02875	3.23614
0.0288	3.23614
0.02885	3.23647
0.0289	3.23679
0.02895	3.23712
0.029	3.23679
0.02905	3.23679
0.0291	3.23712
0.02915	3.23777
0.0292	3.23842
0.02925	3.23842
0.0293	3.23874
0.02935	3.23971
0.0294	3.24004
0.02945	3.24036
0.0295	3.24134
0.02955	3.24166
0.0296	3.24264
0.02965	3.24296
0.0297	3.24361
0.02975	3.24458
0.0298	3.24458
0.02985	3.24588
0.0299	3.24621
0.02995	3.24718
0.03	3.2475
0.03005	3.24848
0.0301	3.2488
0.03015	3.24945
0.0302	3.2501
0.03025	3.25107
0.0303	3.2514
0.03035	3.25237
0.0304	3.25302
0.03045	3.25399
0.0305	3.25464
0.03055	3.25562
0.0306	3.25627
0.03065	3.25692
0.0307	3.25692
0.03075	3.25821
0.0308	3.25919
0.03085	3.25984
0.0309	3.26113
0.03095	3.26178
0.031	3.26276
0.03105	3.26308
0.0311	3.26341
0.03115	3.26438
0.0312	3.2647
0.03125	3.26535
0.0313	3.26568
0.03135	3.266
0.0314	3.26665
0.03145	3.26665
0.0315	3.26665
0.03155	3.26665
0.0316	3.26698
0.03165	3.26665
0.0317	3.266
0.03175	3.266
0.0318	3.26568
0.03185	3.26568
0.0319	3.26503
0.03195	3.2647
0.032	3.26438
0.03205	3.26406
0.0321	3.26341
0.03215	3.26308
0.0322	3.26308
0.03225	3.26276
0.0323	3.26308
0.03235	3.26276
0.0324	3.26308
0.03245	3.26243
0.0325	3.26308
0.03255	3.26341
0.0326	3.26373
0.03265	3.26438
0.0327	3.26503
0.03275	3.26535
0.0328	3.26633
0.03285	3.2673
0.0329	3.26827
0.03295	3.2686
0.033	3.2699
0.03305	3.27087
0.0331	3.27217
0.03315	3.27314
0.0332	3.27477
0.03325	3.27606
0.0333	3.27704
0.03335	3.27834
0.0334	3.27931
0.03345	3.28061
0.0335	3.28191
0.03355	3.28288
0.0336	3.28418
0.03365	3.28548
0.0337	3.28677
0.03375	3.28807
0.0338	3.28969
0.03385	3.29067
0.0339	3.29229
0.03395	3.29294
0.034	3.29424
0.03405	3.29521
0.0341	3.29619
0.03415	3.29683
0.0342	3.29716
0.03425	3.29813
0.0343	3.29846
0.03435	3.29911
0.0344	3.29911
0.03445	3.29943
0.0345	3.29976
0.03455	3.29976
0.0346	3.29976
0.03465	3.29943
0.0347	3.30008
0.03475	3.29976
0.0348	3.29976
0.03485	3.30008
0.0349	3.30008
0.03495	3.29976
0.035	3.30008
0.03505	3.29943
0.0351	3.30008
0.03515	3.29976
0.0352	3.29976
0.03525	3.29976
0.0353	3.29976
0.03535	3.29943
0.0354	3.29976
0.03545	3.29943
0.0355	3.29943
0.03555	3.29943
0.0356	3.29911
0.03565	3.29976
0.0357	3.29976
0.03575	3.29976
0.0358	3.29976
0.03585	3.30008
0.0359	3.30008
0.03595	3.30073
0.036	3.30105
0.03605	3.30105
0.0361	3.3004
0.03615	3.30138
0.0362	3.30138
0.03625	3.30138
0.0363	3.30203
0.03635	3.30268
0.0364	3.30235
0.03645	3.30268
0.0365	3.30268
0.03655	3.30333
0.0366	3.30365
0.03665	3.3043
0.0367	3.30462
0.03675	3.30495
0.0368	3.3056
0.03685	3.30527
0.0369	3.30657
0.03695	3.30625
0.037	3.3069
0.03705	3.3069
0.0371	3.30722
0.03715	3.30787
0.0372	3.30787
0.03725	3.30787
0.0373	3.30852
0.03735	3.30917
0.0374	3.31014
0.03745	3.31047
0.0375	3.31079
0.03755	3.31144
0.0376	3.31209
0.03765	3.31339
0.0377	3.31371
0.03775	3.31436
0.0378	3.31566
0.03785	3.31631
0.0379	3.31728
0.03795	3.31793
0.038	3.31858
0.03805	3.31988
0.0381	3.32085
0.03815	3.3215
0.0382	3.32247
0.03825	3.32312
0.0383	3.32377
0.03835	3.32475
0.0384	3.32539
0.03845	3.32637
0.0385	3.32702
0.03855	3.32799
0.0386	3.32896
0.03865	3.32961
0.0387	3.33026
0.03875	3.33124
0.0388	3.33188
0.03885	3.33253
0.0389	3.33351
0.03895	3.33448
0.039	3.33545
0.03905	3.33643
0.0391	3.33643
0.03915	3.33708
0.0392	3.33773
0.03925	3.33838
0.0393	3.3387
0.03935	3.33935
0.0394	3.34032
0.03945	3.34032
0.0395	3.34097
0.03955	3.3413
0.0396	3.34195
0.03965	3.34259
0.0397	3.34259
0.03975	3.34292
0.0398	3.34324
0.03985	3.34422
0.0399	3.34454
0.03995	3.34519
0.04	3.34584
0.04005	3.34616
0.0401	3.34714
0.04015	3.34779
0.0402	3.34811
0.04025	3.34909
0.0403	3.34941
0.04035	3.35038
0.0404	3.35103
0.04045	3.35168
0.0405	3.35168
0.04055	3.35233
0.0406	3.35298
0.04065	3.35298
0.0407	3.3533
0.04075	3.35395
0.0408	3.35428
0.04085	3.3546
0.0409	3.3546
0.04095	3.35558
0.041	3.35525
0.04105	3.3559
0.0411	3.3559
0.04115	3.3559
0.0412	3.35687
0.04125	3.35655
0.0413	3.35687
0.04135	3.35752
0.0414	3.35687
0.04145	3.35752
0.0415	3.35785
0.04155	3.35785
0.0416	3.35817
0.04165	3.35785
0.0417	3.35817
0.04175	3.35752
0.0418	3.35817
0.04185	3.35817
0.0419	3.3585
0.04195	3.35882
0.042	3.35915
0.04205	3.35915
0.0421	3.36012
0.04215	3.3598
0.0422	3.36044
0.04225	3.36077
0.0423	3.36142
0.04235	3.36109
0.0424	3.36207
0.04245	3.36239
0.0425	3.36272
0.04255	3.36337
0.0426	3.36369
0.04265	3.36434
0.0427	3.36466
0.04275	3.36499
0.0428	3.36564
0.04285	3.36629
0.0429	3.36694
0.04295	3.36758
0.043	3.36791
0.04305	3.36856
0.0431	3.36888
0.04315	3.36953
0.0432	3.36986
0.04325	3.37051
0.0433	3.37051
0.04335	3.37148
0.0434	3.37148
0.04345	3.37213
0.0435	3.37245
0.04355	3.37278
0.0436	3.3731
0.04365	3.37343
0.0437	3.37343
0.04375	3.37408
0.0438	3.37375
0.04385	3.37408
0.0439	3.37472
0.04395	3.37408
0.044	3.3744
0.04405	3.3744
0.0441	3.3744
0.04415	3.37472
0.0442	3.3744
0.04425	3.37472
0.0443	3.37472
0.04435	3.37505
0.0444	3.37505
0.04445	3.37505
0.0445	3.3757
0.04455	3.37602
0.0446	3.37635
0.04465	3.37667
0.0447	3.37732
0.04475	3.37765
0.0448	3.37829
0.04485	3.37894
0.0449	3.37959
0.04495	3.38057
0.045	3.38089
0.04505	3.38251
0.0451	3.38316
0.04515	3.38414
0.0452	3.38543
0.04525	3.38641
0.0453	3.38803
0.04535	3.38868
0.0454	3.3903
0.04545	3.39063
0.0455	3.3929
0.04555	3.39322
0.0456	3.3942
0.04565	3.39582
0.0457	3.39712
0.04575	3.39777
0.0458	3.39907
0.04585	3.40036
0.0459	3.40134
0.04595	3.40264
0.046	3.40393
0.04605	3.40458
0.0461	3.40523
0.04615	3.40685
0.0462	3.40815
0.04625	3.40913
0.0463	3.41042
0.04635	3.4114
0.0464	3.41237
0.04645	3.41399
0.0465	3.41464
0.04655	3.41529
0.0466	3.41659
0.04665	3.41724
0.0467	3.41821
0.04675	3.41919
0.0468	3.41919
0.04685	3.42049
0.0469	3.42113
0.04695	3.42113
0.047	3.42243
0.04705	3.42276
0.0471	3.42276
0.04715	3.42341
0.0472	3.42341
0.04725	3.42373
0.0473	3.42406
0.04735	3.42438
0.0474	3.4247
0.04745	3.4247
0.0475	3.42535
0.04755	3.42535
0.0476	3.42568
0.04765	3.42568
0.0477	3.42633
0.04775	3.42633
0.0478	3.42633
0.04785	3.42665
0.0479	3.42665
0.04795	3.42665
0.048	3.42665
0.04805	3.42698
0.0481	3.42698
0.04815	3.42665
0.0482	3.42633
0.04825	3.42633
0.0483	3.42665
0.04835	3.42633
0.0484	3.426
0.04845	3.42568
0.0485	3.42535
0.04855	3.42535
0.0486	3.42503
0.04865	3.4247
0.0487	3.4247
0.04875	3.42438
0.0488	3.4247
0.04885	3.42406
0.0489	3.42438
0.04895	3.42406
0.049	3.42373
0.04905	3.42406
0.0491	3.42341
0.04915	3.42341
0.0492	3.42341
0.04925	3.42341
0.0493	3.42373
0.04935	3.42341
0.0494	3.42373
0.04945	3.42373
0.0495	3.42406
0.04955	3.42406
0.0496	3.42438
0.04965	3.4247
0.0497	3.42503
0.04975	3.42535
0.0498	3.42568
0.04985	3.42665
0.0499	3.42698
0.04995	3.42698
0.05	3.42698
0.05005	3.42795
0.0501	3.4286
0.05015	3.42892
0.0502	3.42892
0.05025	3.42957
0.0503	3.43022
0.05035	3.43055
0.0504	3.43087
0.05045	3.43087
0.0505	3.43217
0.05055	3.43217
0.0506	3.43314
0.05065	3.43412
0.0507	3.43477
0.05075	3.43541
0.0508	3.43574
0.05085	3.43704
0.0509	3.43769
0.05095	3.43866
0.051	3.43931
0.05105	3.43996
0.0511	3.44093
0.05115	3.44191
0.0512	3.44255
0.05125	3.44385
0.0513	3.44418
0.05135	3.44548
0.0514	3.44612
0.05145	3.4471
0.0515	3.44807
0.05155	3.44905
0.0516	3.45002
0.05165	3.45099
0.0517	3.45164
0.05175	3.45294
0.0518	3.45391
0.05185	3.45489
0.0519	3.45586
0.05195	3.45651
0.052	3.45748
0.05205	3.45878
0.0521	3.45911
0.05215	3.46008
0.0522	3.46073
0.05225	3.46138
0.0523	3.46203
0.05235	3.46203
0.0524	3.46268
0.05245	3.463
0.0525	3.46333
0.05255	3.463
0.0526	3.46365
0.05265	3.463
0.0527	3.46333
0.05275	3.46333
0.0528	3.46333
0.05285	3.46365
0.0529	3.46397
0.05295	3.46397
0.053	3.4643
0.05305	3.46462
0.0531	3.46495
0.05315	3.4656
0.0532	3.46592
0.05325	3.46657
0.0533	3.4669
0.05335	3.46787
0.0534	3.46852
0.05345	3.46917
0.0535	3.46949
0.05355	3.47014
0.0536	3.47111
0.05365	3.47144
0.0537	3.47274
0.05375	3.47306
0.0538	3.47436
0.05385	3.47533
0.0539	3.47566
0.05395	3.47663
0.054	3.47761
0.05405	3.47825
0.0541	3.47923
0.05415	3.4802
0.0542	3.48085
0.05425	3.48182
0.0543	3.48247
0.05435	3.48312
0.0544	3.48377
0.05445	3.48507
0.0545	3.48604
0.05455	3.48702
0.0546	3.48767
0.05465	3.48864
0.0547	3.48929
0.05475	3.48994
0.0548	3.49059
0.05485	3.49124
0.0549	3.49188
0.05495	3.49286
0.055	3.49351
0.05505	3.49448
0.0551	3.49448
0.05515	3.49578
0.0552	3.4961
0.05525	3.49675
0.0553	3.49708
0.05535	3.49838
0.0554	3.49838
0.05545	3.49902
0.0555	3.49967
0.05555	3.50065
0.0556	3.50065
0.05565	3.5013
0.0557	3.50162
0.05575	3.50162
0.0558	3.50227
0.05585	3.50259
0.0559	3.50227
0.05595	3.50292
0.056	3.50259
0.05605	3.50292
0.0561	3.50324
0.05615	3.50357
0.0562	3.50357
0.05625	3.50389
0.0563	3.50422
0.05635	3.50454
0.0564	3.50487
0.05645	3.50454
0.0565	3.50487
0.05655	3.50519
0.0566	3.50552
0.05665	3.50519
0.0567	3.50552
0.05675	3.50584
0.0568	3.50584
0.05685	3.50584
0.0569	3.50616
0.05695	3.50616
0.057	3.50584
0.05705	3.50584
0.0571	3.50584
0.05715	3.50519
0.0572	3.50552
0.05725	3.50487
0.0573	3.50519
0.05735	3.50487
0.0574	3.50487
0.05745	3.50454
0.0575	3.50422
0.05755	3.50454
0.0576	3.50422
0.05765	3.50422
0.0577	3.50422
0.05775	3.50389
0.0578	3.50357
0.05785	3.50389
0.0579	3.50324
0.05795	3.50324
0.058	3.50357
0.05805	3.50357
0.0581	3.50324
0.05815	3.50357
0.0582	3.50324
0.05825	3.50324
0.0583	3.50324
0.05835	3.50357
0.0584	3.50357
0.05845	3.50324
0.0585	3.50324
0.05855	3.50389
0.0586	3.50454
0.05865	3.50487
0.0587	3.50552
0.05875	3.50584
0.0588	3.50649
0.05885	3.50714
0.0589	3.50779
0.05895	3.50811
0.059	3.50909
0.05905	3.50941
0.0591	3.51038
0.05915	3.51103
0.0592	3.51136
0.05925	3.51233
0.0593	3.51298
0.05935	3.5133
0.0594	3.51395
0.05945	3.51428
0.0595	3.51525
0.05955	3.51558
0.0596	3.51655
0.05965	3.5172
0.0597	3.51752
0.05975	3.5185
0.0598	3.51915
0.05985	3.52012
0.0599	3.52044
0.05995	3.52142
0.06	3.52207
0.06005	3.52272
0.0601	3.52337
0.06015	3.52434
0.0602	3.52531
0.06025	3.52564
0.0603	3.52694
0.06035	3.52758
0.0604	3.52791
0.06045	3.52921
0.0605	3.53018
0.06055	3.53051
0.0606	3.53148
0.06065	3.53278
0.0607	3.53343
0.06075	3.53408
0.0608	3.53472
0.06085	3.53635
0.0609	3.537
0.06095	3.53765
0.061	3.53862
0.06105	3.53894
0.0611	3.53959
0.06115	3.54024
0.0612	3.54089
0.06125	3.54089
0.0613	3.54154
0.06135	3.54154
0.0614	3.54154
0.06145	3.54154
0.0615	3.54219
0.06155	3.54219
0.0616	3.54251
0.06165	3.54251
0.0617	3.54316
0.06175	3.54349
0.0618	3.54414
0.06185	3.54414
0.0619	3.54414
0.06195	3.54446
0.062	3.54479
0.06205	3.54543
0.0621	3.54608
0.06215	3.54641
0.0622	3.54706
0.06225	3.54771
0.0623	3.54836
0.06235	3.54933
0.0624	3.54933
0.06245	3.54998
0.0625	3.5503
0.06255	3.5516
0.0626	3.5516
0.06265	3.55257
0.0627	3.55355
0.06275	3.5542
0.0628	3.55452
0.06285	3.5555
0.0629	3.55647
0.06295	3.55679
0.063	3.55744
0.06305	3.55809
0.0631	3.55907
0.06315	3.55907
0.0632	3.55939
0.06325	3.56004
0.0633	3.56069
0.06335	3.56036
0.0634	3.56101
0.06345	3.56199
0.0635	3.56199
0.06355	3.56264
0.0636	3.56328
0.06365	3.56361
0.0637	3.56426
0.06375	3.56491
0.0638	3.56556
0.06385	3.56588
0.0639	3.56653
0.06395	3.56718
0.064	3.56815
0.06405	3.56815
0.0641	3.56913
0.06415	3.56978
0.0642	3.57042
0.06425	3.57075
0.0643	3.57107
0.06435	3.57172
0.0644	3.57172
0.06445	3.57237
0.0645	3.57205
0.06455	3.5727
0.0646	3.57237
0.06465	3.57302
0.0647	3.57237
0.06475	3.57172
0.0648	3.5714
0.06485	3.5714
0.0649	3.57075
0.06495	3.57075
0.065	3.5701
0.06505	3.56945
0.0651	3.56913
0.06515	3.56913
0.0652	3.56848
0.06525	3.56815
0.0653	3.56815
0.06535	3.56783
0.0654	3.56718
0.06545	3.56718
0.0655	3.56653
0.06555	3.56685
0.0656	3.56653
0.06565	3.56685
0.0657	3.56653
0.06575	3.56653
0.0658	3.56653
0.06585	3.56653
0.0659	3.56685
0.06595	3.56685
0.066	3.56718
0.06605	3.5675
0.0661	3.56783
0.06615	3.56783
0.0662	3.56815
0.06625	3.56815
0.0663	3.56913
0.06635	3.5688
0.0664	3.56945
0.06645	3.56978
0.0665	3.56978
0.06655	3.5701
0.0666	3.57042
0.06665	3.57075
0.0667	3.57075
0.06675	3.5714
0.0668	3.5714
0.06685	3.5714
0.0669	3.57237
0.06695	3.57205
0.067	3.5727
0.06705	3.57335
0.0671	3.57399
0.06715	3.57399
0.0672	3.57432
0.06725	3.57432
0.0673	3.57562
0.06735	3.57562
0.0674	3.57594
0.06745	3.57627
0.0675	3.57659
0.06755	3.57724
0.0676	3.57789
0.06765	3.57821
0.0677	3.57854
0.06775	3.57919
0.0678	3.57886
0.06785	3.57951
0.0679	3.57984
0.06795	3.58016
0.068	3.58081
0.06805	3.58081
0.0681	3.58146
0.06815	3.58146
0.0682	3.58211
0.06825	3.58276
0.0683	3.58341
0.06835	3.58373
0.0684	3.58438
0.06845	3.5847
0.0685	3.58568
0.06855	3.58665
0.0686	3.58698
0.06865	3.58827
0.0687	3.58892
0.06875	3.59022
0.0688	3.5912
0.06885	3.59249
0.0689	3.59347
0.06895	3.59477
0.069	3.59574
0.06905	3.59671
0.0691	3.59801
0.06915	3.59931
0.0692	3.60061
0.06925	3.60126
0.0693	3.60191
0.06935	3.60385
0.0694	3.60418
0.06945	3.60515
0.0695	3.60612
0.06955	3.60612
0.0696	3.6071
0.06965	3.60775
0.0697	3.60807
0.06975	3.6084
0.0698	3.60937
0.06985	3.60937
0.0699	3.60969
0.06995	3.61034
0.07	3.61132
0.07005	3.61067
0.0701	3.61164
0.07015	3.61164
0.0702	3.61132
0.07025	3.61164
0.0703	3.61164
0.07035	3.61164
0.0704	3.61164
0.07045	3.61099
0.0705	3.61099
0.07055	3.61067
0.0706	3.61067
0.07065	3.61067
0.0707	3.61034
0.07075	3.61002
0.0708	3.60969
0.07085	3.61002
0.0709	3.60969
0.07095	3.61002
0.071	3.60969
0.07105	3.61002
0.0711	3.61034
0.07115	3.61034
0.0712	3.61067
0.07125	3.61067
0.0713	3.61099
0.07135	3.61132
0.0714	3.61164
0.07145	3.61197
0.0715	3.61262
0.07155	3.61326
0.0716	3.61326
0.07165	3.61391
0.0717	3.61489
0.07175	3.61554
0.0718	3.61586
0.07185	3.61683
0.0719	3.61781
0.07195	3.61878
0.072	3.61911
0.07205	3.62008
0.0721	3.62073
0.07215	3.6217
0.0722	3.62235
0.07225	3.62333
0.0723	3.6243
0.07235	3.62527
0.0724	3.62592
0.07245	3.62657
0.0725	3.62754
0.07255	3.62884
0.0726	3.62949
0.07265	3.63014
0.0727	3.63079
0.07275	3.63144
0.0728	3.63209
0.07285	3.63306
0.0729	3.63404
0.07295	3.63468
0.073	3.63566
0.07305	3.63663
0.0731	3.63696
0.07315	3.63858
0.0732	3.63955
0.07325	3.6402
0.0733	3.64085
0.07335	3.64182
0.0734	3.6428
0.07345	3.64377
0.0735	3.64507
0.07355	3.64539
0.0736	3.64637
0.07365	3.64734
0.0737	3.64767
0.07375	3.64831
0.0738	3.64929
0.07385	3.64961
0.0739	3.65059
0.07395	3.65091
0.074	3.65124
0.07405	3.65188
0.0741	3.65221
0.07415	3.65221
0.0742	3.65253
0.07425	3.65221
0.0743	3.65253
0.07435	3.65286
0.0744	3.65286
0.07445	3.65286
0.0745	3.65318
0.07455	3.65318
0.0746	3.65351
0.07465	3.65318
0.0747	3.65351
0.07475	3.65351
0.0748	3.65383
0.07485	3.65416
0.0749	3.65448
0.07495	3.65448
0.075	3.65481
0.07505	3.65481
0.0751	3.65545
0.07515	3.65545
0.0752	3.65578
0.07525	3.65578
0.0753	3.6561
0.07535	3.65675
0.0754	3.65675
0.07545	3.65675
0.0755	3.65708
0.07555	3.65708
0.0756	3.65805
0.07565	3.65805
0.0757	3.65805
0.07575	3.6587
0.0758	3.6587
0.07585	3.6587
0.0759	3.65902
0.07595	3.66
0.076	3.66032
0.07605	3.66032
0.0761	3.66065
0.07615	3.6613
0.0762	3.6613
0.07625	3.66227
0.0763	3.66292
0.07635	3.66292
0.0764	3.66389
0.07645	3.66389
0.0765	3.66422
0.07655	3.66487
0.0766	3.66519
0.07665	3.66584
0.0767	3.66584
0.07675	3.66616
0.0768	3.66681
0.07685	3.66746
0.0769	3.66746
0.07695	3.66746
0.077	3.66811
0.07705	3.66876
0.0771	3.66909
0.07715	3.66941
0.0772	3.66973
0.07725	3.67038
0.0773	3.67071
0.07735	3.67103
0.0774	3.67233
0.07745	3.67233
0.0775	3.67266
0.07755	3.67266
0.0776	3.6733
0.07765	3.6733
0.0777	3.67363
0.07775	3.67395
0.0778	3.67395
0.07785	3.67395
0.0779	3.67395
0.07795	3.67428
0.078	3.6746
0.07805	3.6746
0.0781	3.6746
0.07815	3.67493
0.0782	3.67493
0.07825	3.67493
0.0783	3.67525
0.07835	3.67525
0.0784	3.67525
0.07845	3.67493
0.0785	3.6746
0.07855	3.6746
0.0786	3.67428
0.07865	3.67395
0.0787	3.67395
0.07875	3.6733
0.0788	3.6733
0.07885	3.67298
0.0789	3.67298
0.07895	3.67266
0.079	3.67298
0.07905	3.67298
0.0791	3.67298
0.07915	3.67363
0.0792	3.67395
0.07925	3.67428
0.0793	3.67493
0.07935	3.67558
0.0794	3.67623
0.07945	3.67687
0.0795	3.67785
0.07955	3.6785
0.0796	3.67915
0.07965	3.67947
0.0797	3.68012
0.07975	3.68077
0.0798	3.68174
0.07985	3.68207
0.0799	3.68272
0.07995	3.68337
0.08	3.68369
0.08005	3.68434
0.0801	3.68531
0.08015	3.68596
0.0802	3.68726
0.08025	3.68823
0.0803	3.68856
0.08035	3.68953
0.0804	3.69018
0.08045	3.69051
0.0805	3.6918
0.08055	3.69245
0.0806	3.69343
0.08065	3.69343
0.0807	3.69408
0.08075	3.69472
0.0808	3.69537
0.08085	3.6957
0.0809	3.69667
0.08095	3.697
0.081	3.69765
0.08105	3.69797
0.0811	3.69829
0.08115	3.69959
0.0812	3.69959
0.08125	3.70024
0.0813	3.70057
0.08135	3.70089
0.0814	3.70154
0.08145	3.70186
0.0815	3.70219
0.08155	3.70251
0.0816	3.70251
0.08165	3.70316
0.0817	3.70381
0.08175	3.70349
0.0818	3.70414
0.08185	3.70446
0.0819	3.70479
0.08195	3.70479
0.082	3.70479
0.08205	3.70479
0.0821	3.70543
0.08215	3.70479
0.0822	3.70543
0.08225	3.70543
0.0823	3.70543
0.08235	3.70479
0.0824	3.70446
0.08245	3.70446
0.0825	3.70446
0.08255	3.70414
0.0826	3.70349
0.08265	3.70349
0.0827	3.70284
0.08275	3.70284
0.0828	3.70219
0.08285	3.70186
0.0829	3.70154
0.08295	3.70122
0.083	3.70089
0.08305	3.70057
0.0831	3.70089
0.08315	3.70057
0.0832	3.70024
0.08325	3.70057
0.0833	3.70024
0.08335	3.70024
0.0834	3.70057
0.08345	3.70057
0.0835	3.70122
0.08355	3.70122
0.0836	3.70186
0.08365	3.70251
0.0837	3.70284
0.08375	3.70349
0.0838	3.70446
0.08385	3.70543
0.0839	3.70608
0.08395	3.70706
0.084	3.70771
0.08405	3.709
0.0841	3.70965
0.08415	3.71063
0.0842	3.71128
0.08425	3.7129
0.0843	3.7142
0.08435	3.7142
0.0844	3.71485
0.08445	3.7155
0.0845	3.71647
0.08455	3.71744
0.0846	3.71744
0.08465	3.71744
0.0847	3.71842
0.08475	3.71842
0.0848	3.71842
0.08485	3.71874
0.0849	3.71874
0.08495	3.71874
0.085	3.71907
0.08505	3.71971
0.0851	3.71971
0.08515	3.72036
0.0852	3.72036
0.08525	3.72134
0.0853	3.72134
0.08535	3.72231
0.0854	3.72296
0.08545	3.72328
0.0855	3.72426
0.08555	3.72491
0.0856	3.72556
0.08565	3.72588
0.0857	3.72653
0.08575	3.72685
0.0858	3.7275
0.08585	3.72783
0.0859	3.72783
0.08595	3.72815
0.086	3.72848
0.08605	3.72848
0.0861	3.72848
0.08615	3.7288
0.0862	3.72815
0.08625	3.7288
0.0863	3.72815
0.08635	3.72848
0.0864	3.72815
0.08645	3.72815
0.0865	3.72815
0.08655	3.72815
0.0866	3.72815
0.08665	3.72848
0.0867	3.72815
0.08675	3.72815
0.0868	3.72848
0.08685	3.72913
0.0869	3.72913
0.08695	3.72978
0.087	3.72978
0.08705	3.73042
0.0871	3.73107
0.08715	3.73172
0.0872	3.73172
0.08725	3.7327
0.0873	3.73302
0.08735	3.73399
0.0874	3.73464
0.08745	3.73562
0.0875	3.73627
0.08755	3.73724
0.0876	3.73756
0.08765	3.73821
0.0877	3.73854
0.08775	3.73821
0.0878	3.73919
0.08785	3.73919
0.0879	3.73951
0.08795	3.73951
0.088	3.73951
0.08805	3.73951
0.0881	3.73951
0.08815	3.73951
0.0882	3.73951
0.08825	3.73984
0.0883	3.73951
0.08835	3.73984
0.0884	3.73951
0.08845	3.73984
0.0885	3.74049
0.08855	3.74081
0.0886	3.74113
0.08865	3.74113
0.0887	3.74178
0.08875	3.74243
0.0888	3.74243
0.08885	3.74276
0.0889	3.74308
0.08895	3.74373
0.089	3.74373
0.08905	3.74438
0.0891	3.7447
0.08915	3.74438
0.0892	3.74535
0.08925	3.746
0.0893	3.74633
0.08935	3.74633
0.0894	3.7473
0.08945	3.74763
0.0895	3.74795
0.08955	3.74892
0.0896	3.7499
0.08965	3.7499
0.0897	3.75055
0.08975	3.7512
0.0898	3.75152
0.08985	3.75217
0.0899	3.75282
0.08995	3.75314
0.09	3.75379
0.09005	3.75379
0.0901	3.75444
0.09015	3.75509
0.0902	3.75509
0.09025	3.75541
0.0903	3.75574
0.09035	3.75606
0.0904	3.75639
0.09045	3.75704
0.0905	3.75704
0.09055	3.75704
0.0906	3.75736
0.09065	3.75769
0.0907	3.75801
0.09075	3.75801
0.0908	3.75834
0.09085	3.75898
0.0909	3.75931
0.09095	3.75996
0.091	3.76028
0.09105	3.76093
0.0911	3.76191
0.09115	3.76223
0.0912	3.76288
0.09125	3.7632
0.0913	3.76418
0.09135	3.76483
0.0914	3.76548
0.09145	3.76612
0.0915	3.76677
0.09155	3.76742
0.0916	3.76872
0.09165	3.76905
0.0917	3.76969
0.09175	3.76969
0.0918	3.77099
0.09185	3.77164
0.0919	3.77229
0.09195	3.77326
0.092	3.77424
0.09205	3.77456
0.0921	3.77554
0.09215	3.77651
0.0922	3.77716
0.09225	3.77781
0.0923	3.77846
0.09235	3.77911
0.0924	3.77943
0.09245	3.78008
0.0925	3.7804
0.09255	3.78105
0.0926	3.7817
0.09265	3.78203
0.0927	3.78203
0.09275	3.78235
0.0928	3.78268
0.09285	3.78333
0.0929	3.783
0.09295	3.78333
0.093	3.78333
0.09305	3.78333
0.0931	3.783
0.09315	3.78365
0.0932	3.78333
0.09325	3.783
0.0933	3.78365
0.09335	3.783
0.0934	3.783
0.09345	3.78333
0.0935	3.783
0.09355	3.78268
0.0936	3.783
0.09365	3.783
0.0937	3.78268
0.09375	3.783
0.0938	3.78268
0.09385	3.783
0.0939	3.78333
0.09395	3.783
0.094	3.78365
0.09405	3.78365
0.0941	3.78397
0.09415	3.78397
0.0942	3.78397
0.09425	3.78397
0.0943	3.78397
0.09435	3.78462
0.0944	3.78462
0.09445	3.78462
0.0945	3.78462
0.09455	3.7843
0.0946	3.78495
0.09465	3.78495
0.0947	3.78495
0.09475	3.7843
0.0948	3.78462
0.09485	3.78495
0.0949	3.78527
0.09495	3.78495
0.095	3.78495
0.09505	3.78527
0.0951	3.78527
0.09515	3.78625
0.0952	3.7869
0.09525	3.7869
0.0953	3.78722
0.09535	3.78787
0.0954	3.78787
0.09545	3.78852
0.0955	3.78917
0.09555	3.78949
0.0956	3.79047
0.09565	3.79079
0.0957	3.79144
0.09575	3.79209
0.0958	3.79274
0.09585	3.79306
0.0959	3.79371
0.09595	3.79436
0.096	3.79501
0.09605	3.79566
0.0961	3.79631
0.09615	3.79631
0.0962	3.79761
0.09625	3.79793
0.0963	3.7989
0.09635	3.79923
0.0964	3.79955
0.09645	3.79988
0.0965	3.80085
0.09655	3.8015
0.0966	3.80182
0.09665	3.80247
0.0967	3.8028
0.09675	3.80312
0.0968	3.80377
0.09685	3.80442
0.0969	3.80442
0.09695	3.80475
0.097	3.80539
0.09705	3.80507
0.0971	3.80507
0.09715	3.80507
0.0972	3.80539
0.09725	3.80539
0.0973	3.80539
0.09735	3.80572
0.0974	3.80539
0.09745	3.80539
0.0975	3.80572
0.09755	3.80539
0.0976	3.80572
0.09765	3.80572
0.0977	3.80604
0.09775	3.80572
0.0978	3.80572
0.09785	3.80572
0.0979	3.80604
0.09795	3.80669
0.098	3.80702
0.09805	3.80767
0.0981	3.80767
0.09815	3.80832
0.0982	3.80896
0.09825	3.80961
0.0983	3.81026
0.09835	3.81124
0.0984	3.81189
0.09845	3.81253
0.0985	3.81286
0.09855	3.81383
0.0986	3.81448
0.09865	3.81546
0.0987	3.81578
0.09875	3.81675
0.0988	3.8174
0.09885	3.81805
0.0989	3.81838
0.09895	3.8187
0.099	3.8187
0.09905	3.81935
[truncated: 5,812 more rows]
