# Supplementary material for: An evolutionarily conserved glycine-tyrosine motif forms a folding core in outer membrane proteins
Source: PLoS One. 2017 Aug 3;12(8):e0182016. doi: 10.1371/journal.pone.0182016 (PMC5542473; doi:10.1371/journal.pone.0182016)
Supplement: S1 File — (ZIP) [file pone.0182016.s001.zip › OmpX stopflow RAW data/OmpX WT 4/ompx_wt_ch1_010.bka]

BIO-KINE ASCII FILE
_COMMENT	External device
_COMMENT	Kinetics measurement
_COMMENT	Y Unit : Volt, X Unit : s
_COMMENT	Timebase 1 = .00005 s 5001 pts
_COMMENT	Timebase 2 = .001 s 2749 pts
_COMMENT	Timebase 3 = .5 s 44 pts
_SFM	SFM-300 /S Advanced mode
_SFM	Ratio : S1: 950, S2: 950, S3: 100
_SFM	Content : S1: , S2: , S3:
_SFM	Concentration : S1: , S2: , S3:
_SFM	Total volume : 422 �l Flow : 14 mL/s
_SFM	Acquisition start : 10 ms before stop
_SFM	cuve=FC-08, s1=10 ml , s2=10 ml , s3=1.9 ml
_UNITX	s
_UNITY	Volt
_DELTAX	0
_DATA
1e-300	2.29043
5e-5	2.31704
1e-4	2.34495
1.5e-4	2.37383
2e-4	2.40369
2.5e-4	2.43452
3e-4	2.46535
3.5e-4	2.49716
4e-4	2.52832
4.5e-4	2.56045
5e-4	2.59225
5.5e-4	2.62308
6e-4	2.65424
6.5e-4	2.68507
7e-4	2.7146
7.5e-4	2.74349
8e-4	2.77172
8.5e-4	2.79898
9e-4	2.82592
9.5e-4	2.85091
0.001	2.87525
0.00105	2.89797
0.0011	2.91971
0.00115	2.94049
0.0012	2.95963
0.00125	2.97813
0.0013	2.99501
0.00135	3.01059
0.0014	3.02552
0.00145	3.03882
0.0015	3.05083
0.00155	3.06122
0.0016	3.07063
0.00165	3.07809
0.0017	3.08491
0.00175	3.08978
0.0018	3.09367
0.00185	3.09627
0.0019	3.09724
0.00195	3.09692
0.002	3.09464
0.00205	3.09205
0.0021	3.0875
0.00215	3.08134
0.0022	3.0742
0.00225	3.06641
0.0023	3.05667
0.00235	3.04596
0.0024	3.03428
0.00245	3.02162
0.0025	3.00702
0.00255	2.99241
0.0026	2.97716
0.00265	2.96061
0.0027	2.94276
0.00275	2.92491
0.0028	2.90608
0.00285	2.88726
0.0029	2.86649
0.00295	2.84572
0.003	2.82397
0.00305	2.80158
0.0031	2.77886
0.00315	2.75615
0.0032	2.73278
0.00325	2.70909
0.0033	2.68539
0.00335	2.66138
0.0034	2.63736
0.00345	2.61367
0.0035	2.58998
0.00355	2.56661
0.0036	2.54357
0.00365	2.52183
0.0037	2.50008
0.00375	2.47899
0.0038	2.45919
0.00385	2.44004
0.0039	2.42219
0.00395	2.40564
0.004	2.39039
0.00405	2.37611
0.0041	2.3641
0.00415	2.35241
0.0042	2.34268
0.00425	2.33424
0.0043	2.32742
0.00435	2.32158
0.0044	2.31769
0.00445	2.31607
0.0045	2.31542
0.00455	2.31574
0.0046	2.31801
0.00465	2.32191
0.0047	2.32807
0.00475	2.33489
0.0048	2.34365
0.00485	2.35436
0.0049	2.36637
0.00495	2.38032
0.005	2.3959
0.00505	2.41278
0.0051	2.43095
0.00515	2.4501
0.0052	2.47087
0.00525	2.49262
0.0053	2.51533
0.00535	2.53903
0.0054	2.56337
0.00545	2.58803
0.0055	2.61367
0.00555	2.63963
0.0056	2.66592
0.00565	2.69286
0.0057	2.7198
0.00575	2.74673
0.0058	2.77302
0.00585	2.79866
0.0059	2.82495
0.00595	2.84994
0.006	2.87428
0.00605	2.89862
0.0061	2.92101
0.00615	2.94211
0.0062	2.9632
0.00625	2.98235
0.0063	3.0002
0.00635	3.01643
0.0064	3.03168
0.00645	3.04531
0.0065	3.05765
0.00655	3.06836
0.0066	3.07777
0.00665	3.08621
0.0067	3.0927
0.00675	3.09789
0.0068	3.10146
0.00685	3.1047
0.0069	3.106
0.00695	3.106
0.007	3.10503
0.00705	3.10243
0.0071	3.09919
0.00715	3.09432
0.0072	3.08848
0.00725	3.08069
0.0073	3.07355
0.00735	3.06479
0.0074	3.05472
0.00745	3.04466
0.0075	3.03395
0.00755	3.02162
0.0076	3.00961
0.00765	2.99696
0.0077	2.9843
0.00775	2.97132
0.0078	2.95769
0.00785	2.94406
0.0079	2.93075
0.00795	2.91712
0.008	2.90251
0.00805	2.88888
0.0081	2.8746
0.00815	2.86032
0.0082	2.84604
0.00825	2.83176
0.0083	2.81781
0.00835	2.80418
0.0084	2.79022
0.00845	2.77627
0.0085	2.76296
0.00855	2.74933
0.0086	2.73602
0.00865	2.72304
0.0087	2.71038
0.00875	2.69805
0.0088	2.68572
0.00885	2.67404
0.0089	2.66268
0.00895	2.65164
0.009	2.64093
0.00905	2.63087
0.0091	2.62081
0.00915	2.61107
0.0092	2.60231
0.00925	2.59387
0.0093	2.58544
0.00935	2.5783
0.0094	2.57083
0.00945	2.56434
0.0095	2.55817
0.00955	2.55266
0.0096	2.54746
0.00965	2.54325
0.0097	2.53968
0.00975	2.53643
0.0098	2.53448
0.00985	2.53221
0.0099	2.53091
0.00995	2.53059
0.01	2.53124
0.01005	2.53189
0.0101	2.53318
0.01015	2.53578
0.0102	2.53838
0.01025	2.54195
0.0103	2.54584
0.01035	2.55071
0.0104	2.55525
0.01045	2.56174
0.0105	2.56759
0.01055	2.57473
0.0106	2.58187
0.01065	2.58933
0.0107	2.59777
0.01075	2.60686
0.0108	2.61692
0.01085	2.6273
0.0109	2.63834
0.01095	2.65067
0.011	2.66333
0.01105	2.67696
0.0111	2.69156
0.01115	2.70649
0.0112	2.72174
0.01125	2.73797
0.0113	2.75452
0.01135	2.77172
0.0114	2.78925
0.01145	2.80645
0.0115	2.8243
0.01155	2.84215
0.0116	2.85967
0.01165	2.87752
0.0117	2.89473
0.01175	2.91193
0.0118	2.92815
0.01185	2.94438
0.0119	2.95963
0.01195	2.97456
0.012	2.98884
0.01205	3.00215
0.0121	3.01546
0.01215	3.02779
0.0122	3.03947
0.01225	3.05018
0.0123	3.06024
0.01235	3.06965
0.0124	3.07907
0.01245	3.08685
0.0125	3.09432
0.01255	3.10146
0.0126	3.10795
0.01265	3.11412
0.0127	3.11931
0.01275	3.12418
0.0128	3.12905
0.01285	3.13262
0.0129	3.13619
0.01295	3.13911
0.013	3.14268
0.01305	3.14495
0.0131	3.14787
0.01315	3.15014
0.0132	3.15176
0.01325	3.15404
0.0133	3.15631
0.01335	3.15825
0.0134	3.1602
0.01345	3.16215
0.0135	3.16377
0.01355	3.16572
0.0136	3.16767
0.01365	3.16961
0.0137	3.17091
0.01375	3.17253
0.0138	3.17416
0.01385	3.17578
0.0139	3.1774
0.01395	3.1787
0.014	3.18
0.01405	3.18097
0.0141	3.18227
0.01415	3.18324
0.0142	3.18389
0.01425	3.18487
0.0143	3.18552
0.01435	3.18584
0.0144	3.18649
0.01445	3.18617
0.0145	3.18649
0.01455	3.18681
0.0146	3.18714
0.01465	3.18681
0.0147	3.18649
0.01475	3.18649
0.0148	3.18649
0.01485	3.18649
0.0149	3.18617
0.01495	3.18649
0.015	3.18617
0.01505	3.18584
0.0151	3.18681
0.01515	3.18681
0.0152	3.18714
0.01525	3.18746
0.0153	3.18746
0.01535	3.18811
0.0154	3.18876
0.01545	3.18941
0.0155	3.19006
0.01555	3.19071
0.0156	3.19136
0.01565	3.19233
0.0157	3.1933
0.01575	3.1946
0.0158	3.1959
0.01585	3.19687
0.0159	3.19785
0.01595	3.19882
0.016	3.20012
0.01605	3.20109
0.0161	3.20174
0.01615	3.20272
0.0162	3.20337
0.01625	3.20401
0.0163	3.20466
0.01635	3.20499
0.0164	3.20531
0.01645	3.20564
0.0165	3.20564
0.01655	3.20629
0.0166	3.20629
0.01665	3.20629
0.0167	3.20629
0.01675	3.20629
0.0168	3.20661
0.01685	3.20564
0.0169	3.20531
0.01695	3.20499
0.017	3.20499
0.01705	3.20466
0.0171	3.20466
0.01715	3.20466
0.0172	3.20499
0.01725	3.20466
0.0173	3.20499
0.01735	3.20499
0.0174	3.20564
0.01745	3.20596
0.0175	3.20661
0.01755	3.20694
0.0176	3.20791
0.01765	3.20823
0.0177	3.20953
0.01775	3.21051
0.0178	3.21115
0.01785	3.2118
0.0179	3.21278
0.01795	3.21375
0.018	3.21408
0.01805	3.2144
0.0181	3.2157
0.01815	3.2157
0.0182	3.21667
0.01825	3.21765
0.0183	3.21765
0.01835	3.21862
0.0184	3.21894
0.01845	3.21927
0.0185	3.21927
0.01855	3.22024
0.0186	3.22057
0.01865	3.22089
0.0187	3.22122
0.01875	3.22122
0.0188	3.22122
0.01885	3.22186
0.0189	3.22219
0.01895	3.22186
0.019	3.22251
0.01905	3.22251
0.0191	3.22219
0.01915	3.22251
0.0192	3.22316
0.01925	3.22349
0.0193	3.22316
0.01935	3.22349
0.0194	3.22381
0.01945	3.22414
0.0195	3.22479
0.01955	3.22511
0.0196	3.22511
0.01965	3.22641
0.0197	3.22641
0.01975	3.22706
0.0198	3.22771
0.01985	3.22868
0.0199	3.22933
0.01995	3.2303
0.02	3.23128
0.02005	3.23128
0.0201	3.23257
0.02015	3.2329
0.0202	3.2342
0.02025	3.23452
0.0203	3.23582
0.02035	3.23647
0.0204	3.23777
0.02045	3.23842
0.0205	3.23971
0.02055	3.24036
0.0206	3.24134
0.02065	3.24231
0.0207	3.24328
0.02075	3.24426
0.0208	3.24523
0.02085	3.24621
0.0209	3.24685
0.02095	3.24783
0.021	3.24815
0.02105	3.24913
0.0211	3.24945
0.02115	3.25042
0.0212	3.25042
0.02125	3.25107
0.0213	3.25172
0.02135	3.25205
0.0214	3.25205
0.02145	3.2527
0.0215	3.25237
0.02155	3.2527
0.0216	3.25335
0.02165	3.25335
0.0217	3.25367
0.02175	3.25399
0.0218	3.25432
0.02185	3.25432
0.0219	3.25399
0.02195	3.25432
0.022	3.25432
0.02205	3.25464
0.0221	3.25497
0.02215	3.25497
0.0222	3.25529
0.02225	3.25562
0.0223	3.25594
0.02235	3.25594
0.0224	3.25627
0.02245	3.25594
0.0225	3.25627
0.02255	3.25627
0.0226	3.25659
0.02265	3.25627
0.0227	3.25692
0.02275	3.25692
0.0228	3.25692
0.02285	3.25724
0.0229	3.25756
0.02295	3.25821
0.023	3.25821
0.02305	3.25886
0.0231	3.25886
0.02315	3.25919
0.0232	3.25919
0.02325	3.25984
0.0233	3.25984
0.02335	3.26049
0.0234	3.26049
0.02345	3.26049
0.0235	3.26081
0.02355	3.26081
0.0236	3.26178
0.02365	3.26211
0.0237	3.26243
0.02375	3.26243
0.0238	3.26308
0.02385	3.26341
0.0239	3.26373
0.02395	3.26438
0.024	3.26438
0.02405	3.26503
0.0241	3.26535
0.02415	3.266
0.0242	3.26568
0.02425	3.266
0.0243	3.26633
0.02435	3.26633
0.0244	3.26633
0.02445	3.26633
0.0245	3.26665
0.02455	3.26665
0.0246	3.26665
0.02465	3.26665
0.0247	3.26665
0.02475	3.26665
0.0248	3.26665
0.02485	3.26698
0.0249	3.26763
0.02495	3.26763
0.025	3.26827
0.02505	3.26892
0.0251	3.26957
0.02515	3.27022
0.0252	3.27055
0.02525	3.27152
0.0253	3.27217
0.02535	3.27314
0.0254	3.27444
0.02545	3.27509
0.0255	3.27639
0.02555	3.27671
0.0256	3.27801
0.02565	3.27866
0.0257	3.27963
0.02575	3.28028
0.0258	3.28191
0.02585	3.28288
0.0259	3.2832
0.02595	3.28418
0.026	3.28483
0.02605	3.28548
0.0261	3.28677
0.02615	3.28775
0.0262	3.28807
0.02625	3.28905
0.0263	3.29034
0.02635	3.29099
0.0264	3.29197
0.02645	3.29262
0.0265	3.29326
0.02655	3.29359
0.0266	3.29456
0.02665	3.29456
0.0267	3.29489
0.02675	3.29521
0.0268	3.29554
0.02685	3.29521
0.0269	3.29554
0.02695	3.29554
0.027	3.29554
0.02705	3.29554
0.0271	3.29586
0.02715	3.29619
0.0272	3.29619
0.02725	3.29586
0.0273	3.29586
0.02735	3.29651
0.0274	3.29683
0.02745	3.29683
0.0275	3.29748
0.02755	3.29748
0.0276	3.29781
0.02765	3.29813
0.0277	3.29846
0.02775	3.29878
0.0278	3.29943
0.02785	3.29976
0.0279	3.30073
0.02795	3.30073
0.028	3.30203
0.02805	3.303
0.0281	3.30333
0.02815	3.30462
0.0282	3.3056
0.02825	3.30625
0.0283	3.30754
0.02835	3.30884
0.0284	3.31014
0.02845	3.31079
0.0285	3.31209
0.02855	3.31274
0.0286	3.31436
0.02865	3.31533
0.0287	3.31663
0.02875	3.31761
0.0288	3.31858
0.02885	3.31955
0.0289	3.32085
0.02895	3.32118
0.029	3.32247
0.02905	3.32312
0.0291	3.32377
0.02915	3.32475
0.0292	3.32539
0.02925	3.32637
0.0293	3.32702
0.02935	3.32799
0.0294	3.32864
0.02945	3.32896
0.0295	3.33026
0.02955	3.33059
0.0296	3.33188
0.02965	3.33188
0.0297	3.33253
0.02975	3.33351
0.0298	3.33416
0.02985	3.33416
0.0299	3.33448
0.02995	3.33481
0.03	3.33481
0.03005	3.33481
0.0301	3.33513
0.03015	3.33513
0.0302	3.33513
0.03025	3.33448
0.0303	3.33448
0.03035	3.33416
0.0304	3.33383
0.03045	3.33351
0.0305	3.33351
0.03055	3.33286
0.0306	3.33286
0.03065	3.33286
0.0307	3.33221
0.03075	3.33221
0.0308	3.33221
0.03085	3.33188
0.0309	3.33188
0.03095	3.33221
0.031	3.33156
0.03105	3.33221
0.0311	3.33188
0.03115	3.33253
0.0312	3.33286
0.03125	3.33318
0.0313	3.33351
0.03135	3.33383
0.0314	3.33448
0.03145	3.33545
0.0315	3.33545
0.03155	3.33708
0.0316	3.33708
0.03165	3.33805
0.0317	3.33902
0.03175	3.33967
0.0318	3.3413
0.03185	3.34162
0.0319	3.34292
0.03195	3.34454
0.032	3.34552
0.03205	3.34616
0.0321	3.34746
0.03215	3.34844
0.0322	3.34941
0.03225	3.35006
0.0323	3.35103
0.03235	3.35168
0.0324	3.35201
0.03245	3.35233
0.0325	3.35298
0.03255	3.3533
0.0326	3.35363
0.03265	3.35363
0.0327	3.35395
0.03275	3.35428
0.0328	3.35395
0.03285	3.35363
0.0329	3.35363
0.03295	3.35428
0.033	3.3546
0.03305	3.3546
0.0331	3.35493
0.03315	3.35493
0.0332	3.35525
0.03325	3.35525
0.0333	3.35558
0.03335	3.3559
0.0334	3.35655
0.03345	3.35655
0.0335	3.35752
0.03355	3.35785
0.0336	3.35882
0.03365	3.35915
0.0337	3.3598
0.03375	3.36012
0.0338	3.36142
0.03385	3.36272
0.0339	3.36272
0.03395	3.36337
0.034	3.36401
0.03405	3.36531
0.0341	3.36596
0.03415	3.36661
0.0342	3.36726
0.03425	3.36758
0.0343	3.36823
0.03435	3.36856
0.0344	3.36888
0.03445	3.36921
0.0345	3.36953
0.03455	3.36953
0.0346	3.36986
0.03465	3.37083
0.0347	3.37051
0.03475	3.37083
0.0348	3.37148
0.03485	3.37148
0.0349	3.37213
0.03495	3.37245
0.035	3.37245
0.03505	3.37278
0.0351	3.37375
0.03515	3.37375
0.0352	3.37408
0.03525	3.3744
0.0353	3.37537
0.03535	3.3757
0.0354	3.37602
0.03545	3.37602
0.0355	3.37732
0.03555	3.37732
0.0356	3.37765
0.03565	3.37894
0.0357	3.37894
0.03575	3.37959
0.0358	3.38024
0.03585	3.38057
0.0359	3.38122
0.03595	3.38154
0.036	3.38251
0.03605	3.38316
0.0361	3.38349
0.03615	3.38349
0.0362	3.38381
0.03625	3.38479
0.0363	3.38511
0.03635	3.38543
0.0364	3.38576
0.03645	3.38641
0.0365	3.38673
0.03655	3.38673
0.0366	3.38738
0.03665	3.38771
0.0367	3.38803
0.03675	3.38868
0.0368	3.389
0.03685	3.38933
0.0369	3.38933
0.03695	3.38998
0.037	3.3903
0.03705	3.39095
0.0371	3.39193
0.03715	3.39225
0.0372	3.39257
0.03725	3.39322
0.0373	3.39387
0.03735	3.39485
0.0374	3.39517
0.03745	3.39582
0.0375	3.39647
0.03755	3.39777
0.0376	3.39809
0.03765	3.39874
0.0377	3.39939
0.03775	3.40004
0.0378	3.40101
0.03785	3.40101
0.0379	3.40231
0.03795	3.40296
0.038	3.40393
0.03805	3.40426
0.0381	3.40491
0.03815	3.40556
0.0382	3.40621
0.03825	3.40685
0.0383	3.4075
0.03835	3.40783
0.0384	3.40815
0.03845	3.40848
0.0385	3.4088
0.03855	3.40913
0.0386	3.40913
0.03865	3.40913
0.0387	3.40913
0.03875	3.40945
0.0388	3.4088
0.03885	3.40913
0.0389	3.4088
0.03895	3.4088
0.039	3.40848
0.03905	3.40848
0.0391	3.40815
0.03915	3.40783
0.0392	3.40718
0.03925	3.40718
0.0393	3.40653
0.03935	3.40653
0.0394	3.40621
0.03945	3.40653
0.0395	3.40523
0.03955	3.40588
0.0396	3.40491
0.03965	3.40523
0.0397	3.40523
0.03975	3.40458
0.0398	3.40523
0.03985	3.40458
0.0399	3.40491
0.03995	3.40523
0.04	3.40588
0.04005	3.40556
0.0401	3.40621
0.04015	3.40653
0.0402	3.40685
0.04025	3.40815
0.0403	3.40848
0.04035	3.4088
0.0404	3.40978
0.04045	3.41042
0.0405	3.41107
0.04055	3.41172
0.0406	3.41302
0.04065	3.41399
0.0407	3.41464
0.04075	3.41562
0.0408	3.41692
0.04085	3.41789
0.0409	3.41886
0.04095	3.41984
0.041	3.42081
0.04105	3.42211
0.0411	3.42308
0.04115	3.42406
0.0412	3.42535
0.04125	3.426
0.0413	3.4273
0.04135	3.42827
0.0414	3.42892
0.04145	3.42957
0.0415	3.43055
0.04155	3.4312
0.0416	3.43217
0.04165	3.43282
0.0417	3.43347
0.04175	3.43444
0.0418	3.43541
0.04185	3.43606
0.0419	3.43671
0.04195	3.43736
0.042	3.43769
0.04205	3.43898
0.0421	3.43963
0.04215	3.44028
0.0422	3.44093
0.04225	3.44126
0.0423	3.44223
0.04235	3.44255
0.0424	3.44288
0.04245	3.44353
0.0425	3.44418
0.04255	3.4445
0.0426	3.44483
0.04265	3.44483
0.0427	3.44548
0.04275	3.4458
0.0428	3.4458
0.04285	3.44612
0.0429	3.4458
0.04295	3.44612
0.043	3.44612
0.04305	3.44645
0.0431	3.4471
0.04315	3.44645
0.0432	3.44677
0.04325	3.44677
0.0433	3.44677
0.04335	3.4471
0.0434	3.44742
0.04345	3.44775
0.0435	3.44807
0.04355	3.4484
0.0436	3.4484
0.04365	3.44905
0.0437	3.44905
0.04375	3.44969
0.0438	3.44969
0.04385	3.45067
0.0439	3.45067
0.04395	3.45099
0.044	3.45197
0.04405	3.45229
0.0441	3.45229
0.04415	3.45294
0.0442	3.45326
0.04425	3.45391
0.0443	3.45521
0.04435	3.45489
0.0444	3.45554
0.04445	3.45619
0.0445	3.45619
0.04455	3.45716
0.0446	3.45716
0.04465	3.45748
0.0447	3.45781
0.04475	3.45878
0.0448	3.45878
0.04485	3.45943
0.0449	3.45911
0.04495	3.45976
0.045	3.46008
0.04505	3.4604
0.0451	3.4604
0.04515	3.46105
0.0452	3.4604
0.04525	3.46073
0.0453	3.46105
0.04535	3.46105
0.0454	3.46138
0.04545	3.46105
0.0455	3.46138
0.04555	3.4617
0.0456	3.4617
0.04565	3.46203
0.0457	3.46268
0.04575	3.463
0.0458	3.46333
0.04585	3.46397
0.0459	3.46462
0.04595	3.46527
0.046	3.4656
0.04605	3.46657
0.0461	3.4669
0.04615	3.46787
0.0462	3.46852
0.04625	3.46982
0.0463	3.47014
0.04635	3.47111
0.0464	3.47176
0.04645	3.47274
0.0465	3.47339
0.04655	3.47436
0.0466	3.47436
0.04665	3.47566
0.0467	3.47631
0.04675	3.47696
0.0468	3.47793
0.04685	3.47858
0.0469	3.4789
0.04695	3.47955
0.047	3.48053
0.04705	3.48085
0.0471	3.48182
0.04715	3.48182
0.0472	3.4828
0.04725	3.48312
0.0473	3.48345
0.04735	3.48442
0.0474	3.48474
0.04745	3.48572
0.0475	3.48572
0.04755	3.48604
0.0476	3.48702
0.04765	3.48702
0.0477	3.48767
0.04775	3.48799
0.0478	3.48864
0.04785	3.48864
0.0479	3.48929
0.04795	3.48929
0.048	3.48961
0.04805	3.49026
0.0481	3.48994
0.04815	3.49026
0.0482	3.49026
0.04825	3.49091
0.0483	3.49059
0.04835	3.49091
0.0484	3.49124
0.04845	3.49124
0.0485	3.49156
0.04855	3.49156
0.0486	3.49188
0.04865	3.49221
0.0487	3.49286
0.04875	3.49318
0.0488	3.49383
0.04885	3.49448
0.0489	3.49448
0.04895	3.49481
0.049	3.49578
0.04905	3.4961
0.0491	3.49708
0.04915	3.4974
0.0492	3.49838
0.04925	3.4987
0.0493	3.49935
0.04935	3.49967
0.0494	3.50032
0.04945	3.50065
0.0495	3.5013
0.04955	3.5013
0.0496	3.50162
0.04965	3.50227
0.0497	3.50227
0.04975	3.50259
0.0498	3.50292
0.04985	3.50292
0.0499	3.50292
0.04995	3.50324
0.05	3.50292
0.05005	3.50324
0.0501	3.50324
0.05015	3.50357
0.0502	3.50357
0.05025	3.50389
0.0503	3.50422
0.05035	3.50487
0.0504	3.50519
0.05045	3.50552
0.0505	3.50616
0.05055	3.50649
0.0506	3.50681
0.05065	3.50779
0.0507	3.50844
0.05075	3.50876
0.0508	3.50941
0.05085	3.51038
0.0509	3.51038
0.05095	3.51103
0.051	3.51168
0.05105	3.51233
0.0511	3.5133
0.05115	3.51363
0.0512	3.51428
0.05125	3.51493
0.0513	3.51558
0.05135	3.5159
0.0514	3.51623
0.05145	3.5172
0.0515	3.51785
0.05155	3.51785
0.0516	3.5185
0.05165	3.51947
0.0517	3.5198
0.05175	3.52012
0.0518	3.52077
0.05185	3.52077
0.0519	3.52109
0.05195	3.52174
0.052	3.52174
0.05205	3.52207
0.0521	3.52272
0.05215	3.52304
0.0522	3.52337
0.05225	3.52369
0.0523	3.52401
0.05235	3.52401
0.0524	3.52499
0.05245	3.52531
0.0525	3.52531
0.05255	3.52629
0.0526	3.52726
0.05265	3.52726
0.0527	3.52791
0.05275	3.52921
0.0528	3.52986
0.05285	3.53083
0.0529	3.5318
0.05295	3.53278
0.053	3.53375
0.05305	3.53505
0.0531	3.5357
0.05315	3.53667
0.0532	3.53829
0.05325	3.53894
0.0533	3.53992
0.05335	3.54089
0.0534	3.54122
0.05345	3.54251
0.0535	3.54349
0.05355	3.54446
0.0536	3.54479
0.05365	3.54543
0.0537	3.54608
0.05375	3.54673
0.0538	3.54673
0.05385	3.54673
0.0539	3.54706
0.05395	3.54771
0.054	3.54771
0.05405	3.54803
0.0541	3.54836
0.05415	3.54836
0.0542	3.54868
0.05425	3.54868
0.0543	3.549
0.05435	3.54998
0.0544	3.54965
0.05445	3.54998
0.0545	3.5503
0.05455	3.55063
0.0546	3.55128
0.05465	3.55128
0.0547	3.55193
0.05475	3.55257
0.0548	3.5529
0.05485	3.55355
0.0549	3.55387
0.05495	3.55452
0.055	3.5555
0.05505	3.55614
0.0551	3.55647
0.05515	3.55712
0.0552	3.55712
0.05525	3.55744
0.0553	3.55777
0.05535	3.55842
0.0554	3.55842
0.05545	3.55874
0.0555	3.55907
0.05555	3.55874
0.0556	3.55907
0.05565	3.55874
0.0557	3.55939
0.05575	3.55971
0.0558	3.55971
0.05585	3.55971
0.0559	3.56004
0.05595	3.56036
0.056	3.56069
0.05605	3.56101
0.0561	3.56134
0.05615	3.56134
0.0562	3.56166
0.05625	3.56231
0.0563	3.56231
0.05635	3.56296
0.0564	3.56328
0.05645	3.56393
0.0565	3.56393
0.05655	3.56426
0.0566	3.56523
0.05665	3.56588
0.0567	3.56621
0.05675	3.56685
0.0568	3.56783
0.05685	3.56815
0.0569	3.5688
0.05695	3.56945
0.057	3.57042
0.05705	3.57075
0.0571	3.5714
0.05715	3.5727
0.0572	3.57302
0.05725	3.57335
0.0573	3.57432
0.05735	3.57529
0.0574	3.57529
0.05745	3.57627
0.0575	3.57659
0.05755	3.57756
0.0576	3.57821
0.05765	3.57886
0.0577	3.57951
0.05775	3.57984
0.0578	3.58081
0.05785	3.58178
0.0579	3.58243
0.05795	3.58308
0.058	3.58438
0.05805	3.58438
0.0581	3.58535
0.05815	3.58568
0.0582	3.58633
0.05825	3.58665
0.0583	3.58698
0.05835	3.5873
0.0584	3.58698
0.05845	3.58763
0.0585	3.5873
0.05855	3.58795
0.0586	3.58795
0.05865	3.58795
0.0587	3.58795
0.05875	3.58795
0.0588	3.58827
0.05885	3.58827
0.0589	3.58892
0.05895	3.58892
0.059	3.58925
0.05905	3.5899
0.0591	3.58957
0.05915	3.59055
0.0592	3.59087
0.05925	3.59152
0.0593	3.59217
0.05935	3.59249
0.0594	3.59282
0.05945	3.59347
0.0595	3.59444
0.05955	3.59477
0.0596	3.59574
0.05965	3.59606
0.0597	3.59671
0.05975	3.59736
0.0598	3.59834
0.05985	3.59931
0.0599	3.60028
0.05995	3.60093
0.06	3.60191
0.06005	3.60288
0.0601	3.60353
0.06015	3.60483
0.0602	3.6058
0.06025	3.60677
0.0603	3.60807
0.06035	3.60872
0.0604	3.61034
0.06045	3.61034
0.0605	3.61164
0.06055	3.61229
0.0606	3.61326
0.06065	3.61391
0.0607	3.61424
0.06075	3.61456
0.0608	3.61489
0.06085	3.61554
0.0609	3.61554
0.06095	3.61554
0.061	3.61586
0.06105	3.61586
0.0611	3.61586
0.06115	3.61619
0.0612	3.61586
0.06125	3.61586
0.0613	3.61586
0.06135	3.61619
0.0614	3.61619
0.06145	3.61619
0.0615	3.61619
0.06155	3.61619
0.0616	3.61651
0.06165	3.61651
0.0617	3.61651
0.06175	3.61683
0.0618	3.61651
0.06185	3.61683
0.0619	3.61716
0.06195	3.61683
0.062	3.61781
0.06205	3.61781
0.0621	3.61813
0.06215	3.61813
0.0622	3.61846
0.06225	3.61878
0.0623	3.61911
0.06235	3.61976
0.0624	3.62008
0.06245	3.62073
0.0625	3.62105
0.06255	3.62138
0.0626	3.6217
0.06265	3.62235
0.0627	3.62333
0.06275	3.62397
0.0628	3.62397
0.06285	3.62462
0.0629	3.62527
0.06295	3.62592
0.063	3.62625
0.06305	3.62722
0.0631	3.62787
0.06315	3.62819
0.0632	3.62884
0.06325	3.62917
0.0633	3.63014
0.06335	3.63047
0.0634	3.63144
0.06345	3.63176
0.0635	3.63274
0.06355	3.63306
0.0636	3.63371
0.06365	3.63468
0.0637	3.63533
0.06375	3.63663
0.0638	3.63728
0.06385	3.63793
0.0639	3.63858
0.06395	3.63955
0.064	3.64053
0.06405	3.64118
0.0641	3.6415
0.06415	3.64215
0.0642	3.6428
0.06425	3.64247
0.0643	3.64312
0.06435	3.64345
0.0644	3.64345
0.06445	3.64377
0.0645	3.64377
0.06455	3.64345
0.0646	3.6428
0.06465	3.64312
0.0647	3.6428
0.06475	3.64215
0.0648	3.64215
0.06485	3.6415
0.0649	3.64118
0.06495	3.64118
0.065	3.64053
0.06505	3.6402
0.0651	3.63988
0.06515	3.63923
0.0652	3.63923
0.06525	3.6389
0.0653	3.63825
0.06535	3.63825
0.0654	3.63793
0.06545	3.63793
0.0655	3.63761
0.06555	3.63761
0.0656	3.63793
0.06565	3.63761
0.0657	3.63761
0.06575	3.63825
0.0658	3.63825
0.06585	3.6389
0.0659	3.6389
0.06595	3.63955
0.066	3.63955
0.06605	3.6402
0.0661	3.64053
0.06615	3.64118
0.0662	3.64215
0.06625	3.64247
0.0663	3.64345
0.06635	3.64345
0.0664	3.6441
0.06645	3.64507
0.0665	3.64539
0.06655	3.64604
0.0666	3.64669
0.06665	3.64702
0.0667	3.64767
0.06675	3.64831
0.0668	3.64896
0.06685	3.64994
0.0669	3.65026
0.06695	3.65059
0.067	3.65091
0.06705	3.65091
0.0671	3.65124
0.06715	3.65188
0.0672	3.65188
0.06725	3.65221
0.0673	3.65253
0.06735	3.65286
0.0674	3.65318
0.06745	3.65286
0.0675	3.65318
0.06755	3.65286
0.0676	3.65318
0.06765	3.65351
0.0677	3.65318
0.06775	3.65383
0.0678	3.65448
0.06785	3.65448
0.0679	3.65481
0.06795	3.65545
0.068	3.65545
0.06805	3.6561
0.0681	3.65675
0.06815	3.6574
0.0682	3.65805
0.06825	3.6587
0.0683	3.65902
0.06835	3.65902
0.0684	3.66
0.06845	3.66065
0.0685	3.66097
0.06855	3.66162
0.0686	3.66195
0.06865	3.66259
0.0687	3.66357
0.06875	3.66357
0.0688	3.66357
0.06885	3.66422
0.0689	3.66454
0.06895	3.66487
0.069	3.66519
0.06905	3.66519
0.0691	3.66519
0.06915	3.66584
0.0692	3.66616
0.06925	3.66584
0.0693	3.66616
0.06935	3.66681
0.0694	3.66714
0.06945	3.66714
0.0695	3.66779
0.06955	3.66811
0.0696	3.66844
0.06965	3.66941
0.0697	3.66973
0.06975	3.67071
0.0698	3.67103
0.06985	3.67233
0.0699	3.67298
0.06995	3.67428
0.07	3.67493
0.07005	3.6759
0.0701	3.67687
0.07015	3.67785
0.0702	3.67947
0.07025	3.6798
0.0703	3.68077
0.07035	3.68174
0.0704	3.68272
0.07045	3.68369
0.0705	3.68466
0.07055	3.68564
0.0706	3.68661
0.07065	3.68726
0.0707	3.68856
0.07075	3.68921
0.0708	3.68986
0.07085	3.69051
0.0709	3.69148
0.07095	3.6918
0.071	3.69245
0.07105	3.6931
0.0711	3.69375
0.07115	3.69375
0.0712	3.69408
0.07125	3.69408
0.0713	3.6944
0.07135	3.69472
0.0714	3.69472
0.07145	3.69472
0.0715	3.69537
0.07155	3.6957
0.0716	3.69537
0.07165	3.69635
0.0717	3.69602
0.07175	3.69635
0.0718	3.69667
0.07185	3.69667
0.0719	3.69732
0.07195	3.69765
0.072	3.69829
0.07205	3.69862
0.0721	3.69894
0.07215	3.69959
0.0722	3.70024
0.07225	3.70057
0.0723	3.70122
0.07235	3.70186
0.0724	3.70251
0.07245	3.70316
0.0725	3.70381
0.07255	3.70446
0.0726	3.70446
0.07265	3.70511
0.0727	3.70576
0.07275	3.70608
0.0728	3.70673
0.07285	3.70706
0.0729	3.70706
0.07295	3.70771
0.073	3.70868
0.07305	3.70933
0.0731	3.70933
0.07315	3.70998
0.0732	3.71063
0.07325	3.71095
0.0733	3.71128
0.07335	3.71225
0.0734	3.71225
0.07345	3.7129
0.0735	3.71322
0.07355	3.71355
0.0736	3.71387
0.07365	3.7142
0.0737	3.71485
0.07375	3.71517
0.0738	3.71517
0.07385	3.71582
0.0739	3.7155
0.07395	3.71647
0.074	3.71647
0.07405	3.71712
0.0741	3.71712
0.07415	3.71744
0.0742	3.71809
0.07425	3.71874
0.0743	3.71939
0.07435	3.71939
0.0744	3.71971
0.07445	3.72101
0.0745	3.72166
0.07455	3.72231
0.0746	3.72328
0.07465	3.72393
0.0747	3.72491
0.07475	3.72556
0.0748	3.72653
0.07485	3.7275
0.0749	3.72815
0.07495	3.72945
0.075	3.73075
0.07505	3.7314
0.0751	3.7327
0.07515	3.73335
0.0752	3.73464
0.07525	3.73529
0.0753	3.73659
0.07535	3.73756
0.0754	3.73821
0.07545	3.73951
0.0755	3.74049
0.07555	3.74113
0.0756	3.74243
0.07565	3.74276
0.0757	3.74373
0.07575	3.74438
0.0758	3.7447
0.07585	3.746
0.0759	3.74568
0.07595	3.74633
0.076	3.74698
0.07605	3.7473
0.0761	3.74763
0.07615	3.74795
0.0762	3.74795
0.07625	3.74827
0.0763	3.74795
0.07635	3.74827
0.0764	3.74827
0.07645	3.74795
0.0765	3.74763
0.07655	3.74795
0.0766	3.7473
0.07665	3.7473
0.0767	3.74665
0.07675	3.74665
0.0768	3.74633
0.07685	3.74535
0.0769	3.74503
0.07695	3.7447
0.077	3.74373
0.07705	3.74276
0.0771	3.74276
0.07715	3.74243
0.0772	3.74243
0.07725	3.74211
0.0773	3.74178
0.07735	3.74178
0.0774	3.74178
0.07745	3.74178
0.0775	3.74211
0.07755	3.74211
0.0776	3.74211
0.07765	3.74243
0.0777	3.74308
0.07775	3.74373
0.0778	3.74373
0.07785	3.74406
0.0779	3.7447
0.07795	3.74503
0.078	3.74535
0.07805	3.74503
0.0781	3.74568
0.07815	3.74633
0.0782	3.74633
0.07825	3.7473
0.0783	3.7473
0.07835	3.74763
0.0784	3.74827
0.07845	3.7486
0.0785	3.74957
0.07855	3.75022
0.0786	3.75087
0.07865	3.75184
0.0787	3.75314
0.07875	3.75379
0.0788	3.75444
0.07885	3.75541
0.0789	3.75639
0.07895	3.75704
0.079	3.75801
0.07905	3.75834
0.0791	3.75898
0.07915	3.75931
0.0792	3.75996
0.07925	3.75996
0.0793	3.76028
0.07935	3.75996
0.0794	3.75963
0.07945	3.75963
0.0795	3.75963
0.07955	3.75898
0.0796	3.75898
0.07965	3.75866
0.0797	3.75801
0.07975	3.75801
0.0798	3.75769
0.07985	3.75736
0.0799	3.75736
0.07995	3.75704
0.08	3.75704
0.08005	3.75769
0.0801	3.75801
0.08015	3.75834
0.0802	3.75834
0.08025	3.75931
0.0803	3.75963
0.08035	3.76028
0.0804	3.76093
0.08045	3.76191
0.0805	3.76223
0.08055	3.7632
0.0806	3.7632
0.08065	3.76418
0.0807	3.76515
0.08075	3.76548
0.0808	3.76612
0.08085	3.7671
0.0809	3.7671
0.08095	3.76775
0.081	3.76807
0.08105	3.7684
0.0811	3.76905
0.08115	3.76905
0.0812	3.76937
0.08125	3.77034
0.0813	3.77002
0.08135	3.77067
0.0814	3.77067
0.08145	3.77099
0.0815	3.77164
0.08155	3.77197
0.0816	3.77229
0.08165	3.77294
0.0817	3.77326
0.08175	3.77359
0.0818	3.77456
0.08185	3.77489
0.0819	3.77586
0.08195	3.77619
0.082	3.77651
0.08205	3.77716
0.0821	3.77813
0.08215	3.77846
0.0822	3.77911
0.08225	3.77911
0.0823	3.77976
0.08235	3.78008
0.0824	3.7804
0.08245	3.7804
0.0825	3.78073
0.08255	3.78073
0.0826	3.78073
0.08265	3.78105
0.0827	3.78138
0.08275	3.78105
0.0828	3.78105
0.08285	3.78105
0.0829	3.78073
0.08295	3.78105
0.083	3.78105
0.08305	3.78073
0.0831	3.78073
0.08315	3.78105
0.0832	3.78105
0.08325	3.78073
0.0833	3.78073
0.08335	3.78138
0.0834	3.78105
0.08345	3.78073
0.0835	3.78138
0.08355	3.78138
0.0836	3.7817
0.08365	3.7817
0.0837	3.7817
0.08375	3.78203
0.0838	3.78203
0.08385	3.78235
0.0839	3.78268
0.08395	3.783
0.084	3.78333
0.08405	3.78333
0.0841	3.783
0.08415	3.783
0.0842	3.78365
0.08425	3.78397
0.0843	3.7843
0.08435	3.78462
0.0844	3.78495
0.08445	3.7856
0.0845	3.78592
0.08455	3.78592
0.0846	3.7869
0.08465	3.7869
0.0847	3.78754
0.08475	3.78754
0.0848	3.78787
0.08485	3.78787
0.0849	3.78884
0.08495	3.78884
0.085	3.78917
0.08505	3.78917
0.0851	3.78949
0.08515	3.79014
0.0852	3.79014
0.08525	3.79047
0.0853	3.79047
0.08535	3.79047
0.0854	3.79079
0.08545	3.79111
0.0855	3.79111
0.08555	3.79111
0.0856	3.79111
0.08565	3.79144
0.0857	3.79176
0.08575	3.79144
0.0858	3.79144
0.08585	3.79176
0.0859	3.79176
0.08595	3.79209
0.086	3.79209
0.08605	3.79241
0.0861	3.79339
0.08615	3.79339
0.0862	3.79404
0.08625	3.79468
0.0863	3.79566
0.08635	3.79631
0.0864	3.79761
0.08645	3.79825
0.0865	3.79923
0.08655	3.80085
0.0866	3.8015
0.08665	3.80247
0.0867	3.80345
0.08675	3.80442
0.0868	3.80572
0.08685	3.80669
0.0869	3.80767
0.08695	3.80832
0.087	3.80929
0.08705	3.81026
0.0871	3.81059
0.08715	3.81124
0.0872	3.81156
0.08725	3.81189
0.0873	3.81221
0.08735	3.81253
0.0874	3.81253
0.08745	3.81253
0.0875	3.81286
0.08755	3.81221
0.0876	3.81221
0.08765	3.81221
0.0877	3.81189
0.08775	3.81124
0.0878	3.81124
0.08785	3.81124
0.0879	3.81059
0.08795	3.81059
0.088	3.80994
0.08805	3.80961
0.0881	3.80961
0.08815	3.80961
0.0882	3.80961
0.08825	3.80929
0.0883	3.80929
0.08835	3.80929
0.0884	3.80929
0.08845	3.80961
0.0885	3.80961
0.08855	3.80994
0.0886	3.81026
0.08865	3.81091
0.0887	3.81091
0.08875	3.81221
0.0888	3.81286
0.08885	3.81351
0.0889	3.81481
0.08895	3.81578
0.089	3.81675
0.08905	3.81805
0.0891	3.81903
0.08915	3.82
0.0892	3.82162
0.08925	3.82259
0.0893	3.82422
0.08935	3.82519
0.0894	3.82649
0.08945	3.82779
0.0895	3.82876
0.08955	3.83006
0.0896	3.83103
0.08965	3.83233
0.0897	3.83363
0.08975	3.83493
0.0898	3.8359
0.08985	3.83655
0.0899	3.83785
0.08995	3.83882
0.09	3.8398
0.09005	3.84044
0.0901	3.84142
0.09015	3.84239
0.0902	3.84272
0.09025	3.84304
0.0903	3.84369
0.09035	3.84434
0.0904	3.84434
0.09045	3.84434
0.0905	3.84499
0.09055	3.84434
0.0906	3.84401
0.09065	3.84369
0.0907	3.84337
0.09075	3.84304
0.0908	3.84239
0.09085	3.84174
0.0909	3.84142
0.09095	3.84044
0.091	3.84012
0.09105	3.83947
0.0911	3.8385
0.09115	3.8385
0.0912	3.83752
0.09125	3.8372
0.0913	3.83655
0.09135	3.8359
0.0914	3.83525
0.09145	3.83428
0.0915	3.83395
0.09155	3.83395
0.0916	3.83298
0.09165	3.83266
0.0917	3.83233
0.09175	3.83136
0.0918	3.83071
0.09185	3.83071
0.0919	3.83006
0.09195	3.82973
0.092	3.82941
0.09205	3.82941
0.0921	3.82909
0.09215	3.82909
0.0922	3.82941
0.09225	3.82909
0.0923	3.82941
0.09235	3.83006
0.0924	3.83038
0.09245	3.83103
0.0925	3.83201
0.09255	3.83233
0.0926	3.83363
0.09265	3.83428
0.0927	3.83525
0.09275	3.83623
0.0928	3.8372
0.09285	3.8385
0.0929	3.83947
0.09295	3.84044
0.093	3.84174
0.09305	3.84239
0.0931	3.84369
0.09315	3.84499
0.0932	3.84596
0.09325	3.84726
0.0933	3.84888
0.09335	3.84953
0.0934	3.85051
0.09345	3.85148
0.0935	3.85213
0.09355	3.85278
0.0936	3.85375
0.09365	3.8544
0.0937	3.8544
0.09375	3.85472
0.0938	3.85472
0.09385	3.8544
0.0939	3.8544
0.09395	3.8544
0.094	3.8544
0.09405	3.85408
0.0941	3.85343
0.09415	3.85343
0.0942	3.8531
0.09425	3.85278
0.0943	3.85245
0.09435	3.85213
0.0944	3.85213
0.09445	3.85245
0.0945	3.85213
0.09455	3.85213
0.0946	3.85213
0.09465	3.85245
0.0947	3.85245
0.09475	3.8531
0.0948	3.8531
0.09485	3.85375
0.0949	3.85408
0.09495	3.85472
0.095	3.85537
0.09505	3.8557
0.0951	3.85667
0.09515	3.85732
0.0952	3.85765
0.09525	3.85862
0.0953	3.85894
0.09535	3.85992
0.0954	3.86024
0.09545	3.86057
0.0955	3.86154
0.09555	3.86251
0.0956	3.86284
0.09565	3.86381
0.0957	3.86381
0.09575	3.86414
0.0958	3.86446
0.09585	3.86543
0.0959	3.86543
0.09595	3.86576
0.096	3.86576
0.09605	3.86641
0.0961	3.86608
0.09615	3.86641
0.0962	3.86673
0.09625	3.86706
0.0963	3.86673
0.09635	3.86673
0.0964	3.86673
0.09645	3.86641
0.0965	3.86641
0.09655	3.86673
0.0966	3.86641
0.09665	3.86673
0.0967	3.86673
0.09675	3.86641
0.0968	3.86706
0.09685	3.86706
0.0969	3.86771
0.09695	3.86738
0.097	3.86771
0.09705	3.86803
0.0971	3.86836
0.09715	3.869
0.0972	3.869
0.09725	3.86933
0.0973	3.869
0.09735	3.86965
0.0974	3.86965
0.09745	3.86965
0.0975	3.86998
0.09755	3.86965
0.0976	3.86998
0.09765	3.8703
0.0977	3.8703
0.09775	3.87063
0.0978	3.87063
0.09785	3.87095
0.0979	3.8716
0.09795	3.87193
0.098	3.87193
0.09805	3.8729
0.0981	3.87322
0.09815	3.87355
0.0982	3.87452
0.09825	3.87517
0.0983	3.87614
0.09835	3.87679
0.0984	3.87744
0.09845	3.87842
0.0985	3.87939
0.09855	3.87971
0.0986	3.88069
0.09865	3.88134
0.0987	3.88231
0.09875	3.88328
0.0988	3.88393
0.09885	3.88491
0.0989	3.88556
0.09895	3.88685
0.099	3.88718
0.09905	3.88815
[truncated: 5,812 more rows]
