# Supplementary material for: An evolutionarily conserved glycine-tyrosine motif forms a folding core in outer membrane proteins
Source: PLoS One. 2017 Aug 3;12(8):e0182016. doi: 10.1371/journal.pone.0182016 (PMC5542473; doi:10.1371/journal.pone.0182016)
Supplement: S1 File — (ZIP) [file pone.0182016.s001.zip › OmpX stopflow RAW data/OmpX WT 4/ompx_wt_ch1_011.bka]

BIO-KINE ASCII FILE
_COMMENT	External device
_COMMENT	Kinetics measurement
_COMMENT	Y Unit : Volt, X Unit : s
_COMMENT	Timebase 1 = .00005 s 5001 pts
_COMMENT	Timebase 2 = .001 s 2749 pts
_COMMENT	Timebase 3 = .5 s 44 pts
_SFM	SFM-300 /S Advanced mode
_SFM	Ratio : S1: 950, S2: 950, S3: 100
_SFM	Content : S1: , S2: , S3:
_SFM	Concentration : S1: , S2: , S3:
_SFM	Total volume : 422 �l Flow : 14 mL/s
_SFM	Acquisition start : 10 ms before stop
_SFM	cuve=FC-08, s1=10 ml , s2=10 ml , s3=1.9 ml
_UNITX	s
_UNITY	Volt
_DELTAX	0
_DATA
1e-300	2.41083
5e-5	2.43355
1e-4	2.45757
1.5e-4	2.4832
2e-4	2.51014
2.5e-4	2.53773
3e-4	2.56564
3.5e-4	2.59452
4e-4	2.62406
4.5e-4	2.65359
5e-4	2.68312
5.5e-4	2.71233
6e-4	2.74154
6.5e-4	2.7701
7e-4	2.79801
7.5e-4	2.82462
8e-4	2.85059
8.5e-4	2.87558
9e-4	2.89927
9.5e-4	2.92166
0.001	2.94211
0.00105	2.96126
0.0011	2.97878
0.00115	2.99436
0.0012	3.00929
0.00125	3.02097
0.0013	3.03136
0.00135	3.0398
0.0014	3.04661
0.00145	3.05148
0.0015	3.05408
0.00155	3.0544
0.0016	3.05278
0.00165	3.04986
0.0017	3.04531
0.00175	3.03785
0.0018	3.02974
0.00185	3.02065
0.0019	3.00929
0.00195	2.99696
0.002	2.98397
0.00205	2.97002
0.0021	2.95509
0.00215	2.93984
0.0022	2.92361
0.00225	2.90738
0.0023	2.89051
0.00235	2.87395
0.0024	2.85708
0.00245	2.83988
0.0025	2.82268
0.00255	2.80515
0.0026	2.78828
0.00265	2.77107
0.0027	2.75452
0.00275	2.7383
0.0028	2.72142
0.00285	2.70552
0.0029	2.68994
0.00295	2.67404
0.003	2.65911
0.00305	2.64515
0.0031	2.6299
0.00315	2.61627
0.0032	2.60264
0.00325	2.58965
0.0033	2.57732
0.00335	2.56466
0.0034	2.55266
0.00345	2.54032
0.0035	2.52897
0.00355	2.51761
0.0036	2.50657
0.00365	2.49586
0.0037	2.4858
0.00375	2.47574
0.0038	2.46568
0.00385	2.45627
0.0039	2.4475
0.00395	2.43907
0.004	2.43128
0.00405	2.42381
0.0041	2.41732
0.00415	2.41116
0.0042	2.40564
0.00425	2.40142
0.0043	2.39753
0.00435	2.39428
0.0044	2.39168
0.00445	2.38941
0.0045	2.38909
0.00455	2.38876
0.0046	2.38941
0.00465	2.39071
0.0047	2.39298
0.00475	2.39655
0.0048	2.40142
0.00485	2.40661
0.0049	2.4131
0.00495	2.42089
0.005	2.42966
0.00505	2.43972
0.0051	2.4514
0.00515	2.46341
0.0052	2.47671
0.00525	2.49164
0.0053	2.5069
0.00535	2.52345
0.0054	2.54097
0.00545	2.5598
0.0055	2.57862
0.00555	2.59842
0.0056	2.61886
0.00565	2.63996
0.0057	2.66138
0.00575	2.68312
0.0058	2.70519
0.00585	2.72694
0.0059	2.74868
0.00595	2.7701
0.006	2.7912
0.00605	2.81197
0.0061	2.83241
0.00615	2.85221
0.0062	2.87136
0.00625	2.88856
0.0063	2.90576
0.00635	2.92231
0.0064	2.93692
0.00645	2.9512
0.0065	2.96385
0.00655	2.97521
0.0066	2.98527
0.00665	2.99468
0.0067	3.0028
0.00675	3.00961
0.0068	3.01448
0.00685	3.01903
0.0069	3.02162
0.00695	3.02292
0.007	3.02292
0.00705	3.02195
0.0071	3.02
0.00715	3.01675
0.0072	3.01189
0.00725	3.00637
0.0073	3.0002
0.00735	2.99274
0.0074	2.9843
0.00745	2.97554
0.0075	2.96612
0.00755	2.95606
0.0076	2.94535
0.00765	2.93464
0.0077	2.92296
0.00775	2.91128
0.0078	2.89894
0.00785	2.88661
0.0079	2.87395
0.00795	2.86162
0.008	2.84832
0.00805	2.83468
0.0081	2.8217
0.00815	2.8084
0.0082	2.79541
0.00825	2.78178
0.0083	2.76848
0.00835	2.7555
0.0084	2.74251
0.00845	2.72953
0.0085	2.71688
0.00855	2.70422
0.0086	2.69189
0.00865	2.67988
0.0087	2.66819
0.00875	2.65684
0.0088	2.6458
0.00885	2.63542
0.0089	2.62568
0.00895	2.61627
0.009	2.6075
0.00905	2.59972
0.0091	2.5916
0.00915	2.58479
0.0092	2.57862
0.00925	2.57343
0.0093	2.56823
0.00935	2.56434
0.0094	2.56109
0.00945	2.55882
0.0095	2.55655
0.00955	2.55525
0.0096	2.5546
0.00965	2.55493
0.0097	2.5559
0.00975	2.5572
0.0098	2.55947
0.00985	2.56272
0.0099	2.56564
0.00995	2.56953
0.01	2.57375
0.01005	2.57862
0.0101	2.58414
0.01015	2.5903
0.0102	2.59679
0.01025	2.60329
0.0103	2.61107
0.01035	2.61854
0.0104	2.6273
0.01045	2.63606
0.0105	2.64515
0.01055	2.65456
0.0106	2.66462
0.01065	2.67436
0.0107	2.68442
0.01075	2.69481
0.0108	2.70552
0.01085	2.71688
0.0109	2.72759
0.01095	2.7383
0.011	2.74933
0.01105	2.76101
0.0111	2.77237
0.01115	2.78406
0.0112	2.79541
0.01125	2.8071
0.0113	2.81813
0.01135	2.82982
0.0114	2.8415
0.01145	2.85221
0.0115	2.86357
0.01155	2.8746
0.0116	2.88499
0.01165	2.89505
0.0117	2.90544
0.01175	2.91452
0.0118	2.92393
0.01185	2.93237
0.0119	2.94016
0.01195	2.94892
0.012	2.95671
0.01205	2.96353
0.0121	2.97067
0.01215	2.97716
0.0122	2.98365
0.01225	2.98982
0.0123	2.99533
0.01235	3.00118
0.0124	3.00637
0.01245	3.01124
0.0125	3.0161
0.01255	3.02097
0.0126	3.02519
0.01265	3.02941
0.0127	3.03298
0.01275	3.03655
0.0128	3.03947
0.01285	3.04304
0.0129	3.04499
0.01295	3.04726
0.013	3.04921
0.01305	3.05051
0.0131	3.05148
0.01315	3.05245
0.0132	3.05278
0.01325	3.0531
0.0133	3.0531
0.01335	3.05278
0.0134	3.05213
0.01345	3.05213
0.0135	3.05115
0.01355	3.05051
0.0136	3.04953
0.01365	3.04856
0.0137	3.04694
0.01375	3.04596
0.0138	3.04499
0.01385	3.04402
0.0139	3.04207
0.01395	3.04109
0.014	3.0398
0.01405	3.0385
0.0141	3.03688
0.01415	3.0359
0.0142	3.0346
0.01425	3.03395
0.0143	3.03298
0.01435	3.03201
0.0144	3.03103
0.01445	3.03071
0.0145	3.02974
0.01455	3.02974
0.0146	3.02941
0.01465	3.02941
0.0147	3.02876
0.01475	3.02909
0.0148	3.02941
0.01485	3.02974
0.0149	3.02974
0.01495	3.03038
0.015	3.03071
0.01505	3.03136
0.0151	3.03168
0.01515	3.03266
0.0152	3.03298
0.01525	3.03363
0.0153	3.03428
0.01535	3.0346
0.0154	3.0359
0.01545	3.03688
0.0155	3.03752
0.01555	3.03817
0.0156	3.03915
0.01565	3.04012
0.0157	3.04142
0.01575	3.04207
0.0158	3.04337
0.01585	3.04466
0.0159	3.04596
0.01595	3.04726
0.016	3.04823
0.01605	3.04986
0.0161	3.05051
0.01615	3.0518
0.0162	3.05343
0.01625	3.05408
0.0163	3.05505
0.01635	3.05635
0.0164	3.057
0.01645	3.05765
0.0165	3.05829
0.01655	3.05894
0.0166	3.05927
0.01665	3.06024
0.0167	3.06057
0.01675	3.06057
0.0168	3.06089
0.01685	3.06122
0.0169	3.06089
0.01695	3.06122
0.017	3.06089
0.01705	3.06089
0.0171	3.06089
0.01715	3.06057
0.0172	3.06057
0.01725	3.06024
0.0173	3.06057
0.01735	3.05992
0.0174	3.05959
0.01745	3.05959
0.0175	3.05959
0.01755	3.05894
0.0176	3.05894
0.01765	3.05894
0.0177	3.05894
0.01775	3.05894
0.0178	3.05927
0.01785	3.05927
0.0179	3.05927
0.01795	3.05959
0.018	3.05959
0.01805	3.06024
0.0181	3.06024
0.01815	3.06122
0.0182	3.06154
0.01825	3.06186
0.0183	3.06251
0.01835	3.06349
0.0184	3.06446
0.01845	3.06479
0.0185	3.06608
0.01855	3.06673
0.0186	3.06771
0.01865	3.06836
0.0187	3.06933
0.01875	3.0703
0.0188	3.0716
0.01885	3.07193
0.0189	3.07322
0.01895	3.0742
0.019	3.07517
0.01905	3.07582
0.0191	3.07614
0.01915	3.07777
0.0192	3.07842
0.01925	3.07939
0.0193	3.07971
0.01935	3.08101
0.0194	3.08134
0.01945	3.08231
0.0195	3.08296
0.01955	3.08296
0.0196	3.08361
0.01965	3.08393
0.0197	3.08426
0.01975	3.08458
0.0198	3.08491
0.01985	3.08556
0.0199	3.08588
0.01995	3.08621
0.02	3.08685
0.02005	3.08685
0.0201	3.0875
0.02015	3.08783
0.0202	3.08815
0.02025	3.0888
0.0203	3.08913
0.02035	3.08978
0.0204	3.0901
0.02045	3.09075
0.0205	3.0914
0.02055	3.09205
0.0206	3.09237
0.02065	3.0927
0.0207	3.09335
0.02075	3.09399
0.0208	3.09399
0.02085	3.09399
0.0209	3.09399
0.02095	3.09399
0.021	3.09399
0.02105	3.09399
0.0211	3.09367
0.02115	3.09335
0.0212	3.09399
0.02125	3.09367
0.0213	3.09302
0.02135	3.09302
0.0214	3.09335
0.02145	3.09237
0.0215	3.09237
0.02155	3.09237
0.0216	3.0927
0.02165	3.09237
0.0217	3.09205
0.02175	3.09205
0.0218	3.09237
0.02185	3.09237
0.0219	3.09205
0.02195	3.09302
0.022	3.0927
0.02205	3.09335
0.0221	3.09367
0.02215	3.09464
0.0222	3.09497
0.02225	3.09562
0.0223	3.09627
0.02235	3.09692
0.0224	3.09789
0.02245	3.09854
0.0225	3.09951
0.02255	3.09984
0.0226	3.10081
0.02265	3.10243
0.0227	3.10276
0.02275	3.10373
0.0228	3.10535
0.02285	3.10568
0.0229	3.10665
0.02295	3.10827
0.023	3.1086
0.02305	3.10892
0.0231	3.1099
0.02315	3.11055
0.0232	3.1112
0.02325	3.11152
0.0233	3.11152
0.02335	3.11152
0.0234	3.1112
0.02345	3.11152
0.0235	3.1112
0.02355	3.11152
0.0236	3.11152
0.02365	3.11087
0.0237	3.11022
0.02375	3.11022
0.0238	3.10957
0.02385	3.10957
0.0239	3.10892
0.02395	3.10892
0.024	3.1086
0.02405	3.10827
0.0241	3.10763
0.02415	3.1073
0.0242	3.10698
0.02425	3.10633
0.0243	3.106
0.02435	3.10633
0.0244	3.10568
0.02445	3.10568
0.0245	3.106
0.02455	3.106
0.0246	3.106
0.02465	3.10633
0.0247	3.10698
0.02475	3.1073
0.0248	3.10795
0.02485	3.1086
0.0249	3.10957
0.02495	3.1099
0.025	3.11087
0.02505	3.11184
0.0251	3.11217
0.02515	3.11347
0.0252	3.11412
0.02525	3.11477
0.0253	3.11541
0.02535	3.11671
0.0254	3.11736
0.02545	3.11834
0.0255	3.11931
0.02555	3.11996
0.0256	3.12093
0.02565	3.12126
0.0257	3.12223
0.02575	3.1232
0.0258	3.12385
0.02585	3.1245
0.0259	3.12548
0.02595	3.12612
0.026	3.12677
0.02605	3.1271
0.0261	3.1284
0.02615	3.1284
0.0262	3.12872
0.02625	3.12937
0.0263	3.13002
0.02635	3.13034
0.0264	3.13067
0.02645	3.13132
0.0265	3.13132
0.02655	3.13164
0.0266	3.13197
0.02665	3.13229
0.0267	3.13294
0.02675	3.13229
0.0268	3.13391
0.02685	3.13359
0.0269	3.13424
0.02695	3.13489
0.027	3.13554
0.02705	3.13586
0.0271	3.13651
0.02715	3.13716
0.0272	3.13748
0.02725	3.13846
0.0273	3.13911
0.02735	3.13976
0.0274	3.1404
0.02745	3.14138
0.0275	3.14235
0.02755	3.14268
0.0276	3.14365
0.02765	3.14462
0.0277	3.14462
0.02775	3.1456
0.0278	3.1456
0.02785	3.14592
0.0279	3.14625
0.02795	3.14657
0.028	3.14657
0.02805	3.1469
0.0281	3.1469
0.02815	3.14722
0.0282	3.14787
0.02825	3.14787
0.0283	3.14787
0.02835	3.14819
0.0284	3.14852
0.02845	3.14917
0.0285	3.14884
0.02855	3.14949
0.0286	3.14982
0.02865	3.15079
0.0287	3.15079
0.02875	3.15176
0.0288	3.15241
0.02885	3.15306
0.0289	3.15339
0.02895	3.15404
0.029	3.15468
0.02905	3.15533
0.0291	3.15598
0.02915	3.15663
0.0292	3.15728
0.02925	3.15793
0.0293	3.1589
0.02935	3.15988
0.0294	3.1602
0.02945	3.16085
0.0295	3.16215
0.02955	3.1628
0.0296	3.16312
0.02965	3.1641
0.0297	3.16475
0.02975	3.16539
0.0298	3.16637
0.02985	3.16637
0.0299	3.16767
0.02995	3.16799
0.03	3.16864
0.03005	3.16896
0.0301	3.16929
0.03015	3.16961
0.0302	3.17026
0.03025	3.17026
0.0303	3.17026
0.03035	3.17156
0.0304	3.17156
0.03045	3.17221
0.0305	3.17189
0.03055	3.17286
0.0306	3.17351
0.03065	3.17383
0.0307	3.17448
0.03075	3.17481
0.0308	3.17546
0.03085	3.1761
0.0309	3.1761
0.03095	3.1761
0.031	3.17675
0.03105	3.17708
0.0311	3.17708
0.03115	3.17708
0.0312	3.17708
0.03125	3.17708
0.0313	3.17708
0.03135	3.17708
0.0314	3.1774
0.03145	3.17708
0.0315	3.1761
0.03155	3.17643
0.0316	3.1761
0.03165	3.17578
0.0317	3.17546
0.03175	3.17513
0.0318	3.17513
0.03185	3.17546
0.0319	3.17513
0.03195	3.17513
0.032	3.17546
0.03205	3.17578
0.0321	3.17546
0.03215	3.1761
0.0322	3.1761
0.03225	3.17708
0.0323	3.1774
0.03235	3.17773
0.0324	3.17838
0.03245	3.17903
0.0325	3.17935
0.03255	3.18
0.0326	3.18065
0.03265	3.18195
0.0327	3.18227
0.03275	3.18389
0.0328	3.18422
0.03285	3.18519
0.0329	3.18617
0.03295	3.18649
0.033	3.18746
0.03305	3.18844
0.0331	3.18909
0.03315	3.18973
0.0332	3.19038
0.03325	3.19103
0.0333	3.19103
0.03335	3.19168
0.0334	3.19168
0.03345	3.19233
0.0335	3.19266
0.03355	3.19266
0.0336	3.1933
0.03365	3.19363
0.0337	3.19363
0.03375	3.19395
0.0338	3.19395
0.03385	3.19428
0.0339	3.19428
0.03395	3.19428
0.034	3.1946
0.03405	3.19525
0.0341	3.19493
0.03415	3.19558
0.0342	3.19558
0.03425	3.1959
0.0343	3.19687
0.03435	3.19687
0.0344	3.19752
0.03445	3.1985
0.0345	3.1985
0.03455	3.19947
0.0346	3.1998
0.03465	3.20012
0.0347	3.20077
0.03475	3.20142
0.0348	3.20207
0.03485	3.20304
0.0349	3.20337
0.03495	3.20434
0.035	3.20466
0.03505	3.20531
0.0351	3.20629
0.03515	3.20661
0.0352	3.20726
0.03525	3.20823
0.0353	3.20888
0.03535	3.20953
0.0354	3.21018
0.03545	3.21083
0.0355	3.2118
0.03555	3.21245
0.0356	3.21278
0.03565	3.21343
0.0357	3.21408
0.03575	3.2144
0.0358	3.21505
0.03585	3.21537
0.0359	3.21635
0.03595	3.21667
0.036	3.217
0.03605	3.21797
0.0361	3.21829
0.03615	3.21862
0.0362	3.21927
0.03625	3.21992
0.0363	3.22024
0.03635	3.22057
0.0364	3.22154
0.03645	3.22186
0.0365	3.22251
0.03655	3.22284
0.0366	3.22349
0.03665	3.22381
0.0367	3.22414
0.03675	3.22414
0.0368	3.22479
0.03685	3.22479
0.0369	3.22479
0.03695	3.22479
0.037	3.22511
0.03705	3.22446
0.0371	3.22479
0.03715	3.22446
0.0372	3.22479
0.03725	3.22446
0.0373	3.22446
0.03735	3.22414
0.0374	3.22414
0.03745	3.22446
0.0375	3.22446
0.03755	3.22479
0.0376	3.22479
0.03765	3.22511
0.0377	3.22479
0.03775	3.22511
0.0378	3.22511
0.03785	3.22543
0.0379	3.22576
0.03795	3.22576
0.038	3.22576
0.03805	3.22608
0.0381	3.22608
0.03815	3.22608
0.0382	3.22608
0.03825	3.22608
0.0383	3.22608
0.03835	3.22608
0.0384	3.22641
0.03845	3.22673
0.0385	3.22673
0.03855	3.22706
0.0386	3.22738
0.03865	3.22771
0.0387	3.22868
0.03875	3.22868
0.0388	3.22965
0.03885	3.2303
0.0389	3.2316
0.03895	3.23225
0.039	3.23322
0.03905	3.23387
0.0391	3.23517
0.03915	3.23614
0.0392	3.23712
0.03925	3.23842
0.0393	3.23939
0.03935	3.24069
0.0394	3.24134
0.03945	3.24231
0.0395	3.24393
0.03955	3.24458
0.0396	3.24523
0.03965	3.24588
0.0397	3.24685
0.03975	3.24783
0.0398	3.2488
0.03985	3.24945
0.0399	3.25042
0.03995	3.25107
0.04	3.25205
0.04005	3.25302
0.0401	3.25399
0.04015	3.25432
0.0402	3.25529
0.04025	3.25627
0.0403	3.25724
0.04035	3.25789
0.0404	3.25821
0.04045	3.25951
0.0405	3.26016
0.04055	3.26081
0.0406	3.26113
0.04065	3.26146
0.0407	3.26178
0.04075	3.26243
0.0408	3.26211
0.04085	3.26276
0.0409	3.26308
0.04095	3.26308
0.041	3.26276
0.04105	3.26276
0.0411	3.26276
0.04115	3.26243
0.0412	3.26211
0.04125	3.26178
0.0413	3.26146
0.04135	3.26113
0.0414	3.26081
0.04145	3.26081
0.0415	3.26016
0.04155	3.25951
0.0416	3.25919
0.04165	3.25886
0.0417	3.25919
0.04175	3.25821
0.0418	3.25854
0.04185	3.25854
0.0419	3.25886
0.04195	3.25919
0.042	3.25951
0.04205	3.26081
0.0421	3.26113
0.04215	3.26178
0.0422	3.26243
0.04225	3.26308
0.0423	3.26406
0.04235	3.26503
0.0424	3.266
0.04245	3.26665
0.0425	3.2673
0.04255	3.2686
0.0426	3.26957
0.04265	3.27055
0.0427	3.27152
0.04275	3.27249
0.0428	3.27314
0.04285	3.27347
0.0429	3.27444
0.04295	3.27541
0.043	3.27606
0.04305	3.27639
0.0431	3.27639
0.04315	3.27736
0.0432	3.27769
0.04325	3.27769
0.0433	3.27834
0.04335	3.27866
0.0434	3.27898
0.04345	3.27963
0.0435	3.27996
0.04355	3.27996
0.0436	3.27996
0.04365	3.28061
0.0437	3.28093
0.04375	3.28093
0.0438	3.28158
0.04385	3.28191
0.0439	3.28223
0.04395	3.2832
0.044	3.28288
0.04405	3.28288
0.0441	3.2832
0.04415	3.28385
0.0442	3.28353
0.04425	3.28385
0.0443	3.2845
0.04435	3.2845
0.0444	3.2845
0.04445	3.28548
0.0445	3.2858
0.04455	3.28548
0.0446	3.28645
0.04465	3.2871
0.0447	3.28742
0.04475	3.2884
0.0448	3.28905
0.04485	3.28969
0.0449	3.29002
0.04495	3.29067
0.045	3.29132
0.04505	3.29132
0.0451	3.29229
0.04515	3.29326
0.0452	3.29326
0.04525	3.29424
0.0453	3.29456
0.04535	3.29554
0.0454	3.29586
0.04545	3.29586
0.0455	3.29651
0.04555	3.29716
0.0456	3.29781
0.04565	3.29878
0.0457	3.29976
0.04575	3.30008
0.0458	3.30073
0.04585	3.30105
0.0459	3.30203
0.04595	3.30268
0.046	3.303
0.04605	3.30333
0.0461	3.3043
0.04615	3.30462
0.0462	3.30527
0.04625	3.30625
0.0463	3.3069
0.04635	3.30754
0.0464	3.30787
0.04645	3.30852
0.0465	3.30884
0.04655	3.30917
0.0466	3.31014
0.04665	3.31047
0.0467	3.31144
0.04675	3.31176
0.0468	3.31241
0.04685	3.31306
0.0469	3.31404
0.04695	3.31468
0.047	3.31533
0.04705	3.31631
0.0471	3.31728
0.04715	3.31793
0.0472	3.31858
0.04725	3.31988
0.0473	3.32053
0.04735	3.32118
0.0474	3.32182
0.04745	3.32247
0.0475	3.32312
0.04755	3.32345
0.0476	3.32377
0.04765	3.32442
0.0477	3.32475
0.04775	3.32475
0.0478	3.32539
0.04785	3.32539
0.0479	3.32572
0.04795	3.32604
0.048	3.32637
0.04805	3.32604
0.0481	3.32637
0.04815	3.32669
0.0482	3.32702
0.04825	3.32669
0.0483	3.32734
0.04835	3.32734
0.0484	3.32799
0.04845	3.32832
0.0485	3.32799
0.04855	3.32799
0.0486	3.32832
0.04865	3.32864
0.0487	3.32864
0.04875	3.32864
0.0488	3.32864
0.04885	3.32832
0.0489	3.32799
0.04895	3.32767
0.049	3.32734
0.04905	3.32767
0.0491	3.32734
0.04915	3.32637
0.0492	3.32604
0.04925	3.32604
0.0493	3.32572
0.04935	3.32539
0.0494	3.32539
0.04945	3.32507
0.0495	3.32507
0.04955	3.32475
0.0496	3.32475
0.04965	3.32442
0.0497	3.32442
0.04975	3.32507
0.0498	3.32507
0.04985	3.32507
0.0499	3.32572
0.04995	3.32539
0.05	3.32572
0.05005	3.32604
0.0501	3.32637
0.05015	3.32702
0.0502	3.32702
0.05025	3.32767
0.0503	3.32799
0.05035	3.32832
0.0504	3.32864
0.05045	3.32864
0.0505	3.32961
0.05055	3.32929
0.0506	3.32961
0.05065	3.33059
0.0507	3.33059
0.05075	3.33059
0.0508	3.33091
0.05085	3.33124
0.0509	3.33221
0.05095	3.33221
0.051	3.33318
0.05105	3.33318
0.0511	3.33383
0.05115	3.33416
0.0512	3.33481
0.05125	3.33545
0.0513	3.3361
0.05135	3.33675
0.0514	3.3374
0.05145	3.33838
0.0515	3.3387
0.05155	3.34
0.0516	3.34032
0.05165	3.3413
0.0517	3.34227
0.05175	3.34259
0.0518	3.34389
0.05185	3.34487
0.0519	3.34552
0.05195	3.34649
0.052	3.34714
0.05205	3.34779
0.0521	3.34844
0.05215	3.34844
0.0522	3.34973
0.05225	3.35006
0.0523	3.35071
0.05235	3.35071
0.0524	3.35168
0.05245	3.35201
0.0525	3.35201
0.05255	3.35233
0.0526	3.35266
0.05265	3.35298
0.0527	3.3533
0.05275	3.35363
0.0528	3.3533
0.05285	3.35395
0.0529	3.35395
0.05295	3.35428
0.053	3.3546
0.05305	3.35428
0.0531	3.3546
0.05315	3.35493
0.0532	3.35493
0.05325	3.35525
0.0533	3.3559
0.05335	3.35655
0.0534	3.35655
0.05345	3.35655
0.0535	3.35687
0.05355	3.35752
0.0536	3.35817
0.05365	3.3585
0.0537	3.35882
0.05375	3.35882
0.0538	3.35915
0.05385	3.3598
0.0539	3.3598
0.05395	3.3598
0.054	3.36077
0.05405	3.36109
0.0541	3.36142
0.05415	3.36142
0.0542	3.36207
0.05425	3.36239
0.0543	3.36239
0.05435	3.36304
0.0544	3.36337
0.05445	3.36369
0.0545	3.36369
0.05455	3.36466
0.0546	3.36499
0.05465	3.36499
0.0547	3.36564
0.05475	3.36661
0.0548	3.36726
0.05485	3.36758
0.0549	3.36856
0.05495	3.36856
0.055	3.36953
0.05505	3.36953
0.0551	3.37051
0.05515	3.37083
0.0552	3.3718
0.05525	3.37213
0.0553	3.3731
0.05535	3.37375
0.0554	3.37408
0.05545	3.37505
0.0555	3.37537
0.05555	3.37602
0.0556	3.37667
0.05565	3.37829
0.0557	3.37829
0.05575	3.37927
0.0558	3.37992
0.05585	3.38122
0.0559	3.38122
0.05595	3.38251
0.056	3.38316
0.05605	3.38414
0.0561	3.38479
0.05615	3.38576
0.0562	3.38706
0.05625	3.38803
0.0563	3.389
0.05635	3.38998
0.0564	3.39063
0.05645	3.39193
0.0565	3.39257
0.05655	3.3942
0.0566	3.39452
0.05665	3.39614
0.0567	3.39647
0.05675	3.39712
0.0568	3.39809
0.05685	3.39939
0.0569	3.40036
0.05695	3.40069
0.057	3.40166
0.05705	3.40231
0.0571	3.40264
0.05715	3.40328
0.0572	3.40393
0.05725	3.40426
0.0573	3.40556
0.05735	3.40523
0.0574	3.40588
0.05745	3.40621
0.0575	3.40621
0.05755	3.40653
0.0576	3.40653
0.05765	3.40718
0.0577	3.4075
0.05775	3.40783
0.0578	3.40815
0.05785	3.4088
0.0579	3.4088
0.05795	3.4088
0.058	3.40913
0.05805	3.40978
0.0581	3.4101
0.05815	3.41075
0.0582	3.41107
0.05825	3.41172
0.0583	3.41172
0.05835	3.41237
0.0584	3.41237
0.05845	3.41302
0.0585	3.41302
0.05855	3.41335
0.0586	3.41302
0.05865	3.41302
0.0587	3.4127
0.05875	3.4127
0.0588	3.41302
0.05885	3.4127
0.0589	3.41237
0.05895	3.4127
0.059	3.41302
0.05905	3.4127
0.0591	3.4127
0.05915	3.41237
0.0592	3.4127
0.05925	3.4127
0.0593	3.41335
0.05935	3.41335
0.0594	3.41302
0.05945	3.41302
0.0595	3.41367
0.05955	3.41367
0.0596	3.41399
0.05965	3.41464
0.0597	3.41464
0.05975	3.41497
0.0598	3.41562
0.05985	3.41627
0.0599	3.41627
0.05995	3.41724
0.06	3.41789
0.06005	3.41821
0.0601	3.41919
0.06015	3.41984
0.0602	3.42049
0.06025	3.42113
0.0603	3.42146
0.06035	3.42178
0.0604	3.42276
0.06045	3.42276
0.0605	3.42373
0.06055	3.42438
0.0606	3.42406
0.06065	3.42438
0.0607	3.42568
0.06075	3.42568
0.0608	3.426
0.06085	3.42665
0.0609	3.42698
0.06095	3.42763
0.061	3.42827
0.06105	3.4286
0.0611	3.4286
0.06115	3.42957
0.0612	3.43022
0.06125	3.43087
0.0613	3.43152
0.06135	3.43217
0.0614	3.43282
0.06145	3.43314
0.0615	3.43379
0.06155	3.43477
0.0616	3.43541
0.06165	3.43606
0.0617	3.43671
0.06175	3.43736
0.0618	3.43801
0.06185	3.43866
0.0619	3.43963
0.06195	3.44028
0.062	3.44093
0.06205	3.44158
0.0621	3.44288
0.06215	3.4432
0.0622	3.44353
0.06225	3.44418
0.0623	3.44483
0.06235	3.44548
0.0624	3.4458
0.06245	3.44612
0.0625	3.44645
0.06255	3.44677
0.0626	3.4471
0.06265	3.4471
0.0627	3.44677
0.06275	3.44677
0.0628	3.4471
0.06285	3.44677
0.0629	3.44645
0.06295	3.44645
0.063	3.44612
0.06305	3.44645
0.0631	3.44612
0.06315	3.44612
0.0632	3.44612
0.06325	3.44645
0.0633	3.4471
0.06335	3.4471
0.0634	3.44775
0.06345	3.44807
0.0635	3.44872
0.06355	3.44872
0.0636	3.44969
0.06365	3.45002
0.0637	3.45067
0.06375	3.45132
0.0638	3.45164
0.06385	3.45197
0.0639	3.45197
0.06395	3.45229
0.064	3.45229
0.06405	3.45262
0.0641	3.45229
0.06415	3.45197
0.0642	3.45294
0.06425	3.45229
0.0643	3.45197
0.06435	3.45229
0.0644	3.45164
0.06445	3.45164
0.0645	3.45164
0.06455	3.45132
0.0646	3.45099
0.06465	3.45067
0.0647	3.45067
0.06475	3.45099
0.0648	3.45099
0.06485	3.45067
0.0649	3.45067
0.06495	3.45132
0.065	3.45132
0.06505	3.45197
0.0651	3.45229
0.06515	3.45294
0.0652	3.45326
0.06525	3.45456
0.0653	3.45489
0.06535	3.45586
0.0654	3.45716
0.06545	3.45813
0.0655	3.45943
0.06555	3.4604
0.0656	3.4617
0.06565	3.46268
0.0657	3.46495
0.06575	3.4656
0.0658	3.46722
0.06585	3.46852
0.0659	3.47014
0.06595	3.47111
0.066	3.47209
0.06605	3.47404
0.0661	3.47468
0.06615	3.47598
0.0662	3.47728
0.06625	3.47793
0.0663	3.47923
0.06635	3.48053
0.0664	3.4815
0.06645	3.48247
0.0665	3.48312
0.06655	3.4841
0.0666	3.48474
0.06665	3.48572
0.0667	3.48669
0.06675	3.48702
0.0668	3.48799
0.06685	3.48799
0.0669	3.48864
0.06695	3.48864
0.067	3.48896
0.06705	3.48896
0.0671	3.48864
0.06715	3.48929
0.0672	3.48831
0.06725	3.48831
0.0673	3.48799
0.06735	3.48799
0.0674	3.48767
0.06745	3.48702
0.0675	3.48702
0.06755	3.48604
0.0676	3.48637
0.06765	3.48572
0.0677	3.48507
0.06775	3.48507
0.0678	3.48474
0.06785	3.48442
0.0679	3.48442
0.06795	3.4841
0.068	3.4841
0.06805	3.48377
0.0681	3.48345
0.06815	3.48345
0.0682	3.48345
0.06825	3.48377
0.0683	3.48345
0.06835	3.48377
0.0684	3.48345
0.06845	3.48345
0.0685	3.4841
0.06855	3.48442
0.0686	3.48474
0.06865	3.48507
0.0687	3.48572
0.06875	3.48572
0.0688	3.48604
0.06885	3.48637
0.0689	3.48702
0.06895	3.48734
0.069	3.48767
0.06905	3.48767
0.0691	3.48831
0.06915	3.48864
0.0692	3.48864
0.06925	3.48961
0.0693	3.48961
0.06935	3.48994
0.0694	3.49059
0.06945	3.49091
0.0695	3.49091
0.06955	3.49124
0.0696	3.49188
0.06965	3.49221
0.0697	3.49221
0.06975	3.49221
0.0698	3.49253
0.06985	3.49286
0.0699	3.49286
0.06995	3.49351
0.07	3.49351
0.07005	3.49383
0.0701	3.49383
0.07015	3.49416
0.0702	3.49448
0.07025	3.49513
0.0703	3.49545
0.07035	3.49578
0.0704	3.49675
0.07045	3.49708
0.0705	3.4974
0.07055	3.49805
0.0706	3.4987
0.07065	3.49902
0.0707	3.49967
0.07075	3.5
0.0708	3.50032
0.07085	3.50097
0.0709	3.50162
0.07095	3.50195
0.071	3.50227
0.07105	3.50259
0.0711	3.50324
0.07115	3.50357
0.0712	3.50422
0.07125	3.50487
0.0713	3.50519
0.07135	3.50616
0.0714	3.50616
0.07145	3.50681
0.0715	3.50746
0.07155	3.50779
0.0716	3.50876
0.07165	3.50909
0.0717	3.50973
0.07175	3.51006
0.0718	3.51103
0.07185	3.51136
0.0719	3.51233
0.07195	3.51266
0.072	3.5133
0.07205	3.51395
0.0721	3.51493
0.07215	3.51525
0.0722	3.51623
0.07225	3.51655
0.0723	3.5172
0.07235	3.51752
0.0724	3.51882
0.07245	3.51882
0.0725	3.5198
0.07255	3.52044
0.0726	3.52077
0.07265	3.52174
0.0727	3.52239
0.07275	3.52272
0.0728	3.52337
0.07285	3.52369
0.0729	3.52434
0.07295	3.52466
0.073	3.52499
0.07305	3.52499
0.0731	3.52499
0.07315	3.52499
0.0732	3.52499
0.07325	3.52434
0.0733	3.52401
0.07335	3.52369
0.0734	3.52304
0.07345	3.52239
0.0735	3.52174
0.07355	3.52142
0.0736	3.52077
0.07365	3.52044
0.0737	3.51947
0.07375	3.51915
0.0738	3.5185
0.07385	3.51882
0.0739	3.5185
0.07395	3.5185
0.074	3.5185
0.07405	3.51882
0.0741	3.51915
0.07415	3.51947
0.0742	3.51947
0.07425	3.5198
0.0743	3.52077
0.07435	3.52109
0.0744	3.52207
0.07445	3.52239
0.0745	3.52272
0.07455	3.52369
0.0746	3.52434
0.07465	3.52466
0.0747	3.52531
0.07475	3.52564
0.0748	3.52629
0.07485	3.52726
0.0749	3.52791
0.07495	3.52823
0.075	3.52888
0.07505	3.52953
0.0751	3.53051
0.07515	3.53083
0.0752	3.53115
0.07525	3.53148
0.0753	3.53213
0.07535	3.53245
0.0754	3.53245
0.07545	3.5331
0.0755	3.53408
0.07555	3.53408
0.0756	3.53472
0.07565	3.53505
0.0757	3.53537
0.07575	3.53635
0.0758	3.537
0.07585	3.53765
0.0759	3.53829
0.07595	3.53894
0.076	3.53927
0.07605	3.54024
0.0761	3.54122
0.07615	3.54154
0.0762	3.54284
0.07625	3.54316
0.0763	3.54414
0.07635	3.54446
0.0764	3.54543
0.07645	3.54576
0.0765	3.54608
0.07655	3.54673
0.0766	3.54738
0.07665	3.54771
0.0767	3.54803
0.07675	3.54836
0.0768	3.54868
0.07685	3.549
0.0769	3.549
0.07695	3.549
0.077	3.54933
0.07705	3.54933
0.0771	3.54868
0.07715	3.54965
0.0772	3.54933
0.07725	3.549
0.0773	3.54933
0.07735	3.549
0.0774	3.54965
0.07745	3.54965
0.0775	3.54965
0.07755	3.5503
0.0776	3.5503
0.07765	3.55095
0.0777	3.5516
0.07775	3.55257
0.0778	3.5529
0.07785	3.55387
0.0779	3.5542
0.07795	3.55452
0.078	3.55582
0.07805	3.55679
0.0781	3.55744
0.07815	3.55842
0.0782	3.55939
0.07825	3.56036
0.0783	3.56101
0.07835	3.56199
0.0784	3.56264
0.07845	3.56361
0.0785	3.56426
0.07855	3.56523
0.0786	3.56556
0.07865	3.56588
0.0787	3.56621
0.07875	3.56718
0.0788	3.56685
0.07885	3.5675
0.0789	3.5675
0.07895	3.56815
0.079	3.56815
0.07905	3.56848
0.0791	3.56913
0.07915	3.56945
0.0792	3.5701
0.07925	3.57075
0.0793	3.57107
0.07935	3.5714
0.0794	3.57205
0.07945	3.5727
0.0795	3.57302
0.07955	3.57367
0.0796	3.57432
0.07965	3.57432
0.0797	3.57432
0.07975	3.57529
0.0798	3.57529
0.07985	3.57529
0.0799	3.57594
0.07995	3.57627
0.08	3.57692
0.08005	3.57724
0.0801	3.57756
0.08015	3.57821
0.0802	3.57886
0.08025	3.57886
0.0803	3.58016
0.08035	3.58081
0.0804	3.58113
0.08045	3.58178
0.0805	3.58211
0.08055	3.58276
0.0806	3.58341
0.08065	3.58406
0.0807	3.5847
0.08075	3.58503
0.0808	3.58535
0.08085	3.58568
0.0809	3.58633
0.08095	3.58665
0.081	3.5873
0.08105	3.5873
0.0811	3.58795
0.08115	3.58795
0.0812	3.58827
0.08125	3.5886
0.0813	3.5886
0.08135	3.5886
0.0814	3.5886
0.08145	3.58892
0.0815	3.58892
0.08155	3.5886
0.0816	3.58892
0.08165	3.5886
0.0817	3.58827
0.08175	3.5886
0.0818	3.58827
0.08185	3.58795
0.0819	3.58827
0.08195	3.58827
0.082	3.5886
0.08205	3.58925
0.0821	3.58925
0.08215	3.58925
0.0822	3.5899
0.08225	3.59022
0.0823	3.59087
0.08235	3.59152
0.0824	3.59152
0.08245	3.59217
0.0825	3.59282
0.08255	3.59314
0.0826	3.59379
0.08265	3.59379
0.0827	3.59444
0.08275	3.59412
0.0828	3.59444
0.08285	3.59412
0.0829	3.59444
0.08295	3.59412
0.083	3.59379
0.08305	3.59412
0.0831	3.59347
0.08315	3.59314
0.0832	3.59314
0.08325	3.59282
0.0833	3.59282
0.08335	3.59249
0.0834	3.59184
0.08345	3.59184
0.0835	3.59184
0.08355	3.59184
0.0836	3.59152
0.08365	3.59184
0.0837	3.59217
0.08375	3.59249
0.0838	3.59282
0.08385	3.59347
0.0839	3.59347
0.08395	3.59347
0.084	3.59444
0.08405	3.59541
0.0841	3.59541
0.08415	3.59574
0.0842	3.59671
0.08425	3.59736
0.0843	3.59801
0.08435	3.59866
0.0844	3.59931
0.08445	3.60028
0.0845	3.60028
0.08455	3.60093
0.0846	3.60158
0.08465	3.60191
0.0847	3.60288
0.08475	3.60353
0.0848	3.6032
0.08485	3.60385
0.0849	3.60418
0.08495	3.60515
0.085	3.60483
0.08505	3.6058
0.0851	3.6058
0.08515	3.60645
0.0852	3.6071
0.08525	3.60742
0.0853	3.60807
0.08535	3.60872
0.0854	3.60937
0.08545	3.60969
0.0855	3.61067
0.08555	3.61164
0.0856	3.61229
0.08565	3.61294
0.0857	3.61359
0.08575	3.61489
0.0858	3.61489
0.08585	3.61586
0.0859	3.61619
0.08595	3.61716
0.086	3.61781
0.08605	3.61846
0.0861	3.61846
0.08615	3.61943
0.0862	3.61976
0.08625	3.62008
0.0863	3.62073
0.08635	3.62105
0.0864	3.62138
0.08645	3.6217
0.0865	3.62235
0.08655	3.62235
0.0866	3.62268
0.08665	3.623
0.0867	3.62365
0.08675	3.62397
0.0868	3.62462
0.08685	3.62495
0.0869	3.6256
0.08695	3.6256
0.087	3.62625
0.08705	3.62657
0.0871	3.62657
0.08715	3.6269
0.0872	3.62754
0.08725	3.62722
0.0873	3.62754
0.08735	3.62722
0.0874	3.62722
0.08745	3.6269
0.0875	3.62722
0.08755	3.6269
0.0876	3.6269
0.08765	3.62657
0.0877	3.62722
0.08775	3.6269
0.0878	3.6269
0.08785	3.6269
0.0879	3.6269
0.08795	3.62657
0.088	3.62722
0.08805	3.62722
0.0881	3.62754
0.08815	3.62819
0.0882	3.62819
0.08825	3.62884
0.0883	3.62884
0.08835	3.62949
0.0884	3.62982
0.08845	3.63047
0.0885	3.63079
0.08855	3.63047
0.0886	3.63111
0.08865	3.63176
0.0887	3.63144
0.08875	3.63176
0.0888	3.63209
0.08885	3.63176
0.0889	3.63209
0.08895	3.63176
0.089	3.63176
0.08905	3.63209
0.0891	3.63209
0.08915	3.63209
0.0892	3.63176
0.08925	3.63209
0.0893	3.63209
0.08935	3.63241
0.0894	3.63274
0.08945	3.63274
0.0895	3.63306
0.08955	3.63339
0.0896	3.63339
0.08965	3.63339
0.0897	3.63404
0.08975	3.63404
0.0898	3.63436
0.08985	3.63436
0.0899	3.63468
0.08995	3.63533
0.09	3.63533
0.09005	3.63566
0.0901	3.63566
0.09015	3.63598
0.0902	3.63631
0.09025	3.63663
0.0903	3.63728
0.09035	3.63761
0.0904	3.63825
0.09045	3.63825
0.0905	3.6389
0.09055	3.63955
0.0906	3.63955
0.09065	3.6402
0.0907	3.64085
0.09075	3.64053
0.0908	3.64118
0.09085	3.6415
0.0909	3.64182
0.09095	3.64247
0.091	3.64215
0.09105	3.64247
0.0911	3.6428
0.09115	3.64312
0.0912	3.64312
0.09125	3.64345
0.0913	3.64312
0.09135	3.64377
0.0914	3.6441
0.09145	3.64442
0.0915	3.64474
0.09155	3.64507
0.0916	3.64572
0.09165	3.64572
0.0917	3.64669
0.09175	3.64669
0.0918	3.64702
0.09185	3.64767
0.0919	3.64831
0.09195	3.64864
0.092	3.64929
0.09205	3.64961
0.0921	3.65091
0.09215	3.65156
0.0922	3.65221
0.09225	3.65253
0.0923	3.65383
0.09235	3.65383
0.0924	3.65448
0.09245	3.65513
0.0925	3.65578
0.09255	3.65675
0.0926	3.65675
0.09265	3.65708
0.0927	3.65708
0.09275	3.65773
0.0928	3.65805
0.09285	3.65805
0.0929	3.65773
0.09295	3.65838
0.093	3.6587
0.09305	3.65838
0.0931	3.6587
0.09315	3.6587
0.0932	3.65805
0.09325	3.65838
0.0933	3.65838
0.09335	3.6587
0.0934	3.65838
0.09345	3.65838
0.0935	3.6587
0.09355	3.6587
0.0936	3.65935
0.09365	3.65935
0.0937	3.65967
0.09375	3.66032
0.0938	3.66097
0.09385	3.66162
0.0939	3.66195
0.09395	3.66292
0.094	3.66357
0.09405	3.66454
0.0941	3.66487
0.09415	3.66584
0.0942	3.66649
0.09425	3.66714
0.0943	3.66811
0.09435	3.66909
0.0944	3.66941
0.09445	3.67071
0.0945	3.67103
0.09455	3.67136
0.0946	3.67201
0.09465	3.67233
0.0947	3.67266
0.09475	3.67298
0.0948	3.6733
0.09485	3.67428
0.0949	3.67363
0.09495	3.67428
0.095	3.67428
0.09505	3.67428
0.0951	3.67428
0.09515	3.67428
0.0952	3.67428
0.09525	3.6746
0.0953	3.67428
0.09535	3.6746
0.0954	3.67525
0.09545	3.67558
0.0955	3.6759
0.09555	3.6759
0.0956	3.67623
0.09565	3.67655
0.0957	3.67687
0.09575	3.67752
0.0958	3.6785
0.09585	3.67817
0.0959	3.67947
0.09595	3.67947
0.096	3.68044
0.09605	3.68109
0.0961	3.68207
0.09615	3.68272
0.0962	3.68304
0.09625	3.68401
0.0963	3.68499
0.09635	3.68531
0.0964	3.68629
0.09645	3.68694
0.0965	3.68758
0.09655	3.68856
0.0966	3.68921
0.09665	3.69018
0.0967	3.69083
0.09675	3.69148
0.0968	3.6918
0.09685	3.69245
0.0969	3.69343
0.09695	3.69375
0.097	3.6944
0.09705	3.69505
0.0971	3.69537
0.09715	3.69602
0.0972	3.69602
0.09725	3.69667
0.0973	3.69765
0.09735	3.69732
0.0974	3.69797
0.09745	3.69894
0.0975	3.69927
0.09755	3.69992
0.0976	3.70057
0.09765	3.70089
0.0977	3.70122
0.09775	3.70186
0.0978	3.70219
0.09785	3.70219
0.0979	3.70251
0.09795	3.70251
0.098	3.70284
0.09805	3.70251
0.0981	3.70251
0.09815	3.70251
0.0982	3.70251
0.09825	3.70219
0.0983	3.70154
0.09835	3.70122
0.0984	3.70089
0.09845	3.70057
0.0985	3.70057
0.09855	3.70024
0.0986	3.69992
0.09865	3.69927
0.0987	3.69894
0.09875	3.69894
0.0988	3.69862
0.09885	3.69829
0.0989	3.69829
0.09895	3.69829
0.099	3.69829
0.09905	3.69797
[truncated: 5,812 more rows]
