# Supplementary material for: An evolutionarily conserved glycine-tyrosine motif forms a folding core in outer membrane proteins
Source: PLoS One. 2017 Aug 3;12(8):e0182016. doi: 10.1371/journal.pone.0182016 (PMC5542473; doi:10.1371/journal.pone.0182016)
Supplement: S1 File — (ZIP) [file pone.0182016.s001.zip › OmpX stopflow RAW data/OmpX WT 4/ompx_wt_ch1_012.bka]

BIO-KINE ASCII FILE
_COMMENT	External device
_COMMENT	Kinetics measurement
_COMMENT	Y Unit : Volt, X Unit : s
_COMMENT	Timebase 1 = .00005 s 5001 pts
_COMMENT	Timebase 2 = .001 s 2749 pts
_COMMENT	Timebase 3 = .5 s 44 pts
_SFM	SFM-300 /S Advanced mode
_SFM	Ratio : S1: 950, S2: 950, S3: 100
_SFM	Content : S1: , S2: , S3:
_SFM	Concentration : S1: , S2: , S3:
_SFM	Total volume : 422 �l Flow : 14 mL/s
_SFM	Acquisition start : 10 ms before stop
_SFM	cuve=FC-08, s1=10 ml , s2=10 ml , s3=1.9 ml
_UNITX	s
_UNITY	Volt
_DELTAX	0
_DATA
1e-300	2.40856
5e-5	2.42771
1e-4	2.44718
1.5e-4	2.46828
2e-4	2.4897
2.5e-4	2.51176
3e-4	2.53448
3.5e-4	2.5572
4e-4	2.58089
4.5e-4	2.60393
5e-4	2.6273
5.5e-4	2.65099
6e-4	2.67404
6.5e-4	2.69643
7e-4	2.71882
7.5e-4	2.74057
8e-4	2.76069
8.5e-4	2.78081
9e-4	2.79996
9.5e-4	2.81813
0.001	2.83468
0.00105	2.85059
0.0011	2.86487
0.00115	2.87817
0.0012	2.88953
0.00125	2.89992
0.0013	2.90901
0.00135	2.91679
0.0014	2.92361
0.00145	2.92848
0.0015	2.9327
0.00155	2.93464
0.0016	2.93594
0.00165	2.93627
0.0017	2.93529
0.00175	2.93302
0.0018	2.9301
0.00185	2.92588
0.0019	2.92101
0.00195	2.91517
0.002	2.90836
0.00205	2.90024
0.0021	2.89213
0.00215	2.88304
0.0022	2.87298
0.00225	2.86292
0.0023	2.85189
0.00235	2.8402
0.0024	2.82819
0.00245	2.81586
0.0025	2.8032
0.00255	2.79022
0.0026	2.77659
0.00265	2.76329
0.0027	2.74965
0.00275	2.73602
0.0028	2.72239
0.00285	2.70811
0.0029	2.69383
0.00295	2.67955
0.003	2.66592
0.00305	2.65197
0.0031	2.63769
0.00315	2.62406
0.0032	2.60978
0.00325	2.59615
0.0033	2.58219
0.00335	2.56888
0.0034	2.5559
0.00345	2.5426
0.0035	2.52961
0.00355	2.51728
0.0036	2.50462
0.00365	2.49294
0.0037	2.48126
0.00375	2.4699
0.0038	2.46016
0.00385	2.4501
0.0039	2.44101
0.00395	2.43258
0.004	2.42479
0.00405	2.417
0.0041	2.41083
0.00415	2.40499
0.0042	2.3998
0.00425	2.3959
0.0043	2.39266
0.00435	2.38974
0.0044	2.38714
0.00445	2.38649
0.0045	2.38617
0.00455	2.38682
0.0046	2.38811
0.00465	2.39039
0.0047	2.39363
0.00475	2.39785
0.0048	2.40304
0.00485	2.40921
0.0049	2.41667
0.00495	2.42479
0.005	2.4342
0.00505	2.44458
0.0051	2.45594
0.00515	2.46795
0.0052	2.48126
0.00525	2.49521
0.0053	2.51047
0.00535	2.52669
0.0054	2.54292
0.00545	2.56012
0.0055	2.57797
0.00555	2.59679
0.0056	2.61529
0.00565	2.63509
0.0057	2.65521
0.00575	2.67533
0.0058	2.6961
0.00585	2.7172
0.0059	2.73797
0.00595	2.75907
0.006	2.78016
0.00605	2.80126
0.0061	2.82138
0.00615	2.84182
0.0062	2.8613
0.00625	2.8798
0.0063	2.89797
0.00635	2.91485
0.0064	2.93107
0.00645	2.946
0.0065	2.96028
0.00655	2.97359
0.0066	2.98527
0.00665	2.99631
0.0067	3.00669
0.00675	3.01513
0.0068	3.02292
0.00685	3.03006
0.0069	3.03558
0.00695	3.03947
0.007	3.04337
0.00705	3.04564
0.0071	3.04661
0.00715	3.04629
0.0072	3.04499
0.00725	3.04272
0.0073	3.03915
0.00735	3.03428
0.0074	3.02876
0.00745	3.02195
0.0075	3.01481
0.00755	3.00572
0.0076	2.99598
0.00765	2.98625
0.0077	2.97521
0.00775	2.9632
0.0078	2.95055
0.00785	2.93789
0.0079	2.92426
0.00795	2.91063
0.008	2.897
0.00805	2.88239
0.0081	2.86811
0.00815	2.85351
0.0082	2.83923
0.00825	2.82527
0.0083	2.81067
0.00835	2.79639
0.0084	2.78276
0.00845	2.76913
0.0085	2.75582
0.00855	2.74251
0.0086	2.72953
0.00865	2.71752
0.0087	2.70519
0.00875	2.69318
0.0088	2.6815
0.00885	2.67111
0.0089	2.65976
0.00895	2.64937
0.009	2.63963
0.00905	2.6299
0.0091	2.62081
0.00915	2.61237
0.0092	2.60426
0.00925	2.59647
0.0093	2.58901
0.00935	2.58284
0.0094	2.57602
0.00945	2.57083
0.0095	2.56564
0.00955	2.56109
0.0096	2.55688
0.00965	2.55395
0.0097	2.55103
0.00975	2.54909
0.0098	2.54779
0.00985	2.54746
0.0099	2.54746
0.00995	2.54811
0.01	2.54974
0.01005	2.55201
0.0101	2.55493
0.01015	2.55915
0.0102	2.56304
0.01025	2.56791
0.0103	2.57343
0.01035	2.57959
0.0104	2.58673
0.01045	2.5942
0.0105	2.60101
0.01055	2.6088
0.0106	2.61724
0.01065	2.626
0.0107	2.63509
0.01075	2.64418
0.0108	2.65294
0.01085	2.66235
0.0109	2.67209
0.01095	2.6815
0.011	2.69189
0.01105	2.70162
0.0111	2.71136
0.01115	2.72109
0.0112	2.73116
0.01125	2.74089
0.0113	2.75095
0.01135	2.76101
0.0114	2.77107
0.01145	2.78049
0.0115	2.79022
0.01155	2.79931
0.0116	2.80775
0.01165	2.81651
0.0117	2.82495
0.01175	2.83241
0.0118	2.8402
0.01185	2.84702
0.0119	2.85351
0.01195	2.85935
0.012	2.86519
0.01205	2.86974
0.0121	2.87395
0.01215	2.8785
0.0122	2.88142
0.01225	2.88466
0.0123	2.88694
0.01235	2.88921
0.0124	2.89116
0.01245	2.89245
0.0125	2.89375
0.01255	2.89408
0.0126	2.89473
0.01265	2.89537
0.0127	2.89537
0.01275	2.8957
0.0128	2.89537
0.01285	2.89537
0.0129	2.89505
0.01295	2.89473
0.013	2.8944
0.01305	2.89375
0.0131	2.89375
0.01315	2.89375
0.0132	2.89343
0.01325	2.89278
0.0133	2.89343
0.01335	2.89343
0.0134	2.89375
0.01345	2.89343
0.0135	2.8944
0.01355	2.89505
0.0136	2.89537
0.01365	2.89602
0.0137	2.89667
0.01375	2.89765
0.0138	2.89927
0.01385	2.90024
0.0139	2.90089
0.01395	2.90219
0.014	2.90316
0.01405	2.90446
0.0141	2.90576
0.01415	2.90608
0.0142	2.90771
0.01425	2.90868
0.0143	2.90965
0.01435	2.9103
0.0144	2.91128
0.01445	2.91258
0.0145	2.9129
0.01455	2.91355
0.0146	2.91485
0.01465	2.91517
0.0147	2.91582
0.01475	2.91679
0.0148	2.91744
0.01485	2.91842
0.0149	2.91874
0.01495	2.92004
0.015	2.92069
0.01505	2.92134
0.0151	2.92231
0.01515	2.92296
0.0152	2.92361
0.01525	2.92458
0.0153	2.92556
0.01535	2.92588
0.0154	2.92653
0.01545	2.92685
0.0155	2.9275
0.01555	2.9275
0.0156	2.92815
0.01565	2.92848
0.0157	2.9288
0.01575	2.9288
0.0158	2.92945
0.01585	2.92913
0.0159	2.92978
0.01595	2.92945
0.016	2.92978
0.01605	2.9301
0.0161	2.9301
0.01615	2.93075
0.0162	2.93075
0.01625	2.93107
0.0163	2.93107
0.01635	2.9314
0.0164	2.9314
0.01645	2.93172
0.0165	2.93205
0.01655	2.93237
0.0166	2.93302
0.01665	2.93367
0.0167	2.93335
0.01675	2.93399
0.0168	2.93432
0.01685	2.93432
0.0169	2.93464
0.01695	2.93464
0.017	2.93562
0.01705	2.93529
0.0171	2.93562
0.01715	2.93529
0.0172	2.93594
0.01725	2.93627
0.0173	2.93594
0.01735	2.93627
0.0174	2.93659
0.01745	2.93692
0.0175	2.93692
0.01755	2.93659
0.0176	2.93692
0.01765	2.93724
0.0177	2.93756
0.01775	2.93724
0.0178	2.93789
0.01785	2.93789
0.0179	2.93854
0.01795	2.93886
0.018	2.93919
0.01805	2.93984
0.0181	2.94016
0.01815	2.94113
0.0182	2.94113
0.01825	2.94178
0.0183	2.94276
0.01835	2.94308
0.0184	2.94341
0.01845	2.94373
0.0185	2.94438
0.01855	2.9447
0.0186	2.94503
0.01865	2.94568
0.0187	2.94568
0.01875	2.94633
0.0188	2.94633
0.01885	2.94665
0.0189	2.94665
0.01895	2.94698
0.019	2.9473
0.01905	2.9473
0.0191	2.94698
0.01915	2.94763
0.0192	2.94763
0.01925	2.94763
0.0193	2.94795
0.01935	2.94827
0.0194	2.9486
0.01945	2.9486
0.0195	2.9486
0.01955	2.94957
0.0196	2.9499
0.01965	2.9499
0.0197	2.95055
0.01975	2.9512
0.0198	2.95152
0.01985	2.95184
0.0199	2.95217
0.01995	2.95249
0.02	2.95314
0.02005	2.95379
0.0201	2.95412
0.02015	2.95477
0.0202	2.95541
0.02025	2.95574
0.0203	2.95639
0.02035	2.95671
0.0204	2.95704
0.02045	2.95736
0.0205	2.95769
0.02055	2.95834
0.0206	2.95866
0.02065	2.95931
0.0207	2.95963
0.02075	2.95996
0.0208	2.95996
0.02085	2.96093
0.0209	2.96093
0.02095	2.96126
0.021	2.96158
0.02105	2.96191
0.0211	2.96223
0.02115	2.9632
0.0212	2.96288
0.02125	2.96385
0.0213	2.96385
0.02135	2.9645
0.0214	2.96483
0.02145	2.96548
0.0215	2.9658
0.02155	2.96645
0.0216	2.96677
0.02165	2.9671
0.0217	2.96775
0.02175	2.96807
0.0218	2.96872
0.02185	2.96872
0.0219	2.96905
0.02195	2.96937
0.022	2.97002
0.02205	2.97067
0.0221	2.97067
0.02215	2.97132
0.0222	2.97164
0.02225	2.97229
0.0223	2.97294
0.02235	2.97359
0.0224	2.97424
0.02245	2.97521
0.0225	2.97586
0.02255	2.97716
0.0226	2.97748
0.02265	2.97846
0.0227	2.97943
0.02275	2.98073
0.0228	2.9817
0.02285	2.98268
0.0229	2.98365
0.02295	2.98495
0.023	2.98592
0.02305	2.9869
0.0231	2.98787
0.02315	2.98917
0.0232	2.98982
0.02325	2.99079
0.0233	2.99209
0.02335	2.99241
0.0234	2.99306
0.02345	2.99404
0.0235	2.99468
0.02355	2.99501
0.0236	2.99598
0.02365	2.99631
0.0237	2.99663
0.02375	2.99696
0.0238	2.99761
0.02385	2.99761
0.0239	2.99761
0.02395	2.99761
0.024	2.99761
0.02405	2.99793
0.0241	2.99761
0.02415	2.99761
0.0242	2.99761
0.02425	2.99728
0.0243	2.99728
0.02435	2.99696
0.0244	2.99598
0.02445	2.99598
0.0245	2.99598
0.02455	2.99566
0.0246	2.99533
0.02465	2.99533
0.0247	2.99501
0.02475	2.99501
0.0248	2.99468
0.02485	2.99501
0.0249	2.99533
0.02495	2.99566
0.025	2.99598
0.02505	2.99631
0.0251	2.99696
0.02515	2.99728
0.0252	2.99793
0.02525	2.99858
0.0253	2.99923
0.02535	3.0002
0.0254	3.00085
0.02545	3.0015
0.0255	3.00215
0.02555	3.00247
0.0256	3.0028
0.02565	3.00377
0.0257	3.00377
0.02575	3.0041
0.0258	3.00475
0.02585	3.00475
0.0259	3.00539
0.02595	3.00539
0.026	3.00539
0.02605	3.00539
0.0261	3.00539
0.02615	3.00572
0.0262	3.00572
0.02625	3.00572
0.0263	3.00572
0.02635	3.00604
0.0264	3.00572
0.02645	3.00572
0.0265	3.00572
0.02655	3.00572
0.0266	3.00572
0.02665	3.00604
0.0267	3.00669
0.02675	3.00637
0.0268	3.00637
0.02685	3.00637
0.0269	3.00669
0.02695	3.00702
0.027	3.00767
0.02705	3.00767
0.0271	3.00864
0.02715	3.00896
0.0272	3.00929
0.02725	3.01026
0.0273	3.01124
0.02735	3.01189
0.0274	3.01286
0.02745	3.01383
0.0275	3.01481
0.02755	3.0161
0.0276	3.0174
0.02765	3.01838
0.0277	3.01967
0.02775	3.02065
0.0278	3.02195
0.02785	3.02292
0.0279	3.02389
0.02795	3.02519
0.028	3.02617
0.02805	3.02714
0.0281	3.02779
0.02815	3.02909
0.0282	3.02941
0.02825	3.03038
0.0283	3.03136
0.02835	3.03168
0.0284	3.03233
0.02845	3.03298
0.0285	3.03363
0.02855	3.03428
0.0286	3.03493
0.02865	3.03525
0.0287	3.0359
0.02875	3.03525
0.0288	3.0359
0.02885	3.03623
0.0289	3.03688
0.02895	3.03688
0.029	3.03688
0.02905	3.03688
0.0291	3.03688
0.02915	3.03688
0.0292	3.03688
0.02925	3.03655
0.0293	3.0372
0.02935	3.03688
0.0294	3.03688
0.02945	3.03688
0.0295	3.03688
0.02955	3.03655
0.0296	3.03655
0.02965	3.03623
0.0297	3.03688
0.02975	3.03655
0.0298	3.03655
0.02985	3.03688
0.0299	3.03655
0.02995	3.03655
0.03	3.03688
0.03005	3.03655
0.0301	3.03655
0.03015	3.03688
0.0302	3.0372
0.03025	3.03688
0.0303	3.03688
0.03035	3.03655
0.0304	3.03688
0.03045	3.0372
0.0305	3.03752
0.03055	3.03752
0.0306	3.0372
0.03065	3.03785
0.0307	3.03785
0.03075	3.03785
0.0308	3.03752
0.03085	3.03817
0.0309	3.03817
0.03095	3.0385
0.031	3.0385
0.03105	3.03882
0.0311	3.03947
0.03115	3.03947
0.0312	3.03915
0.03125	3.0398
0.0313	3.04012
0.03135	3.04045
0.0314	3.04077
0.03145	3.04109
0.0315	3.04142
0.03155	3.04174
0.0316	3.04239
0.03165	3.04304
0.0317	3.04304
0.03175	3.04402
0.0318	3.04466
0.03185	3.04499
0.0319	3.04564
0.03195	3.04596
0.032	3.04694
0.03205	3.04726
0.0321	3.04791
0.03215	3.04888
0.0322	3.04953
0.03225	3.05018
0.0323	3.05083
0.03235	3.05115
0.0324	3.05245
0.03245	3.05278
0.0325	3.05343
0.03255	3.05375
0.0326	3.0544
0.03265	3.0557
0.0327	3.0557
0.03275	3.05635
0.0328	3.057
0.03285	3.05765
0.0329	3.05765
0.03295	3.05829
0.033	3.05927
0.03305	3.05894
0.0331	3.05959
0.03315	3.05992
0.0332	3.06089
0.03325	3.06089
0.0333	3.06186
0.03335	3.06219
0.0334	3.06251
0.03345	3.06316
0.0335	3.06349
0.03355	3.06381
0.0336	3.06446
0.03365	3.06511
0.0337	3.06543
0.03375	3.06608
0.0338	3.06673
0.03385	3.06738
0.0339	3.06738
0.03395	3.06771
0.034	3.06836
0.03405	3.06868
0.0341	3.069
0.03415	3.06933
0.0342	3.06965
0.03425	3.06998
0.0343	3.06998
0.03435	3.0703
0.0344	3.07063
0.03445	3.0703
0.0345	3.0703
0.03455	3.0703
0.0346	3.06998
0.03465	3.0703
0.0347	3.06998
0.03475	3.06998
0.0348	3.06998
0.03485	3.06933
0.0349	3.06933
0.03495	3.06965
0.035	3.06933
0.03505	3.069
0.0351	3.069
0.03515	3.06933
0.0352	3.06965
0.03525	3.06965
0.0353	3.06998
0.03535	3.06998
0.0354	3.07063
0.03545	3.07128
0.0355	3.07128
0.03555	3.07128
0.0356	3.07257
0.03565	3.07322
0.0357	3.07387
0.03575	3.07387
0.0358	3.0742
0.03585	3.07517
0.0359	3.07582
0.03595	3.07614
0.036	3.07679
0.03605	3.07712
0.0361	3.07777
0.03615	3.07809
0.0362	3.07874
0.03625	3.07907
0.0363	3.07907
0.03635	3.08004
0.0364	3.08004
0.03645	3.08069
0.0365	3.08069
0.03655	3.08199
0.0366	3.08199
0.03665	3.08264
0.0367	3.08328
0.03675	3.08393
0.0368	3.08426
0.03685	3.08523
0.0369	3.08621
0.03695	3.08621
0.037	3.08718
0.03705	3.0875
0.0371	3.08783
0.03715	3.08945
0.0372	3.0901
0.03725	3.09075
0.0373	3.09172
0.03735	3.09205
0.0374	3.09335
0.03745	3.09399
0.0375	3.09497
0.03755	3.09594
0.0376	3.09659
0.03765	3.09756
0.0377	3.09821
0.03775	3.09886
0.0378	3.09984
0.03785	3.10049
0.0379	3.10081
0.03795	3.10178
0.038	3.10276
0.03805	3.10276
0.0381	3.10373
0.03815	3.10438
0.0382	3.1047
0.03825	3.10568
0.0383	3.10633
0.03835	3.1073
0.0384	3.1073
0.03845	3.10763
0.0385	3.1086
0.03855	3.1086
0.0386	3.10925
0.03865	3.10925
0.0387	3.1099
0.03875	3.1099
0.0388	3.1099
0.03885	3.11055
0.0389	3.11087
0.03895	3.1112
0.039	3.11152
0.03905	3.11184
0.0391	3.11184
0.03915	3.11217
0.0392	3.11249
0.03925	3.11282
0.0393	3.11282
0.03935	3.11282
0.0394	3.11347
0.03945	3.11314
0.0395	3.11347
0.03955	3.11379
0.0396	3.11379
0.03965	3.11412
0.0397	3.11347
0.03975	3.11412
0.0398	3.11412
0.03985	3.11379
0.0399	3.11412
0.03995	3.11444
0.04	3.11412
0.04005	3.11412
0.0401	3.11412
0.04015	3.11477
0.0402	3.11477
0.04025	3.11509
0.0403	3.11509
0.04035	3.11541
0.0404	3.11574
0.04045	3.11671
0.0405	3.11769
0.04055	3.11801
0.0406	3.11866
0.04065	3.11931
0.0407	3.11996
0.04075	3.12061
0.0408	3.12158
0.04085	3.12223
0.0409	3.1232
0.04095	3.12385
0.041	3.1245
0.04105	3.1258
0.0411	3.12645
0.04115	3.1271
0.0412	3.12775
0.04125	3.1284
0.0413	3.12905
0.04135	3.13002
0.0414	3.13034
0.04145	3.13034
0.0415	3.13099
0.04155	3.13164
0.0416	3.13197
0.04165	3.13197
0.0417	3.13197
0.04175	3.13229
0.0418	3.13229
0.04185	3.13229
0.0419	3.13262
0.04195	3.13197
0.042	3.13197
0.04205	3.13164
0.0421	3.13164
0.04215	3.13132
0.0422	3.13132
0.04225	3.13067
0.0423	3.13002
0.04235	3.12969
0.0424	3.12937
0.04245	3.12905
0.0425	3.12872
0.04255	3.12872
0.0426	3.12872
0.04265	3.1284
0.0427	3.1284
0.04275	3.12807
0.0428	3.1284
0.04285	3.12872
0.0429	3.12872
0.04295	3.12905
0.043	3.12937
0.04305	3.12937
0.0431	3.13034
0.04315	3.13099
0.0432	3.13132
0.04325	3.13164
0.0433	3.13229
0.04335	3.13326
0.0434	3.13391
0.04345	3.13424
0.0435	3.13521
0.04355	3.13586
0.0436	3.13683
0.04365	3.13748
0.0437	3.13878
0.04375	3.13976
0.0438	3.14073
0.04385	3.14138
0.0439	3.14235
0.04395	3.143
0.044	3.14365
0.04405	3.14462
0.0441	3.14527
0.04415	3.14657
0.0442	3.1469
0.04425	3.14722
0.0443	3.14852
0.04435	3.14917
0.0444	3.15014
0.04445	3.15079
0.0445	3.15111
0.04455	3.15144
0.0446	3.15241
0.04465	3.15241
0.0447	3.15306
0.04475	3.15371
0.0448	3.15404
0.04485	3.15404
0.0449	3.15468
0.04495	3.15501
0.045	3.15533
0.04505	3.15566
0.0451	3.15566
0.04515	3.15631
0.0452	3.15631
0.04525	3.15631
0.0453	3.15696
0.04535	3.15728
0.0454	3.15761
0.04545	3.15825
0.0455	3.15825
0.04555	3.1589
0.0456	3.1589
0.04565	3.15955
0.0457	3.16085
0.04575	3.16118
0.0458	3.16182
0.04585	3.1628
0.0459	3.1641
0.04595	3.16442
0.046	3.16539
0.04605	3.16604
0.0461	3.16734
0.04615	3.16832
0.0462	3.16896
0.04625	3.16961
0.0463	3.17091
0.04635	3.17156
0.0464	3.17221
0.04645	3.17253
0.0465	3.17286
0.04655	3.17351
0.0466	3.17383
0.04665	3.17416
0.0467	3.17448
0.04675	3.17481
0.0468	3.17448
0.04685	3.17481
0.0469	3.17513
0.04695	3.17448
0.047	3.17481
0.04705	3.17513
0.0471	3.17546
0.04715	3.17513
0.0472	3.17546
0.04725	3.17513
0.0473	3.17578
0.04735	3.17578
0.0474	3.17578
0.04745	3.17578
0.0475	3.1761
0.04755	3.17643
0.0476	3.17675
0.04765	3.17675
0.0477	3.1774
0.04775	3.1774
0.0478	3.17805
0.04785	3.17838
0.0479	3.1787
0.04795	3.17903
0.048	3.18
0.04805	3.18032
0.0481	3.18032
0.04815	3.18097
0.0482	3.1813
0.04825	3.1813
0.0483	3.18195
0.04835	3.18292
0.0484	3.1826
0.04845	3.18324
0.0485	3.18357
0.04855	3.18422
0.0486	3.18487
0.04865	3.18519
0.0487	3.18552
0.04875	3.18617
0.0488	3.18681
0.04885	3.18681
0.0489	3.18714
0.04895	3.18746
0.049	3.18746
0.04905	3.18746
0.0491	3.18746
0.04915	3.18746
0.0492	3.18681
0.04925	3.18746
0.0493	3.18681
0.04935	3.18714
0.0494	3.18681
0.04945	3.18649
0.0495	3.18649
0.04955	3.18617
0.0496	3.18681
0.04965	3.18649
0.0497	3.18714
0.04975	3.18746
0.0498	3.18779
0.04985	3.18844
0.0499	3.18941
0.04995	3.19006
0.05	3.19071
0.05005	3.19136
0.0501	3.19233
0.05015	3.19266
0.0502	3.19395
0.05025	3.1946
0.0503	3.19558
0.05035	3.1959
0.0504	3.19687
0.05045	3.19752
0.0505	3.19817
0.05055	3.1985
0.0506	3.19915
0.05065	3.20044
0.0507	3.20044
0.05075	3.20077
0.0508	3.20142
0.05085	3.20239
0.0509	3.20304
0.05095	3.20337
0.051	3.20337
0.05105	3.20401
0.0511	3.20466
0.05115	3.20531
0.0512	3.20596
0.05125	3.20629
0.0513	3.20629
0.05135	3.20661
0.0514	3.20758
0.05145	3.20758
0.0515	3.20758
0.05155	3.20823
0.0516	3.20856
0.05165	3.20888
0.0517	3.20888
0.05175	3.20921
0.0518	3.20986
0.05185	3.20986
0.0519	3.20986
0.05195	3.21018
0.052	3.21051
0.05205	3.21115
0.0521	3.21148
0.05215	3.2118
0.0522	3.21213
0.05225	3.21213
0.0523	3.21278
0.05235	3.21343
0.0524	3.2131
0.05245	3.21343
0.0525	3.21375
0.05255	3.21408
0.0526	3.21472
0.05265	3.21505
0.0527	3.2157
0.05275	3.21602
0.0528	3.21602
0.05285	3.21635
0.0529	3.217
0.05295	3.21732
0.053	3.21765
0.05305	3.21765
0.0531	3.21765
0.05315	3.21797
0.0532	3.21829
0.05325	3.21829
0.0533	3.21862
0.05335	3.21894
0.0534	3.21959
0.05345	3.21927
0.0535	3.22024
0.05355	3.22057
0.0536	3.22089
0.05365	3.22089
0.0537	3.22186
0.05375	3.22251
0.0538	3.22284
0.05385	3.22316
0.0539	3.22381
0.05395	3.22446
0.054	3.22479
0.05405	3.22543
0.0541	3.22608
0.05415	3.22641
0.0542	3.22673
0.05425	3.22673
0.0543	3.22706
0.05435	3.22738
0.0544	3.22706
0.05445	3.22706
0.0545	3.22738
0.05455	3.22706
0.0546	3.22673
0.05465	3.22738
0.0547	3.22706
0.05475	3.22706
0.0548	3.22706
0.05485	3.22673
0.0549	3.22673
0.05495	3.22641
0.055	3.22673
0.05505	3.22706
0.0551	3.22706
0.05515	3.22706
0.0552	3.22803
0.05525	3.22868
0.0553	3.229
0.05535	3.22965
0.0554	3.22998
0.05545	3.23063
0.0555	3.23128
0.05555	3.2316
0.0556	3.23225
0.05565	3.2329
0.0557	3.23387
0.05575	3.23387
0.0558	3.2342
0.05585	3.23485
0.0559	3.23485
0.05595	3.2355
0.056	3.2355
0.05605	3.2355
0.0561	3.23582
0.05615	3.23614
0.0562	3.23582
0.05625	3.23582
0.0563	3.23614
0.05635	3.23647
0.0564	3.23614
0.05645	3.23614
0.0565	3.23647
0.05655	3.23647
0.0566	3.23647
0.05665	3.23712
0.0567	3.23712
0.05675	3.23777
0.0568	3.23842
0.05685	3.23874
0.0569	3.23874
0.05695	3.23939
0.057	3.24004
0.05705	3.24004
0.0571	3.24101
0.05715	3.24101
0.0572	3.24166
0.05725	3.24231
0.0573	3.24296
0.05735	3.24296
0.0574	3.24393
0.05745	3.24426
0.0575	3.24491
0.05755	3.24491
0.0576	3.24556
0.05765	3.24621
0.0577	3.24685
0.05775	3.24718
0.0578	3.2475
0.05785	3.24783
0.0579	3.24848
0.05795	3.24913
0.058	3.24978
0.05805	3.2501
0.0581	3.25042
0.05815	3.25075
0.0582	3.25107
0.05825	3.2514
0.0583	3.25237
0.05835	3.25237
0.0584	3.25237
0.05845	3.25335
0.0585	3.25367
0.05855	3.25367
0.0586	3.25399
0.05865	3.25399
0.0587	3.25432
0.05875	3.25432
0.0588	3.25464
0.05885	3.25464
0.0589	3.25497
0.05895	3.25529
0.059	3.25562
0.05905	3.25594
0.0591	3.25594
0.05915	3.25659
0.0592	3.25659
0.05925	3.25724
0.0593	3.25756
0.05935	3.25821
0.0594	3.25919
0.05945	3.25951
0.0595	3.25984
0.05955	3.26081
0.0596	3.26146
0.05965	3.26276
0.0597	3.26276
0.05975	3.26406
0.0598	3.26503
0.05985	3.266
0.0599	3.26633
0.05995	3.26763
0.06	3.2686
0.06005	3.26957
0.0601	3.27022
0.06015	3.27152
0.0602	3.27282
0.06025	3.27347
0.0603	3.27412
0.06035	3.27477
0.0604	3.27574
0.06045	3.27671
0.0605	3.27704
0.06055	3.27769
0.0606	3.27769
0.06065	3.27866
0.0607	3.27866
0.06075	3.27866
0.0608	3.27931
0.06085	3.27898
0.0609	3.27898
0.06095	3.27963
0.061	3.27931
0.06105	3.27963
0.0611	3.27996
0.06115	3.27931
0.0612	3.27996
0.06125	3.27963
0.0613	3.27996
0.06135	3.28028
0.0614	3.28061
0.06145	3.28061
0.0615	3.28126
0.06155	3.28158
0.0616	3.28158
0.06165	3.28191
0.0617	3.28223
0.06175	3.28288
0.0618	3.2832
0.06185	3.28418
0.0619	3.28385
0.06195	3.28515
0.062	3.28483
0.06205	3.28548
0.0621	3.2858
0.06215	3.28677
0.0622	3.28645
0.06225	3.28677
0.0623	3.28677
0.06235	3.2871
0.0624	3.28742
0.06245	3.28807
0.0625	3.28807
0.06255	3.28872
0.0626	3.28872
0.06265	3.28937
0.0627	3.28937
0.06275	3.29034
0.0628	3.29034
0.06285	3.29099
0.0629	3.29164
0.06295	3.29262
0.063	3.29262
0.06305	3.29326
0.0631	3.29359
0.06315	3.29424
0.0632	3.29521
0.06325	3.29554
0.0633	3.29619
0.06335	3.29651
0.0634	3.29748
0.06345	3.29813
0.0635	3.29878
0.06355	3.29911
0.0636	3.29976
0.06365	3.3004
0.0637	3.3004
0.06375	3.30105
0.0638	3.30138
0.06385	3.3017
0.0639	3.30203
0.06395	3.30235
0.064	3.303
0.06405	3.30333
0.0641	3.303
0.06415	3.30365
0.0642	3.30397
0.06425	3.30365
0.0643	3.30365
0.06435	3.30397
0.0644	3.30462
0.06445	3.3043
0.0645	3.30462
0.06455	3.30495
0.0646	3.3056
0.06465	3.30592
0.0647	3.30625
0.06475	3.30722
0.0648	3.30722
0.06485	3.30754
0.0649	3.30819
0.06495	3.30884
0.065	3.30917
0.06505	3.30982
0.0651	3.31047
0.06515	3.31079
0.0652	3.31111
0.06525	3.31176
0.0653	3.31241
0.06535	3.31339
0.0654	3.31306
0.06545	3.31371
0.0655	3.31468
0.06555	3.31468
0.0656	3.31501
0.06565	3.31501
0.0657	3.31533
0.06575	3.31566
0.0658	3.31598
0.06585	3.31631
0.0659	3.31663
0.06595	3.31663
0.066	3.31728
0.06605	3.31761
0.0661	3.31696
0.06615	3.31761
0.0662	3.31728
0.06625	3.31761
0.0663	3.31761
0.06635	3.31793
0.0664	3.31825
0.06645	3.31761
0.0665	3.31825
0.06655	3.31858
0.0666	3.31858
0.06665	3.3189
0.0667	3.31923
0.06675	3.31955
0.0668	3.32053
0.06685	3.32053
0.0669	3.32118
0.06695	3.32215
0.067	3.32247
0.06705	3.32345
0.0671	3.3241
0.06715	3.32475
0.0672	3.32604
0.06725	3.32734
0.0673	3.32734
0.06735	3.32799
0.0674	3.32896
0.06745	3.32961
0.0675	3.33059
0.06755	3.33124
0.0676	3.33221
0.06765	3.33253
0.0677	3.33286
0.06775	3.33318
0.0678	3.33351
0.06785	3.33416
0.0679	3.33416
0.06795	3.33416
0.068	3.33383
0.06805	3.33416
0.0681	3.33416
0.06815	3.33448
0.0682	3.33416
0.06825	3.33416
0.0683	3.33416
0.06835	3.33383
0.0684	3.33448
0.06845	3.33416
0.0685	3.33448
0.06855	3.33416
0.0686	3.33448
0.06865	3.33481
0.0687	3.33545
0.06875	3.33513
0.0688	3.33578
0.06885	3.33578
0.0689	3.3361
0.06895	3.3361
0.069	3.33675
0.06905	3.33675
0.0691	3.33675
0.06915	3.33708
0.0692	3.3374
0.06925	3.33805
0.0693	3.3374
0.06935	3.33805
0.0694	3.33805
0.06945	3.33773
0.0695	3.33773
0.06955	3.33805
0.0696	3.33805
0.06965	3.33773
0.0697	3.33805
0.06975	3.3387
0.0698	3.33838
0.06985	3.33902
0.0699	3.33935
0.06995	3.33935
0.07	3.33967
0.07005	3.34032
0.0701	3.34
0.07015	3.34097
0.0702	3.34162
0.07025	3.34227
0.0703	3.34292
0.07035	3.34357
0.0704	3.34389
0.07045	3.34487
0.0705	3.34552
0.07055	3.34584
0.0706	3.34649
0.07065	3.34746
0.0707	3.34746
0.07075	3.34811
0.0708	3.34909
0.07085	3.34941
0.0709	3.34973
0.07095	3.35006
0.071	3.35038
0.07105	3.35071
0.0711	3.35071
0.07115	3.35168
0.0712	3.35136
0.07125	3.35201
0.0713	3.35266
0.07135	3.35266
0.0714	3.3533
0.07145	3.35363
0.0715	3.35363
0.07155	3.35428
0.0716	3.35428
0.07165	3.35525
0.0717	3.35493
0.07175	3.35558
0.0718	3.35558
0.07185	3.35623
0.0719	3.3559
0.07195	3.35655
0.072	3.35623
0.07205	3.35687
0.0721	3.35655
0.07215	3.35687
0.0722	3.35687
0.07225	3.35752
0.0723	3.35687
0.07235	3.35752
0.0724	3.35752
0.07245	3.35752
0.0725	3.35785
0.07255	3.35752
0.0726	3.35752
0.07265	3.35785
0.0727	3.35785
0.07275	3.35817
0.0728	3.3585
0.07285	3.3585
0.0729	3.3585
0.07295	3.35882
0.073	3.35882
0.07305	3.35947
0.0731	3.35915
0.07315	3.35947
0.0732	3.35947
0.07325	3.36012
0.0733	3.36012
0.07335	3.36044
0.0734	3.36109
0.07345	3.36077
0.0735	3.36142
0.07355	3.36109
0.0736	3.36239
0.07365	3.36239
0.0737	3.36272
0.07375	3.36369
0.0738	3.36401
0.07385	3.36466
0.0739	3.36531
0.07395	3.36564
0.074	3.36629
0.07405	3.36694
0.0741	3.36758
0.07415	3.36823
0.0742	3.36856
0.07425	3.36953
0.0743	3.36953
0.07435	3.37018
0.0744	3.37083
0.07445	3.37115
0.0745	3.3718
0.07455	3.37213
0.0746	3.37245
0.07465	3.37343
0.0747	3.3731
0.07475	3.37375
0.0748	3.37375
0.07485	3.3744
0.0749	3.37472
0.07495	3.37505
0.075	3.37505
0.07505	3.3757
0.0751	3.37635
0.07515	3.37602
0.0752	3.37667
0.07525	3.37732
0.0753	3.37667
0.07535	3.37765
0.0754	3.37765
0.07545	3.37765
0.0755	3.37797
0.07555	3.37829
0.0756	3.37797
0.07565	3.37862
0.0757	3.37894
0.07575	3.37894
0.0758	3.37959
0.07585	3.37959
0.0759	3.37992
0.07595	3.38024
0.076	3.38089
0.07605	3.38089
0.0761	3.38154
0.07615	3.38186
0.0762	3.38219
0.07625	3.38284
0.0763	3.38316
0.07635	3.38349
0.0764	3.38414
0.07645	3.38414
0.0765	3.38446
0.07655	3.38479
0.0766	3.38511
0.07665	3.38543
0.0767	3.38543
0.07675	3.38608
0.0768	3.38641
0.07685	3.38706
0.0769	3.38738
0.07695	3.38771
0.077	3.38803
0.07705	3.38836
0.0771	3.38868
0.07715	3.38868
0.0772	3.38933
0.07725	3.38998
0.0773	3.39063
0.07735	3.3916
0.0774	3.3916
0.07745	3.39257
0.0775	3.3929
0.07755	3.39355
0.0776	3.39452
0.07765	3.39452
0.0777	3.3955
0.07775	3.39614
0.0778	3.39712
0.07785	3.39777
0.0779	3.39842
0.07795	3.39874
0.078	3.39939
0.07805	3.40069
0.0781	3.40101
0.07815	3.40166
0.0782	3.40231
0.07825	3.40231
0.0783	3.40328
0.07835	3.40426
0.0784	3.40393
0.07845	3.40491
0.0785	3.40523
0.07855	3.40588
0.0786	3.40653
0.07865	3.40653
0.0787	3.40718
0.07875	3.4075
0.0788	3.40815
0.07885	3.40783
0.0789	3.40848
0.07895	3.40913
0.079	3.40945
0.07905	3.40978
0.0791	3.41075
0.07915	3.41075
0.0792	3.41075
0.07925	3.4114
0.0793	3.41205
0.07935	3.41205
0.0794	3.41237
0.07945	3.4127
0.0795	3.41302
0.07955	3.41367
0.0796	3.41367
0.07965	3.41367
0.0797	3.41432
0.07975	3.41464
0.0798	3.41497
0.07985	3.41562
0.0799	3.41562
0.07995	3.41594
0.08	3.41692
0.08005	3.41724
0.0801	3.41789
0.08015	3.41821
0.0802	3.41919
0.08025	3.41951
0.0803	3.42016
0.08035	3.42113
0.0804	3.42113
0.08045	3.42211
0.0805	3.42276
0.08055	3.42308
0.0806	3.42341
0.08065	3.42406
0.0807	3.42503
0.08075	3.42503
0.0808	3.42535
0.08085	3.426
0.0809	3.42633
0.08095	3.426
0.081	3.42665
0.08105	3.42698
0.0811	3.42698
0.08115	3.4273
0.0812	3.4273
0.08125	3.42795
0.0813	3.42795
0.08135	3.42763
0.0814	3.42763
0.08145	3.42827
0.0815	3.42795
0.08155	3.4286
0.0816	3.4286
0.08165	3.42892
0.0817	3.4286
0.08175	3.4286
0.0818	3.42925
0.08185	3.42892
0.0819	3.42957
0.08195	3.42925
0.082	3.42957
0.08205	3.42957
0.0821	3.42957
0.08215	3.42957
0.0822	3.42957
0.08225	3.42957
0.0823	3.42925
0.08235	3.42957
0.0824	3.42957
0.08245	3.42925
0.0825	3.42925
0.08255	3.42925
0.0826	3.42925
0.08265	3.42892
0.0827	3.4286
0.08275	3.42892
0.0828	3.42892
0.08285	3.4286
0.0829	3.4286
0.08295	3.4286
0.083	3.4286
0.08305	3.42827
0.0831	3.4286
0.08315	3.4286
0.0832	3.4286
0.08325	3.42892
0.0833	3.42892
0.08335	3.42892
0.0834	3.42892
0.08345	3.42925
0.0835	3.42957
0.08355	3.4299
0.0836	3.43055
0.08365	3.43055
0.0837	3.43087
0.08375	3.43152
0.0838	3.43217
0.08385	3.43282
0.0839	3.43282
0.08395	3.43379
0.084	3.43444
0.08405	3.43509
0.0841	3.43541
0.08415	3.43574
0.0842	3.43639
0.08425	3.43704
0.0843	3.43736
0.08435	3.43769
0.0844	3.43866
0.08445	3.43898
0.0845	3.43931
0.08455	3.43996
0.0846	3.43996
0.08465	3.44061
0.0847	3.44126
0.08475	3.44158
0.0848	3.44191
0.08485	3.44255
0.0849	3.44288
0.08495	3.44353
0.085	3.44385
0.08505	3.44515
0.0851	3.44548
0.08515	3.4458
0.0852	3.44645
0.08525	3.4471
0.0853	3.44775
0.08535	3.4484
0.0854	3.44872
0.08545	3.44937
0.0855	3.44937
0.08555	3.45034
0.0856	3.45034
0.08565	3.45034
0.0857	3.45099
0.08575	3.45164
0.0858	3.45164
0.08585	3.45229
0.0859	3.45262
0.08595	3.45262
0.086	3.45326
0.08605	3.45359
0.0861	3.45391
0.08615	3.45424
0.0862	3.45456
0.08625	3.45521
0.0863	3.45521
0.08635	3.45554
0.0864	3.45619
0.08645	3.45651
0.0865	3.45651
0.08655	3.45748
0.0866	3.45748
0.08665	3.45781
0.0867	3.45846
0.08675	3.45878
0.0868	3.45943
0.08685	3.45976
0.0869	3.4604
0.08695	3.46073
0.087	3.46105
0.08705	3.46105
0.0871	3.46203
0.08715	3.46203
0.0872	3.46203
0.08725	3.46235
0.0873	3.46268
0.08735	3.46268
0.0874	3.463
0.08745	3.463
0.0875	3.46333
0.08755	3.46333
0.0876	3.46365
0.08765	3.46397
0.0877	3.46397
0.08775	3.4643
0.0878	3.46462
0.08785	3.46527
0.0879	3.4656
0.08795	3.46495
0.088	3.4656
0.08805	3.46527
0.0881	3.46592
0.08815	3.46592
0.0882	3.46625
0.08825	3.4669
0.0883	3.46722
0.08835	3.46754
0.0884	3.46819
0.08845	3.46819
0.0885	3.46884
0.08855	3.46884
0.0886	3.46917
0.08865	3.46949
0.0887	3.47014
0.08875	3.47047
0.0888	3.47144
0.08885	3.47176
0.0889	3.47209
0.08895	3.47274
0.089	3.47274
0.08905	3.47339
0.0891	3.47371
0.08915	3.47404
0.0892	3.47436
0.08925	3.47533
0.0893	3.47566
0.08935	3.47598
0.0894	3.47663
0.08945	3.47696
0.0895	3.47728
0.08955	3.47728
0.0896	3.47825
0.08965	3.47923
0.0897	3.47988
0.08975	3.48053
0.0898	3.48118
0.08985	3.4815
0.0899	3.48182
0.08995	3.4828
0.09	3.48312
0.09005	3.48377
0.0901	3.4841
0.09015	3.48442
0.0902	3.48539
0.09025	3.48604
0.0903	3.48637
0.09035	3.48637
0.0904	3.48669
0.09045	3.48702
0.0905	3.48669
0.09055	3.48669
0.0906	3.48734
0.09065	3.48734
0.0907	3.48702
0.09075	3.48734
0.0908	3.48734
0.09085	3.48702
0.0909	3.48734
0.09095	3.48734
0.091	3.48669
0.09105	3.48637
0.0911	3.48637
0.09115	3.48604
0.0912	3.48572
0.09125	3.48507
0.0913	3.48474
0.09135	3.4841
0.0914	3.4841
0.09145	3.48377
0.0915	3.48312
0.09155	3.48312
0.0916	3.48312
0.09165	3.4828
0.0917	3.48215
0.09175	3.48247
0.0918	3.48182
0.09185	3.48247
0.0919	3.48247
0.09195	3.48247
0.092	3.48247
0.09205	3.4828
0.0921	3.4828
0.09215	3.48312
0.0922	3.48312
0.09225	3.48345
0.0923	3.48345
0.09235	3.4841
0.0924	3.4841
0.09245	3.48442
0.0925	3.48474
0.09255	3.48474
0.0926	3.48507
0.09265	3.48507
0.0927	3.48572
0.09275	3.48539
0.0928	3.48572
0.09285	3.48604
0.0929	3.48669
0.09295	3.48702
0.093	3.48734
0.09305	3.48799
0.0931	3.48831
0.09315	3.48864
0.0932	3.48929
0.09325	3.49026
0.0933	3.49091
0.09335	3.49188
0.0934	3.49253
0.09345	3.49351
0.0935	3.49416
0.09355	3.49513
0.0936	3.49545
0.09365	3.4961
0.0937	3.49708
0.09375	3.49773
0.0938	3.4987
0.09385	3.49902
0.0939	3.5
0.09395	3.50032
0.094	3.50097
0.09405	3.50162
0.0941	3.50227
0.09415	3.50227
0.0942	3.50292
0.09425	3.50357
0.0943	3.50357
0.09435	3.50422
0.0944	3.50454
0.09445	3.50519
0.0945	3.50487
0.09455	3.50552
0.0946	3.50552
0.09465	3.50552
0.0947	3.50552
0.09475	3.50616
0.0948	3.50649
0.09485	3.50649
0.0949	3.50616
0.09495	3.50649
0.095	3.50681
0.09505	3.50649
0.0951	3.50649
0.09515	3.50649
0.0952	3.50649
0.09525	3.50681
0.0953	3.50681
0.09535	3.50714
0.0954	3.50779
0.09545	3.50811
0.0955	3.50844
0.09555	3.50876
0.0956	3.50973
0.09565	3.51006
0.0957	3.51038
0.09575	3.51103
0.0958	3.51168
0.09585	3.51266
0.0959	3.5133
0.09595	3.51363
0.096	3.51428
0.09605	3.51428
0.0961	3.51493
0.09615	3.51525
0.0962	3.51558
0.09625	3.5159
0.0963	3.5159
0.09635	3.51558
0.0964	3.51558
0.09645	3.51525
0.0965	3.51493
0.09655	3.51525
0.0966	3.51493
0.09665	3.51493
0.0967	3.51493
0.09675	3.5146
0.0968	3.51493
0.09685	3.51493
0.0969	3.51525
0.09695	3.51558
0.097	3.51558
0.09705	3.5159
0.0971	3.51655
0.09715	3.51655
0.0972	3.51752
0.09725	3.51817
0.0973	3.5185
0.09735	3.51947
0.0974	3.52012
0.09745	3.52044
0.0975	3.52077
0.09755	3.52207
0.0976	3.52239
0.09765	3.52304
0.0977	3.52369
0.09775	3.52434
0.0978	3.52434
0.09785	3.52499
0.0979	3.52564
0.09795	3.52629
0.098	3.52694
0.09805	3.52726
0.0981	3.52791
0.09815	3.52823
0.0982	3.52921
0.09825	3.52921
0.0983	3.52986
0.09835	3.53018
0.0984	3.53083
0.09845	3.53115
0.0985	3.53148
0.09855	3.53213
0.0986	3.53213
0.09865	3.53278
0.0987	3.5331
0.09875	3.53343
0.0988	3.53375
0.09885	3.5344
0.0989	3.53408
0.09895	3.53472
0.099	3.53472
0.09905	3.53505
[truncated: 5,812 more rows]
