# Supplementary material for: An evolutionarily conserved glycine-tyrosine motif forms a folding core in outer membrane proteins
Source: PLoS One. 2017 Aug 3;12(8):e0182016. doi: 10.1371/journal.pone.0182016 (PMC5542473; doi:10.1371/journal.pone.0182016)
Supplement: S1 File — (ZIP) [file pone.0182016.s001.zip › OmpX stopflow RAW data/OmpX WT 4/ompx_wt_ch1_013.bka]

BIO-KINE ASCII FILE
_COMMENT	External device
_COMMENT	Kinetics measurement
_COMMENT	Y Unit : Volt, X Unit : s
_COMMENT	Timebase 1 = .00005 s 5001 pts
_COMMENT	Timebase 2 = .001 s 2749 pts
_COMMENT	Timebase 3 = .5 s 44 pts
_SFM	SFM-300 /S Advanced mode
_SFM	Ratio : S1: 950, S2: 950, S3: 100
_SFM	Content : S1: , S2: , S3:
_SFM	Concentration : S1: , S2: , S3:
_SFM	Total volume : 422 �l Flow : 14 mL/s
_SFM	Acquisition start : 10 ms before stop
_SFM	cuve=FC-08, s1=10 ml , s2=10 ml , s3=1.9 ml
_UNITX	s
_UNITY	Volt
_DELTAX	0
_DATA
1e-300	2.33034
5e-5	2.35112
1e-4	2.37221
1.5e-4	2.39428
2e-4	2.417
2.5e-4	2.43907
3e-4	2.46243
3.5e-4	2.4858
4e-4	2.50852
4.5e-4	2.53124
5e-4	2.55331
5.5e-4	2.5757
6e-4	2.59647
6.5e-4	2.61627
7e-4	2.63606
7.5e-4	2.65456
8e-4	2.67209
8.5e-4	2.68896
9e-4	2.70454
9.5e-4	2.71947
0.001	2.73343
0.00105	2.74576
0.0011	2.75712
0.00115	2.7675
0.0012	2.77692
0.00125	2.78535
0.0013	2.79249
0.00135	2.79866
0.0014	2.8032
0.00145	2.80775
0.0015	2.81034
0.00155	2.81294
0.0016	2.81424
0.00165	2.81424
0.0017	2.81359
0.00175	2.81164
0.0018	2.81002
0.00185	2.80677
0.0019	2.8032
0.00195	2.79866
0.002	2.79282
0.00205	2.7873
0.0021	2.78049
0.00215	2.77367
0.0022	2.76588
0.00225	2.75744
0.0023	2.74836
0.00235	2.73927
0.0024	2.72921
0.00245	2.71947
0.0025	2.70844
0.00255	2.69773
0.0026	2.68637
0.00265	2.67501
0.0027	2.663
0.00275	2.65164
0.0028	2.63996
0.00285	2.62795
0.0029	2.61692
0.00295	2.60523
0.003	2.5942
0.00305	2.58349
0.0031	2.57245
0.00315	2.56239
0.0032	2.55266
0.00325	2.54292
0.0033	2.53351
0.00335	2.52475
0.0034	2.51663
0.00345	2.50852
0.0035	2.50073
0.00355	2.49424
0.0036	2.48775
0.00365	2.48191
0.0037	2.47639
0.00375	2.4712
0.0038	2.4673
0.00385	2.46341
0.0039	2.46016
0.00395	2.45659
0.004	2.45464
0.00405	2.4527
0.0041	2.4514
0.00415	2.44978
0.0042	2.44978
0.00425	2.44978
0.0043	2.45043
0.00435	2.45172
0.0044	2.45367
0.00445	2.45627
0.0045	2.45951
0.00455	2.46341
0.0046	2.4686
0.00465	2.47379
0.0047	2.47963
0.00475	2.48645
0.0048	2.49359
0.00485	2.50138
0.0049	2.50949
0.00495	2.51826
0.005	2.52767
0.00505	2.5374
0.0051	2.54811
0.00515	2.55947
0.0052	2.57148
0.00525	2.58381
0.0053	2.59712
0.00535	2.61107
0.0054	2.626
0.00545	2.64126
0.0055	2.65684
0.00555	2.67306
0.0056	2.68994
0.00565	2.70714
0.0057	2.72499
0.00575	2.74284
0.0058	2.76069
0.00585	2.77886
0.0059	2.79704
0.00595	2.81521
0.006	2.83371
0.00605	2.85221
0.0061	2.87038
0.00615	2.88888
0.0062	2.90673
0.00625	2.92393
0.0063	2.94113
0.00635	2.95736
0.0064	2.97359
0.00645	2.98852
0.0065	3.0028
0.00655	3.01643
0.0066	3.02941
0.00665	3.04142
0.0067	3.05213
0.00675	3.06219
0.0068	3.0716
0.00685	3.08004
0.0069	3.08653
0.00695	3.09335
0.007	3.09789
0.00705	3.10211
0.0071	3.1047
0.00715	3.10633
0.0072	3.10763
0.00725	3.10665
0.0073	3.10535
0.00735	3.10341
0.0074	3.09984
0.00745	3.09529
0.0075	3.0901
0.00755	3.08426
0.0076	3.07777
0.00765	3.06998
0.0077	3.06154
0.00775	3.05278
0.0078	3.04337
0.00785	3.03363
0.0079	3.02292
0.00795	3.01221
0.008	3.00085
0.00805	2.98949
0.0081	2.97813
0.00815	2.9658
0.0082	2.95412
0.00825	2.94178
0.0083	2.92978
0.00835	2.91744
0.0084	2.90544
0.00845	2.8931
0.0085	2.88077
0.00855	2.86941
0.0086	2.85773
0.00865	2.84637
0.0087	2.83501
0.00875	2.82365
0.0088	2.81294
0.00885	2.80191
0.0089	2.79184
0.00895	2.78146
0.009	2.7714
0.00905	2.76199
0.0091	2.75258
0.00915	2.74381
0.0092	2.73505
0.00925	2.72694
0.0093	2.7185
0.00935	2.71103
0.0094	2.70357
0.00945	2.69643
0.0095	2.68929
0.00955	2.68312
0.0096	2.67631
0.00965	2.66982
0.0097	2.66365
0.00975	2.65846
0.0098	2.65262
0.00985	2.6471
0.0099	2.64223
0.00995	2.63769
0.01	2.63282
0.01005	2.6286
0.0101	2.62503
0.01015	2.62146
0.0102	2.61886
0.01025	2.61627
0.0103	2.61432
0.01035	2.61237
0.0104	2.6114
0.01045	2.61075
0.0105	2.61075
0.01055	2.61107
0.0106	2.61302
0.01065	2.61464
0.0107	2.61757
0.01075	2.62114
0.0108	2.62568
0.01085	2.63087
0.0109	2.63704
0.01095	2.6445
0.011	2.65229
0.01105	2.66138
0.0111	2.67111
0.01115	2.68215
0.0112	2.69351
0.01125	2.70584
0.0113	2.71947
0.01135	2.7331
0.0114	2.74738
0.01145	2.76199
0.0115	2.77757
0.01155	2.79347
0.0116	2.81002
0.01165	2.8269
0.0117	2.8441
0.01175	2.86227
0.0118	2.8798
0.01185	2.89732
0.0119	2.91485
0.01195	2.9327
0.012	2.95022
0.01205	2.96677
0.0121	2.98365
0.01215	2.9989
0.0122	3.01448
0.01225	3.02941
0.0123	3.04402
0.01235	3.05667
0.0124	3.069
0.01245	3.08134
0.0125	3.09205
0.01255	3.10308
0.0126	3.11282
0.01265	3.12158
0.0127	3.12969
0.01275	3.13748
0.0128	3.14462
0.01285	3.15111
0.0129	3.15696
0.01295	3.16247
0.013	3.16702
0.01305	3.17156
0.0131	3.17578
0.01315	3.17903
0.0132	3.18195
0.01325	3.18454
0.0133	3.18714
0.01335	3.18909
0.0134	3.19136
0.01345	3.19266
0.0135	3.19428
0.01355	3.1959
0.0136	3.19687
0.01365	3.1985
0.0137	3.19915
0.01375	3.1998
0.0138	3.20077
0.01385	3.20109
0.0139	3.20174
0.01395	3.20207
0.014	3.20272
0.01405	3.20337
0.0141	3.20304
0.01415	3.20337
0.0142	3.20369
0.01425	3.20337
0.0143	3.20401
0.01435	3.20401
0.0144	3.20434
0.01445	3.20434
0.0145	3.20466
0.01455	3.20466
0.0146	3.20499
0.01465	3.20564
0.0147	3.20596
0.01475	3.20629
0.0148	3.20661
0.01485	3.20726
0.0149	3.20726
0.01495	3.20856
0.015	3.20888
0.01505	3.20986
0.0151	3.21051
0.01515	3.21083
0.0152	3.21115
0.01525	3.2118
0.0153	3.21245
0.01535	3.21245
0.0154	3.21343
0.01545	3.21343
0.0155	3.21343
0.01555	3.21375
0.0156	3.21375
0.01565	3.21408
0.0157	3.2144
0.01575	3.2144
0.0158	3.2144
0.01585	3.21472
0.0159	3.21472
0.01595	3.21472
0.016	3.21472
0.01605	3.21472
0.0161	3.2157
0.01615	3.2157
0.0162	3.21602
0.01625	3.21635
0.0163	3.21667
0.01635	3.21667
0.0164	3.21765
0.01645	3.21829
0.0165	3.21862
0.01655	3.21959
0.0166	3.21992
0.01665	3.22024
0.0167	3.22057
0.01675	3.22122
0.0168	3.22186
0.01685	3.22219
0.0169	3.22251
0.01695	3.22284
0.017	3.22316
0.01705	3.22349
0.0171	3.22349
0.01715	3.22479
0.0172	3.22446
0.01725	3.22511
0.0173	3.22511
0.01735	3.22511
0.0174	3.22576
0.01745	3.22608
0.0175	3.22641
0.01755	3.22673
0.0176	3.22738
0.01765	3.22738
0.0177	3.22706
0.01775	3.22706
0.0178	3.22771
0.01785	3.22771
0.0179	3.22803
0.01795	3.22771
0.018	3.22836
0.01805	3.22836
0.0181	3.22868
0.01815	3.229
0.0182	3.22933
0.01825	3.22965
0.0183	3.2303
0.01835	3.23063
0.0184	3.23095
0.01845	3.2316
0.0185	3.23193
0.01855	3.23257
0.0186	3.2329
0.01865	3.23355
0.0187	3.2342
0.01875	3.23485
0.0188	3.23582
0.01885	3.23582
0.0189	3.23679
0.01895	3.23744
0.019	3.23809
0.01905	3.23842
0.0191	3.23939
0.01915	3.23971
0.0192	3.24036
0.01925	3.24069
0.0193	3.24134
0.01935	3.24199
0.0194	3.24231
0.01945	3.24264
0.0195	3.24264
0.01955	3.24361
0.0196	3.24361
0.01965	3.24393
0.0197	3.24458
0.01975	3.24523
0.0198	3.24491
0.01985	3.24523
0.0199	3.24523
0.01995	3.24556
0.02	3.24588
0.02005	3.24588
0.0201	3.24653
0.02015	3.24588
0.0202	3.24588
0.02025	3.24621
0.0203	3.24621
0.02035	3.24621
0.0204	3.24685
0.02045	3.24685
0.0205	3.24718
0.02055	3.24783
0.0206	3.24783
0.02065	3.24783
0.0207	3.24848
0.02075	3.24848
0.0208	3.2488
0.02085	3.2488
0.0209	3.24945
0.02095	3.2501
0.021	3.25107
0.02105	3.25075
0.0211	3.25107
0.02115	3.25172
0.0212	3.25205
0.02125	3.2527
0.0213	3.2527
0.02135	3.25367
0.0214	3.25432
0.02145	3.25464
0.0215	3.25529
0.02155	3.25529
0.0216	3.25627
0.02165	3.25659
0.0217	3.25692
0.02175	3.25756
0.0218	3.25821
0.02185	3.25886
0.0219	3.25919
0.02195	3.26049
0.022	3.26081
0.02205	3.26178
0.0221	3.26243
0.02215	3.26276
0.0222	3.26308
0.02225	3.26406
0.0223	3.2647
0.02235	3.26535
0.0224	3.26568
0.02245	3.26665
0.0225	3.2673
0.02255	3.26795
0.0226	3.2686
0.02265	3.26892
0.0227	3.26957
0.02275	3.2699
0.0228	3.2712
0.02285	3.27249
0.0229	3.27217
0.02295	3.27314
0.023	3.27412
0.02305	3.27477
0.0231	3.27541
0.02315	3.27671
0.0232	3.27736
0.02325	3.27834
0.0233	3.27898
0.02335	3.28061
0.0234	3.28126
0.02345	3.28191
0.0235	3.2832
0.02355	3.2845
0.0236	3.28515
0.02365	3.28645
0.0237	3.2871
0.02375	3.28872
0.0238	3.28969
0.02385	3.29099
0.0239	3.29164
0.02395	3.29294
0.024	3.29391
0.02405	3.29456
0.0241	3.29586
0.02415	3.29619
0.0242	3.29748
0.02425	3.29748
0.0243	3.29846
0.02435	3.29911
0.0244	3.29943
0.02445	3.30008
0.0245	3.3004
0.02455	3.30073
0.0246	3.30138
0.02465	3.30138
0.0247	3.30203
0.02475	3.30268
0.0248	3.30333
0.02485	3.303
0.0249	3.303
0.02495	3.30333
0.025	3.30365
0.02505	3.30397
0.0251	3.30397
0.02515	3.3043
0.0252	3.30397
0.02525	3.30462
0.0253	3.3043
0.02535	3.3043
0.0254	3.30397
0.02545	3.30397
0.0255	3.30365
0.02555	3.30333
0.0256	3.303
0.02565	3.303
0.0257	3.30235
0.02575	3.30235
0.0258	3.3017
0.02585	3.30138
0.0259	3.30073
0.02595	3.30105
0.026	3.30073
0.02605	3.30008
0.0261	3.30008
0.02615	3.29976
0.0262	3.29976
0.02625	3.29976
0.0263	3.30008
0.02635	3.29976
0.0264	3.29976
0.02645	3.3004
0.0265	3.3004
0.02655	3.30105
0.0266	3.3017
0.02665	3.30138
0.0267	3.30268
0.02675	3.30365
0.0268	3.30462
0.02685	3.3056
0.0269	3.30657
0.02695	3.3069
0.027	3.30819
0.02705	3.30949
0.0271	3.31047
0.02715	3.31209
0.0272	3.31306
0.02725	3.31501
0.0273	3.31566
0.02735	3.31728
0.0274	3.3189
0.02745	3.32053
0.0275	3.32085
0.02755	3.32215
0.0276	3.32312
0.02765	3.32442
0.0277	3.32507
0.02775	3.32637
0.0278	3.32669
0.02785	3.32734
0.0279	3.32799
0.02795	3.32864
0.028	3.32896
0.02805	3.32896
0.0281	3.32929
0.02815	3.32994
0.0282	3.33059
0.02825	3.33059
0.0283	3.33059
0.02835	3.33091
0.0284	3.33059
0.02845	3.33026
0.0285	3.33059
0.02855	3.33091
0.0286	3.33059
0.02865	3.33091
0.0287	3.33026
0.02875	3.33059
0.0288	3.33026
0.02885	3.33091
0.0289	3.33059
0.02895	3.33091
0.029	3.33124
0.02905	3.33156
0.0291	3.33188
0.02915	3.33221
0.0292	3.33318
0.02925	3.33416
0.0293	3.33448
0.02935	3.33513
0.0294	3.33643
0.02945	3.3374
0.0295	3.33838
0.02955	3.33935
0.0296	3.34032
0.02965	3.3413
0.0297	3.34227
0.02975	3.34227
0.0298	3.34324
0.02985	3.34389
0.0299	3.34454
0.02995	3.34519
0.03	3.34584
0.03005	3.34649
0.0301	3.34681
0.03015	3.34714
0.0302	3.34746
0.03025	3.34746
0.0303	3.34779
0.03035	3.34811
0.0304	3.34811
0.03045	3.34844
0.0305	3.34876
0.03055	3.34876
0.0306	3.34909
0.03065	3.34909
0.0307	3.34941
0.03075	3.34973
0.0308	3.35006
0.03085	3.35006
0.0309	3.35038
0.03095	3.35071
0.031	3.35136
0.03105	3.35136
0.0311	3.35168
0.03115	3.35168
0.0312	3.35266
0.03125	3.35266
0.0313	3.3533
0.03135	3.3533
0.0314	3.35395
0.03145	3.35428
0.0315	3.35493
0.03155	3.3546
0.0316	3.35525
0.03165	3.3559
0.0317	3.3559
0.03175	3.35655
0.0318	3.35655
0.03185	3.35752
0.0319	3.35785
0.03195	3.35785
0.032	3.35882
0.03205	3.35915
0.0321	3.35947
0.03215	3.36012
0.0322	3.36077
0.03225	3.36109
0.0323	3.36142
0.03235	3.36207
0.0324	3.36239
0.03245	3.36337
0.0325	3.36337
0.03255	3.36401
0.0326	3.36466
0.03265	3.36531
0.0327	3.36596
0.03275	3.36629
0.0328	3.36629
0.03285	3.36726
0.0329	3.36791
0.03295	3.36823
0.033	3.36856
0.03305	3.36921
0.0331	3.36986
0.03315	3.36986
0.0332	3.37051
0.03325	3.37083
0.0333	3.37115
0.03335	3.37148
0.0334	3.3718
0.03345	3.37213
0.0335	3.37278
0.03355	3.37278
0.0336	3.3731
0.03365	3.3731
0.0337	3.3731
0.03375	3.37343
0.0338	3.37375
0.03385	3.37408
0.0339	3.3744
0.03395	3.37537
0.034	3.37537
0.03405	3.37537
0.0341	3.37635
0.03415	3.37732
0.0342	3.37765
0.03425	3.37862
0.0343	3.37894
0.03435	3.37992
0.0344	3.38089
0.03445	3.38154
0.0345	3.38251
0.03455	3.38349
0.0346	3.38446
0.03465	3.38511
0.0347	3.38576
0.03475	3.38706
0.0348	3.38803
0.03485	3.389
0.0349	3.38965
0.03495	3.3903
0.035	3.39063
0.03505	3.3916
0.0351	3.39225
0.03515	3.3929
0.0352	3.39355
0.03525	3.3942
0.0353	3.39452
0.03535	3.39485
0.0354	3.3955
0.03545	3.39582
0.0355	3.39614
0.03555	3.39679
0.0356	3.39712
0.03565	3.39744
0.0357	3.39809
0.03575	3.39809
0.0358	3.39907
0.03585	3.39939
0.0359	3.40036
0.03595	3.40069
0.036	3.40134
0.03605	3.40199
0.0361	3.40231
0.03615	3.40361
0.0362	3.40458
0.03625	3.40523
0.0363	3.40621
0.03635	3.40783
0.0364	3.40815
0.03645	3.40978
0.0365	3.41042
0.03655	3.41172
0.0366	3.41237
0.03665	3.41335
0.0367	3.41432
0.03675	3.41529
0.0368	3.41594
0.03685	3.41692
0.0369	3.41724
0.03695	3.41789
0.037	3.41821
0.03705	3.41886
0.0371	3.41951
0.03715	3.42049
0.0372	3.42049
0.03725	3.42146
0.0373	3.42146
0.03735	3.42211
0.0374	3.42211
0.03745	3.42308
0.0375	3.42341
0.03755	3.42341
0.0376	3.42438
0.03765	3.4247
0.0377	3.42535
0.03775	3.42535
0.0378	3.42568
0.03785	3.42568
0.0379	3.426
0.03795	3.426
0.038	3.426
0.03805	3.426
0.0381	3.42698
0.03815	3.42633
0.0382	3.42665
0.03825	3.42698
0.0383	3.42698
0.03835	3.42763
0.0384	3.42795
0.03845	3.42795
0.0385	3.42827
0.03855	3.4286
0.0386	3.42892
0.03865	3.42925
0.0387	3.42957
0.03875	3.43022
0.0388	3.43022
0.03885	3.43055
0.0389	3.43087
0.03895	3.4312
0.039	3.43152
0.03905	3.43184
0.0391	3.43249
0.03915	3.43282
0.0392	3.43314
0.03925	3.43347
0.0393	3.43412
0.03935	3.43444
0.0394	3.43509
0.03945	3.43574
0.0395	3.43639
0.03955	3.43671
0.0396	3.43736
0.03965	3.43769
0.0397	3.43834
0.03975	3.43898
0.0398	3.43996
0.03985	3.44028
0.0399	3.44093
0.03995	3.44093
0.04	3.44126
0.04005	3.44255
0.0401	3.44288
0.04015	3.44353
0.0402	3.44385
0.04025	3.4445
0.0403	3.44483
0.04035	3.44548
0.0404	3.44612
0.04045	3.44677
0.0405	3.44775
0.04055	3.44775
0.0406	3.44905
0.04065	3.44937
0.0407	3.45067
0.04075	3.45164
0.0408	3.45229
0.04085	3.45229
0.0409	3.45359
0.04095	3.45391
0.041	3.45489
0.04105	3.45554
0.0411	3.45586
0.04115	3.45683
0.0412	3.45716
0.04125	3.45813
0.0413	3.45813
0.04135	3.45878
0.0414	3.45911
0.04145	3.46008
0.0415	3.46073
0.04155	3.46073
0.0416	3.46105
0.04165	3.46138
0.0417	3.4617
0.04175	3.46138
0.0418	3.46203
0.04185	3.46203
0.0419	3.46203
0.04195	3.46203
0.042	3.4617
0.04205	3.46203
0.0421	3.4617
0.04215	3.4617
0.0422	3.4617
0.04225	3.46105
0.0423	3.46105
0.04235	3.46073
0.0424	3.46008
0.04245	3.45943
0.0425	3.45976
0.04255	3.45911
0.0426	3.45846
0.04265	3.45781
0.0427	3.45748
0.04275	3.45716
0.0428	3.45651
0.04285	3.45586
0.0429	3.45554
0.04295	3.45521
0.043	3.45489
0.04305	3.45456
0.0431	3.45456
0.04315	3.45456
0.0432	3.45424
0.04325	3.45489
0.0433	3.45521
0.04335	3.45554
0.0434	3.45586
0.04345	3.45619
0.0435	3.45683
0.04355	3.45683
0.0436	3.45813
0.04365	3.45911
0.0437	3.45976
0.04375	3.46073
0.0438	3.4617
0.04385	3.46268
0.0439	3.463
0.04395	3.46397
0.044	3.4656
0.04405	3.46625
0.0441	3.46722
0.04415	3.46852
0.0442	3.46917
0.04425	3.47047
0.0443	3.47144
0.04435	3.47209
0.0444	3.47339
0.04445	3.47468
0.0445	3.47566
0.04455	3.47696
0.0446	3.47858
0.04465	3.47988
0.0447	3.48085
0.04475	3.48182
0.0448	3.4828
0.04485	3.48377
0.0449	3.48507
0.04495	3.48669
0.045	3.48734
0.04505	3.48896
0.0451	3.49026
0.04515	3.49124
0.0452	3.49253
0.04525	3.49351
0.0453	3.49416
0.04535	3.49578
0.0454	3.49643
0.04545	3.4974
0.0455	3.49805
0.04555	3.4987
0.0456	3.49935
0.04565	3.5
0.0457	3.50065
0.04575	3.50097
0.0458	3.50195
0.04585	3.50292
0.0459	3.50324
0.04595	3.50357
0.046	3.50454
0.04605	3.50422
0.0461	3.50519
0.04615	3.50519
0.0462	3.50552
0.04625	3.50584
0.0463	3.50584
0.04635	3.50584
0.0464	3.50616
0.04645	3.50649
0.0465	3.50681
0.04655	3.50649
0.0466	3.50714
0.04665	3.50681
0.0467	3.50714
0.04675	3.50681
0.0468	3.50714
0.04685	3.50746
0.0469	3.50746
0.04695	3.50746
0.047	3.50811
0.04705	3.50811
0.0471	3.50811
0.04715	3.50844
0.0472	3.50876
0.04725	3.50941
0.0473	3.51006
0.04735	3.51038
0.0474	3.51103
0.04745	3.51136
0.0475	3.51233
0.04755	3.51266
0.0476	3.5133
0.04765	3.51395
0.0477	3.5146
0.04775	3.51493
0.0478	3.51558
0.04785	3.51623
0.0479	3.5172
0.04795	3.5172
0.048	3.51785
0.04805	3.51817
0.0481	3.5185
0.04815	3.51915
0.0482	3.51947
0.04825	3.5198
0.0483	3.52012
0.04835	3.52012
0.0484	3.52044
0.04845	3.52077
0.0485	3.52109
0.04855	3.52142
0.0486	3.52174
0.04865	3.52142
0.0487	3.52142
0.04875	3.52142
0.0488	3.52174
0.04885	3.52174
0.0489	3.52207
0.04895	3.52207
0.049	3.52272
0.04905	3.52272
0.0491	3.52304
0.04915	3.52304
0.0492	3.52337
0.04925	3.52369
0.0493	3.52369
0.04935	3.52401
0.0494	3.52434
0.04945	3.52434
0.0495	3.52499
0.04955	3.52499
0.0496	3.52564
0.04965	3.52531
0.0497	3.52596
0.04975	3.52531
0.0498	3.52596
0.04985	3.52629
0.0499	3.52661
0.04995	3.52726
0.05	3.52758
0.05005	3.52823
0.0501	3.52856
0.05015	3.52953
0.0502	3.53051
0.05025	3.53051
0.0503	3.53115
0.05035	3.53115
0.0504	3.53245
0.05045	3.5331
0.0505	3.5344
0.05055	3.53537
0.0506	3.53602
0.05065	3.53667
0.0507	3.53732
0.05075	3.53797
0.0508	3.53894
0.05085	3.53992
0.0509	3.54089
0.05095	3.54122
0.051	3.54219
0.05105	3.54316
0.0511	3.54381
0.05115	3.54414
0.0512	3.54543
0.05125	3.54608
0.0513	3.54706
0.05135	3.54738
0.0514	3.54836
0.05145	3.54868
0.0515	3.54933
0.05155	3.54933
0.0516	3.5503
0.05165	3.55063
0.0517	3.55063
0.05175	3.55095
0.0518	3.55128
0.05185	3.55095
0.0519	3.5516
0.05195	3.5516
0.052	3.5516
0.05205	3.55128
0.0521	3.55128
0.05215	3.55128
0.0522	3.5503
0.05225	3.55063
0.0523	3.5503
0.05235	3.5503
0.0524	3.5503
0.05245	3.5503
0.0525	3.54998
0.05255	3.5503
0.0526	3.5503
0.05265	3.5503
0.0527	3.55063
0.05275	3.55095
0.0528	3.55063
0.05285	3.55128
0.0529	3.55193
0.05295	3.55225
0.053	3.55257
0.05305	3.55322
0.0531	3.55322
0.05315	3.5542
0.0532	3.55452
0.05325	3.55517
0.0533	3.55582
0.05335	3.55647
0.0534	3.55679
0.05345	3.55777
0.0535	3.55842
0.05355	3.55971
0.0536	3.56036
0.05365	3.56101
0.0537	3.56166
0.05375	3.56296
0.0538	3.56328
0.05385	3.56426
0.0539	3.56523
0.05395	3.56588
0.054	3.56685
0.05405	3.5675
0.0541	3.5688
0.05415	3.56945
0.0542	3.57042
0.05425	3.57107
0.0543	3.57172
0.05435	3.57237
0.0544	3.57302
0.05445	3.57432
0.0545	3.57464
0.05455	3.57562
0.0546	3.57594
0.05465	3.57659
0.0547	3.57724
0.05475	3.57756
0.0548	3.57789
0.05485	3.57821
0.0549	3.57886
0.05495	3.57886
0.055	3.57984
0.05505	3.57984
0.0551	3.57984
0.05515	3.58016
0.0552	3.57984
0.05525	3.58049
0.0553	3.57984
0.05535	3.58016
0.0554	3.57951
0.05545	3.58016
0.0555	3.58016
0.05555	3.57984
0.0556	3.58016
0.05565	3.58049
0.0557	3.58113
0.05575	3.58146
0.0558	3.58178
0.05585	3.58211
0.0559	3.58341
0.05595	3.58438
0.056	3.58503
0.05605	3.58568
0.0561	3.58698
0.05615	3.58795
0.0562	3.58925
0.05625	3.59022
0.0563	3.59184
0.05635	3.59314
0.0564	3.59444
0.05645	3.59509
0.0565	3.59704
0.05655	3.59769
0.0566	3.59866
0.05665	3.59963
0.0567	3.60061
0.05675	3.60158
0.0568	3.60191
0.05685	3.6032
0.0569	3.6032
0.05695	3.60418
0.057	3.60483
0.05705	3.60515
0.0571	3.60548
0.05715	3.60612
0.0572	3.60677
0.05725	3.60677
0.0573	3.6071
0.05735	3.60742
0.0574	3.60807
0.05745	3.6084
0.0575	3.60905
0.05755	3.60969
0.0576	3.60969
0.05765	3.61034
0.0577	3.61034
0.05775	3.61099
0.0578	3.61132
0.05785	3.61164
0.0579	3.61197
0.05795	3.61229
0.058	3.61229
0.05805	3.61262
0.0581	3.61326
0.05815	3.61359
0.0582	3.61359
0.05825	3.61391
0.0583	3.61391
0.05835	3.61456
0.0584	3.61489
0.05845	3.61489
0.0585	3.61521
0.05855	3.61554
0.0586	3.61554
0.05865	3.61586
0.0587	3.61619
0.05875	3.61619
0.0588	3.61619
0.05885	3.61683
0.0589	3.61716
0.05895	3.61748
0.059	3.61813
0.05905	3.61846
0.0591	3.61911
0.05915	3.61911
0.0592	3.61976
0.05925	3.62073
0.0593	3.62073
0.05935	3.62138
0.0594	3.62105
0.05945	3.6217
0.0595	3.62235
0.05955	3.62235
0.0596	3.62235
0.05965	3.62268
0.0597	3.62235
0.05975	3.623
0.0598	3.623
0.05985	3.62268
0.0599	3.62268
0.05995	3.62268
0.06	3.62235
0.06005	3.62268
0.0601	3.62268
0.06015	3.62203
0.0602	3.62203
0.06025	3.62203
0.0603	3.6217
0.06035	3.62203
0.0604	3.6217
0.06045	3.62105
0.0605	3.62138
0.06055	3.62138
0.0606	3.62105
0.06065	3.62138
0.0607	3.6217
0.06075	3.6217
0.0608	3.62235
0.06085	3.623
0.0609	3.623
0.06095	3.62333
0.061	3.6243
0.06105	3.62495
0.0611	3.6256
0.06115	3.62592
0.0612	3.6269
0.06125	3.62722
0.0613	3.62819
0.06135	3.62852
0.0614	3.62884
0.06145	3.63014
0.0615	3.63047
0.06155	3.63111
0.0616	3.63176
0.06165	3.63274
0.0617	3.63274
0.06175	3.63306
0.0618	3.63404
0.06185	3.63468
0.0619	3.63533
0.06195	3.63631
0.062	3.63598
0.06205	3.63728
0.0621	3.63793
0.06215	3.63858
0.0622	3.63955
0.06225	3.63988
0.0623	3.64053
0.06235	3.64053
0.0624	3.6415
0.06245	3.64215
0.0625	3.64247
0.06255	3.64312
0.0626	3.64345
0.06265	3.6441
0.0627	3.64442
0.06275	3.64474
0.0628	3.64507
0.06285	3.64539
0.0629	3.64604
0.06295	3.64604
0.063	3.64637
0.06305	3.64669
0.0631	3.64702
0.06315	3.64734
0.0632	3.64767
0.06325	3.64767
0.0633	3.64799
0.06335	3.64831
0.0634	3.64864
0.06345	3.64896
0.0635	3.64896
0.06355	3.64961
0.0636	3.64961
0.06365	3.65026
0.0637	3.65059
0.06375	3.65091
0.0638	3.65156
0.06385	3.65221
0.0639	3.65286
0.06395	3.65318
0.064	3.65416
0.06405	3.65513
0.0641	3.65578
0.06415	3.65675
0.0642	3.6574
0.06425	3.65805
0.0643	3.6587
0.06435	3.65967
0.0644	3.66032
0.06445	3.66065
0.0645	3.66162
0.06455	3.66195
0.0646	3.66324
0.06465	3.66357
0.0647	3.66389
0.06475	3.66487
0.0648	3.66519
0.06485	3.66584
0.0649	3.66584
0.06495	3.66681
0.065	3.66681
0.06505	3.66714
0.0651	3.66779
0.06515	3.66811
0.0652	3.66811
0.06525	3.66811
0.0653	3.66844
0.06535	3.66844
0.0654	3.66876
0.06545	3.66844
0.0655	3.66811
0.06555	3.66844
0.0656	3.66844
0.06565	3.66844
0.0657	3.66844
0.06575	3.66844
0.0658	3.66876
0.06585	3.66876
0.0659	3.66941
0.06595	3.66941
0.066	3.67006
0.06605	3.67071
0.0661	3.67103
0.06615	3.67136
0.0662	3.67233
0.06625	3.67266
0.0663	3.67363
0.06635	3.67428
0.0664	3.67493
0.06645	3.67558
0.0665	3.67655
0.06655	3.67687
0.0666	3.67752
0.06665	3.6785
0.0667	3.67915
0.06675	3.68012
0.0668	3.68109
0.06685	3.68142
0.0669	3.68207
0.06695	3.68272
0.067	3.68369
0.06705	3.68434
0.0671	3.68466
0.06715	3.68531
0.0672	3.68564
0.06725	3.68661
0.0673	3.68694
0.06735	3.68726
0.0674	3.68823
0.06745	3.68856
0.0675	3.68921
0.06755	3.68986
0.0676	3.69051
0.06765	3.69115
0.0677	3.6918
0.06775	3.6918
0.0678	3.69245
0.06785	3.6931
0.0679	3.69375
0.06795	3.6944
0.068	3.69472
0.06805	3.6957
0.0681	3.69602
0.06815	3.69667
0.0682	3.697
0.06825	3.69765
0.0683	3.69862
0.06835	3.69862
0.0684	3.69927
0.06845	3.69992
0.0685	3.70089
0.06855	3.70089
0.0686	3.70219
0.06865	3.70186
0.0687	3.70284
0.06875	3.70284
0.0688	3.70349
0.06885	3.70381
0.0689	3.70446
0.06895	3.70479
0.069	3.70511
0.06905	3.70511
0.0691	3.70479
0.06915	3.70543
0.0692	3.70511
0.06925	3.70543
0.0693	3.70543
0.06935	3.70543
0.0694	3.70511
0.06945	3.70543
0.0695	3.70543
0.06955	3.70543
0.0696	3.70511
0.06965	3.70511
0.0697	3.70511
0.06975	3.70511
0.0698	3.70543
0.06985	3.70511
0.0699	3.70511
0.06995	3.70511
0.07	3.70511
0.07005	3.70479
0.0701	3.70543
0.07015	3.70479
0.0702	3.70511
0.07025	3.70511
0.0703	3.70511
0.07035	3.70576
0.0704	3.70576
0.07045	3.70608
0.0705	3.70608
0.07055	3.70673
0.0706	3.70673
0.07065	3.70738
0.0707	3.70803
0.07075	3.70803
0.0708	3.709
0.07085	3.70933
0.0709	3.70998
0.07095	3.70998
0.071	3.71128
0.07105	3.71128
0.0711	3.71193
0.07115	3.71257
0.0712	3.7129
0.07125	3.71387
0.0713	3.71387
0.07135	3.71517
0.0714	3.7155
0.07145	3.71582
0.0715	3.71647
0.07155	3.71712
0.0716	3.71744
0.07165	3.71777
0.0717	3.71777
0.07175	3.71874
0.0718	3.71874
0.07185	3.71907
0.0719	3.71939
0.07195	3.71971
0.072	3.72004
0.07205	3.72069
0.0721	3.72036
0.07215	3.72036
0.0722	3.72036
0.07225	3.72069
0.0723	3.72101
0.07235	3.72166
0.0724	3.72199
0.07245	3.72231
0.0725	3.72231
0.07255	3.72264
0.0726	3.72328
0.07265	3.72393
0.0727	3.72361
0.07275	3.72491
0.0728	3.72556
0.07285	3.72621
0.0729	3.72653
0.07295	3.72718
0.073	3.72783
0.07305	3.72913
0.0731	3.72945
0.07315	3.72978
0.0732	3.73042
0.07325	3.7314
0.0733	3.73205
0.07335	3.7327
0.0734	3.73367
0.07345	3.73399
0.0735	3.73464
0.07355	3.73627
0.0736	3.73627
0.07365	3.73692
0.0737	3.73756
0.07375	3.73854
0.0738	3.73919
0.07385	3.73886
0.0739	3.73984
0.07395	3.74016
0.074	3.74049
0.07405	3.74113
0.0741	3.74146
0.07415	3.74178
0.0742	3.74211
0.07425	3.74178
0.0743	3.74211
0.07435	3.74243
0.0744	3.74211
0.07445	3.74276
0.0745	3.74276
0.07455	3.74276
0.0746	3.74341
0.07465	3.74406
0.0747	3.74438
0.07475	3.7447
0.0748	3.74503
0.07485	3.746
0.0749	3.74633
0.07495	3.74698
0.075	3.74763
0.07505	3.74827
0.0751	3.74892
0.07515	3.74925
0.0752	3.74957
0.07525	3.75022
0.0753	3.75055
0.07535	3.75152
0.0754	3.75184
0.07545	3.75217
0.0755	3.75249
0.07555	3.75282
0.0756	3.75314
0.07565	3.75282
0.0757	3.75314
0.07575	3.75314
0.0758	3.75347
0.07585	3.75314
0.0759	3.75347
0.07595	3.75347
0.076	3.75347
0.07605	3.75379
0.0761	3.75412
0.07615	3.75412
0.0762	3.75412
0.07625	3.75444
0.0763	3.75541
0.07635	3.75541
0.0764	3.75574
0.07645	3.75574
0.0765	3.75639
0.07655	3.75671
0.0766	3.75736
0.07665	3.75801
0.0767	3.75834
0.07675	3.75866
0.0768	3.75931
0.07685	3.75963
0.0769	3.76028
0.07695	3.76028
0.077	3.76158
0.07705	3.76158
0.0771	3.76255
0.07715	3.76288
0.0772	3.7632
0.07725	3.76353
0.0773	3.7645
0.07735	3.7645
0.0774	3.76483
0.07745	3.76548
0.0775	3.7658
0.07755	3.7658
0.0776	3.7658
0.07765	3.76645
0.0777	3.76645
0.07775	3.76677
0.0778	3.76677
0.07785	3.76742
0.0779	3.76775
0.07795	3.76742
0.078	3.76775
0.07805	3.7684
0.0781	3.76872
0.07815	3.76969
0.0782	3.77002
0.07825	3.77067
0.0783	3.77132
0.07835	3.77197
0.0784	3.77262
0.07845	3.77359
0.0785	3.77391
0.07855	3.77489
0.0786	3.77521
0.07865	3.77586
0.0787	3.77683
0.07875	3.77748
0.0788	3.77781
0.07885	3.77878
0.0789	3.77911
0.07895	3.77976
0.079	3.7804
0.07905	3.78073
0.0791	3.78203
0.07915	3.78235
0.0792	3.78333
0.07925	3.78333
0.0793	3.78365
0.07935	3.7843
0.0794	3.78495
0.07945	3.78495
0.0795	3.7856
0.07955	3.78592
0.0796	3.78625
0.07965	3.78657
0.0797	3.78722
0.07975	3.78722
0.0798	3.78722
0.07985	3.78754
0.0799	3.78754
0.07995	3.78722
0.08	3.78787
0.08005	3.78819
0.0801	3.78852
0.08015	3.78852
0.0802	3.78884
0.08025	3.78884
0.0803	3.78917
0.08035	3.78949
0.0804	3.78949
0.08045	3.79014
0.0805	3.79014
0.08055	3.79014
0.0806	3.79079
0.08065	3.79111
0.0807	3.79111
0.08075	3.79176
0.0808	3.79176
0.08085	3.79241
0.0809	3.79241
0.08095	3.79306
0.081	3.79339
0.08105	3.79371
0.0811	3.79371
0.08115	3.79436
0.0812	3.79468
0.08125	3.79468
0.0813	3.79501
0.08135	3.79533
0.0814	3.79598
0.08145	3.79566
0.0815	3.79598
0.08155	3.79598
0.0816	3.79631
0.08165	3.79631
0.0817	3.79631
0.08175	3.79663
0.0818	3.79631
0.08185	3.79598
0.0819	3.79598
0.08195	3.79598
0.082	3.79631
0.08205	3.79631
0.0821	3.79663
0.08215	3.79663
0.0822	3.79696
0.08225	3.79728
0.0823	3.79728
0.08235	3.79761
0.0824	3.79825
0.08245	3.7989
0.0825	3.79923
0.08255	3.79955
0.0826	3.8002
0.08265	3.80053
0.0827	3.80118
0.08275	3.80215
0.0828	3.80247
0.08285	3.80377
0.0829	3.8041
0.08295	3.80507
0.083	3.80572
0.08305	3.80669
0.0831	3.80734
0.08315	3.80832
0.0832	3.80929
0.08325	3.80961
0.0833	3.80994
0.08335	3.81059
0.0834	3.81124
0.08345	3.81189
0.0835	3.81221
0.08355	3.81286
0.0836	3.81286
0.08365	3.81318
0.0837	3.81318
0.08375	3.81318
0.0838	3.81286
0.08385	3.81318
0.0839	3.81286
0.08395	3.81318
0.084	3.81286
0.08405	3.81286
0.0841	3.81253
0.08415	3.81253
0.0842	3.81318
0.08425	3.81221
0.0843	3.81221
0.08435	3.81221
0.0844	3.81189
0.08445	3.81156
0.0845	3.81189
0.08455	3.81221
0.0846	3.81189
0.08465	3.81189
0.0847	3.81156
0.08475	3.81189
0.0848	3.81221
0.08485	3.81286
0.0849	3.81286
0.08495	3.81351
0.085	3.81383
0.08505	3.81416
0.0851	3.81513
0.08515	3.8161
0.0852	3.81643
0.08525	3.8174
0.0853	3.81805
0.08535	3.81935
0.0854	3.82032
0.08545	3.8213
0.0855	3.82227
0.08555	3.82324
0.0856	3.82454
0.08565	3.82519
0.0857	3.82584
0.08575	3.82649
0.0858	3.82714
0.08585	3.82779
0.0859	3.82844
0.08595	3.82909
0.086	3.83006
0.08605	3.83038
0.0861	3.83103
0.08615	3.83168
0.0862	3.83201
0.08625	3.83233
0.0863	3.8333
0.08635	3.83363
0.0864	3.83428
0.08645	3.8346
0.0865	3.83558
0.08655	3.83558
0.0866	3.83623
0.08665	3.83655
0.0867	3.83752
0.08675	3.83785
0.0868	3.83817
0.08685	3.83947
0.0869	3.83915
0.08695	3.83947
0.087	3.84012
0.08705	3.84044
0.0871	3.84109
0.08715	3.84077
0.0872	3.84142
0.08725	3.84109
0.0873	3.84109
0.08735	3.84077
0.0874	3.84174
0.08745	3.84109
0.0875	3.84109
0.08755	3.84109
0.0876	3.84109
0.08765	3.84109
0.0877	3.84109
0.08775	3.84109
0.0878	3.84109
0.08785	3.84109
0.0879	3.84109
0.08795	3.84174
0.088	3.84174
0.08805	3.84207
0.0881	3.84239
0.08815	3.84304
0.0882	3.84304
0.08825	3.84369
0.0883	3.84434
0.08835	3.84564
0.0884	3.84596
0.08845	3.84661
0.0885	3.84758
0.08855	3.84791
0.0886	3.84856
0.08865	3.84953
0.0887	3.85018
0.08875	3.85051
0.0888	3.85115
0.08885	3.85213
0.0889	3.85245
0.08895	3.85245
0.089	3.8531
0.08905	3.8531
0.0891	3.85343
0.08915	3.85375
0.0892	3.85408
0.08925	3.8544
0.0893	3.85472
0.08935	3.85505
0.0894	3.8557
0.08945	3.8557
0.0895	3.85635
0.08955	3.85667
0.0896	3.85732
0.08965	3.85797
0.0897	3.85829
0.08975	3.85862
0.0898	3.85927
0.08985	3.85992
0.0899	3.86024
0.08995	3.86089
0.09	3.86122
0.09005	3.86154
0.0901	3.86219
0.09015	3.86251
0.0902	3.86284
0.09025	3.86316
0.0903	3.86381
0.09035	3.86381
0.0904	3.86381
0.09045	3.86381
0.0905	3.86381
0.09055	3.86381
0.0906	3.86446
0.09065	3.86381
0.0907	3.86446
0.09075	3.86414
0.0908	3.86414
0.09085	3.86446
0.0909	3.86446
0.09095	3.86446
0.091	3.86511
0.09105	3.86479
0.0911	3.86543
0.09115	3.86576
0.0912	3.86673
0.09125	3.86706
0.0913	3.86738
0.09135	3.86803
0.0914	3.869
0.09145	3.86965
0.0915	3.8703
0.09155	3.87095
0.0916	3.87128
0.09165	3.87225
0.0917	3.8729
0.09175	3.87355
0.0918	3.87452
0.09185	3.87517
0.0919	3.87614
0.09195	3.87647
0.092	3.87744
0.09205	3.87809
0.0921	3.87907
0.09215	3.88004
0.0922	3.88069
0.09225	3.88199
0.0923	3.88264
0.09235	3.88393
0.0924	3.88393
0.09245	3.88491
0.0925	3.88621
0.09255	3.88718
0.0926	3.8875
0.09265	3.88783
0.0927	3.88913
0.09275	3.88913
0.0928	3.89042
0.09285	3.89075
0.0929	3.89075
0.09295	3.89172
0.093	3.89205
0.09305	3.89205
0.0931	3.8927
0.09315	3.8927
0.0932	3.89302
0.09325	3.89367
0.0933	3.89367
0.09335	3.89335
0.0934	3.89367
0.09345	3.89367
0.0935	3.89399
0.09355	3.89399
0.0936	3.89399
0.09365	3.89399
0.0937	3.89367
0.09375	3.89399
0.0938	3.89367
0.09385	3.89432
0.0939	3.89399
0.09395	3.89432
0.094	3.89432
0.09405	3.89497
0.0941	3.89464
0.09415	3.89529
0.0942	3.89562
0.09425	3.89562
0.0943	3.89627
0.09435	3.89692
0.0944	3.89692
0.09445	3.89789
0.0945	3.89821
0.09455	3.89854
0.0946	3.89854
0.09465	3.89951
0.0947	3.89951
0.09475	3.90016
0.0948	3.90081
0.09485	3.90081
0.0949	3.90113
0.09495	3.90113
0.095	3.90178
0.09505	3.90146
0.0951	3.90146
0.09515	3.90146
0.0952	3.90146
0.09525	3.90178
0.0953	3.90146
0.09535	3.90113
0.0954	3.90081
0.09545	3.90081
0.0955	3.90049
0.09555	3.90081
0.0956	3.90049
0.09565	3.90016
0.0957	3.90016
0.09575	3.90016
0.0958	3.90049
0.09585	3.90049
0.0959	3.90016
0.09595	3.90049
0.096	3.90049
0.09605	3.90016
0.0961	3.90049
0.09615	3.89984
0.0962	3.90081
0.09625	3.90016
0.0963	3.90049
0.09635	3.90016
0.0964	3.90081
0.09645	3.90081
0.0965	3.90081
0.09655	3.90081
0.0966	3.90113
0.09665	3.90146
0.0967	3.90178
0.09675	3.90178
0.0968	3.90178
0.09685	3.90178
0.0969	3.90211
0.09695	3.90178
0.097	3.90243
0.09705	3.90243
0.0971	3.90243
0.09715	3.90243
0.0972	3.90341
0.09725	3.90341
0.0973	3.90406
0.09735	3.9047
0.0974	3.90503
0.09745	3.90535
0.0975	3.90633
0.09755	3.9073
0.0976	3.90827
0.09765	3.90892
0.0977	3.90957
0.09775	3.91055
0.0978	3.91217
0.09785	3.91282
0.0979	3.91347
0.09795	3.91379
0.098	3.91444
0.09805	3.91541
0.0981	3.91574
0.09815	3.91606
0.0982	3.91736
0.09825	3.91736
0.0983	3.91769
0.09835	3.91801
0.0984	3.91801
0.09845	3.91834
0.0985	3.91834
0.09855	3.91834
0.0986	3.91866
0.09865	3.91866
0.0987	3.91866
0.09875	3.91866
0.0988	3.91834
0.09885	3.91866
0.0989	3.91866
0.09895	3.91834
0.099	3.91834
0.09905	3.91866
[truncated: 5,812 more rows]
