# Supplementary material for: An evolutionarily conserved glycine-tyrosine motif forms a folding core in outer membrane proteins
Source: PLoS One. 2017 Aug 3;12(8):e0182016. doi: 10.1371/journal.pone.0182016 (PMC5542473; doi:10.1371/journal.pone.0182016)
Supplement: S1 File — (ZIP) [file pone.0182016.s001.zip › OmpX stopflow RAW data/OmpX WT 4/ompx_wt_ch1_014.bka]

BIO-KINE ASCII FILE
_COMMENT	External device
_COMMENT	Kinetics measurement
_COMMENT	Y Unit : Volt, X Unit : s
_COMMENT	Timebase 1 = .00005 s 5001 pts
_COMMENT	Timebase 2 = .001 s 2749 pts
_COMMENT	Timebase 3 = .5 s 44 pts
_SFM	SFM-300 /S Advanced mode
_SFM	Ratio : S1: 950, S2: 950, S3: 100
_SFM	Content : S1: , S2: , S3:
_SFM	Concentration : S1: , S2: , S3:
_SFM	Total volume : 422 �l Flow : 14 mL/s
_SFM	Acquisition start : 10 ms before stop
_SFM	cuve=FC-08, s1=10 ml , s2=10 ml , s3=1.9 ml
_UNITX	s
_UNITY	Volt
_DELTAX	0
_DATA
1e-300	2.37091
5e-5	2.39006
1e-4	2.40888
1.5e-4	2.42771
2e-4	2.44783
2.5e-4	2.4673
3e-4	2.48677
3.5e-4	2.50657
4e-4	2.52604
4.5e-4	2.54487
5e-4	2.56369
5.5e-4	2.58219
6e-4	2.60004
6.5e-4	2.61757
7e-4	2.63444
7.5e-4	2.65099
8e-4	2.66722
8.5e-4	2.68247
9e-4	2.69675
9.5e-4	2.71071
0.001	2.72402
0.00105	2.73602
0.0011	2.74771
0.00115	2.75842
0.0012	2.76783
0.00125	2.77692
0.0013	2.78438
0.00135	2.79217
0.0014	2.79834
0.00145	2.80385
0.0015	2.80872
0.00155	2.81229
0.0016	2.81521
0.00165	2.81683
0.0017	2.81781
0.00175	2.81813
0.0018	2.81781
0.00185	2.81521
0.0019	2.81294
0.00195	2.80969
0.002	2.80548
0.00205	2.79996
0.0021	2.79379
0.00215	2.78698
0.0022	2.77951
0.00225	2.77107
0.0023	2.76166
0.00235	2.75225
0.0024	2.74219
0.00245	2.73148
0.0025	2.72077
0.00255	2.70974
0.0026	2.69903
0.00265	2.68734
0.0027	2.67566
0.00275	2.6643
0.0028	2.65197
0.00285	2.64126
0.0029	2.62957
0.00295	2.61886
0.003	2.60783
0.00305	2.59712
0.0031	2.58673
0.00315	2.57667
0.0032	2.56661
0.00325	2.5572
0.0033	2.54844
0.00335	2.53935
0.0034	2.53091
0.00345	2.52215
0.0035	2.51436
0.00355	2.50722
0.0036	2.50041
0.00365	2.49359
0.0037	2.48742
0.00375	2.48158
0.0038	2.47606
0.00385	2.47022
0.0039	2.46568
0.00395	2.46146
0.004	2.45724
0.00405	2.45367
0.0041	2.45075
0.00415	2.44815
0.0042	2.44588
0.00425	2.44458
0.0043	2.44361
0.00435	2.44329
0.0044	2.44426
0.00445	2.44556
0.0045	2.4475
0.00455	2.45043
0.0046	2.45464
0.00465	2.45919
0.0047	2.46503
0.00475	2.47087
0.0048	2.47834
0.00485	2.4871
0.0049	2.49554
0.00495	2.50625
0.005	2.51761
0.00505	2.52961
0.0051	2.54325
0.00515	2.55785
0.0052	2.57245
0.00525	2.58901
0.0053	2.60588
0.00535	2.62341
0.0054	2.64223
0.00545	2.66203
0.0055	2.68215
0.00555	2.7026
0.0056	2.72369
0.00565	2.74446
0.0057	2.76621
0.00575	2.78763
0.0058	2.80905
0.00585	2.83014
0.0059	2.85059
0.00595	2.87071
0.006	2.89018
0.00605	2.90901
0.0061	2.92685
0.00615	2.94373
0.0062	2.95996
0.00625	2.97489
0.0063	2.98917
0.00635	3.00182
0.0064	3.01383
0.00645	3.02487
0.0065	3.03428
0.00655	3.04337
0.0066	3.05115
0.00665	3.05797
0.0067	3.06381
0.00675	3.069
0.0068	3.07322
0.00685	3.07582
0.0069	3.07842
0.00695	3.07971
0.007	3.08004
0.00705	3.07939
0.0071	3.07777
0.00715	3.0755
0.0072	3.07225
0.00725	3.06738
0.0073	3.06219
0.00735	3.05602
0.0074	3.04856
0.00745	3.04045
0.0075	3.03136
0.00755	3.0213
0.0076	3.01026
0.00765	2.99858
0.0077	2.98625
0.00775	2.97294
0.0078	2.95866
0.00785	2.9447
0.0079	2.92945
0.00795	2.91387
0.008	2.89765
0.00805	2.88142
0.0081	2.86519
0.00815	2.84767
0.0082	2.83014
0.00825	2.81326
0.0083	2.79606
0.00835	2.77854
0.0084	2.76101
0.00845	2.74381
0.0085	2.72759
0.00855	2.71136
0.0086	2.69513
0.00865	2.67988
0.0087	2.66527
0.00875	2.65132
0.0088	2.63866
0.00885	2.62568
0.0089	2.614
0.00895	2.60296
0.009	2.5929
0.00905	2.58349
0.0091	2.57473
0.00915	2.56694
0.0092	2.5598
0.00925	2.55395
0.0093	2.54779
0.00935	2.5426
0.0094	2.53838
0.00945	2.53448
0.0095	2.53156
0.00955	2.52929
0.0096	2.52767
0.00965	2.52669
0.0097	2.52669
0.00975	2.52734
0.0098	2.52767
0.00985	2.52994
0.0099	2.53221
0.00995	2.53546
0.01	2.53935
0.01005	2.54357
0.0101	2.54844
0.01015	2.55331
0.0102	2.55915
0.01025	2.56531
0.0103	2.5718
0.01035	2.57862
0.0104	2.58576
0.01045	2.59387
0.0105	2.60199
0.01055	2.61075
0.0106	2.62016
0.01065	2.6299
0.0107	2.63963
0.01075	2.65067
0.0108	2.66105
0.01085	2.67209
0.0109	2.68345
0.01095	2.69481
0.011	2.70681
0.01105	2.7185
0.0111	2.73051
0.01115	2.74251
0.0112	2.7542
0.01125	2.76653
0.0113	2.77886
0.01135	2.7912
0.0114	2.80288
0.01145	2.81521
0.0115	2.8269
0.01155	2.83923
0.0116	2.85124
0.01165	2.86292
0.0117	2.8746
0.01175	2.88596
0.0118	2.897
0.01185	2.90771
0.0119	2.91809
0.01195	2.92848
0.012	2.93789
0.01205	2.94795
0.0121	2.95704
0.01215	2.96612
0.0122	2.97359
0.01225	2.98203
0.0123	2.98982
0.01235	2.99696
0.0124	3.0041
0.01245	3.01091
0.0125	3.01675
0.01255	3.02292
0.0126	3.02844
0.01265	3.03331
0.0127	3.03817
0.01275	3.04239
0.0128	3.04694
0.01285	3.05051
0.0129	3.05408
0.01295	3.05667
0.013	3.05927
0.01305	3.06219
0.0131	3.06381
0.01315	3.06641
0.0132	3.06803
0.01325	3.06933
0.0133	3.07063
0.01335	3.07193
0.0134	3.07257
0.01345	3.07387
0.0135	3.07452
0.01355	3.07517
0.0136	3.0755
0.01365	3.07582
0.0137	3.07614
0.01375	3.07614
0.0138	3.07679
0.01385	3.07679
0.0139	3.07712
0.01395	3.07679
0.014	3.07712
0.01405	3.07777
0.0141	3.07744
0.01415	3.07809
0.0142	3.07842
0.01425	3.07874
0.0143	3.07907
0.01435	3.07939
0.0144	3.07939
0.01445	3.08036
0.0145	3.08036
0.01455	3.08069
0.0146	3.08166
0.01465	3.08199
0.0147	3.08199
0.01475	3.08296
0.0148	3.08361
0.01485	3.08458
0.0149	3.08556
0.01495	3.08621
0.015	3.08653
0.01505	3.0875
0.0151	3.08815
0.01515	3.08913
0.0152	3.08978
0.01525	3.09107
0.0153	3.09172
0.01535	3.09237
0.0154	3.09335
0.01545	3.09399
0.0155	3.09464
0.01555	3.09562
0.0156	3.09562
0.01565	3.09659
0.0157	3.09659
0.01575	3.09724
0.0158	3.09756
0.01585	3.09789
0.0159	3.09821
0.01595	3.09789
0.016	3.09789
0.01605	3.09821
0.0161	3.09821
0.01615	3.09821
0.0162	3.09756
0.01625	3.09789
0.0163	3.09789
0.01635	3.09789
0.0164	3.09789
0.01645	3.09789
0.0165	3.09789
0.01655	3.09821
0.0166	3.09821
0.01665	3.09854
0.0167	3.09919
0.01675	3.09951
0.0168	3.09984
0.01685	3.10016
0.0169	3.10081
0.01695	3.10146
0.017	3.10211
0.01705	3.10276
0.0171	3.10373
0.01715	3.1047
0.0172	3.10568
0.01725	3.106
0.0173	3.10665
0.01735	3.10763
0.0174	3.10892
0.01745	3.10957
0.0175	3.11055
0.01755	3.11087
0.0176	3.11184
0.01765	3.11282
0.0177	3.11347
0.01775	3.11412
0.0178	3.11477
0.01785	3.11444
0.0179	3.11574
0.01795	3.11606
0.018	3.11606
0.01805	3.11671
0.0181	3.11671
0.01815	3.11704
0.0182	3.11704
0.01825	3.11736
0.0183	3.11736
0.01835	3.11736
0.0184	3.11704
0.01845	3.11736
0.0185	3.11671
0.01855	3.11736
0.0186	3.11704
0.01865	3.11671
0.0187	3.11671
0.01875	3.11639
0.0188	3.11606
0.01885	3.11574
0.0189	3.11606
0.01895	3.11639
0.019	3.11639
0.01905	3.11574
0.0191	3.11606
0.01915	3.11639
0.0192	3.11671
0.01925	3.11736
0.0193	3.11704
0.01935	3.11736
0.0194	3.11769
0.01945	3.11834
0.0195	3.11866
0.01955	3.11931
0.0196	3.11963
0.01965	3.12028
0.0197	3.12093
0.01975	3.12126
0.0198	3.12223
0.01985	3.12288
0.0199	3.12353
0.01995	3.12385
0.02	3.1245
0.02005	3.12548
0.0201	3.12612
0.02015	3.12645
0.0202	3.12742
0.02025	3.12807
0.0203	3.12937
0.02035	3.13002
0.0204	3.13067
0.02045	3.13132
0.0205	3.13294
0.02055	3.13326
0.0206	3.13391
0.02065	3.13456
0.0207	3.13586
0.02075	3.13619
0.0208	3.13683
0.02085	3.13716
0.0209	3.13813
0.02095	3.13846
0.021	3.13846
0.02105	3.13911
0.0211	3.13911
0.02115	3.13976
0.0212	3.13943
0.02125	3.13943
0.0213	3.13943
0.02135	3.13943
0.0214	3.13976
0.02145	3.13943
0.0215	3.13943
0.02155	3.13943
0.0216	3.13911
0.02165	3.13976
0.0217	3.13943
0.02175	3.13943
0.0218	3.13878
0.02185	3.13943
0.0219	3.13976
0.02195	3.13911
0.022	3.14008
0.02205	3.1404
0.0221	3.14105
0.02215	3.14138
0.0222	3.1417
0.02225	3.14235
0.0223	3.14268
0.02235	3.14365
0.0224	3.14397
0.02245	3.1443
0.0225	3.14495
0.02255	3.14527
0.0226	3.14592
0.02265	3.14657
0.0227	3.14657
0.02275	3.1469
0.0228	3.14754
0.02285	3.14819
0.0229	3.14884
0.02295	3.14917
0.023	3.14982
0.02305	3.15014
0.0231	3.15079
0.02315	3.15111
0.0232	3.15209
0.02325	3.15274
0.0233	3.15306
0.02335	3.15339
0.0234	3.15468
0.02345	3.15468
0.0235	3.15533
0.02355	3.15598
0.0236	3.15663
0.02365	3.15728
0.0237	3.15793
0.02375	3.15825
0.0238	3.15858
0.02385	3.15923
0.0239	3.15923
0.02395	3.1602
0.024	3.16053
0.02405	3.16085
0.0241	3.16053
0.02415	3.16085
0.0242	3.16118
0.02425	3.16118
0.0243	3.16118
0.02435	3.16118
0.0244	3.16085
0.02445	3.16053
0.0245	3.16053
0.02455	3.16053
0.0246	3.16053
0.02465	3.16053
0.0247	3.16053
0.02475	3.16053
0.0248	3.16053
0.02485	3.16053
0.0249	3.16053
0.02495	3.16085
0.025	3.16118
0.02505	3.16182
0.0251	3.16215
0.02515	3.16247
0.0252	3.16312
0.02525	3.1641
0.0253	3.16475
0.02535	3.16539
0.0254	3.16669
0.02545	3.16734
0.0255	3.16799
0.02555	3.16929
0.0256	3.16994
0.02565	3.17091
0.0257	3.17189
0.02575	3.17286
0.0258	3.17383
0.02585	3.17513
0.0259	3.17578
0.02595	3.17708
0.026	3.1774
0.02605	3.1787
0.0261	3.17935
0.02615	3.18065
0.0262	3.1813
0.02625	3.18162
0.0263	3.18195
0.02635	3.18292
0.0264	3.18324
0.02645	3.18357
0.0265	3.18422
0.02655	3.18389
0.0266	3.18487
0.02665	3.18519
0.0267	3.18487
0.02675	3.18519
0.0268	3.18519
0.02685	3.18552
0.0269	3.18584
0.02695	3.18584
0.027	3.18617
0.02705	3.18649
0.0271	3.18649
0.02715	3.18681
0.0272	3.18649
0.02725	3.18649
0.0273	3.18714
0.02735	3.18714
0.0274	3.18746
0.02745	3.18714
0.0275	3.18746
0.02755	3.18746
0.0276	3.18811
0.02765	3.18811
0.0277	3.18844
0.02775	3.18876
0.0278	3.18876
0.02785	3.18909
0.0279	3.18941
0.02795	3.19006
0.028	3.19038
0.02805	3.19103
0.0281	3.19136
0.02815	3.19168
0.0282	3.19266
0.02825	3.19363
0.0283	3.19395
0.02835	3.1946
0.0284	3.19558
0.02845	3.19623
0.0285	3.19752
0.02855	3.19785
0.0286	3.19915
0.02865	3.19947
0.0287	3.1998
0.02875	3.20077
0.0288	3.20109
0.02885	3.20142
0.0289	3.20207
0.02895	3.20207
0.029	3.20207
0.02905	3.20239
0.0291	3.20239
0.02915	3.20239
0.0292	3.20239
0.02925	3.20304
0.0293	3.20239
0.02935	3.20239
0.0294	3.20239
0.02945	3.20239
0.0295	3.20207
0.02955	3.20174
0.0296	3.20174
0.02965	3.20174
0.0297	3.20174
0.02975	3.20207
0.0298	3.20207
0.02985	3.20239
0.0299	3.20272
0.02995	3.20337
0.03	3.20369
0.03005	3.20434
0.0301	3.20531
0.03015	3.20596
0.0302	3.20726
0.03025	3.20791
0.0303	3.20888
0.03035	3.21018
0.0304	3.21115
0.03045	3.21245
0.0305	3.21343
0.03055	3.21408
0.0306	3.21505
0.03065	3.21602
0.0307	3.217
0.03075	3.21797
0.0308	3.21862
0.03085	3.21894
0.0309	3.21992
0.03095	3.22024
0.031	3.22057
0.03105	3.22122
0.0311	3.22122
0.03115	3.22186
0.0312	3.22251
0.03125	3.22284
0.0313	3.22349
0.03135	3.22349
0.0314	3.22381
0.03145	3.22414
0.0315	3.22479
0.03155	3.22511
0.0316	3.22511
0.03165	3.22576
0.0317	3.22576
0.03175	3.22673
0.0318	3.22706
0.03185	3.22673
0.0319	3.22771
0.03195	3.22771
0.032	3.22836
0.03205	3.229
0.0321	3.229
0.03215	3.22965
0.0322	3.22998
0.03225	3.23063
0.0323	3.23063
0.03235	3.23128
0.0324	3.2316
0.03245	3.23225
0.0325	3.23257
0.03255	3.23257
0.0326	3.23355
0.03265	3.23387
0.0327	3.23355
0.03275	3.23387
0.0328	3.23452
0.03285	3.23517
0.0329	3.23582
0.03295	3.23614
0.033	3.23647
0.03305	3.23679
0.0331	3.23712
0.03315	3.23809
0.0332	3.23842
0.03325	3.23907
0.0333	3.23939
0.03335	3.24004
0.0334	3.24036
0.03345	3.24101
0.0335	3.24166
0.03355	3.24199
0.0336	3.24231
0.03365	3.24296
0.0337	3.24361
0.03375	3.24393
0.0338	3.24491
0.03385	3.24458
0.0339	3.24556
0.03395	3.24556
0.034	3.24621
0.03405	3.24621
0.0341	3.24653
0.03415	3.24653
0.0342	3.24718
0.03425	3.24718
0.0343	3.24685
0.03435	3.24718
0.0344	3.2475
0.03445	3.24815
0.0345	3.24815
0.03455	3.24815
0.0346	3.24848
0.03465	3.2488
0.0347	3.24913
0.03475	3.24945
0.0348	3.2501
0.03485	3.25075
0.0349	3.25075
0.03495	3.2514
0.035	3.25172
0.03505	3.25237
0.0351	3.2527
0.03515	3.25302
0.0352	3.25335
0.03525	3.25367
0.0353	3.25399
0.03535	3.25464
0.0354	3.25529
0.03545	3.25529
0.0355	3.25594
0.03555	3.25627
0.0356	3.25659
0.03565	3.25659
0.0357	3.25692
0.03575	3.25724
0.0358	3.25724
0.03585	3.25724
0.0359	3.25789
0.03595	3.25756
0.036	3.25756
0.03605	3.25789
0.0361	3.25789
0.03615	3.25789
0.0362	3.25789
0.03625	3.25854
0.0363	3.25854
0.03635	3.25854
0.0364	3.25919
0.03645	3.25984
0.0365	3.26016
0.03655	3.26049
0.0366	3.26113
0.03665	3.26178
0.0367	3.26211
0.03675	3.26276
0.0368	3.26308
0.03685	3.26373
0.0369	3.26438
0.03695	3.26535
0.037	3.26568
0.03705	3.26698
0.0371	3.26795
0.03715	3.26892
0.0372	3.2699
0.03725	3.27087
0.0373	3.27217
0.03735	3.27314
0.0374	3.27412
0.03745	3.27509
0.0375	3.27671
0.03755	3.27769
0.0376	3.27866
0.03765	3.27996
0.0377	3.28061
0.03775	3.28191
0.0378	3.28255
0.03785	3.2832
0.0379	3.28418
0.03795	3.28515
0.038	3.28515
0.03805	3.28645
0.0381	3.28677
0.03815	3.28742
0.0382	3.28742
0.03825	3.28775
0.0383	3.28807
0.03835	3.28872
0.0384	3.28937
0.03845	3.28905
0.0385	3.28969
0.03855	3.29034
0.0386	3.29034
0.03865	3.29067
0.0387	3.29034
0.03875	3.29067
0.0388	3.29132
0.03885	3.29132
0.0389	3.29132
0.03895	3.29197
0.039	3.29164
0.03905	3.29164
0.0391	3.29229
0.03915	3.29229
0.0392	3.29229
0.03925	3.29262
0.0393	3.29294
0.03935	3.29262
0.0394	3.29294
0.03945	3.29262
0.0395	3.29229
0.03955	3.29262
0.0396	3.29229
0.03965	3.29262
0.0397	3.29262
0.03975	3.29262
0.0398	3.29262
0.03985	3.29262
0.0399	3.29326
0.03995	3.29359
0.04	3.29359
0.04005	3.29424
0.0401	3.29489
0.04015	3.29489
0.0402	3.29554
0.04025	3.29683
0.0403	3.29781
0.04035	3.29878
0.0404	3.29943
0.04045	3.3004
0.0405	3.3017
0.04055	3.30268
0.0406	3.30365
0.04065	3.30495
0.0407	3.30527
0.04075	3.30657
0.0408	3.30722
0.04085	3.30819
0.0409	3.30917
0.04095	3.30949
0.041	3.30982
0.04105	3.31047
0.0411	3.31079
0.04115	3.31111
0.0412	3.31111
0.04125	3.31111
0.0413	3.31111
0.04135	3.31079
0.0414	3.31111
0.04145	3.31047
0.0415	3.31047
0.04155	3.31014
0.0416	3.30982
0.04165	3.31014
0.0417	3.30982
0.04175	3.30917
0.0418	3.30917
0.04185	3.30884
0.0419	3.30917
0.04195	3.30949
0.042	3.30949
0.04205	3.31014
0.0421	3.31014
0.04215	3.31079
0.0422	3.31144
0.04225	3.31241
0.0423	3.31306
0.04235	3.31371
0.0424	3.31436
0.04245	3.31566
0.0425	3.31598
0.04255	3.31793
0.0426	3.31858
0.04265	3.31923
0.0427	3.32085
0.04275	3.32182
0.0428	3.32312
0.04285	3.32377
0.0429	3.32475
0.04295	3.32604
0.043	3.32702
0.04305	3.32832
0.0431	3.32929
0.04315	3.32994
0.0432	3.33124
0.04325	3.33156
0.0433	3.33286
0.04335	3.33351
0.0434	3.33416
0.04345	3.33481
0.0435	3.33545
0.04355	3.3361
0.0436	3.33643
0.04365	3.3374
0.0437	3.33773
0.04375	3.33805
0.0438	3.33805
0.04385	3.33902
0.0439	3.3387
0.04395	3.33967
0.044	3.33967
0.04405	3.34
0.0441	3.34
0.04415	3.34065
0.0442	3.34097
0.04425	3.34032
0.0443	3.34097
0.04435	3.3413
0.0444	3.3413
0.04445	3.34097
0.0445	3.34097
0.04455	3.3413
0.0446	3.3413
0.04465	3.3413
0.0447	3.34162
0.04475	3.34195
0.0448	3.34162
0.04485	3.34195
0.0449	3.34227
0.04495	3.34227
0.045	3.34227
0.04505	3.34292
0.0451	3.34259
0.04515	3.34292
0.0452	3.34389
0.04525	3.34292
0.0453	3.34357
0.04535	3.34389
0.0454	3.34389
0.04545	3.34357
0.0455	3.34422
0.04555	3.34422
0.0456	3.34487
0.04565	3.34487
0.0457	3.34519
0.04575	3.34519
0.0458	3.34616
0.04585	3.34649
0.0459	3.34681
0.04595	3.34746
0.046	3.34746
0.04605	3.34844
0.0461	3.34941
0.04615	3.34973
0.0462	3.35103
0.04625	3.35168
0.0463	3.35298
0.04635	3.3533
0.0464	3.35493
0.04645	3.3559
0.0465	3.35687
0.04655	3.35817
0.0466	3.35882
0.04665	3.36012
0.0467	3.36142
0.04675	3.36272
0.0468	3.36369
0.04685	3.36434
0.0469	3.36564
0.04695	3.36661
0.047	3.36758
0.04705	3.36856
0.0471	3.36953
0.04715	3.37018
0.0472	3.37083
0.04725	3.3718
0.0473	3.37213
0.04735	3.37278
0.0474	3.37375
0.04745	3.3744
0.0475	3.37472
0.04755	3.37472
0.0476	3.37472
0.04765	3.3757
0.0477	3.37635
0.04775	3.37602
0.0478	3.377
0.04785	3.377
0.0479	3.37765
0.04795	3.37797
0.048	3.37797
0.04805	3.37894
0.0481	3.37927
0.04815	3.37894
0.0482	3.37927
0.04825	3.38024
0.0483	3.38089
0.04835	3.38122
0.0484	3.38089
0.04845	3.38122
0.0485	3.38154
0.04855	3.38186
0.0486	3.38186
0.04865	3.38251
0.0487	3.38154
0.04875	3.38219
0.0488	3.38219
0.04885	3.38219
0.0489	3.38219
0.04895	3.38251
0.049	3.38251
0.04905	3.38219
0.0491	3.38219
0.04915	3.38251
0.0492	3.38251
0.04925	3.38284
0.0493	3.38349
0.04935	3.38316
0.0494	3.38381
0.04945	3.38381
0.0495	3.38446
0.04955	3.38479
0.0496	3.38479
0.04965	3.38543
0.0497	3.38576
0.04975	3.38641
0.0498	3.38641
0.04985	3.38706
0.0499	3.38706
0.04995	3.38803
0.05	3.38803
0.05005	3.38868
0.0501	3.38933
0.05015	3.38998
0.0502	3.3903
0.05025	3.39063
0.0503	3.3916
0.05035	3.39225
0.0504	3.39322
0.05045	3.39387
0.0505	3.39485
0.05055	3.39517
0.0506	3.39614
0.05065	3.39647
0.0507	3.39777
0.05075	3.39842
0.0508	3.39971
0.05085	3.40004
0.0509	3.40101
0.05095	3.40199
0.051	3.40231
0.05105	3.40328
0.0511	3.40328
0.05115	3.40393
0.0512	3.40426
0.05125	3.40491
0.0513	3.40523
0.05135	3.40588
0.0514	3.40653
0.05145	3.40685
0.0515	3.40718
0.05155	3.40783
0.0516	3.40815
0.05165	3.40848
0.0517	3.40913
0.05175	3.40913
0.0518	3.40945
0.05185	3.40978
0.0519	3.41042
0.05195	3.41107
0.052	3.41107
0.05205	3.41172
0.0521	3.41172
0.05215	3.41205
0.0522	3.4127
0.05225	3.41335
0.0523	3.41367
0.05235	3.41367
0.0524	3.41399
0.05245	3.41399
0.0525	3.41432
0.05255	3.41432
0.0526	3.41497
0.05265	3.41464
0.0527	3.41497
0.05275	3.41497
0.0528	3.41464
0.05285	3.41432
0.0529	3.41497
0.05295	3.41464
0.053	3.41529
0.05305	3.41562
0.0531	3.41497
0.05315	3.41529
0.0532	3.41594
0.05325	3.41594
0.0533	3.41659
0.05335	3.41724
0.0534	3.41724
0.05345	3.41854
0.0535	3.41886
0.05355	3.41984
0.0536	3.42049
0.05365	3.42113
0.0537	3.42243
0.05375	3.42308
0.0538	3.42373
0.05385	3.4247
0.0539	3.42535
0.05395	3.42568
0.054	3.42665
0.05405	3.42698
0.0541	3.42795
0.05415	3.42795
0.0542	3.42827
0.05425	3.4286
0.0543	3.42925
0.05435	3.42925
0.0544	3.42925
0.05445	3.4299
0.0545	3.43022
0.05455	3.43055
0.0546	3.43055
0.05465	3.43087
0.0547	3.4312
0.05475	3.43152
0.0548	3.43184
0.05485	3.43152
0.0549	3.43184
0.05495	3.43217
0.055	3.43249
0.05505	3.43249
0.0551	3.43282
0.05515	3.43282
0.0552	3.43347
0.05525	3.43379
0.0553	3.43412
0.05535	3.43477
0.0554	3.43509
0.05545	3.43574
0.0555	3.43606
0.05555	3.43671
0.0556	3.43736
0.05565	3.43801
0.0557	3.43834
0.05575	3.43931
0.0558	3.43963
0.05585	3.44028
0.0559	3.44061
0.05595	3.44126
0.056	3.44158
0.05605	3.44223
0.0561	3.44223
0.05615	3.44288
0.0562	3.4432
0.05625	3.44353
0.0563	3.44385
0.05635	3.44418
0.0564	3.44418
0.05645	3.44483
0.0565	3.4445
0.05655	3.44548
0.0566	3.44515
0.05665	3.44612
0.0567	3.4458
0.05675	3.44645
0.0568	3.44645
0.05685	3.44677
0.0569	3.4471
0.05695	3.4471
0.057	3.44742
0.05705	3.44775
0.0571	3.4484
0.05715	3.44872
0.0572	3.44937
0.05725	3.44937
0.0573	3.45002
0.05735	3.45067
0.0574	3.45099
0.05745	3.45164
0.0575	3.45197
0.05755	3.45294
0.0576	3.45391
0.05765	3.45424
0.0577	3.45489
0.05775	3.45586
0.0578	3.45619
0.05785	3.45683
0.0579	3.45781
0.05795	3.45781
0.058	3.45878
0.05805	3.45943
0.0581	3.4604
0.05815	3.46105
0.0582	3.4617
0.05825	3.4617
0.0583	3.46235
0.05835	3.46333
0.0584	3.46365
0.05845	3.46397
0.0585	3.46462
0.05855	3.46527
0.0586	3.46625
0.05865	3.46625
0.0587	3.4669
0.05875	3.4669
0.0588	3.46722
0.05885	3.46754
0.0589	3.46819
0.05895	3.46787
0.059	3.46852
0.05905	3.46819
0.0591	3.46852
0.05915	3.46917
0.0592	3.46917
0.05925	3.46949
0.0593	3.46949
0.05935	3.46917
0.0594	3.46982
0.05945	3.47014
0.0595	3.47047
0.05955	3.47079
0.0596	3.47111
0.05965	3.47176
0.0597	3.47209
0.05975	3.47241
0.0598	3.47306
0.05985	3.47371
0.0599	3.47436
0.05995	3.47468
0.06	3.47501
0.06005	3.47598
0.0601	3.47598
0.06015	3.47631
0.0602	3.47696
0.06025	3.47696
0.0603	3.47696
0.06035	3.47728
0.0604	3.47793
0.06045	3.47793
0.0605	3.47761
0.06055	3.47858
0.0606	3.4789
0.06065	3.47923
0.0607	3.47955
0.06075	3.47988
0.0608	3.48053
0.06085	3.48085
0.0609	3.48182
0.06095	3.48215
0.061	3.4828
0.06105	3.48377
0.0611	3.48442
0.06115	3.48474
0.0612	3.48572
0.06125	3.48604
0.0613	3.48669
0.06135	3.48799
0.0614	3.48831
0.06145	3.48831
0.0615	3.48896
0.06155	3.48929
0.0616	3.48961
0.06165	3.48994
0.0617	3.49059
0.06175	3.49059
0.0618	3.49091
0.06185	3.49124
0.0619	3.49156
0.06195	3.49156
0.062	3.49221
0.06205	3.49221
0.0621	3.49286
0.06215	3.49286
0.0622	3.49318
0.06225	3.49383
0.0623	3.49383
0.06235	3.49416
0.0624	3.49481
0.06245	3.49545
0.0625	3.4961
0.06255	3.4961
0.0626	3.49708
0.06265	3.49773
0.0627	3.49773
0.06275	3.49838
0.0628	3.4987
0.06285	3.49935
0.0629	3.49967
0.06295	3.5
0.063	3.50065
0.06305	3.50065
0.0631	3.50195
0.06315	3.50162
0.0632	3.50292
0.06325	3.50292
0.0633	3.50357
0.06335	3.50389
0.0634	3.50422
0.06345	3.50454
0.0635	3.50519
0.06355	3.50552
0.0636	3.50552
0.06365	3.50616
0.0637	3.50681
0.06375	3.50714
0.0638	3.50746
0.06385	3.50746
0.0639	3.50844
0.06395	3.50909
0.064	3.50941
0.06405	3.51071
0.0641	3.51071
0.06415	3.51136
0.0642	3.51266
0.06425	3.51298
0.0643	3.51395
0.06435	3.5146
0.0644	3.51525
0.06445	3.51623
0.0645	3.51655
0.06455	3.51687
0.0646	3.51752
0.06465	3.51817
0.0647	3.51817
0.06475	3.51882
0.0648	3.51947
0.06485	3.5198
0.0649	3.52012
0.06495	3.52044
0.065	3.52077
0.06505	3.52077
0.0651	3.52109
0.06515	3.52109
0.0652	3.52142
0.06525	3.52174
0.0653	3.52207
0.06535	3.52207
0.0654	3.52239
0.06545	3.52239
0.0655	3.52239
0.06555	3.52239
0.0656	3.52239
0.06565	3.52239
0.0657	3.52272
0.06575	3.52207
0.0658	3.52207
0.06585	3.52207
0.0659	3.52207
0.06595	3.52207
0.066	3.52174
0.06605	3.52239
0.0661	3.52207
0.06615	3.52207
0.0662	3.52239
0.06625	3.52239
0.0663	3.52304
0.06635	3.52369
0.0664	3.52434
0.06645	3.52434
0.0665	3.52499
0.06655	3.52531
0.0666	3.52596
0.06665	3.52661
0.0667	3.52661
0.06675	3.52726
0.0668	3.52758
0.06685	3.52888
0.0669	3.52888
0.06695	3.52986
0.067	3.53018
0.06705	3.53051
0.0671	3.53148
0.06715	3.53213
0.0672	3.53278
0.06725	3.53375
0.0673	3.5344
0.06735	3.53472
0.0674	3.5357
0.06745	3.53635
0.0675	3.53732
0.06755	3.53765
0.0676	3.53797
0.06765	3.53927
0.0677	3.53959
0.06775	3.53992
0.0678	3.54057
0.06785	3.54122
0.0679	3.54186
0.06795	3.54284
0.068	3.54316
0.06805	3.54414
0.0681	3.54414
0.06815	3.54479
0.0682	3.54543
0.06825	3.54608
0.0683	3.54641
0.06835	3.54706
0.0684	3.54738
0.06845	3.54771
0.0685	3.54868
0.06855	3.54836
0.0686	3.549
0.06865	3.54965
0.0687	3.54998
0.06875	3.5503
0.0688	3.55063
0.06885	3.55128
0.0689	3.5516
0.06895	3.55193
0.069	3.55225
0.06905	3.5529
0.0691	3.55387
0.06915	3.55452
0.0692	3.5555
0.06925	3.55614
0.0693	3.55647
0.06935	3.55744
0.0694	3.55842
0.06945	3.55907
0.0695	3.55971
0.06955	3.56134
0.0696	3.56166
0.06965	3.56264
0.0697	3.56361
0.06975	3.56426
0.0698	3.56556
0.06985	3.56653
0.0699	3.56685
0.06995	3.56783
0.07	3.56848
0.07005	3.56913
0.0701	3.56945
0.07015	3.56978
0.0702	3.5701
0.07025	3.56978
0.0703	3.5701
0.07035	3.5701
0.0704	3.57042
0.07045	3.57042
0.0705	3.57075
0.07055	3.57075
0.0706	3.57075
0.07065	3.57075
0.0707	3.57042
0.07075	3.57075
0.0708	3.57075
0.07085	3.57042
0.0709	3.57042
0.07095	3.57075
0.071	3.57075
0.07105	3.57042
0.0711	3.57075
0.07115	3.57075
0.0712	3.57075
0.07125	3.57107
0.0713	3.57107
0.07135	3.57107
0.0714	3.57172
0.07145	3.57205
0.0715	3.57205
0.07155	3.57237
0.0716	3.5727
0.07165	3.57335
0.0717	3.57367
0.07175	3.57432
0.0718	3.57464
0.07185	3.57464
0.0719	3.57529
0.07195	3.57594
0.072	3.57594
0.07205	3.57659
0.0721	3.57756
0.07215	3.57756
0.0722	3.57821
0.07225	3.57854
0.0723	3.57919
0.07235	3.58016
0.0724	3.58081
0.07245	3.58146
0.0725	3.58211
0.07255	3.58243
0.0726	3.58308
0.07265	3.58406
0.0727	3.58438
0.07275	3.58503
0.0728	3.586
0.07285	3.586
0.0729	3.58698
0.07295	3.58665
0.073	3.58763
0.07305	3.58827
0.0731	3.58827
0.07315	3.58892
0.0732	3.58957
0.07325	3.5899
0.0733	3.59055
0.07335	3.5912
0.0734	3.59152
0.07345	3.59217
0.0735	3.59184
0.07355	3.59217
0.0736	3.59249
0.07365	3.59249
0.0737	3.59282
0.07375	3.59282
0.0738	3.59282
0.07385	3.59249
0.0739	3.59314
0.07395	3.59314
0.074	3.59347
0.07405	3.59379
0.0741	3.59412
0.07415	3.59412
0.0742	3.59412
0.07425	3.59412
0.0743	3.59477
0.07435	3.59509
0.0744	3.59541
0.07445	3.59606
0.0745	3.59639
0.07455	3.59671
0.0746	3.59736
0.07465	3.59769
0.0747	3.59834
0.07475	3.59834
0.0748	3.59898
0.07485	3.59898
0.0749	3.59931
0.07495	3.59931
0.075	3.59996
0.07505	3.60061
0.0751	3.60028
0.07515	3.60061
0.0752	3.60093
0.07525	3.60126
0.0753	3.60158
0.07535	3.60126
0.0754	3.60191
0.07545	3.60191
0.0755	3.60255
0.07555	3.60255
0.0756	3.60288
0.07565	3.60353
0.0757	3.60353
0.07575	3.60385
0.0758	3.6045
0.07585	3.6045
0.0759	3.60483
0.07595	3.60515
0.076	3.60515
0.07605	3.60515
0.0761	3.60548
0.07615	3.60483
0.0762	3.60548
0.07625	3.60612
0.0763	3.60515
0.07635	3.60515
0.0764	3.60515
0.07645	3.60515
0.0765	3.60515
0.07655	3.60515
0.0766	3.6045
0.07665	3.6045
0.0767	3.6045
0.07675	3.60483
0.0768	3.6045
0.07685	3.60385
0.0769	3.60353
0.07695	3.60353
0.077	3.60288
0.07705	3.60223
0.0771	3.60223
0.07715	3.60191
0.0772	3.60158
0.07725	3.60158
0.0773	3.60126
0.07735	3.60093
0.0774	3.60126
0.07745	3.60093
0.0775	3.60126
0.07755	3.60126
0.0776	3.60191
0.07765	3.60223
0.0777	3.60288
0.07775	3.60353
0.0778	3.60385
0.07785	3.60483
0.0779	3.60548
0.07795	3.60677
0.078	3.60742
0.07805	3.60872
0.0781	3.60969
0.07815	3.61067
0.0782	3.61164
0.07825	3.61262
0.0783	3.61326
0.07835	3.61456
0.0784	3.61521
0.07845	3.61586
0.0785	3.61683
0.07855	3.61748
0.0786	3.61748
0.07865	3.61781
0.0787	3.61813
0.07875	3.61813
0.0788	3.61846
0.07885	3.61846
0.0789	3.61878
0.07895	3.61878
0.079	3.61846
0.07905	3.61813
0.0791	3.61846
0.07915	3.61878
0.0792	3.61878
0.07925	3.61878
0.0793	3.61911
0.07935	3.61976
0.0794	3.61976
0.07945	3.62008
0.0795	3.62073
0.07955	3.62138
0.0796	3.62203
0.07965	3.62268
0.0797	3.62397
0.07975	3.62462
0.0798	3.62527
0.07985	3.62625
0.0799	3.62722
0.07995	3.62819
0.08	3.62949
0.08005	3.63014
0.0801	3.63111
0.08015	3.63144
0.0802	3.63241
0.08025	3.63339
0.0803	3.63436
0.08035	3.63533
0.0804	3.63598
0.08045	3.63663
0.0805	3.63696
0.08055	3.63793
0.0806	3.63858
0.08065	3.63858
0.0807	3.63923
0.08075	3.63923
0.0808	3.63955
0.08085	3.63988
0.0809	3.6402
0.08095	3.64053
0.081	3.64085
0.08105	3.64053
0.0811	3.64053
0.08115	3.64053
0.0812	3.64053
0.08125	3.64053
0.0813	3.6402
0.08135	3.6402
0.0814	3.6402
0.08145	3.6402
0.0815	3.63955
0.08155	3.63988
0.0816	3.63988
0.08165	3.6402
0.0817	3.6402
0.08175	3.64085
0.0818	3.64118
0.08185	3.64085
0.0819	3.64085
0.08195	3.64118
0.082	3.64182
0.08205	3.64215
0.0821	3.64247
0.08215	3.64215
0.0822	3.64247
0.08225	3.6428
0.0823	3.64312
0.08235	3.64345
0.0824	3.6441
0.08245	3.6441
0.0825	3.64474
0.08255	3.64474
0.0826	3.64539
0.08265	3.64539
0.0827	3.64604
0.08275	3.64669
0.0828	3.64702
0.08285	3.64669
0.0829	3.64734
0.08295	3.64767
0.083	3.64831
0.08305	3.64896
0.0831	3.64896
0.08315	3.64929
0.0832	3.64994
0.08325	3.65059
0.0833	3.65156
0.08335	3.65188
0.0834	3.65221
0.08345	3.65318
0.0835	3.65351
0.08355	3.65351
0.0836	3.65416
0.08365	3.65448
0.0837	3.65513
0.08375	3.65513
0.0838	3.65513
0.08385	3.65513
0.0839	3.65545
0.08395	3.65545
0.084	3.65513
0.08405	3.65513
0.0841	3.65481
0.08415	3.65481
0.0842	3.65481
0.08425	3.65448
0.0843	3.65383
0.08435	3.65383
0.0844	3.65383
0.08445	3.65351
0.0845	3.65351
0.08455	3.65383
0.0846	3.65351
0.08465	3.65351
0.0847	3.65383
0.08475	3.65448
0.0848	3.65481
0.08485	3.65513
0.0849	3.65545
0.08495	3.65643
0.085	3.6574
0.08505	3.65773
0.0851	3.65838
0.08515	3.65902
0.0852	3.66
0.08525	3.66032
0.0853	3.66162
0.08535	3.66259
0.0854	3.66357
0.08545	3.66454
0.0855	3.66519
0.08555	3.66649
0.0856	3.66779
0.08565	3.66876
0.0857	3.66973
0.08575	3.67136
0.0858	3.67201
0.08585	3.67298
0.0859	3.67363
0.08595	3.6746
0.086	3.6759
0.08605	3.67687
0.0861	3.6772
0.08615	3.67785
0.0862	3.67882
0.08625	3.67915
0.0863	3.67947
0.08635	3.6798
0.0864	3.6798
0.08645	3.68012
0.0865	3.68012
0.08655	3.68012
0.0866	3.6798
0.08665	3.68012
0.0867	3.6798
0.08675	3.67947
0.0868	3.67947
0.08685	3.67882
0.0869	3.6785
0.08695	3.6785
0.087	3.67817
0.08705	3.67785
0.0871	3.67785
0.08715	3.6772
0.0872	3.67752
0.08725	3.6772
0.0873	3.6772
0.08735	3.67687
0.0874	3.67687
0.08745	3.67687
0.0875	3.67687
0.08755	3.67655
0.0876	3.67655
0.08765	3.67687
0.0877	3.67687
0.08775	3.67655
0.0878	3.67655
0.08785	3.67687
0.0879	3.67687
0.08795	3.67752
0.088	3.6772
0.08805	3.67687
0.0881	3.67687
0.08815	3.6772
0.0882	3.67687
0.08825	3.67687
0.0883	3.67687
0.08835	3.67687
0.0884	3.67687
0.08845	3.67687
0.0885	3.67687
0.08855	3.67655
0.0886	3.67687
0.08865	3.67687
0.0887	3.67687
0.08875	3.6772
0.0888	3.67687
0.08885	3.6772
0.0889	3.67752
0.08895	3.67817
0.089	3.67817
0.08905	3.6785
0.0891	3.67915
0.08915	3.6798
0.0892	3.68012
0.08925	3.68142
0.0893	3.68239
0.08935	3.68304
0.0894	3.68369
0.08945	3.68434
0.0895	3.68564
0.08955	3.68694
0.0896	3.68758
0.08965	3.68921
0.0897	3.68986
0.08975	3.69083
0.0898	3.69213
0.08985	3.69278
0.0899	3.69375
0.08995	3.69505
0.09	3.6957
0.09005	3.69635
0.0901	3.69732
0.09015	3.69829
0.0902	3.69894
0.09025	3.69959
0.0903	3.70089
0.09035	3.70154
0.0904	3.70186
0.09045	3.70316
0.0905	3.70381
0.09055	3.70479
0.0906	3.70543
0.09065	3.70608
0.0907	3.70771
0.09075	3.70836
0.0908	3.70933
0.09085	3.70998
0.0909	3.71095
0.09095	3.71193
0.091	3.7129
0.09105	3.71322
0.0911	3.7142
0.09115	3.71517
0.0912	3.71517
0.09125	3.71582
0.0913	3.71614
0.09135	3.71647
0.0914	3.71647
0.09145	3.71679
0.0915	3.71679
0.09155	3.71744
0.0916	3.71647
0.09165	3.71647
0.0917	3.71647
0.09175	3.71647
0.0918	3.71582
0.09185	3.71485
0.0919	3.71452
0.09195	3.71452
0.092	3.71322
0.09205	3.7129
0.0921	3.71257
0.09215	3.7116
0.0922	3.71128
0.09225	3.71095
0.0923	3.71063
0.09235	3.70998
0.0924	3.70965
0.09245	3.70933
0.0925	3.709
0.09255	3.709
0.0926	3.70836
0.09265	3.70836
0.0927	3.70803
0.09275	3.70738
0.0928	3.70771
0.09285	3.70706
0.0929	3.70706
0.09295	3.70673
0.093	3.70706
0.09305	3.70738
0.0931	3.70738
0.09315	3.70803
0.0932	3.70868
0.09325	3.709
0.0933	3.70998
0.09335	3.70998
0.0934	3.71128
0.09345	3.71193
0.0935	3.7129
0.09355	3.71322
0.0936	3.71452
0.09365	3.71582
0.0937	3.71647
0.09375	3.71744
0.0938	3.71874
0.09385	3.72004
0.0939	3.72069
0.09395	3.72231
0.094	3.72296
0.09405	3.72393
0.0941	3.72491
0.09415	3.72621
0.0942	3.72718
0.09425	3.72783
0.0943	3.72913
0.09435	3.72978
0.0944	3.73042
0.09445	3.73107
0.0945	3.73205
0.09455	3.73237
0.0946	3.73302
0.09465	3.73302
0.0947	3.73399
0.09475	3.73497
0.0948	3.73497
0.09485	3.73529
0.0949	3.73594
0.09495	3.73627
0.095	3.73659
0.09505	3.73659
0.0951	3.73659
0.09515	3.73692
0.0952	3.73627
0.09525	3.73627
0.0953	3.73659
0.09535	3.73659
0.0954	3.73659
0.09545	3.73659
0.0955	3.73627
0.09555	3.73659
0.0956	3.73692
0.09565	3.73692
0.0957	3.73724
0.09575	3.73724
0.0958	3.73789
0.09585	3.73821
0.0959	3.73821
0.09595	3.73886
0.096	3.73919
0.09605	3.73951
0.0961	3.73951
0.09615	3.74016
0.0962	3.74016
0.09625	3.74016
0.0963	3.74081
0.09635	3.74113
0.0964	3.74113
0.09645	3.74113
0.0965	3.74178
0.09655	3.74211
0.0966	3.74211
0.09665	3.74243
0.0967	3.74276
0.09675	3.74276
0.0968	3.74308
0.09685	3.74341
0.0969	3.74341
0.09695	3.74373
0.097	3.74373
0.09705	3.74406
0.0971	3.74373
0.09715	3.74406
0.0972	3.74406
0.09725	3.74406
0.0973	3.74373
0.09735	3.74373
0.0974	3.74373
0.09745	3.74341
0.0975	3.74438
0.09755	3.74341
0.0976	3.74406
0.09765	3.74373
0.0977	3.74438
0.09775	3.74373
0.0978	3.74438
0.09785	3.74503
0.0979	3.74503
0.09795	3.74503
0.098	3.74535
0.09805	3.74568
0.0981	3.74633
0.09815	3.74665
0.0982	3.74698
0.09825	3.7473
0.0983	3.74827
0.09835	3.7486
0.0984	3.7486
0.09845	3.7486
0.0985	3.74925
0.09855	3.74957
0.0986	3.7499
0.09865	3.75022
0.0987	3.75055
0.09875	3.75055
0.0988	3.75087
0.09885	3.7512
0.0989	3.7512
0.09895	3.7512
0.099	3.75152
0.09905	3.75152
[truncated: 5,812 more rows]
