# Supplementary material for: An evolutionarily conserved glycine-tyrosine motif forms a folding core in outer membrane proteins
Source: PLoS One. 2017 Aug 3;12(8):e0182016. doi: 10.1371/journal.pone.0182016 (PMC5542473; doi:10.1371/journal.pone.0182016)
Supplement: S1 File — (ZIP) [file pone.0182016.s001.zip › OmpX stopflow RAW data/OmpX WT 4/ompx_wt_ch1_015.bka]

BIO-KINE ASCII FILE
_COMMENT	External device
_COMMENT	Kinetics measurement
_COMMENT	Y Unit : Volt, X Unit : s
_COMMENT	Timebase 1 = .00005 s 5001 pts
_COMMENT	Timebase 2 = .001 s 2749 pts
_COMMENT	Timebase 3 = .5 s 44 pts
_SFM	SFM-300 /S Advanced mode
_SFM	Ratio : S1: 950, S2: 950, S3: 100
_SFM	Content : S1: , S2: , S3:
_SFM	Concentration : S1: , S2: , S3:
_SFM	Total volume : 422 �l Flow : 14 mL/s
_SFM	Acquisition start : 10 ms before stop
_SFM	cuve=FC-08, s1=10 ml , s2=10 ml , s3=1.9 ml
_UNITX	s
_UNITY	Volt
_DELTAX	0
_DATA
1e-300	2.21221
5e-5	2.23331
1e-4	2.25602
1.5e-4	2.27972
2e-4	2.30373
2.5e-4	2.33002
3e-4	2.35598
3.5e-4	2.38357
4e-4	2.41083
4.5e-4	2.43874
5e-4	2.46698
5.5e-4	2.49586
6e-4	2.5241
6.5e-4	2.55168
7e-4	2.57959
7.5e-4	2.60653
8e-4	2.63282
8.5e-4	2.65878
9e-4	2.68345
9.5e-4	2.70779
0.001	2.73083
0.00105	2.7529
0.0011	2.77302
0.00115	2.79249
0.0012	2.81002
0.00125	2.82625
0.0013	2.84118
0.00135	2.85481
0.0014	2.86681
0.00145	2.87752
0.0015	2.88694
0.00155	2.89473
0.0016	2.90057
0.00165	2.90576
0.0017	2.90933
0.00175	2.9116
0.0018	2.91225
0.00185	2.91225
0.0019	2.91128
0.00195	2.90868
0.002	2.90544
0.00205	2.90024
0.0021	2.89408
0.00215	2.88694
0.0022	2.87947
0.00225	2.87038
0.0023	2.86065
0.00235	2.84994
0.0024	2.8389
0.00245	2.82657
0.0025	2.81456
0.00255	2.80093
0.0026	2.78763
0.00265	2.77335
0.0027	2.75939
0.00275	2.74511
0.0028	2.73051
0.00285	2.7159
0.0029	2.70097
0.00295	2.68637
0.003	2.67079
0.00305	2.65651
0.0031	2.64126
0.00315	2.62665
0.0032	2.61237
0.00325	2.59842
0.0033	2.58446
0.00335	2.57116
0.0034	2.55752
0.00345	2.54422
0.0035	2.53156
0.00355	2.5202
0.0036	2.50819
0.00365	2.49781
0.0037	2.48742
0.00375	2.47866
0.0038	2.4699
0.00385	2.46211
0.0039	2.45562
0.00395	2.4501
0.004	2.44556
0.00405	2.44199
0.0041	2.43972
0.00415	2.43809
0.0042	2.43809
0.00425	2.43939
0.0043	2.44166
0.00435	2.44458
0.0044	2.44913
0.00445	2.45432
0.0045	2.46016
0.00455	2.46698
0.0046	2.47477
0.00465	2.4832
0.0047	2.49164
0.00475	2.50105
0.0048	2.51144
0.00485	2.5215
0.0049	2.53221
0.00495	2.54325
0.005	2.55428
0.00505	2.56564
0.0051	2.57765
0.00515	2.58965
0.0052	2.60134
0.00525	2.614
0.0053	2.62633
0.00535	2.63963
0.0054	2.65294
0.00545	2.66625
0.0055	2.6802
0.00555	2.69448
0.0056	2.70941
0.00565	2.72434
0.0057	2.74057
0.00575	2.75647
0.0058	2.77302
0.00585	2.79022
0.0059	2.8071
0.00595	2.82462
0.006	2.84247
0.00605	2.86032
0.0061	2.87882
0.00615	2.89635
0.0062	2.9142
0.00625	2.93237
0.0063	2.95022
0.00635	2.96742
0.0064	2.9843
0.00645	3.00118
0.0065	3.01708
0.00655	3.03233
0.0066	3.04694
0.00665	3.06089
0.0067	3.0742
0.00675	3.08621
0.0068	3.09724
0.00685	3.1073
0.0069	3.11606
0.00695	3.12385
0.007	3.13099
0.00705	3.13619
0.0071	3.1417
0.00715	3.14527
0.0072	3.14819
0.00725	3.15014
0.0073	3.15079
0.00735	3.15144
0.0074	3.15014
0.00745	3.14884
0.0075	3.1469
0.00755	3.14333
0.0076	3.13911
0.00765	3.13456
0.0077	3.12905
0.00775	3.12191
0.0078	3.11509
0.00785	3.10665
0.0079	3.09756
0.00795	3.0875
0.008	3.07647
0.00805	3.06446
0.0081	3.05148
0.00815	3.03785
0.0082	3.02292
0.00825	3.00767
0.0083	2.99111
0.00835	2.97391
0.0084	2.95541
0.00845	2.93659
0.0085	2.91744
0.00855	2.897
0.0086	2.87623
0.00865	2.85481
0.0087	2.83339
0.00875	2.81197
0.0088	2.79022
0.00885	2.76848
0.0089	2.74738
0.00895	2.72629
0.009	2.70519
0.00905	2.68539
0.0091	2.66527
0.00915	2.64613
0.0092	2.62795
0.00925	2.61043
0.0093	2.59355
0.00935	2.57765
0.0094	2.56239
0.00945	2.54876
0.0095	2.53611
0.00955	2.52377
0.0096	2.51306
0.00965	2.503
0.0097	2.49391
0.00975	2.48645
0.0098	2.47996
0.00985	2.47412
0.0099	2.46957
0.00995	2.466
0.01	2.46406
0.01005	2.46276
0.0101	2.46276
0.01015	2.46373
0.0102	2.46568
0.01025	2.46957
0.0103	2.47379
0.01035	2.47996
0.0104	2.48645
0.01045	2.49359
0.0105	2.50203
0.01055	2.51112
0.0106	2.52183
0.01065	2.53221
0.0107	2.54389
0.01075	2.5559
0.0108	2.56921
0.01085	2.58251
0.0109	2.59679
0.01095	2.61107
0.011	2.6273
0.01105	2.64256
0.0111	2.65911
0.01115	2.67663
0.0112	2.69448
0.01125	2.71298
0.0113	2.7318
0.01135	2.75063
0.0114	2.7701
0.01145	2.7899
0.0115	2.80969
0.01155	2.83014
0.0116	2.85059
0.01165	2.87103
0.0117	2.8918
0.01175	2.91258
0.0118	2.93302
0.01185	2.95379
0.0119	2.97456
0.01195	2.99501
0.012	3.01546
0.01205	3.03558
0.0121	3.0557
0.01215	3.0755
0.0122	3.09432
0.01225	3.11347
0.0123	3.13164
0.01235	3.14917
0.0124	3.16702
0.01245	3.18389
0.0125	3.20012
0.01255	3.2157
0.0126	3.23128
0.01265	3.24491
0.0127	3.25886
0.01275	3.2712
0.0128	3.2832
0.01285	3.29456
0.0129	3.30527
0.01295	3.31501
0.013	3.32377
0.01305	3.33221
0.0131	3.33935
0.01315	3.34616
0.0132	3.35201
0.01325	3.35752
0.0133	3.36207
0.01335	3.36629
0.0134	3.36986
0.01345	3.3731
0.0135	3.37635
0.01355	3.37829
0.0136	3.37992
0.01365	3.38154
0.0137	3.38284
0.01375	3.38381
0.0138	3.38446
0.01385	3.38479
0.0139	3.38511
0.01395	3.38543
0.014	3.38576
0.01405	3.38543
0.0141	3.38479
0.01415	3.38479
0.0142	3.38446
0.01425	3.38414
0.0143	3.38381
0.01435	3.38316
0.0144	3.38284
0.01445	3.38186
0.0145	3.38154
0.01455	3.38089
0.0146	3.37959
0.01465	3.37927
0.0147	3.37829
0.01475	3.37732
0.0148	3.37667
0.01485	3.3757
0.0149	3.37537
0.01495	3.3744
0.015	3.37343
0.01505	3.37245
0.0151	3.3718
0.01515	3.37115
0.0152	3.37051
0.01525	3.36986
0.0153	3.36921
0.01535	3.36921
0.0154	3.36888
0.01545	3.36791
0.0155	3.36823
0.01555	3.36791
0.0156	3.36823
0.01565	3.36856
0.0157	3.36791
0.01575	3.36856
0.0158	3.36888
0.01585	3.36953
0.0159	3.37018
0.01595	3.37083
0.016	3.37115
0.01605	3.37245
0.0161	3.37278
0.01615	3.37408
0.0162	3.37472
0.01625	3.37537
0.0163	3.377
0.01635	3.37829
0.0164	3.37959
0.01645	3.38057
0.0165	3.38186
0.01655	3.38316
0.0166	3.38479
0.01665	3.38641
0.0167	3.38771
0.01675	3.389
0.0168	3.39063
0.01685	3.3916
0.0169	3.3929
0.01695	3.39387
0.017	3.39517
0.01705	3.39647
0.0171	3.39744
0.01715	3.39874
0.0172	3.39971
0.01725	3.40036
0.0173	3.40166
0.01735	3.40264
0.0174	3.40328
0.01745	3.40393
0.0175	3.40491
0.01755	3.40556
0.0176	3.40621
0.01765	3.40685
0.0177	3.40718
0.01775	3.4075
0.0178	3.40783
0.01785	3.40815
0.0179	3.4088
0.01795	3.4088
0.018	3.4088
0.01805	3.40815
0.0181	3.40848
0.01815	3.40815
0.0182	3.40783
0.01825	3.4075
0.0183	3.40718
0.01835	3.40653
0.0184	3.40621
0.01845	3.40556
0.0185	3.40523
0.01855	3.40426
0.0186	3.40393
0.01865	3.40296
0.0187	3.40296
0.01875	3.40264
0.0188	3.40231
0.01885	3.40199
0.0189	3.40199
0.01895	3.40199
0.019	3.40199
0.01905	3.40166
0.0191	3.40199
0.01915	3.40166
0.0192	3.40199
0.01925	3.40199
0.0193	3.40264
0.01935	3.40264
0.0194	3.40296
0.01945	3.40296
0.0195	3.40361
0.01955	3.40393
0.0196	3.40458
0.01965	3.40458
0.0197	3.40491
0.01975	3.40556
0.0198	3.40621
0.01985	3.40685
0.0199	3.4075
0.01995	3.40783
0.02	3.40913
0.02005	3.40945
0.0201	3.41042
0.02015	3.41107
0.0202	3.41172
0.02025	3.4127
0.0203	3.41335
0.02035	3.41399
0.0204	3.41399
0.02045	3.41464
0.0205	3.41562
0.02055	3.41562
0.0206	3.41659
0.02065	3.41692
0.0207	3.41724
0.02075	3.41756
0.0208	3.41724
0.02085	3.41789
0.0209	3.41854
0.02095	3.41854
0.021	3.41854
0.02105	3.41886
0.0211	3.41854
0.02115	3.41886
0.0212	3.41951
0.02125	3.41951
0.0213	3.41984
0.02135	3.42016
0.0214	3.42081
0.02145	3.42146
0.0215	3.42178
0.02155	3.42211
0.0216	3.42308
0.02165	3.42438
0.0217	3.4247
0.02175	3.42568
0.0218	3.42665
0.02185	3.42795
0.0219	3.42892
0.02195	3.42957
0.022	3.43087
0.02205	3.43152
0.0221	3.43249
0.02215	3.43379
0.0222	3.43477
0.02225	3.43606
0.0223	3.43704
0.02235	3.43769
0.0224	3.43898
0.02245	3.43931
0.0225	3.44061
0.02255	3.44126
0.0226	3.44191
0.02265	3.44255
0.0227	3.44353
0.02275	3.44385
0.0228	3.44483
0.02285	3.4458
0.0229	3.44612
0.02295	3.4471
0.023	3.44807
0.02305	3.44807
0.0231	3.44905
0.02315	3.44969
0.0232	3.45002
0.02325	3.45067
0.0233	3.45132
0.02335	3.45164
0.0234	3.45197
0.02345	3.45262
0.0235	3.45326
0.02355	3.45359
0.0236	3.45391
0.02365	3.45391
0.0237	3.45424
0.02375	3.45456
0.0238	3.45456
0.02385	3.45489
0.0239	3.45489
0.02395	3.45489
0.024	3.45456
0.02405	3.45489
0.0241	3.45456
0.02415	3.45521
0.0242	3.45521
0.02425	3.45489
0.0243	3.45521
0.02435	3.45489
0.0244	3.45489
0.02445	3.45521
0.0245	3.45489
0.02455	3.45489
0.0246	3.45521
0.02465	3.45521
0.0247	3.45586
0.02475	3.45586
0.0248	3.45619
0.02485	3.45619
0.0249	3.45683
0.02495	3.45716
0.025	3.45781
0.02505	3.45781
0.0251	3.45878
0.02515	3.45878
0.0252	3.45976
0.02525	3.46008
0.0253	3.46105
0.02535	3.46105
0.0254	3.4617
0.02545	3.46203
0.0255	3.46268
0.02555	3.463
0.0256	3.4643
0.02565	3.46527
0.0257	3.46657
0.02575	3.4669
0.0258	3.46754
0.02585	3.46852
0.0259	3.46949
0.02595	3.47047
0.026	3.47144
0.02605	3.47241
0.0261	3.47339
0.02615	3.47468
0.0262	3.47533
0.02625	3.47696
0.0263	3.47728
0.02635	3.47825
0.0264	3.47923
0.02645	3.47988
0.0265	3.48085
0.02655	3.48182
0.0266	3.48247
0.02665	3.48377
0.0267	3.4841
0.02675	3.48507
0.0268	3.48507
0.02685	3.48572
0.0269	3.48572
0.02695	3.48637
0.027	3.48637
0.02705	3.48637
0.0271	3.48669
0.02715	3.48734
0.0272	3.48734
0.02725	3.48767
0.0273	3.48767
0.02735	3.48799
0.0274	3.48831
0.02745	3.48831
0.0275	3.48896
0.02755	3.48929
0.0276	3.48961
0.02765	3.48961
0.0277	3.49026
0.02775	3.49026
0.0278	3.49091
0.02785	3.49059
0.0279	3.49124
0.02795	3.49156
0.028	3.49221
0.02805	3.49253
0.0281	3.49286
0.02815	3.49351
0.0282	3.49448
0.02825	3.49481
0.0283	3.49578
0.02835	3.49643
0.0284	3.49773
0.02845	3.49838
0.0285	3.5
0.02855	3.50032
0.0286	3.5013
0.02865	3.50259
0.0287	3.50324
0.02875	3.50422
0.0288	3.50487
0.02885	3.50616
0.0289	3.50649
0.02895	3.50714
0.029	3.50779
0.02905	3.50811
0.0291	3.50876
0.02915	3.50909
0.0292	3.50909
0.02925	3.50973
0.0293	3.50973
0.02935	3.51006
0.0294	3.51038
0.02945	3.51038
0.0295	3.51038
0.02955	3.51103
0.0296	3.51103
0.02965	3.51103
0.0297	3.51136
0.02975	3.51136
0.0298	3.51201
0.02985	3.51233
0.0299	3.5133
0.02995	3.5133
0.03	3.51395
0.03005	3.51428
0.0301	3.51525
0.03015	3.51623
0.0302	3.5159
0.03025	3.51687
0.0303	3.51752
0.03035	3.5185
0.0304	3.51882
0.03045	3.51947
0.0305	3.52044
0.03055	3.52109
0.0306	3.52174
0.03065	3.52272
0.0307	3.52337
0.03075	3.52369
0.0308	3.52499
0.03085	3.52564
0.0309	3.52629
0.03095	3.52726
0.031	3.52791
0.03105	3.52856
0.0311	3.52953
0.03115	3.53051
0.0312	3.53083
0.03125	3.5318
0.0313	3.53245
0.03135	3.5331
0.0314	3.53375
0.03145	3.5344
0.0315	3.53472
0.03155	3.53537
0.0316	3.53635
0.03165	3.53667
0.0317	3.53765
0.03175	3.53797
0.0318	3.53829
0.03185	3.53894
0.0319	3.53959
0.03195	3.53992
0.032	3.54089
0.03205	3.54122
0.0321	3.54219
0.03215	3.54251
0.0322	3.54316
0.03225	3.54414
0.0323	3.54479
0.03235	3.54511
0.0324	3.54576
0.03245	3.54641
0.0325	3.54641
0.03255	3.54738
0.0326	3.54803
0.03265	3.54868
0.0327	3.54933
0.03275	3.54998
0.0328	3.55063
0.03285	3.55128
0.0329	3.5516
0.03295	3.55257
0.033	3.55322
0.03305	3.55355
0.0331	3.5542
0.03315	3.55485
0.0332	3.55582
0.03325	3.55679
0.0333	3.55679
0.03335	3.55777
0.0334	3.55842
0.03345	3.55907
0.0335	3.55939
0.03355	3.56004
0.0336	3.56036
0.03365	3.56134
0.0337	3.56166
0.03375	3.56231
0.0338	3.56264
0.03385	3.56296
0.0339	3.56393
0.03395	3.56458
0.034	3.56458
0.03405	3.56491
0.0341	3.56556
0.03415	3.56588
0.0342	3.56588
0.03425	3.56653
0.0343	3.56685
0.03435	3.56685
0.0344	3.5675
0.03445	3.5675
0.0345	3.56783
0.03455	3.56783
0.0346	3.56815
0.03465	3.56783
0.0347	3.56815
0.03475	3.5688
0.0348	3.56848
0.03485	3.56848
0.0349	3.56913
0.03495	3.5688
0.035	3.56913
0.03505	3.56913
0.0351	3.56945
0.03515	3.5701
0.0352	3.5701
0.03525	3.57075
0.0353	3.57107
0.03535	3.5714
0.0354	3.57172
0.03545	3.57237
0.0355	3.57335
0.03555	3.57367
0.0356	3.57432
0.03565	3.57497
0.0357	3.57594
0.03575	3.57659
0.0358	3.57659
0.03585	3.57789
0.0359	3.57854
0.03595	3.57951
0.036	3.58049
0.03605	3.58081
0.0361	3.58178
0.03615	3.58211
0.0362	3.58276
0.03625	3.58373
0.0363	3.58406
0.03635	3.58535
0.0364	3.586
0.03645	3.58633
0.0365	3.58665
0.03655	3.5873
0.0366	3.58827
0.03665	3.5886
0.0367	3.5886
0.03675	3.58925
0.0368	3.5899
0.03685	3.59055
0.0369	3.59087
0.03695	3.59087
0.037	3.59087
0.03705	3.5912
0.0371	3.5912
0.03715	3.59152
0.0372	3.59055
0.03725	3.59055
0.0373	3.5899
0.03735	3.59022
0.0374	3.5899
0.03745	3.58957
0.0375	3.58925
0.03755	3.58957
0.0376	3.58925
0.03765	3.58957
0.0377	3.58957
0.03775	3.58957
0.0378	3.58957
0.03785	3.5899
0.0379	3.59055
0.03795	3.59087
0.038	3.59152
0.03805	3.59217
0.0381	3.59282
0.03815	3.59314
0.0382	3.59379
0.03825	3.59444
0.0383	3.59541
0.03835	3.59606
0.0384	3.59704
0.03845	3.59801
0.0385	3.59931
0.03855	3.59996
0.0386	3.60061
0.03865	3.60191
0.0387	3.60255
0.03875	3.60385
0.0388	3.6045
0.03885	3.60515
0.0389	3.60612
0.03895	3.60677
0.039	3.60807
0.03905	3.6084
0.0391	3.60937
0.03915	3.61034
0.0392	3.61067
0.03925	3.61164
0.0393	3.61262
0.03935	3.61294
0.0394	3.61359
0.03945	3.61424
0.0395	3.61456
0.03955	3.61554
0.0396	3.61586
0.03965	3.61651
0.0397	3.61651
0.03975	3.61683
0.0398	3.61748
0.03985	3.61781
0.0399	3.61846
0.03995	3.61846
0.04	3.61911
0.04005	3.61976
0.0401	3.61976
0.04015	3.62008
0.0402	3.6204
0.04025	3.62105
0.0403	3.6217
0.04035	3.62203
0.0404	3.62268
0.04045	3.62365
0.0405	3.6243
0.04055	3.62462
0.0406	3.62592
0.04065	3.62657
0.0407	3.62754
0.04075	3.62819
0.0408	3.62917
0.04085	3.63047
0.0409	3.63144
0.04095	3.63241
0.041	3.63339
0.04105	3.63404
0.0411	3.63566
0.04115	3.63598
0.0412	3.63696
0.04125	3.63825
0.0413	3.63858
0.04135	3.63955
0.0414	3.6402
0.04145	3.64053
0.0415	3.64118
0.04155	3.64215
0.0416	3.64215
0.04165	3.64247
0.0417	3.64312
0.04175	3.6428
0.0418	3.64377
0.04185	3.64377
0.0419	3.64345
0.04195	3.64377
0.042	3.64442
0.04205	3.64442
0.0421	3.64474
0.04215	3.64474
0.0422	3.64474
0.04225	3.64474
0.0423	3.64474
0.04235	3.64539
0.0424	3.64474
0.04245	3.64442
0.0425	3.64507
0.04255	3.64474
0.0426	3.64474
0.04265	3.64442
0.0427	3.6441
0.04275	3.6441
0.0428	3.6441
0.04285	3.6441
0.0429	3.64377
0.04295	3.64377
0.043	3.64377
0.04305	3.64377
0.0431	3.64377
0.04315	3.6441
0.0432	3.64377
0.04325	3.64377
0.0433	3.64474
0.04335	3.64474
0.0434	3.64474
0.04345	3.64539
0.0435	3.64572
0.04355	3.64637
0.0436	3.64669
0.04365	3.64734
0.0437	3.64799
0.04375	3.64831
0.0438	3.64961
0.04385	3.64994
0.0439	3.65059
0.04395	3.65091
0.044	3.65156
0.04405	3.65188
0.0441	3.65286
0.04415	3.65351
0.0442	3.65351
0.04425	3.65383
0.0443	3.65448
0.04435	3.65481
0.0444	3.65578
0.04445	3.6561
0.0445	3.65643
0.04455	3.65708
0.0446	3.65773
0.04465	3.65805
0.0447	3.6587
0.04475	3.65967
0.0448	3.66
0.04485	3.66032
0.0449	3.66097
0.04495	3.66097
0.045	3.66195
0.04505	3.66227
0.0451	3.66324
0.04515	3.66357
0.0452	3.66389
0.04525	3.66454
0.0453	3.66552
0.04535	3.66552
0.0454	3.66616
0.04545	3.66681
0.0455	3.66746
0.04555	3.66811
0.0456	3.66876
0.04565	3.66973
0.0457	3.67006
0.04575	3.67071
0.0458	3.67168
0.04585	3.67233
0.0459	3.67298
0.04595	3.67363
0.046	3.6746
0.04605	3.67525
0.0461	3.67558
0.04615	3.67655
0.0462	3.67752
0.04625	3.6785
0.0463	3.67947
0.04635	3.68012
0.0464	3.68044
0.04645	3.68109
0.0465	3.68239
0.04655	3.68304
0.0466	3.68337
0.04665	3.68434
0.0467	3.68499
0.04675	3.68596
0.0468	3.68629
0.04685	3.68758
0.0469	3.68758
0.04695	3.68888
0.047	3.68921
0.04705	3.69051
0.0471	3.69083
0.04715	3.69148
0.0472	3.6918
0.04725	3.69343
0.0473	3.69408
0.04735	3.6944
0.0474	3.6957
0.04745	3.69635
0.0475	3.69667
0.04755	3.69765
0.0476	3.69829
0.04765	3.69894
0.0477	3.69959
0.04775	3.69992
0.0478	3.70057
0.04785	3.70089
0.0479	3.70154
0.04795	3.70251
0.048	3.70349
0.04805	3.70446
0.0481	3.70511
0.04815	3.70576
0.0482	3.70673
0.04825	3.70738
0.0483	3.70868
0.04835	3.70965
0.0484	3.7103
0.04845	3.71095
0.0485	3.7116
0.04855	3.71225
0.0486	3.7129
0.04865	3.71322
0.0487	3.71387
0.04875	3.71452
0.0488	3.71485
0.04885	3.7155
0.0489	3.71582
0.04895	3.71614
0.049	3.71582
0.04905	3.71647
0.0491	3.71614
0.04915	3.71614
0.0492	3.71614
0.04925	3.71679
0.0493	3.71679
0.04935	3.71647
0.0494	3.71679
0.04945	3.71744
0.0495	3.71744
0.04955	3.71744
0.0496	3.71809
0.04965	3.71809
0.0497	3.71874
0.04975	3.71907
0.0498	3.72004
0.04985	3.72036
0.0499	3.72134
0.04995	3.72166
0.05	3.72296
0.05005	3.72328
0.0501	3.72361
0.05015	3.72491
0.0502	3.72523
0.05025	3.72588
0.0503	3.72718
0.05035	3.72815
0.0504	3.7288
0.05045	3.72978
0.0505	3.73042
0.05055	3.73172
0.0506	3.73237
0.05065	3.73335
0.0507	3.73432
0.05075	3.73562
0.0508	3.73627
0.05085	3.73724
0.0509	3.73789
0.05095	3.73951
0.051	3.74016
0.05105	3.74113
0.0511	3.74243
0.05115	3.74341
0.0512	3.7447
0.05125	3.74503
0.0513	3.74665
0.05135	3.7473
0.0514	3.7486
0.05145	3.74925
0.0515	3.75022
0.05155	3.75152
0.0516	3.75249
0.05165	3.75282
0.0517	3.75412
0.05175	3.75444
0.0518	3.75541
0.05185	3.75606
0.0519	3.75671
0.05195	3.75639
0.052	3.75736
0.05205	3.75834
0.0521	3.75866
0.05215	3.75931
0.0522	3.75996
0.05225	3.75996
0.0523	3.76028
0.05235	3.76126
0.0524	3.76126
0.05245	3.76126
0.0525	3.76158
0.05255	3.76191
0.0526	3.76223
0.05265	3.76223
0.0527	3.76223
0.05275	3.76223
0.0528	3.76255
0.05285	3.76255
0.0529	3.76191
0.05295	3.76158
0.053	3.76223
0.05305	3.76223
0.0531	3.76191
0.05315	3.76191
0.0532	3.76191
0.05325	3.76223
0.0533	3.76223
0.05335	3.76191
0.0534	3.76191
0.05345	3.76191
0.0535	3.76223
0.05355	3.76255
0.0536	3.76255
0.05365	3.76255
0.0537	3.7632
0.05375	3.7632
0.0538	3.7632
0.05385	3.7632
0.0539	3.76385
0.05395	3.76418
0.054	3.76483
0.05405	3.76515
0.0541	3.76548
0.05415	3.76612
0.0542	3.76645
0.05425	3.7671
0.0543	3.76742
0.05435	3.76775
0.0544	3.76807
0.05445	3.7684
0.0545	3.76937
0.05455	3.76969
0.0546	3.77002
0.05465	3.77002
0.0547	3.77099
0.05475	3.77132
0.0548	3.77164
0.05485	3.77164
0.0549	3.77229
0.05495	3.77197
0.055	3.77197
0.05505	3.77326
0.0551	3.77326
0.05515	3.77359
0.0552	3.77424
0.05525	3.77456
0.0553	3.77489
0.05535	3.77521
0.0554	3.77554
0.05545	3.77586
0.0555	3.77586
0.05555	3.77683
0.0556	3.77651
0.05565	3.77651
0.0557	3.77716
0.05575	3.77748
0.0558	3.77781
0.05585	3.77781
0.0559	3.77748
0.05595	3.77846
0.056	3.77878
0.05605	3.77878
0.0561	3.77976
0.05615	3.78008
0.0562	3.78008
0.05625	3.78073
0.0563	3.78138
0.05635	3.7817
0.0564	3.78268
0.05645	3.78365
0.0565	3.78333
0.05655	3.78462
0.0566	3.78495
0.05665	3.7856
0.0567	3.78657
0.05675	3.78754
0.0568	3.78819
0.05685	3.78884
0.0569	3.78949
0.05695	3.79047
0.057	3.79144
0.05705	3.79209
0.0571	3.79339
0.05715	3.79436
0.0572	3.79533
0.05725	3.79566
0.0573	3.79663
0.05735	3.79793
0.0574	3.7989
0.05745	3.79955
0.0575	3.8002
0.05755	3.8015
0.0576	3.80215
0.05765	3.8028
0.0577	3.80345
0.05775	3.80442
0.0578	3.80442
0.05785	3.80507
0.0579	3.80572
0.05795	3.80637
0.058	3.80637
0.05805	3.80702
0.0581	3.80702
0.05815	3.80734
0.0582	3.80799
0.05825	3.80767
0.0583	3.80799
0.05835	3.80864
0.0584	3.80832
0.05845	3.80864
0.0585	3.80864
0.05855	3.80832
0.0586	3.80896
0.05865	3.80929
0.0587	3.80929
0.05875	3.80994
0.0588	3.81026
0.05885	3.80994
0.0589	3.81091
0.05895	3.81156
0.059	3.81221
0.05905	3.81286
0.0591	3.81351
0.05915	3.81383
0.0592	3.81448
0.05925	3.81513
0.0593	3.8161
0.05935	3.81643
0.0594	3.8174
0.05945	3.81805
0.0595	3.81838
0.05955	3.81903
0.0596	3.81903
0.05965	3.82032
0.0597	3.82065
0.05975	3.82162
0.0598	3.82227
0.05985	3.82292
0.0599	3.82324
0.05995	3.82422
0.06	3.82487
0.06005	3.82552
0.0601	3.82552
0.06015	3.82616
0.0602	3.82681
0.06025	3.82714
0.0603	3.82746
0.06035	3.82779
0.0604	3.82844
0.06045	3.82844
0.0605	3.82876
0.06055	3.82876
0.0606	3.82909
0.06065	3.82941
0.0607	3.82973
0.06075	3.82973
0.0608	3.83006
0.06085	3.83038
0.0609	3.83071
0.06095	3.83038
0.061	3.83071
0.06105	3.83103
0.0611	3.83103
0.06115	3.83136
0.0612	3.83233
0.06125	3.83233
0.0613	3.83266
0.06135	3.83298
0.0614	3.83363
0.06145	3.8346
0.0615	3.83493
0.06155	3.83558
0.0616	3.83687
0.06165	3.83785
0.0617	3.83882
0.06175	3.84012
0.0618	3.84109
0.06185	3.84207
0.0619	3.84304
0.06195	3.84466
0.062	3.84564
0.06205	3.84661
0.0621	3.84791
0.06215	3.84888
0.0622	3.84986
0.06225	3.85083
0.0623	3.85213
0.06235	3.8518
0.0624	3.85278
0.06245	3.85343
0.0625	3.8544
0.06255	3.85472
0.0626	3.85472
0.06265	3.8557
0.0627	3.85537
0.06275	3.8557
0.0628	3.85602
0.06285	3.85602
0.0629	3.85635
0.06295	3.85635
0.063	3.85602
0.06305	3.85635
0.0631	3.85635
0.06315	3.85602
0.0632	3.85602
0.06325	3.8557
0.0633	3.8557
0.06335	3.8557
0.0634	3.8557
0.06345	3.85537
0.0635	3.8557
0.06355	3.85537
0.0636	3.85537
0.06365	3.8557
0.0637	3.85537
0.06375	3.8557
0.0638	3.8557
0.06385	3.85602
0.0639	3.85635
0.06395	3.85667
0.064	3.85732
0.06405	3.85797
0.0641	3.85829
0.06415	3.85927
0.0642	3.85959
0.06425	3.86024
0.0643	3.86122
0.06435	3.86186
0.0644	3.86284
0.06445	3.86349
0.0645	3.86414
0.06455	3.86543
0.0646	3.86641
0.06465	3.86706
0.0647	3.86803
0.06475	3.869
0.0648	3.86965
0.06485	3.87063
0.0649	3.87095
0.06495	3.87193
0.065	3.87225
0.06505	3.8729
0.0651	3.87355
0.06515	3.8742
0.0652	3.87517
0.06525	3.87517
0.0653	3.87582
0.06535	3.87679
0.0654	3.87679
0.06545	3.87712
0.0655	3.87777
0.06555	3.87842
0.0656	3.87874
0.06565	3.87939
0.0657	3.88004
0.06575	3.88004
0.0658	3.88036
0.06585	3.88101
0.0659	3.88134
0.06595	3.88166
0.066	3.88166
0.06605	3.88166
0.0661	3.88199
0.06615	3.88199
0.0662	3.88264
0.06625	3.88264
0.0663	3.88296
0.06635	3.88296
0.0664	3.88296
0.06645	3.88328
0.0665	3.88393
0.06655	3.88426
0.0666	3.88491
0.06665	3.88523
0.0667	3.88556
0.06675	3.88621
0.0668	3.88653
0.06685	3.88783
0.0669	3.88815
0.06695	3.88913
0.067	3.88978
0.06705	3.89075
0.0671	3.89172
0.06715	3.89302
0.0672	3.89335
0.06725	3.89399
0.0673	3.89594
0.06735	3.89659
0.0674	3.89724
0.06745	3.89821
0.0675	3.89854
0.06755	3.89919
0.0676	3.89984
0.06765	3.90081
0.0677	3.90081
0.06775	3.90113
0.0678	3.90178
0.06785	3.90178
0.0679	3.90178
0.06795	3.90211
0.068	3.90243
0.06805	3.90211
0.0681	3.90243
0.06815	3.90243
0.0682	3.90243
0.06825	3.90243
0.0683	3.90243
0.06835	3.90243
0.0684	3.90276
0.06845	3.90276
0.0685	3.90243
0.06855	3.90308
0.0686	3.90341
0.06865	3.90341
0.0687	3.90341
0.06875	3.90373
0.0688	3.90406
0.06885	3.90438
0.0689	3.90503
0.06895	3.90568
0.069	3.906
0.06905	3.90633
0.0691	3.9073
0.06915	3.9073
0.0692	3.90795
0.06925	3.90827
0.0693	3.90925
0.06935	3.9099
0.0694	3.91055
0.06945	3.91087
0.0695	3.9112
0.06955	3.91152
0.0696	3.91217
0.06965	3.91314
0.0697	3.91314
0.06975	3.91347
0.0698	3.91412
0.06985	3.91444
0.0699	3.91541
0.06995	3.91606
0.07	3.91671
0.07005	3.91736
0.0701	3.91801
0.07015	3.91866
0.0702	3.91931
0.07025	3.92028
0.0703	3.92093
0.07035	3.92158
0.0704	3.92255
0.07045	3.9232
0.0705	3.92418
0.07055	3.92515
0.0706	3.92612
0.07065	3.9271
0.0707	3.9271
0.07075	3.92775
0.0708	3.9284
0.07085	3.92937
0.0709	3.93002
0.07095	3.93099
0.071	3.93164
0.07105	3.93229
0.0711	3.93326
0.07115	3.93359
0.0712	3.93391
0.07125	3.93456
0.0713	3.93521
0.07135	3.93586
0.0714	3.93586
0.07145	3.93619
0.0715	3.93651
0.07155	3.93683
0.0716	3.93683
0.07165	3.93683
0.0717	3.93748
0.07175	3.93748
0.0718	3.93781
0.07185	3.93781
0.0719	3.93813
0.07195	3.93846
0.072	3.93846
0.07205	3.93846
0.0721	3.93878
0.07215	3.93878
0.0722	3.93943
0.07225	3.93976
0.0723	3.93943
0.07235	3.94008
0.0724	3.94008
0.07245	3.9404
0.0725	3.9404
0.07255	3.94105
0.0726	3.9417
0.07265	3.94203
0.0727	3.94235
0.07275	3.94235
0.0728	3.94365
0.07285	3.94365
0.0729	3.94462
0.07295	3.94527
0.073	3.94592
0.07305	3.94722
0.0731	3.9469
0.07315	3.94819
0.0732	3.94917
0.07325	3.94982
0.0733	3.95047
0.07335	3.95111
0.0734	3.95209
0.07345	3.95274
0.0735	3.95339
0.07355	3.95371
0.0736	3.95404
0.07365	3.95436
0.0737	3.95436
0.07375	3.95436
0.0738	3.95501
0.07385	3.95501
0.0739	3.95501
0.07395	3.95501
0.074	3.95501
0.07405	3.95501
0.0741	3.95501
0.07415	3.95533
0.0742	3.95501
0.07425	3.95501
0.0743	3.95468
0.07435	3.95468
0.0744	3.95468
0.07445	3.95468
0.0745	3.95468
0.07455	3.95468
0.0746	3.95436
0.07465	3.95436
0.0747	3.95501
0.07475	3.95501
0.0748	3.95533
0.07485	3.95566
0.0749	3.95566
0.07495	3.95598
0.075	3.95663
0.07505	3.95663
0.0751	3.95696
0.07515	3.95761
0.0752	3.95761
0.07525	3.95825
0.0753	3.95858
0.07535	3.9589
0.0754	3.95955
0.07545	3.9602
0.0755	3.96053
0.07555	3.96085
0.0756	3.96118
0.07565	3.96215
0.0757	3.9628
0.07575	3.96247
0.0758	3.96312
0.07585	3.9641
0.0759	3.96442
0.07595	3.96507
0.076	3.96539
0.07605	3.96572
0.0761	3.96637
0.07615	3.96669
0.0762	3.96734
0.07625	3.96734
0.0763	3.96799
0.07635	3.96767
0.0764	3.96896
0.07645	3.96929
0.0765	3.96896
0.07655	3.96929
0.0766	3.96994
0.07665	3.97026
0.0767	3.97026
0.07675	3.97156
0.0768	3.97156
0.07685	3.97253
0.0769	3.97318
0.07695	3.97416
0.077	3.97448
0.07705	3.97481
0.0771	3.9761
0.07715	3.97675
0.0772	3.97773
0.07725	3.97838
0.0773	3.97967
0.07735	3.98032
0.0774	3.98097
0.07745	3.98162
0.0775	3.9826
0.07755	3.98324
0.0776	3.98422
0.07765	3.98454
0.0777	3.98487
0.07775	3.98617
0.0778	3.98714
0.07785	3.98714
0.0779	3.98746
0.07795	3.98876
0.078	3.98909
0.07805	3.98974
0.0781	3.99006
0.07815	3.99071
0.0782	3.99136
0.07825	3.99168
0.0783	3.99201
0.07835	3.99201
0.0784	3.99266
0.07845	3.99266
0.0785	3.99298
0.07855	3.99331
0.0786	3.99331
0.07865	3.99363
0.0787	3.99363
0.07875	3.99428
0.0788	3.9946
0.07885	3.99525
0.0789	3.99525
0.07895	3.99558
0.079	3.9959
0.07905	3.99558
0.0791	3.99623
0.07915	3.99688
0.0792	3.99688
0.07925	3.99752
0.0793	3.99752
0.07935	3.99785
0.0794	3.9985
0.07945	3.99915
0.0795	3.99947
0.07955	3.99947
0.0796	4.00012
0.07965	4.00045
0.0797	4.00174
0.07975	4.00207
0.0798	4.00239
0.07985	4.00304
0.0799	4.00337
0.07995	4.00402
0.08	4.00466
0.08005	4.00531
0.0801	4.00596
0.08015	4.00596
0.0802	4.00694
0.08025	4.00694
0.0803	4.00759
0.08035	4.00823
0.0804	4.00888
0.08045	4.00921
0.0805	4.00986
0.08055	4.01018
0.0806	4.01051
0.08065	4.01116
0.0807	4.01148
0.08075	4.01148
0.0808	4.01245
0.08085	4.01278
0.0809	4.0131
0.08095	4.01375
0.081	4.01375
0.08105	4.0144
0.0811	4.01472
0.08115	4.01505
0.0812	4.01505
0.08125	4.0157
0.0813	4.0157
0.08135	4.01635
0.0814	4.01635
0.08145	4.017
0.0815	4.01635
0.08155	4.017
0.0816	4.01765
0.08165	4.01732
0.0817	4.01765
0.08175	4.01732
0.0818	4.01765
0.08185	4.01765
0.0819	4.01797
0.08195	4.01765
0.082	4.01765
0.08205	4.01765
0.0821	4.01829
0.08215	4.01765
0.0822	4.01765
0.08225	4.01829
0.0823	4.01797
0.08235	4.01829
0.0824	4.01765
0.08245	4.01765
0.0825	4.01797
0.08255	4.01829
0.0826	4.01765
0.08265	4.01797
0.0827	4.01829
0.08275	4.01862
0.0828	4.01829
0.08285	4.01894
0.0829	4.01894
0.08295	4.01894
0.083	4.01992
0.08305	4.01959
0.0831	4.01992
0.08315	4.02024
0.0832	4.02057
0.08325	4.02024
0.0833	4.02057
0.08335	4.02057
0.0834	4.02024
0.08345	4.02024
0.0835	4.02089
0.08355	4.02122
0.0836	4.02122
0.08365	4.02186
0.0837	4.02186
0.08375	4.02316
0.0838	4.02316
0.08385	4.02381
0.0839	4.02446
0.08395	4.02479
0.084	4.02543
0.08405	4.02641
0.0841	4.02673
0.08415	4.02738
0.0842	4.02803
0.08425	4.02868
0.0843	4.02965
0.08435	4.0303
0.0844	4.03095
0.08445	4.03193
0.0845	4.03257
0.08455	4.03322
0.0846	4.0342
0.08465	4.03485
0.0847	4.0355
0.08475	4.03582
0.0848	4.03614
0.08485	4.03679
0.0849	4.03679
0.08495	4.03744
0.085	4.03744
0.08505	4.03712
0.0851	4.03777
0.08515	4.03744
0.0852	4.03744
0.08525	4.03712
0.0853	4.03744
0.08535	4.03712
0.0854	4.03744
0.08545	4.03712
0.0855	4.03712
0.08555	4.03679
0.0856	4.03744
0.08565	4.03744
0.0857	4.03777
0.08575	4.03809
0.0858	4.03809
0.08585	4.03842
0.0859	4.03939
0.08595	4.03939
0.086	4.04069
0.08605	4.04101
0.0861	4.04166
0.08615	4.04231
0.0862	4.04296
0.08625	4.04361
0.0863	4.04426
0.08635	4.04458
0.0864	4.04523
0.08645	4.04588
0.0865	4.04621
0.08655	4.04685
0.0866	4.0475
0.08665	4.04815
0.0867	4.04815
0.08675	4.0488
0.0868	4.04945
0.08685	4.04978
0.0869	4.04978
0.08695	4.0501
0.087	4.05075
0.08705	4.05075
0.0871	4.0514
0.08715	4.05107
0.0872	4.05172
0.08725	4.05205
0.0873	4.05172
0.08735	4.05237
0.0874	4.05237
0.08745	4.0527
0.0875	4.0527
0.08755	4.05237
0.0876	4.05302
0.08765	4.0527
0.0877	4.05302
0.08775	4.05302
0.0878	4.05335
0.08785	4.05335
0.0879	4.05367
0.08795	4.05399
0.088	4.05399
0.08805	4.05367
0.0881	4.05432
0.08815	4.05464
0.0882	4.05464
0.08825	4.05497
0.0883	4.05562
0.08835	4.05594
0.0884	4.05659
0.08845	4.05692
0.0885	4.05756
0.08855	4.05821
0.0886	4.05919
0.08865	4.06016
0.0887	4.06081
0.08875	4.06113
0.0888	4.06211
0.08885	4.06341
0.0889	4.06438
0.08895	4.06535
0.089	4.06665
0.08905	4.06698
0.0891	4.0686
0.08915	4.06892
0.0892	4.0699
0.08925	4.07087
0.0893	4.07184
0.08935	4.07282
0.0894	4.07347
0.08945	4.07412
0.0895	4.07477
0.08955	4.07574
0.0896	4.07574
0.08965	4.07639
0.0897	4.07704
0.08975	4.07704
0.0898	4.07704
0.08985	4.07736
0.0899	4.07769
0.08995	4.07801
0.09	4.07769
0.09005	4.07834
0.0901	4.07866
0.09015	4.07898
0.0902	4.07963
0.09025	4.07996
0.0903	4.08061
0.09035	4.08093
0.0904	4.08191
0.09045	4.08223
0.0905	4.08288
0.09055	4.08385
0.0906	4.08418
0.09065	4.08483
0.0907	4.08515
0.09075	4.08612
0.0908	4.08645
0.09085	4.08742
0.0909	4.08742
0.09095	4.08775
0.091	4.08872
0.09105	4.08872
0.0911	4.08937
0.09115	4.08969
0.0912	4.09002
0.09125	4.09034
0.0913	4.09067
0.09135	4.09099
0.0914	4.09132
0.09145	4.09099
0.0915	4.09164
0.09155	4.09197
0.0916	4.09229
0.09165	4.09294
0.0917	4.09294
0.09175	4.09294
0.0918	4.09294
0.09185	4.09326
0.0919	4.09391
0.09195	4.09391
0.092	4.09359
0.09205	4.09359
0.0921	4.09359
0.09215	4.09456
0.0922	4.09456
0.09225	4.09424
0.0923	4.09456
0.09235	4.09456
0.0924	4.09489
0.09245	4.09521
0.0925	4.09521
0.09255	4.09521
0.0926	4.09489
0.09265	4.09554
0.0927	4.09554
0.09275	4.09586
0.0928	4.09651
0.09285	4.09651
0.0929	4.09716
0.09295	4.09781
0.093	4.09813
0.09305	4.09846
0.0931	4.09911
0.09315	4.09976
0.0932	4.10008
0.09325	4.10105
0.0933	4.10105
0.09335	4.1017
0.0934	4.1017
0.09345	4.10235
0.0935	4.10235
0.09355	4.103
0.0936	4.10333
0.09365	4.10333
0.0937	4.10397
0.09375	4.1043
0.0938	4.10495
0.09385	4.1056
0.0939	4.10657
0.09395	4.10657
0.094	4.10754
0.09405	4.10819
0.0941	4.10884
0.09415	4.10982
0.0942	4.11014
0.09425	4.11111
0.0943	4.11144
0.09435	4.11209
0.0944	4.11274
0.09445	4.11274
0.0945	4.11339
0.09455	4.11371
0.0946	4.11404
0.09465	4.11436
0.0947	4.11436
0.09475	4.11501
0.0948	4.11501
0.09485	4.11566
0.0949	4.11598
0.09495	4.11598
0.095	4.11631
0.09505	4.11696
0.0951	4.11728
0.09515	4.11728
0.0952	4.11761
0.09525	4.11761
0.0953	4.11825
0.09535	4.11793
0.0954	4.11825
0.09545	4.1189
0.0955	4.11955
0.09555	4.11955
0.0956	4.1202
0.09565	4.12053
0.0957	4.12118
0.09575	4.12085
0.0958	4.1215
0.09585	4.12215
0.0959	4.12247
0.09595	4.12345
0.096	4.12442
0.09605	4.12442
0.0961	4.12475
0.09615	4.12539
0.0962	4.12604
0.09625	4.12637
0.0963	4.12702
0.09635	4.12702
0.0964	4.12702
0.09645	4.12799
0.0965	4.12799
0.09655	4.12832
0.0966	4.12864
0.09665	4.12864
0.0967	4.12929
0.09675	4.12929
0.0968	4.12994
0.09685	4.12994
0.0969	4.12961
0.09695	4.12994
0.097	4.12994
0.09705	4.12961
0.0971	4.12961
0.09715	4.12961
0.0972	4.12961
0.09725	4.12929
0.0973	4.12929
0.09735	4.12929
0.0974	4.12864
0.09745	4.12929
0.0975	4.12864
0.09755	4.12864
0.0976	4.12832
0.09765	4.12799
0.0977	4.12864
0.09775	4.12832
0.0978	4.12799
0.09785	4.12832
0.0979	4.12832
0.09795	4.12864
0.098	4.12896
0.09805	4.12896
0.0981	4.12961
0.09815	4.12961
0.0982	4.12961
0.09825	4.13026
0.0983	4.12994
0.09835	4.13059
0.0984	4.13059
0.09845	4.13091
0.0985	4.13124
0.09855	4.13091
0.0986	4.13124
0.09865	4.13091
0.0987	4.13156
0.09875	4.13124
0.0988	4.13124
0.09885	4.13156
0.0989	4.13156
0.09895	4.13189
0.099	4.13221
0.09905	4.13221
[truncated: 5,812 more rows]
