# Supplementary material for: An evolutionarily conserved glycine-tyrosine motif forms a folding core in outer membrane proteins
Source: PLoS One. 2017 Aug 3;12(8):e0182016. doi: 10.1371/journal.pone.0182016 (PMC5542473; doi:10.1371/journal.pone.0182016)
Supplement: S1 File — (ZIP) [file pone.0182016.s001.zip › OmpX stopflow RAW data/OmpX WT 4/ompx_wt_ch1_017.bka]

BIO-KINE ASCII FILE
_COMMENT	External device
_COMMENT	Kinetics measurement
_COMMENT	Y Unit : Volt, X Unit : s
_COMMENT	Timebase 1 = .00005 s 5001 pts
_COMMENT	Timebase 2 = .001 s 2749 pts
_COMMENT	Timebase 3 = .5 s 44 pts
_SFM	SFM-300 /S Advanced mode
_SFM	Ratio : S1: 950, S2: 950, S3: 100
_SFM	Content : S1: , S2: , S3:
_SFM	Concentration : S1: , S2: , S3:
_SFM	Total volume : 422 �l Flow : 14 mL/s
_SFM	Acquisition start : 10 ms before stop
_SFM	cuve=FC-08, s1=10 ml , s2=10 ml , s3=1.9 ml
_UNITX	s
_UNITY	Volt
_DELTAX	0
_DATA
1e-300	2.43972
5e-5	2.45562
1e-4	2.47249
1.5e-4	2.48905
2e-4	2.50657
2.5e-4	2.5241
3e-4	2.5426
3.5e-4	2.56045
4e-4	2.57894
4.5e-4	2.59679
5e-4	2.61497
5.5e-4	2.63217
6e-4	2.6497
6.5e-4	2.66625
7e-4	2.6828
7.5e-4	2.6987
8e-4	2.71395
8.5e-4	2.72823
9e-4	2.74219
9.5e-4	2.7555
0.001	2.76718
0.00105	2.77886
0.0011	2.7886
0.00115	2.79801
0.0012	2.80515
0.00125	2.81229
0.0013	2.81781
0.00135	2.82268
0.0014	2.82625
0.00145	2.82852
0.0015	2.83014
0.00155	2.83079
0.0016	2.83014
0.00165	2.82852
0.0017	2.82625
0.00175	2.823
0.0018	2.81878
0.00185	2.81456
0.0019	2.8084
0.00195	2.80191
0.002	2.79574
0.00205	2.78763
0.0021	2.77984
0.00215	2.77107
0.0022	2.76166
0.00225	2.75225
0.0023	2.74219
0.00235	2.7318
0.0024	2.72142
0.00245	2.71071
0.0025	2.7
0.00255	2.68929
0.0026	2.67761
0.00265	2.6669
0.0027	2.65619
0.00275	2.6445
0.0028	2.63347
0.00285	2.62276
0.0029	2.61237
0.00295	2.60166
0.003	2.59095
0.00305	2.58024
0.0031	2.56986
0.00315	2.5598
0.0032	2.55006
0.00325	2.54032
0.0033	2.53124
0.00335	2.52215
0.0034	2.51339
0.00345	2.50527
0.0035	2.49748
0.00355	2.49099
0.0036	2.48353
0.00365	2.47769
0.0037	2.47185
0.00375	2.46698
0.0038	2.46243
0.00385	2.45919
0.0039	2.45562
0.00395	2.45302
0.004	2.4514
0.00405	2.44978
0.0041	2.4488
0.00415	2.4488
0.0042	2.44945
0.00425	2.45043
0.0043	2.45237
0.00435	2.45432
0.0044	2.45757
0.00445	2.46049
0.0045	2.46471
0.00455	2.46892
0.0046	2.47412
0.00465	2.47963
0.0047	2.4858
0.00475	2.49294
0.0048	2.50008
0.00485	2.50787
0.0049	2.51696
0.00495	2.52637
0.005	2.53546
0.00505	2.54584
0.0051	2.55623
0.00515	2.56759
0.0052	2.57992
0.00525	2.59225
0.0053	2.60523
0.00535	2.61919
0.0054	2.63282
0.00545	2.64742
0.0055	2.66235
0.00555	2.67761
0.0056	2.69253
0.00565	2.70844
0.0057	2.72337
0.00575	2.73959
0.0058	2.7555
0.00585	2.77107
0.0059	2.78633
0.00595	2.80191
0.006	2.81748
0.00605	2.83209
0.0061	2.84734
0.00615	2.86162
0.0062	2.87623
0.00625	2.89051
0.0063	2.90446
0.00635	2.91777
0.0064	2.93042
0.00645	2.94308
0.0065	2.95477
0.00655	2.96612
0.0066	2.97619
0.00665	2.9856
0.0067	2.99339
0.00675	3.00085
0.0068	3.00669
0.00685	3.01124
0.0069	3.01481
0.00695	3.01643
0.007	3.01708
0.00705	3.01643
0.0071	3.01383
0.00715	3.01059
0.0072	3.00604
0.00725	2.99988
0.0073	2.99306
0.00735	2.98462
0.0074	2.97554
0.00745	2.96515
0.0075	2.95412
0.00755	2.94243
0.0076	2.92978
0.00765	2.91679
0.0077	2.90316
0.00775	2.88986
0.0078	2.87623
0.00785	2.86162
0.0079	2.84734
0.00795	2.83339
0.008	2.81911
0.00805	2.80548
0.0081	2.7912
0.00815	2.77757
0.0082	2.76393
0.00825	2.7516
0.0083	2.73927
0.00835	2.72759
0.0084	2.71623
0.00845	2.70552
0.0085	2.69546
0.00855	2.68669
0.0086	2.67825
0.00865	2.67079
0.0087	2.66398
0.00875	2.65846
0.0088	2.65359
0.00885	2.64937
0.0089	2.6471
0.00895	2.64483
0.009	2.64418
0.00905	2.64353
0.0091	2.64418
0.00915	2.64515
0.0092	2.6471
0.00925	2.65034
0.0093	2.65424
0.00935	2.65813
0.0094	2.663
0.00945	2.66819
0.0095	2.67404
0.00955	2.67988
0.0096	2.68637
0.00965	2.69286
0.0097	2.69967
0.00975	2.70681
0.0098	2.71428
0.00985	2.72174
0.0099	2.72921
0.00995	2.73667
0.01	2.74446
0.01005	2.75193
0.0101	2.75939
0.01015	2.76783
0.0102	2.77497
0.01025	2.78243
0.0103	2.79022
0.01035	2.79704
0.0104	2.80353
0.01045	2.81034
0.0105	2.81716
0.01055	2.82235
0.0106	2.82819
0.01065	2.83339
0.0107	2.83858
0.01075	2.84345
0.0108	2.84734
0.01085	2.85124
0.0109	2.85481
0.01095	2.85838
0.011	2.8613
0.01105	2.86454
0.0111	2.86714
0.01115	2.87038
0.0112	2.87331
0.01125	2.87623
0.0113	2.88012
0.01135	2.88369
0.0114	2.88726
0.01145	2.89116
0.0115	2.8957
0.01155	2.89992
0.0116	2.90511
0.01165	2.91063
0.0117	2.91615
0.01175	2.92199
0.0118	2.92848
0.01185	2.93464
0.0119	2.94049
0.01195	2.94763
0.012	2.95444
0.01205	2.96126
0.0121	2.96775
0.01215	2.97489
0.0122	2.98138
0.01225	2.98787
0.0123	2.99404
0.01235	3.00053
0.0124	3.00669
0.01245	3.01253
0.0125	3.01805
0.01255	3.02292
0.0126	3.02844
0.01265	3.03331
0.0127	3.03752
0.01275	3.04239
0.0128	3.04661
0.01285	3.05083
0.0129	3.0544
0.01295	3.05829
0.013	3.06122
0.01305	3.06446
0.0131	3.06738
0.01315	3.07063
0.0132	3.0729
0.01325	3.0755
0.0133	3.07777
0.01335	3.08004
0.0134	3.08199
0.01345	3.08393
0.0135	3.08588
0.01355	3.08718
0.0136	3.08848
0.01365	3.08978
0.0137	3.0914
0.01375	3.0927
0.0138	3.09399
0.01385	3.09529
0.0139	3.09594
0.01395	3.09692
0.014	3.09789
0.01405	3.09886
0.0141	3.09984
0.01415	3.10049
0.0142	3.10113
0.01425	3.10178
0.0143	3.10276
0.01435	3.10341
0.0144	3.10373
0.01445	3.10438
0.0145	3.1047
0.01455	3.1047
0.0146	3.10503
0.01465	3.10535
0.0147	3.106
0.01475	3.106
0.0148	3.10633
0.01485	3.106
0.0149	3.10633
0.01495	3.10633
0.015	3.106
0.01505	3.106
0.0151	3.106
0.01515	3.106
0.0152	3.106
0.01525	3.10568
0.0153	3.10568
0.01535	3.10568
0.0154	3.10535
0.01545	3.10535
0.0155	3.10503
0.01555	3.10503
0.0156	3.10535
0.01565	3.10535
0.0157	3.10503
0.01575	3.10503
0.0158	3.10535
0.01585	3.10568
0.0159	3.10568
0.01595	3.106
0.016	3.10633
0.01605	3.10698
0.0161	3.10763
0.01615	3.10827
0.0162	3.10892
0.01625	3.10925
0.0163	3.11022
0.01635	3.1112
0.0164	3.11184
0.01645	3.11249
0.0165	3.11379
0.01655	3.11444
0.0166	3.11541
0.01665	3.11639
0.0167	3.11704
0.01675	3.11801
0.0168	3.11834
0.01685	3.11963
0.0169	3.12061
0.01695	3.12158
0.017	3.12255
0.01705	3.1232
0.0171	3.12418
0.01715	3.12515
0.0172	3.1258
0.01725	3.12645
0.0173	3.12742
0.01735	3.1284
0.0174	3.12872
0.01745	3.12905
0.0175	3.13067
0.01755	3.13099
0.0176	3.13164
0.01765	3.13262
0.0177	3.13262
0.01775	3.13391
0.0178	3.13424
0.01785	3.13489
0.0179	3.13554
0.01795	3.13651
0.018	3.13683
0.01805	3.13748
0.0181	3.13813
0.01815	3.13878
0.0182	3.13911
0.01825	3.13976
0.0183	3.14008
0.01835	3.14073
0.0184	3.14105
0.01845	3.14203
0.0185	3.14203
0.01855	3.14203
0.0186	3.14235
0.01865	3.143
0.0187	3.14268
0.01875	3.143
0.0188	3.14268
0.01885	3.14333
0.0189	3.14333
0.01895	3.14365
0.019	3.14397
0.01905	3.14397
0.0191	3.1443
0.01915	3.14462
0.0192	3.1443
0.01925	3.14527
0.0193	3.14527
0.01935	3.14495
0.0194	3.14592
0.01945	3.14625
0.0195	3.14657
0.01955	3.14722
0.0196	3.14754
0.01965	3.14754
0.0197	3.14819
0.01975	3.14819
0.0198	3.14852
0.01985	3.14819
0.0199	3.14884
0.01995	3.14852
0.02	3.14852
0.02005	3.14852
0.0201	3.14819
0.02015	3.14787
0.0202	3.14787
0.02025	3.14754
0.0203	3.14722
0.02035	3.14722
0.0204	3.1469
0.02045	3.14657
0.0205	3.14625
0.02055	3.14592
0.0206	3.1456
0.02065	3.14527
0.0207	3.14527
0.02075	3.14495
0.0208	3.14495
0.02085	3.14495
0.0209	3.14495
0.02095	3.14495
0.021	3.14495
0.02105	3.14527
0.0211	3.1456
0.02115	3.14625
0.0212	3.14657
0.02125	3.14722
0.0213	3.14787
0.02135	3.14852
0.0214	3.14852
0.02145	3.14982
0.0215	3.15047
0.02155	3.15111
0.0216	3.15241
0.02165	3.15339
0.0217	3.15404
0.02175	3.15501
0.0218	3.15631
0.02185	3.15728
0.0219	3.15858
0.02195	3.15955
0.022	3.16053
0.02205	3.1615
0.0221	3.16182
0.02215	3.1628
0.0222	3.16345
0.02225	3.16442
0.0223	3.16507
0.02235	3.16539
0.0224	3.16604
0.02245	3.16604
0.0225	3.16637
0.02255	3.16702
0.0226	3.16799
0.02265	3.16734
0.0227	3.16832
0.02275	3.16864
0.0228	3.16896
0.02285	3.16929
0.0229	3.16961
0.02295	3.16994
0.023	3.17026
0.02305	3.17124
0.0231	3.17091
0.02315	3.17156
0.0232	3.17156
0.02325	3.17253
0.0233	3.17253
0.02335	3.17318
0.0234	3.17318
0.02345	3.17351
0.0235	3.17351
0.02355	3.17383
0.0236	3.17416
0.02365	3.17481
0.0237	3.17481
0.02375	3.17513
0.0238	3.17578
0.02385	3.1761
0.0239	3.1761
0.02395	3.17643
0.024	3.17675
0.02405	3.17708
0.0241	3.17773
0.02415	3.17805
0.0242	3.17838
0.02425	3.1787
0.0243	3.17935
0.02435	3.17935
0.0244	3.18
0.02445	3.18032
0.0245	3.18065
0.02455	3.18097
0.0246	3.1813
0.02465	3.18227
0.0247	3.1826
0.02475	3.18324
0.0248	3.18357
0.02485	3.18454
0.0249	3.18519
0.02495	3.18552
0.025	3.18649
0.02505	3.18714
0.0251	3.18779
0.02515	3.18876
0.0252	3.18973
0.02525	3.18941
0.0253	3.19038
0.02535	3.19103
0.0254	3.19136
0.02545	3.19201
0.0255	3.19266
0.02555	3.19266
0.0256	3.1933
0.02565	3.1933
0.0257	3.19428
0.02575	3.1946
0.0258	3.19493
0.02585	3.19525
0.0259	3.1959
0.02595	3.19623
0.026	3.19687
0.02605	3.1972
0.0261	3.19817
0.02615	3.19882
0.0262	3.19947
0.02625	3.20012
0.0263	3.20109
0.02635	3.20174
0.0264	3.20207
0.02645	3.20337
0.0265	3.20401
0.02655	3.20466
0.0266	3.20531
0.02665	3.20564
0.0267	3.20661
0.02675	3.20694
0.0268	3.20758
0.02685	3.20791
0.0269	3.20888
0.02695	3.20953
0.027	3.21018
0.02705	3.21083
0.0271	3.2118
0.02715	3.2118
0.0272	3.21278
0.02725	3.21375
0.0273	3.2144
0.02735	3.21472
0.0274	3.21537
0.02745	3.21635
0.0275	3.21667
0.02755	3.21797
0.0276	3.21829
0.02765	3.21894
0.0277	3.21927
0.02775	3.21992
0.0278	3.22057
0.02785	3.22122
0.0279	3.22154
0.02795	3.22186
0.028	3.22251
0.02805	3.22284
0.0281	3.22349
0.02815	3.22414
0.0282	3.22446
0.02825	3.22446
0.0283	3.22479
0.02835	3.22511
0.0284	3.22511
0.02845	3.22576
0.0285	3.22576
0.02855	3.22608
0.0286	3.22608
0.02865	3.22608
0.0287	3.22641
0.02875	3.22608
0.0288	3.22576
0.02885	3.22576
0.0289	3.22608
0.02895	3.22543
0.029	3.22576
0.02905	3.22511
0.0291	3.22511
0.02915	3.22479
0.0292	3.22479
0.02925	3.22446
0.0293	3.22414
0.02935	3.22349
0.0294	3.22381
0.02945	3.22349
0.0295	3.22316
0.02955	3.22284
0.0296	3.22284
0.02965	3.22284
0.0297	3.22284
0.02975	3.22219
0.0298	3.22284
0.02985	3.22316
0.0299	3.22349
0.02995	3.22349
0.03	3.22381
0.03005	3.22414
0.0301	3.22511
0.03015	3.22543
0.0302	3.22641
0.03025	3.22706
0.0303	3.22738
0.03035	3.22836
0.0304	3.22933
0.03045	3.2303
0.0305	3.23128
0.03055	3.23257
0.0306	3.23355
0.03065	3.23452
0.0307	3.2355
0.03075	3.23679
0.0308	3.23777
0.03085	3.23907
0.0309	3.23971
0.03095	3.24101
0.031	3.24231
0.03105	3.24361
0.0311	3.24426
0.03115	3.24588
0.0312	3.24653
0.03125	3.24718
0.0313	3.2488
0.03135	3.24978
0.0314	3.25075
0.03145	3.25172
0.0315	3.25237
0.03155	3.25367
0.0316	3.25432
0.03165	3.25432
0.0317	3.25497
0.03175	3.25529
0.0318	3.25562
0.03185	3.25562
0.0319	3.25529
0.03195	3.25497
0.032	3.25529
0.03205	3.25497
0.0321	3.25464
0.03215	3.25432
0.0322	3.25432
0.03225	3.25367
0.0323	3.25335
0.03235	3.25302
0.0324	3.25302
0.03245	3.2527
0.0325	3.25205
0.03255	3.25205
0.0326	3.25205
0.03265	3.25205
0.0327	3.2514
0.03275	3.25205
0.0328	3.25205
0.03285	3.25205
0.0329	3.2527
0.03295	3.2527
0.033	3.25335
0.03305	3.25367
0.0331	3.25432
0.03315	3.25497
0.0332	3.25529
0.03325	3.25594
0.0333	3.25659
0.03335	3.25724
0.0334	3.25756
0.03345	3.25886
0.0335	3.25919
0.03355	3.25984
0.0336	3.26113
0.03365	3.26178
0.0337	3.26211
0.03375	3.26308
0.0338	3.26308
0.03385	3.26406
0.0339	3.26438
0.03395	3.26503
0.034	3.26568
0.03405	3.26633
0.0341	3.26698
0.03415	3.2673
0.0342	3.2673
0.03425	3.26763
0.0343	3.26827
0.03435	3.2686
0.0344	3.2686
0.03445	3.26925
0.0345	3.26957
0.03455	3.27022
0.0346	3.27087
0.03465	3.2712
0.0347	3.27217
0.03475	3.27282
0.0348	3.27314
0.03485	3.27412
0.0349	3.27477
0.03495	3.27509
0.035	3.27541
0.03505	3.27671
0.0351	3.27736
0.03515	3.27834
0.0352	3.27866
0.03525	3.27866
0.0353	3.27931
0.03535	3.27963
0.0354	3.27996
0.03545	3.28061
0.0355	3.28093
0.03555	3.28061
0.0356	3.28093
0.03565	3.28093
0.0357	3.28093
0.03575	3.28126
0.0358	3.28158
0.03585	3.28093
0.0359	3.28191
0.03595	3.28223
0.036	3.28255
0.03605	3.28255
0.0361	3.2832
0.03615	3.28385
0.0362	3.28385
0.03625	3.2845
0.0363	3.28483
0.03635	3.2858
0.0364	3.28548
0.03645	3.28645
0.0365	3.28677
0.03655	3.28677
0.0366	3.28775
0.03665	3.2884
0.0367	3.2884
0.03675	3.28937
0.0368	3.28969
0.03685	3.29034
0.0369	3.29067
0.03695	3.29132
0.037	3.29164
0.03705	3.29197
0.0371	3.29262
0.03715	3.29326
0.0372	3.29391
0.03725	3.29424
0.0373	3.29424
0.03735	3.29456
0.0374	3.29521
0.03745	3.29489
0.0375	3.29521
0.03755	3.29586
0.0376	3.29554
0.03765	3.29619
0.0377	3.29651
0.03775	3.29683
0.0378	3.29683
0.03785	3.29716
0.0379	3.29781
0.03795	3.29781
0.038	3.29781
0.03805	3.29781
0.0381	3.29846
0.03815	3.29846
0.0382	3.29878
0.03825	3.29943
0.0383	3.29976
0.03835	3.30008
0.0384	3.30105
0.03845	3.30138
0.0385	3.30203
0.03855	3.30268
0.0386	3.30333
0.03865	3.30462
0.0387	3.30527
0.03875	3.30657
0.0388	3.30722
0.03885	3.30787
0.0389	3.30884
0.03895	3.30982
0.039	3.31047
0.03905	3.31144
0.0391	3.31274
0.03915	3.31371
0.0392	3.31468
0.03925	3.31533
0.0393	3.31566
0.03935	3.31696
0.0394	3.31761
0.03945	3.31793
0.0395	3.31825
0.03955	3.31858
0.0396	3.31858
0.03965	3.3189
0.0397	3.31923
0.03975	3.31923
0.0398	3.3189
0.03985	3.31825
0.0399	3.31825
0.03995	3.31793
0.04	3.31793
0.04005	3.31793
0.0401	3.31761
0.04015	3.31728
0.0402	3.31728
0.04025	3.31696
0.0403	3.31696
0.04035	3.31696
0.0404	3.31728
0.04045	3.31793
0.0405	3.31761
0.04055	3.31825
0.0406	3.31858
0.04065	3.31923
0.0407	3.31923
0.04075	3.31988
0.0408	3.32053
0.04085	3.32085
0.0409	3.32215
0.04095	3.32312
0.041	3.32345
0.04105	3.32507
0.0411	3.32539
0.04115	3.32637
0.0412	3.32702
0.04125	3.32799
0.0413	3.32864
0.04135	3.32929
0.0414	3.33059
0.04145	3.33156
0.0415	3.33253
0.04155	3.33253
0.0416	3.33351
0.04165	3.33383
0.0417	3.33481
0.04175	3.33578
0.0418	3.33643
0.04185	3.33708
0.0419	3.33805
0.04195	3.33838
0.042	3.33902
0.04205	3.33967
0.0421	3.34065
0.04215	3.34065
0.0422	3.3413
0.04225	3.34195
0.0423	3.34195
0.04235	3.34292
0.0424	3.34357
0.04245	3.34389
0.0425	3.34454
0.04255	3.34519
0.0426	3.34616
0.04265	3.34616
0.0427	3.34681
0.04275	3.34746
0.0428	3.34779
0.04285	3.34844
0.0429	3.34876
0.04295	3.34909
0.043	3.34941
0.04305	3.34973
0.0431	3.34973
0.04315	3.34941
0.0432	3.34973
0.04325	3.34973
0.0433	3.35006
0.04335	3.35006
0.0434	3.35006
0.04345	3.35006
0.0435	3.34941
0.04355	3.35006
0.0436	3.34941
0.04365	3.35006
0.0437	3.35006
0.04375	3.35006
0.0438	3.35038
0.04385	3.35006
0.0439	3.35006
0.04395	3.35038
0.044	3.35071
0.04405	3.35071
0.0441	3.35103
0.04415	3.35071
0.0442	3.35103
0.04425	3.35136
0.0443	3.35136
0.04435	3.35168
0.0444	3.35168
0.04445	3.35168
0.0445	3.35168
0.04455	3.35233
0.0446	3.35233
0.04465	3.35233
0.0447	3.35298
0.04475	3.35266
0.0448	3.35298
0.04485	3.35298
0.0449	3.35363
0.04495	3.35395
0.045	3.35428
0.04505	3.35428
0.0451	3.35525
0.04515	3.35558
0.0452	3.3559
0.04525	3.35687
0.0453	3.3572
0.04535	3.35785
0.0454	3.35882
0.04545	3.3598
0.0455	3.36044
0.04555	3.36142
0.0456	3.36207
0.04565	3.36304
0.0457	3.36401
0.04575	3.36531
0.0458	3.36564
0.04585	3.36694
0.0459	3.36758
0.04595	3.36856
0.046	3.36986
0.04605	3.37051
0.0461	3.3718
0.04615	3.37278
0.0462	3.37343
0.04625	3.37472
0.0463	3.3757
0.04635	3.37635
0.0464	3.37732
0.04645	3.37829
0.0465	3.37959
0.04655	3.38024
0.0466	3.38089
0.04665	3.38219
0.0467	3.38284
0.04675	3.38349
0.0468	3.38479
0.04685	3.38543
0.0469	3.38608
0.04695	3.38641
0.047	3.38738
0.04705	3.38803
0.0471	3.389
0.04715	3.38998
0.0472	3.3903
0.04725	3.39128
0.0473	3.39095
0.04735	3.39128
0.0474	3.39225
0.04745	3.39257
0.0475	3.3929
0.04755	3.39257
0.0476	3.39322
0.04765	3.39355
0.0477	3.3942
0.04775	3.3942
0.0478	3.39452
0.04785	3.39452
0.0479	3.39517
0.04795	3.39485
0.048	3.39517
0.04805	3.3955
0.0481	3.3955
0.04815	3.3955
0.0482	3.39614
0.04825	3.39614
0.0483	3.39647
0.04835	3.39679
0.0484	3.39712
0.04845	3.39777
0.0485	3.39842
0.04855	3.39907
0.0486	3.39939
0.04865	3.40004
0.0487	3.40069
0.04875	3.40134
0.0488	3.40166
0.04885	3.40296
0.0489	3.40361
0.04895	3.40426
0.049	3.40523
0.04905	3.40588
0.0491	3.40685
0.04915	3.4075
0.0492	3.40815
0.04925	3.40945
0.0493	3.4101
0.04935	3.41042
0.0494	3.41107
0.04945	3.41107
0.0495	3.41205
0.04955	3.41205
0.0496	3.41205
0.04965	3.41302
0.0497	3.4127
0.04975	3.4127
0.0498	3.41237
0.04985	3.4127
0.0499	3.41205
0.04995	3.41205
0.05	3.41172
0.05005	3.41205
0.0501	3.4114
0.05015	3.4114
0.0502	3.41075
0.05025	3.41075
0.0503	3.41075
0.05035	3.4101
0.0504	3.40978
0.05045	3.40978
0.0505	3.40945
0.05055	3.40913
0.0506	3.40945
0.05065	3.40913
0.0507	3.40913
0.05075	3.40913
0.0508	3.4088
0.05085	3.40913
0.0509	3.40945
0.05095	3.40913
0.051	3.40945
0.05105	3.40978
0.0511	3.4101
0.05115	3.4101
0.0512	3.4101
0.05125	3.41075
0.0513	3.41075
0.05135	3.41107
0.0514	3.41107
0.05145	3.4114
0.0515	3.41107
0.05155	3.41205
0.0516	3.4114
0.05165	3.41205
0.0517	3.41237
0.05175	3.4127
0.0518	3.41302
0.05185	3.41367
0.0519	3.41367
0.05195	3.41464
0.052	3.41529
0.05205	3.41594
0.0521	3.41659
0.05215	3.41724
0.0522	3.41854
0.05225	3.41984
0.0523	3.42081
0.05235	3.42211
0.0524	3.42308
0.05245	3.4247
0.0525	3.426
0.05255	3.4273
0.0526	3.4286
0.05265	3.42957
0.0527	3.43087
0.05275	3.43249
0.0528	3.43379
0.05285	3.43509
0.0529	3.43606
0.05295	3.43736
0.053	3.43866
0.05305	3.43898
0.0531	3.43996
0.05315	3.44093
0.0532	3.44158
0.05325	3.44191
0.0533	3.44288
0.05335	3.4432
0.0534	3.44353
0.05345	3.44385
0.0535	3.44418
0.05355	3.44418
0.0536	3.4445
0.05365	3.4445
0.0537	3.44483
0.05375	3.4445
0.0538	3.44483
0.05385	3.4445
0.0539	3.44483
0.05395	3.4445
0.054	3.44483
0.05405	3.44483
0.0541	3.4445
0.05415	3.4445
0.0542	3.44418
0.05425	3.44418
0.0543	3.44418
0.05435	3.44385
0.0544	3.44385
0.05445	3.44418
0.0545	3.4445
0.05455	3.44353
0.0546	3.4432
0.05465	3.44353
0.0547	3.44353
0.05475	3.44353
0.0548	3.44385
0.05485	3.44353
0.0549	3.44353
0.05495	3.44353
0.055	3.44385
0.05505	3.44385
0.0551	3.44418
0.05515	3.44515
0.0552	3.44483
0.05525	3.44515
0.0553	3.44548
0.05535	3.4458
0.0554	3.44612
0.05545	3.44612
0.0555	3.44677
0.05555	3.4471
0.0556	3.44742
0.05565	3.44775
0.0557	3.44775
0.05575	3.44872
0.0558	3.44937
0.05585	3.45002
0.0559	3.44969
0.05595	3.45034
0.056	3.45034
0.05605	3.45099
0.0561	3.45132
0.05615	3.45164
0.0562	3.45164
0.05625	3.45229
0.0563	3.45294
0.05635	3.45391
0.0564	3.45391
0.05645	3.45424
0.0565	3.45489
0.05655	3.45554
0.0566	3.45651
0.05665	3.45683
0.0567	3.45748
0.05675	3.45846
0.0568	3.45878
0.05685	3.45976
0.0569	3.4604
0.05695	3.46105
0.057	3.46203
0.05705	3.46235
0.0571	3.46333
0.05715	3.46397
0.0572	3.46495
0.05725	3.4656
0.0573	3.46625
0.05735	3.46722
0.0574	3.46819
0.05745	3.46852
0.0575	3.46949
0.05755	3.47047
0.0576	3.47144
0.05765	3.47241
0.0577	3.47306
0.05775	3.47404
0.0578	3.47501
0.05785	3.47598
0.0579	3.47663
0.05795	3.47728
0.058	3.47825
0.05805	3.4789
0.0581	3.47955
0.05815	3.4802
0.0582	3.48053
0.05825	3.48118
0.0583	3.48118
0.05835	3.48182
0.0584	3.48215
0.05845	3.48215
0.0585	3.48247
0.05855	3.48247
0.0586	3.4828
0.05865	3.48312
0.0587	3.48345
0.05875	3.48312
0.0588	3.48312
0.05885	3.48345
0.0589	3.48312
0.05895	3.48312
0.059	3.4828
0.05905	3.4828
0.0591	3.4828
0.05915	3.4828
0.0592	3.48312
0.05925	3.48312
0.0593	3.4828
0.05935	3.48215
0.0594	3.48247
0.05945	3.4828
0.0595	3.48215
0.05955	3.48215
0.0596	3.48182
0.05965	3.48182
0.0597	3.48118
0.05975	3.4815
0.0598	3.48085
0.05985	3.48118
0.0599	3.48118
0.05995	3.48085
0.06	3.48085
0.06005	3.48118
0.0601	3.4815
0.06015	3.4815
0.0602	3.48182
0.06025	3.48247
0.0603	3.4828
0.06035	3.48377
0.0604	3.48377
0.06045	3.48474
0.0605	3.48572
0.06055	3.48734
0.0606	3.48864
0.06065	3.48929
0.0607	3.49124
0.06075	3.49156
0.0608	3.49351
0.06085	3.49481
0.0609	3.49578
0.06095	3.49773
0.061	3.49838
0.06105	3.49967
0.0611	3.50065
0.06115	3.50227
0.0612	3.50292
0.06125	3.50389
0.0613	3.50487
0.06135	3.50552
0.0614	3.50649
0.06145	3.50681
0.0615	3.50714
0.06155	3.50811
0.0616	3.50876
0.06165	3.50876
0.0617	3.50941
0.06175	3.50973
0.0618	3.51038
0.06185	3.51038
0.0619	3.51103
0.06195	3.51103
0.062	3.51168
0.06205	3.51168
0.0621	3.51266
0.06215	3.51233
0.0622	3.51266
0.06225	3.51266
0.0623	3.51298
0.06235	3.5133
0.0624	3.51363
0.06245	3.51363
0.0625	3.51395
0.06255	3.51395
0.0626	3.51428
0.06265	3.51493
0.0627	3.51525
0.06275	3.51558
0.0628	3.51558
0.06285	3.5159
0.0629	3.51655
0.06295	3.5172
0.063	3.51752
0.06305	3.51752
0.0631	3.51817
0.06315	3.5185
0.0632	3.51915
0.06325	3.51915
0.0633	3.51915
0.06335	3.51947
0.0634	3.52012
0.06345	3.52012
0.0635	3.52109
0.06355	3.52109
0.0636	3.52207
0.06365	3.52207
0.0637	3.52304
0.06375	3.52369
0.0638	3.52401
0.06385	3.52466
0.0639	3.52531
0.06395	3.52596
0.064	3.52694
0.06405	3.52758
0.0641	3.52856
0.06415	3.52953
0.0642	3.53018
0.06425	3.53115
0.0643	3.5318
0.06435	3.53245
0.0644	3.53278
0.06445	3.53408
0.0645	3.53472
0.06455	3.53537
0.0646	3.53635
0.06465	3.53635
0.0647	3.53667
0.06475	3.53667
0.0648	3.53765
0.06485	3.53765
0.0649	3.53765
0.06495	3.53765
0.065	3.53765
0.06505	3.53797
0.0651	3.53765
0.06515	3.53765
0.0652	3.537
0.06525	3.53765
0.0653	3.537
0.06535	3.53732
0.0654	3.537
0.06545	3.53732
0.0655	3.53667
0.06555	3.53667
0.0656	3.53667
0.06565	3.53667
0.0657	3.537
0.06575	3.537
0.0658	3.53732
0.06585	3.53797
0.0659	3.53765
0.06595	3.53862
0.066	3.53894
0.06605	3.53992
0.0661	3.54057
0.06615	3.54154
0.0662	3.54219
0.06625	3.54349
0.0663	3.54446
0.06635	3.54576
0.0664	3.54641
0.06645	3.54738
0.0665	3.54868
0.06655	3.54933
0.0666	3.5503
0.06665	3.55128
0.0667	3.55095
0.06675	3.55193
0.0668	3.5529
0.06685	3.55355
0.0669	3.55387
0.06695	3.55452
0.067	3.55485
0.06705	3.55517
0.0671	3.55582
0.06715	3.55582
0.0672	3.55647
0.06725	3.55679
0.0673	3.55712
0.06735	3.55744
0.0674	3.55809
0.06745	3.55809
0.0675	3.55874
0.06755	3.55907
0.0676	3.55971
0.06765	3.56004
0.0677	3.56004
0.06775	3.56036
0.0678	3.56004
0.06785	3.56069
0.0679	3.56069
0.06795	3.56101
0.068	3.56134
0.06805	3.56069
0.0681	3.56069
0.06815	3.56069
0.0682	3.56004
0.06825	3.56069
0.0683	3.55971
0.06835	3.55971
0.0684	3.55939
0.06845	3.55939
0.0685	3.55907
0.06855	3.55809
0.0686	3.55809
0.06865	3.55809
0.0687	3.55842
0.06875	3.55777
0.0688	3.55809
0.06885	3.55809
0.0689	3.55809
0.06895	3.55842
0.069	3.55842
0.06905	3.55874
0.0691	3.55971
0.06915	3.55971
0.0692	3.56036
0.06925	3.56069
0.0693	3.56101
0.06935	3.56199
0.0694	3.56264
0.06945	3.56264
0.0695	3.56361
0.06955	3.56426
0.0696	3.56491
0.06965	3.56523
0.0697	3.56621
0.06975	3.56653
0.0698	3.5675
0.06985	3.56815
0.0699	3.5688
0.06995	3.56945
0.07	3.5701
0.07005	3.57075
0.0701	3.5714
0.07015	3.57205
0.0702	3.57237
0.07025	3.57335
0.0703	3.57367
0.07035	3.57464
0.0704	3.57464
0.07045	3.57529
0.0705	3.57562
0.07055	3.57562
0.0706	3.57594
0.07065	3.57627
0.0707	3.57594
0.07075	3.57594
0.0708	3.57562
0.07085	3.57627
0.0709	3.57594
0.07095	3.57594
0.071	3.57594
0.07105	3.57594
0.0711	3.57627
0.07115	3.57562
0.0712	3.57594
0.07125	3.57627
0.0713	3.57627
0.07135	3.57627
0.0714	3.57659
0.07145	3.57692
0.0715	3.57756
0.07155	3.57789
0.0716	3.57821
0.07165	3.57886
0.0717	3.57919
0.07175	3.57984
0.0718	3.58016
0.07185	3.58081
0.0719	3.58113
0.07195	3.58146
0.072	3.58178
0.07205	3.58243
0.0721	3.58308
0.07215	3.58341
0.0722	3.58406
0.07225	3.5847
0.0723	3.5847
0.07235	3.586
0.0724	3.58633
0.07245	3.58698
0.0725	3.5873
0.07255	3.58827
0.0726	3.58892
0.07265	3.5899
0.0727	3.59055
0.07275	3.5912
0.0728	3.5912
0.07285	3.59249
0.0729	3.59314
0.07295	3.59379
0.073	3.59412
0.07305	3.59477
0.0731	3.59541
0.07315	3.59606
0.0732	3.59671
0.07325	3.59769
0.0733	3.59801
0.07335	3.59898
0.0734	3.59963
0.07345	3.60028
0.0735	3.60093
0.07355	3.60158
0.0736	3.60191
0.07365	3.60223
0.0737	3.60255
0.07375	3.6032
0.0738	3.60353
0.07385	3.60385
0.0739	3.6045
0.07395	3.60515
0.074	3.60483
0.07405	3.60548
0.0741	3.6058
0.07415	3.6058
0.0742	3.60645
0.07425	3.60677
0.0743	3.6071
0.07435	3.60742
0.0744	3.60775
0.07445	3.60775
0.0745	3.60807
0.07455	3.6084
0.0746	3.60872
0.07465	3.60905
0.0747	3.60937
0.07475	3.60937
0.0748	3.60969
0.07485	3.61067
0.0749	3.61067
0.07495	3.61099
0.075	3.61164
0.07505	3.61197
0.0751	3.61229
0.07515	3.61262
0.0752	3.61294
0.07525	3.61359
0.0753	3.61391
0.07535	3.61424
0.0754	3.61521
0.07545	3.61489
0.0755	3.61554
0.07555	3.61554
0.0756	3.61619
0.07565	3.61619
0.0757	3.61683
0.07575	3.61683
0.0758	3.61716
0.07585	3.61748
0.0759	3.61748
0.07595	3.61781
0.076	3.61813
0.07605	3.61813
0.0761	3.61846
0.07615	3.61846
0.0762	3.61878
0.07625	3.61911
0.0763	3.61943
0.07635	3.61943
0.0764	3.61943
0.07645	3.61911
0.0765	3.61976
0.07655	3.61976
0.0766	3.61976
0.07665	3.61976
0.0767	3.61976
0.07675	3.62008
0.0768	3.6204
0.07685	3.62105
0.0769	3.62138
0.07695	3.62138
0.077	3.62203
0.07705	3.62203
0.0771	3.623
0.07715	3.62333
0.0772	3.6243
0.07725	3.6243
0.0773	3.62527
0.07735	3.62625
0.0774	3.62657
0.07745	3.62722
0.0775	3.62819
0.07755	3.62884
0.0776	3.62949
0.07765	3.63079
0.0777	3.63144
0.07775	3.63241
0.0778	3.63306
0.07785	3.63404
0.0779	3.63468
0.07795	3.63533
0.078	3.63663
0.07805	3.63696
0.0781	3.63761
0.07815	3.63858
0.0782	3.63923
0.07825	3.63988
0.0783	3.64053
0.07835	3.64053
0.0784	3.64118
0.07845	3.6415
0.0785	3.6415
0.07855	3.6415
0.0786	3.64118
0.07865	3.64118
0.0787	3.64118
0.07875	3.64118
0.0788	3.64085
0.07885	3.64085
0.0789	3.6402
0.07895	3.6402
0.079	3.63988
0.07905	3.63955
0.0791	3.6389
0.07915	3.63858
0.0792	3.63858
0.07925	3.63825
0.0793	3.63858
0.07935	3.63825
0.0794	3.63825
0.07945	3.63761
0.0795	3.63793
0.07955	3.63793
0.0796	3.63793
0.07965	3.63793
0.0797	3.63858
0.07975	3.63858
0.0798	3.6389
0.07985	3.63923
0.0799	3.63988
0.07995	3.6402
0.08	3.6402
0.08005	3.64085
0.0801	3.64118
0.08015	3.64118
0.0802	3.6415
0.08025	3.6415
0.0803	3.64182
0.08035	3.64215
0.0804	3.64215
0.08045	3.6428
0.0805	3.64312
0.08055	3.64312
0.0806	3.64312
0.08065	3.64312
0.0807	3.64345
0.08075	3.64377
0.0808	3.64377
0.08085	3.64442
0.0809	3.64474
0.08095	3.64474
0.081	3.64572
0.08105	3.64539
0.0811	3.64604
0.08115	3.64637
0.0812	3.64702
0.08125	3.64734
0.0813	3.64767
0.08135	3.64831
0.0814	3.64864
0.08145	3.64929
0.0815	3.64929
0.08155	3.64961
0.0816	3.64929
0.08165	3.64994
0.0817	3.64994
0.08175	3.65026
0.0818	3.65026
0.08185	3.65026
0.0819	3.64994
0.08195	3.65059
0.082	3.65091
0.08205	3.65124
0.0821	3.65156
0.08215	3.65188
0.0822	3.65188
0.08225	3.65221
0.0823	3.65253
0.08235	3.65253
0.0824	3.65318
0.08245	3.65286
0.0825	3.65351
0.08255	3.65383
0.0826	3.65383
0.08265	3.65416
0.0827	3.65416
0.08275	3.65448
0.0828	3.65481
0.08285	3.65448
0.0829	3.65481
0.08295	3.65481
0.083	3.65545
0.08305	3.65513
0.0831	3.65545
0.08315	3.65578
0.0832	3.65578
0.08325	3.65675
0.0833	3.6574
0.08335	3.65708
0.0834	3.65773
0.08345	3.65805
0.0835	3.65902
0.08355	3.65902
0.0836	3.66032
0.08365	3.66065
0.0837	3.6613
0.08375	3.66162
0.0838	3.66259
0.08385	3.66324
0.0839	3.66422
0.08395	3.66487
0.084	3.66519
0.08405	3.66649
0.0841	3.66714
0.08415	3.66844
0.0842	3.66876
0.08425	3.67006
0.0843	3.67038
0.08435	3.67136
0.0844	3.67266
0.08445	3.6733
0.0845	3.67428
0.08455	3.67493
0.0846	3.6759
0.08465	3.67655
0.0847	3.6772
0.08475	3.67785
0.0848	3.6785
0.08485	3.67947
0.0849	3.68044
0.08495	3.68044
0.085	3.68109
0.08505	3.68142
0.0851	3.68174
0.08515	3.68239
0.0852	3.68207
0.08525	3.68272
0.0853	3.68272
0.08535	3.68304
0.0854	3.68304
0.08545	3.68272
0.0855	3.68272
0.08555	3.68272
0.0856	3.68304
0.08565	3.68272
0.0857	3.68304
0.08575	3.68272
0.0858	3.68272
0.08585	3.68239
0.0859	3.68272
0.08595	3.68272
0.086	3.68272
0.08605	3.68272
0.0861	3.68272
0.08615	3.68272
0.0862	3.68304
0.08625	3.68337
0.0863	3.68369
0.08635	3.68369
0.0864	3.68466
0.08645	3.68434
0.0865	3.68434
0.08655	3.68531
0.0866	3.68531
0.08665	3.68596
0.0867	3.68596
0.08675	3.68596
0.0868	3.68661
0.08685	3.68694
0.0869	3.68694
0.08695	3.68758
0.087	3.68791
0.08705	3.68888
0.0871	3.68921
0.08715	3.68986
0.0872	3.69051
0.08725	3.69083
0.0873	3.6918
0.08735	3.69245
0.0874	3.6931
0.08745	3.69343
0.0875	3.6944
0.08755	3.69537
0.0876	3.69602
0.08765	3.697
0.0877	3.69765
0.08775	3.69829
0.0878	3.69894
0.08785	3.69992
0.0879	3.70089
0.08795	3.70219
0.088	3.70284
0.08805	3.70349
0.0881	3.70479
0.08815	3.70479
0.0882	3.70608
0.08825	3.70673
0.0883	3.70706
0.08835	3.70771
0.0884	3.70803
0.08845	3.709
0.0885	3.70868
0.08855	3.70965
0.0886	3.7103
0.08865	3.7103
0.0887	3.71063
0.08875	3.71095
0.0888	3.71095
0.08885	3.7116
0.0889	3.71128
0.08895	3.71225
0.089	3.71225
0.08905	3.71257
0.0891	3.71257
0.08915	3.71322
0.0892	3.7129
0.08925	3.71322
0.0893	3.71355
0.08935	3.71355
0.0894	3.71355
0.08945	3.71387
0.0895	3.71355
0.08955	3.71355
0.0896	3.71322
0.08965	3.71355
0.0897	3.71355
0.08975	3.71355
0.0898	3.71322
0.08985	3.71257
0.0899	3.71322
0.08995	3.71257
0.09	3.71257
0.09005	3.71225
0.0901	3.71257
0.09015	3.71193
0.0902	3.71225
0.09025	3.71193
0.0903	3.71225
0.09035	3.71225
0.0904	3.71225
0.09045	3.71225
0.0905	3.7129
0.09055	3.7129
0.0906	3.71355
0.09065	3.71322
0.0907	3.7142
0.09075	3.71452
0.0908	3.71485
0.09085	3.71582
0.0909	3.71647
0.09095	3.71679
0.091	3.71744
0.09105	3.71809
0.0911	3.71874
0.09115	3.71971
0.0912	3.72101
0.09125	3.72199
0.0913	3.72296
0.09135	3.72393
0.0914	3.72426
0.09145	3.72621
0.0915	3.72685
0.09155	3.72815
0.0916	3.72913
0.09165	3.73042
0.0917	3.73107
0.09175	3.73172
0.0918	3.73302
0.09185	3.73302
0.0919	3.73432
0.09195	3.73464
0.092	3.73497
0.09205	3.73529
0.0921	3.73594
0.09215	3.73627
0.0922	3.73627
0.09225	3.73659
0.0923	3.73659
0.09235	3.73692
0.0924	3.73692
0.09245	3.73692
0.0925	3.73627
0.09255	3.73692
0.0926	3.73659
0.09265	3.73659
0.0927	3.73659
0.09275	3.73594
0.0928	3.73627
0.09285	3.73562
0.0929	3.73594
0.09295	3.73529
0.093	3.73562
0.09305	3.73562
0.0931	3.73529
0.09315	3.73529
0.0932	3.73529
0.09325	3.73562
0.0933	3.73497
0.09335	3.73529
0.0934	3.73594
0.09345	3.73562
0.0935	3.73562
0.09355	3.73594
0.0936	3.73627
0.09365	3.73627
0.0937	3.73692
0.09375	3.73692
0.0938	3.73724
0.09385	3.73724
0.0939	3.73756
0.09395	3.73789
0.094	3.73821
0.09405	3.73854
0.0941	3.73919
0.09415	3.73951
0.0942	3.73951
0.09425	3.74016
0.0943	3.74049
0.09435	3.74113
0.0944	3.74113
0.09445	3.74178
0.0945	3.74243
0.09455	3.74276
0.0946	3.74243
0.09465	3.74308
0.0947	3.74373
0.09475	3.74406
0.0948	3.7447
0.09485	3.74503
0.0949	3.74568
0.09495	3.746
0.095	3.74665
0.09505	3.74698
0.0951	3.74763
0.09515	3.74827
0.0952	3.74892
0.09525	3.74925
0.0953	3.7499
0.09535	3.75022
0.0954	3.7512
0.09545	3.75152
0.0955	3.75184
0.09555	3.75217
0.0956	3.75282
0.09565	3.75314
0.0957	3.75347
0.09575	3.75379
0.0958	3.75379
0.09585	3.75412
0.0959	3.75444
0.09595	3.75477
0.096	3.75509
0.09605	3.75509
0.0961	3.75541
0.09615	3.75574
0.0962	3.75639
0.09625	3.75639
0.0963	3.75639
0.09635	3.75639
0.0964	3.75704
0.09645	3.75639
0.0965	3.75671
0.09655	3.75639
0.0966	3.75704
0.09665	3.75704
0.0967	3.75736
0.09675	3.75736
0.0968	3.75769
0.09685	3.75801
0.0969	3.75801
0.09695	3.75834
0.097	3.75898
0.09705	3.75931
0.0971	3.75963
0.09715	3.76028
0.0972	3.76061
0.09725	3.76028
0.0973	3.76126
0.09735	3.76126
0.0974	3.76191
0.09745	3.76223
0.0975	3.76288
0.09755	3.7632
0.0976	3.76418
0.09765	3.76418
0.0977	3.76483
0.09775	3.76515
0.0978	3.7658
0.09785	3.76612
0.0979	3.76612
0.09795	3.76677
0.098	3.7671
0.09805	3.7671
0.0981	3.76775
0.09815	3.76807
0.0982	3.7684
0.09825	3.7684
0.0983	3.7684
0.09835	3.76872
0.0984	3.76905
0.09845	3.76905
0.0985	3.76905
0.09855	3.76937
0.0986	3.76969
0.09865	3.76937
0.0987	3.76905
0.09875	3.76937
0.0988	3.76872
0.09885	3.76872
0.0989	3.7684
0.09895	3.7684
0.099	3.7684
0.09905	3.76807
[truncated: 5,812 more rows]
