# Supplementary material for: An evolutionarily conserved glycine-tyrosine motif forms a folding core in outer membrane proteins
Source: PLoS One. 2017 Aug 3;12(8):e0182016. doi: 10.1371/journal.pone.0182016 (PMC5542473; doi:10.1371/journal.pone.0182016)
Supplement: S1 File — (ZIP) [file pone.0182016.s001.zip › OmpX stopflow RAW data/OmpX WT 4/ompx_wt_ch1_018.bka]

BIO-KINE ASCII FILE
_COMMENT	External device
_COMMENT	Kinetics measurement
_COMMENT	Y Unit : Volt, X Unit : s
_COMMENT	Timebase 1 = .00005 s 5001 pts
_COMMENT	Timebase 2 = .001 s 2749 pts
_COMMENT	Timebase 3 = .5 s 44 pts
_SFM	SFM-300 /S Advanced mode
_SFM	Ratio : S1: 950, S2: 950, S3: 100
_SFM	Content : S1: , S2: , S3:
_SFM	Concentration : S1: , S2: , S3:
_SFM	Total volume : 422 �l Flow : 14 mL/s
_SFM	Acquisition start : 10 ms before stop
_SFM	cuve=FC-08, s1=10 ml , s2=10 ml , s3=1.9 ml
_UNITX	s
_UNITY	Volt
_DELTAX	0
_DATA
1e-300	2.43485
5e-5	2.44491
1e-4	2.45529
1.5e-4	2.466
2e-4	2.47736
2.5e-4	2.48905
3e-4	2.50105
3.5e-4	2.51371
4e-4	2.52669
4.5e-4	2.54
5e-4	2.55331
5.5e-4	2.56661
6e-4	2.58024
6.5e-4	2.5942
7e-4	2.60783
7.5e-4	2.62178
8e-4	2.63574
8.5e-4	2.64937
9e-4	2.663
9.5e-4	2.67663
0.001	2.69026
0.00105	2.70357
0.0011	2.71623
0.00115	2.72856
0.0012	2.74122
0.00125	2.75322
0.0013	2.76458
0.00135	2.77529
0.0014	2.78568
0.00145	2.79477
0.0015	2.80385
0.00155	2.81164
0.0016	2.81781
0.00165	2.8243
0.0017	2.82917
0.00175	2.83339
0.0018	2.83598
0.00185	2.83793
0.0019	2.83858
0.00195	2.83793
0.002	2.83696
0.00205	2.83468
0.0021	2.83111
0.00215	2.8269
0.0022	2.82203
0.00225	2.81521
0.0023	2.8084
0.00235	2.80061
0.0024	2.79184
0.00245	2.78211
0.0025	2.77205
0.00255	2.76166
0.0026	2.75063
0.00265	2.73894
0.0027	2.72759
0.00275	2.71623
0.0028	2.70422
0.00285	2.69253
0.0029	2.68053
0.00295	2.66884
0.003	2.65716
0.00305	2.64645
0.0031	2.63542
0.00315	2.62438
0.0032	2.61464
0.00325	2.60426
0.0033	2.59452
0.00335	2.58479
0.0034	2.57602
0.00345	2.56694
0.0035	2.5585
0.00355	2.55038
0.0036	2.54292
0.00365	2.53546
0.0037	2.52799
0.00375	2.52085
0.0038	2.51469
0.00385	2.50819
0.0039	2.50235
0.00395	2.49684
0.004	2.49164
0.00405	2.4871
0.0041	2.48288
0.00415	2.47931
0.0042	2.47606
0.00425	2.47347
0.0043	2.47152
0.00435	2.47022
0.0044	2.46957
0.00445	2.47055
0.0045	2.47087
0.00455	2.47314
0.0046	2.47606
0.00465	2.47996
0.0047	2.48418
0.00475	2.48937
0.0048	2.49554
0.00485	2.50235
0.0049	2.51014
0.00495	2.51858
0.005	2.52799
0.00505	2.53838
0.0051	2.54909
0.00515	2.56077
0.0052	2.57343
0.00525	2.58511
0.0053	2.59842
0.00535	2.61237
0.0054	2.62568
0.00545	2.63931
0.0055	2.65327
0.00555	2.66722
0.0056	2.68118
0.00565	2.69513
0.0057	2.70876
0.00575	2.72239
0.0058	2.7357
0.00585	2.74901
0.0059	2.76134
0.00595	2.77432
0.006	2.78698
0.00605	2.79931
0.0061	2.81132
0.00615	2.82365
0.0062	2.83533
0.00625	2.84734
0.0063	2.8587
0.00635	2.87038
0.0064	2.88142
0.00645	2.89213
0.0065	2.90251
0.00655	2.91258
0.0066	2.92199
0.00665	2.93042
0.0067	2.93821
0.00675	2.946
0.0068	2.95217
0.00685	2.95769
0.0069	2.96288
0.00695	2.96645
0.007	2.96969
0.00705	2.97132
0.0071	2.97262
0.00715	2.97262
0.0072	2.97197
0.00725	2.97002
0.0073	2.96807
0.00735	2.9645
0.0074	2.96158
0.00745	2.95704
0.0075	2.95184
0.00755	2.94698
0.0076	2.94113
0.00765	2.93562
0.0077	2.92913
0.00775	2.92264
0.0078	2.91679
0.00785	2.91063
0.0079	2.90414
0.00795	2.89797
0.008	2.89116
0.00805	2.88531
0.0081	2.87915
0.00815	2.87363
0.0082	2.86746
0.00825	2.86195
0.0083	2.85675
0.00835	2.85156
0.0084	2.84702
0.00845	2.84215
0.0085	2.83825
0.00855	2.83404
0.0086	2.83047
0.00865	2.82754
0.0087	2.8243
0.00875	2.8217
0.0088	2.81976
0.00885	2.81781
0.0089	2.81619
0.00895	2.81489
0.009	2.81359
0.00905	2.81294
0.0091	2.81294
0.00915	2.81262
0.0092	2.81326
0.00925	2.81359
0.0093	2.81424
0.00935	2.81521
0.0094	2.81619
0.00945	2.81748
0.0095	2.81911
0.00955	2.8217
0.0096	2.82333
0.00965	2.82625
0.0097	2.82852
0.00975	2.83144
0.0098	2.83436
0.00985	2.83728
0.0099	2.84085
0.00995	2.84442
0.01	2.84832
0.01005	2.85221
0.0101	2.85578
0.01015	2.86032
0.0102	2.86454
0.01025	2.86876
0.0103	2.87395
0.01035	2.87915
0.0104	2.88402
0.01045	2.88953
0.0105	2.89473
0.01055	2.90057
0.0106	2.90673
0.01065	2.9129
0.0107	2.91939
0.01075	2.92653
0.0108	2.93367
0.01085	2.94113
0.0109	2.9486
0.01095	2.95639
0.011	2.96418
0.01105	2.97229
0.0111	2.98008
0.01115	2.98819
0.0112	2.99631
0.01125	3.00442
0.0113	3.01253
0.01135	3.02097
0.0114	3.02844
0.01145	3.03623
0.0115	3.04369
0.01155	3.05115
0.0116	3.05829
0.01165	3.06511
0.0117	3.0716
0.01175	3.07744
0.0118	3.08328
0.01185	3.0888
0.0119	3.09367
0.01195	3.09821
0.012	3.10211
0.01205	3.106
0.0121	3.10957
0.01215	3.11249
0.0122	3.11509
0.01225	3.11769
0.0123	3.11963
0.01235	3.12093
0.0124	3.12158
0.01245	3.12223
0.0125	3.12288
0.01255	3.12288
0.0126	3.12353
0.01265	3.1232
0.0127	3.12223
0.01275	3.12223
0.0128	3.12191
0.01285	3.12061
0.0129	3.12028
0.01295	3.11963
0.013	3.11866
0.01305	3.11866
0.0131	3.11769
0.01315	3.11704
0.0132	3.11606
0.01325	3.11574
0.0133	3.11541
0.01335	3.11509
0.0134	3.11477
0.01345	3.11412
0.0135	3.11444
0.01355	3.11412
0.0136	3.11379
0.01365	3.11379
0.0137	3.11379
0.01375	3.11379
0.0138	3.11444
0.01385	3.11412
0.0139	3.11541
0.01395	3.11541
0.014	3.11606
0.01405	3.11671
0.0141	3.11736
0.01415	3.11801
0.0142	3.11898
0.01425	3.11963
0.0143	3.12061
0.01435	3.12158
0.0144	3.12191
0.01445	3.12353
0.0145	3.12418
0.01455	3.12483
0.0146	3.1258
0.01465	3.12645
0.0147	3.12742
0.01475	3.1284
0.0148	3.12872
0.01485	3.13002
0.0149	3.13034
0.01495	3.13132
0.015	3.13229
0.01505	3.13326
0.0151	3.13391
0.01515	3.13489
0.0152	3.13554
0.01525	3.13683
0.0153	3.13748
0.01535	3.13813
0.0154	3.13943
0.01545	3.14008
0.0155	3.14073
0.01555	3.1417
0.0156	3.14268
0.01565	3.143
0.0157	3.14365
0.01575	3.14397
0.0158	3.14495
0.01585	3.14495
0.0159	3.1456
0.01595	3.14592
0.016	3.14625
0.01605	3.14657
0.0161	3.1469
0.01615	3.14722
0.0162	3.14787
0.01625	3.14819
0.0163	3.14819
0.01635	3.14884
0.0164	3.14852
0.01645	3.14852
0.0165	3.14917
0.01655	3.14884
0.0166	3.14884
0.01665	3.14884
0.0167	3.14949
0.01675	3.14949
0.0168	3.14949
0.01685	3.14982
0.0169	3.14917
0.01695	3.14949
0.017	3.14949
0.01705	3.14949
0.0171	3.14949
0.01715	3.14982
0.0172	3.15014
0.01725	3.15047
0.0173	3.15079
0.01735	3.15079
0.0174	3.15079
0.01745	3.15111
0.0175	3.15111
0.01755	3.15176
0.0176	3.15209
0.01765	3.15241
0.0177	3.15274
0.01775	3.15274
0.0178	3.15371
0.01785	3.15371
0.0179	3.15404
0.01795	3.15436
0.018	3.15468
0.01805	3.15533
0.0181	3.15598
0.01815	3.15598
0.0182	3.15663
0.01825	3.15728
0.0183	3.15761
0.01835	3.15858
0.0184	3.15923
0.01845	3.15955
0.0185	3.1602
0.01855	3.16053
0.0186	3.16118
0.01865	3.1615
0.0187	3.16182
0.01875	3.16247
0.0188	3.16247
0.01885	3.16312
0.0189	3.16345
0.01895	3.16312
0.019	3.1641
0.01905	3.16377
0.0191	3.1641
0.01915	3.16475
0.0192	3.16475
0.01925	3.16507
0.0193	3.16539
0.01935	3.16539
0.0194	3.16572
0.01945	3.16604
0.0195	3.16604
0.01955	3.16702
0.0196	3.16734
0.01965	3.16799
0.0197	3.16896
0.01975	3.16896
0.0198	3.16994
0.01985	3.16994
0.0199	3.17059
0.01995	3.17156
0.02	3.17189
0.02005	3.17286
0.0201	3.17351
0.02015	3.17448
0.0202	3.17481
0.02025	3.17578
0.0203	3.17643
0.02035	3.17708
0.0204	3.17805
0.02045	3.17903
0.0205	3.17935
0.02055	3.18032
0.0206	3.18097
0.02065	3.1813
0.0207	3.18227
0.02075	3.1826
0.0208	3.18389
0.02085	3.18389
0.0209	3.18454
0.02095	3.18454
0.021	3.18519
0.02105	3.18552
0.0211	3.18617
0.02115	3.18649
0.0212	3.18714
0.02125	3.18714
0.0213	3.18779
0.02135	3.18844
0.0214	3.18876
0.02145	3.18973
0.0215	3.18909
0.02155	3.18941
0.0216	3.19006
0.02165	3.19006
0.0217	3.19006
0.02175	3.19038
0.0218	3.19038
0.02185	3.19103
0.0219	3.19103
0.02195	3.19103
0.022	3.19136
0.02205	3.19168
0.0221	3.19201
0.02215	3.19233
0.0222	3.19233
0.02225	3.1933
0.0223	3.19298
0.02235	3.19363
0.0224	3.19395
0.02245	3.1946
0.0225	3.19493
0.02255	3.19558
0.0226	3.1959
0.02265	3.19687
0.0227	3.19785
0.02275	3.19817
0.0228	3.1985
0.02285	3.19947
0.0229	3.1998
0.02295	3.20044
0.023	3.20077
0.02305	3.20077
0.0231	3.20142
0.02315	3.20174
0.0232	3.20174
0.02325	3.20142
0.0233	3.20207
0.02335	3.20142
0.0234	3.20142
0.02345	3.20109
0.0235	3.20142
0.02355	3.20077
0.0236	3.20109
0.02365	3.20109
0.0237	3.20077
0.02375	3.20109
0.0238	3.20077
0.02385	3.20044
0.0239	3.20077
0.02395	3.20077
0.024	3.20109
0.02405	3.20077
0.0241	3.20142
0.02415	3.20142
0.0242	3.20207
0.02425	3.20239
0.0243	3.20272
0.02435	3.20337
0.0244	3.20401
0.02445	3.20466
0.0245	3.20564
0.02455	3.20596
0.0246	3.20726
0.02465	3.20758
0.0247	3.20823
0.02475	3.20921
0.0248	3.20986
0.02485	3.21051
0.0249	3.21148
0.02495	3.21213
0.025	3.2131
0.02505	3.21343
0.0251	3.21375
0.02515	3.2144
0.0252	3.21537
0.02525	3.2157
0.0253	3.21602
0.02535	3.21635
0.0254	3.21635
0.02545	3.21667
0.0255	3.21667
0.02555	3.21732
0.0256	3.21797
0.02565	3.21797
0.0257	3.21829
0.02575	3.21862
0.0258	3.21862
0.02585	3.21959
0.0259	3.21959
0.02595	3.22057
0.026	3.22057
0.02605	3.22089
0.0261	3.22186
0.02615	3.22186
0.0262	3.22186
0.02625	3.22284
0.0263	3.22349
0.02635	3.22381
0.0264	3.22446
0.02645	3.22479
0.0265	3.22511
0.02655	3.22543
0.0266	3.22608
0.02665	3.22641
0.0267	3.22706
0.02675	3.22738
0.0268	3.22836
0.02685	3.22868
0.0269	3.229
0.02695	3.22965
0.027	3.2303
0.02705	3.23063
0.0271	3.23095
0.02715	3.2316
0.0272	3.23225
0.02725	3.23257
0.0273	3.23322
0.02735	3.2342
0.0274	3.23517
0.02745	3.2355
0.0275	3.2355
0.02755	3.23614
0.0276	3.23679
0.02765	3.23744
0.0277	3.23777
0.02775	3.23809
0.0278	3.23874
0.02785	3.23939
0.0279	3.23971
0.02795	3.24036
0.028	3.24036
0.02805	3.24101
0.0281	3.24101
0.02815	3.24134
0.0282	3.24134
0.02825	3.24199
0.0283	3.24166
0.02835	3.24231
0.0284	3.24231
0.02845	3.24264
0.0285	3.24264
0.02855	3.24296
0.0286	3.24328
0.02865	3.24361
0.0287	3.24393
0.02875	3.24458
0.0288	3.24426
0.02885	3.24523
0.0289	3.24523
0.02895	3.24556
0.029	3.24621
0.02905	3.24685
0.0291	3.24653
0.02915	3.2475
0.0292	3.2475
0.02925	3.24783
0.0293	3.24848
0.02935	3.24848
0.0294	3.24848
0.02945	3.24945
0.0295	3.24978
0.02955	3.25042
0.0296	3.25042
0.02965	3.25075
0.0297	3.2514
0.02975	3.25172
0.0298	3.25205
0.02985	3.25237
0.0299	3.25335
0.02995	3.25335
0.03	3.25399
0.03005	3.25464
0.0301	3.25497
0.03015	3.25562
0.0302	3.25594
0.03025	3.25692
0.0303	3.25756
0.03035	3.25789
0.0304	3.25854
0.03045	3.25919
0.0305	3.25951
0.03055	3.26016
0.0306	3.26081
0.03065	3.26081
0.0307	3.26211
0.03075	3.26243
0.0308	3.26308
0.03085	3.26341
0.0309	3.26438
0.03095	3.26503
0.031	3.26568
0.03105	3.266
0.0311	3.2673
0.03115	3.26763
0.0312	3.2686
0.03125	3.26957
0.0313	3.26957
0.03135	3.27087
0.0314	3.27217
0.03145	3.27282
0.0315	3.27347
0.03155	3.27477
0.0316	3.27541
0.03165	3.27671
0.0317	3.27736
0.03175	3.27834
0.0318	3.27963
0.03185	3.28061
0.0319	3.28191
0.03195	3.28288
0.032	3.2832
0.03205	3.28418
0.0321	3.28483
0.03215	3.28515
0.0322	3.28548
0.03225	3.2858
0.0323	3.28645
0.03235	3.28677
0.0324	3.2871
0.03245	3.28742
0.0325	3.28742
0.03255	3.2871
0.0326	3.2871
0.03265	3.28742
0.0327	3.28742
0.03275	3.28742
0.0328	3.28677
0.03285	3.28677
0.0329	3.28645
0.03295	3.28612
0.033	3.28612
0.03305	3.28645
0.0331	3.2858
0.03315	3.2858
0.0332	3.28548
0.03325	3.2858
0.0333	3.2858
0.03335	3.2858
0.0334	3.28612
0.03345	3.28645
0.0335	3.28677
0.03355	3.28742
0.0336	3.28775
0.03365	3.2884
0.0337	3.28905
0.03375	3.28969
0.0338	3.29067
0.03385	3.29164
0.0339	3.29197
0.03395	3.29294
0.034	3.29391
0.03405	3.29489
0.0341	3.29554
0.03415	3.29651
0.0342	3.29651
0.03425	3.29748
0.0343	3.29846
0.03435	3.29911
0.0344	3.30008
0.03445	3.3004
0.0345	3.30105
0.03455	3.30105
0.0346	3.30138
0.03465	3.30203
0.0347	3.30235
0.03475	3.30268
0.0348	3.30268
0.03485	3.30235
0.0349	3.303
0.03495	3.303
0.035	3.303
0.03505	3.303
0.0351	3.303
0.03515	3.30365
0.0352	3.30365
0.03525	3.30365
0.0353	3.30397
0.03535	3.3043
0.0354	3.30462
0.03545	3.30462
0.0355	3.30495
0.03555	3.30527
0.0356	3.30527
0.03565	3.30592
0.0357	3.30625
0.03575	3.30657
0.0358	3.3069
0.03585	3.30754
0.0359	3.30819
0.03595	3.30884
0.036	3.30917
0.03605	3.30949
0.0361	3.30982
0.03615	3.30982
0.0362	3.31111
0.03625	3.31144
0.0363	3.31176
0.03635	3.31241
0.0364	3.31306
0.03645	3.31339
0.0365	3.31371
0.03655	3.31404
0.0366	3.31436
0.03665	3.31533
0.0367	3.31533
0.03675	3.31566
0.0368	3.31598
0.03685	3.31598
0.0369	3.31663
0.03695	3.31663
0.037	3.31696
0.03705	3.31761
0.0371	3.31761
0.03715	3.31825
0.0372	3.31858
0.03725	3.3189
0.0373	3.31923
0.03735	3.31955
0.0374	3.31988
0.03745	3.32053
0.0375	3.32085
0.03755	3.3215
0.0376	3.32182
0.03765	3.32215
0.0377	3.3228
0.03775	3.32345
0.0378	3.32377
0.03785	3.3241
0.0379	3.32442
0.03795	3.32539
0.038	3.32637
0.03805	3.32669
0.0381	3.32702
0.03815	3.32799
0.0382	3.32832
0.03825	3.32961
0.0383	3.32929
0.03835	3.32994
0.0384	3.33059
0.03845	3.33124
0.0385	3.33156
0.03855	3.33188
0.0386	3.33253
0.03865	3.33253
0.0387	3.33286
0.03875	3.33318
0.0388	3.33383
0.03885	3.33416
0.0389	3.33416
0.03895	3.33448
0.039	3.33481
0.03905	3.33481
0.0391	3.33578
0.03915	3.33643
0.0392	3.33643
0.03925	3.33675
0.0393	3.33708
0.03935	3.3374
0.0394	3.33773
0.03945	3.33838
0.0395	3.3387
0.03955	3.33902
0.0396	3.33967
0.03965	3.33967
0.0397	3.34032
0.03975	3.34097
0.0398	3.34195
0.03985	3.34227
0.0399	3.34324
0.03995	3.34357
0.04	3.34454
0.04005	3.34487
0.0401	3.34584
0.04015	3.34649
0.0402	3.34714
0.04025	3.34811
0.0403	3.34876
0.04035	3.34973
0.0404	3.35006
0.04045	3.35103
0.0405	3.35168
0.04055	3.35201
0.0406	3.35298
0.04065	3.3533
0.0407	3.35395
0.04075	3.35428
0.0408	3.35493
0.04085	3.35525
0.0409	3.35525
0.04095	3.3559
0.041	3.3559
0.04105	3.3559
0.0411	3.35623
0.04115	3.35655
0.0412	3.35655
0.04125	3.35655
0.0413	3.35687
0.04135	3.3572
0.0414	3.3572
0.04145	3.35817
0.0415	3.35817
0.04155	3.35817
0.0416	3.35882
0.04165	3.35915
0.0417	3.36012
0.04175	3.36044
0.0418	3.36077
0.04185	3.36109
0.0419	3.36142
0.04195	3.36207
0.042	3.36304
0.04205	3.36337
0.0421	3.36434
0.04215	3.36434
0.0422	3.36564
0.04225	3.36629
0.0423	3.36726
0.04235	3.36758
0.0424	3.36888
0.04245	3.36921
0.0425	3.36986
0.04255	3.37018
0.0426	3.37051
0.04265	3.37148
0.0427	3.37148
0.04275	3.3718
0.0428	3.37213
0.04285	3.37245
0.0429	3.37278
0.04295	3.37278
0.043	3.3731
0.04305	3.37343
0.0431	3.37278
0.04315	3.3731
0.0432	3.37343
0.04325	3.37343
0.0433	3.37343
0.04335	3.37343
0.0434	3.37408
0.04345	3.37408
0.0435	3.3744
0.04355	3.37472
0.0436	3.37505
0.04365	3.37505
0.0437	3.3757
0.04375	3.37602
0.0438	3.37602
0.04385	3.37667
0.0439	3.377
0.04395	3.37732
0.044	3.37732
0.04405	3.37797
0.0441	3.37894
0.04415	3.37959
0.0442	3.37992
0.04425	3.37959
0.0443	3.38089
0.04435	3.38122
0.0444	3.38154
0.04445	3.38219
0.0445	3.38284
0.04455	3.38349
0.0446	3.38381
0.04465	3.38414
0.0447	3.38479
0.04475	3.38543
0.0448	3.38608
0.04485	3.38641
0.0449	3.38706
0.04495	3.38738
0.045	3.38803
0.04505	3.38836
0.0451	3.389
0.04515	3.38868
0.0452	3.389
0.04525	3.38933
0.0453	3.389
0.04535	3.38933
0.0454	3.38998
0.04545	3.38998
0.0455	3.38998
0.04555	3.38998
0.0456	3.3903
0.04565	3.39063
0.0457	3.39063
0.04575	3.39063
0.0458	3.39063
0.04585	3.39095
0.0459	3.39095
0.04595	3.39128
0.046	3.3916
0.04605	3.3916
0.0461	3.39257
0.04615	3.3929
0.0462	3.39355
0.04625	3.39387
0.0463	3.39485
0.04635	3.39517
0.0464	3.39582
0.04645	3.39712
0.0465	3.39777
0.04655	3.39907
0.0466	3.40004
0.04665	3.40069
0.0467	3.40134
0.04675	3.40231
0.0468	3.40328
0.04685	3.40393
0.0469	3.40523
0.04695	3.40588
0.047	3.40653
0.04705	3.40685
0.0471	3.40783
0.04715	3.40848
0.0472	3.40945
0.04725	3.40978
0.0473	3.4101
0.04735	3.41075
0.0474	3.41107
0.04745	3.4114
0.0475	3.4114
0.04755	3.41205
0.0476	3.41172
0.04765	3.41172
0.0477	3.41172
0.04775	3.41237
0.0478	3.41237
0.04785	3.41205
0.0479	3.41205
0.04795	3.41172
0.048	3.4114
0.04805	3.4114
0.0481	3.41075
0.04815	3.41075
0.0482	3.41042
0.04825	3.4101
0.0483	3.40978
0.04835	3.40978
0.0484	3.40913
0.04845	3.4088
0.0485	3.40848
0.04855	3.40848
0.0486	3.40815
0.04865	3.40815
0.0487	3.40848
0.04875	3.4088
0.0488	3.40913
0.04885	3.40945
0.0489	3.41042
0.04895	3.41107
0.049	3.41172
0.04905	3.41302
0.0491	3.41335
0.04915	3.41464
0.0492	3.41594
0.04925	3.41724
0.0493	3.41821
0.04935	3.41951
0.0494	3.42049
0.04945	3.42178
0.0495	3.42276
0.04955	3.42438
0.0496	3.42535
0.04965	3.42665
0.0497	3.42763
0.04975	3.42892
0.0498	3.43022
0.04985	3.43152
0.0499	3.43217
0.04995	3.43412
0.05	3.43509
0.05005	3.43639
0.0501	3.43769
0.05015	3.43866
0.0502	3.43996
0.05025	3.44093
0.0503	3.44191
0.05035	3.44288
0.0504	3.44385
0.05045	3.44418
0.0505	3.44483
0.05055	3.44483
0.0506	3.44548
0.05065	3.44612
0.0507	3.44645
0.05075	3.44645
0.0508	3.4471
0.05085	3.4471
0.0509	3.4471
0.05095	3.4471
0.051	3.44807
0.05105	3.44807
0.0511	3.4484
0.05115	3.44872
0.0512	3.44937
0.05125	3.44969
0.0513	3.45002
0.05135	3.45099
0.0514	3.45132
0.05145	3.45132
0.0515	3.45197
0.05155	3.45229
0.0516	3.45262
0.05165	3.45262
0.0517	3.45326
0.05175	3.45359
0.0518	3.45359
0.05185	3.45391
0.0519	3.45424
0.05195	3.45424
0.052	3.45456
0.05205	3.45489
0.0521	3.45521
0.05215	3.45554
0.0522	3.45554
0.05225	3.45554
0.0523	3.45651
0.05235	3.45619
0.0524	3.45683
0.05245	3.45619
0.0525	3.45716
0.05255	3.45716
0.0526	3.45716
0.05265	3.45748
0.0527	3.45748
0.05275	3.45748
0.0528	3.45748
0.05285	3.45748
0.0529	3.45716
0.05295	3.45748
0.053	3.45683
0.05305	3.45716
0.0531	3.45716
0.05315	3.45683
0.0532	3.45683
0.05325	3.45683
0.0533	3.45683
0.05335	3.45683
0.0534	3.45716
0.05345	3.45748
0.0535	3.45813
0.05355	3.45813
0.0536	3.45846
0.05365	3.45943
0.0537	3.45976
0.05375	3.46105
0.0538	3.46105
0.05385	3.4617
0.0539	3.46268
0.05395	3.46333
0.054	3.46462
0.05405	3.46495
0.0541	3.46592
0.05415	3.46657
0.0542	3.46722
0.05425	3.46787
0.0543	3.46917
0.05435	3.46949
0.0544	3.47047
0.05445	3.47111
0.0545	3.47176
0.05455	3.47241
0.0546	3.47371
0.05465	3.47404
0.0547	3.47468
0.05475	3.47501
0.0548	3.47566
0.05485	3.47598
0.0549	3.47663
0.05495	3.47728
0.055	3.47761
0.05505	3.47761
0.0551	3.47825
0.05515	3.47923
0.0552	3.4789
0.05525	3.47923
0.0553	3.47988
0.05535	3.4802
0.0554	3.48053
0.05545	3.48053
0.0555	3.48085
0.05555	3.4815
0.0556	3.4815
0.05565	3.4815
0.0557	3.4815
0.05575	3.48182
0.0558	3.48118
0.05585	3.4815
0.0559	3.48118
0.05595	3.48182
0.056	3.4815
0.05605	3.4815
0.0561	3.48118
0.05615	3.4815
0.0562	3.4815
0.05625	3.48182
0.0563	3.48182
0.05635	3.48247
0.0564	3.4828
0.05645	3.48312
0.0565	3.4841
0.05655	3.48474
0.0566	3.48539
0.05665	3.48637
0.0567	3.48702
0.05675	3.48799
0.0568	3.48929
0.05685	3.49026
0.0569	3.49156
0.05695	3.49253
0.057	3.49383
0.05705	3.49481
0.0571	3.4961
0.05715	3.49708
0.0572	3.49805
0.05725	3.49935
0.0573	3.50032
0.05735	3.5013
0.0574	3.50227
0.05745	3.50292
0.0575	3.50357
0.05755	3.50454
0.0576	3.50487
0.05765	3.50584
0.0577	3.50649
0.05775	3.50714
0.0578	3.50779
0.05785	3.50779
0.0579	3.50844
0.05795	3.50941
0.058	3.51006
0.05805	3.51006
0.0581	3.51038
0.05815	3.51071
0.0582	3.51103
0.05825	3.51168
0.0583	3.51168
0.05835	3.51233
0.0584	3.51266
0.05845	3.51266
0.0585	3.51266
0.05855	3.5133
0.0586	3.5133
0.05865	3.51298
0.0587	3.51363
0.05875	3.51363
0.0588	3.51363
0.05885	3.51428
0.0589	3.51395
0.05895	3.51363
0.059	3.51395
0.05905	3.51363
0.0591	3.51428
0.05915	3.51428
0.0592	3.51395
0.05925	3.5146
0.0593	3.5146
0.05935	3.5146
0.0594	3.51493
0.05945	3.51525
0.0595	3.51525
0.05955	3.51558
0.0596	3.5159
0.05965	3.5159
0.0597	3.51623
0.05975	3.51623
0.0598	3.51655
0.05985	3.5172
0.0599	3.51752
0.05995	3.51817
0.06	3.5185
0.06005	3.51915
0.0601	3.51947
0.06015	3.52012
0.0602	3.52012
0.06025	3.52077
0.0603	3.52109
0.06035	3.52142
0.0604	3.52207
0.06045	3.52239
0.0605	3.52272
0.06055	3.52337
0.0606	3.52337
0.06065	3.52369
0.0607	3.52434
0.06075	3.52434
0.0608	3.52499
0.06085	3.52499
0.0609	3.52531
0.06095	3.52564
0.061	3.52564
0.06105	3.52564
0.0611	3.52596
0.06115	3.52629
0.0612	3.52629
0.06125	3.52629
0.0613	3.52629
0.06135	3.52661
0.0614	3.52726
0.06145	3.52758
0.0615	3.52823
0.06155	3.52888
0.0616	3.52953
0.06165	3.52953
0.0617	3.53018
0.06175	3.53083
0.0618	3.53083
0.06185	3.53213
0.0619	3.53245
0.06195	3.53343
0.062	3.5344
0.06205	3.53472
0.0621	3.53602
0.06215	3.53667
0.0622	3.53732
0.06225	3.53862
0.0623	3.54024
0.06235	3.54154
0.0624	3.54251
0.06245	3.54316
0.0625	3.54446
0.06255	3.54543
0.0626	3.54641
0.06265	3.54771
0.0627	3.549
0.06275	3.54933
0.0628	3.5503
0.06285	3.55128
0.0629	3.55193
0.06295	3.55257
0.063	3.55355
0.06305	3.55355
0.0631	3.5542
0.06315	3.55485
0.0632	3.5555
0.06325	3.55614
0.0633	3.55647
0.06335	3.55712
0.0634	3.55744
0.06345	3.55744
0.0635	3.55809
0.06355	3.55842
0.0636	3.55874
0.06365	3.55874
0.0637	3.55939
0.06375	3.55971
0.0638	3.55971
0.06385	3.56004
0.0639	3.55971
0.06395	3.56004
0.064	3.55971
0.06405	3.55907
0.0641	3.55874
0.06415	3.55874
0.0642	3.55809
0.06425	3.55777
0.0643	3.55679
0.06435	3.55679
0.0644	3.55582
0.06445	3.55517
0.0645	3.55452
0.06455	3.5542
0.0646	3.55322
0.06465	3.5529
0.0647	3.55225
0.06475	3.55193
0.0648	3.5516
0.06485	3.55128
0.0649	3.55128
0.06495	3.55063
0.065	3.55128
0.06505	3.55128
0.0651	3.55193
0.06515	3.5529
0.0652	3.55322
0.06525	3.55355
0.0653	3.55452
0.06535	3.5555
0.0654	3.55614
0.06545	3.55744
0.0655	3.55874
0.06555	3.55971
0.0656	3.56069
0.06565	3.56166
0.0657	3.56264
0.06575	3.56393
0.0658	3.56491
0.06585	3.56588
0.0659	3.56653
0.06595	3.56718
0.066	3.56848
0.06605	3.56913
0.0661	3.56978
0.06615	3.57042
0.0662	3.57172
0.06625	3.57172
0.0663	3.5727
0.06635	3.57302
0.0664	3.57367
0.06645	3.57399
0.0665	3.57399
0.06655	3.57497
0.0666	3.57497
0.06665	3.57529
0.0667	3.57529
0.06675	3.57529
0.0668	3.57562
0.06685	3.57594
0.0669	3.57529
0.06695	3.57497
0.067	3.57562
0.06705	3.57562
0.0671	3.57562
0.06715	3.57529
0.0672	3.57529
0.06725	3.57529
0.0673	3.57529
0.06735	3.57562
0.0674	3.57562
0.06745	3.57594
0.0675	3.57594
0.06755	3.57594
0.0676	3.57594
0.06765	3.57659
0.0677	3.57659
0.06775	3.57692
0.0678	3.57724
0.06785	3.57789
0.0679	3.57886
0.06795	3.57919
0.068	3.57984
0.06805	3.58049
0.0681	3.58113
0.06815	3.58211
0.0682	3.58276
0.06825	3.58341
0.0683	3.58406
0.06835	3.5847
0.0684	3.58535
0.06845	3.586
0.0685	3.58698
0.06855	3.58698
0.0686	3.58763
0.06865	3.5886
0.0687	3.5886
0.06875	3.58925
0.0688	3.58957
0.06885	3.58957
0.0689	3.59022
0.06895	3.59022
0.069	3.59022
0.06905	3.59055
0.0691	3.59087
0.06915	3.59087
0.0692	3.59055
0.06925	3.59087
0.0693	3.59087
0.06935	3.59087
0.0694	3.59055
0.06945	3.59055
0.0695	3.59055
0.06955	3.59087
0.0696	3.59055
0.06965	3.59055
0.0697	3.59022
0.06975	3.5912
0.0698	3.59087
0.06985	3.5912
0.0699	3.5912
0.06995	3.59152
0.07	3.59184
0.07005	3.59184
0.0701	3.59184
0.07015	3.59184
0.0702	3.59217
0.07025	3.59314
0.0703	3.59314
0.07035	3.59347
0.0704	3.59347
0.07045	3.59412
0.0705	3.59412
0.07055	3.59509
0.0706	3.59541
0.07065	3.59606
0.0707	3.59671
0.07075	3.59704
0.0708	3.59769
0.07085	3.59801
0.0709	3.59866
0.07095	3.59898
0.071	3.59963
0.07105	3.60028
0.0711	3.60093
0.07115	3.60158
0.0712	3.60288
0.07125	3.60353
0.0713	3.60385
0.07135	3.60548
0.0714	3.60677
0.07145	3.6071
0.0715	3.60872
0.07155	3.60969
0.0716	3.61067
0.07165	3.61229
0.0717	3.61294
0.07175	3.61424
0.0718	3.61521
0.07185	3.61586
0.0719	3.61651
0.07195	3.61748
0.072	3.61846
0.07205	3.61943
0.0721	3.61976
0.07215	3.62008
0.0722	3.62138
0.07225	3.6217
0.0723	3.62235
0.07235	3.62235
0.0724	3.62333
0.07245	3.62397
0.0725	3.62397
0.07255	3.62462
0.0726	3.6256
0.07265	3.62592
0.0727	3.62657
0.07275	3.62722
0.0728	3.62754
0.07285	3.62852
0.0729	3.62884
0.07295	3.62949
0.073	3.62949
0.07305	3.63047
0.0731	3.63047
0.07315	3.63144
0.0732	3.63209
0.07325	3.63209
0.0733	3.63274
0.07335	3.63306
0.0734	3.63371
0.07345	3.63371
0.0735	3.63404
0.07355	3.63468
0.0736	3.63533
0.07365	3.63566
0.0737	3.63598
0.07375	3.63631
0.0738	3.63728
0.07385	3.63728
0.0739	3.63825
0.07395	3.63858
0.074	3.63858
0.07405	3.63923
0.0741	3.63955
0.07415	3.63988
0.0742	3.63988
0.07425	3.64053
0.0743	3.64053
0.07435	3.6402
0.0744	3.64085
0.07445	3.64085
0.0745	3.64085
0.07455	3.64085
0.0746	3.64085
0.07465	3.64053
0.0747	3.64053
0.07475	3.64085
0.0748	3.64053
0.07485	3.6402
0.0749	3.64053
0.07495	3.64053
0.075	3.64085
0.07505	3.64085
0.0751	3.64085
0.07515	3.64118
0.0752	3.64118
0.07525	3.6415
0.0753	3.6415
0.07535	3.64215
0.0754	3.64247
0.07545	3.64312
0.0755	3.6441
0.07555	3.64474
0.0756	3.64507
0.07565	3.64572
0.0757	3.64604
0.07575	3.64669
0.0758	3.64734
0.07585	3.64799
0.0759	3.64864
0.07595	3.64831
0.076	3.64929
0.07605	3.64961
0.0761	3.64994
0.07615	3.64994
0.0762	3.64961
0.07625	3.64994
0.0763	3.64961
0.07635	3.64961
0.0764	3.64994
0.07645	3.64961
0.0765	3.64994
0.07655	3.64961
0.0766	3.64961
0.07665	3.64994
0.0767	3.65026
0.07675	3.65026
0.0768	3.65059
0.07685	3.65091
0.0769	3.65124
0.07695	3.65188
0.077	3.65221
0.07705	3.65253
0.0771	3.65286
0.07715	3.65383
0.0772	3.65416
0.07725	3.65448
0.0773	3.65513
0.07735	3.65578
0.0774	3.65675
0.07745	3.6574
0.0775	3.65805
0.07755	3.6587
0.0776	3.65902
0.07765	3.65935
0.0777	3.66032
0.07775	3.66032
0.0778	3.66097
0.07785	3.66097
0.0779	3.6613
0.07795	3.66195
0.078	3.66227
0.07805	3.66195
0.0781	3.66292
0.07815	3.66259
0.0782	3.66227
0.07825	3.66259
0.0783	3.66259
0.07835	3.66292
0.0784	3.66324
0.07845	3.66292
0.0785	3.66324
0.07855	3.66389
0.0786	3.66357
0.07865	3.66324
0.0787	3.66389
0.07875	3.66422
0.0788	3.66454
0.07885	3.66487
0.0789	3.66552
0.07895	3.66584
0.079	3.66649
0.07905	3.66616
0.0791	3.66714
0.07915	3.66779
0.0792	3.66844
0.07925	3.66876
0.0793	3.66973
0.07935	3.66973
0.0794	3.67038
0.07945	3.67038
0.0795	3.67071
0.07955	3.67103
0.0796	3.67168
0.07965	3.67168
0.0797	3.67201
0.07975	3.67168
0.0798	3.67201
0.07985	3.67233
0.0799	3.67266
0.07995	3.67266
0.08	3.6733
0.08005	3.67298
0.0801	3.6733
0.08015	3.6733
0.0802	3.6733
0.08025	3.67363
0.0803	3.6733
0.08035	3.6733
0.0804	3.67395
0.08045	3.67428
0.0805	3.67428
0.08055	3.6746
0.0806	3.67493
0.08065	3.67493
0.0807	3.67525
0.08075	3.67525
0.0808	3.67623
0.08085	3.67623
0.0809	3.6772
0.08095	3.67817
0.081	3.67882
0.08105	3.67915
0.0811	3.67947
0.08115	3.68012
0.0812	3.68012
0.08125	3.68077
0.0813	3.68174
0.08135	3.68142
0.0814	3.68207
0.08145	3.68304
0.0815	3.68304
0.08155	3.68369
0.0816	3.68401
0.08165	3.68499
0.0817	3.68499
0.08175	3.68564
0.0818	3.68629
0.08185	3.68661
0.0819	3.68694
0.08195	3.68726
0.082	3.68758
0.08205	3.68791
0.0821	3.68823
0.08215	3.68888
0.0822	3.68921
0.08225	3.68953
0.0823	3.68921
0.08235	3.68986
0.0824	3.69018
0.08245	3.69115
0.0825	3.69115
0.08255	3.6918
0.0826	3.6918
0.08265	3.69213
0.0827	3.69245
0.08275	3.69278
0.0828	3.69245
0.08285	3.6931
0.0829	3.6931
0.08295	3.6931
0.083	3.69343
0.08305	3.69408
0.0831	3.69375
0.08315	3.69408
0.0832	3.69472
0.08325	3.6944
0.0833	3.69537
0.08335	3.69537
0.0834	3.6957
0.08345	3.69635
0.0835	3.69667
0.08355	3.697
0.0836	3.69732
0.08365	3.69797
0.0837	3.69862
0.08375	3.69894
0.0838	3.69927
0.08385	3.69927
0.0839	3.69959
0.08395	3.70024
0.084	3.70089
0.08405	3.70089
0.0841	3.70154
0.08415	3.70154
0.0842	3.70186
0.08425	3.70251
0.0843	3.70284
0.08435	3.70251
0.0844	3.70284
0.08445	3.70349
0.0845	3.70381
0.08455	3.70349
0.0846	3.70414
0.08465	3.70479
0.0847	3.70446
0.08475	3.70479
0.0848	3.70479
0.08485	3.70511
0.0849	3.70543
0.08495	3.70608
0.085	3.70608
0.08505	3.70641
0.0851	3.70673
0.08515	3.70673
0.0852	3.70673
0.08525	3.70738
0.0853	3.70738
0.08535	3.70706
0.0854	3.70738
0.08545	3.70706
0.0855	3.70706
0.08555	3.70771
0.0856	3.70706
0.08565	3.70706
0.0857	3.70738
0.08575	3.70706
0.0858	3.70706
0.08585	3.70738
0.0859	3.70706
0.08595	3.70771
0.086	3.70803
0.08605	3.70803
0.0861	3.70868
0.08615	3.709
0.0862	3.709
0.08625	3.709
0.0863	3.70933
0.08635	3.7103
0.0864	3.7103
0.08645	3.71128
0.0865	3.71193
0.08655	3.71225
0.0866	3.7129
0.08665	3.71322
0.0867	3.71387
0.08675	3.71452
0.0868	3.71517
0.08685	3.71582
0.0869	3.71647
0.08695	3.71712
0.087	3.71809
0.08705	3.71874
0.0871	3.71971
0.08715	3.72069
0.0872	3.72101
0.08725	3.72134
0.0873	3.72199
0.08735	3.72328
0.0874	3.72328
0.08745	3.72393
0.0875	3.72458
0.08755	3.72491
0.0876	3.72588
0.08765	3.72588
0.0877	3.72653
0.08775	3.72685
0.0878	3.7275
0.08785	3.72783
0.0879	3.72783
0.08795	3.72815
0.088	3.72848
0.08805	3.72913
0.0881	3.72913
0.08815	3.72913
0.0882	3.72978
0.08825	3.72978
0.0883	3.7301
0.08835	3.72978
0.0884	3.73075
0.08845	3.73075
0.0885	3.7314
0.08855	3.7314
0.0886	3.7314
0.08865	3.73205
0.0887	3.73237
0.08875	3.73302
0.0888	3.73302
0.08885	3.73335
0.0889	3.73399
0.08895	3.73432
0.089	3.73464
0.08905	3.73562
0.0891	3.73562
0.08915	3.73627
0.0892	3.73692
0.08925	3.73756
0.0893	3.73821
0.08935	3.73854
0.0894	3.73886
0.08945	3.73984
0.0895	3.73951
0.08955	3.74049
0.0896	3.74113
0.08965	3.74178
0.0897	3.74178
0.08975	3.74243
0.0898	3.74276
0.08985	3.74308
0.0899	3.74373
0.08995	3.74373
0.09	3.74406
0.09005	3.74406
0.0901	3.74438
0.09015	3.74438
0.0902	3.7447
0.09025	3.74438
0.0903	3.7447
0.09035	3.7447
0.0904	3.7447
0.09045	3.7447
0.0905	3.74438
0.09055	3.74438
0.0906	3.74438
0.09065	3.74438
0.0907	3.7447
0.09075	3.74503
0.0908	3.74535
0.09085	3.74535
0.0909	3.74665
0.09095	3.74698
0.091	3.7473
0.09105	3.7486
0.0911	3.74892
0.09115	3.74957
0.0912	3.75055
0.09125	3.75087
0.0913	3.75217
0.09135	3.75282
0.0914	3.75412
0.09145	3.75444
0.0915	3.75509
0.09155	3.75574
0.0916	3.75704
0.09165	3.75769
0.0917	3.75834
0.09175	3.75931
0.0918	3.75996
0.09185	3.76028
0.0919	3.76126
0.09195	3.76191
0.092	3.76288
0.09205	3.76385
0.0921	3.76418
0.09215	3.76515
0.0922	3.76548
0.09225	3.76645
0.0923	3.7671
0.09235	3.76742
0.0924	3.76807
0.09245	3.76905
0.0925	3.76937
0.09255	3.77002
0.0926	3.77067
0.09265	3.77132
0.0927	3.77164
0.09275	3.77229
0.0928	3.77294
0.09285	3.77359
0.0929	3.77391
0.09295	3.77456
0.093	3.77489
0.09305	3.77489
0.0931	3.77521
0.09315	3.77554
0.0932	3.77586
0.09325	3.77586
0.0933	3.77619
0.09335	3.77651
0.0934	3.77619
0.09345	3.77651
0.0935	3.77651
0.09355	3.77683
0.0936	3.77683
0.09365	3.77683
0.0937	3.77683
0.09375	3.77683
0.0938	3.77683
0.09385	3.77651
0.0939	3.77683
0.09395	3.77683
0.094	3.77619
0.09405	3.77586
0.0941	3.77619
0.09415	3.77619
0.0942	3.77619
0.09425	3.77586
0.0943	3.77586
0.09435	3.77619
0.0944	3.77619
0.09445	3.77619
0.0945	3.77619
0.09455	3.77651
0.0946	3.77651
0.09465	3.77683
0.0947	3.77683
0.09475	3.77683
0.0948	3.77716
0.09485	3.77716
0.0949	3.77716
0.09495	3.77748
0.095	3.77748
0.09505	3.77781
0.0951	3.77813
0.09515	3.77813
0.0952	3.77813
0.09525	3.77813
0.0953	3.77878
0.09535	3.77911
0.0954	3.77943
0.09545	3.77943
0.0955	3.7804
0.09555	3.78008
0.0956	3.78105
0.09565	3.78105
0.0957	3.7817
0.09575	3.78235
0.0958	3.78268
0.09585	3.78333
0.0959	3.78397
0.09595	3.78462
0.096	3.7856
0.09605	3.78592
0.0961	3.7856
0.09615	3.78657
0.0962	3.78722
0.09625	3.78754
0.0963	3.78819
0.09635	3.78917
0.0964	3.78917
0.09645	3.78982
0.0965	3.79014
0.09655	3.79047
0.0966	3.79079
0.09665	3.79111
0.0967	3.79176
0.09675	3.79209
0.0968	3.79241
0.09685	3.79274
0.0969	3.79306
0.09695	3.79339
0.097	3.79371
0.09705	3.79436
0.0971	3.79436
0.09715	3.79468
0.0972	3.79501
0.09725	3.79501
0.0973	3.79468
0.09735	3.79468
0.0974	3.79468
0.09745	3.79436
0.0975	3.79468
0.09755	3.79436
0.0976	3.79436
0.09765	3.79404
0.0977	3.79404
0.09775	3.79404
0.0978	3.79436
0.09785	3.79468
0.0979	3.79501
0.09795	3.79468
0.098	3.79533
0.09805	3.79533
0.0981	3.79598
0.09815	3.79663
0.0982	3.79696
0.09825	3.79728
0.0983	3.79793
0.09835	3.79825
0.0984	3.7989
0.09845	3.79955
0.0985	3.8002
0.09855	3.80085
0.0986	3.80085
0.09865	3.80182
0.0987	3.8028
0.09875	3.80312
0.0988	3.80377
0.09885	3.80442
0.0989	3.80507
0.09895	3.80539
0.099	3.80637
0.09905	3.80702
[truncated: 5,812 more rows]
