# Supplementary material for: An evolutionarily conserved glycine-tyrosine motif forms a folding core in outer membrane proteins
Source: PLoS One. 2017 Aug 3;12(8):e0182016. doi: 10.1371/journal.pone.0182016 (PMC5542473; doi:10.1371/journal.pone.0182016)
Supplement: S1 File — (ZIP) [file pone.0182016.s001.zip › OmpX stopflow RAW data/OmpX WT 4/ompx_wt_ch1_019.bka]

BIO-KINE ASCII FILE
_COMMENT	External device
_COMMENT	Kinetics measurement
_COMMENT	Y Unit : Volt, X Unit : s
_COMMENT	Timebase 1 = .00005 s 5001 pts
_COMMENT	Timebase 2 = .001 s 2749 pts
_COMMENT	Timebase 3 = .5 s 44 pts
_SFM	SFM-300 /S Advanced mode
_SFM	Ratio : S1: 950, S2: 950, S3: 100
_SFM	Content : S1: , S2: , S3:
_SFM	Concentration : S1: , S2: , S3:
_SFM	Total volume : 422 �l Flow : 14 mL/s
_SFM	Acquisition start : 10 ms before stop
_SFM	cuve=FC-08, s1=10 ml , s2=10 ml , s3=1.9 ml
_UNITX	s
_UNITY	Volt
_DELTAX	0
_DATA
1e-300	2.48223
5e-5	2.49813
1e-4	2.51501
1.5e-4	2.53189
2e-4	2.54974
2.5e-4	2.56759
3e-4	2.58576
3.5e-4	2.60393
4e-4	2.62243
4.5e-4	2.64126
5e-4	2.65976
5.5e-4	2.67825
6e-4	2.69708
6.5e-4	2.71525
7e-4	2.73343
7.5e-4	2.75095
8e-4	2.7688
8.5e-4	2.786
9e-4	2.80255
9.5e-4	2.81878
0.001	2.83468
0.00105	2.85026
0.0011	2.86422
0.00115	2.87915
0.0012	2.8918
0.00125	2.90381
0.0013	2.91485
0.00135	2.92523
0.0014	2.93432
0.00145	2.94211
0.0015	2.94925
0.00155	2.95444
0.0016	2.95898
0.00165	2.96191
0.0017	2.96385
0.00175	2.96385
0.0018	2.96255
0.00185	2.95996
0.0019	2.95639
0.00195	2.95152
0.002	2.94503
0.00205	2.93692
0.0021	2.92848
0.00215	2.91874
0.0022	2.90803
0.00225	2.89635
0.0023	2.88369
0.00235	2.87038
0.0024	2.8574
0.00245	2.84312
0.0025	2.82884
0.00255	2.81359
0.0026	2.79898
0.00265	2.78341
0.0027	2.76815
0.00275	2.7529
0.0028	2.73797
0.00285	2.72304
0.0029	2.70844
0.00295	2.69351
0.003	2.67955
0.00305	2.6656
0.0031	2.65262
0.00315	2.63931
0.0032	2.62763
0.00325	2.61529
0.0033	2.60426
0.00335	2.5942
0.0034	2.58446
0.00345	2.57537
0.0035	2.56661
0.00355	2.55947
0.0036	2.55298
0.00365	2.54779
0.0037	2.54325
0.00375	2.53968
0.0038	2.53805
0.00385	2.53675
0.0039	2.53675
0.00395	2.53773
0.004	2.54
0.00405	2.54325
0.0041	2.54811
0.00415	2.55331
0.0042	2.5598
0.00425	2.56791
0.0043	2.57635
0.00435	2.58544
0.0044	2.5955
0.00445	2.60621
0.0045	2.61724
0.00455	2.62892
0.0046	2.64126
0.00465	2.65359
0.0047	2.66592
0.00475	2.67858
0.0048	2.69124
0.00485	2.70487
0.0049	2.71785
0.00495	2.73018
0.005	2.74316
0.00505	2.7555
0.0051	2.76718
0.00515	2.77951
0.0052	2.79087
0.00525	2.80191
0.0053	2.81229
0.00535	2.82235
0.0054	2.83209
0.00545	2.84053
0.0055	2.84864
0.00555	2.85643
0.0056	2.86422
0.00565	2.87071
0.0057	2.8759
0.00575	2.88207
0.0058	2.88661
0.00585	2.89083
0.0059	2.89505
0.00595	2.89862
0.006	2.90187
0.00605	2.90414
0.0061	2.90641
0.00615	2.90803
0.0062	2.91063
0.00625	2.91193
0.0063	2.91387
0.00635	2.91517
0.0064	2.91679
0.00645	2.91777
0.0065	2.91939
0.00655	2.92069
0.0066	2.92231
0.00665	2.92393
0.0067	2.92523
0.00675	2.92556
0.0068	2.92718
0.00685	2.9275
0.0069	2.92848
0.00695	2.92848
0.007	2.92815
0.00705	2.9275
0.0071	2.92653
0.00715	2.92523
0.0072	2.92361
0.00725	2.92166
0.0073	2.91842
0.00735	2.91647
0.0074	2.9129
0.00745	2.90998
0.0075	2.90608
0.00755	2.90187
0.0076	2.89732
0.00765	2.8931
0.0077	2.88759
0.00775	2.88272
0.0078	2.87688
0.00785	2.87071
0.0079	2.86454
0.00795	2.85773
0.008	2.85059
0.00805	2.84345
0.0081	2.83566
0.00815	2.82754
0.0082	2.81976
0.00825	2.81099
0.0083	2.80288
0.00835	2.79477
0.0084	2.786
0.00845	2.77724
0.0085	2.7688
0.00855	2.76004
0.0086	2.7516
0.00865	2.74284
0.0087	2.73473
0.00875	2.72564
0.0088	2.7172
0.00885	2.70844
0.0089	2.7
0.00895	2.69189
0.009	2.68377
0.00905	2.67598
0.0091	2.66884
0.00915	2.6617
0.0092	2.65489
0.00925	2.6484
0.0093	2.64223
0.00935	2.63671
0.0094	2.63217
0.00945	2.62665
0.0095	2.62211
0.00955	2.61854
0.0096	2.61529
0.00965	2.61205
0.0097	2.60913
0.00975	2.60686
0.0098	2.60523
0.00985	2.60361
0.0099	2.60231
0.00995	2.60199
0.01	2.60231
0.01005	2.60264
0.0101	2.60361
0.01015	2.60523
0.0102	2.60783
0.01025	2.61075
0.0103	2.61497
0.01035	2.61854
0.0104	2.62341
0.01045	2.62892
0.0105	2.63509
0.01055	2.64158
0.0106	2.6484
0.01065	2.65586
0.0107	2.66398
0.01075	2.67209
0.0108	2.68118
0.01085	2.69059
0.0109	2.70097
0.01095	2.71071
0.011	2.72174
0.01105	2.7331
0.0111	2.74446
0.01115	2.75647
0.0112	2.76848
0.01125	2.78114
0.0113	2.79379
0.01135	2.80645
0.0114	2.81911
0.01145	2.83209
0.0115	2.84475
0.01155	2.8574
0.0116	2.87006
0.01165	2.88174
0.0117	2.89408
0.01175	2.90544
0.0118	2.91679
0.01185	2.9275
0.0119	2.93756
0.01195	2.94763
0.012	2.95671
0.01205	2.9658
0.0121	2.97424
0.01215	2.98203
0.0122	2.98917
0.01225	2.99598
0.0123	3.00247
0.01235	3.00767
0.0124	3.01318
0.01245	3.01805
0.0125	3.02227
0.01255	3.02617
0.0126	3.03006
0.01265	3.03298
0.0127	3.0359
0.01275	3.0385
0.0128	3.04109
0.01285	3.04337
0.0129	3.04499
0.01295	3.04726
0.013	3.04823
0.01305	3.05051
0.0131	3.0518
0.01315	3.0531
0.0132	3.05408
0.01325	3.05505
0.0133	3.05635
0.01335	3.05765
0.0134	3.05894
0.01345	3.05959
0.0135	3.06122
0.01355	3.06251
0.0136	3.06316
0.01365	3.06446
0.0137	3.06511
0.01375	3.06608
0.0138	3.06673
0.01385	3.06771
0.0139	3.06836
0.01395	3.06933
0.014	3.06998
0.01405	3.07063
0.0141	3.07095
0.01415	3.0716
0.0142	3.07257
0.01425	3.07257
0.0143	3.07322
0.01435	3.07387
0.0144	3.07485
0.01445	3.0755
0.0145	3.07614
0.01455	3.07647
0.0146	3.07679
0.01465	3.07712
0.0147	3.07777
0.01475	3.07842
0.0148	3.07907
0.01485	3.07939
0.0149	3.07971
0.01495	3.08036
0.015	3.08036
0.01505	3.08069
0.0151	3.08069
0.01515	3.08101
0.0152	3.08101
0.01525	3.08101
0.0153	3.08134
0.01535	3.08134
0.0154	3.08166
0.01545	3.08166
0.0155	3.08199
0.01555	3.08166
0.0156	3.08134
0.01565	3.08134
0.0157	3.08134
0.01575	3.08101
0.0158	3.08101
0.01585	3.08069
0.0159	3.08036
0.01595	3.08036
0.016	3.08036
0.01605	3.08036
0.0161	3.07971
0.01615	3.08004
0.0162	3.07971
0.01625	3.08004
0.0163	3.08004
0.01635	3.08004
0.0164	3.08069
0.01645	3.08069
0.0165	3.08134
0.01655	3.08166
0.0166	3.08231
0.01665	3.08231
0.0167	3.08296
0.01675	3.08361
0.0168	3.08393
0.01685	3.08458
0.0169	3.08458
0.01695	3.08523
0.017	3.08588
0.01705	3.08621
0.0171	3.08718
0.01715	3.08783
0.0172	3.08848
0.01725	3.08913
0.0173	3.0901
0.01735	3.09042
0.0174	3.09075
0.01745	3.09172
0.0175	3.09237
0.01755	3.09335
0.0176	3.09335
0.01765	3.09432
0.0177	3.09529
0.01775	3.09562
0.0178	3.09627
0.01785	3.09724
0.0179	3.09724
0.01795	3.09854
0.018	3.09919
0.01805	3.09984
0.0181	3.10081
0.01815	3.10178
0.0182	3.10211
0.01825	3.10276
0.0183	3.10373
0.01835	3.10406
0.0184	3.1047
0.01845	3.10535
0.0185	3.106
0.01855	3.10633
0.0186	3.1073
0.01865	3.10763
0.0187	3.10827
0.01875	3.1086
0.0188	3.10892
0.01885	3.10892
0.0189	3.10957
0.01895	3.1099
0.019	3.11022
0.01905	3.11022
0.0191	3.11022
0.01915	3.11055
0.0192	3.11087
0.01925	3.11087
0.0193	3.1112
0.01935	3.11087
0.0194	3.1112
0.01945	3.1112
0.0195	3.11184
0.01955	3.1112
0.0196	3.1112
0.01965	3.11152
0.0197	3.11184
0.01975	3.11184
0.0198	3.11184
0.01985	3.11249
0.0199	3.11314
0.01995	3.11217
0.02	3.11249
0.02005	3.11249
0.0201	3.11282
0.02015	3.11314
0.0202	3.11347
0.02025	3.11379
0.0203	3.11347
0.02035	3.11412
0.0204	3.11412
0.02045	3.11444
0.0205	3.11541
0.02055	3.11477
0.0206	3.11541
0.02065	3.11509
0.0207	3.11574
0.02075	3.11639
0.0208	3.11639
0.02085	3.11671
0.0209	3.11704
0.02095	3.11769
0.021	3.11801
0.02105	3.11866
0.0211	3.11931
0.02115	3.11996
0.0212	3.12093
0.02125	3.12191
0.0213	3.12255
0.02135	3.1232
0.0214	3.12418
0.02145	3.12515
0.0215	3.12612
0.02155	3.12645
0.0216	3.12807
0.02165	3.12872
0.0217	3.13002
0.02175	3.13099
0.0218	3.13132
0.02185	3.13262
0.0219	3.13326
0.02195	3.13391
0.022	3.13489
0.02205	3.13586
0.0221	3.13651
0.02215	3.13683
0.0222	3.13683
0.02225	3.13781
0.0223	3.13781
0.02235	3.13846
0.0224	3.13943
0.02245	3.13911
0.0225	3.13943
0.02255	3.13976
0.0226	3.14008
0.02265	3.1404
0.0227	3.14073
0.02275	3.14105
0.0228	3.14138
0.02285	3.14203
0.0229	3.14203
0.02295	3.143
0.023	3.14333
0.02305	3.14333
0.0231	3.14397
0.02315	3.1443
0.0232	3.14495
0.02325	3.14495
0.0233	3.14527
0.02335	3.1456
0.0234	3.1456
0.02345	3.1456
0.0235	3.14592
0.02355	3.1456
0.0236	3.1456
0.02365	3.14592
0.0237	3.14592
0.02375	3.14592
0.0238	3.14592
0.02385	3.14592
0.0239	3.14657
0.02395	3.14625
0.024	3.14625
0.02405	3.14657
0.0241	3.14657
0.02415	3.1469
0.0242	3.14722
0.02425	3.14787
0.0243	3.14787
0.02435	3.14819
0.0244	3.14852
0.02445	3.14884
0.0245	3.14949
0.02455	3.15014
0.0246	3.15047
0.02465	3.15111
0.0247	3.15176
0.02475	3.15241
0.0248	3.15339
0.02485	3.15436
0.0249	3.15501
0.02495	3.15598
0.025	3.15631
0.02505	3.15793
0.0251	3.15858
0.02515	3.15955
0.0252	3.15988
0.02525	3.16118
0.0253	3.1615
0.02535	3.16247
0.0254	3.1628
0.02545	3.1641
0.0255	3.16475
0.02555	3.16475
0.0256	3.16539
0.02565	3.16604
0.0257	3.16604
0.02575	3.16604
0.0258	3.16637
0.02585	3.16604
0.0259	3.16604
0.02595	3.16669
0.026	3.16572
0.02605	3.16539
0.0261	3.16539
0.02615	3.16475
0.0262	3.16475
0.02625	3.16507
0.0263	3.16475
0.02635	3.16507
0.0264	3.16475
0.02645	3.16539
0.0265	3.16507
0.02655	3.16572
0.0266	3.16604
0.02665	3.16669
0.0267	3.16669
0.02675	3.16767
0.0268	3.16767
0.02685	3.16864
0.0269	3.16896
0.02695	3.16929
0.027	3.17026
0.02705	3.17059
0.0271	3.17124
0.02715	3.17156
0.0272	3.17221
0.02725	3.17253
0.0273	3.17286
0.02735	3.17351
0.0274	3.17383
0.02745	3.17383
0.0275	3.17383
0.02755	3.17481
0.0276	3.17448
0.02765	3.17513
0.0277	3.17546
0.02775	3.17546
0.0278	3.17546
0.02785	3.1761
0.0279	3.17643
0.02795	3.17643
0.028	3.17708
0.02805	3.17773
0.0281	3.17805
0.02815	3.17903
0.0282	3.17935
0.02825	3.18032
0.0283	3.18097
0.02835	3.18162
0.0284	3.1826
0.02845	3.18324
0.0285	3.18454
0.02855	3.18552
0.0286	3.18649
0.02865	3.18746
0.0287	3.18876
0.02875	3.18941
0.0288	3.19038
0.02885	3.19136
0.0289	3.19233
0.02895	3.19298
0.029	3.19363
0.02905	3.19493
0.0291	3.19525
0.02915	3.1959
0.0292	3.19655
0.02925	3.19655
0.0293	3.1972
0.02935	3.19785
0.0294	3.19817
0.02945	3.19785
0.0295	3.19817
0.02955	3.1985
0.0296	3.19915
0.02965	3.19947
0.0297	3.20012
0.02975	3.20044
0.0298	3.20044
0.02985	3.20077
0.0299	3.20077
0.02995	3.20174
0.03	3.20174
0.03005	3.20239
0.0301	3.20239
0.03015	3.20272
0.0302	3.20272
0.03025	3.20304
0.0303	3.20304
0.03035	3.20304
0.0304	3.20337
0.03045	3.20369
0.0305	3.20369
0.03055	3.20369
0.0306	3.20304
0.03065	3.20337
0.0307	3.20304
0.03075	3.20304
0.0308	3.20304
0.03085	3.20337
0.0309	3.20337
0.03095	3.20337
0.031	3.20337
0.03105	3.20369
0.0311	3.20401
0.03115	3.20466
0.0312	3.20499
0.03125	3.20531
0.0313	3.20564
0.03135	3.20629
0.0314	3.20694
0.03145	3.20758
0.0315	3.20823
0.03155	3.20921
0.0316	3.21018
0.03165	3.21083
0.0317	3.21148
0.03175	3.21245
0.0318	3.2131
0.03185	3.21375
0.0319	3.21472
0.03195	3.21537
0.032	3.21602
0.03205	3.21667
0.0321	3.217
0.03215	3.21797
0.0322	3.21829
0.03225	3.21862
0.0323	3.21894
0.03235	3.21959
0.0324	3.21992
0.03245	3.22057
0.0325	3.22122
0.03255	3.22122
0.0326	3.22186
0.03265	3.22219
0.0327	3.22251
0.03275	3.22316
0.0328	3.22381
0.03285	3.22414
0.0329	3.22446
0.03295	3.22511
0.033	3.22511
0.03305	3.22641
0.0331	3.22673
0.03315	3.22706
0.0332	3.22771
0.03325	3.22803
0.0333	3.22803
0.03335	3.22868
0.0334	3.229
0.03345	3.22933
0.0335	3.229
0.03355	3.22965
0.0336	3.22965
0.03365	3.22965
0.0337	3.22933
0.03375	3.22998
0.0338	3.229
0.03385	3.22933
0.0339	3.229
0.03395	3.229
0.034	3.22868
0.03405	3.229
0.0341	3.22868
0.03415	3.22868
0.0342	3.229
0.03425	3.22868
0.0343	3.22836
0.03435	3.22933
0.0344	3.229
0.03445	3.22933
0.0345	3.22933
0.03455	3.22965
0.0346	3.22965
0.03465	3.2303
0.0347	3.23095
0.03475	3.2316
0.0348	3.2316
0.03485	3.23257
0.0349	3.23355
0.03495	3.23387
0.035	3.23485
0.03505	3.23582
0.0351	3.23647
0.03515	3.23777
0.0352	3.23874
0.03525	3.23939
0.0353	3.24101
0.03535	3.24166
0.0354	3.24296
0.03545	3.24393
0.0355	3.24491
0.03555	3.24588
0.0356	3.24621
0.03565	3.24685
0.0357	3.24783
0.03575	3.24815
0.0358	3.24815
0.03585	3.24848
0.0359	3.2488
0.03595	3.2488
0.036	3.24913
0.03605	3.24945
0.0361	3.24945
0.03615	3.2501
0.0362	3.2501
0.03625	3.25075
0.0363	3.25107
0.03635	3.2514
0.0364	3.25172
0.03645	3.25237
0.0365	3.25302
0.03655	3.25399
0.0366	3.25432
0.03665	3.25497
0.0367	3.25594
0.03675	3.25627
0.0368	3.25724
0.03685	3.25756
0.0369	3.25854
0.03695	3.25886
0.037	3.25951
0.03705	3.26016
0.0371	3.26049
0.03715	3.26146
0.0372	3.26178
0.03725	3.26243
0.0373	3.26341
0.03735	3.26373
0.0374	3.2647
0.03745	3.26568
0.0375	3.266
0.03755	3.26633
0.0376	3.2673
0.03765	3.26763
0.0377	3.26795
0.03775	3.26892
0.0378	3.26957
0.03785	3.27022
0.0379	3.27087
0.03795	3.2712
0.038	3.27152
0.03805	3.27217
0.0381	3.27282
0.03815	3.27314
0.0382	3.27314
0.03825	3.27412
0.0383	3.27444
0.03835	3.27509
0.0384	3.27541
0.03845	3.27639
0.0385	3.27639
0.03855	3.27671
0.0386	3.27769
0.03865	3.27801
0.0387	3.27834
0.03875	3.27931
0.0388	3.27996
0.03885	3.28028
0.0389	3.28093
0.03895	3.28093
0.039	3.28158
0.03905	3.28191
0.0391	3.28191
0.03915	3.28223
0.0392	3.28288
0.03925	3.2832
0.0393	3.2832
0.03935	3.2832
0.0394	3.28385
0.03945	3.28418
0.0395	3.2845
0.03955	3.2845
0.0396	3.28483
0.03965	3.28483
0.0397	3.28515
0.03975	3.2845
0.0398	3.28483
0.03985	3.28515
0.0399	3.28483
0.03995	3.28483
0.04	3.28515
0.04005	3.28548
0.0401	3.28515
0.04015	3.28515
0.0402	3.28548
0.04025	3.28548
0.0403	3.28548
0.04035	3.2858
0.0404	3.28612
0.04045	3.28645
0.0405	3.2871
0.04055	3.2871
0.0406	3.28775
0.04065	3.28807
0.0407	3.2884
0.04075	3.28807
0.0408	3.28872
0.04085	3.28937
0.0409	3.28969
0.04095	3.29002
0.041	3.29034
0.04105	3.29067
0.0411	3.29164
0.04115	3.29197
0.0412	3.29262
0.04125	3.29262
0.0413	3.29326
0.04135	3.29326
0.0414	3.29391
0.04145	3.29456
0.0415	3.29521
0.04155	3.29521
0.0416	3.29586
0.04165	3.29619
0.0417	3.29651
0.04175	3.29683
0.0418	3.29683
0.04185	3.29716
0.0419	3.29781
0.04195	3.29846
0.042	3.29911
0.04205	3.29943
0.0421	3.30008
0.04215	3.30073
0.0422	3.30138
0.04225	3.3017
0.0423	3.30268
0.04235	3.30397
0.0424	3.30397
0.04245	3.30527
0.0425	3.30592
0.04255	3.30657
0.0426	3.30754
0.04265	3.30819
0.0427	3.30852
0.04275	3.30982
0.0428	3.31079
0.04285	3.31144
0.0429	3.31274
0.04295	3.31371
0.043	3.31436
0.04305	3.31501
0.0431	3.31631
0.04315	3.31696
0.0432	3.31793
0.04325	3.31858
0.0433	3.31955
0.04335	3.32053
0.0434	3.32118
0.04345	3.32215
0.0435	3.32247
0.04355	3.3228
0.0436	3.32345
0.04365	3.3241
0.0437	3.32507
0.04375	3.32507
0.0438	3.32572
0.04385	3.32637
0.0439	3.32702
0.04395	3.32734
0.044	3.32832
0.04405	3.32864
0.0441	3.32864
0.04415	3.32896
0.0442	3.32929
0.04425	3.32994
0.0443	3.32961
0.04435	3.32961
0.0444	3.32961
0.04445	3.32994
0.0445	3.32994
0.04455	3.32994
0.0446	3.32961
0.04465	3.32929
0.0447	3.32929
0.04475	3.32896
0.0448	3.32896
0.04485	3.32896
0.0449	3.32799
0.04495	3.32832
0.045	3.32799
0.04505	3.32767
0.0451	3.32734
0.04515	3.32734
0.0452	3.32702
0.04525	3.32702
0.0453	3.32702
0.04535	3.32669
0.0454	3.32734
0.04545	3.32734
0.0455	3.32767
0.04555	3.32799
0.0456	3.32832
0.04565	3.32832
0.0457	3.32864
0.04575	3.32929
0.0458	3.32994
0.04585	3.33026
0.0459	3.33059
0.04595	3.33156
0.046	3.33221
0.04605	3.33188
0.0461	3.33318
0.04615	3.33351
0.0462	3.33448
0.04625	3.33481
0.0463	3.33513
0.04635	3.33578
0.0464	3.33578
0.04645	3.33675
0.0465	3.33708
0.04655	3.33773
0.0466	3.33805
0.04665	3.3387
0.0467	3.33935
0.04675	3.34
0.0468	3.34065
0.04685	3.3413
0.0469	3.34162
0.04695	3.34227
0.047	3.34357
0.04705	3.34422
0.0471	3.34519
0.04715	3.34616
0.0472	3.34714
0.04725	3.34779
0.0473	3.34844
0.04735	3.34909
0.0474	3.35071
0.04745	3.35071
0.0475	3.35233
0.04755	3.35298
0.0476	3.35363
0.04765	3.35395
0.0477	3.35493
0.04775	3.3559
0.0478	3.35687
0.04785	3.35752
0.0479	3.3585
0.04795	3.35882
0.048	3.3598
0.04805	3.36012
0.0481	3.36044
0.04815	3.36109
0.0482	3.36109
0.04825	3.36174
0.0483	3.36174
0.04835	3.36239
0.0484	3.36207
0.04845	3.36207
0.0485	3.36207
0.04855	3.36174
0.0486	3.36174
0.04865	3.36109
0.0487	3.36109
0.04875	3.36044
0.0488	3.36077
0.04885	3.36012
0.0489	3.36044
0.04895	3.36044
0.049	3.3598
0.04905	3.36044
0.0491	3.36012
0.04915	3.3598
0.0492	3.3598
0.04925	3.3598
0.0493	3.36012
0.04935	3.36044
0.0494	3.36109
0.04945	3.36109
0.0495	3.36174
0.04955	3.36239
0.0496	3.36239
0.04965	3.36239
0.0497	3.36304
0.04975	3.36369
0.0498	3.36499
0.04985	3.36499
0.0499	3.36596
0.04995	3.36661
0.05	3.36758
0.05005	3.36823
0.0501	3.36888
0.05015	3.36953
0.0502	3.37018
0.05025	3.37083
0.0503	3.3718
0.05035	3.37245
0.0504	3.3731
0.05045	3.37343
0.0505	3.37472
0.05055	3.37537
0.0506	3.3757
0.05065	3.377
0.0507	3.37732
0.05075	3.37765
0.0508	3.37894
0.05085	3.37894
0.0509	3.37927
0.05095	3.37959
0.051	3.38057
0.05105	3.38024
0.0511	3.38057
0.05115	3.38122
0.0512	3.38122
0.05125	3.38154
0.0513	3.38186
0.05135	3.38186
0.0514	3.38219
0.05145	3.38284
0.0515	3.38251
0.05155	3.38284
0.0516	3.38316
0.05165	3.38284
0.0517	3.38284
0.05175	3.38316
0.0518	3.38316
0.05185	3.38349
0.0519	3.38349
0.05195	3.38381
0.052	3.38381
0.05205	3.38414
0.0521	3.38414
0.05215	3.38381
0.0522	3.38414
0.05225	3.38479
0.0523	3.38479
0.05235	3.38479
0.0524	3.38511
0.05245	3.38543
0.0525	3.38543
0.05255	3.38608
0.0526	3.38641
0.05265	3.38706
0.0527	3.38803
0.05275	3.38836
0.0528	3.38868
0.05285	3.38933
0.0529	3.3903
0.05295	3.39095
0.053	3.3916
0.05305	3.39257
0.0531	3.39322
0.05315	3.39387
0.0532	3.39485
0.05325	3.3955
0.0533	3.39582
0.05335	3.39679
0.0534	3.39744
0.05345	3.39809
0.0535	3.39907
0.05355	3.40036
0.0536	3.40069
0.05365	3.40134
0.0537	3.40199
0.05375	3.40264
0.0538	3.40393
0.05385	3.40426
0.0539	3.40491
0.05395	3.40653
0.054	3.40653
0.05405	3.4075
0.0541	3.40848
0.05415	3.40913
0.0542	3.40978
0.05425	3.41075
0.0543	3.4114
0.05435	3.41205
0.0544	3.41237
0.05445	3.41335
0.0545	3.41367
0.05455	3.41432
0.0546	3.41464
0.05465	3.41529
0.0547	3.41594
0.05475	3.41659
0.0548	3.41692
0.05485	3.41756
0.0549	3.41756
0.05495	3.41789
0.055	3.41886
0.05505	3.41951
0.0551	3.41886
0.05515	3.42016
0.0552	3.42049
0.05525	3.42049
0.0553	3.42113
0.05535	3.42178
0.0554	3.42243
0.05545	3.42276
0.0555	3.42308
0.05555	3.42373
0.0556	3.42438
0.05565	3.4247
0.0557	3.42535
0.05575	3.42568
0.0558	3.426
0.05585	3.42633
0.0559	3.42665
0.05595	3.4273
0.056	3.42763
0.05605	3.42795
0.0561	3.42827
0.05615	3.42827
0.0562	3.42827
0.05625	3.4286
0.0563	3.4286
0.05635	3.42827
0.0564	3.42827
0.05645	3.42892
0.0565	3.4286
0.05655	3.42795
0.0566	3.42827
0.05665	3.42827
0.0567	3.42795
0.05675	3.42795
0.0568	3.42763
0.05685	3.42698
0.0569	3.42698
0.05695	3.42698
0.057	3.42665
0.05705	3.42665
0.0571	3.42698
0.05715	3.42665
0.0572	3.42698
0.05725	3.42698
0.0573	3.4273
0.05735	3.4273
0.0574	3.42795
0.05745	3.4286
0.0575	3.42925
0.05755	3.43022
0.0576	3.43087
0.05765	3.43152
0.0577	3.43217
0.05775	3.43282
0.0578	3.43379
0.05785	3.43444
0.0579	3.43509
0.05795	3.43574
0.058	3.43704
0.05805	3.43736
0.0581	3.43801
0.05815	3.43834
0.0582	3.43931
0.05825	3.43963
0.0583	3.44028
0.05835	3.44126
0.0584	3.44158
0.05845	3.44191
0.0585	3.44288
0.05855	3.44288
0.0586	3.44385
0.05865	3.44418
0.0587	3.44483
0.05875	3.44515
0.0588	3.44612
0.05885	3.44645
0.0589	3.44677
0.05895	3.44677
0.059	3.4471
0.05905	3.44742
0.0591	3.44775
0.05915	3.44775
0.0592	3.4471
0.05925	3.44775
0.0593	3.44742
0.05935	3.44742
0.0594	3.44742
0.05945	3.4471
0.0595	3.4471
0.05955	3.44645
0.0596	3.44645
0.05965	3.44645
0.0597	3.44645
0.05975	3.44612
0.0598	3.44612
0.05985	3.44612
0.0599	3.44677
0.05995	3.44645
0.06	3.44677
0.06005	3.4471
0.0601	3.4471
0.06015	3.44742
0.0602	3.44807
0.06025	3.44905
0.0603	3.44937
0.06035	3.45002
0.0604	3.45099
0.06045	3.45164
0.0605	3.45294
0.06055	3.45424
0.0606	3.45521
0.06065	3.45651
0.0607	3.45781
0.06075	3.45911
0.0608	3.46008
0.06085	3.46138
0.0609	3.46268
0.06095	3.46365
0.061	3.46462
0.06105	3.46592
0.0611	3.46657
0.06115	3.46722
0.0612	3.46819
0.06125	3.46819
0.0613	3.46852
0.06135	3.46884
0.0614	3.46884
0.06145	3.46917
0.0615	3.46884
0.06155	3.46917
0.0616	3.46884
0.06165	3.46884
0.0617	3.46852
0.06175	3.46884
0.0618	3.46787
0.06185	3.46787
0.0619	3.46754
0.06195	3.46787
0.062	3.46754
0.06205	3.46787
0.0621	3.46754
0.06215	3.46754
0.0622	3.4669
0.06225	3.46722
0.0623	3.46657
0.06235	3.46722
0.0624	3.46657
0.06245	3.46625
0.0625	3.46657
0.06255	3.46625
0.0626	3.46592
0.06265	3.46625
0.0627	3.46592
0.06275	3.46625
0.0628	3.46592
0.06285	3.4656
0.0629	3.4656
0.06295	3.4656
0.063	3.46625
0.06305	3.46625
0.0631	3.46592
0.06315	3.4669
0.0632	3.46657
0.06325	3.4669
0.0633	3.46722
0.06335	3.46754
0.0634	3.46754
0.06345	3.46852
0.0635	3.46819
0.06355	3.46852
0.0636	3.46917
0.06365	3.46982
0.0637	3.47047
0.06375	3.47111
0.0638	3.47144
0.06385	3.47241
0.0639	3.47306
0.06395	3.47404
0.064	3.47501
0.06405	3.47566
0.0641	3.47696
0.06415	3.47761
0.0642	3.47858
0.06425	3.47988
0.0643	3.48118
0.06435	3.48215
0.0644	3.48312
0.06445	3.48474
0.0645	3.48572
0.06455	3.48702
0.0646	3.48864
0.06465	3.48961
0.0647	3.49059
0.06475	3.49221
0.0648	3.49318
0.06485	3.49448
0.0649	3.49545
0.06495	3.49708
0.065	3.49805
0.06505	3.49935
0.0651	3.5
0.06515	3.5013
0.0652	3.50227
0.06525	3.50292
0.0653	3.50389
0.06535	3.50454
0.0654	3.50519
0.06545	3.50616
0.0655	3.50649
0.06555	3.50649
0.0656	3.50714
0.06565	3.50779
0.0657	3.50779
0.06575	3.50811
0.0658	3.50811
0.06585	3.50876
0.0659	3.50909
0.06595	3.50909
0.066	3.50941
0.06605	3.50909
0.0661	3.50909
0.06615	3.50941
0.0662	3.50941
0.06625	3.50941
0.0663	3.50909
0.06635	3.50973
0.0664	3.50941
0.06645	3.50941
0.0665	3.51006
0.06655	3.50941
0.0666	3.50941
0.06665	3.50973
0.0667	3.50973
0.06675	3.51006
0.0668	3.50973
0.06685	3.51006
0.0669	3.51038
0.06695	3.51071
0.067	3.51103
0.06705	3.51136
0.0671	3.51103
0.06715	3.51168
0.0672	3.51233
0.06725	3.51266
0.0673	3.51363
0.06735	3.51395
0.0674	3.51493
0.06745	3.51558
0.0675	3.5159
0.06755	3.51687
0.0676	3.51817
0.06765	3.5185
0.0677	3.51947
0.06775	3.52044
0.0678	3.52109
0.06785	3.52207
0.0679	3.52272
0.06795	3.52304
0.068	3.52401
0.06805	3.52401
0.0681	3.52466
0.06815	3.52531
0.0682	3.52499
0.06825	3.52531
0.0683	3.52564
0.06835	3.52596
0.0684	3.52596
0.06845	3.52564
0.0685	3.52596
0.06855	3.52596
0.0686	3.52564
0.06865	3.52531
0.0687	3.52531
0.06875	3.52531
0.0688	3.52531
0.06885	3.52564
0.0689	3.52531
0.06895	3.52531
0.069	3.52596
0.06905	3.52564
0.0691	3.52596
0.06915	3.52629
0.0692	3.52629
0.06925	3.52694
0.0693	3.52726
0.06935	3.52758
0.0694	3.52791
0.06945	3.52856
0.0695	3.52921
0.06955	3.52986
0.0696	3.53018
0.06965	3.53083
0.0697	3.53115
0.06975	3.53213
0.0698	3.53213
0.06985	3.53245
0.0699	3.5331
0.06995	3.53343
0.07	3.53343
0.07005	3.53343
0.0701	3.5344
0.07015	3.5344
0.0702	3.53472
0.07025	3.53472
0.0703	3.53537
0.07035	3.53537
0.0704	3.53537
0.07045	3.5357
0.0705	3.5357
0.07055	3.5357
0.0706	3.53537
0.07065	3.53602
0.0707	3.5357
0.07075	3.53602
0.0708	3.53635
0.07085	3.53602
0.0709	3.53667
0.07095	3.53667
0.071	3.53667
0.07105	3.53765
0.0711	3.53732
0.07115	3.53797
0.0712	3.53797
0.07125	3.53862
0.0713	3.53894
0.07135	3.54024
0.0714	3.54024
0.07145	3.54122
0.0715	3.54186
0.07155	3.54251
0.0716	3.54349
0.07165	3.54414
0.0717	3.54511
0.07175	3.54543
0.0718	3.54641
0.07185	3.54706
0.0719	3.54803
0.07195	3.54836
0.072	3.54933
0.07205	3.54965
0.0721	3.5503
0.07215	3.5503
0.0722	3.55063
0.07225	3.55095
0.0723	3.55095
0.07235	3.55128
0.0724	3.5516
0.07245	3.55193
0.0725	3.55225
0.07255	3.5516
0.0726	3.55225
0.07265	3.55225
0.0727	3.55257
0.07275	3.5529
0.0728	3.55387
0.07285	3.55387
0.0729	3.5542
0.07295	3.55485
0.073	3.55485
0.07305	3.55517
0.0731	3.5555
0.07315	3.55614
0.0732	3.55647
0.07325	3.55712
0.0733	3.55744
0.07335	3.55777
0.0734	3.55809
0.07345	3.55809
0.0735	3.55809
0.07355	3.55874
0.0736	3.55939
0.07365	3.55907
0.0737	3.55907
0.07375	3.55907
0.0738	3.55939
0.07385	3.55971
0.0739	3.56004
0.07395	3.56004
0.074	3.56036
0.07405	3.56069
0.0741	3.56101
0.07415	3.56166
0.0742	3.56231
0.07425	3.56264
0.0743	3.56296
0.07435	3.56361
0.0744	3.56426
0.07445	3.56491
0.0745	3.56556
0.07455	3.56621
0.0746	3.56718
0.07465	3.56783
0.0747	3.56783
0.07475	3.56913
0.0748	3.56945
0.07485	3.57042
0.0749	3.57075
0.07495	3.57107
0.075	3.57172
0.07505	3.57205
0.0751	3.57237
0.07515	3.57302
0.0752	3.57367
0.07525	3.57432
0.0753	3.57464
0.07535	3.57497
0.0754	3.57529
0.07545	3.57594
0.0755	3.57627
0.07555	3.57627
0.0756	3.57627
0.07565	3.57627
0.0757	3.57627
0.07575	3.57594
0.0758	3.57627
0.07585	3.57627
0.0759	3.57627
0.07595	3.57659
0.076	3.57627
0.07605	3.57659
0.0761	3.57659
0.07615	3.57692
0.0762	3.57692
0.07625	3.57724
0.0763	3.57821
0.07635	3.57886
0.0764	3.57854
0.07645	3.57919
0.0765	3.57951
0.07655	3.57984
0.0766	3.58049
0.07665	3.58146
0.0767	3.58178
0.07675	3.58211
0.0768	3.58243
0.07685	3.58308
0.0769	3.58373
0.07695	3.58438
0.077	3.58503
0.07705	3.58568
0.0771	3.58665
0.07715	3.58665
0.0772	3.5873
0.07725	3.5873
0.0773	3.58827
0.07735	3.58827
0.0774	3.58892
0.07745	3.58957
0.0775	3.5899
0.07755	3.59022
0.0776	3.59087
0.07765	3.59152
0.0777	3.59152
0.07775	3.59184
0.0778	3.59282
0.07785	3.59347
0.0779	3.59379
0.07795	3.59412
0.078	3.59444
0.07805	3.59509
0.0781	3.59541
0.07815	3.59639
0.0782	3.59639
0.07825	3.59704
0.0783	3.59704
0.07835	3.59736
0.0784	3.59801
0.07845	3.59769
0.0785	3.59834
0.07855	3.59898
0.0786	3.59898
0.07865	3.59931
0.0787	3.59931
0.07875	3.59931
0.0788	3.59963
0.07885	3.60028
0.0789	3.60028
0.07895	3.60028
0.079	3.60061
0.07905	3.60061
0.0791	3.60028
0.07915	3.60093
0.0792	3.60093
0.07925	3.60191
0.0793	3.60223
0.07935	3.60255
0.0794	3.60255
0.07945	3.60288
0.0795	3.60353
0.07955	3.60418
0.0796	3.6045
0.07965	3.60515
0.0797	3.6058
0.07975	3.60645
0.0798	3.6071
0.07985	3.60775
0.0799	3.60872
0.07995	3.60905
0.08	3.60969
0.08005	3.61034
0.0801	3.61132
0.08015	3.61164
0.0802	3.61197
0.08025	3.61229
0.0803	3.61294
0.08035	3.61294
0.0804	3.61359
0.08045	3.61391
0.0805	3.61456
0.08055	3.61456
0.0806	3.61521
0.08065	3.61521
0.0807	3.61521
0.08075	3.61586
0.0808	3.61619
0.08085	3.61651
0.0809	3.61683
0.08095	3.61748
0.081	3.61748
0.08105	3.61846
0.0811	3.61846
0.08115	3.61911
0.0812	3.61911
0.08125	3.61943
0.0813	3.61943
0.08135	3.61943
0.0814	3.61911
0.08145	3.61911
0.0815	3.61943
0.08155	3.61878
0.0816	3.61846
0.08165	3.61781
0.0817	3.61781
0.08175	3.61716
0.0818	3.61651
0.08185	3.61619
0.0819	3.61586
0.08195	3.61586
0.082	3.61554
0.08205	3.61521
0.0821	3.61456
0.08215	3.61456
0.0822	3.61456
0.08225	3.61456
0.0823	3.61424
0.08235	3.61489
0.0824	3.61456
0.08245	3.61554
0.0825	3.61586
0.08255	3.61619
0.0826	3.61651
0.08265	3.61748
0.0827	3.61781
0.08275	3.61846
0.0828	3.61911
0.08285	3.61976
0.0829	3.62073
0.08295	3.62073
0.083	3.6217
0.08305	3.62235
0.0831	3.62268
0.08315	3.62333
0.0832	3.62397
0.08325	3.6243
0.0833	3.62462
0.08335	3.62495
0.0834	3.62462
0.08345	3.62527
0.0835	3.6256
0.08355	3.62527
0.0836	3.6256
0.08365	3.6256
0.0837	3.6256
0.08375	3.6256
0.0838	3.6256
0.08385	3.6256
0.0839	3.62527
0.08395	3.6256
0.084	3.6256
0.08405	3.6256
0.0841	3.62625
0.08415	3.62592
0.0842	3.62625
0.08425	3.62657
0.0843	3.62657
0.08435	3.62657
0.0844	3.62722
0.08445	3.62722
0.0845	3.62819
0.08455	3.62852
0.0846	3.62884
0.08465	3.62917
0.0847	3.62982
0.08475	3.63079
0.0848	3.63144
0.08485	3.63241
0.0849	3.63241
0.08495	3.63371
0.085	3.63404
0.08505	3.63533
0.0851	3.63566
0.08515	3.63663
0.0852	3.63761
0.08525	3.6389
0.0853	3.63955
0.08535	3.6402
0.0854	3.64085
0.08545	3.64182
0.0855	3.64215
0.08555	3.6428
0.0856	3.6428
0.08565	3.64345
0.0857	3.64377
0.08575	3.64377
0.0858	3.64474
0.08585	3.64474
0.0859	3.64474
0.08595	3.64507
0.086	3.64507
0.08605	3.64539
0.0861	3.64572
0.08615	3.64572
0.0862	3.64572
0.08625	3.64637
0.0863	3.64604
0.08635	3.64669
0.0864	3.64669
0.08645	3.64702
0.0865	3.64767
0.08655	3.64799
0.0866	3.64864
0.08665	3.64896
0.0867	3.64929
0.08675	3.64929
0.0868	3.64994
0.08685	3.65026
0.0869	3.65124
0.08695	3.65188
0.087	3.65253
0.08705	3.65286
0.0871	3.65351
0.08715	3.65416
0.0872	3.65481
0.08725	3.65578
0.0873	3.65643
0.08735	3.6574
0.0874	3.65838
0.08745	3.65902
0.0875	3.65967
0.08755	3.66032
0.0876	3.6613
0.08765	3.66162
0.0877	3.66227
0.08775	3.66357
0.0878	3.66389
0.08785	3.66487
0.0879	3.66519
0.08795	3.66552
0.088	3.66616
0.08805	3.66616
0.0881	3.66681
0.08815	3.66714
0.0882	3.66746
0.08825	3.66746
0.0883	3.66746
0.08835	3.66746
0.0884	3.66779
0.08845	3.66746
0.0885	3.66714
0.08855	3.66714
0.0886	3.66746
0.08865	3.66746
0.0887	3.66746
0.08875	3.66746
0.0888	3.66714
0.08885	3.66714
0.0889	3.66779
0.08895	3.66779
0.089	3.66746
0.08905	3.66779
0.0891	3.66779
0.08915	3.66779
0.0892	3.66779
0.08925	3.66844
0.0893	3.66811
0.08935	3.66811
0.0894	3.66876
0.08945	3.66876
0.0895	3.66909
0.08955	3.66941
0.0896	3.66973
0.08965	3.66973
0.0897	3.66973
0.08975	3.66973
0.0898	3.67006
0.08985	3.66941
0.0899	3.66941
0.08995	3.66941
0.09	3.66909
0.09005	3.66811
0.0901	3.66811
0.09015	3.66779
0.0902	3.66746
0.09025	3.66681
0.0903	3.66681
0.09035	3.66649
0.0904	3.66616
0.09045	3.66584
0.0905	3.66584
0.09055	3.66616
0.0906	3.66552
0.09065	3.66616
0.0907	3.66681
0.09075	3.66714
0.0908	3.66746
0.09085	3.66811
0.0909	3.66844
0.09095	3.66941
0.091	3.66973
0.09105	3.67071
0.0911	3.67168
0.09115	3.67266
0.0912	3.67363
0.09125	3.67493
0.0913	3.67558
0.09135	3.67687
0.0914	3.67785
0.09145	3.67915
0.0915	3.68077
0.09155	3.68174
0.0916	3.68304
0.09165	3.68434
0.0917	3.68531
0.09175	3.68661
0.0918	3.68758
0.09185	3.68888
0.0919	3.69018
0.09195	3.69115
0.092	3.69245
0.09205	3.69375
0.0921	3.69472
0.09215	3.69537
0.0922	3.69667
0.09225	3.69765
0.0923	3.69797
0.09235	3.69862
0.0924	3.69927
0.09245	3.69992
0.0925	3.70024
0.09255	3.70057
0.0926	3.70057
0.09265	3.70089
0.0927	3.70089
0.09275	3.70089
0.0928	3.70057
0.09285	3.70057
0.0929	3.70057
0.09295	3.70024
0.093	3.69992
0.09305	3.69992
0.0931	3.69959
0.09315	3.69959
0.0932	3.69927
0.09325	3.69927
0.0933	3.69927
0.09335	3.69894
0.0934	3.69927
0.09345	3.69959
0.0935	3.69927
0.09355	3.69927
0.0936	3.69959
0.09365	3.69959
0.0937	3.69959
0.09375	3.69959
0.0938	3.69992
0.09385	3.69959
0.0939	3.69992
0.09395	3.69959
0.094	3.69959
0.09405	3.69927
0.0941	3.69894
0.09415	3.69894
0.0942	3.69927
0.09425	3.69959
0.0943	3.69894
0.09435	3.69959
0.0944	3.69959
0.09445	3.69959
0.0945	3.69992
0.09455	3.70024
0.0946	3.70024
0.09465	3.70089
0.0947	3.70122
0.09475	3.70154
0.0948	3.70089
0.09485	3.70219
0.0949	3.70284
0.09495	3.70316
0.095	3.70349
0.09505	3.70349
0.0951	3.70446
0.09515	3.70446
0.0952	3.70511
0.09525	3.70543
0.0953	3.70608
0.09535	3.70641
0.0954	3.70641
0.09545	3.70706
0.0955	3.70706
0.09555	3.70803
0.0956	3.70803
0.09565	3.70868
0.0957	3.709
0.09575	3.70965
0.0958	3.70998
0.09585	3.71095
0.0959	3.71128
0.09595	3.7116
0.096	3.71257
0.09605	3.7129
0.0961	3.71322
0.09615	3.71387
0.0962	3.71452
0.09625	3.7155
0.0963	3.71614
0.09635	3.71679
0.0964	3.71712
0.09645	3.71809
0.0965	3.71777
0.09655	3.71874
0.0966	3.71842
0.09665	3.71907
0.0967	3.71907
0.09675	3.71939
0.0968	3.71939
0.09685	3.71907
0.0969	3.71907
0.09695	3.71874
0.097	3.71842
0.09705	3.71809
0.0971	3.71777
0.09715	3.71744
0.0972	3.71744
0.09725	3.71712
0.0973	3.71712
0.09735	3.71679
0.0974	3.71744
0.09745	3.71712
0.0975	3.71744
0.09755	3.71744
0.0976	3.71744
0.09765	3.71809
0.0977	3.71842
0.09775	3.71842
0.0978	3.71939
0.09785	3.72004
0.0979	3.71971
0.09795	3.72069
0.098	3.72166
0.09805	3.72199
0.0981	3.72231
0.09815	3.72296
0.0982	3.72393
0.09825	3.72393
0.0983	3.72458
0.09835	3.72491
0.0984	3.72523
0.09845	3.72523
0.0985	3.72523
0.09855	3.72588
0.0986	3.72588
0.09865	3.72588
0.0987	3.72588
0.09875	3.72588
0.0988	3.72588
0.09885	3.72588
0.0989	3.72653
0.09895	3.72685
0.099	3.72685
0.09905	3.72718
[truncated: 5,812 more rows]
