# Supplementary material for: An evolutionarily conserved glycine-tyrosine motif forms a folding core in outer membrane proteins
Source: PLoS One. 2017 Aug 3;12(8):e0182016. doi: 10.1371/journal.pone.0182016 (PMC5542473; doi:10.1371/journal.pone.0182016)
Supplement: S1 File — (ZIP) [file pone.0182016.s001.zip › OmpX stopflow RAW data/OmpX WT 4/ompx_wt_ch1_021.bka]

BIO-KINE ASCII FILE
_COMMENT	External device
_COMMENT	Kinetics measurement
_COMMENT	Y Unit : Volt, X Unit : s
_COMMENT	Timebase 1 = .00005 s 5001 pts
_COMMENT	Timebase 2 = .001 s 2749 pts
_COMMENT	Timebase 3 = .5 s 44 pts
_SFM	SFM-300 /S Advanced mode
_SFM	Ratio : S1: 950, S2: 950, S3: 100
_SFM	Content : S1: , S2: , S3:
_SFM	Concentration : S1: , S2: , S3:
_SFM	Total volume : 422 �l Flow : 14 mL/s
_SFM	Acquisition start : 10 ms before stop
_SFM	cuve=FC-08, s1=10 ml , s2=10 ml , s3=1.9 ml
_UNITX	s
_UNITY	Volt
_DELTAX	0
_DATA
1e-300	2.44913
5e-5	2.4712
1e-4	2.49391
1.5e-4	2.51598
2e-4	2.53838
2.5e-4	2.56045
3e-4	2.58154
3.5e-4	2.60361
4e-4	2.62471
4.5e-4	2.64515
5e-4	2.6656
5.5e-4	2.68572
6e-4	2.70584
6.5e-4	2.72564
7e-4	2.74446
7.5e-4	2.76361
8e-4	2.78243
8.5e-4	2.79996
9e-4	2.81748
9.5e-4	2.83436
0.001	2.85091
0.00105	2.86649
0.0011	2.88109
0.00115	2.89537
0.0012	2.90836
0.00125	2.92069
0.0013	2.93172
0.00135	2.94178
0.0014	2.95055
0.00145	2.95834
0.0015	2.96483
0.00155	2.97034
0.0016	2.97456
0.00165	2.97748
0.0017	2.97878
0.00175	2.97911
0.0018	2.97813
0.00185	2.97554
0.0019	2.97197
0.00195	2.9671
0.002	2.96191
0.00205	2.95477
0.0021	2.94665
0.00215	2.93821
0.0022	2.92815
0.00225	2.91712
0.0023	2.90544
0.00235	2.8931
0.0024	2.8798
0.00245	2.86584
0.0025	2.85156
0.00255	2.83663
0.0026	2.82138
0.00265	2.80548
0.0027	2.78925
0.00275	2.77335
0.0028	2.75647
0.00285	2.74024
0.0029	2.72304
0.00295	2.70617
0.003	2.68961
0.00305	2.67274
0.0031	2.65586
0.00315	2.63931
0.0032	2.62211
0.00325	2.60588
0.0033	2.58965
0.00335	2.57375
0.0034	2.55752
0.00345	2.54227
0.0035	2.52669
0.00355	2.51209
0.0036	2.49813
0.00365	2.48418
0.0037	2.47087
0.00375	2.45789
0.0038	2.44556
0.00385	2.43452
0.0039	2.42446
0.00395	2.41505
0.004	2.40596
0.00405	2.3985
0.0041	2.39168
0.00415	2.38617
0.0042	2.3813
0.00425	2.3787
0.0043	2.37675
0.00435	2.37643
0.0044	2.3774
0.00445	2.37968
0.0045	2.38325
0.00455	2.38811
0.0046	2.39428
0.00465	2.40174
0.0047	2.41051
0.00475	2.42024
0.0048	2.43128
0.00485	2.44329
0.0049	2.45627
0.00495	2.4699
0.005	2.48515
0.00505	2.50041
0.0051	2.51663
0.00515	2.53383
0.0052	2.55103
0.00525	2.56921
0.0053	2.58803
0.00535	2.60588
0.0054	2.62471
0.00545	2.64418
0.0055	2.66235
0.00555	2.68182
0.0056	2.70032
0.00565	2.7198
0.0057	2.73765
0.00575	2.75615
0.0058	2.77464
0.00585	2.79184
0.0059	2.80937
0.00595	2.82592
0.006	2.84247
0.00605	2.85838
0.0061	2.87331
0.00615	2.88791
0.0062	2.90187
0.00625	2.91517
0.0063	2.92783
0.00635	2.93919
0.0064	2.95055
0.00645	2.96093
0.0065	2.97002
0.00655	2.97878
0.0066	2.9869
0.00665	2.99436
0.0067	3.00085
0.00675	3.00669
0.0068	3.01156
0.00685	3.0161
0.0069	3.01935
0.00695	3.0226
0.007	3.02422
0.00705	3.02552
0.0071	3.02617
0.00715	3.02584
0.0072	3.02422
0.00725	3.02227
0.0073	3.01903
0.00735	3.01546
0.0074	3.01124
0.00745	3.00539
0.0075	2.99988
0.00755	2.99339
0.0076	2.9856
0.00765	2.97813
0.0077	2.96969
0.00775	2.96093
0.0078	2.95249
0.00785	2.94276
0.0079	2.93335
0.00795	2.92393
0.008	2.91355
0.00805	2.90349
0.0081	2.89343
0.00815	2.88337
0.0082	2.87331
0.00825	2.86324
0.0083	2.85318
0.00835	2.84345
0.0084	2.83339
0.00845	2.82333
0.0085	2.81391
0.00855	2.80418
0.0086	2.79444
0.00865	2.78535
0.0087	2.77594
0.00875	2.76686
0.0088	2.75777
0.00885	2.74868
0.0089	2.73992
0.00895	2.7318
0.009	2.72402
0.00905	2.71525
0.0091	2.70811
0.00915	2.70097
0.0092	2.69351
0.00925	2.68669
0.0093	2.6802
0.00935	2.67436
0.0094	2.66884
0.00945	2.66365
0.0095	2.65846
0.00955	2.65391
0.0096	2.65002
0.00965	2.64613
0.0097	2.64288
0.00975	2.64028
0.0098	2.63769
0.00985	2.63574
0.0099	2.63412
0.00995	2.63314
0.01	2.63282
0.01005	2.63282
0.0101	2.63314
0.01015	2.63379
0.0102	2.63509
0.01025	2.63606
0.0103	2.63801
0.01035	2.64093
0.0104	2.6432
0.01045	2.64613
0.0105	2.6497
0.01055	2.65391
0.0106	2.65846
0.01065	2.66333
0.0107	2.66917
0.01075	2.67501
0.0108	2.6815
0.01085	2.68832
0.0109	2.69643
0.01095	2.70487
0.011	2.71331
0.01105	2.72207
0.0111	2.7318
0.01115	2.74219
0.0112	2.75225
0.01125	2.76296
0.0113	2.77367
0.01135	2.78535
0.0114	2.79671
0.01145	2.80775
0.0115	2.81911
0.01155	2.83079
0.0116	2.84247
0.01165	2.85351
0.0117	2.86519
0.01175	2.87655
0.0118	2.88759
0.01185	2.8983
0.0119	2.90965
0.01195	2.92004
0.012	2.9301
0.01205	2.94016
0.0121	2.95087
0.01215	2.96028
0.0122	2.96969
0.01225	2.97911
0.0123	2.98754
0.01235	2.99631
0.0124	3.00442
0.01245	3.01253
0.0125	3.02
0.01255	3.02714
0.0126	3.03363
0.01265	3.04045
0.0127	3.04661
0.01275	3.05213
0.0128	3.05765
0.01285	3.06219
0.0129	3.06706
0.01295	3.0716
0.013	3.0755
0.01305	3.07939
0.0131	3.08264
0.01315	3.08523
0.0132	3.08783
0.01325	3.08978
0.0133	3.09237
0.01335	3.09335
0.0134	3.09562
0.01345	3.09659
0.0135	3.09756
0.01355	3.09821
0.0136	3.09821
0.01365	3.09951
0.0137	3.09984
0.01375	3.09984
0.0138	3.10016
0.01385	3.10049
0.0139	3.09984
0.01395	3.09984
0.014	3.09951
0.01405	3.09984
0.0141	3.09919
0.01415	3.09886
0.0142	3.09886
0.01425	3.09854
0.0143	3.09854
0.01435	3.09854
0.0144	3.09789
0.01445	3.09789
0.0145	3.09756
0.01455	3.09789
0.0146	3.09724
0.01465	3.09724
0.0147	3.09756
0.01475	3.09789
0.0148	3.09756
0.01485	3.09756
0.0149	3.09756
0.01495	3.09756
0.015	3.09789
0.01505	3.09789
0.0151	3.09789
0.01515	3.09821
0.0152	3.09789
0.01525	3.09821
0.0153	3.09886
0.01535	3.09854
0.0154	3.09886
0.01545	3.09984
0.0155	3.09984
0.01555	3.10049
0.0156	3.10081
0.01565	3.10113
0.0157	3.10178
0.01575	3.10276
0.0158	3.10308
0.01585	3.10373
0.0159	3.10406
0.01595	3.10438
0.016	3.10503
0.01605	3.10568
0.0161	3.10633
0.01615	3.10763
0.0162	3.10795
0.01625	3.10892
0.0163	3.10957
0.01635	3.11022
0.0164	3.1112
0.01645	3.11152
0.0165	3.11282
0.01655	3.11282
0.0166	3.11412
0.01665	3.11477
0.0167	3.11541
0.01675	3.11639
0.0168	3.11736
0.01685	3.11801
0.0169	3.11866
0.01695	3.11866
0.017	3.11996
0.01705	3.12061
0.0171	3.12126
0.01715	3.12158
0.0172	3.12191
0.01725	3.12255
0.0173	3.1232
0.01735	3.12353
0.0174	3.12418
0.01745	3.12483
0.0175	3.12515
0.01755	3.1258
0.0176	3.12645
0.01765	3.1271
0.0177	3.12742
0.01775	3.12807
0.0178	3.12872
0.01785	3.12872
0.0179	3.12969
0.01795	3.13034
0.018	3.13067
0.01805	3.13132
0.0181	3.13132
0.01815	3.13197
0.0182	3.13262
0.01825	3.13294
0.0183	3.13294
0.01835	3.13326
0.0184	3.13326
0.01845	3.13326
0.0185	3.13391
0.01855	3.13424
0.0186	3.13456
0.01865	3.13391
0.0187	3.13424
0.01875	3.13391
0.0188	3.13424
0.01885	3.13391
0.0189	3.13359
0.01895	3.13359
0.019	3.13359
0.01905	3.13294
0.0191	3.13326
0.01915	3.13294
0.0192	3.13294
0.01925	3.13294
0.0193	3.13294
0.01935	3.13294
0.0194	3.13326
0.01945	3.13359
0.0195	3.13359
0.01955	3.13391
0.0196	3.13424
0.01965	3.13424
0.0197	3.13456
0.01975	3.13521
0.0198	3.13586
0.01985	3.13586
0.0199	3.13619
0.01995	3.13651
0.02	3.13716
0.02005	3.13683
0.0201	3.13748
0.02015	3.13781
0.0202	3.13781
0.02025	3.13781
0.0203	3.13813
0.02035	3.13846
0.0204	3.13878
0.02045	3.13911
0.0205	3.13943
0.02055	3.13976
0.0206	3.13976
0.02065	3.14008
0.0207	3.14105
0.02075	3.1417
0.0208	3.14235
0.02085	3.143
0.0209	3.14333
0.02095	3.14397
0.021	3.14495
0.02105	3.1456
0.0211	3.14592
0.02115	3.14657
0.0212	3.14754
0.02125	3.14852
0.0213	3.14852
0.02135	3.14949
0.0214	3.14949
0.02145	3.15079
0.0215	3.15111
0.02155	3.15176
0.0216	3.15209
0.02165	3.15274
0.0217	3.15339
0.02175	3.15404
0.0218	3.15436
0.02185	3.15533
0.0219	3.15598
0.02195	3.15631
0.022	3.15696
0.02205	3.15761
0.0221	3.15793
0.02215	3.15825
0.0222	3.1589
0.02225	3.15923
0.0223	3.15988
0.02235	3.16053
0.0224	3.16118
0.02245	3.1615
0.0225	3.16247
0.02255	3.16247
0.0226	3.1628
0.02265	3.16377
0.0227	3.1641
0.02275	3.16507
0.0228	3.16572
0.02285	3.16637
0.0229	3.16637
0.02295	3.16669
0.023	3.16734
0.02305	3.16832
0.0231	3.16864
0.02315	3.16896
0.0232	3.16961
0.02325	3.16961
0.0233	3.16994
0.02335	3.17026
0.0234	3.17059
0.02345	3.17091
0.0235	3.17124
0.02355	3.17124
0.0236	3.17156
0.02365	3.17189
0.0237	3.17253
0.02375	3.17221
0.0238	3.17253
0.02385	3.17318
0.0239	3.17318
0.02395	3.17318
0.024	3.17383
0.02405	3.17383
0.0241	3.17416
0.02415	3.17448
0.0242	3.17481
0.02425	3.17513
0.0243	3.17578
0.02435	3.17643
0.0244	3.17675
0.02445	3.17773
0.0245	3.1787
0.02455	3.17935
0.0246	3.18032
0.02465	3.1813
0.0247	3.18227
0.02475	3.18324
0.0248	3.18487
0.02485	3.18649
0.0249	3.18746
0.02495	3.18844
0.025	3.19006
0.02505	3.19168
0.0251	3.19266
0.02515	3.1933
0.0252	3.19493
0.02525	3.19623
0.0253	3.19752
0.02535	3.1985
0.0254	3.19947
0.02545	3.20044
0.0255	3.20109
0.02555	3.20174
0.0256	3.20272
0.02565	3.20304
0.0257	3.20337
0.02575	3.20401
0.0258	3.20434
0.02585	3.20434
0.0259	3.20466
0.02595	3.20499
0.026	3.20499
0.02605	3.20499
0.0261	3.20466
0.02615	3.20499
0.0262	3.20466
0.02625	3.20466
0.0263	3.20434
0.02635	3.20401
0.0264	3.20337
0.02645	3.20337
0.0265	3.20304
0.02655	3.20272
0.0266	3.20174
0.02665	3.20174
0.0267	3.20142
0.02675	3.20077
0.0268	3.20012
0.02685	3.1998
0.0269	3.19915
0.02695	3.19882
0.027	3.19817
0.02705	3.19785
0.0271	3.19785
0.02715	3.19752
0.0272	3.1972
0.02725	3.1972
0.0273	3.19655
0.02735	3.19687
0.0274	3.19687
0.02745	3.19687
0.0275	3.1972
0.02755	3.19752
0.0276	3.19785
0.02765	3.19817
0.0277	3.1985
0.02775	3.1985
0.0278	3.19882
0.02785	3.19947
0.0279	3.19947
0.02795	3.20012
0.028	3.1998
0.02805	3.20077
0.0281	3.20142
0.02815	3.20174
0.0282	3.20207
0.02825	3.20272
0.0283	3.20337
0.02835	3.20369
0.0284	3.20434
0.02845	3.20499
0.0285	3.20531
0.02855	3.20596
0.0286	3.20661
0.02865	3.20726
0.0287	3.20758
0.02875	3.20791
0.0288	3.20856
0.02885	3.20921
0.0289	3.20986
0.02895	3.21018
0.029	3.21083
0.02905	3.2118
0.0291	3.2118
0.02915	3.21245
0.0292	3.2131
0.02925	3.21375
0.0293	3.2144
0.02935	3.21472
0.0294	3.21505
0.02945	3.21537
0.0295	3.21635
0.02955	3.217
0.0296	3.217
0.02965	3.21797
0.0297	3.21829
0.02975	3.21862
0.0298	3.21927
0.02985	3.21959
0.0299	3.22024
0.02995	3.22024
0.03	3.22122
0.03005	3.22186
0.0301	3.22219
0.03015	3.22284
0.0302	3.22349
0.03025	3.22381
0.0303	3.22479
0.03035	3.22543
0.0304	3.22608
0.03045	3.22706
0.0305	3.22771
0.03055	3.229
0.0306	3.22998
0.03065	3.23063
0.0307	3.23128
0.03075	3.23225
0.0308	3.23322
0.03085	3.23452
0.0309	3.23517
0.03095	3.23614
0.031	3.23679
0.03105	3.23744
0.0311	3.23874
0.03115	3.23907
0.0312	3.23971
0.03125	3.24004
0.0313	3.24101
0.03135	3.24166
0.0314	3.24199
0.03145	3.24264
0.0315	3.24264
0.03155	3.24296
0.0316	3.24328
0.03165	3.24361
0.0317	3.24361
0.03175	3.24361
0.0318	3.24393
0.03185	3.24393
0.0319	3.24426
0.03195	3.24393
0.032	3.24426
0.03205	3.24393
0.0321	3.24393
0.03215	3.24426
0.0322	3.24393
0.03225	3.24393
0.0323	3.24426
0.03235	3.24393
0.0324	3.24426
0.03245	3.24458
0.0325	3.24426
0.03255	3.24458
0.0326	3.24491
0.03265	3.24523
0.0327	3.24491
0.03275	3.24523
0.0328	3.24556
0.03285	3.24588
0.0329	3.24556
0.03295	3.24653
0.033	3.24621
0.03305	3.24653
0.0331	3.24621
0.03315	3.24621
0.0332	3.24653
0.03325	3.24685
0.0333	3.24718
0.03335	3.24718
0.0334	3.24718
0.03345	3.24718
0.0335	3.2475
0.03355	3.2475
0.0336	3.24783
0.03365	3.24815
0.0337	3.24783
0.03375	3.24848
0.0338	3.24848
0.03385	3.24913
0.0339	3.24913
0.03395	3.24978
0.034	3.24978
0.03405	3.25042
0.0341	3.2514
0.03415	3.25172
0.0342	3.25237
0.03425	3.25302
0.0343	3.25335
0.03435	3.25399
0.0344	3.25497
0.03445	3.25594
0.0345	3.25659
0.03455	3.25724
0.0346	3.25821
0.03465	3.25886
0.0347	3.25951
0.03475	3.26081
0.0348	3.26178
0.03485	3.26308
0.0349	3.26341
0.03495	3.26373
0.035	3.26438
0.03505	3.26503
0.0351	3.26665
0.03515	3.26633
0.0352	3.26665
0.03525	3.26763
0.0353	3.26827
0.03535	3.2686
0.0354	3.26827
0.03545	3.2686
0.0355	3.26892
0.03555	3.26892
0.0356	3.26892
0.03565	3.26892
0.0357	3.26925
0.03575	3.26957
0.0358	3.2699
0.03585	3.2699
0.0359	3.27022
0.03595	3.27055
0.036	3.2712
0.03605	3.27152
0.0361	3.27217
0.03615	3.27347
0.0362	3.27379
0.03625	3.27541
0.0363	3.27639
0.03635	3.27704
0.0364	3.27801
0.03645	3.27931
0.0365	3.28028
0.03655	3.28158
0.0366	3.28255
0.03665	3.28353
0.0367	3.28483
0.03675	3.2858
0.0368	3.28645
0.03685	3.28807
0.0369	3.2884
0.03695	3.28969
0.037	3.29067
0.03705	3.29197
0.0371	3.29262
0.03715	3.29326
0.0372	3.29424
0.03725	3.29489
0.0373	3.29586
0.03735	3.29651
0.0374	3.29748
0.03745	3.29813
0.0375	3.29878
0.03755	3.29943
0.0376	3.29976
0.03765	3.30008
0.0377	3.30008
0.03775	3.3004
0.0378	3.30105
0.03785	3.30073
0.0379	3.30073
0.03795	3.30073
0.038	3.30073
0.03805	3.30008
0.0381	3.3004
0.03815	3.30008
0.0382	3.29943
0.03825	3.29943
0.0383	3.29911
0.03835	3.29943
0.0384	3.29878
0.03845	3.29878
0.0385	3.29846
0.03855	3.29846
0.0386	3.29846
0.03865	3.29911
0.0387	3.29846
0.03875	3.29846
0.0388	3.29878
0.03885	3.29878
0.0389	3.29878
0.03895	3.29911
0.039	3.29911
0.03905	3.29943
0.0391	3.29943
0.03915	3.29943
0.0392	3.29976
0.03925	3.30008
0.0393	3.3004
0.03935	3.30008
0.0394	3.30073
0.03945	3.3004
0.0395	3.30073
0.03955	3.30105
0.0396	3.30073
0.03965	3.30073
0.0397	3.30008
0.03975	3.30073
0.0398	3.3004
0.03985	3.3004
0.0399	3.30008
0.03995	3.30008
0.04	3.3004
0.04005	3.29976
0.0401	3.29976
0.04015	3.29976
0.0402	3.29943
0.04025	3.30008
0.0403	3.29943
0.04035	3.29976
0.0404	3.29976
0.04045	3.3004
0.0405	3.3004
0.04055	3.3004
0.0406	3.30105
0.04065	3.3017
0.0407	3.30203
0.04075	3.30268
0.0408	3.30333
0.04085	3.30397
0.0409	3.30495
0.04095	3.30592
0.041	3.3069
0.04105	3.30754
0.0411	3.30884
0.04115	3.31014
0.0412	3.31111
0.04125	3.31241
0.0413	3.31339
0.04135	3.31436
0.0414	3.31566
0.04145	3.31663
0.0415	3.31761
0.04155	3.31858
0.0416	3.31955
0.04165	3.32053
0.0417	3.3215
0.04175	3.32247
0.0418	3.32345
0.04185	3.32442
0.0419	3.32572
0.04195	3.32637
0.042	3.32767
0.04205	3.32832
0.0421	3.32864
0.04215	3.32994
0.0422	3.33091
0.04225	3.33156
0.0423	3.33253
0.04235	3.33286
0.0424	3.33318
0.04245	3.33383
0.0425	3.33448
0.04255	3.33513
0.0426	3.33545
0.04265	3.3361
0.0427	3.33643
0.04275	3.33675
0.0428	3.33708
0.04285	3.33773
0.0429	3.33773
0.04295	3.33838
0.043	3.3387
0.04305	3.33935
0.0431	3.33967
0.04315	3.33967
0.0432	3.34
0.04325	3.34032
0.0433	3.34097
0.04335	3.34065
0.0434	3.34065
0.04345	3.3413
0.0435	3.3413
0.04355	3.34195
0.0436	3.34162
0.04365	3.34195
0.0437	3.34227
0.04375	3.34227
0.0438	3.34259
0.04385	3.34259
0.0439	3.34324
0.04395	3.34324
0.044	3.34357
0.04405	3.34357
0.0441	3.34422
0.04415	3.34422
0.0442	3.34519
0.04425	3.34487
0.0443	3.34552
0.04435	3.34584
0.0444	3.34714
0.04445	3.34746
0.0445	3.34779
0.04455	3.34844
0.0446	3.34876
0.04465	3.35006
0.0447	3.35071
0.04475	3.35201
0.0448	3.35233
0.04485	3.3533
0.0449	3.35395
0.04495	3.3546
0.045	3.35525
0.04505	3.35623
0.0451	3.3572
0.04515	3.35752
0.0452	3.35817
0.04525	3.35915
0.0453	3.36012
0.04535	3.36044
0.0454	3.36142
0.04545	3.36207
0.0455	3.36239
0.04555	3.36337
0.0456	3.36401
0.04565	3.36401
0.0457	3.36499
0.04575	3.36531
0.0458	3.36629
0.04585	3.36661
0.0459	3.36694
0.04595	3.36758
0.046	3.36823
0.04605	3.36856
0.0461	3.36856
0.04615	3.36921
0.0462	3.36953
0.04625	3.36986
0.0463	3.37051
0.04635	3.37051
0.0464	3.37083
0.04645	3.37115
0.0465	3.37148
0.04655	3.3718
0.0466	3.37245
0.04665	3.37278
0.0467	3.37343
0.04675	3.37375
0.0468	3.37375
0.04685	3.3744
0.0469	3.37505
0.04695	3.37537
0.047	3.3757
0.04705	3.37635
0.0471	3.37635
0.04715	3.377
0.0472	3.37765
0.04725	3.37829
0.0473	3.37829
0.04735	3.37894
0.0474	3.37927
0.04745	3.37959
0.0475	3.38024
0.04755	3.38024
0.0476	3.38089
0.04765	3.38089
0.0477	3.38122
0.04775	3.38154
0.0478	3.38186
0.04785	3.38251
0.0479	3.38284
0.04795	3.38284
0.048	3.38284
0.04805	3.38381
0.0481	3.38414
0.04815	3.38446
0.0482	3.38479
0.04825	3.38479
0.0483	3.38511
0.04835	3.38543
0.0484	3.38576
0.04845	3.38576
0.0485	3.38576
0.04855	3.38608
0.0486	3.38641
0.04865	3.38706
0.0487	3.38771
0.04875	3.38738
0.0488	3.38771
0.04885	3.38803
0.0489	3.38803
0.04895	3.38803
0.049	3.38836
0.04905	3.38836
0.0491	3.389
0.04915	3.38868
0.0492	3.38933
0.04925	3.38933
0.0493	3.38965
0.04935	3.38998
0.0494	3.39095
0.04945	3.39095
0.0495	3.3916
0.04955	3.39193
0.0496	3.39257
0.04965	3.39322
0.0497	3.39355
0.04975	3.3942
0.0498	3.39485
0.04985	3.3955
0.0499	3.39614
0.04995	3.39647
0.05	3.39809
0.05005	3.39809
0.0501	3.39907
0.05015	3.40004
0.0502	3.40036
0.05025	3.40166
0.0503	3.40231
0.05035	3.40296
0.0504	3.40361
0.05045	3.40426
0.0505	3.40523
0.05055	3.40588
0.0506	3.40718
0.05065	3.40783
0.0507	3.40815
0.05075	3.40848
0.0508	3.40978
0.05085	3.41075
0.0509	3.4114
0.05095	3.41205
0.051	3.41205
0.05105	3.41237
0.0511	3.4127
0.05115	3.41335
0.0512	3.41367
0.05125	3.41399
0.0513	3.41464
0.05135	3.41464
0.0514	3.41497
0.05145	3.41497
0.0515	3.41497
0.05155	3.41529
0.0516	3.41529
0.05165	3.41562
0.0517	3.41594
0.05175	3.41594
0.0518	3.41594
0.05185	3.41627
0.0519	3.41692
0.05195	3.41724
0.052	3.41756
0.05205	3.41756
0.0521	3.41854
0.05215	3.41886
0.0522	3.41919
0.05225	3.42016
0.0523	3.42081
0.05235	3.42146
0.0524	3.42211
0.05245	3.42276
0.0525	3.42406
0.05255	3.42438
0.0526	3.42503
0.05265	3.426
0.0527	3.42633
0.05275	3.4273
0.0528	3.42827
0.05285	3.4286
0.0529	3.4286
0.05295	3.42957
0.053	3.4299
0.05305	3.43022
0.0531	3.43087
0.05315	3.43087
0.0532	3.43087
0.05325	3.43152
0.0533	3.4312
0.05335	3.43087
0.0534	3.4312
0.05345	3.43087
0.0535	3.43152
0.05355	3.43087
0.0536	3.43087
0.05365	3.4312
0.0537	3.43087
0.05375	3.43087
0.0538	3.43055
0.05385	3.43087
0.0539	3.43087
0.05395	3.43087
0.054	3.43087
0.05405	3.4312
0.0541	3.4312
0.05415	3.4312
0.0542	3.4312
0.05425	3.43184
0.0543	3.43217
0.05435	3.43249
0.0544	3.43282
0.05445	3.43314
0.0545	3.43379
0.05455	3.43444
0.0546	3.43509
0.05465	3.43541
0.0547	3.43541
0.05475	3.43541
0.0548	3.43606
0.05485	3.43704
0.0549	3.43736
0.05495	3.43769
0.055	3.43801
0.05505	3.43834
0.0551	3.43898
0.05515	3.43898
0.0552	3.43931
0.05525	3.43996
0.0553	3.44061
0.05535	3.44093
0.0554	3.44158
0.05545	3.44255
0.0555	3.44288
0.05555	3.44288
0.0556	3.4432
0.05565	3.44385
0.0557	3.44483
0.05575	3.44483
0.0558	3.4458
0.05585	3.44645
0.0559	3.44677
0.05595	3.44742
0.056	3.44807
0.05605	3.44872
0.0561	3.44937
0.05615	3.45034
0.0562	3.45067
0.05625	3.45099
0.0563	3.45164
0.05635	3.45262
0.0564	3.45326
0.05645	3.45359
0.0565	3.45456
0.05655	3.45489
0.0566	3.45554
0.05665	3.45651
0.0567	3.45683
0.05675	3.45748
0.0568	3.45813
0.05685	3.45911
0.0569	3.45943
0.05695	3.46008
0.057	3.46073
0.05705	3.46138
0.0571	3.46203
0.05715	3.463
0.0572	3.46365
0.05725	3.46495
0.0573	3.4656
0.05735	3.46625
0.0574	3.46722
0.05745	3.46819
0.0575	3.46884
0.05755	3.46949
0.0576	3.47014
0.05765	3.47111
0.0577	3.47144
0.05775	3.47209
0.0578	3.47241
0.05785	3.47274
0.0579	3.47339
0.05795	3.47306
0.058	3.47371
0.05805	3.47371
0.0581	3.47404
0.05815	3.47371
0.0582	3.47371
0.05825	3.47371
0.0583	3.47339
0.05835	3.47274
0.0584	3.47241
0.05845	3.47241
0.0585	3.47241
0.05855	3.47241
0.0586	3.47241
0.05865	3.47241
0.0587	3.47209
0.05875	3.47209
0.0588	3.47241
0.05885	3.47176
0.0589	3.47176
0.05895	3.47209
0.059	3.47241
0.05905	3.47241
0.0591	3.47274
0.05915	3.47241
0.0592	3.47306
0.05925	3.47306
0.0593	3.47339
0.05935	3.47371
0.0594	3.47371
0.05945	3.47404
0.0595	3.47436
0.05955	3.47468
0.0596	3.47468
0.05965	3.47501
0.0597	3.47533
0.05975	3.47598
0.0598	3.47631
0.05985	3.47631
0.0599	3.47728
0.05995	3.47728
0.06	3.47793
0.06005	3.47858
0.0601	3.47955
0.06015	3.47955
0.0602	3.4802
0.06025	3.48085
0.0603	3.4815
0.06035	3.48247
0.0604	3.48312
0.06045	3.48312
0.0605	3.48345
0.06055	3.48442
0.0606	3.48474
0.06065	3.48507
0.0607	3.48539
0.06075	3.48604
0.0608	3.48604
0.06085	3.48669
0.0609	3.48767
0.06095	3.48799
0.061	3.48799
0.06105	3.48864
0.0611	3.48929
0.06115	3.48961
0.0612	3.49059
0.06125	3.49124
0.0613	3.49188
0.06135	3.49221
0.0614	3.49318
0.06145	3.49383
0.0615	3.49416
0.06155	3.49481
0.0616	3.49545
0.06165	3.49578
0.0617	3.4961
0.06175	3.49675
0.0618	3.4974
0.06185	3.49773
0.0619	3.49805
0.06195	3.49805
0.062	3.49902
0.06205	3.49902
0.0621	3.5
0.06215	3.5
0.0622	3.5
0.06225	3.50032
0.0623	3.5
0.06235	3.50032
0.0624	3.50032
0.06245	3.50065
0.0625	3.50032
0.06255	3.50032
0.0626	3.50032
0.06265	3.50032
0.0627	3.50032
0.06275	3.50065
0.0628	3.5
0.06285	3.49967
0.0629	3.5
0.06295	3.49967
0.063	3.49902
0.06305	3.49967
0.0631	3.49967
0.06315	3.49935
0.0632	3.49935
0.06325	3.49967
0.0633	3.49967
0.06335	3.49967
0.0634	3.49967
0.06345	3.5
0.0635	3.50032
0.06355	3.50032
0.0636	3.50065
0.06365	3.5013
0.0637	3.5013
0.06375	3.50162
0.0638	3.50227
0.06385	3.50292
0.0639	3.50357
0.06395	3.50422
0.064	3.50519
0.06405	3.50584
0.0641	3.50616
0.06415	3.50714
0.0642	3.50811
0.06425	3.50876
0.0643	3.50909
0.06435	3.51006
0.0644	3.51136
0.06445	3.51168
0.0645	3.51233
0.06455	3.5133
0.0646	3.51395
0.06465	3.51493
0.0647	3.51558
0.06475	3.51655
0.0648	3.51785
0.06485	3.5185
0.0649	3.5198
0.06495	3.52012
0.065	3.52109
0.06505	3.52142
0.0651	3.52207
0.06515	3.52304
0.0652	3.52369
0.06525	3.52466
0.0653	3.52466
0.06535	3.52564
0.0654	3.52596
0.06545	3.52629
0.0655	3.52629
0.06555	3.52726
0.0656	3.52726
0.06565	3.52791
0.0657	3.52823
0.06575	3.52856
0.0658	3.52888
0.06585	3.53018
0.0659	3.53018
0.06595	3.53115
0.066	3.53115
0.06605	3.53213
0.0661	3.53245
0.06615	3.5331
0.0662	3.5331
0.06625	3.53375
0.0663	3.5344
0.06635	3.53505
0.0664	3.53537
0.06645	3.5357
0.0665	3.53635
0.06655	3.53635
0.0666	3.537
0.06665	3.53732
0.0667	3.53765
0.06675	3.53765
0.0668	3.53797
0.06685	3.53829
0.0669	3.53862
0.06695	3.53894
0.067	3.53862
0.06705	3.53894
0.0671	3.53894
0.06715	3.53894
0.0672	3.53927
0.06725	3.53927
0.0673	3.53992
0.06735	3.53992
0.0674	3.54024
0.06745	3.54057
0.0675	3.54122
0.06755	3.54219
0.0676	3.54219
0.06765	3.54316
0.0677	3.54349
0.06775	3.54446
0.0678	3.54446
0.06785	3.54543
0.0679	3.54608
0.06795	3.54706
0.068	3.54738
0.06805	3.54771
0.0681	3.54868
0.06815	3.54868
0.0682	3.54933
0.06825	3.54965
0.0683	3.54998
0.06835	3.5503
0.0684	3.55063
0.06845	3.55128
0.0685	3.5516
0.06855	3.55193
0.0686	3.55193
0.06865	3.55225
0.0687	3.55355
0.06875	3.55387
0.0688	3.5542
0.06885	3.55485
0.0689	3.55582
0.06895	3.55647
0.069	3.55712
0.06905	3.55777
0.0691	3.55874
0.06915	3.55907
0.0692	3.55971
0.06925	3.56069
0.0693	3.56101
0.06935	3.56166
0.0694	3.56264
0.06945	3.56231
0.0695	3.56296
0.06955	3.56328
0.0696	3.56361
0.06965	3.56328
0.0697	3.56328
0.06975	3.56361
0.0698	3.56361
0.06985	3.56328
0.0699	3.56361
0.06995	3.56296
0.07	3.56264
0.07005	3.56264
0.0701	3.56231
0.07015	3.56199
0.0702	3.56166
0.07025	3.56134
0.0703	3.56101
0.07035	3.56069
0.0704	3.56036
0.07045	3.56036
0.0705	3.56036
0.07055	3.55971
0.0706	3.55971
0.07065	3.55971
0.0707	3.56004
0.07075	3.55971
0.0708	3.56004
0.07085	3.55971
0.0709	3.55971
0.07095	3.55971
0.071	3.56004
0.07105	3.56004
0.0711	3.56069
0.07115	3.56069
0.0712	3.56101
0.07125	3.56199
0.0713	3.56231
0.07135	3.56264
0.0714	3.56296
0.07145	3.56361
0.0715	3.56426
0.07155	3.56491
0.0716	3.56523
0.07165	3.56588
0.0717	3.56621
0.07175	3.56653
0.0718	3.56718
0.07185	3.5675
0.0719	3.56783
0.07195	3.56848
0.072	3.5688
0.07205	3.5688
0.0721	3.5701
0.07215	3.5701
0.0722	3.5701
0.07225	3.57107
0.0723	3.5714
0.07235	3.57172
0.0724	3.57205
0.07245	3.57237
0.0725	3.57237
0.07255	3.5727
0.0726	3.57302
0.07265	3.57335
0.0727	3.57367
0.07275	3.57432
0.0728	3.57497
0.07285	3.57529
0.0729	3.57529
0.07295	3.57594
0.073	3.57659
0.07305	3.57692
0.0731	3.57692
0.07315	3.57789
0.0732	3.57789
0.07325	3.57854
0.0733	3.57886
0.07335	3.57919
0.0734	3.57919
0.07345	3.57984
0.0735	3.57984
0.07355	3.58049
0.0736	3.58081
0.07365	3.58113
0.0737	3.58113
0.07375	3.58146
0.0738	3.58146
0.07385	3.58178
0.0739	3.58178
0.07395	3.58211
0.074	3.58178
0.07405	3.58211
0.0741	3.58211
0.07415	3.58243
0.0742	3.58243
0.07425	3.58276
0.0743	3.58341
0.07435	3.58341
0.0744	3.58341
0.07445	3.58406
0.0745	3.58406
0.07455	3.5847
0.0746	3.5847
0.07465	3.58503
0.0747	3.58503
0.07475	3.58535
0.0748	3.58568
0.07485	3.586
0.0749	3.58633
0.07495	3.58665
0.075	3.5873
0.07505	3.58795
0.0751	3.58795
0.07515	3.5886
0.0752	3.58925
0.07525	3.59022
0.0753	3.59087
0.07535	3.59152
0.0754	3.59282
0.07545	3.59314
0.0755	3.59412
0.07555	3.59509
0.0756	3.59574
0.07565	3.59704
0.0757	3.59769
0.07575	3.59866
0.0758	3.59931
0.07585	3.60028
0.0759	3.60093
0.07595	3.60126
0.076	3.60191
0.07605	3.60255
0.0761	3.60288
0.07615	3.6032
0.0762	3.6032
0.07625	3.6032
0.0763	3.60385
0.07635	3.60353
0.0764	3.60353
0.07645	3.60385
0.0765	3.6032
0.07655	3.6032
0.0766	3.60288
0.07665	3.60255
0.0767	3.60223
0.07675	3.60223
0.0768	3.60255
0.07685	3.60223
0.0769	3.60223
0.07695	3.60255
0.077	3.60223
0.07705	3.60255
0.0771	3.60255
0.07715	3.60288
0.0772	3.6032
0.07725	3.60353
0.0773	3.60385
0.07735	3.60385
0.0774	3.60418
0.07745	3.60483
0.0775	3.60515
0.07755	3.60548
0.0776	3.60612
0.07765	3.60677
0.0777	3.60742
0.07775	3.6084
0.0778	3.60872
0.07785	3.60905
0.0779	3.61002
0.07795	3.61067
0.078	3.61132
0.07805	3.61164
0.0781	3.61229
0.07815	3.61294
0.0782	3.61326
0.07825	3.61359
0.0783	3.61391
0.07835	3.61489
0.0784	3.61489
0.07845	3.61521
0.0785	3.61554
0.07855	3.61586
0.0786	3.61619
0.07865	3.61651
0.0787	3.61683
0.07875	3.61781
0.0788	3.61846
0.07885	3.61911
0.0789	3.61976
0.07895	3.6204
0.079	3.62105
0.07905	3.62203
0.0791	3.623
0.07915	3.62397
0.0792	3.62462
0.07925	3.6256
0.0793	3.62592
0.07935	3.6269
0.0794	3.62754
0.07945	3.62787
0.0795	3.62884
0.07955	3.62982
0.0796	3.63047
0.07965	3.63111
0.0797	3.63144
0.07975	3.63241
0.0798	3.63274
0.07985	3.63339
0.0799	3.63404
0.07995	3.63436
0.08	3.63501
0.08005	3.63533
0.0801	3.63631
0.08015	3.63598
0.0802	3.63728
0.08025	3.63696
0.0803	3.63761
0.08035	3.63793
0.0804	3.6389
0.08045	3.63923
0.0805	3.63955
0.08055	3.6402
0.0806	3.64053
0.08065	3.64118
0.0807	3.64182
0.08075	3.64247
0.0808	3.64312
0.08085	3.64377
0.0809	3.6441
0.08095	3.64474
0.081	3.64507
0.08105	3.64604
0.0811	3.64669
0.08115	3.64734
0.0812	3.64767
0.08125	3.64831
0.0813	3.64896
0.08135	3.64961
0.0814	3.65026
0.08145	3.65091
0.0815	3.65124
0.08155	3.65221
0.0816	3.65286
0.08165	3.65286
0.0817	3.65286
0.08175	3.65318
0.0818	3.65318
0.08185	3.65318
0.0819	3.65318
0.08195	3.65318
0.082	3.65286
0.08205	3.65221
0.0821	3.65188
0.08215	3.65188
0.0822	3.65091
0.08225	3.65091
0.0823	3.65026
0.08235	3.64961
0.0824	3.64929
0.08245	3.64896
0.0825	3.64799
0.08255	3.64734
0.0826	3.64669
0.08265	3.64702
0.0827	3.64637
0.08275	3.64604
0.0828	3.64604
0.08285	3.64539
0.0829	3.64539
0.08295	3.64539
0.083	3.64507
0.08305	3.64442
0.0831	3.64442
0.08315	3.64442
0.0832	3.64442
0.08325	3.64377
0.0833	3.6441
0.08335	3.6441
0.0834	3.6441
0.08345	3.6441
0.0835	3.6441
0.08355	3.6441
0.0836	3.6441
0.08365	3.6441
0.0837	3.64442
0.08375	3.64474
0.0838	3.64507
0.08385	3.64572
0.0839	3.64604
0.08395	3.64669
0.084	3.64702
0.08405	3.64734
0.0841	3.64767
0.08415	3.64831
0.0842	3.64896
0.08425	3.64929
0.0843	3.64961
0.08435	3.65026
0.0844	3.65059
0.08445	3.65124
0.0845	3.65188
0.08455	3.65253
0.0846	3.65286
0.08465	3.65318
0.0847	3.65416
0.08475	3.65448
0.0848	3.65513
0.08485	3.65545
0.0849	3.6561
0.08495	3.65643
0.085	3.65675
0.08505	3.65708
0.0851	3.65805
0.08515	3.65838
0.0852	3.65902
0.08525	3.65935
0.0853	3.66
0.08535	3.66065
0.0854	3.6613
0.08545	3.66227
0.0855	3.66292
0.08555	3.66357
0.0856	3.66487
0.08565	3.66552
0.0857	3.66649
0.08575	3.66746
0.0858	3.66811
0.08585	3.66909
0.0859	3.67006
0.08595	3.67071
0.086	3.67136
0.08605	3.67233
0.0861	3.67298
0.08615	3.6733
0.0862	3.67363
0.08625	3.67363
0.0863	3.67428
0.08635	3.6746
0.0864	3.6746
0.08645	3.67493
0.0865	3.67558
0.08655	3.67525
0.0866	3.67525
0.08665	3.67493
0.0867	3.67493
0.08675	3.67493
0.0868	3.67493
0.08685	3.67493
0.0869	3.67493
0.08695	3.67493
0.087	3.67525
0.08705	3.6759
0.0871	3.67655
0.08715	3.67655
0.0872	3.6772
0.08725	3.67817
0.0873	3.67785
0.08735	3.67915
0.0874	3.6798
0.08745	3.68044
0.0875	3.68142
0.08755	3.68174
0.0876	3.68304
0.08765	3.68369
0.0877	3.68466
0.08775	3.68531
0.0878	3.68596
0.08785	3.68629
0.0879	3.68791
0.08795	3.68791
0.088	3.68888
0.08805	3.68986
0.0881	3.69018
0.08815	3.69083
0.0882	3.69148
0.08825	3.6918
0.0883	3.69245
0.08835	3.69245
0.0884	3.69245
0.08845	3.69343
0.0885	3.69375
0.08855	3.69408
0.0886	3.6944
0.08865	3.69408
0.0887	3.69505
0.08875	3.69505
0.0888	3.69505
0.08885	3.6957
0.0889	3.6957
0.08895	3.6957
0.089	3.69602
0.08905	3.69667
0.0891	3.69667
0.08915	3.69667
0.0892	3.69635
0.08925	3.69732
0.0893	3.69732
0.08935	3.697
0.0894	3.697
0.08945	3.697
0.0895	3.697
0.08955	3.697
0.0896	3.697
0.08965	3.697
0.0897	3.69765
0.08975	3.69732
0.0898	3.69797
0.08985	3.69797
0.0899	3.69765
0.08995	3.69829
0.09	3.69862
0.09005	3.69862
0.0901	3.69894
0.09015	3.69959
0.0902	3.70024
0.09025	3.69992
0.0903	3.70024
0.09035	3.70057
0.0904	3.70089
0.09045	3.70089
0.0905	3.70122
0.09055	3.70154
0.0906	3.70154
0.09065	3.70219
0.0907	3.70186
0.09075	3.70251
0.0908	3.70316
0.09085	3.70284
0.0909	3.70284
0.09095	3.70284
0.091	3.70316
0.09105	3.70284
0.0911	3.70316
0.09115	3.70316
0.0912	3.70316
0.09125	3.70316
0.0913	3.70251
0.09135	3.70251
0.0914	3.70284
0.09145	3.70284
0.0915	3.70284
0.09155	3.70316
0.0916	3.70349
0.09165	3.70349
0.0917	3.70349
0.09175	3.70381
0.0918	3.70446
0.09185	3.70479
0.0919	3.70576
0.09195	3.70641
0.092	3.70673
0.09205	3.70738
0.0921	3.70738
0.09215	3.70771
0.0922	3.70803
0.09225	3.70868
0.0923	3.709
0.09235	3.709
0.0924	3.70965
0.09245	3.70965
0.0925	3.70998
0.09255	3.7103
0.0926	3.7103
0.09265	3.7103
0.0927	3.71063
0.09275	3.71128
0.0928	3.71095
0.09285	3.7116
0.0929	3.71193
0.09295	3.71225
0.093	3.71257
0.09305	3.71257
0.0931	3.71355
0.09315	3.71387
0.0932	3.71452
0.09325	3.71452
0.0933	3.71517
0.09335	3.71517
0.0934	3.71582
0.09345	3.71614
0.0935	3.71614
0.09355	3.71679
0.0936	3.71712
0.09365	3.71712
0.0937	3.71777
0.09375	3.71712
0.0938	3.71744
0.09385	3.71809
0.0939	3.71809
0.09395	3.71842
0.094	3.71842
0.09405	3.71874
0.0941	3.71907
0.09415	3.71907
0.0942	3.71971
0.09425	3.71971
0.0943	3.72004
0.09435	3.72069
0.0944	3.72134
0.09445	3.72134
0.0945	3.72199
0.09455	3.72231
0.0946	3.72264
0.09465	3.72328
0.0947	3.72361
0.09475	3.72426
0.0948	3.72491
0.09485	3.72491
0.0949	3.72523
0.09495	3.72621
0.095	3.72653
0.09505	3.72685
0.0951	3.7275
0.09515	3.7275
0.0952	3.72848
0.09525	3.72848
0.0953	3.72913
0.09535	3.72978
0.0954	3.72945
0.09545	3.7301
0.0955	3.73075
0.09555	3.73075
0.0956	3.7314
0.09565	3.7314
0.0957	3.73237
0.09575	3.7327
0.0958	3.73302
0.09585	3.73302
0.0959	3.73335
0.09595	3.73367
0.096	3.73399
0.09605	3.73432
0.0961	3.73432
0.09615	3.73464
0.0962	3.73464
0.09625	3.73464
0.0963	3.73464
0.09635	3.73432
0.0964	3.73464
0.09645	3.73432
0.0965	3.73432
0.09655	3.73432
0.0966	3.73399
0.09665	3.73399
0.0967	3.73432
0.09675	3.73399
0.0968	3.73432
0.09685	3.73497
0.0969	3.73432
0.09695	3.73497
0.097	3.73529
0.09705	3.73594
0.0971	3.73562
0.09715	3.73659
0.0972	3.73724
0.09725	3.73756
0.0973	3.73789
0.09735	3.73951
0.0974	3.73951
0.09745	3.74049
0.0975	3.74113
0.09755	3.74243
0.0976	3.74276
0.09765	3.74373
0.0977	3.74438
0.09775	3.74535
0.0978	3.74633
0.09785	3.7473
0.0979	3.74763
0.09795	3.7486
0.098	3.74925
0.09805	3.75022
0.0981	3.7512
0.09815	3.75184
0.0982	3.75249
0.09825	3.75314
0.0983	3.75379
0.09835	3.75477
0.0984	3.75541
0.09845	3.75639
0.0985	3.75704
0.09855	3.75801
0.0986	3.75834
0.09865	3.75931
0.0987	3.76028
0.09875	3.76093
0.0988	3.76223
0.09885	3.76255
0.0989	3.76385
0.09895	3.7645
0.099	3.76548
0.09905	3.76612
[truncated: 5,812 more rows]
