# Supplementary material for: An evolutionarily conserved glycine-tyrosine motif forms a folding core in outer membrane proteins
Source: PLoS One. 2017 Aug 3;12(8):e0182016. doi: 10.1371/journal.pone.0182016 (PMC5542473; doi:10.1371/journal.pone.0182016)
Supplement: S1 File — (ZIP) [file pone.0182016.s001.zip › OmpX stopflow RAW data/OmpX WT 4/ompx_wt_ch1_023.bka]

BIO-KINE ASCII FILE
_COMMENT	External device
_COMMENT	Kinetics measurement
_COMMENT	Y Unit : Volt, X Unit : s
_COMMENT	Timebase 1 = .00005 s 5001 pts
_COMMENT	Timebase 2 = .001 s 2749 pts
_COMMENT	Timebase 3 = .5 s 44 pts
_SFM	SFM-300 /S Advanced mode
_SFM	Ratio : S1: 950, S2: 950, S3: 100
_SFM	Content : S1: , S2: , S3:
_SFM	Concentration : S1: , S2: , S3:
_SFM	Total volume : 422 �l Flow : 14 mL/s
_SFM	Acquisition start : 10 ms before stop
_SFM	cuve=FC-08, s1=10 ml , s2=10 ml , s3=1.9 ml
_UNITX	s
_UNITY	Volt
_DELTAX	0
_DATA
1e-300	2.35988
5e-5	2.37903
1e-4	2.40012
1.5e-4	2.42187
2e-4	2.44393
2.5e-4	2.46665
3e-4	2.49002
3.5e-4	2.51339
4e-4	2.53708
4.5e-4	2.56142
5e-4	2.58511
5.5e-4	2.60913
6e-4	2.63249
6.5e-4	2.65651
7e-4	2.67988
7.5e-4	2.70227
8e-4	2.72434
8.5e-4	2.74608
9e-4	2.76686
9.5e-4	2.78698
0.001	2.80612
0.00105	2.82462
0.0011	2.84182
0.00115	2.85838
0.0012	2.87298
0.00125	2.88759
0.0013	2.90057
0.00135	2.91193
0.0014	2.92199
0.00145	2.93042
0.0015	2.93854
0.00155	2.94438
0.0016	2.94957
0.00165	2.95249
0.0017	2.95444
0.00175	2.95541
0.0018	2.95477
0.00185	2.95314
0.0019	2.94957
0.00195	2.94568
0.002	2.93984
0.00205	2.93335
0.0021	2.92523
0.00215	2.91712
0.0022	2.90738
0.00225	2.89732
0.0023	2.88596
0.00235	2.87395
0.0024	2.8613
0.00245	2.84832
0.0025	2.83404
0.00255	2.81976
0.0026	2.80483
0.00265	2.79022
0.0027	2.77432
0.00275	2.75874
0.0028	2.74349
0.00285	2.72759
0.0029	2.71103
0.00295	2.69578
0.003	2.67955
0.00305	2.66398
0.0031	2.64905
0.00315	2.63444
0.0032	2.61951
0.00325	2.60588
0.0033	2.59258
0.00335	2.58024
0.0034	2.56856
0.00345	2.55817
0.0035	2.54746
0.00355	2.53838
0.0036	2.53026
0.00365	2.52247
0.0037	2.51631
0.00375	2.51112
0.0038	2.50657
0.00385	2.50268
0.0039	2.50041
0.00395	2.49846
0.004	2.49781
0.00405	2.49781
0.0041	2.49911
0.00415	2.50138
0.0042	2.50365
0.00425	2.50657
0.0043	2.51047
0.00435	2.51436
0.0044	2.5189
0.00445	2.52377
0.0045	2.52929
0.00455	2.53448
0.0046	2.53968
0.00465	2.54552
0.0047	2.55168
0.00475	2.55752
0.0048	2.56337
0.00485	2.56953
0.0049	2.5757
0.00495	2.58219
0.005	2.58901
0.00505	2.59582
0.0051	2.60264
0.00515	2.60978
0.0052	2.61724
0.00525	2.62568
0.0053	2.63379
0.00535	2.64223
0.0054	2.65099
0.00545	2.66008
0.0055	2.66917
0.00555	2.67858
0.0056	2.68832
0.00565	2.69773
0.0057	2.70779
0.00575	2.71785
0.0058	2.72759
0.00585	2.737
0.0059	2.74673
0.00595	2.75615
0.006	2.76556
0.00605	2.77464
0.0061	2.78341
0.00615	2.79217
0.0062	2.80061
0.00625	2.80969
0.0063	2.81846
0.00635	2.82722
0.0064	2.83663
0.00645	2.84572
0.0065	2.85513
0.00655	2.86487
0.0066	2.87525
0.00665	2.88564
0.0067	2.89602
0.00675	2.90673
0.0068	2.91712
0.00685	2.9288
0.0069	2.93919
0.00695	2.95055
0.007	2.96093
0.00705	2.97132
0.0071	2.9817
0.00715	2.99079
0.0072	2.99988
0.00725	3.00799
0.0073	3.01481
0.00735	3.02097
0.0074	3.02617
0.00745	3.02941
0.0075	3.03201
0.00755	3.03298
0.0076	3.03298
0.00765	3.03103
0.0077	3.02844
0.00775	3.02389
0.0078	3.01838
0.00785	3.01059
0.0079	3.00312
0.00795	2.99339
0.008	2.98333
0.00805	2.97197
0.0081	2.96028
0.00815	2.94827
0.0082	2.93497
0.00825	2.92166
0.0083	2.90836
0.00835	2.8944
0.0084	2.88109
0.00845	2.86714
0.0085	2.85383
0.00855	2.84085
0.0086	2.82819
0.00865	2.81586
0.0087	2.8045
0.00875	2.79347
0.0088	2.78308
0.00885	2.77302
0.0089	2.76458
0.00895	2.75582
0.009	2.74771
0.00905	2.74057
0.0091	2.73375
0.00915	2.72823
0.0092	2.72239
0.00925	2.7172
0.0093	2.71298
0.00935	2.70909
0.0094	2.70584
0.00945	2.70292
0.0095	2.69967
0.00955	2.69838
0.0096	2.69643
0.00965	2.69546
0.0097	2.69481
0.00975	2.69416
0.0098	2.69383
0.00985	2.69351
0.0099	2.69351
0.00995	2.69383
0.01	2.69448
0.01005	2.69513
0.0101	2.6961
0.01015	2.69708
0.0102	2.69903
0.01025	2.70065
0.0103	2.70227
0.01035	2.70454
0.0104	2.70617
0.01045	2.70844
0.0105	2.71103
0.01055	2.71331
0.0106	2.71655
0.01065	2.71915
0.0107	2.72272
0.01075	2.72661
0.0108	2.73083
0.01085	2.7357
0.0109	2.74122
0.01095	2.74673
0.011	2.75387
0.01105	2.76166
0.0111	2.76978
0.01115	2.77951
0.0112	2.78892
0.01125	2.79963
0.0113	2.81067
0.01135	2.82268
0.0114	2.83468
0.01145	2.84799
0.0115	2.86097
0.01155	2.87395
0.0116	2.88791
0.01165	2.90122
0.0117	2.91485
0.01175	2.92783
0.0118	2.94049
0.01185	2.95347
0.0119	2.96645
0.01195	2.97813
0.012	2.98982
0.01205	3.0015
0.0121	3.01286
0.01215	3.02357
0.0122	3.03363
0.01225	3.04337
0.0123	3.0531
0.01235	3.06186
0.0124	3.0703
0.01245	3.07874
0.0125	3.08621
0.01255	3.09335
0.0126	3.09984
0.01265	3.10633
0.0127	3.11217
0.01275	3.11769
0.0128	3.12255
0.01285	3.12645
0.0129	3.13067
0.01295	3.13456
0.013	3.13748
0.01305	3.14073
0.0131	3.14268
0.01315	3.14462
0.0132	3.14657
0.01325	3.14754
0.0133	3.14884
0.01335	3.14949
0.0134	3.14982
0.01345	3.14949
0.0135	3.15014
0.01355	3.15014
0.0136	3.14982
0.01365	3.14917
0.0137	3.14884
0.01375	3.14819
0.0138	3.14722
0.01385	3.14722
0.0139	3.14625
0.01395	3.1456
0.014	3.1443
0.01405	3.14365
0.0141	3.14268
0.01415	3.14203
0.0142	3.14138
0.01425	3.14008
0.0143	3.13943
0.01435	3.13846
0.0144	3.13716
0.01445	3.13651
0.0145	3.13554
0.01455	3.13424
0.0146	3.13326
0.01465	3.13164
0.0147	3.13099
0.01475	3.13002
0.0148	3.12905
0.01485	3.12807
0.0149	3.12742
0.01495	3.12645
0.015	3.1258
0.01505	3.12515
0.0151	3.12483
0.01515	3.1245
0.0152	3.1245
0.01525	3.12483
0.0153	3.1245
0.01535	3.1245
0.0154	3.12483
0.01545	3.12548
0.0155	3.12548
0.01555	3.12612
0.0156	3.12677
0.01565	3.1271
0.0157	3.12775
0.01575	3.12872
0.0158	3.12872
0.01585	3.12969
0.0159	3.13034
0.01595	3.13099
0.016	3.13197
0.01605	3.13294
0.0161	3.13326
0.01615	3.13489
0.0162	3.13586
0.01625	3.13683
0.0163	3.13846
0.01635	3.13976
0.0164	3.14105
0.01645	3.1417
0.0165	3.143
0.01655	3.1443
0.0166	3.14592
0.01665	3.14722
0.0167	3.14819
0.01675	3.14982
0.0168	3.15111
0.01685	3.15209
0.0169	3.15339
0.01695	3.15436
0.017	3.15533
0.01705	3.15631
0.0171	3.15696
0.01715	3.15761
0.0172	3.15858
0.01725	3.1589
0.0173	3.15988
0.01735	3.1602
0.0174	3.16053
0.01745	3.16085
0.0175	3.1615
0.01755	3.16182
0.0176	3.16247
0.01765	3.16215
0.0177	3.1628
0.01775	3.1628
0.0178	3.16312
0.01785	3.16345
0.0179	3.16345
0.01795	3.16345
0.018	3.16377
0.01805	3.16345
0.0181	3.16345
0.01815	3.16345
0.0182	3.16345
0.01825	3.1641
0.0183	3.16377
0.01835	3.16345
0.0184	3.1641
0.01845	3.1641
0.0185	3.16475
0.01855	3.16442
0.0186	3.16507
0.01865	3.16539
0.0187	3.16539
0.01875	3.16539
0.0188	3.16539
0.01885	3.16604
0.0189	3.16604
0.01895	3.16637
0.019	3.16702
0.01905	3.16734
0.0191	3.16734
0.01915	3.16767
0.0192	3.16767
0.01925	3.16832
0.0193	3.16832
0.01935	3.16864
0.0194	3.16864
0.01945	3.16896
0.0195	3.16961
0.01955	3.16994
0.0196	3.17026
0.01965	3.17091
0.0197	3.17156
0.01975	3.17221
0.0198	3.17286
0.01985	3.17318
0.0199	3.17416
0.01995	3.17448
0.02	3.17481
0.02005	3.17578
0.0201	3.1761
0.02015	3.17675
0.0202	3.17675
0.02025	3.1774
0.0203	3.1774
0.02035	3.17708
0.0204	3.17773
0.02045	3.17773
0.0205	3.17805
0.02055	3.17838
0.0206	3.17838
0.02065	3.1787
0.0207	3.1787
0.02075	3.1787
0.0208	3.1787
0.02085	3.17903
0.0209	3.17935
0.02095	3.17967
0.021	3.18
0.02105	3.18
0.0211	3.18065
0.02115	3.18065
0.0212	3.18065
0.02125	3.1813
0.0213	3.18162
0.02135	3.18195
0.0214	3.1826
0.02145	3.18292
0.0215	3.18357
0.02155	3.18422
0.0216	3.18519
0.02165	3.18584
0.0217	3.18714
0.02175	3.18746
0.0218	3.18876
0.02185	3.19006
0.0219	3.19136
0.02195	3.19201
0.022	3.1933
0.02205	3.1946
0.0221	3.19558
0.02215	3.19655
0.0222	3.19785
0.02225	3.19882
0.0223	3.1998
0.02235	3.20044
0.0224	3.20109
0.02245	3.20174
0.0225	3.20239
0.02255	3.20304
0.0226	3.20369
0.02265	3.20401
0.0227	3.20466
0.02275	3.20531
0.0228	3.20564
0.02285	3.20596
0.0229	3.20596
0.02295	3.20629
0.023	3.20661
0.02305	3.20694
0.0231	3.20694
0.02315	3.20726
0.0232	3.20726
0.02325	3.20758
0.0233	3.20758
0.02335	3.20758
0.0234	3.20758
0.02345	3.20823
0.0235	3.20823
0.02355	3.20823
0.0236	3.20856
0.02365	3.20823
0.0237	3.20856
0.02375	3.20888
0.0238	3.20921
0.02385	3.20921
0.0239	3.20986
0.02395	3.20986
0.024	3.21018
0.02405	3.21083
0.0241	3.21051
0.02415	3.21115
0.0242	3.21115
0.02425	3.2118
0.0243	3.21245
0.02435	3.2131
0.0244	3.21375
0.02445	3.2144
0.0245	3.21505
0.02455	3.21537
0.0246	3.21635
0.02465	3.217
0.0247	3.21797
0.02475	3.21894
0.0248	3.21959
0.02485	3.22057
0.0249	3.22122
0.02495	3.22186
0.025	3.22316
0.02505	3.22381
0.0251	3.22479
0.02515	3.22576
0.0252	3.22576
0.02525	3.22641
0.0253	3.22738
0.02535	3.22771
0.0254	3.22836
0.02545	3.22836
0.0255	3.22836
0.02555	3.22868
0.0256	3.229
0.02565	3.22933
0.0257	3.22933
0.02575	3.229
0.0258	3.22965
0.02585	3.229
0.0259	3.22933
0.02595	3.22933
0.026	3.22836
0.02605	3.22868
0.0261	3.22836
0.02615	3.22771
0.0262	3.22836
0.02625	3.22836
0.0263	3.22836
0.02635	3.22836
0.0264	3.22803
0.02645	3.22836
0.0265	3.22836
0.02655	3.22803
0.0266	3.22803
0.02665	3.22836
0.0267	3.22868
0.02675	3.22868
0.0268	3.22933
0.02685	3.22965
0.0269	3.22998
0.02695	3.23063
0.027	3.23095
0.02705	3.23095
0.0271	3.2316
0.02715	3.23225
0.0272	3.23225
0.02725	3.2329
0.0273	3.23322
0.02735	3.2342
0.0274	3.23452
0.02745	3.23485
0.0275	3.23517
0.02755	3.23582
0.0276	3.23582
0.02765	3.23647
0.0277	3.23712
0.02775	3.23744
0.0278	3.23809
0.02785	3.23874
0.0279	3.23939
0.02795	3.24004
0.028	3.24069
0.02805	3.24134
0.0281	3.24166
0.02815	3.24231
0.0282	3.24328
0.02825	3.24393
0.0283	3.24426
0.02835	3.24491
0.0284	3.24556
0.02845	3.24621
0.0285	3.24621
0.02855	3.2475
0.0286	3.24783
0.02865	3.24815
0.0287	3.24848
0.02875	3.24913
0.0288	3.24945
0.02885	3.2501
0.0289	3.2501
0.02895	3.25075
0.029	3.2514
0.02905	3.25205
0.0291	3.25237
0.02915	3.2527
0.0292	3.25335
0.02925	3.25432
0.0293	3.25432
0.02935	3.25529
0.0294	3.25594
0.02945	3.25627
0.0295	3.25756
0.02955	3.25789
0.0296	3.25854
0.02965	3.25951
0.0297	3.26049
0.02975	3.26049
0.0298	3.26178
0.02985	3.26211
0.0299	3.26276
0.02995	3.26341
0.03	3.26406
0.03005	3.2647
0.0301	3.2647
0.03015	3.26535
0.0302	3.26633
0.03025	3.26633
0.0303	3.2673
0.03035	3.2673
0.0304	3.26827
0.03045	3.26892
0.0305	3.26925
0.03055	3.26925
0.0306	3.27022
0.03065	3.27022
0.0307	3.27055
0.03075	3.27087
0.0308	3.2712
0.03085	3.2712
0.0309	3.2712
0.03095	3.2712
0.031	3.2712
0.03105	3.27184
0.0311	3.27152
0.03115	3.27184
0.0312	3.27184
0.03125	3.27184
0.0313	3.27184
0.03135	3.27217
0.0314	3.27184
0.03145	3.27217
0.0315	3.27184
0.03155	3.27184
0.0316	3.27184
0.03165	3.27152
0.0317	3.27152
0.03175	3.2712
0.0318	3.2712
0.03185	3.2712
0.0319	3.27055
0.03195	3.27055
0.032	3.27055
0.03205	3.27055
0.0321	3.2699
0.03215	3.2699
0.0322	3.27022
0.03225	3.27022
0.0323	3.2699
0.03235	3.2699
0.0324	3.2699
0.03245	3.2699
0.0325	3.27055
0.03255	3.27022
0.0326	3.27087
0.03265	3.27087
0.0327	3.27087
0.03275	3.27152
0.0328	3.27217
0.03285	3.27249
0.0329	3.27314
0.03295	3.27412
0.033	3.27509
0.03305	3.27574
0.0331	3.27639
0.03315	3.27704
0.0332	3.27801
0.03325	3.27898
0.0333	3.27996
0.03335	3.27996
0.0334	3.28158
0.03345	3.28191
0.0335	3.28223
0.03355	3.2832
0.0336	3.2832
0.03365	3.28418
0.0337	3.28418
0.03375	3.2845
0.0338	3.28515
0.03385	3.28515
0.0339	3.28548
0.03395	3.28515
0.034	3.28548
0.03405	3.2858
0.0341	3.2858
0.03415	3.28548
0.0342	3.28548
0.03425	3.28515
0.0343	3.28548
0.03435	3.28612
0.0344	3.28548
0.03445	3.2858
0.0345	3.28645
0.03455	3.28645
0.0346	3.28677
0.03465	3.28742
0.0347	3.28807
0.03475	3.28872
0.0348	3.28937
0.03485	3.29002
0.0349	3.29099
0.03495	3.29197
0.035	3.29229
0.03505	3.29391
0.0351	3.29489
0.03515	3.29619
0.0352	3.29716
0.03525	3.29846
0.0353	3.29976
0.03535	3.30073
0.0354	3.30203
0.03545	3.303
0.0355	3.3043
0.03555	3.30527
0.0356	3.30657
0.03565	3.30722
0.0357	3.30852
0.03575	3.31014
0.0358	3.31079
0.03585	3.31176
0.0359	3.31306
0.03595	3.31371
0.036	3.31468
0.03605	3.31533
0.0361	3.31566
0.03615	3.31696
0.0362	3.31728
0.03625	3.31793
0.0363	3.31793
0.03635	3.31825
0.0364	3.31858
0.03645	3.3189
0.0365	3.31858
0.03655	3.3189
0.0366	3.3189
0.03665	3.3189
0.0367	3.31858
0.03675	3.31858
0.0368	3.31825
0.03685	3.31858
0.0369	3.31825
0.03695	3.31858
0.037	3.3189
0.03705	3.31955
0.0371	3.3189
0.03715	3.31955
0.0372	3.31988
0.03725	3.3202
0.0373	3.32085
0.03735	3.32118
0.0374	3.32182
0.03745	3.32247
0.0375	3.32345
0.03755	3.3241
0.0376	3.32475
0.03765	3.32475
0.0377	3.32604
0.03775	3.32702
0.0378	3.32702
0.03785	3.32799
0.0379	3.32832
0.03795	3.32896
0.038	3.32961
0.03805	3.33026
0.0381	3.33059
0.03815	3.33091
0.0382	3.33091
0.03825	3.33188
0.0383	3.33188
0.03835	3.33221
0.0384	3.33253
0.03845	3.33286
0.0385	3.33383
0.03855	3.33383
0.0386	3.33448
0.03865	3.33448
0.0387	3.33545
0.03875	3.3361
0.0388	3.33643
0.03885	3.3374
0.0389	3.33805
0.03895	3.33838
0.039	3.33838
0.03905	3.33902
0.0391	3.33967
0.03915	3.34
0.0392	3.34065
0.03925	3.3413
0.0393	3.34162
0.03935	3.34195
0.0394	3.34227
0.03945	3.34259
0.0395	3.34292
0.03955	3.34357
0.0396	3.34389
0.03965	3.34422
0.0397	3.34389
0.03975	3.34454
0.0398	3.34519
0.03985	3.34584
0.0399	3.34616
0.03995	3.34616
0.04	3.34714
0.04005	3.34811
0.0401	3.34876
0.04015	3.34941
0.0402	3.35006
0.04025	3.35103
0.0403	3.35136
0.04035	3.35233
0.0404	3.3533
0.04045	3.35363
0.0405	3.35428
0.04055	3.35558
0.0406	3.35623
0.04065	3.3572
0.0407	3.35785
0.04075	3.35882
0.0408	3.35915
0.04085	3.3598
0.0409	3.36077
0.04095	3.36142
0.041	3.36142
0.04105	3.36142
0.0411	3.36174
0.04115	3.36272
0.0412	3.36304
0.04125	3.36304
0.0413	3.36337
0.04135	3.36369
0.0414	3.36401
0.04145	3.36401
0.0415	3.36369
0.04155	3.36401
0.0416	3.36401
0.04165	3.36401
0.0417	3.36434
0.04175	3.36466
0.0418	3.36499
0.04185	3.36499
0.0419	3.36531
0.04195	3.36531
0.042	3.36499
0.04205	3.36564
0.0421	3.36564
0.04215	3.36564
0.0422	3.36596
0.04225	3.36564
0.0423	3.36596
0.04235	3.36629
0.0424	3.36629
0.04245	3.36661
0.0425	3.36694
0.04255	3.36726
0.0426	3.36758
0.04265	3.36791
0.0427	3.36791
0.04275	3.36856
0.0428	3.36888
0.04285	3.36921
0.0429	3.36953
0.04295	3.37018
0.043	3.37051
0.04305	3.37115
0.0431	3.37213
0.04315	3.37278
0.0432	3.3731
0.04325	3.37343
0.0433	3.37375
0.04335	3.37472
0.0434	3.37537
0.04345	3.3757
0.0435	3.37635
0.04355	3.377
0.0436	3.37797
0.04365	3.37829
0.0437	3.37894
0.04375	3.37927
0.0438	3.37992
0.04385	3.37992
0.0439	3.38089
0.04395	3.38122
0.044	3.38186
0.04405	3.38219
0.0441	3.38251
0.04415	3.38316
0.0442	3.38349
0.04425	3.38414
0.0443	3.38479
0.04435	3.38511
0.0444	3.38576
0.04445	3.38673
0.0445	3.38771
0.04455	3.38803
0.0446	3.38868
0.04465	3.38965
0.0447	3.39063
0.04475	3.39128
0.0448	3.39193
0.04485	3.39193
0.0449	3.3929
0.04495	3.39387
0.045	3.3942
0.04505	3.39452
0.0451	3.39517
0.04515	3.39582
0.0452	3.39582
0.04525	3.39647
0.0453	3.39679
0.04535	3.39679
0.0454	3.39744
0.04545	3.39712
0.0455	3.39777
0.04555	3.39809
0.0456	3.39809
0.04565	3.39842
0.0457	3.39939
0.04575	3.39971
0.0458	3.40036
0.04585	3.40134
0.0459	3.40231
0.04595	3.40264
0.046	3.40361
0.04605	3.40491
0.0461	3.40523
0.04615	3.40621
0.0462	3.40718
0.04625	3.40783
0.0463	3.4088
0.04635	3.4101
0.0464	3.41075
0.04645	3.41107
0.0465	3.41237
0.04655	3.41335
0.0466	3.41464
0.04665	3.41529
0.0467	3.41594
0.04675	3.41692
0.0468	3.41789
0.04685	3.41854
0.0469	3.41951
0.04695	3.42049
0.047	3.42113
0.04705	3.42146
0.0471	3.42178
0.04715	3.42243
0.0472	3.42276
0.04725	3.42308
0.0473	3.42308
0.04735	3.42308
0.0474	3.42308
0.04745	3.42308
0.0475	3.42341
0.04755	3.42308
0.0476	3.42276
0.04765	3.42276
0.0477	3.42276
0.04775	3.42211
0.0478	3.42211
0.04785	3.42178
0.0479	3.42178
0.04795	3.42178
0.048	3.42081
0.04805	3.42049
0.0481	3.42016
0.04815	3.42081
0.0482	3.42016
0.04825	3.42049
0.0483	3.42016
0.04835	3.41984
0.0484	3.42016
0.04845	3.42016
0.0485	3.42049
0.04855	3.42113
0.0486	3.42113
0.04865	3.42178
0.0487	3.42243
0.04875	3.42276
0.0488	3.42341
0.04885	3.42438
0.0489	3.42535
0.04895	3.42568
0.049	3.42665
0.04905	3.42763
0.0491	3.42795
0.04915	3.4286
0.0492	3.42957
0.04925	3.4299
0.0493	3.43087
0.04935	3.4312
0.0494	3.43249
0.04945	3.43314
0.0495	3.43314
0.04955	3.43412
0.0496	3.43444
0.04965	3.43509
0.0497	3.43541
0.04975	3.43574
0.0498	3.43606
0.04985	3.43639
0.0499	3.43639
0.04995	3.43704
0.05	3.43704
0.05005	3.43769
0.0501	3.43769
0.05015	3.43769
0.0502	3.43834
0.05025	3.43769
0.0503	3.43834
0.05035	3.43834
0.0504	3.43834
0.05045	3.43866
0.0505	3.43834
0.05055	3.43898
0.0506	3.43931
0.05065	3.43898
0.0507	3.43996
0.05075	3.43931
0.0508	3.43963
0.05085	3.43931
0.0509	3.43931
0.05095	3.43963
0.051	3.43996
0.05105	3.43963
0.0511	3.43996
0.05115	3.43996
0.0512	3.44028
0.05125	3.43963
0.0513	3.43963
0.05135	3.43996
0.0514	3.43996
0.05145	3.44028
0.0515	3.44028
0.05155	3.44093
0.0516	3.44093
0.05165	3.44093
0.0517	3.44126
0.05175	3.44093
0.0518	3.44191
0.05185	3.44223
0.0519	3.44255
0.05195	3.44353
0.052	3.44385
0.05205	3.4445
0.0521	3.44483
0.05215	3.4458
0.0522	3.44645
0.05225	3.44645
0.0523	3.44742
0.05235	3.44775
0.0524	3.44905
0.05245	3.44969
0.0525	3.45067
0.05255	3.45164
0.0526	3.45197
0.05265	3.45359
0.0527	3.45424
0.05275	3.45554
0.0528	3.45651
0.05285	3.45748
0.0529	3.45878
0.05295	3.46008
0.053	3.46105
0.05305	3.46203
0.0531	3.46333
0.05315	3.4643
0.0532	3.4656
0.05325	3.46592
0.0533	3.46722
0.05335	3.46787
0.0534	3.46852
0.05345	3.46884
0.0535	3.46917
0.05355	3.46982
0.0536	3.46982
0.05365	3.47014
0.0537	3.47047
0.05375	3.47047
0.0538	3.47079
0.05385	3.47047
0.0539	3.47014
0.05395	3.47047
0.054	3.47047
0.05405	3.47014
0.0541	3.46982
0.05415	3.46949
0.0542	3.46949
0.05425	3.46917
0.0543	3.46884
0.05435	3.46884
0.0544	3.46819
0.05445	3.46819
0.0545	3.46787
0.05455	3.46754
0.0546	3.46787
0.05465	3.46787
0.0547	3.46787
0.05475	3.46787
0.0548	3.46819
0.05485	3.46819
0.0549	3.46852
0.05495	3.46884
0.055	3.46884
0.05505	3.46949
0.0551	3.46982
0.05515	3.47014
0.0552	3.47079
0.05525	3.47079
0.0553	3.47111
0.05535	3.47111
0.0554	3.47144
0.05545	3.47209
0.0555	3.47209
0.05555	3.47241
0.0556	3.47274
0.05565	3.47371
0.0557	3.47404
0.05575	3.47404
0.0558	3.47501
0.05585	3.47533
0.0559	3.47631
0.05595	3.47696
0.056	3.47793
0.05605	3.47858
0.0561	3.47923
0.05615	3.4802
0.0562	3.48085
0.05625	3.4815
0.0563	3.48247
0.05635	3.48312
0.0564	3.48442
0.05645	3.48442
0.0565	3.48604
0.05655	3.48669
0.0566	3.48734
0.05665	3.48864
0.0567	3.48929
0.05675	3.49026
0.0568	3.49124
0.05685	3.49188
0.0569	3.49253
0.05695	3.49318
0.057	3.49448
0.05705	3.49481
0.0571	3.49513
0.05715	3.49545
0.0572	3.49578
0.05725	3.49675
0.0573	3.49643
0.05735	3.49675
0.0574	3.49643
0.05745	3.4974
0.0575	3.49773
0.05755	3.49773
0.0576	3.49773
0.05765	3.49838
0.0577	3.49902
0.05775	3.49935
0.0578	3.49935
0.05785	3.5
0.0579	3.50032
0.05795	3.50097
0.058	3.5013
0.05805	3.50227
0.0581	3.50292
0.05815	3.50357
0.0582	3.50487
0.05825	3.50552
0.0583	3.50649
0.05835	3.50714
0.0584	3.50779
0.05845	3.50844
0.0585	3.50973
0.05855	3.50973
0.0586	3.51038
0.05865	3.51103
0.0587	3.51136
0.05875	3.51201
0.0588	3.51266
0.05885	3.51298
0.0589	3.5133
0.05895	3.51395
0.059	3.51363
0.05905	3.51395
0.0591	3.51428
0.05915	3.5146
0.0592	3.51493
0.05925	3.51525
0.0593	3.5159
0.05935	3.5159
0.0594	3.51655
0.05945	3.51655
0.0595	3.51655
0.05955	3.51655
0.0596	3.51752
0.05965	3.51752
0.0597	3.51785
0.05975	3.51785
0.0598	3.51817
0.05985	3.5185
0.0599	3.5185
0.05995	3.51882
0.06	3.51882
0.06005	3.51915
0.0601	3.51915
0.06015	3.51915
0.0602	3.51947
0.06025	3.51915
0.0603	3.5198
0.06035	3.52012
0.0604	3.52012
0.06045	3.52044
0.0605	3.52077
0.06055	3.52109
0.0606	3.52142
0.06065	3.52174
0.0607	3.52207
0.06075	3.52174
0.0608	3.52304
0.06085	3.52304
0.0609	3.52369
0.06095	3.52337
0.061	3.52401
0.06105	3.52401
0.0611	3.52434
0.06115	3.52499
0.0612	3.52531
0.06125	3.52596
0.0613	3.52629
0.06135	3.52726
0.0614	3.52823
0.06145	3.52856
0.0615	3.52953
0.06155	3.53018
0.0616	3.53115
0.06165	3.5318
0.0617	3.53278
0.06175	3.53343
0.0618	3.53472
0.06185	3.53505
0.0619	3.5357
0.06195	3.53667
0.062	3.537
0.06205	3.53797
0.0621	3.53829
0.06215	3.53894
0.0622	3.53959
0.06225	3.53959
0.0623	3.54024
0.06235	3.54057
0.0624	3.54089
0.06245	3.54057
0.0625	3.54089
0.06255	3.54089
0.0626	3.54122
0.06265	3.54057
0.0627	3.54057
0.06275	3.54089
0.0628	3.54057
0.06285	3.54024
0.0629	3.54024
0.06295	3.54024
0.063	3.53992
0.06305	3.53959
0.0631	3.53992
0.06315	3.53927
0.0632	3.53992
0.06325	3.53959
0.0633	3.53992
0.06335	3.54057
0.0634	3.54057
0.06345	3.54089
0.0635	3.54154
0.06355	3.54251
0.0636	3.54251
0.06365	3.54349
0.0637	3.54446
0.06375	3.54446
0.0638	3.54576
0.06385	3.54641
0.0639	3.54771
0.06395	3.549
0.064	3.54998
0.06405	3.55063
0.0641	3.5516
0.06415	3.55257
0.0642	3.55355
0.06425	3.55452
0.0643	3.55582
0.06435	3.55679
0.0644	3.55744
0.06445	3.55842
0.0645	3.55874
0.06455	3.55971
0.0646	3.56069
0.06465	3.56134
0.0647	3.56166
0.06475	3.56264
0.0648	3.56296
0.06485	3.56296
0.0649	3.56361
0.06495	3.56361
0.065	3.56426
0.06505	3.56426
0.0651	3.56458
0.06515	3.56458
0.0652	3.56523
0.06525	3.56556
0.0653	3.56556
0.06535	3.56556
0.0654	3.56621
0.06545	3.56588
0.0655	3.56621
0.06555	3.56653
0.0656	3.56588
0.06565	3.56621
0.0657	3.56685
0.06575	3.56653
0.0658	3.56685
0.06585	3.56685
0.0659	3.5675
0.06595	3.56783
0.066	3.56848
0.06605	3.56848
0.0661	3.56913
0.06615	3.56913
0.0662	3.56978
0.06625	3.57042
0.0663	3.57042
0.06635	3.57075
0.0664	3.5714
0.06645	3.57172
0.0665	3.5727
0.06655	3.57302
0.0666	3.57367
0.06665	3.57432
0.0667	3.57464
0.06675	3.57497
0.0668	3.57562
0.06685	3.57562
0.0669	3.57594
0.06695	3.57659
0.067	3.57659
0.06705	3.57692
0.0671	3.57659
0.06715	3.57692
0.0672	3.57724
0.06725	3.57756
0.0673	3.57756
0.06735	3.57756
0.0674	3.57756
0.06745	3.57789
0.0675	3.57789
0.06755	3.57821
0.0676	3.57854
0.06765	3.57854
0.0677	3.57854
0.06775	3.57886
0.0678	3.57919
0.06785	3.57919
0.0679	3.57951
0.06795	3.57951
0.068	3.57984
0.06805	3.58016
0.0681	3.58016
0.06815	3.58081
0.0682	3.58081
0.06825	3.58113
0.0683	3.58081
0.06835	3.58178
0.0684	3.58211
0.06845	3.58211
0.0685	3.58276
0.06855	3.58308
0.0686	3.58308
0.06865	3.58341
0.0687	3.58341
0.06875	3.58373
0.0688	3.58406
0.06885	3.58438
0.0689	3.5847
0.06895	3.58503
0.069	3.58535
0.06905	3.58535
0.0691	3.58633
0.06915	3.586
0.0692	3.58665
0.06925	3.58698
0.0693	3.5873
0.06935	3.58795
0.0694	3.5886
0.06945	3.58892
0.0695	3.58925
0.06955	3.5899
0.0696	3.59022
0.06965	3.59022
0.0697	3.59087
0.06975	3.59087
0.0698	3.5912
0.06985	3.59152
0.0699	3.59184
0.06995	3.59217
0.07	3.59217
0.07005	3.59249
0.0701	3.59314
0.07015	3.59347
0.0702	3.59379
0.07025	3.59412
0.0703	3.59444
0.07035	3.59509
0.0704	3.59509
0.07045	3.59574
0.0705	3.59606
0.07055	3.59639
0.0706	3.59704
0.07065	3.59736
0.0707	3.59801
0.07075	3.59866
0.0708	3.59866
0.07085	3.59898
0.0709	3.59996
0.07095	3.60028
0.071	3.60093
0.07105	3.60158
0.0711	3.60191
0.07115	3.60255
0.0712	3.60353
0.07125	3.60385
0.0713	3.6045
0.07135	3.60548
0.0714	3.60612
0.07145	3.60645
0.0715	3.6071
0.07155	3.60742
0.0716	3.60807
0.07165	3.60872
0.0717	3.60937
0.07175	3.60937
0.0718	3.60969
0.07185	3.61034
0.0719	3.61067
0.07195	3.61099
0.072	3.61132
0.07205	3.61164
0.0721	3.61164
0.07215	3.61229
0.0722	3.61229
0.07225	3.61229
0.0723	3.61262
0.07235	3.61262
0.0724	3.61262
0.07245	3.61326
0.0725	3.61294
0.07255	3.61294
0.0726	3.61326
0.07265	3.61359
0.0727	3.61326
0.07275	3.61359
0.0728	3.61391
0.07285	3.61456
0.0729	3.61424
0.07295	3.61489
0.073	3.61554
0.07305	3.61619
0.0731	3.61651
0.07315	3.61716
0.0732	3.61846
0.07325	3.61878
0.0733	3.61943
0.07335	3.6204
0.0734	3.62105
0.07345	3.62203
0.0735	3.62235
0.07355	3.62365
0.0736	3.62397
0.07365	3.62462
0.0737	3.6256
0.07375	3.62625
0.0738	3.6269
0.07385	3.62754
0.0739	3.62819
0.07395	3.62884
0.074	3.62884
0.07405	3.62917
0.0741	3.62982
0.07415	3.63047
0.0742	3.63047
0.07425	3.63144
0.0743	3.63209
0.07435	3.63274
0.0744	3.63241
0.07445	3.63339
0.0745	3.63339
0.07455	3.63371
0.0746	3.63436
0.07465	3.63436
0.0747	3.63501
0.07475	3.63533
0.0748	3.63566
0.07485	3.63631
0.0749	3.63761
0.07495	3.63761
0.075	3.63825
0.07505	3.63923
0.0751	3.6402
0.07515	3.64053
0.0752	3.64215
0.07525	3.6428
0.0753	3.64377
0.07535	3.64539
0.0754	3.64604
0.07545	3.64734
0.0755	3.64831
0.07555	3.64896
0.0756	3.65026
0.07565	3.65091
0.0757	3.65156
0.07575	3.65253
0.0758	3.65286
0.07585	3.65351
0.0759	3.65416
0.07595	3.65448
0.076	3.65481
0.07605	3.65481
0.0761	3.65448
0.07615	3.65481
0.0762	3.65481
0.07625	3.65481
0.0763	3.65448
0.07635	3.65448
0.0764	3.65383
0.07645	3.65351
0.0765	3.65286
0.07655	3.65286
0.0766	3.65221
0.07665	3.65188
0.0767	3.65124
0.07675	3.65124
0.0768	3.65059
0.07685	3.65026
0.0769	3.64961
0.07695	3.64896
0.077	3.64864
0.07705	3.64831
0.0771	3.64831
0.07715	3.64799
0.0772	3.64799
0.07725	3.64767
0.0773	3.64799
0.07735	3.64799
0.0774	3.64767
0.07745	3.64734
0.0775	3.64734
0.07755	3.64767
0.0776	3.64767
0.07765	3.64831
0.0777	3.64831
0.07775	3.64864
0.0778	3.64864
0.07785	3.64896
0.0779	3.64896
0.07795	3.64961
0.078	3.64994
0.07805	3.65026
0.0781	3.65026
0.07815	3.65124
0.0782	3.65156
0.07825	3.65221
0.0783	3.65286
0.07835	3.65383
0.0784	3.65448
0.07845	3.65545
0.0785	3.65643
0.07855	3.65675
0.0786	3.65838
0.07865	3.65902
0.0787	3.66
0.07875	3.6613
0.0788	3.66195
0.07885	3.66324
0.0789	3.66422
0.07895	3.66552
0.079	3.66649
0.07905	3.66779
0.0791	3.66811
0.07915	3.66973
0.0792	3.67038
0.07925	3.67103
0.0793	3.67233
0.07935	3.6733
0.0794	3.67363
0.07945	3.67395
0.0795	3.67525
0.07955	3.67623
0.0796	3.67623
0.07965	3.6772
0.0797	3.67785
0.07975	3.67817
0.0798	3.67915
0.07985	3.67947
0.0799	3.67947
0.07995	3.68012
0.08	3.68077
0.08005	3.68077
0.0801	3.68109
0.08015	3.68109
0.0802	3.68109
0.08025	3.68142
0.0803	3.68109
0.08035	3.68142
0.0804	3.68142
0.08045	3.68142
0.0805	3.68174
0.08055	3.68142
0.0806	3.68142
0.08065	3.68174
0.0807	3.68142
0.08075	3.68142
0.0808	3.68207
0.08085	3.68174
0.0809	3.68174
0.08095	3.68207
0.081	3.68239
0.08105	3.68239
0.0811	3.68239
0.08115	3.68272
0.0812	3.68239
0.08125	3.68272
0.0813	3.68272
0.08135	3.68239
0.0814	3.68239
0.08145	3.68174
0.0815	3.68174
0.08155	3.68174
0.0816	3.68142
0.08165	3.68077
0.0817	3.68077
0.08175	3.68044
0.0818	3.68012
0.08185	3.67947
0.0819	3.6798
0.08195	3.6798
0.082	3.6798
0.08205	3.67915
0.0821	3.6798
0.08215	3.68012
0.0822	3.68044
0.08225	3.68077
0.0823	3.68109
0.08235	3.68109
0.0824	3.68174
0.08245	3.68207
0.0825	3.68272
0.08255	3.68304
0.0826	3.68369
0.08265	3.68466
0.0827	3.68499
0.08275	3.68564
0.0828	3.68629
0.08285	3.68694
0.0829	3.68726
0.08295	3.68823
0.083	3.68888
0.08305	3.68953
0.0831	3.69051
0.08315	3.69148
0.0832	3.6918
0.08325	3.69213
0.0833	3.6931
0.08335	3.69408
0.0834	3.69472
0.08345	3.69505
0.0835	3.69602
0.08355	3.69635
0.0836	3.697
0.08365	3.69765
0.0837	3.69829
0.08375	3.69927
0.0838	3.70024
0.08385	3.70089
0.0839	3.70122
0.08395	3.70186
0.084	3.70219
0.08405	3.70316
0.0841	3.70381
0.08415	3.70446
0.0842	3.70446
0.08425	3.70479
0.0843	3.70511
0.08435	3.70543
0.0844	3.70608
0.08445	3.70608
0.0845	3.70673
0.08455	3.70673
0.0846	3.70738
0.08465	3.70738
0.0847	3.70803
0.08475	3.70803
0.0848	3.70836
0.08485	3.70868
0.0849	3.709
0.08495	3.70933
0.085	3.70965
0.08505	3.7103
0.0851	3.7103
0.08515	3.71063
0.0852	3.71095
0.08525	3.7116
0.0853	3.71193
0.08535	3.71225
0.0854	3.7129
0.08545	3.7129
0.0855	3.71387
0.08555	3.71387
0.0856	3.71485
0.08565	3.7155
0.0857	3.71614
0.08575	3.71614
0.0858	3.71712
0.08585	3.71777
0.0859	3.71809
0.08595	3.71874
0.086	3.71874
0.08605	3.71939
0.0861	3.71971
0.08615	3.71939
0.0862	3.72004
0.08625	3.72036
0.0863	3.72101
0.08635	3.72166
0.0864	3.72134
0.08645	3.72166
0.0865	3.72231
0.08655	3.72231
0.0866	3.72231
0.08665	3.72264
0.0867	3.72231
0.08675	3.72296
0.0868	3.72296
0.08685	3.72296
0.0869	3.72296
0.08695	3.72296
0.087	3.72296
0.08705	3.72296
0.0871	3.72296
0.08715	3.72296
0.0872	3.72328
0.08725	3.72296
0.0873	3.72328
0.08735	3.72361
0.0874	3.72393
0.08745	3.72393
0.0875	3.72426
0.08755	3.72426
0.0876	3.72523
0.08765	3.72491
0.0877	3.72523
0.08775	3.72588
0.0878	3.72621
0.08785	3.72621
0.0879	3.72653
0.08795	3.72685
0.088	3.7275
0.08805	3.7275
0.0881	3.7275
0.08815	3.72783
0.0882	3.72783
0.08825	3.72815
0.0883	3.72815
0.08835	3.72848
0.0884	3.7288
0.08845	3.72945
0.0885	3.72913
0.08855	3.72945
0.0886	3.72913
0.08865	3.72978
0.0887	3.72978
0.08875	3.73042
0.0888	3.7301
0.08885	3.73107
0.0889	3.73172
0.08895	3.7314
0.089	3.73205
0.08905	3.73172
0.0891	3.73237
0.08915	3.73205
0.0892	3.7327
0.08925	3.73335
0.0893	3.73335
0.08935	3.73335
0.0894	3.73367
0.08945	3.73399
0.0895	3.73432
0.08955	3.73432
0.0896	3.73497
0.08965	3.73497
0.0897	3.73529
0.08975	3.73529
0.0898	3.73529
0.08985	3.73562
0.0899	3.73594
0.08995	3.73562
0.09	3.73659
0.09005	3.73692
0.0901	3.73692
0.09015	3.73789
0.0902	3.73789
0.09025	3.73886
0.0903	3.73886
0.09035	3.73951
0.0904	3.74049
0.09045	3.74081
0.0905	3.74113
0.09055	3.74146
0.0906	3.74178
0.09065	3.74243
0.0907	3.74276
0.09075	3.74276
0.0908	3.74308
0.09085	3.74341
0.0909	3.74308
0.09095	3.74373
0.091	3.74373
0.09105	3.74373
0.0911	3.74406
0.09115	3.74438
0.0912	3.74406
0.09125	3.7447
0.0913	3.74503
0.09135	3.74503
0.0914	3.74568
0.09145	3.74568
0.0915	3.746
0.09155	3.74633
0.0916	3.74633
0.09165	3.74698
0.0917	3.7473
0.09175	3.74763
0.0918	3.74763
0.09185	3.74827
0.0919	3.74795
0.09195	3.7486
0.092	3.74925
0.09205	3.74925
0.0921	3.74957
0.09215	3.7499
0.0922	3.7499
0.09225	3.74957
0.0923	3.75055
0.09235	3.75087
0.0924	3.75087
0.09245	3.7512
0.0925	3.75184
0.09255	3.75249
0.0926	3.75217
0.09265	3.75314
0.0927	3.75314
0.09275	3.75314
0.0928	3.75347
0.09285	3.75379
0.0929	3.75412
0.09295	3.75412
0.093	3.75444
0.09305	3.75509
0.0931	3.75509
0.09315	3.75574
0.0932	3.75606
0.09325	3.75639
0.0933	3.75671
0.09335	3.75736
0.0934	3.75736
0.09345	3.75769
0.0935	3.75801
0.09355	3.75834
0.0936	3.75834
0.09365	3.75898
0.0937	3.75898
0.09375	3.75931
0.0938	3.75963
0.09385	3.75963
0.0939	3.75996
0.09395	3.75996
0.094	3.75996
0.09405	3.76028
0.0941	3.76028
0.09415	3.76093
0.0942	3.76061
0.09425	3.76061
0.0943	3.76093
0.09435	3.76061
0.0944	3.76061
0.09445	3.76061
0.0945	3.76061
0.09455	3.76028
0.0946	3.76093
0.09465	3.75996
0.0947	3.75996
0.09475	3.75996
0.0948	3.75963
0.09485	3.75963
0.0949	3.75996
0.09495	3.75963
0.095	3.75931
0.09505	3.75996
0.0951	3.76028
0.09515	3.75996
0.0952	3.76061
0.09525	3.76093
0.0953	3.76158
0.09535	3.76191
0.0954	3.76288
0.09545	3.76288
0.0955	3.7632
0.09555	3.76418
0.0956	3.7645
0.09565	3.76548
0.0957	3.7658
0.09575	3.76677
0.0958	3.76775
0.09585	3.7684
0.0959	3.76905
0.09595	3.77002
0.096	3.77034
0.09605	3.77099
0.0961	3.77229
0.09615	3.77262
0.0962	3.77391
0.09625	3.77424
0.0963	3.77489
0.09635	3.77554
0.0964	3.77651
0.09645	3.77683
0.0965	3.77716
0.09655	3.77813
0.0966	3.77846
0.09665	3.77878
0.0967	3.77976
0.09675	3.78008
0.0968	3.78008
0.09685	3.78008
0.0969	3.78105
0.09695	3.78138
0.097	3.78203
0.09705	3.78235
0.0971	3.78203
0.09715	3.783
0.0972	3.78333
0.09725	3.78397
0.0973	3.7843
0.09735	3.7843
0.0974	3.78495
0.09745	3.78495
0.0975	3.78592
0.09755	3.78592
0.0976	3.78592
0.09765	3.78625
0.0977	3.78592
0.09775	3.78625
0.0978	3.78625
0.09785	3.78625
0.0979	3.78625
0.09795	3.78625
0.098	3.78592
0.09805	3.78592
0.0981	3.7856
0.09815	3.7856
0.0982	3.7856
0.09825	3.78495
0.0983	3.78495
0.09835	3.78527
0.0984	3.78495
0.09845	3.78495
0.0985	3.78462
0.09855	3.78495
0.0986	3.78495
0.09865	3.78527
0.0987	3.7856
0.09875	3.78592
0.0988	3.78625
0.09885	3.7869
0.0989	3.78722
0.09895	3.78819
0.099	3.78884
0.09905	3.78949
[truncated: 5,812 more rows]
