# Supplementary material for: An evolutionarily conserved glycine-tyrosine motif forms a folding core in outer membrane proteins
Source: PLoS One. 2017 Aug 3;12(8):e0182016. doi: 10.1371/journal.pone.0182016 (PMC5542473; doi:10.1371/journal.pone.0182016)
Supplement: S1 File — (ZIP) [file pone.0182016.s001.zip › OmpX stopflow RAW data/OmpX WT 4/ompx_wt_ch1_024.bka]

BIO-KINE ASCII FILE
_COMMENT	External device
_COMMENT	Kinetics measurement
_COMMENT	Y Unit : Volt, X Unit : s
_COMMENT	Timebase 1 = .00005 s 5001 pts
_COMMENT	Timebase 2 = .001 s 2749 pts
_COMMENT	Timebase 3 = .5 s 44 pts
_SFM	SFM-300 /S Advanced mode
_SFM	Ratio : S1: 950, S2: 950, S3: 100
_SFM	Content : S1: , S2: , S3:
_SFM	Concentration : S1: , S2: , S3:
_SFM	Total volume : 422 �l Flow : 14 mL/s
_SFM	Acquisition start : 10 ms before stop
_SFM	cuve=FC-08, s1=10 ml , s2=10 ml , s3=1.9 ml
_UNITX	s
_UNITY	Volt
_DELTAX	0
_DATA
1e-300	2.46406
5e-5	2.48093
1e-4	2.49813
1.5e-4	2.51566
2e-4	2.53286
2.5e-4	2.55071
3e-4	2.56856
3.5e-4	2.58673
4e-4	2.60393
4.5e-4	2.62178
5e-4	2.63931
5.5e-4	2.65651
6e-4	2.67371
6.5e-4	2.69091
7e-4	2.70746
7.5e-4	2.72272
8e-4	2.73862
8.5e-4	2.75322
9e-4	2.7675
9.5e-4	2.78114
0.001	2.79412
0.00105	2.80548
0.0011	2.81683
0.00115	2.8269
0.0012	2.83663
0.00125	2.84442
0.0013	2.85253
0.00135	2.8587
0.0014	2.86422
0.00145	2.86844
0.0015	2.87168
0.00155	2.87428
0.0016	2.87623
0.00165	2.87688
0.0017	2.87655
0.00175	2.8759
0.0018	2.87428
0.00185	2.87201
0.0019	2.86974
0.00195	2.86552
0.002	2.86162
0.00205	2.8574
0.0021	2.85189
0.00215	2.84637
0.0022	2.84053
0.00225	2.83404
0.0023	2.82754
0.00235	2.8204
0.0024	2.81359
0.00245	2.80612
0.0025	2.79801
0.00255	2.79022
0.0026	2.78243
0.00265	2.77432
0.0027	2.76556
0.00275	2.75712
0.0028	2.74836
0.00285	2.73959
0.0029	2.73018
0.00295	2.72142
0.003	2.71233
0.00305	2.70324
0.0031	2.69351
0.00315	2.68442
0.0032	2.67436
0.00325	2.66462
0.0033	2.65456
0.00335	2.6445
0.0034	2.63412
0.00345	2.62373
0.0035	2.61335
0.00355	2.60264
0.0036	2.5916
0.00365	2.58122
0.0037	2.57083
0.00375	2.56012
0.0038	2.55006
0.00385	2.54
0.0039	2.53091
0.00395	2.52183
0.004	2.51339
0.00405	2.5056
0.0041	2.49878
0.00415	2.49294
0.0042	2.48775
0.00425	2.4832
0.0043	2.48028
0.00435	2.47736
0.0044	2.47542
0.00445	2.47477
0.0045	2.47477
0.00455	2.47574
0.0046	2.47769
0.00465	2.47963
0.0047	2.4832
0.00475	2.48742
0.0048	2.49294
0.00485	2.49846
0.0049	2.50527
0.00495	2.51176
0.005	2.51988
0.00505	2.52864
0.0051	2.53773
0.00515	2.54746
0.0052	2.55785
0.00525	2.56888
0.0053	2.57992
0.00535	2.5916
0.0054	2.60426
0.00545	2.61692
0.0055	2.62925
0.00555	2.64288
0.0056	2.65619
0.00565	2.67014
0.0057	2.68377
0.00575	2.6974
0.0058	2.71103
0.00585	2.72466
0.0059	2.73797
0.00595	2.75095
0.006	2.76393
0.00605	2.77659
0.0061	2.7886
0.00615	2.80028
0.0062	2.81132
0.00625	2.82268
0.0063	2.83339
0.00635	2.84345
0.0064	2.85318
0.00645	2.86292
0.0065	2.87233
0.00655	2.88077
0.0066	2.88921
0.00665	2.897
0.0067	2.90511
0.00675	2.91193
0.0068	2.91842
0.00685	2.92523
0.0069	2.93075
0.00695	2.93627
0.007	2.94113
0.00705	2.94535
0.0071	2.94892
0.00715	2.95217
0.0072	2.95541
0.00725	2.95769
0.0073	2.95866
0.00735	2.95996
0.0074	2.95963
0.00745	2.95963
0.0075	2.95834
0.00755	2.95606
0.0076	2.95379
0.00765	2.9499
0.0077	2.946
0.00775	2.94049
0.0078	2.93464
0.00785	2.9288
0.0079	2.92166
0.00795	2.91387
0.008	2.90576
0.00805	2.89732
0.0081	2.88791
0.00815	2.8785
0.0082	2.86844
0.00825	2.85805
0.0083	2.84767
0.00835	2.83631
0.0084	2.8256
0.00845	2.81424
0.0085	2.8032
0.00855	2.79184
0.0086	2.78049
0.00865	2.76978
0.0087	2.75907
0.00875	2.74868
0.0088	2.73862
0.00885	2.72888
0.0089	2.7198
0.00895	2.71168
0.009	2.70389
0.00905	2.69675
0.0091	2.69059
0.00915	2.68539
0.0092	2.68053
0.00925	2.67696
0.0093	2.67404
0.00935	2.67176
0.0094	2.66982
0.00945	2.66884
0.0095	2.66884
0.00955	2.66982
0.0096	2.67047
0.00965	2.67209
0.0097	2.67436
0.00975	2.67663
0.0098	2.6802
0.00985	2.68377
0.0099	2.68734
0.00995	2.69189
0.01	2.69675
0.01005	2.70162
0.0101	2.70714
0.01015	2.71233
0.0102	2.7185
0.01025	2.72402
0.0103	2.73018
0.01035	2.73635
0.0104	2.74251
0.01045	2.74868
0.0105	2.75485
0.01055	2.76101
0.0106	2.76718
0.01065	2.77335
0.0107	2.77919
0.01075	2.78471
0.0108	2.79087
0.01085	2.79671
0.0109	2.80191
0.01095	2.80677
0.011	2.81197
0.01105	2.81683
0.0111	2.82203
0.01115	2.8269
0.0112	2.83209
0.01125	2.83696
0.0113	2.84182
0.01135	2.84734
0.0114	2.85318
0.01145	2.85967
0.0115	2.86617
0.01155	2.87331
0.0116	2.88077
0.01165	2.88856
0.0117	2.897
0.01175	2.90608
0.0118	2.91517
0.01185	2.92523
0.0119	2.93497
0.01195	2.94568
0.012	2.95639
0.01205	2.9684
0.0121	2.98008
0.01215	2.99144
0.0122	3.00345
0.01225	3.01513
0.0123	3.02714
0.01235	3.03947
0.0124	3.05148
0.01245	3.06349
0.0125	3.0755
0.01255	3.08718
0.0126	3.09886
0.01265	3.11022
0.0127	3.12061
0.01275	3.13099
0.0128	3.1417
0.01285	3.15144
0.0129	3.1602
0.01295	3.16864
0.013	3.1774
0.01305	3.18454
0.0131	3.19168
0.01315	3.19785
0.0132	3.20337
0.01325	3.20856
0.0133	3.21343
0.01335	3.21765
0.0134	3.22089
0.01345	3.22446
0.0135	3.22771
0.01355	3.2303
0.0136	3.23193
0.01365	3.23387
0.0137	3.2355
0.01375	3.23679
0.0138	3.23777
0.01385	3.23809
0.0139	3.23874
0.01395	3.23907
0.014	3.23907
0.01405	3.23907
0.0141	3.23874
0.01415	3.23874
0.0142	3.23842
0.01425	3.23777
0.0143	3.23712
0.01435	3.23647
0.0144	3.23614
0.01445	3.2355
0.0145	3.23485
0.01455	3.23387
0.0146	3.23257
0.01465	3.23225
0.0147	3.2316
0.01475	3.23095
0.0148	3.2303
0.01485	3.22933
0.0149	3.22868
0.01495	3.22868
0.015	3.22836
0.01505	3.22803
0.0151	3.22738
0.01515	3.22706
0.0152	3.22673
0.01525	3.22608
0.0153	3.22641
0.01535	3.22641
0.0154	3.22608
0.01545	3.22576
0.0155	3.22608
0.01555	3.22576
0.0156	3.22641
0.01565	3.22608
0.0157	3.22576
0.01575	3.22608
0.0158	3.22641
0.01585	3.22641
0.0159	3.22641
0.01595	3.22738
0.016	3.22706
0.01605	3.22738
0.0161	3.22771
0.01615	3.22803
0.0162	3.22836
0.01625	3.22868
0.0163	3.22933
0.01635	3.22965
0.0164	3.2303
0.01645	3.23063
0.0165	3.23095
0.01655	3.23225
0.0166	3.23322
0.01665	3.2342
0.0167	3.23485
0.01675	3.23582
0.0168	3.23647
0.01685	3.23744
0.0169	3.23874
0.01695	3.23939
0.017	3.24101
0.01705	3.24166
0.0171	3.24264
0.01715	3.24361
0.0172	3.24458
0.01725	3.24621
0.0173	3.24685
0.01735	3.2475
0.0174	3.24848
0.01745	3.24978
0.0175	3.2501
0.01755	3.25107
0.0176	3.2514
0.01765	3.25205
0.0177	3.25237
0.01775	3.25302
0.0178	3.25302
0.01785	3.25335
0.0179	3.25302
0.01795	3.25335
0.018	3.25335
0.01805	3.25335
0.0181	3.25335
0.01815	3.25367
0.0182	3.25399
0.01825	3.25367
0.0183	3.25432
0.01835	3.25432
0.0184	3.25497
0.01845	3.25562
0.0185	3.25627
0.01855	3.25659
0.0186	3.25789
0.01865	3.25854
0.0187	3.25984
0.01875	3.26016
0.0188	3.26146
0.01885	3.26276
0.0189	3.26276
0.01895	3.26438
0.019	3.26535
0.01905	3.266
0.0191	3.2673
0.01915	3.2686
0.0192	3.2699
0.01925	3.27087
0.0193	3.27152
0.01935	3.27282
0.0194	3.27379
0.01945	3.27477
0.0195	3.27574
0.01955	3.27704
0.0196	3.27801
0.01965	3.27898
0.0197	3.27963
0.01975	3.28126
0.0198	3.28191
0.01985	3.28223
0.0199	3.28353
0.01995	3.28385
0.02	3.2845
0.02005	3.28515
0.0201	3.2858
0.02015	3.28645
0.0202	3.28677
0.02025	3.2871
0.0203	3.28742
0.02035	3.28775
0.0204	3.28742
0.02045	3.28775
0.0205	3.28742
0.02055	3.28742
0.0206	3.28742
0.02065	3.28677
0.0207	3.2871
0.02075	3.28645
0.0208	3.28612
0.02085	3.28645
0.0209	3.28612
0.02095	3.2858
0.021	3.28645
0.02105	3.28645
0.0211	3.28677
0.02115	3.28677
0.0212	3.2871
0.02125	3.2871
0.0213	3.28775
0.02135	3.28807
0.0214	3.2884
0.02145	3.2884
0.0215	3.28905
0.02155	3.28969
0.0216	3.29034
0.02165	3.29034
0.0217	3.29067
0.02175	3.29132
0.0218	3.29164
0.02185	3.29229
0.0219	3.29229
0.02195	3.29326
0.022	3.29391
0.02205	3.29391
0.0221	3.29489
0.02215	3.29554
0.0222	3.29554
0.02225	3.29683
0.0223	3.29716
0.02235	3.29748
0.0224	3.29813
0.02245	3.29911
0.0225	3.29976
0.02255	3.29976
0.0226	3.3004
0.02265	3.3017
0.0227	3.30203
0.02275	3.30235
0.0228	3.303
0.02285	3.30365
0.0229	3.30397
0.02295	3.3043
0.023	3.30462
0.02305	3.30462
0.0231	3.30527
0.02315	3.30527
0.0232	3.30527
0.02325	3.30527
0.0233	3.30592
0.02335	3.3056
0.0234	3.30592
0.02345	3.30625
0.0235	3.30625
0.02355	3.30592
0.0236	3.30625
0.02365	3.30592
0.0237	3.30592
0.02375	3.30592
0.0238	3.30625
0.02385	3.30657
0.0239	3.30625
0.02395	3.3069
0.024	3.3069
0.02405	3.30657
0.0241	3.3069
0.02415	3.3069
0.0242	3.3069
0.02425	3.3069
0.0243	3.30722
0.02435	3.3069
0.0244	3.30722
0.02445	3.30754
0.0245	3.30722
0.02455	3.30754
0.0246	3.30754
0.02465	3.30787
0.0247	3.30819
0.02475	3.30787
0.0248	3.30852
0.02485	3.30852
0.0249	3.30884
0.02495	3.30884
0.025	3.30917
0.02505	3.30949
0.0251	3.30982
0.02515	3.31047
0.0252	3.31079
0.02525	3.31079
0.0253	3.31144
0.02535	3.31176
0.0254	3.31241
0.02545	3.31209
0.0255	3.31306
0.02555	3.31306
0.0256	3.31339
0.02565	3.31371
0.0257	3.31404
0.02575	3.31468
0.0258	3.31468
0.02585	3.31501
0.0259	3.31533
0.02595	3.31598
0.026	3.31598
0.02605	3.31663
0.0261	3.31728
0.02615	3.31696
0.0262	3.31761
0.02625	3.31793
0.0263	3.31858
0.02635	3.3189
0.0264	3.31988
0.02645	3.3202
0.0265	3.32118
0.02655	3.32182
0.0266	3.32247
0.02665	3.32345
0.0267	3.32377
0.02675	3.32507
0.0268	3.32539
0.02685	3.32669
0.0269	3.32702
0.02695	3.32799
0.027	3.32896
0.02705	3.32961
0.0271	3.33026
0.02715	3.33156
0.0272	3.33188
0.02725	3.33286
0.0273	3.33383
0.02735	3.33448
0.0274	3.33513
0.02745	3.3361
0.0275	3.33708
0.02755	3.33773
0.0276	3.3387
0.02765	3.33935
0.0277	3.34065
0.02775	3.3413
0.0278	3.34227
0.02785	3.34324
0.0279	3.34422
0.02795	3.34487
0.028	3.34616
0.02805	3.34746
0.0281	3.34811
0.02815	3.34909
0.0282	3.35006
0.02825	3.35071
0.0283	3.35136
0.02835	3.35201
0.0284	3.35298
0.02845	3.3533
0.0285	3.35395
0.02855	3.35428
0.0286	3.35525
0.02865	3.35525
0.0287	3.35558
0.02875	3.3559
0.0288	3.3559
0.02885	3.35623
0.0289	3.35655
0.02895	3.35687
0.029	3.3572
0.02905	3.35752
0.0291	3.35817
0.02915	3.35882
0.0292	3.35915
0.02925	3.35947
0.0293	3.36044
0.02935	3.36142
0.0294	3.36142
0.02945	3.36239
0.0295	3.36337
0.02955	3.36401
0.0296	3.36466
0.02965	3.36531
0.0297	3.36629
0.02975	3.36694
0.0298	3.36726
0.02985	3.36791
0.0299	3.36856
0.02995	3.36953
0.03	3.36986
0.03005	3.37083
0.0301	3.37115
0.03015	3.3718
0.0302	3.37245
0.03025	3.37278
0.0303	3.37343
0.03035	3.37343
0.0304	3.37408
0.03045	3.3744
0.0305	3.37472
0.03055	3.37537
0.0306	3.3757
0.03065	3.37602
0.0307	3.37635
0.03075	3.37667
0.0308	3.37732
0.03085	3.37765
0.0309	3.37797
0.03095	3.37862
0.031	3.37894
0.03105	3.37927
0.0311	3.37992
0.03115	3.38057
0.0312	3.38122
0.03125	3.38186
0.0313	3.38219
0.03135	3.38316
0.0314	3.38316
0.03145	3.38381
0.0315	3.38381
0.03155	3.38446
0.0316	3.38511
0.03165	3.38511
0.0317	3.38543
0.03175	3.38608
0.0318	3.38608
0.03185	3.38641
0.0319	3.38706
0.03195	3.38673
0.032	3.38771
0.03205	3.38771
0.0321	3.38836
0.03215	3.38868
0.0322	3.38965
0.03225	3.38965
0.0323	3.39063
0.03235	3.39095
0.0324	3.3916
0.03245	3.39225
0.0325	3.3929
0.03255	3.39355
0.0326	3.39387
0.03265	3.39485
0.0327	3.39582
0.03275	3.39582
0.0328	3.39679
0.03285	3.39744
0.0329	3.39809
0.03295	3.39842
0.033	3.39907
0.03305	3.39971
0.0331	3.40004
0.03315	3.40069
0.0332	3.40069
0.03325	3.40166
0.0333	3.40134
0.03335	3.40199
0.0334	3.40166
0.03345	3.40231
0.0335	3.40231
0.03355	3.40264
0.0336	3.40264
0.03365	3.40296
0.0337	3.40231
0.03375	3.40296
0.0338	3.40296
0.03385	3.40296
0.0339	3.40296
0.03395	3.40361
0.034	3.40361
0.03405	3.40393
0.0341	3.40458
0.03415	3.40426
0.0342	3.40491
0.03425	3.40523
0.0343	3.40588
0.03435	3.40621
0.0344	3.40685
0.03445	3.40685
0.0345	3.4075
0.03455	3.4075
0.0346	3.4075
0.03465	3.40848
0.0347	3.4088
0.03475	3.40848
0.0348	3.40815
0.03485	3.4088
0.0349	3.4088
0.03495	3.4088
0.035	3.4088
0.03505	3.40913
0.0351	3.40913
0.03515	3.40945
0.0352	3.40913
0.03525	3.40978
0.0353	3.4101
0.03535	3.41075
0.0354	3.41075
0.03545	3.4114
0.0355	3.41172
0.03555	3.41237
0.0356	3.41302
0.03565	3.41399
0.0357	3.41399
0.03575	3.41497
0.0358	3.41497
0.03585	3.41529
0.0359	3.41659
0.03595	3.41692
0.036	3.41756
0.03605	3.41789
0.0361	3.41854
0.03615	3.41951
0.0362	3.41984
0.03625	3.42016
0.0363	3.42081
0.03635	3.42146
0.0364	3.42178
0.03645	3.42276
0.0365	3.42308
0.03655	3.42308
0.0366	3.42406
0.03665	3.42406
0.0367	3.4247
0.03675	3.4247
0.0368	3.42568
0.03685	3.426
0.0369	3.42665
0.03695	3.4273
0.037	3.4273
0.03705	3.42795
0.0371	3.42827
0.03715	3.42827
0.0372	3.42892
0.03725	3.42892
0.0373	3.42957
0.03735	3.4299
0.0374	3.4299
0.03745	3.43022
0.0375	3.43022
0.03755	3.4312
0.0376	3.43184
0.03765	3.43217
0.0377	3.43282
0.03775	3.43347
0.0378	3.43347
0.03785	3.43477
0.0379	3.43477
0.03795	3.43574
0.038	3.43606
0.03805	3.43704
0.0381	3.43769
0.03815	3.43801
0.0382	3.43898
0.03825	3.43931
0.0383	3.43996
0.03835	3.43996
0.0384	3.44061
0.03845	3.44126
0.0385	3.44158
0.03855	3.44191
0.0386	3.44223
0.03865	3.44288
0.0387	3.44353
0.03875	3.44385
0.0388	3.44418
0.03885	3.4445
0.0389	3.44483
0.03895	3.44548
0.039	3.44612
0.03905	3.4471
0.0391	3.44742
0.03915	3.44807
0.0392	3.4484
0.03925	3.44937
0.0393	3.45002
0.03935	3.45099
0.0394	3.45132
0.03945	3.45164
0.0395	3.45326
0.03955	3.45359
0.0396	3.45489
0.03965	3.45554
0.0397	3.45586
0.03975	3.45683
0.0398	3.45748
0.03985	3.45813
0.0399	3.45878
0.03995	3.45943
0.04	3.46008
0.04005	3.4604
0.0401	3.46073
0.04015	3.46105
0.0402	3.46203
0.04025	3.4617
0.0403	3.46268
0.04035	3.46268
0.0404	3.463
0.04045	3.46365
0.0405	3.4643
0.04055	3.4643
0.0406	3.46495
0.04065	3.46495
0.0407	3.4656
0.04075	3.46592
0.0408	3.46592
0.04085	3.46657
0.0409	3.4669
0.04095	3.46722
0.041	3.46754
0.04105	3.46852
0.0411	3.46884
0.04115	3.46949
0.0412	3.46982
0.04125	3.47047
0.0413	3.47111
0.04135	3.47176
0.0414	3.47241
0.04145	3.47241
0.0415	3.47339
0.04155	3.47436
0.0416	3.47501
0.04165	3.47501
0.0417	3.47598
0.04175	3.47631
0.0418	3.47728
0.04185	3.47728
0.0419	3.47793
0.04195	3.47858
0.042	3.47923
0.04205	3.47955
0.0421	3.47955
0.04215	3.48053
0.0422	3.48085
0.04225	3.48118
0.0423	3.48182
0.04235	3.48215
0.0424	3.4828
0.04245	3.48312
0.0425	3.48377
0.04255	3.48442
0.0426	3.48507
0.04265	3.48539
0.0427	3.48637
0.04275	3.48702
0.0428	3.48767
0.04285	3.48831
0.0429	3.48896
0.04295	3.48961
0.043	3.49059
0.04305	3.49091
0.0431	3.49188
0.04315	3.49221
0.0432	3.49253
0.04325	3.49351
0.0433	3.49351
0.04335	3.49416
0.0434	3.49448
0.04345	3.49513
0.0435	3.49513
0.04355	3.49545
0.0436	3.4961
0.04365	3.49675
0.0437	3.49708
0.04375	3.49773
0.0438	3.49805
0.04385	3.49838
0.0439	3.4987
0.04395	3.49967
0.044	3.49967
0.04405	3.50032
0.0441	3.50097
0.04415	3.5013
0.0442	3.50162
0.04425	3.50259
0.0443	3.50259
0.04435	3.50324
0.0444	3.50389
0.04445	3.50357
0.0445	3.50454
0.04455	3.50454
0.0446	3.50519
0.04465	3.50584
0.0447	3.50584
0.04475	3.50616
0.0448	3.50649
0.04485	3.50714
0.0449	3.50714
0.04495	3.50779
0.045	3.50779
0.04505	3.50844
0.0451	3.50909
0.04515	3.50941
0.0452	3.50941
0.04525	3.51006
0.0453	3.51071
0.04535	3.51136
0.0454	3.51233
0.04545	3.51266
0.0455	3.51298
0.04555	3.5133
0.0456	3.5146
0.04565	3.5146
0.0457	3.51525
0.04575	3.5159
0.0458	3.51655
0.04585	3.51752
0.0459	3.51817
0.04595	3.5185
0.046	3.51915
0.04605	3.5198
0.0461	3.52012
0.04615	3.52077
0.0462	3.52077
0.04625	3.52109
0.0463	3.52174
0.04635	3.52239
0.0464	3.52207
0.04645	3.52272
0.0465	3.52272
0.04655	3.52272
0.0466	3.52272
0.04665	3.52304
0.0467	3.52337
0.04675	3.52304
0.0468	3.52304
0.04685	3.52304
0.0469	3.52304
0.04695	3.52272
0.047	3.52272
0.04705	3.52304
0.0471	3.52272
0.04715	3.52304
0.0472	3.52304
0.04725	3.52369
0.0473	3.52401
0.04735	3.52499
0.0474	3.52499
0.04745	3.52629
0.0475	3.52661
0.04755	3.52726
0.0476	3.52823
0.04765	3.52888
0.0477	3.52986
0.04775	3.53083
0.0478	3.5318
0.04785	3.53245
0.0479	3.53343
0.04795	3.53408
0.048	3.53472
0.04805	3.5357
0.0481	3.53635
0.04815	3.53732
0.0482	3.53829
0.04825	3.53894
0.0483	3.53927
0.04835	3.54024
0.0484	3.54024
0.04845	3.54122
0.0485	3.54122
0.04855	3.54219
0.0486	3.54251
0.04865	3.54284
0.0487	3.54349
0.04875	3.54381
0.0488	3.54414
0.04885	3.54446
0.0489	3.54479
0.04895	3.54543
0.049	3.54543
0.04905	3.54576
0.0491	3.54608
0.04915	3.54576
0.0492	3.54608
0.04925	3.54608
0.0493	3.54641
0.04935	3.54641
0.0494	3.54673
0.04945	3.54641
0.0495	3.54641
0.04955	3.54641
0.0496	3.54641
0.04965	3.54706
0.0497	3.54673
0.04975	3.54738
0.0498	3.54771
0.04985	3.54771
0.0499	3.54836
0.04995	3.54868
0.05	3.54868
0.05005	3.54933
0.0501	3.54965
0.05015	3.5503
0.0502	3.55095
0.05025	3.55128
0.0503	3.55193
0.05035	3.55257
0.0504	3.55322
0.05045	3.5542
0.0505	3.55452
0.05055	3.55485
0.0506	3.5555
0.05065	3.55614
0.0507	3.55647
0.05075	3.55712
0.0508	3.55777
0.05085	3.55842
0.0509	3.55842
0.05095	3.55874
0.051	3.55971
0.05105	3.56004
0.0511	3.56101
0.05115	3.56101
0.0512	3.56166
0.05125	3.56264
0.0513	3.56296
0.05135	3.56361
0.0514	3.56426
0.05145	3.56491
0.0515	3.56588
0.05155	3.56653
0.0516	3.56685
0.05165	3.56815
0.0517	3.5688
0.05175	3.56913
0.0518	3.57042
0.05185	3.57075
0.0519	3.5714
0.05195	3.57205
0.052	3.57302
0.05205	3.57335
0.0521	3.57432
0.05215	3.57464
0.0522	3.57562
0.05225	3.57594
0.0523	3.57692
0.05235	3.57724
0.0524	3.57756
0.05245	3.57821
0.0525	3.57854
0.05255	3.57951
0.0526	3.57984
0.05265	3.58049
0.0527	3.58049
0.05275	3.58178
0.0528	3.58211
0.05285	3.58243
0.0529	3.58341
0.05295	3.58373
0.053	3.58438
0.05305	3.58438
0.0531	3.58535
0.05315	3.58568
0.0532	3.58568
0.05325	3.58633
0.0533	3.58633
0.05335	3.58665
0.0534	3.58633
0.05345	3.58665
0.0535	3.58633
0.05355	3.58665
0.0536	3.58665
0.05365	3.58665
0.0537	3.58665
0.05375	3.58698
0.0538	3.58698
0.05385	3.58763
0.0539	3.58763
0.05395	3.58763
0.054	3.58827
0.05405	3.58892
0.0541	3.5899
0.05415	3.5899
0.0542	3.5912
0.05425	3.59184
0.0543	3.59249
0.05435	3.59347
0.0544	3.59477
0.05445	3.59574
0.0545	3.59671
0.05455	3.59769
0.0546	3.59834
0.05465	3.59963
0.0547	3.60061
0.05475	3.60191
0.0548	3.60288
0.05485	3.6045
0.0549	3.6045
0.05495	3.60548
0.055	3.6058
0.05505	3.60612
0.0551	3.60677
0.05515	3.60677
0.0552	3.60645
0.05525	3.6071
0.0553	3.60677
0.05535	3.6071
0.0554	3.60645
0.05545	3.60612
0.0555	3.60612
0.05555	3.6058
0.0556	3.60515
0.05565	3.60515
0.0557	3.60418
0.05575	3.6045
0.0558	3.60418
0.05585	3.60385
0.0559	3.60385
0.05595	3.60418
0.056	3.60385
0.05605	3.60353
0.0561	3.6045
0.05615	3.6045
0.0562	3.60548
0.05625	3.60515
0.0563	3.60645
0.05635	3.60677
0.0564	3.60775
0.05645	3.6084
0.0565	3.60969
0.05655	3.61002
0.0566	3.61099
0.05665	3.61164
0.0567	3.61197
0.05675	3.61294
0.0568	3.61391
0.05685	3.61489
0.0569	3.61489
0.05695	3.61554
0.057	3.61619
0.05705	3.61716
0.0571	3.61748
0.05715	3.61813
0.0572	3.61878
0.05725	3.61878
0.0573	3.61911
0.05735	3.61976
0.0574	3.61976
0.05745	3.6204
0.0575	3.6204
0.05755	3.62138
0.0576	3.6217
0.05765	3.62203
0.0577	3.62235
0.05775	3.62268
0.0578	3.623
0.05785	3.62365
0.0579	3.62397
0.05795	3.62495
0.058	3.62527
0.05805	3.62592
0.0581	3.62657
0.05815	3.62754
0.0582	3.62819
0.05825	3.62884
0.0583	3.63014
0.05835	3.63079
0.0584	3.63176
0.05845	3.63241
0.0585	3.63371
0.05855	3.63468
0.0586	3.63533
0.05865	3.63631
0.0587	3.63728
0.05875	3.63825
0.0588	3.63955
0.05885	3.64053
0.0589	3.64118
0.05895	3.64215
0.059	3.64345
0.05905	3.64377
0.0591	3.6441
0.05915	3.64539
0.0592	3.64637
0.05925	3.64604
0.0593	3.64702
0.05935	3.64767
0.0594	3.64767
0.05945	3.64831
0.0595	3.64831
0.05955	3.64864
0.0596	3.64896
0.05965	3.64961
0.0597	3.64961
0.05975	3.64994
0.0598	3.65026
0.05985	3.65026
0.0599	3.65026
0.05995	3.65026
0.06	3.65026
0.06005	3.65059
0.0601	3.65091
0.06015	3.65059
0.0602	3.65059
0.06025	3.65059
0.0603	3.65026
0.06035	3.65026
0.0604	3.65026
0.06045	3.65059
0.0605	3.65059
0.06055	3.65026
0.0606	3.65091
0.06065	3.65059
0.0607	3.65059
0.06075	3.65091
0.0608	3.65124
0.06085	3.65156
0.0609	3.65124
0.06095	3.65188
0.061	3.65188
0.06105	3.65221
0.0611	3.65221
0.06115	3.65253
0.0612	3.65286
0.06125	3.65351
0.0613	3.65318
0.06135	3.65351
0.0614	3.65416
0.06145	3.65416
0.0615	3.65448
0.06155	3.65481
0.0616	3.65513
0.06165	3.65578
0.0617	3.65545
0.06175	3.65643
0.0618	3.6561
0.06185	3.65643
0.0619	3.65643
0.06195	3.65675
0.062	3.65675
0.06205	3.65708
0.0621	3.65773
0.06215	3.6574
0.0622	3.6574
0.06225	3.65708
0.0623	3.6574
0.06235	3.65773
0.0624	3.6574
0.06245	3.65773
0.0625	3.6574
0.06255	3.65708
0.0626	3.65708
0.06265	3.65675
0.0627	3.65675
0.06275	3.65675
0.0628	3.65675
0.06285	3.65643
0.0629	3.6574
0.06295	3.6574
0.063	3.6574
0.06305	3.65805
0.0631	3.65838
0.06315	3.65902
0.0632	3.65967
0.06325	3.66065
0.0633	3.6613
0.06335	3.66227
0.0634	3.66292
0.06345	3.66389
0.0635	3.66487
0.06355	3.66584
0.0636	3.66681
0.06365	3.66811
0.0637	3.66941
0.06375	3.67038
0.0638	3.67168
0.06385	3.67233
0.0639	3.67395
0.06395	3.67493
0.064	3.67623
0.06405	3.67687
0.0641	3.67817
0.06415	3.67915
0.0642	3.68012
0.06425	3.68044
0.0643	3.68142
0.06435	3.68207
0.0644	3.68239
0.06445	3.68304
0.0645	3.68337
0.06455	3.68369
0.0646	3.68337
0.06465	3.68369
0.0647	3.68369
0.06475	3.68369
0.0648	3.68337
0.06485	3.68304
0.0649	3.68272
0.06495	3.68272
0.065	3.68272
0.06505	3.68239
0.0651	3.68239
0.06515	3.68207
0.0652	3.68239
0.06525	3.68272
0.0653	3.68239
0.06535	3.68272
0.0654	3.68272
0.06545	3.68337
0.0655	3.68337
0.06555	3.68401
0.0656	3.68499
0.06565	3.68531
0.0657	3.68531
0.06575	3.68596
0.0658	3.68661
0.06585	3.68758
0.0659	3.68823
0.06595	3.68888
0.066	3.68986
0.06605	3.69051
0.0661	3.6918
0.06615	3.6918
0.0662	3.69245
0.06625	3.69343
0.0663	3.69408
0.06635	3.6944
0.0664	3.69505
0.06645	3.6957
0.0665	3.69635
0.06655	3.69667
0.0666	3.69732
0.06665	3.69797
0.0667	3.69829
0.06675	3.69862
0.0668	3.69927
0.06685	3.69959
0.0669	3.70024
0.06695	3.70057
0.067	3.70089
0.06705	3.70154
0.0671	3.70186
0.06715	3.70219
0.0672	3.70284
0.06725	3.70251
0.0673	3.70316
0.06735	3.70349
0.0674	3.70381
0.06745	3.70381
0.0675	3.70414
0.06755	3.70446
0.0676	3.70446
0.06765	3.70479
0.0677	3.70479
0.06775	3.70543
0.0678	3.70511
0.06785	3.70576
0.0679	3.70641
0.06795	3.70673
0.068	3.70738
0.06805	3.70771
0.0681	3.70836
0.06815	3.709
0.0682	3.70965
0.06825	3.7103
0.0683	3.71095
0.06835	3.71193
0.0684	3.71322
0.06845	3.71387
0.0685	3.71452
0.06855	3.71614
0.0686	3.71777
0.06865	3.71874
0.0687	3.72004
0.06875	3.72166
0.0688	3.72264
0.06885	3.72426
0.0689	3.72556
0.06895	3.72685
0.069	3.72783
0.06905	3.72945
0.0691	3.73042
0.06915	3.73237
0.0692	3.73367
0.06925	3.73497
0.0693	3.73594
0.06935	3.73724
0.0694	3.73821
0.06945	3.73919
0.0695	3.73984
0.06955	3.74049
0.0696	3.74178
0.06965	3.74211
0.0697	3.74276
0.06975	3.74308
0.0698	3.74341
0.06985	3.74341
0.0699	3.74406
0.06995	3.74438
0.07	3.74406
0.07005	3.74406
0.0701	3.74406
0.07015	3.74341
0.0702	3.74373
0.07025	3.74341
0.0703	3.74341
0.07035	3.74276
0.0704	3.74243
0.07045	3.74243
0.0705	3.74146
0.07055	3.74081
0.0706	3.74049
0.07065	3.74016
0.0707	3.74016
0.07075	3.73951
0.0708	3.73919
0.07085	3.73886
0.0709	3.73854
0.07095	3.73821
0.071	3.73789
0.07105	3.73789
0.0711	3.73821
0.07115	3.73789
0.0712	3.73789
0.07125	3.73789
0.0713	3.73821
0.07135	3.73854
0.0714	3.73886
0.07145	3.73984
0.0715	3.74016
0.07155	3.74081
0.0716	3.74146
0.07165	3.74243
0.0717	3.74341
0.07175	3.74438
0.0718	3.74503
0.07185	3.74633
0.0719	3.74698
0.07195	3.74827
0.072	3.74925
0.07205	3.75022
0.0721	3.7512
0.07215	3.75217
0.0722	3.75314
0.07225	3.75412
0.0723	3.75541
0.07235	3.75574
0.0724	3.75639
0.07245	3.75736
0.0725	3.75736
0.07255	3.75834
0.0726	3.75834
0.07265	3.75866
0.0727	3.75931
0.07275	3.75931
0.0728	3.75963
0.07285	3.75931
0.0729	3.75963
0.07295	3.75963
0.073	3.75931
0.07305	3.75963
0.0731	3.76028
0.07315	3.75996
0.0732	3.75963
0.07325	3.75996
0.0733	3.75996
0.07335	3.75996
0.0734	3.76028
0.07345	3.76061
0.0735	3.76158
0.07355	3.76158
0.0736	3.76158
0.07365	3.76255
0.0737	3.76223
0.07375	3.7632
0.0738	3.7632
0.07385	3.76418
0.0739	3.76483
0.07395	3.76548
0.074	3.76612
0.07405	3.7671
0.0741	3.76775
0.07415	3.76905
0.0742	3.76937
0.07425	3.76969
0.0743	3.77099
0.07435	3.77197
0.0744	3.77262
0.07445	3.77326
0.0745	3.77359
0.07455	3.77456
0.0746	3.77489
0.07465	3.77554
0.0747	3.77619
0.07475	3.77683
0.0748	3.77683
0.07485	3.77781
0.0749	3.77781
0.07495	3.77813
0.075	3.77846
0.07505	3.77846
0.0751	3.77846
0.07515	3.77878
0.0752	3.77846
0.07525	3.77846
0.0753	3.77878
0.07535	3.77943
0.0754	3.77911
0.07545	3.77943
0.0755	3.77943
0.07555	3.77976
0.0756	3.78008
0.07565	3.78073
0.0757	3.78073
0.07575	3.78073
0.0758	3.78073
0.07585	3.78105
0.0759	3.7817
0.07595	3.78138
0.076	3.78203
0.07605	3.78203
0.0761	3.78268
0.07615	3.78268
0.0762	3.78268
0.07625	3.78333
0.0763	3.783
0.07635	3.78333
0.0764	3.78397
0.07645	3.78397
0.0765	3.7843
0.07655	3.78462
0.0766	3.78462
0.07665	3.78462
0.0767	3.78495
0.07675	3.78462
0.0768	3.78527
0.07685	3.78495
0.0769	3.78527
0.07695	3.78527
0.077	3.7856
0.07705	3.78592
0.0771	3.78527
0.07715	3.78527
0.0772	3.78592
0.07725	3.78592
0.0773	3.78625
0.07735	3.78657
0.0774	3.78722
0.07745	3.78722
0.0775	3.78787
0.07755	3.78787
0.0776	3.78852
0.07765	3.78884
0.0777	3.78917
0.07775	3.78982
0.0778	3.79014
0.07785	3.79047
0.0779	3.79079
0.07795	3.79079
0.078	3.79111
0.07805	3.79144
0.0781	3.79176
0.07815	3.79144
0.0782	3.79111
0.07825	3.79111
0.0783	3.79111
0.07835	3.79144
0.0784	3.79111
0.07845	3.79144
0.0785	3.79144
0.07855	3.79111
0.0786	3.79079
0.07865	3.79079
0.0787	3.79111
0.07875	3.79079
0.0788	3.79111
0.07885	3.79111
0.0789	3.79144
0.07895	3.79241
0.079	3.79306
0.07905	3.79306
0.0791	3.79404
0.07915	3.79436
0.0792	3.79501
0.07925	3.79598
0.0793	3.79663
0.07935	3.79793
0.0794	3.79858
0.07945	3.7989
0.0795	3.79988
0.07955	3.80085
0.0796	3.8015
0.07965	3.80215
0.0797	3.80312
0.07975	3.80377
0.0798	3.80475
0.07985	3.80507
0.0799	3.80572
0.07995	3.80604
0.08	3.80637
0.08005	3.80702
0.0801	3.80734
0.08015	3.80799
0.0802	3.80832
0.08025	3.80896
0.0803	3.80929
0.08035	3.80929
0.0804	3.81026
0.08045	3.81059
0.0805	3.81124
0.08055	3.81156
0.0806	3.81221
0.08065	3.81221
0.0807	3.81253
0.08075	3.81221
0.0808	3.81318
0.08085	3.81318
0.0809	3.81383
0.08095	3.81383
0.081	3.81383
0.08105	3.81448
0.0811	3.81383
0.08115	3.81416
0.0812	3.81416
0.08125	3.81448
0.0813	3.81481
0.08135	3.81481
0.0814	3.81481
0.08145	3.81481
0.0815	3.81481
0.08155	3.81513
0.0816	3.81481
0.08165	3.81513
0.0817	3.81513
0.08175	3.81481
0.0818	3.81481
0.08185	3.81481
0.0819	3.81481
0.08195	3.81481
0.082	3.81448
0.08205	3.81416
0.0821	3.81481
0.08215	3.81416
0.0822	3.81416
0.08225	3.81448
0.0823	3.81448
0.08235	3.81481
0.0824	3.81513
0.08245	3.81481
0.0825	3.81546
0.08255	3.81578
0.0826	3.81643
0.08265	3.81708
0.0827	3.81675
0.08275	3.81708
0.0828	3.8174
0.08285	3.81838
0.0829	3.81838
0.08295	3.81903
0.083	3.81903
0.08305	3.81967
0.0831	3.82
0.08315	3.82065
0.0832	3.82097
0.08325	3.82162
0.0833	3.82195
0.08335	3.82292
0.0834	3.82324
0.08345	3.82422
0.0835	3.82454
0.08355	3.82487
0.0836	3.82552
0.08365	3.82616
0.0837	3.82649
0.08375	3.82714
0.0838	3.82746
0.08385	3.82811
0.0839	3.82876
0.08395	3.82941
0.084	3.83006
0.08405	3.83071
0.0841	3.83103
0.08415	3.83201
0.0842	3.83266
0.08425	3.83395
0.0843	3.8346
0.08435	3.83525
0.0844	3.83558
0.08445	3.83655
0.0845	3.8372
0.08455	3.8372
0.0846	3.83817
0.08465	3.83882
0.0847	3.83947
0.08475	3.8398
0.0848	3.84012
0.08485	3.84077
0.0849	3.84012
0.08495	3.84109
0.085	3.84109
0.08505	3.84142
0.0851	3.84174
0.08515	3.84174
0.0852	3.84239
0.08525	3.84207
0.0853	3.84272
0.08535	3.84304
0.0854	3.84337
0.08545	3.84337
0.0855	3.84401
0.08555	3.84466
0.0856	3.84499
0.08565	3.84564
0.0857	3.84629
0.08575	3.84694
0.0858	3.84758
0.08585	3.84791
0.0859	3.84888
0.08595	3.84953
0.086	3.85018
0.08605	3.85083
0.0861	3.85115
0.08615	3.85213
0.0862	3.8531
0.08625	3.8531
0.0863	3.85408
0.08635	3.85472
0.0864	3.85602
0.08645	3.85667
0.0865	3.85765
0.08655	3.85862
0.0866	3.85992
0.08665	3.86122
0.0867	3.86251
0.08675	3.86381
0.0868	3.86479
0.08685	3.86576
0.0869	3.86706
0.08695	3.86836
0.087	3.86933
0.08705	3.8703
0.0871	3.87128
0.08715	3.87225
0.0872	3.87322
0.08725	3.87355
0.0873	3.8742
0.08735	3.87485
0.0874	3.87582
0.08745	3.87614
0.0875	3.87647
0.08755	3.87679
0.0876	3.87712
0.08765	3.87744
0.0877	3.87777
0.08775	3.87744
0.0878	3.87744
0.08785	3.87777
0.0879	3.87777
0.08795	3.87744
0.088	3.87777
0.08805	3.87712
0.0881	3.87679
0.08815	3.87712
0.0882	3.87614
0.08825	3.87582
0.0883	3.87582
0.08835	3.87582
0.0884	3.87517
0.08845	3.87485
0.0885	3.8742
0.08855	3.87387
0.0886	3.87387
0.08865	3.87322
0.0887	3.87322
0.08875	3.8729
0.0888	3.87257
0.08885	3.87257
0.0889	3.87225
0.08895	3.87257
0.089	3.87225
0.08905	3.87225
0.0891	3.87225
0.08915	3.87257
0.0892	3.87225
0.08925	3.87193
0.0893	3.87193
0.08935	3.8716
0.0894	3.87193
0.08945	3.87225
0.0895	3.87193
0.08955	3.87193
0.0896	3.87225
0.08965	3.87193
0.0897	3.8729
0.08975	3.87257
0.0898	3.87322
0.08985	3.87387
0.0899	3.87387
0.08995	3.87452
0.09	3.87517
0.09005	3.87614
0.0901	3.87647
0.09015	3.87777
0.0902	3.87809
0.09025	3.87907
0.0903	3.87971
0.09035	3.88101
0.0904	3.88166
0.09045	3.88264
0.0905	3.88296
0.09055	3.88361
0.0906	3.88458
0.09065	3.88458
0.0907	3.88556
0.09075	3.88621
0.0908	3.88653
0.09085	3.88685
0.0909	3.88718
0.09095	3.88718
0.091	3.8875
0.09105	3.88718
0.0911	3.8875
0.09115	3.8875
0.0912	3.88718
0.09125	3.8875
0.0913	3.88685
0.09135	3.88685
0.0914	3.88685
0.09145	3.88621
0.0915	3.88621
0.09155	3.88588
0.0916	3.88588
0.09165	3.88556
0.0917	3.88588
0.09175	3.88556
0.0918	3.88556
0.09185	3.88491
0.0919	3.88556
0.09195	3.88556
0.092	3.88523
0.09205	3.88588
0.0921	3.88588
0.09215	3.88588
0.0922	3.88653
0.09225	3.88621
0.0923	3.88685
0.09235	3.88653
0.0924	3.88653
0.09245	3.88718
0.0925	3.8875
0.09255	3.88685
0.0926	3.88783
0.09265	3.8875
0.0927	3.8875
0.09275	3.88783
0.0928	3.88783
0.09285	3.88783
0.0929	3.88848
0.09295	3.8888
0.093	3.88913
0.09305	3.88913
0.0931	3.88913
0.09315	3.88945
0.0932	3.8901
0.09325	3.8901
0.0933	3.89042
0.09335	3.89075
0.0934	3.8914
0.09345	3.89172
0.0935	3.89205
0.09355	3.8927
0.0936	3.89302
0.09365	3.89367
0.0937	3.89497
0.09375	3.89529
0.0938	3.89627
0.09385	3.89692
0.0939	3.89821
0.09395	3.89886
0.094	3.90016
0.09405	3.90081
0.0941	3.90146
0.09415	3.90308
0.0942	3.90341
0.09425	3.90438
0.0943	3.90535
0.09435	3.90568
0.0944	3.90665
0.09445	3.9073
0.0945	3.90763
0.09455	3.90827
0.0946	3.90827
0.09465	3.9086
0.0947	3.90925
0.09475	3.90957
0.0948	3.90957
0.09485	3.9099
0.0949	3.90957
0.09495	3.91022
0.095	3.91022
0.09505	3.91055
0.0951	3.91055
0.09515	3.91055
0.0952	3.91055
0.09525	3.91055
0.0953	3.91055
0.09535	3.91055
0.0954	3.91055
0.09545	3.91087
0.0955	3.91055
0.09555	3.9112
0.0956	3.9112
0.09565	3.91184
0.0957	3.91184
0.09575	3.91249
0.0958	3.91282
0.09585	3.91314
0.0959	3.91347
0.09595	3.91412
0.096	3.91477
0.09605	3.91477
0.0961	3.91509
0.09615	3.91574
0.0962	3.91606
0.09625	3.91606
0.0963	3.91606
0.09635	3.91606
0.0964	3.91671
0.09645	3.91639
0.0965	3.91639
0.09655	3.91606
0.0966	3.91606
0.09665	3.91606
0.0967	3.91606
0.09675	3.91541
0.0968	3.91509
0.09685	3.91509
0.0969	3.91444
0.09695	3.91444
0.097	3.91412
0.09705	3.91379
0.0971	3.91379
0.09715	3.91347
0.0972	3.91314
0.09725	3.91314
0.0973	3.91249
0.09735	3.91249
0.0974	3.91282
0.09745	3.91249
0.0975	3.91249
0.09755	3.91249
0.0976	3.91249
0.09765	3.91184
0.0977	3.91184
0.09775	3.91249
0.0978	3.91249
0.09785	3.91282
0.0979	3.91282
0.09795	3.91282
0.098	3.91282
0.09805	3.91347
0.0981	3.91314
0.09815	3.91412
0.0982	3.91477
0.09825	3.91509
0.0983	3.91541
0.09835	3.91606
0.0984	3.91671
0.09845	3.91704
0.0985	3.91736
0.09855	3.91834
0.0986	3.91866
0.09865	3.91931
0.0987	3.91996
0.09875	3.92061
0.0988	3.92126
0.09885	3.92191
0.0989	3.92255
0.09895	3.92385
0.099	3.9245
0.09905	3.92548
[truncated: 5,812 more rows]
