# Supplementary material for: An evolutionarily conserved glycine-tyrosine motif forms a folding core in outer membrane proteins
Source: PLoS One. 2017 Aug 3;12(8):e0182016. doi: 10.1371/journal.pone.0182016 (PMC5542473; doi:10.1371/journal.pone.0182016)
Supplement: S1 File — (ZIP) [file pone.0182016.s001.zip › OmpX stopflow RAW data/OmpX WT 4/ompx_wt_ch1_025.bka]

BIO-KINE ASCII FILE
_COMMENT	External device
_COMMENT	Kinetics measurement
_COMMENT	Y Unit : Volt, X Unit : s
_COMMENT	Timebase 1 = .00005 s 5001 pts
_COMMENT	Timebase 2 = .001 s 2749 pts
_COMMENT	Timebase 3 = .5 s 44 pts
_SFM	SFM-300 /S Advanced mode
_SFM	Ratio : S1: 950, S2: 950, S3: 100
_SFM	Content : S1: , S2: , S3:
_SFM	Concentration : S1: , S2: , S3:
_SFM	Total volume : 422 �l Flow : 14 mL/s
_SFM	Acquisition start : 10 ms before stop
_SFM	cuve=FC-08, s1=10 ml , s2=10 ml , s3=1.9 ml
_UNITX	s
_UNITY	Volt
_DELTAX	0
_DATA
1e-300	2.3271
5e-5	2.3443
1e-4	2.36215
1.5e-4	2.3813
2e-4	2.40142
2.5e-4	2.42219
3e-4	2.44393
3.5e-4	2.466
4e-4	2.48905
4.5e-4	2.51241
5e-4	2.53513
5.5e-4	2.55882
6e-4	2.58219
6.5e-4	2.60491
7e-4	2.62828
7.5e-4	2.65034
8e-4	2.67274
8.5e-4	2.69416
9e-4	2.71525
9.5e-4	2.73505
0.001	2.75452
0.00105	2.77335
0.0011	2.79022
0.00115	2.80645
0.0012	2.82203
0.00125	2.83566
0.0013	2.84832
0.00135	2.86
0.0014	2.87006
0.00145	2.87882
0.0015	2.88564
0.00155	2.8918
0.0016	2.89635
0.00165	2.89959
0.0017	2.90154
0.00175	2.90219
0.0018	2.90219
0.00185	2.90024
0.0019	2.89797
0.00195	2.89375
0.002	2.88986
0.00205	2.88402
0.0021	2.87785
0.00215	2.87103
0.0022	2.86292
0.00225	2.85448
0.0023	2.84539
0.00235	2.83533
0.0024	2.82495
0.00245	2.81424
0.0025	2.80255
0.00255	2.7912
0.0026	2.77919
0.00265	2.76653
0.0027	2.7542
0.00275	2.74154
0.0028	2.72921
0.00285	2.71655
0.0029	2.70389
0.00295	2.69156
0.003	2.67923
0.00305	2.6669
0.0031	2.65521
0.00315	2.64288
0.0032	2.63185
0.00325	2.62016
0.0033	2.60848
0.00335	2.59744
0.0034	2.58706
0.00345	2.57602
0.0035	2.56466
0.00355	2.55428
0.0036	2.54357
0.00365	2.53286
0.0037	2.52183
0.00375	2.51176
0.0038	2.50105
0.00385	2.49099
0.0039	2.48126
0.00395	2.47217
0.004	2.46308
0.00405	2.45529
0.0041	2.44848
0.00415	2.44296
0.0042	2.43744
0.00425	2.43387
0.0043	2.4316
0.00435	2.43063
0.0044	2.43128
0.00445	2.4329
0.0045	2.43615
0.00455	2.44069
0.0046	2.44653
0.00465	2.45367
0.0047	2.46178
0.00475	2.4712
0.0048	2.48158
0.00485	2.49359
0.0049	2.50527
0.00495	2.51826
0.005	2.53221
0.00505	2.54649
0.0051	2.56142
0.00515	2.57635
0.0052	2.59225
0.00525	2.60815
0.0053	2.62503
0.00535	2.64126
0.0054	2.65781
0.00545	2.67436
0.0055	2.69124
0.00555	2.70779
0.0056	2.72466
0.00565	2.74057
0.0057	2.75712
0.00575	2.7727
0.0058	2.78892
0.00585	2.80418
0.0059	2.81911
0.00595	2.83339
0.006	2.84734
0.00605	2.86065
0.0061	2.87331
0.00615	2.88564
0.0062	2.89635
0.00625	2.90673
0.0063	2.91647
0.00635	2.92588
0.0064	2.93335
0.00645	2.94113
0.0065	2.94763
0.00655	2.95412
0.0066	2.95931
0.00665	2.96385
0.0067	2.9684
0.00675	2.97067
0.0068	2.97391
0.00685	2.97554
0.0069	2.97683
0.00695	2.97716
0.007	2.97716
0.00705	2.97619
0.0071	2.97489
0.00715	2.97262
0.0072	2.96905
0.00725	2.9645
0.0073	2.96028
0.00735	2.95477
0.0074	2.94795
0.00745	2.94081
0.0075	2.93302
0.00755	2.92426
0.0076	2.91485
0.00765	2.90511
0.0077	2.89473
0.00775	2.88369
0.0078	2.87233
0.00785	2.86065
0.0079	2.84896
0.00795	2.83728
0.008	2.82462
0.00805	2.81326
0.0081	2.80191
0.00815	2.7899
0.0082	2.77886
0.00825	2.76783
0.0083	2.75679
0.00835	2.74673
0.0084	2.737
0.00845	2.72726
0.0085	2.71817
0.00855	2.70974
0.0086	2.7013
0.00865	2.69318
0.0087	2.68604
0.00875	2.67923
0.0088	2.67241
0.00885	2.66625
0.0089	2.66073
0.00895	2.65521
0.009	2.65034
0.00905	2.64613
0.0091	2.64158
0.00915	2.63671
0.0092	2.63347
0.00925	2.6299
0.0093	2.62665
0.00935	2.62373
0.0094	2.62114
0.00945	2.61886
0.0095	2.61692
0.00955	2.61529
0.0096	2.61497
0.00965	2.614
0.0097	2.61432
0.00975	2.61529
0.0098	2.61692
0.00985	2.61919
0.0099	2.62243
0.00995	2.62633
0.01	2.63087
0.01005	2.63639
0.0101	2.64288
0.01015	2.65002
0.0102	2.65846
0.01025	2.6669
0.0103	2.67631
0.01035	2.68669
0.0104	2.6974
0.01045	2.70909
0.0105	2.72109
0.01055	2.73343
0.0106	2.74641
0.01065	2.75972
0.0107	2.77302
0.01075	2.7873
0.0108	2.80158
0.01085	2.81586
0.0109	2.83014
0.01095	2.8441
0.011	2.85838
0.01105	2.87331
0.0111	2.88694
0.01115	2.90122
0.0112	2.91517
0.01125	2.92783
0.0113	2.94146
0.01135	2.95412
0.0114	2.96645
0.01145	2.97846
0.0115	2.99014
0.01155	3.00118
0.0116	3.01189
0.01165	3.0213
0.0117	3.03103
0.01175	3.04012
0.0118	3.04791
0.01185	3.0557
0.0119	3.06219
0.01195	3.06933
0.012	3.07452
0.01205	3.07971
0.0121	3.08458
0.01215	3.08815
0.0122	3.0914
0.01225	3.09432
0.0123	3.09627
0.01235	3.09821
0.0124	3.09919
0.01245	3.10016
0.0125	3.10016
0.01255	3.10049
0.0126	3.10016
0.01265	3.09951
0.0127	3.09886
0.01275	3.09789
0.0128	3.09724
0.01285	3.09594
0.0129	3.09497
0.01295	3.09367
0.013	3.09172
0.01305	3.09042
0.0131	3.08945
0.01315	3.08848
0.0132	3.0875
0.01325	3.08621
0.0133	3.08588
0.01335	3.08491
0.0134	3.08458
0.01345	3.08426
0.0135	3.08426
0.01355	3.08426
0.0136	3.08491
0.01365	3.08491
0.0137	3.08556
0.01375	3.08653
0.0138	3.0875
0.01385	3.08815
0.0139	3.08945
0.01395	3.09042
0.014	3.09172
0.01405	3.09237
0.0141	3.09367
0.01415	3.09497
0.0142	3.09627
0.01425	3.09724
0.0143	3.09886
0.01435	3.09984
0.0144	3.10081
0.01445	3.10211
0.0145	3.10308
0.01455	3.10406
0.0146	3.10535
0.01465	3.106
0.0147	3.10698
0.01475	3.1086
0.0148	3.10892
0.01485	3.1099
0.0149	3.1112
0.01495	3.11184
0.015	3.11282
0.01505	3.11444
0.0151	3.11509
0.01515	3.11639
0.0152	3.11704
0.01525	3.11801
0.0153	3.11866
0.01535	3.11963
0.0154	3.11996
0.01545	3.12061
0.0155	3.12126
0.01555	3.12158
0.0156	3.12223
0.01565	3.12223
0.0157	3.12255
0.01575	3.12288
0.0158	3.12288
0.01585	3.12255
0.0159	3.12223
0.01595	3.12255
0.016	3.12223
0.01605	3.12158
0.0161	3.12126
0.01615	3.12061
0.0162	3.11996
0.01625	3.11931
0.0163	3.11866
0.01635	3.11801
0.0164	3.11736
0.01645	3.11671
0.0165	3.11639
0.01655	3.11509
0.0166	3.11444
0.01665	3.11477
0.0167	3.11379
0.01675	3.11379
0.0168	3.11379
0.01685	3.11412
0.0169	3.11444
0.01695	3.11444
0.017	3.11509
0.01705	3.11574
0.0171	3.11671
0.01715	3.11736
0.0172	3.11866
0.01725	3.11963
0.0173	3.12061
0.01735	3.12158
0.0174	3.12255
0.01745	3.12353
0.0175	3.12418
0.01755	3.12548
0.0176	3.12677
0.01765	3.12775
0.0177	3.12872
0.01775	3.12969
0.0178	3.13067
0.01785	3.13132
0.0179	3.13197
0.01795	3.13359
0.018	3.13359
0.01805	3.13489
0.0181	3.13456
0.01815	3.13554
0.0182	3.13651
0.01825	3.13651
0.0183	3.13716
0.01835	3.13748
0.0184	3.13781
0.01845	3.13781
0.0185	3.13813
0.01855	3.13846
0.0186	3.13813
0.01865	3.13748
0.0187	3.13813
0.01875	3.13781
0.0188	3.13813
0.01885	3.13846
0.0189	3.13813
0.01895	3.13878
0.019	3.13878
0.01905	3.13911
0.0191	3.13943
0.01915	3.13976
0.0192	3.1404
0.01925	3.14105
0.0193	3.1417
0.01935	3.14203
0.0194	3.14235
0.01945	3.14333
0.0195	3.14365
0.01955	3.14462
0.0196	3.1456
0.01965	3.14625
0.0197	3.14657
0.01975	3.14754
0.0198	3.14819
0.01985	3.14917
0.0199	3.14982
0.01995	3.15079
0.02	3.15176
0.02005	3.15241
0.0201	3.15339
0.02015	3.15404
0.0202	3.15468
0.02025	3.15566
0.0203	3.15598
0.02035	3.15663
0.0204	3.15728
0.02045	3.15793
0.0205	3.15825
0.02055	3.15858
0.0206	3.15955
0.02065	3.15955
0.0207	3.15988
0.02075	3.15988
0.0208	3.16085
0.02085	3.16118
0.0209	3.16118
0.02095	3.16118
0.021	3.1615
0.02105	3.16182
0.0211	3.1615
0.02115	3.16182
0.0212	3.1615
0.02125	3.1615
0.0213	3.16182
0.02135	3.16118
0.0214	3.16118
0.02145	3.1615
0.0215	3.1615
0.02155	3.16118
0.0216	3.1615
0.02165	3.16182
0.0217	3.1615
0.02175	3.1615
0.0218	3.16215
0.02185	3.16182
0.0219	3.16182
0.02195	3.16215
0.022	3.16215
0.02205	3.16215
0.0221	3.16215
0.02215	3.16312
0.0222	3.1628
0.02225	3.16312
0.0223	3.16312
0.02235	3.16345
0.0224	3.16442
0.02245	3.16475
0.0225	3.16539
0.02255	3.16604
0.0226	3.16669
0.02265	3.16734
0.0227	3.16832
0.02275	3.16929
0.0228	3.16994
0.02285	3.17091
0.0229	3.17189
0.02295	3.17253
0.023	3.17351
0.02305	3.17481
0.0231	3.17578
0.02315	3.17643
0.0232	3.17773
0.02325	3.17773
0.0233	3.17935
0.02335	3.18032
0.0234	3.18097
0.02345	3.18227
0.0235	3.18292
0.02355	3.18389
0.0236	3.18487
0.02365	3.18552
0.0237	3.18617
0.02375	3.18681
0.0238	3.18779
0.02385	3.18811
0.0239	3.18909
0.02395	3.18941
0.024	3.19006
0.02405	3.19071
0.0241	3.19103
0.02415	3.19136
0.0242	3.19168
0.02425	3.19266
0.0243	3.1933
0.02435	3.19363
0.0244	3.19395
0.02445	3.19395
0.0245	3.19395
0.02455	3.1946
0.0246	3.1946
0.02465	3.1946
0.0247	3.19493
0.02475	3.1946
0.0248	3.19493
0.02485	3.19493
0.0249	3.19493
0.02495	3.1946
0.025	3.19428
0.02505	3.19428
0.0251	3.19428
0.02515	3.19428
0.0252	3.19395
0.02525	3.19428
0.0253	3.19395
0.02535	3.19395
0.0254	3.19363
0.02545	3.19363
0.0255	3.19395
0.02555	3.1933
0.0256	3.19395
0.02565	3.19395
0.0257	3.19395
0.02575	3.19428
0.0258	3.1946
0.02585	3.19558
0.0259	3.1959
0.02595	3.1959
0.026	3.19655
0.02605	3.19655
0.0261	3.19752
0.02615	3.1972
0.0262	3.19785
0.02625	3.1985
0.0263	3.19882
0.02635	3.19915
0.0264	3.19947
0.02645	3.20012
0.0265	3.20077
0.02655	3.20109
0.0266	3.20207
0.02665	3.20239
0.0267	3.20337
0.02675	3.20401
0.0268	3.20466
0.02685	3.20531
0.0269	3.20629
0.02695	3.20661
0.027	3.20758
0.02705	3.20856
0.0271	3.20921
0.02715	3.20986
0.0272	3.21018
0.02725	3.21115
0.0273	3.2118
0.02735	3.21213
0.0274	3.21245
0.02745	3.21343
0.0275	3.21408
0.02755	3.2144
0.0276	3.21537
0.02765	3.21635
0.0277	3.21667
0.02775	3.21765
0.0278	3.21829
0.02785	3.21894
0.0279	3.21927
0.02795	3.21959
0.028	3.22024
0.02805	3.22089
0.0281	3.22154
0.02815	3.22219
0.0282	3.22251
0.02825	3.22349
0.0283	3.22381
0.02835	3.22414
0.0284	3.22446
0.02845	3.22511
0.0285	3.22576
0.02855	3.22608
0.0286	3.22641
0.02865	3.22738
0.0287	3.22738
0.02875	3.22803
0.0288	3.22803
0.02885	3.22836
0.0289	3.229
0.02895	3.22965
0.029	3.22998
0.02905	3.23063
0.0291	3.23095
0.02915	3.23128
0.0292	3.23193
0.02925	3.23322
0.0293	3.2329
0.02935	3.23387
0.0294	3.2342
0.02945	3.23517
0.0295	3.23582
0.02955	3.23614
0.0296	3.23679
0.02965	3.23744
0.0297	3.23842
0.02975	3.23907
0.0298	3.23971
0.02985	3.24069
0.0299	3.24134
0.02995	3.24166
0.03	3.24296
0.03005	3.24361
0.0301	3.24458
0.03015	3.24556
0.0302	3.24653
0.03025	3.24718
0.0303	3.2488
0.03035	3.24945
0.0304	3.25107
0.03045	3.2514
0.0305	3.25237
0.03055	3.25302
0.0306	3.25367
0.03065	3.25432
0.0307	3.25432
0.03075	3.25529
0.0308	3.25529
0.03085	3.25562
0.0309	3.25627
0.03095	3.25627
0.031	3.25627
0.03105	3.25692
0.0311	3.25692
0.03115	3.25724
0.0312	3.25756
0.03125	3.25724
0.0313	3.25724
0.03135	3.25821
0.0314	3.25789
0.03145	3.25821
0.0315	3.25854
0.03155	3.25821
0.0316	3.25919
0.03165	3.25919
0.0317	3.25919
0.03175	3.25951
0.0318	3.25951
0.03185	3.25984
0.0319	3.25984
0.03195	3.26049
0.032	3.26049
0.03205	3.26016
0.0321	3.26081
0.03215	3.26081
0.0322	3.26081
0.03225	3.26081
0.0323	3.26113
0.03235	3.26113
0.0324	3.26178
0.03245	3.26178
0.0325	3.26178
0.03255	3.26243
0.0326	3.26243
0.03265	3.26308
0.0327	3.26308
0.03275	3.26308
0.0328	3.26373
0.03285	3.26406
0.0329	3.26406
0.03295	3.2647
0.033	3.26503
0.03305	3.26535
0.0331	3.26568
0.03315	3.26535
0.0332	3.26633
0.03325	3.26698
0.0333	3.26665
0.03335	3.2673
0.0334	3.2673
0.03345	3.26763
0.0335	3.26827
0.03355	3.26827
0.0336	3.26925
0.03365	3.26925
0.0337	3.26957
0.03375	3.2699
0.0338	3.2699
0.03385	3.27022
0.0339	3.27055
0.03395	3.27055
0.034	3.27087
0.03405	3.27087
0.0341	3.27184
0.03415	3.27184
0.0342	3.27217
0.03425	3.27314
0.0343	3.27379
0.03435	3.27444
0.0344	3.27477
0.03445	3.27541
0.0345	3.27606
0.03455	3.27671
0.0346	3.27736
0.03465	3.27834
0.0347	3.27898
0.03475	3.27963
0.0348	3.28028
0.03485	3.28093
0.0349	3.28158
0.03495	3.28255
0.035	3.28288
0.03505	3.28353
0.0351	3.28385
0.03515	3.28418
0.0352	3.28515
0.03525	3.28548
0.0353	3.2858
0.03535	3.28645
0.0354	3.28677
0.03545	3.28742
0.0355	3.28807
0.03555	3.2884
0.0356	3.28872
0.03565	3.28905
0.0357	3.28905
0.03575	3.29002
0.0358	3.29034
0.03585	3.29099
0.0359	3.29099
0.03595	3.29132
0.036	3.29197
0.03605	3.29262
0.0361	3.29262
0.03615	3.29262
0.0362	3.29294
0.03625	3.29294
0.0363	3.29262
0.03635	3.29294
0.0364	3.29326
0.03645	3.29294
0.0365	3.29262
0.03655	3.29197
0.0366	3.29197
0.03665	3.29164
0.0367	3.29132
0.03675	3.29067
0.0368	3.29034
0.03685	3.29002
0.0369	3.28969
0.03695	3.28905
0.037	3.2884
0.03705	3.2884
0.0371	3.28807
0.03715	3.28807
0.0372	3.28807
0.03725	3.2884
0.0373	3.2884
0.03735	3.28807
0.0374	3.28872
0.03745	3.28905
0.0375	3.28969
0.03755	3.29002
0.0376	3.29067
0.03765	3.29164
0.0377	3.29164
0.03775	3.29262
0.0378	3.29359
0.03785	3.29424
0.0379	3.29489
0.03795	3.29521
0.038	3.29651
0.03805	3.29716
0.0381	3.29781
0.03815	3.29878
0.0382	3.29943
0.03825	3.30073
0.0383	3.3017
0.03835	3.30268
0.0384	3.30365
0.03845	3.3043
0.0385	3.3056
0.03855	3.30657
0.0386	3.30754
0.03865	3.30884
0.0387	3.30982
0.03875	3.31079
0.0388	3.31144
0.03885	3.31241
0.0389	3.31371
0.03895	3.31468
0.039	3.31501
0.03905	3.31566
0.0391	3.31631
0.03915	3.31696
0.0392	3.31793
0.03925	3.31825
0.0393	3.31923
0.03935	3.31955
0.0394	3.31988
0.03945	3.32085
0.0395	3.32118
0.03955	3.3215
0.0396	3.32182
0.03965	3.32247
0.0397	3.32247
0.03975	3.3228
0.0398	3.3228
0.03985	3.32312
0.0399	3.32345
0.03995	3.32377
0.04	3.32377
0.04005	3.32377
0.0401	3.3241
0.04015	3.32377
0.0402	3.32442
0.04025	3.32442
0.0403	3.32442
0.04035	3.32475
0.0404	3.32475
0.04045	3.32604
0.0405	3.32604
0.04055	3.32637
0.0406	3.32702
0.04065	3.32767
0.0407	3.32832
0.04075	3.32896
0.0408	3.32961
0.04085	3.32994
0.0409	3.33091
0.04095	3.33156
0.041	3.33188
0.04105	3.33318
0.0411	3.33383
0.04115	3.33481
0.0412	3.33578
0.04125	3.33643
0.0413	3.3374
0.04135	3.33773
0.0414	3.33805
0.04145	3.33902
0.0415	3.33967
0.04155	3.34
0.0416	3.34032
0.04165	3.34065
0.0417	3.34097
0.04175	3.34162
0.0418	3.34162
0.04185	3.34195
0.0419	3.34259
0.04195	3.34259
0.042	3.34259
0.04205	3.34324
0.0421	3.34324
0.04215	3.34324
0.0422	3.34292
0.04225	3.34357
0.0423	3.34389
0.04235	3.34422
0.0424	3.34422
0.04245	3.34454
0.0425	3.34552
0.04255	3.34616
0.0426	3.34649
0.04265	3.34746
0.0427	3.34811
0.04275	3.34876
0.0428	3.34876
0.04285	3.35038
0.0429	3.35136
0.04295	3.35201
0.043	3.35266
0.04305	3.35363
0.0431	3.3546
0.04315	3.35558
0.0432	3.35623
0.04325	3.35752
0.0433	3.3585
0.04335	3.35947
0.0434	3.36044
0.04345	3.36142
0.0435	3.36272
0.04355	3.36304
0.0436	3.36401
0.04365	3.36434
0.0437	3.36531
0.04375	3.36596
0.0438	3.36661
0.04385	3.36694
0.0439	3.36758
0.04395	3.36823
0.044	3.36823
0.04405	3.36856
0.0441	3.36888
0.04415	3.36953
0.0442	3.36953
0.04425	3.36986
0.0443	3.36986
0.04435	3.36953
0.0444	3.36986
0.04445	3.36986
0.0445	3.36953
0.04455	3.36986
0.0446	3.36953
0.04465	3.36921
0.0447	3.36921
0.04475	3.36888
0.0448	3.36823
0.04485	3.36791
0.0449	3.36758
0.04495	3.36758
0.045	3.36791
0.04505	3.36791
0.0451	3.36791
0.04515	3.36726
0.0452	3.36758
0.04525	3.36758
0.0453	3.36791
0.04535	3.36888
0.0454	3.36888
0.04545	3.36921
0.0455	3.36953
0.04555	3.36986
0.0456	3.37083
0.04565	3.37051
0.0457	3.37115
0.04575	3.3718
0.0458	3.3718
0.04585	3.37245
0.0459	3.37278
0.04595	3.37375
0.046	3.37408
0.04605	3.3744
0.0461	3.37472
0.04615	3.37537
0.0462	3.37537
0.04625	3.37667
0.0463	3.37667
0.04635	3.37732
0.0464	3.37765
0.04645	3.37829
0.0465	3.37862
0.04655	3.37927
0.0466	3.37992
0.04665	3.38024
0.0467	3.38122
0.04675	3.38154
0.0468	3.38251
0.04685	3.38316
0.0469	3.38414
0.04695	3.38446
0.047	3.38543
0.04705	3.38608
0.0471	3.38641
0.04715	3.38673
0.0472	3.38771
0.04725	3.38803
0.0473	3.38868
0.04735	3.38933
0.0474	3.38965
0.04745	3.38998
0.0475	3.39063
0.04755	3.39095
0.0476	3.39128
0.04765	3.3916
0.0477	3.39193
0.04775	3.3916
0.0478	3.39225
0.04785	3.39257
0.0479	3.3929
0.04795	3.39322
0.048	3.39387
0.04805	3.39387
0.0481	3.3942
0.04815	3.39452
0.0482	3.39452
0.04825	3.39517
0.0483	3.39582
0.04835	3.39582
0.0484	3.39647
0.04845	3.39614
0.0485	3.39647
0.04855	3.39679
0.0486	3.39679
0.04865	3.39712
0.0487	3.39744
0.04875	3.39777
0.0488	3.39777
0.04885	3.39744
0.0489	3.39744
0.04895	3.39842
0.049	3.39809
0.04905	3.39842
0.0491	3.39842
0.04915	3.39842
0.0492	3.39874
0.04925	3.39842
0.0493	3.39842
0.04935	3.39874
0.0494	3.39907
0.04945	3.39971
0.0495	3.39971
0.04955	3.40004
0.0496	3.40036
0.04965	3.40069
0.0497	3.40134
0.04975	3.40166
0.0498	3.40231
0.04985	3.40264
0.0499	3.40296
0.04995	3.40426
0.05	3.40491
0.05005	3.40523
0.0501	3.40621
0.05015	3.40685
0.0502	3.40718
0.05025	3.40848
0.0503	3.4088
0.05035	3.40945
0.0504	3.41042
0.05045	3.41107
0.0505	3.41172
0.05055	3.4127
0.0506	3.41335
0.05065	3.41432
0.0507	3.41464
0.05075	3.41529
0.0508	3.41529
0.05085	3.41562
0.0509	3.41659
0.05095	3.41659
0.051	3.41692
0.05105	3.41692
0.0511	3.41724
0.05115	3.41756
0.0512	3.41756
0.05125	3.41756
0.0513	3.41821
0.05135	3.41821
0.0514	3.41886
0.05145	3.41854
0.0515	3.41919
0.05155	3.41919
0.0516	3.41984
0.05165	3.42016
0.0517	3.42049
0.05175	3.42113
0.0518	3.42146
0.05185	3.42211
0.0519	3.42308
0.05195	3.42341
0.052	3.42406
0.05205	3.42503
0.0521	3.42633
0.05215	3.42665
0.0522	3.42763
0.05225	3.42827
0.0523	3.42957
0.05235	3.43022
0.0524	3.43087
0.05245	3.43217
0.0525	3.43314
0.05255	3.43444
0.0526	3.43509
0.05265	3.43574
0.0527	3.43704
0.05275	3.43769
0.0528	3.43801
0.05285	3.43866
0.0529	3.43996
0.05295	3.44061
0.053	3.44093
0.05305	3.44158
0.0531	3.44158
0.05315	3.44255
0.0532	3.4432
0.05325	3.4432
0.0533	3.44353
0.05335	3.44385
0.0534	3.44418
0.05345	3.44418
0.0535	3.4445
0.05355	3.4445
0.0536	3.44483
0.05365	3.44515
0.0537	3.44515
0.05375	3.44548
0.0538	3.44548
0.05385	3.44548
0.0539	3.44515
0.05395	3.44548
0.054	3.44548
0.05405	3.44548
0.0541	3.4458
0.05415	3.4458
0.0542	3.4458
0.05425	3.44612
0.0543	3.44612
0.05435	3.44612
0.0544	3.4458
0.05445	3.44612
0.0545	3.44677
0.05455	3.4471
0.0546	3.44775
0.05465	3.44775
0.0547	3.4484
0.05475	3.44937
0.0548	3.44937
0.05485	3.45034
0.0549	3.45099
0.05495	3.45197
0.055	3.45262
0.05505	3.45359
0.0551	3.45456
0.05515	3.45521
0.0552	3.45651
0.05525	3.45716
0.0553	3.45781
0.05535	3.45846
0.0554	3.45943
0.05545	3.46008
0.0555	3.46008
0.05555	3.46073
0.0556	3.46073
0.05565	3.46105
0.0557	3.46105
0.05575	3.4617
0.0558	3.46138
0.05585	3.4617
0.0559	3.4617
0.05595	3.4617
0.056	3.46138
0.05605	3.4617
0.0561	3.46235
0.05615	3.46235
0.0562	3.46268
0.05625	3.46333
0.0563	3.46333
0.05635	3.46365
0.0564	3.46365
0.05645	3.46397
0.0565	3.46462
0.05655	3.46527
0.0566	3.46495
0.05665	3.46592
0.0567	3.46592
0.05675	3.46657
0.0568	3.46657
0.05685	3.46657
0.0569	3.46722
0.05695	3.46722
0.057	3.46722
0.05705	3.46722
0.0571	3.46754
0.05715	3.46787
0.0572	3.46787
0.05725	3.46819
0.0573	3.46787
0.05735	3.46819
0.0574	3.46819
0.05745	3.46819
0.0575	3.46852
0.05755	3.46917
0.0576	3.46917
0.05765	3.46949
0.0577	3.46982
0.05775	3.47047
0.0578	3.47047
0.05785	3.47111
0.0579	3.47144
0.05795	3.47176
0.058	3.47274
0.05805	3.47306
0.0581	3.47404
0.05815	3.47404
0.0582	3.47501
0.05825	3.47566
0.0583	3.47631
0.05835	3.47728
0.0584	3.47825
0.05845	3.47955
0.0585	3.4802
0.05855	3.4815
0.0586	3.48312
0.05865	3.4841
0.0587	3.48474
0.05875	3.48637
0.0588	3.48734
0.05885	3.48864
0.0589	3.49026
0.05895	3.49156
0.059	3.49286
0.05905	3.49416
0.0591	3.49513
0.05915	3.49643
0.0592	3.49773
0.05925	3.4987
0.0593	3.5
0.05935	3.50097
0.0594	3.50195
0.05945	3.50324
0.0595	3.50454
0.05955	3.50487
0.0596	3.50616
0.05965	3.50649
0.0597	3.50746
0.05975	3.50844
0.0598	3.50844
0.05985	3.50941
0.0599	3.50973
0.05995	3.51038
0.06	3.51103
0.06005	3.51136
0.0601	3.51201
0.06015	3.51168
0.0602	3.51201
0.06025	3.51201
0.0603	3.51168
0.06035	3.51168
0.0604	3.51136
0.06045	3.51168
0.0605	3.51136
0.06055	3.51136
0.0606	3.51136
0.06065	3.51071
0.0607	3.51071
0.06075	3.51071
0.0608	3.51006
0.06085	3.51071
0.0609	3.51071
0.06095	3.51038
0.061	3.51071
0.06105	3.51103
0.0611	3.51103
0.06115	3.51136
0.0612	3.51168
0.06125	3.51201
0.0613	3.51233
0.06135	3.51266
0.0614	3.5133
0.06145	3.5133
0.0615	3.51395
0.06155	3.51395
0.0616	3.51493
0.06165	3.51493
0.0617	3.5159
0.06175	3.51623
0.0618	3.51687
0.06185	3.5172
0.0619	3.51785
0.06195	3.5185
0.062	3.51882
0.06205	3.51915
0.0621	3.51947
0.06215	3.52012
0.0622	3.52077
0.06225	3.52174
0.0623	3.52142
0.06235	3.52207
0.0624	3.52272
0.06245	3.52272
0.0625	3.52304
0.06255	3.52337
0.0626	3.52337
0.06265	3.52369
0.0627	3.52434
0.06275	3.52434
0.0628	3.52401
0.06285	3.52466
0.0629	3.52401
0.06295	3.52434
0.063	3.52401
0.06305	3.52369
0.0631	3.52337
0.06315	3.52337
0.0632	3.52304
0.06325	3.52239
0.0633	3.52239
0.06335	3.52207
0.0634	3.52174
0.06345	3.52174
0.0635	3.52142
0.06355	3.52142
0.0636	3.52109
0.06365	3.52109
0.0637	3.52109
0.06375	3.52109
0.0638	3.52142
0.06385	3.52174
0.0639	3.52174
0.06395	3.52207
0.064	3.52239
0.06405	3.52272
0.0641	3.52304
0.06415	3.52369
0.0642	3.52401
0.06425	3.52401
0.0643	3.52466
0.06435	3.52499
0.0644	3.52499
0.06445	3.52499
0.0645	3.52564
0.06455	3.52564
0.0646	3.52629
0.06465	3.52629
0.0647	3.52694
0.06475	3.52726
0.0648	3.52726
0.06485	3.52791
0.0649	3.52823
0.06495	3.52856
0.065	3.52888
0.06505	3.52953
0.0651	3.52986
0.06515	3.53083
0.0652	3.53115
0.06525	3.5318
0.0653	3.53245
0.06535	3.53343
0.0654	3.53343
0.06545	3.53408
0.0655	3.53472
0.06555	3.53537
0.0656	3.53667
0.06565	3.537
0.0657	3.53797
0.06575	3.53829
0.0658	3.53927
0.06585	3.53959
0.0659	3.53992
0.06595	3.54089
0.066	3.54186
0.06605	3.54284
0.0661	3.54316
0.06615	3.54446
0.0662	3.54446
0.06625	3.54511
0.0663	3.54576
0.06635	3.54608
0.0664	3.54673
0.06645	3.54771
0.0665	3.54836
0.06655	3.549
0.0666	3.54965
0.06665	3.54998
0.0667	3.55095
0.06675	3.5516
0.0668	3.55193
0.06685	3.55257
0.0669	3.55257
0.06695	3.55355
0.067	3.55387
0.06705	3.55452
0.0671	3.55485
0.06715	3.5555
0.0672	3.5555
0.06725	3.55614
0.0673	3.55679
0.06735	3.55712
0.0674	3.55744
0.06745	3.55777
0.0675	3.55809
0.06755	3.55842
0.0676	3.55842
0.06765	3.55874
0.0677	3.55907
0.06775	3.55971
0.0678	3.56004
0.06785	3.56036
0.0679	3.56036
0.06795	3.56101
0.068	3.56166
0.06805	3.56166
0.0681	3.56231
0.06815	3.56296
0.0682	3.56296
0.06825	3.56393
0.0683	3.56458
0.06835	3.56491
0.0684	3.56523
0.06845	3.56556
0.0685	3.56588
0.06855	3.56653
0.0686	3.56653
0.06865	3.56685
0.0687	3.5675
0.06875	3.56783
0.0688	3.56848
0.06885	3.56815
0.0689	3.5688
0.06895	3.56945
0.069	3.56978
0.06905	3.56978
0.0691	3.57075
0.06915	3.57075
0.0692	3.57205
0.06925	3.57237
0.0693	3.57302
0.06935	3.57335
0.0694	3.57367
0.06945	3.57497
0.0695	3.57497
0.06955	3.57594
0.0696	3.57627
0.06965	3.57692
0.0697	3.57789
0.06975	3.57919
0.0698	3.57951
0.06985	3.58049
0.0699	3.58146
0.06995	3.58178
0.07	3.58276
0.07005	3.58341
0.0701	3.58406
0.07015	3.58406
0.0702	3.58535
0.07025	3.58535
0.0703	3.58568
0.07035	3.58633
0.0704	3.5873
0.07045	3.58698
0.0705	3.5873
0.07055	3.58763
0.0706	3.58795
0.07065	3.58795
0.0707	3.58827
0.07075	3.58827
0.0708	3.58795
0.07085	3.58795
0.0709	3.5873
0.07095	3.58698
0.071	3.58698
0.07105	3.58665
0.0711	3.58665
0.07115	3.58633
0.0712	3.58535
0.07125	3.5847
0.0713	3.58373
0.07135	3.58341
0.0714	3.58243
0.07145	3.58178
0.0715	3.58081
0.07155	3.58081
0.0716	3.58016
0.07165	3.57919
0.0717	3.57854
0.07175	3.57854
0.0718	3.57789
0.07185	3.57756
0.0719	3.57724
0.07195	3.57692
0.072	3.57659
0.07205	3.57659
0.0721	3.57692
0.07215	3.57659
0.0722	3.57692
0.07225	3.57659
0.0723	3.57659
0.07235	3.57692
0.0724	3.57724
0.07245	3.57756
0.0725	3.57756
0.07255	3.57886
0.0726	3.57886
0.07265	3.57951
0.0727	3.57951
0.07275	3.58049
0.0728	3.58081
0.07285	3.58178
0.0729	3.58276
0.07295	3.58341
0.073	3.58438
0.07305	3.5847
0.0731	3.58633
0.07315	3.58633
0.0732	3.5873
0.07325	3.5886
0.0733	3.58957
0.07335	3.59055
0.0734	3.5912
0.07345	3.59249
0.0735	3.59314
0.07355	3.59412
0.0736	3.59509
0.07365	3.59606
0.0737	3.59671
0.07375	3.59801
0.0738	3.59866
0.07385	3.60028
0.0739	3.60093
0.07395	3.60191
0.074	3.60191
0.07405	3.60288
0.0741	3.60353
0.07415	3.60418
0.0742	3.60483
0.07425	3.60548
0.0743	3.60548
0.07435	3.60645
0.0744	3.60645
0.07445	3.60677
0.0745	3.6071
0.07455	3.6071
0.0746	3.60677
0.07465	3.60677
0.0747	3.60677
0.07475	3.60645
0.0748	3.60612
0.07485	3.60645
0.0749	3.6058
0.07495	3.60548
0.075	3.60548
0.07505	3.60483
0.0751	3.60483
0.07515	3.60483
0.0752	3.6045
0.07525	3.6045
0.0753	3.60418
0.07535	3.60483
0.0754	3.60483
0.07545	3.60483
0.0755	3.60515
0.07555	3.60612
0.0756	3.60612
0.07565	3.60677
0.0757	3.60775
0.07575	3.6084
0.0758	3.60905
0.07585	3.60937
0.0759	3.61034
0.07595	3.61067
0.076	3.61197
0.07605	3.61262
0.0761	3.61326
0.07615	3.61391
0.0762	3.61489
0.07625	3.61554
0.0763	3.61651
0.07635	3.61781
0.0764	3.61813
0.07645	3.61943
0.0765	3.6204
0.07655	3.62105
0.0766	3.6217
0.07665	3.623
0.0767	3.6243
0.07675	3.62495
0.0768	3.6256
0.07685	3.62625
0.0769	3.6269
0.07695	3.62819
0.077	3.62852
0.07705	3.62917
0.0771	3.62982
0.07715	3.63079
0.0772	3.63144
0.07725	3.63144
0.0773	3.63241
0.07735	3.63209
0.0774	3.63241
0.07745	3.63274
0.0775	3.63274
0.07755	3.63274
0.0776	3.63241
0.07765	3.63274
0.0777	3.63241
0.07775	3.63209
0.0778	3.63241
0.07785	3.63306
0.0779	3.63274
0.07795	3.63274
0.078	3.63306
0.07805	3.63306
0.0781	3.63274
0.07815	3.63274
0.0782	3.63274
0.07825	3.63274
0.0783	3.63274
0.07835	3.63274
0.0784	3.63241
0.07845	3.63241
0.0785	3.63241
0.07855	3.63274
0.0786	3.63241
0.07865	3.63241
0.0787	3.63241
0.07875	3.63339
0.0788	3.63306
0.07885	3.63371
0.0789	3.63371
0.07895	3.63436
0.079	3.63468
0.07905	3.63533
0.0791	3.63566
0.07915	3.63631
0.0792	3.63663
0.07925	3.63793
0.0793	3.63825
0.07935	3.63923
0.0794	3.63988
0.07945	3.64053
0.0795	3.64118
0.07955	3.6415
0.0796	3.64182
0.07965	3.64215
0.0797	3.6428
0.07975	3.6428
0.0798	3.64312
0.07985	3.64345
0.0799	3.6441
0.07995	3.6441
0.08	3.64442
0.08005	3.64377
0.0801	3.64474
0.08015	3.64442
0.0802	3.64474
0.08025	3.64539
0.0803	3.64507
0.08035	3.64539
0.0804	3.64539
0.08045	3.64507
0.0805	3.64507
0.08055	3.64507
0.0806	3.64539
0.08065	3.64507
0.0807	3.64539
0.08075	3.64507
0.0808	3.64507
0.08085	3.64474
0.0809	3.64507
0.08095	3.64539
0.081	3.64539
0.08105	3.64507
0.0811	3.64539
0.08115	3.64474
0.0812	3.64539
0.08125	3.64507
0.0813	3.64539
0.08135	3.64604
0.0814	3.64637
0.08145	3.64604
0.0815	3.64669
0.08155	3.64669
0.0816	3.64669
0.08165	3.64767
0.0817	3.64799
0.08175	3.64864
0.0818	3.64929
0.08185	3.64896
0.0819	3.65059
0.08195	3.65124
0.082	3.65188
0.08205	3.65221
0.0821	3.65351
0.08215	3.65416
0.0822	3.65481
0.08225	3.65578
0.0823	3.65675
0.08235	3.6574
0.0824	3.65773
0.08245	3.65902
0.0825	3.65935
0.08255	3.66
0.0826	3.66032
0.08265	3.66097
0.0827	3.6613
0.08275	3.66195
0.0828	3.66259
0.08285	3.66292
0.0829	3.66324
0.08295	3.66422
0.083	3.66487
0.08305	3.66552
0.0831	3.66584
0.08315	3.66649
0.0832	3.66714
0.08325	3.66779
0.0833	3.66746
0.08335	3.66811
0.0834	3.66909
0.08345	3.66941
0.0835	3.67038
0.08355	3.67103
0.0836	3.67168
0.08365	3.67233
0.0837	3.6733
0.08375	3.67363
0.0838	3.67428
0.08385	3.67525
0.0839	3.6759
0.08395	3.67655
0.084	3.67752
0.08405	3.6785
0.0841	3.67915
0.08415	3.67947
0.0842	3.68044
0.08425	3.68109
0.0843	3.68142
0.08435	3.68174
0.0844	3.68174
0.08445	3.68239
0.0845	3.68304
0.08455	3.68304
0.0846	3.68369
0.08465	3.68369
0.0847	3.68434
0.08475	3.68401
0.0848	3.68401
0.08485	3.68466
0.0849	3.68499
0.08495	3.68499
0.085	3.68531
0.08505	3.68564
0.0851	3.68596
0.08515	3.68629
0.0852	3.68661
0.08525	3.68694
0.0853	3.68726
0.08535	3.68791
0.0854	3.68823
0.08545	3.68888
0.0855	3.68953
0.08555	3.68986
0.0856	3.69051
0.08565	3.69051
0.0857	3.69115
0.08575	3.69115
0.0858	3.69213
0.08585	3.69278
0.0859	3.6931
0.08595	3.69408
0.086	3.6944
0.08605	3.69472
0.0861	3.69537
0.08615	3.6957
0.0862	3.69667
0.08625	3.69732
0.0863	3.69765
0.08635	3.69829
0.0864	3.69829
0.08645	3.69894
0.0865	3.69959
0.08655	3.69992
0.0866	3.70089
0.08665	3.70089
0.0867	3.70122
0.08675	3.70219
0.0868	3.70251
0.08685	3.70251
0.0869	3.70219
0.08695	3.70251
0.087	3.70251
0.08705	3.70284
0.0871	3.70284
0.08715	3.70251
0.0872	3.70219
0.08725	3.70251
0.0873	3.70186
0.08735	3.70186
0.0874	3.70089
0.08745	3.70122
0.0875	3.70089
0.08755	3.70024
0.0876	3.70024
0.08765	3.69959
0.0877	3.69959
0.08775	3.69894
0.0878	3.69894
0.08785	3.69862
0.0879	3.69829
0.08795	3.69829
0.088	3.69797
0.08805	3.69732
0.0881	3.69732
0.08815	3.69667
0.0882	3.69635
0.08825	3.697
0.0883	3.697
0.08835	3.69667
0.0884	3.69667
0.08845	3.697
0.0885	3.69765
0.08855	3.69797
0.0886	3.69829
0.08865	3.69894
0.0887	3.69927
0.08875	3.69992
0.0888	3.70089
0.08885	3.70186
0.0889	3.70251
0.08895	3.70316
0.089	3.70446
0.08905	3.70479
0.0891	3.70576
0.08915	3.70673
0.0892	3.70771
0.08925	3.70868
0.0893	3.70933
0.08935	3.71095
0.0894	3.7116
0.08945	3.71257
0.0895	3.71322
0.08955	3.71387
0.0896	3.71452
0.08965	3.7155
0.0897	3.71614
0.08975	3.71679
0.0898	3.71679
0.08985	3.71809
0.0899	3.71809
0.08995	3.71874
0.09	3.71907
0.09005	3.71939
0.0901	3.71971
0.09015	3.71971
0.0902	3.71939
0.09025	3.71971
0.0903	3.71939
0.09035	3.71971
0.0904	3.71907
0.09045	3.71842
0.0905	3.71842
0.09055	3.71874
0.0906	3.71842
0.09065	3.71809
0.0907	3.71842
0.09075	3.71809
0.0908	3.71874
0.09085	3.71874
0.0909	3.71874
0.09095	3.71907
0.091	3.71971
0.09105	3.72004
0.0911	3.72004
0.09115	3.72101
0.0912	3.72166
0.09125	3.72231
0.0913	3.72264
0.09135	3.72361
0.0914	3.72393
0.09145	3.72491
0.0915	3.72523
0.09155	3.72556
0.0916	3.72621
0.09165	3.72685
0.0917	3.7275
0.09175	3.72815
0.0918	3.72848
0.09185	3.7288
0.0919	3.72945
0.09195	3.72945
0.092	3.72978
0.09205	3.73042
0.0921	3.73042
0.09215	3.73075
0.0922	3.73107
0.09225	3.73042
0.0923	3.73107
0.09235	3.7314
0.0924	3.73075
0.09245	3.73107
0.0925	3.7314
0.09255	3.7314
0.0926	3.7314
0.09265	3.7314
0.0927	3.7314
0.09275	3.73172
0.0928	3.73205
0.09285	3.73302
0.0929	3.73302
0.09295	3.73335
0.093	3.73367
0.09305	3.73367
0.0931	3.73399
0.09315	3.73399
0.0932	3.73432
0.09325	3.73432
0.0933	3.73432
0.09335	3.73464
0.0934	3.73464
0.09345	3.73464
0.0935	3.73464
0.09355	3.73432
0.0936	3.73432
0.09365	3.73432
0.0937	3.73399
0.09375	3.73464
0.0938	3.73464
0.09385	3.73464
0.0939	3.73432
0.09395	3.73464
0.094	3.73529
0.09405	3.73529
0.0941	3.73529
0.09415	3.73529
0.0942	3.73529
0.09425	3.73562
0.0943	3.73627
0.09435	3.73659
0.0944	3.73659
0.09445	3.73692
0.0945	3.73724
0.09455	3.73756
0.0946	3.73789
0.09465	3.73919
0.0947	3.73951
0.09475	3.74016
0.0948	3.74081
0.09485	3.74113
0.0949	3.74243
0.09495	3.74308
0.095	3.74373
0.09505	3.7447
0.0951	3.74503
0.09515	3.74568
0.0952	3.74633
0.09525	3.74698
0.0953	3.74763
0.09535	3.74827
0.0954	3.74892
0.09545	3.74925
0.0955	3.7499
0.09555	3.7499
0.0956	3.75055
0.09565	3.75055
0.0957	3.75087
0.09575	3.75087
0.0958	3.75087
0.09585	3.75055
0.0959	3.75055
0.09595	3.75022
0.096	3.75022
0.09605	3.74957
0.0961	3.74957
0.09615	3.74957
0.0962	3.74957
0.09625	3.74892
0.0963	3.74925
0.09635	3.74925
0.0964	3.74925
0.09645	3.74957
0.0965	3.74957
0.09655	3.74957
0.0966	3.7499
0.09665	3.7499
0.0967	3.7499
0.09675	3.75087
0.0968	3.75055
0.09685	3.75087
0.0969	3.7512
0.09695	3.75152
0.097	3.75184
0.09705	3.75152
0.0971	3.75217
0.09715	3.75217
0.0972	3.75249
0.09725	3.75314
0.0973	3.75347
0.09735	3.75314
0.0974	3.75347
0.09745	3.75347
0.0975	3.75379
0.09755	3.75379
0.0976	3.75347
0.09765	3.75379
0.0977	3.75347
0.09775	3.75314
0.0978	3.75314
0.09785	3.75282
0.0979	3.75282
0.09795	3.75249
0.098	3.75249
0.09805	3.75184
0.0981	3.75184
0.09815	3.75184
0.0982	3.75184
0.09825	3.75184
0.0983	3.75184
0.09835	3.75184
0.0984	3.75217
0.09845	3.75184
0.0985	3.75184
0.09855	3.75249
0.0986	3.75282
0.09865	3.75282
0.0987	3.75412
0.09875	3.75412
0.0988	3.75477
0.09885	3.75541
0.0989	3.75574
0.09895	3.75704
0.099	3.75736
0.09905	3.75866
[truncated: 5,812 more rows]
