# Supplementary material for: An evolutionarily conserved glycine-tyrosine motif forms a folding core in outer membrane proteins
Source: PLoS One. 2017 Aug 3;12(8):e0182016. doi: 10.1371/journal.pone.0182016 (PMC5542473; doi:10.1371/journal.pone.0182016)
Supplement: S1 File — (ZIP) [file pone.0182016.s001.zip › OmpX stopflow RAW data/OmpX WT 4/ompx_wt_ch1_027.bka]

BIO-KINE ASCII FILE
_COMMENT	External device
_COMMENT	Kinetics measurement
_COMMENT	Y Unit : Volt, X Unit : s
_COMMENT	Timebase 1 = .00005 s 5001 pts
_COMMENT	Timebase 2 = .001 s 2749 pts
_COMMENT	Timebase 3 = .5 s 44 pts
_SFM	SFM-300 /S Advanced mode
_SFM	Ratio : S1: 950, S2: 950, S3: 100
_SFM	Content : S1: , S2: , S3:
_SFM	Concentration : S1: , S2: , S3:
_SFM	Total volume : 422 �l Flow : 14 mL/s
_SFM	Acquisition start : 10 ms before stop
_SFM	cuve=FC-08, s1=10 ml , s2=10 ml , s3=1.9 ml
_UNITX	s
_UNITY	Volt
_DELTAX	0
_DATA
1e-300	2.3972
5e-5	2.42154
1e-4	2.44783
1.5e-4	2.47477
2e-4	2.50235
2.5e-4	2.53059
3e-4	2.56012
3.5e-4	2.58965
4e-4	2.61984
4.5e-4	2.64937
5e-4	2.67955
5.5e-4	2.70909
6e-4	2.7383
6.5e-4	2.76653
7e-4	2.79444
7.5e-4	2.82138
8e-4	2.84702
8.5e-4	2.87201
9e-4	2.89408
9.5e-4	2.91615
0.001	2.93594
0.00105	2.95412
0.0011	2.97099
0.00115	2.98592
0.0012	2.99825
0.00125	3.00994
0.0013	3.01903
0.00135	3.02681
0.0014	3.03298
0.00145	3.0372
0.0015	3.03947
0.00155	3.04045
0.0016	3.04012
0.00165	3.03785
0.0017	3.0346
0.00175	3.03006
0.0018	3.02389
0.00185	3.01675
0.0019	3.00832
0.00195	2.99923
0.002	2.98884
0.00205	2.97716
0.0021	2.96483
0.00215	2.95152
0.0022	2.93821
0.00225	2.92361
0.0023	2.90803
0.00235	2.89245
0.0024	2.87623
0.00245	2.85935
0.0025	2.8415
0.00255	2.82365
0.0026	2.80515
0.00265	2.78665
0.0027	2.76783
0.00275	2.74933
0.0028	2.73051
0.00285	2.71136
0.0029	2.69318
0.00295	2.67404
0.003	2.65651
0.00305	2.63801
0.0031	2.62081
0.00315	2.60361
0.0032	2.58771
0.00325	2.57148
0.0033	2.55655
0.00335	2.54195
0.0034	2.52832
0.00345	2.51566
0.0035	2.50333
0.00355	2.49197
0.0036	2.48158
0.00365	2.47185
0.0037	2.46276
0.00375	2.45432
0.0038	2.44653
0.00385	2.43972
0.0039	2.4342
0.00395	2.42868
0.004	2.42414
0.00405	2.42057
0.0041	2.417
0.00415	2.41473
0.0042	2.41278
0.00425	2.41148
0.0043	2.41116
0.00435	2.41083
0.0044	2.41116
0.00445	2.41245
0.0045	2.41408
0.00455	2.41635
0.0046	2.41862
0.00465	2.42187
0.0047	2.42576
0.00475	2.42933
0.0048	2.43387
0.00485	2.43907
0.0049	2.44523
0.00495	2.4514
0.005	2.45821
0.00505	2.466
0.0051	2.47412
0.00515	2.48353
0.0052	2.49262
0.00525	2.503
0.0053	2.51371
0.00535	2.52507
0.0054	2.5374
0.00545	2.55006
0.0055	2.56337
0.00555	2.57732
0.0056	2.59193
0.00565	2.60686
0.0057	2.62211
0.00575	2.63769
0.0058	2.65359
0.00585	2.67014
0.0059	2.68637
0.00595	2.70292
0.006	2.7198
0.00605	2.73667
0.0061	2.75355
0.00615	2.77075
0.0062	2.78763
0.00625	2.80418
0.0063	2.8204
0.00635	2.83696
0.0064	2.85318
0.00645	2.86909
0.0065	2.88466
0.00655	2.89927
0.0066	2.91387
0.00665	2.9275
0.0067	2.93984
0.00675	2.95184
0.0068	2.9632
0.00685	2.97359
0.0069	2.98333
0.00695	2.99111
0.007	2.99923
0.00705	3.00604
0.0071	3.01156
0.00715	3.01675
0.0072	3.02032
0.00725	3.02324
0.0073	3.02584
0.00735	3.02681
0.0074	3.02746
0.00745	3.02617
0.0075	3.02422
0.00755	3.0213
0.0076	3.0174
0.00765	3.01189
0.0077	3.00572
0.00775	2.9989
0.0078	2.99111
0.00785	2.98203
0.0079	2.97229
0.00795	2.96191
0.008	2.95055
0.00805	2.93854
0.0081	2.92621
0.00815	2.91322
0.0082	2.90024
0.00825	2.88726
0.0083	2.87395
0.00835	2.86032
0.0084	2.84669
0.00845	2.83371
0.0085	2.82073
0.00855	2.80807
0.0086	2.79574
0.00865	2.78406
0.0087	2.77302
0.00875	2.76264
0.0088	2.7529
0.00885	2.74349
0.0089	2.73505
0.00895	2.72726
0.009	2.7198
0.00905	2.71331
0.0091	2.70779
0.00915	2.7026
0.0092	2.69773
0.00925	2.69383
0.0093	2.69026
0.00935	2.68767
0.0094	2.68475
0.00945	2.68312
0.0095	2.6815
0.00955	2.67988
0.0096	2.67923
0.00965	2.6789
0.0097	2.67858
0.00975	2.6789
0.0098	2.67858
0.00985	2.67923
0.0099	2.67955
0.00995	2.68085
0.01	2.68182
0.01005	2.68345
0.0101	2.68507
0.01015	2.68799
0.0102	2.69026
0.01025	2.69383
0.0103	2.69773
0.01035	2.70195
0.0104	2.70714
0.01045	2.71266
0.0105	2.71947
0.01055	2.72661
0.0106	2.73473
0.01065	2.74381
0.0107	2.75355
0.01075	2.76361
0.0108	2.77562
0.01085	2.7873
0.0109	2.80028
0.01095	2.81326
0.011	2.82722
0.01105	2.8415
0.0111	2.85643
0.01115	2.87136
0.0112	2.88661
0.01125	2.90219
0.0113	2.91744
0.01135	2.93302
0.0114	2.94763
0.01145	2.96288
0.0115	2.97748
0.01155	2.99176
0.0116	3.00637
0.01165	3.02097
0.0117	3.03493
0.01175	3.04823
0.0118	3.06219
0.01185	3.07517
0.0119	3.0875
0.01195	3.10016
0.012	3.11217
0.01205	3.12418
0.0121	3.13586
0.01215	3.1469
0.0122	3.15761
0.01225	3.16832
0.0123	3.17838
0.01235	3.18811
0.0124	3.1972
0.01245	3.20596
0.0125	3.21472
0.01255	3.22284
0.0126	3.23063
0.01265	3.23777
0.0127	3.24523
0.01275	3.25172
0.0128	3.25821
0.01285	3.26406
0.0129	3.26925
0.01295	3.27444
0.013	3.27931
0.01305	3.28353
0.0131	3.28742
0.01315	3.29164
0.0132	3.29489
0.01325	3.29748
0.0133	3.29943
0.01335	3.3017
0.0134	3.30365
0.01345	3.30462
0.0135	3.30625
0.01355	3.30657
0.0136	3.30754
0.01365	3.30754
0.0137	3.30754
0.01375	3.30722
0.0138	3.3069
0.01385	3.30657
0.0139	3.3056
0.01395	3.30527
0.014	3.3043
0.01405	3.30397
0.0141	3.30333
0.01415	3.30235
0.0142	3.3017
0.01425	3.30105
0.0143	3.3004
0.01435	3.3004
0.0144	3.29976
0.01445	3.29976
0.0145	3.29943
0.01455	3.29878
0.0146	3.29911
0.01465	3.29911
0.0147	3.29943
0.01475	3.29976
0.0148	3.29976
0.01485	3.3004
0.0149	3.3004
0.01495	3.3004
0.015	3.30105
0.01505	3.30138
0.0151	3.3017
0.01515	3.30203
0.0152	3.30235
0.01525	3.30268
0.0153	3.30268
0.01535	3.303
0.0154	3.30333
0.01545	3.303
0.0155	3.30365
0.01555	3.30333
0.0156	3.30365
0.01565	3.30365
0.0157	3.30397
0.01575	3.30333
0.0158	3.30365
0.01585	3.30397
0.0159	3.30397
0.01595	3.30397
0.016	3.3043
0.01605	3.3043
0.0161	3.30462
0.01615	3.30462
0.0162	3.3056
0.01625	3.30625
0.0163	3.30625
0.01635	3.3069
0.0164	3.30787
0.01645	3.30852
0.0165	3.30917
0.01655	3.31014
0.0166	3.31079
0.01665	3.31144
0.0167	3.31241
0.01675	3.31306
0.0168	3.31436
0.01685	3.31501
0.0169	3.31566
0.01695	3.31696
0.017	3.31728
0.01705	3.31825
0.0171	3.31923
0.01715	3.3202
0.0172	3.32053
0.01725	3.3215
0.0173	3.32215
0.01735	3.32312
0.0174	3.3241
0.01745	3.32475
0.0175	3.32572
0.01755	3.32669
0.0176	3.32734
0.01765	3.32864
0.0177	3.32961
0.01775	3.33059
0.0178	3.33156
0.01785	3.33253
0.0179	3.33351
0.01795	3.33416
0.018	3.33448
0.01805	3.33578
0.0181	3.3361
0.01815	3.33675
0.0182	3.3374
0.01825	3.33773
0.0183	3.33805
0.01835	3.33902
0.0184	3.33902
0.01845	3.33967
0.0185	3.34
0.01855	3.34032
0.0186	3.34065
0.01865	3.34065
0.0187	3.34097
0.01875	3.34097
0.0188	3.34162
0.01885	3.34162
0.0189	3.34227
0.01895	3.34195
0.019	3.34259
0.01905	3.34324
0.0191	3.34292
0.01915	3.34357
0.0192	3.34357
0.01925	3.34389
0.0193	3.34422
0.01935	3.34422
0.0194	3.34487
0.01945	3.34487
0.0195	3.34487
0.01955	3.34487
0.0196	3.34519
0.01965	3.34519
0.0197	3.34519
0.01975	3.34487
0.0198	3.34422
0.01985	3.34357
0.0199	3.34357
0.01995	3.34389
0.02	3.34259
0.02005	3.34227
0.0201	3.34227
0.02015	3.3413
0.0202	3.34097
0.02025	3.34065
0.0203	3.34032
0.02035	3.34
0.0204	3.33935
0.02045	3.33967
0.0205	3.33967
0.02055	3.33935
0.0206	3.34
0.02065	3.34
0.0207	3.34065
0.02075	3.3413
0.0208	3.34227
0.02085	3.34292
0.0209	3.34357
0.02095	3.34454
0.021	3.34616
0.02105	3.34779
0.0211	3.34876
0.02115	3.35006
0.0212	3.35168
0.02125	3.3533
0.0213	3.35428
0.02135	3.35558
0.0214	3.35655
0.02145	3.35752
0.0215	3.3585
0.02155	3.35947
0.0216	3.36012
0.02165	3.36109
0.0217	3.36174
0.02175	3.36207
0.0218	3.36272
0.02185	3.36337
0.0219	3.36401
0.02195	3.36401
0.022	3.36434
0.02205	3.36531
0.0221	3.36531
0.02215	3.36531
0.0222	3.36564
0.02225	3.36629
0.0223	3.36629
0.02235	3.36629
0.0224	3.36758
0.02245	3.36791
0.0225	3.36791
0.02255	3.36856
0.0226	3.36888
0.02265	3.36986
0.0227	3.37051
0.02275	3.37018
0.0228	3.37115
0.02285	3.3718
0.0229	3.37213
0.02295	3.3731
0.023	3.37343
0.02305	3.37375
0.0231	3.3744
0.02315	3.37537
0.0232	3.3757
0.02325	3.37667
0.0233	3.377
0.02335	3.37797
0.0234	3.37829
0.02345	3.37894
0.0235	3.37927
0.02355	3.37959
0.0236	3.38024
0.02365	3.38024
0.0237	3.38024
0.02375	3.38024
0.0238	3.38089
0.02385	3.38089
0.0239	3.38122
0.02395	3.38122
0.024	3.38122
0.02405	3.38154
0.0241	3.38154
0.02415	3.38154
0.0242	3.38186
0.02425	3.38186
0.0243	3.38219
0.02435	3.38251
0.0244	3.38284
0.02445	3.38316
0.0245	3.38349
0.02455	3.38381
0.0246	3.38414
0.02465	3.38446
0.0247	3.38543
0.02475	3.38576
0.0248	3.38673
0.02485	3.38738
0.0249	3.38771
0.02495	3.389
0.025	3.389
0.02505	3.38965
0.0251	3.39063
0.02515	3.39128
0.0252	3.39193
0.02525	3.3929
0.0253	3.39355
0.02535	3.3942
0.0254	3.39485
0.02545	3.39582
0.0255	3.39647
0.02555	3.39712
0.0256	3.39744
0.02565	3.39874
0.0257	3.39971
0.02575	3.40004
0.0258	3.40069
0.02585	3.40134
0.0259	3.40199
0.02595	3.40231
0.026	3.40328
0.02605	3.40393
0.0261	3.40426
0.02615	3.40426
0.0262	3.40491
0.02625	3.40556
0.0263	3.40588
0.02635	3.40588
0.0264	3.40621
0.02645	3.40685
0.0265	3.40653
0.02655	3.40653
0.0266	3.40718
0.02665	3.40718
0.0267	3.40718
0.02675	3.4075
0.0268	3.40783
0.02685	3.40815
0.0269	3.40815
0.02695	3.4088
0.027	3.4088
0.02705	3.40978
0.0271	3.41042
0.02715	3.40978
0.0272	3.41107
0.02725	3.41107
0.0273	3.41172
0.02735	3.41205
0.0274	3.4127
0.02745	3.41335
0.0275	3.41367
0.02755	3.41399
0.0276	3.41497
0.02765	3.41529
0.0277	3.41562
0.02775	3.41627
0.0278	3.41692
0.02785	3.41724
0.0279	3.41789
0.02795	3.41854
0.028	3.41919
0.02805	3.41984
0.0281	3.42016
0.02815	3.42081
0.0282	3.42113
0.02825	3.42146
0.0283	3.42243
0.02835	3.42341
0.0284	3.42373
0.02845	3.42438
0.0285	3.42503
0.02855	3.42568
0.0286	3.42568
0.02865	3.42633
0.0287	3.42698
0.02875	3.42763
0.0288	3.4286
0.02885	3.42892
0.0289	3.42925
0.02895	3.4299
0.029	3.43087
0.02905	3.4312
0.0291	3.43184
0.02915	3.43217
0.0292	3.43282
0.02925	3.43347
0.0293	3.43412
0.02935	3.43412
0.0294	3.43477
0.02945	3.43509
0.0295	3.43574
0.02955	3.43671
0.0296	3.43671
0.02965	3.43704
0.0297	3.43704
0.02975	3.43736
0.0298	3.43769
0.02985	3.43801
0.0299	3.43801
0.02995	3.43769
0.03	3.43769
0.03005	3.43801
0.0301	3.43736
0.03015	3.43704
0.0302	3.43704
0.03025	3.43671
0.0303	3.43639
0.03035	3.43606
0.0304	3.43574
0.03045	3.43606
0.0305	3.43541
0.03055	3.43477
0.0306	3.43477
0.03065	3.43444
0.0307	3.43444
0.03075	3.43412
0.0308	3.43412
0.03085	3.43379
0.0309	3.43444
0.03095	3.43477
0.031	3.43477
0.03105	3.43509
0.0311	3.43574
0.03115	3.43606
0.0312	3.43671
0.03125	3.43736
0.0313	3.43769
0.03135	3.43801
0.0314	3.43866
0.03145	3.43931
0.0315	3.43996
0.03155	3.44061
0.0316	3.44126
0.03165	3.44158
0.0317	3.44255
0.03175	3.44353
0.0318	3.44385
0.03185	3.44483
0.0319	3.4458
0.03195	3.44612
0.032	3.4471
0.03205	3.44807
0.0321	3.44872
0.03215	3.44905
0.0322	3.44969
0.03225	3.45034
0.0323	3.45099
0.03235	3.45099
0.0324	3.45132
0.03245	3.45164
0.0325	3.45197
0.03255	3.45262
0.0326	3.45294
0.03265	3.45326
0.0327	3.45359
0.03275	3.45391
0.0328	3.45456
0.03285	3.45489
0.0329	3.45489
0.03295	3.45554
0.033	3.45586
0.03305	3.45683
0.0331	3.45748
0.03315	3.45846
0.0332	3.45878
0.03325	3.45976
0.0333	3.4604
0.03335	3.46105
0.0334	3.4617
0.03345	3.46235
0.0335	3.46333
0.03355	3.46365
0.0336	3.46462
0.03365	3.46495
0.0337	3.46625
0.03375	3.4669
0.0338	3.46787
0.03385	3.46884
0.0339	3.46949
0.03395	3.47014
0.034	3.47111
0.03405	3.47209
0.0341	3.47339
0.03415	3.47468
0.0342	3.47566
0.03425	3.47631
0.0343	3.47793
0.03435	3.4789
0.0344	3.47988
0.03445	3.48118
0.0345	3.4828
0.03455	3.4841
0.0346	3.48539
0.03465	3.48604
0.0347	3.48734
0.03475	3.48896
0.0348	3.48961
0.03485	3.49059
0.0349	3.49156
0.03495	3.49253
0.035	3.49351
0.03505	3.49383
0.0351	3.49448
0.03515	3.49481
0.0352	3.49545
0.03525	3.4961
0.0353	3.49675
0.03535	3.49675
0.0354	3.4974
0.03545	3.49773
0.0355	3.49805
0.03555	3.49838
0.0356	3.49902
0.03565	3.49902
0.0357	3.49967
0.03575	3.50032
0.0358	3.50032
0.03585	3.50097
0.0359	3.50097
0.03595	3.50162
0.036	3.50259
0.03605	3.50292
0.0361	3.50357
0.03615	3.50422
0.0362	3.50487
0.03625	3.50454
0.0363	3.50519
0.03635	3.50584
0.0364	3.50616
0.03645	3.50616
0.0365	3.50616
0.03655	3.50681
0.0366	3.50681
0.03665	3.50681
0.0367	3.50714
0.03675	3.50714
0.0368	3.50714
0.03685	3.50714
0.0369	3.50714
0.03695	3.50714
0.037	3.50714
0.03705	3.50746
0.0371	3.50779
0.03715	3.50779
0.0372	3.50746
0.03725	3.50746
0.0373	3.50811
0.03735	3.50811
0.0374	3.50811
0.03745	3.50811
0.0375	3.50844
0.03755	3.50876
0.0376	3.50909
0.03765	3.50941
0.0377	3.50973
0.03775	3.51006
0.0378	3.51038
0.03785	3.51071
0.0379	3.51136
0.03795	3.51168
0.038	3.51201
0.03805	3.51266
0.0381	3.5133
0.03815	3.51363
0.0382	3.51395
0.03825	3.5146
0.0383	3.51525
0.03835	3.5159
0.0384	3.51655
0.03845	3.5172
0.0385	3.51817
0.03855	3.51915
0.0386	3.51947
0.03865	3.52012
0.0387	3.52207
0.03875	3.52272
0.0388	3.52369
0.03885	3.52531
0.0389	3.52629
0.03895	3.52726
0.039	3.52856
0.03905	3.52986
0.0391	3.53115
0.03915	3.53213
0.0392	3.5331
0.03925	3.5344
0.0393	3.53537
0.03935	3.53635
0.0394	3.53732
0.03945	3.53829
0.0395	3.53862
0.03955	3.53959
0.0396	3.54057
0.03965	3.54089
0.0397	3.54122
0.03975	3.54219
0.0398	3.54251
0.03985	3.54251
0.0399	3.54349
0.03995	3.54349
0.04	3.54414
0.04005	3.54414
0.0401	3.54414
0.04015	3.54446
0.0402	3.54511
0.04025	3.54479
0.0403	3.54543
0.04035	3.54543
0.0404	3.54576
0.04045	3.54608
0.0405	3.54641
0.04055	3.54641
0.0406	3.54738
0.04065	3.54738
0.0407	3.54771
0.04075	3.54836
0.0408	3.549
0.04085	3.549
0.0409	3.54965
0.04095	3.5503
0.041	3.55095
0.04105	3.55193
0.0411	3.55257
0.04115	3.55322
0.0412	3.5542
0.04125	3.55485
0.0413	3.55582
0.04135	3.55647
0.0414	3.55744
0.04145	3.55842
0.0415	3.55874
0.04155	3.56004
0.0416	3.56036
0.04165	3.56134
0.0417	3.56166
0.04175	3.56199
0.0418	3.56296
0.04185	3.56361
0.0419	3.56393
0.04195	3.56393
0.042	3.56491
0.04205	3.56491
0.0421	3.56491
0.04215	3.56523
0.0422	3.56588
0.04225	3.56621
0.0423	3.56653
0.04235	3.56653
0.0424	3.56685
0.04245	3.56718
0.0425	3.56718
0.04255	3.56848
0.0426	3.5688
0.04265	3.56945
0.0427	3.56978
0.04275	3.57042
0.0428	3.57042
0.04285	3.57075
0.0429	3.57075
0.04295	3.5714
0.043	3.57172
0.04305	3.57205
0.0431	3.57237
0.04315	3.57302
0.0432	3.57335
0.04325	3.57399
0.0433	3.57432
0.04335	3.57432
0.0434	3.57529
0.04345	3.57529
0.0435	3.57659
0.04355	3.57659
0.0436	3.57692
0.04365	3.57821
0.0437	3.57886
0.04375	3.57951
0.0438	3.57984
0.04385	3.58081
0.0439	3.58178
0.04395	3.58308
0.044	3.58373
0.04405	3.58503
0.0441	3.58568
0.04415	3.58698
0.0442	3.58763
0.04425	3.58892
0.0443	3.58925
0.04435	3.59022
0.0444	3.59087
0.04445	3.5912
0.0445	3.59152
0.04455	3.59217
0.0446	3.59282
0.04465	3.59249
0.0447	3.59249
0.04475	3.59249
0.0448	3.59282
0.04485	3.59314
0.0449	3.59249
0.04495	3.59249
0.045	3.59314
0.04505	3.59217
0.0451	3.59249
0.04515	3.59217
0.0452	3.59184
0.04525	3.59152
0.0453	3.5912
0.04535	3.5912
0.0454	3.59087
0.04545	3.59022
0.0455	3.59022
0.04555	3.58957
0.0456	3.58957
0.04565	3.58925
0.0457	3.58925
0.04575	3.58957
0.0458	3.58925
0.04585	3.58957
0.0459	3.5899
0.04595	3.5899
0.046	3.59022
0.04605	3.59087
0.0461	3.59152
0.04615	3.59217
0.0462	3.59347
0.04625	3.59412
0.0463	3.59509
0.04635	3.59639
0.0464	3.59769
0.04645	3.59866
0.0465	3.60028
0.04655	3.60126
0.0466	3.60223
0.04665	3.60353
0.0467	3.60515
0.04675	3.60645
0.0468	3.60775
0.04685	3.60937
0.0469	3.60969
0.04695	3.61002
0.047	3.61164
0.04705	3.61262
0.0471	3.61359
0.04715	3.61424
0.0472	3.61489
0.04725	3.61521
0.0473	3.61586
0.04735	3.61651
0.0474	3.61683
0.04745	3.61716
0.0475	3.61748
0.04755	3.61813
0.0476	3.61813
0.04765	3.61813
0.0477	3.61813
0.04775	3.61813
0.0478	3.61813
0.04785	3.61781
0.0479	3.61781
0.04795	3.61781
0.048	3.61781
0.04805	3.61748
0.0481	3.61716
0.04815	3.61683
0.0482	3.61651
0.04825	3.61651
0.0483	3.61683
0.04835	3.61619
0.0484	3.61619
0.04845	3.61586
0.0485	3.61586
0.04855	3.61554
0.0486	3.61554
0.04865	3.61554
0.0487	3.61554
0.04875	3.61554
0.0488	3.61521
0.04885	3.61521
0.0489	3.61586
0.04895	3.61554
0.049	3.61554
0.04905	3.61619
0.0491	3.61586
0.04915	3.61619
0.0492	3.61619
0.04925	3.61619
0.0493	3.61716
0.04935	3.61748
0.0494	3.61813
0.04945	3.61846
0.0495	3.61878
0.04955	3.61976
0.0496	3.62008
0.04965	3.6204
0.0497	3.62105
0.04975	3.6217
0.0498	3.62235
0.04985	3.62235
0.0499	3.62333
0.04995	3.6243
0.05	3.62495
0.05005	3.62527
0.0501	3.62592
0.05015	3.62592
0.0502	3.62657
0.05025	3.6269
0.0503	3.6269
0.05035	3.62754
0.0504	3.62754
0.05045	3.62787
0.0505	3.62819
0.05055	3.62787
0.0506	3.62819
0.05065	3.62787
0.0507	3.62787
0.05075	3.62754
0.0508	3.62787
0.05085	3.62787
0.0509	3.62787
0.05095	3.62754
0.051	3.62754
0.05105	3.62787
0.0511	3.62787
0.05115	3.62852
0.0512	3.62852
0.05125	3.62884
0.0513	3.62917
0.05135	3.62982
0.0514	3.62982
0.05145	3.63047
0.0515	3.63144
0.05155	3.63176
0.0516	3.63306
0.05165	3.63339
0.0517	3.63404
0.05175	3.63501
0.0518	3.63533
0.05185	3.63696
0.0519	3.63728
0.05195	3.63825
0.052	3.63858
0.05205	3.6402
0.0521	3.64053
0.05215	3.6415
0.0522	3.64215
0.05225	3.64312
0.0523	3.6441
0.05235	3.64507
0.0524	3.64669
0.05245	3.64702
0.0525	3.64864
0.05255	3.64961
0.0526	3.65091
0.05265	3.65156
0.0527	3.65286
0.05275	3.65416
0.0528	3.65513
0.05285	3.6561
0.0529	3.65675
0.05295	3.65805
0.053	3.6587
0.05305	3.65935
0.0531	3.66032
0.05315	3.66032
0.0532	3.66162
0.05325	3.66195
0.0533	3.66227
0.05335	3.66357
0.0534	3.66389
0.05345	3.66454
0.0535	3.66487
0.05355	3.66584
0.0536	3.66649
0.05365	3.66714
0.0537	3.66746
0.05375	3.66844
0.0538	3.66909
0.05385	3.67006
0.0539	3.67038
0.05395	3.67103
0.054	3.67201
0.05405	3.6733
0.0541	3.67363
0.05415	3.67428
0.0542	3.6746
0.05425	3.67558
0.0543	3.67623
0.05435	3.67687
0.0544	3.67687
0.05445	3.67752
0.0545	3.67817
0.05455	3.67915
0.0546	3.67915
0.05465	3.67947
0.0547	3.68012
0.05475	3.68109
0.0548	3.68142
0.05485	3.68174
0.0549	3.68239
0.05495	3.68239
0.055	3.68272
0.05505	3.68369
0.0551	3.68401
0.05515	3.68401
0.0552	3.68466
0.05525	3.68499
0.0553	3.68531
0.05535	3.68531
0.0554	3.68531
0.05545	3.68564
0.0555	3.68661
0.05555	3.68661
0.0556	3.68726
0.05565	3.68726
0.0557	3.68791
0.05575	3.68823
0.0558	3.68856
0.05585	3.68921
0.0559	3.68953
0.05595	3.68986
0.056	3.69051
0.05605	3.69115
0.0561	3.69115
0.05615	3.6918
0.0562	3.69213
0.05625	3.69245
0.0563	3.6931
0.05635	3.6931
0.0564	3.69375
0.05645	3.69408
0.0565	3.69505
0.05655	3.6957
0.0566	3.69635
0.05665	3.69667
0.0567	3.69732
0.05675	3.69797
0.0568	3.69862
0.05685	3.69927
0.0569	3.69992
0.05695	3.70057
0.057	3.70089
0.05705	3.70122
0.0571	3.70186
0.05715	3.70186
0.0572	3.70284
0.05725	3.70284
0.0573	3.70316
0.05735	3.70381
0.0574	3.70414
0.05745	3.70511
0.0575	3.70511
0.05755	3.70641
0.0576	3.70641
0.05765	3.70706
0.0577	3.70803
0.05775	3.70836
0.0578	3.70868
0.05785	3.70933
0.0579	3.7103
0.05795	3.71095
0.058	3.71128
0.05805	3.71128
0.0581	3.71193
0.05815	3.7116
0.0582	3.71193
0.05825	3.71193
0.0583	3.71193
0.05835	3.71193
0.0584	3.71193
0.05845	3.71193
0.0585	3.71193
0.05855	3.71193
0.0586	3.71193
0.05865	3.7116
0.0587	3.7116
0.05875	3.7116
0.0588	3.7116
0.05885	3.71128
0.0589	3.71128
0.05895	3.71128
0.059	3.71095
0.05905	3.71128
0.0591	3.7116
0.05915	3.7116
0.0592	3.7116
0.05925	3.7116
0.0593	3.71193
0.05935	3.71225
0.0594	3.71257
0.05945	3.71322
0.0595	3.71387
0.05955	3.71452
0.0596	3.7155
0.05965	3.71647
0.0597	3.71777
0.05975	3.71842
0.0598	3.71939
0.05985	3.72069
0.0599	3.72166
0.05995	3.72264
0.06	3.72426
0.06005	3.72556
0.0601	3.72653
0.06015	3.7275
0.0602	3.72913
0.06025	3.7301
0.0603	3.73075
0.06035	3.73205
0.0604	3.73302
0.06045	3.73367
0.0605	3.73432
0.06055	3.73529
0.0606	3.73627
0.06065	3.73724
0.0607	3.73821
0.06075	3.73854
0.0608	3.73951
0.06085	3.74016
0.0609	3.74113
0.06095	3.74146
0.061	3.74243
0.06105	3.74308
0.0611	3.74406
0.06115	3.7447
0.0612	3.74535
0.06125	3.74633
0.0613	3.74698
0.06135	3.7473
0.0614	3.74795
0.06145	3.7486
0.0615	3.7486
0.06155	3.74925
0.0616	3.74925
0.06165	3.74957
0.0617	3.74957
0.06175	3.75022
0.0618	3.7499
0.06185	3.75022
0.0619	3.75022
0.06195	3.75055
0.062	3.7512
0.06205	3.7512
0.0621	3.75152
0.06215	3.75184
0.0622	3.75249
0.06225	3.75282
0.0623	3.75282
0.06235	3.75379
0.0624	3.75509
0.06245	3.75541
0.0625	3.75606
0.06255	3.75671
0.0626	3.75769
0.06265	3.75801
0.0627	3.75834
0.06275	3.75898
0.0628	3.75963
0.06285	3.76061
0.0629	3.76061
0.06295	3.76093
0.063	3.76191
0.06305	3.76191
0.0631	3.76223
0.06315	3.76158
0.0632	3.76191
0.06325	3.76223
0.0633	3.76223
0.06335	3.76255
0.0634	3.76191
0.06345	3.76191
0.0635	3.76223
0.06355	3.76223
0.0636	3.76191
0.06365	3.76191
0.0637	3.76191
0.06375	3.76191
0.0638	3.76158
0.06385	3.76158
0.0639	3.76191
0.06395	3.76191
0.064	3.76191
0.06405	3.76191
0.0641	3.76191
0.06415	3.76223
0.0642	3.76191
0.06425	3.76255
0.0643	3.76288
0.06435	3.76288
0.0644	3.7632
0.06445	3.76353
0.0645	3.76418
0.06455	3.76418
0.0646	3.76483
0.06465	3.76548
0.0647	3.7658
0.06475	3.76645
0.0648	3.76677
0.06485	3.7671
0.0649	3.76807
0.06495	3.7684
0.065	3.76905
0.06505	3.76969
0.0651	3.77002
0.06515	3.77034
0.0652	3.77067
0.06525	3.77132
0.0653	3.77229
0.06535	3.77229
0.0654	3.77229
0.06545	3.77262
0.0655	3.77294
0.06555	3.77326
0.0656	3.77326
0.06565	3.77391
0.0657	3.77391
0.06575	3.77456
0.0658	3.77489
0.06585	3.77521
0.0659	3.77521
0.06595	3.77619
0.066	3.77651
0.06605	3.77683
0.0661	3.77716
0.06615	3.77748
0.0662	3.77813
0.06625	3.77813
0.0663	3.77846
0.06635	3.77911
0.0664	3.77943
0.06645	3.77943
0.0665	3.77976
0.06655	3.78008
0.0666	3.78073
0.06665	3.78105
0.0667	3.78105
0.06675	3.7817
0.0668	3.78203
0.06685	3.78203
0.0669	3.78203
0.06695	3.783
0.067	3.78333
0.06705	3.78365
0.0671	3.78397
0.06715	3.7843
0.0672	3.78495
0.06725	3.7856
0.0673	3.78657
0.06735	3.78754
0.0674	3.78787
0.06745	3.78884
0.0675	3.78982
0.06755	3.79079
0.0676	3.79079
0.06765	3.79176
0.0677	3.79241
0.06775	3.79371
0.0678	3.79436
0.06785	3.79501
0.0679	3.79631
0.06795	3.79696
0.068	3.79793
0.06805	3.79858
0.0681	3.79923
0.06815	3.8002
0.0682	3.80085
0.06825	3.80118
0.0683	3.80182
0.06835	3.80312
0.0684	3.80312
0.06845	3.80442
0.0685	3.80475
0.06855	3.80572
0.0686	3.80604
0.06865	3.80669
0.0687	3.80702
0.06875	3.80734
0.0688	3.80799
0.06885	3.80799
0.0689	3.80832
0.06895	3.80896
0.069	3.80864
0.06905	3.80929
0.0691	3.80929
0.06915	3.80864
0.0692	3.80896
0.06925	3.80864
0.0693	3.80864
0.06935	3.80896
0.0694	3.80864
0.06945	3.80832
0.0695	3.80832
0.06955	3.80832
0.0696	3.80832
0.06965	3.80864
0.0697	3.80799
0.06975	3.80864
0.0698	3.80832
0.06985	3.80896
0.0699	3.80961
0.06995	3.80961
0.07	3.81026
0.07005	3.81026
0.0701	3.81124
0.07015	3.81124
0.0702	3.81189
0.07025	3.81221
0.0703	3.81318
0.07035	3.81286
0.0704	3.81286
0.07045	3.81318
0.0705	3.81351
0.07055	3.81416
0.0706	3.81383
0.07065	3.81383
0.0707	3.81416
0.07075	3.81383
0.0708	3.81416
0.07085	3.81448
0.0709	3.81481
0.07095	3.81546
0.071	3.81546
0.07105	3.8161
0.0711	3.81675
0.07115	3.81708
0.0712	3.81805
0.07125	3.8187
0.0713	3.81903
0.07135	3.82
0.0714	3.8213
0.07145	3.82162
0.0715	3.82259
0.07155	3.82324
0.0716	3.82422
0.07165	3.82552
0.0717	3.82616
0.07175	3.82649
0.0718	3.82714
0.07185	3.82746
0.0719	3.82876
0.07195	3.82876
0.072	3.82941
0.07205	3.83038
0.0721	3.83071
0.07215	3.83071
0.0722	3.83136
0.07225	3.83136
0.0723	3.83168
0.07235	3.83136
0.0724	3.83168
0.07245	3.83201
0.0725	3.83201
0.07255	3.83201
0.0726	3.83233
0.07265	3.83201
0.0727	3.83298
0.07275	3.83298
0.0728	3.83298
0.07285	3.8333
0.0729	3.83395
0.07295	3.83428
0.073	3.83428
0.07305	3.83493
0.0731	3.83558
0.07315	3.83623
0.0732	3.83687
0.07325	3.8372
0.0733	3.83752
0.07335	3.83752
0.0734	3.83785
0.07345	3.8385
0.0735	3.83915
0.07355	3.83947
0.0736	3.8398
0.07365	3.84044
0.0737	3.84077
0.07375	3.84142
0.0738	3.84174
0.07385	3.84174
0.0739	3.84239
0.07395	3.84239
0.074	3.84304
0.07405	3.84369
0.0741	3.84401
0.07415	3.84401
0.0742	3.84499
0.07425	3.84499
0.0743	3.84499
0.07435	3.84564
0.0744	3.84564
0.07445	3.84531
0.0745	3.84629
0.07455	3.84596
0.0746	3.84629
0.07465	3.84629
0.0747	3.84629
0.07475	3.84694
0.0748	3.84661
0.07485	3.84694
0.0749	3.84694
0.07495	3.84661
0.075	3.84694
0.07505	3.84694
0.0751	3.84661
0.07515	3.84661
0.0752	3.84661
0.07525	3.84661
0.0753	3.84661
0.07535	3.84661
0.0754	3.84694
0.07545	3.84694
0.0755	3.84726
0.07555	3.84758
0.0756	3.84791
0.07565	3.84888
0.0757	3.84888
0.07575	3.84953
0.0758	3.85051
0.07585	3.85115
0.0759	3.85213
0.07595	3.85278
0.076	3.85408
0.07605	3.85537
0.0761	3.85667
0.07615	3.85829
0.0762	3.85927
0.07625	3.86089
0.0763	3.86251
0.07635	3.86349
0.0764	3.86511
0.07645	3.86706
0.0765	3.86868
0.07655	3.869
0.0766	3.87063
0.07665	3.87193
0.0767	3.8729
0.07675	3.87387
0.0768	3.87452
0.07685	3.8755
0.0769	3.87614
0.07695	3.87777
0.077	3.87777
0.07705	3.87874
0.0771	3.87939
0.07715	3.87971
0.0772	3.88069
0.07725	3.88101
0.0773	3.88166
0.07735	3.88264
0.0774	3.88296
0.07745	3.88393
0.0775	3.88458
0.07755	3.88491
0.0776	3.88588
0.07765	3.88588
0.0777	3.88653
0.07775	3.88685
0.0778	3.8875
0.07785	3.8875
0.0779	3.88815
0.07795	3.88815
0.078	3.88848
0.07805	3.88913
0.0781	3.88913
0.07815	3.88913
0.0782	3.88945
0.07825	3.88978
0.0783	3.8901
0.07835	3.89042
0.0784	3.89107
0.07845	3.8914
0.0785	3.8914
0.07855	3.89172
0.0786	3.89237
0.07865	3.89237
0.0787	3.89302
0.07875	3.8927
0.0788	3.89302
0.07885	3.89335
0.0789	3.89399
0.07895	3.89399
0.079	3.89367
0.07905	3.89367
0.0791	3.89367
0.07915	3.89367
0.0792	3.89367
0.07925	3.89367
0.0793	3.89367
0.07935	3.89399
0.0794	3.89302
0.07945	3.89302
0.0795	3.89367
0.07955	3.89302
0.0796	3.89302
0.07965	3.89302
0.0797	3.8927
0.07975	3.8927
0.0798	3.89335
0.07985	3.89335
0.0799	3.89367
0.07995	3.89367
0.08	3.89432
0.08005	3.89464
0.0801	3.89464
0.08015	3.89497
0.0802	3.89562
0.08025	3.89594
0.0803	3.89627
0.08035	3.89724
0.0804	3.89724
0.08045	3.89756
0.0805	3.89854
0.08055	3.89886
0.0806	3.89951
0.08065	3.90016
0.0807	3.90113
0.08075	3.90146
0.0808	3.90276
0.08085	3.90308
0.0809	3.90341
0.08095	3.90438
0.081	3.90535
0.08105	3.90568
0.0811	3.90633
0.08115	3.9073
0.0812	3.9073
0.08125	3.90763
0.0813	3.90795
0.08135	3.9086
0.0814	3.9086
0.08145	3.90925
0.0815	3.90957
0.08155	3.9099
0.0816	3.91022
0.08165	3.91055
0.0817	3.91087
0.08175	3.9112
0.0818	3.91184
0.08185	3.91282
0.0819	3.91347
0.08195	3.91412
0.082	3.91477
0.08205	3.91541
0.0821	3.91639
0.08215	3.91736
0.0822	3.91834
0.08225	3.91931
0.0823	3.92028
0.08235	3.92126
0.0824	3.92191
0.08245	3.92288
0.0825	3.92385
0.08255	3.9245
0.0826	3.92548
0.08265	3.9258
0.0827	3.9271
0.08275	3.9271
0.0828	3.92742
0.08285	3.92807
0.0829	3.9284
0.08295	3.92872
0.083	3.92905
0.08305	3.92905
0.0831	3.92905
0.08315	3.92937
0.0832	3.92969
0.08325	3.93002
0.0833	3.93002
0.08335	3.93034
0.0834	3.93067
0.08345	3.93067
0.0835	3.93099
0.08355	3.93132
0.0836	3.93197
0.08365	3.93197
0.0837	3.93262
0.08375	3.93229
0.0838	3.93262
0.08385	3.93262
0.0839	3.93326
0.08395	3.93294
0.084	3.93197
0.08405	3.93197
0.0841	3.93197
0.08415	3.93164
0.0842	3.93099
0.08425	3.93067
0.0843	3.93067
0.08435	3.93002
0.0844	3.92937
0.08445	3.92872
0.0845	3.9284
0.08455	3.92775
0.0846	3.92742
0.08465	3.9271
0.0847	3.9271
0.08475	3.92677
0.0848	3.92612
0.08485	3.92645
0.0849	3.92612
0.08495	3.92612
0.085	3.92677
0.08505	3.92645
0.0851	3.92677
0.08515	3.9271
0.0852	3.92742
0.08525	3.92775
0.0853	3.92775
0.08535	3.92872
0.0854	3.92905
0.08545	3.92969
0.0855	3.93034
0.08555	3.93099
0.0856	3.93229
0.08565	3.93294
0.0857	3.93359
0.08575	3.93456
0.0858	3.93554
0.08585	3.93651
0.0859	3.93781
0.08595	3.93846
0.086	3.93943
0.08605	3.94073
0.0861	3.9417
0.08615	3.94235
0.0862	3.94365
0.08625	3.94462
0.0863	3.94527
0.08635	3.94625
0.0864	3.94657
0.08645	3.94787
0.0865	3.94819
0.08655	3.94884
0.0866	3.94949
0.08665	3.94949
0.0867	3.95014
0.08675	3.95111
0.0868	3.95079
0.08685	3.95111
0.0869	3.95176
0.08695	3.95209
0.087	3.95241
0.08705	3.95306
0.0871	3.95274
0.08715	3.95339
0.0872	3.95306
0.08725	3.95339
0.0873	3.95339
0.08735	3.95339
0.0874	3.95371
0.08745	3.95339
0.0875	3.95274
0.08755	3.95306
0.0876	3.95274
0.08765	3.95274
0.0877	3.95306
0.08775	3.95241
0.0878	3.95274
0.08785	3.95241
0.0879	3.95241
0.08795	3.95209
0.088	3.95274
0.08805	3.95209
0.0881	3.95209
0.08815	3.95209
0.0882	3.95209
0.08825	3.95209
0.0883	3.95209
0.08835	3.95274
0.0884	3.95274
0.08845	3.95339
0.0885	3.95339
0.08855	3.95404
0.0886	3.95436
0.08865	3.95436
0.0887	3.95468
0.08875	3.95501
0.0888	3.95533
0.08885	3.95566
0.0889	3.95631
0.08895	3.95631
0.089	3.95663
0.08905	3.95728
0.0891	3.95696
0.08915	3.95761
0.0892	3.95793
0.08925	3.95793
0.0893	3.95825
0.08935	3.95825
0.0894	3.9589
0.08945	3.95858
0.0895	3.95858
0.08955	3.95923
0.0896	3.95955
0.08965	3.95955
0.0897	3.9602
0.08975	3.96085
0.0898	3.96085
0.08985	3.9615
0.0899	3.96215
0.08995	3.96312
0.09	3.96377
0.09005	3.96442
0.0901	3.96572
0.09015	3.96669
0.0902	3.96799
0.09025	3.96896
0.0903	3.97059
0.09035	3.97189
0.0904	3.97318
0.09045	3.97448
0.0905	3.9761
0.09055	3.9774
0.0906	3.97903
0.09065	3.97967
0.0907	3.98097
0.09075	3.98195
0.0908	3.98324
0.09085	3.98389
0.0909	3.98454
0.09095	3.98519
0.091	3.98584
0.09105	3.98584
0.0911	3.98649
0.09115	3.98681
0.0912	3.98714
0.09125	3.98746
0.0913	3.98714
0.09135	3.98779
0.0914	3.98779
0.09145	3.98746
0.0915	3.98746
0.09155	3.98714
0.0916	3.98746
0.09165	3.98746
0.0917	3.98714
0.09175	3.98746
0.0918	3.98746
0.09185	3.98746
0.0919	3.98714
0.09195	3.98746
0.092	3.98714
0.09205	3.98681
0.0921	3.98649
0.09215	3.98649
0.0922	3.98617
0.09225	3.98617
0.0923	3.98617
0.09235	3.98519
0.0924	3.98487
0.09245	3.98422
0.0925	3.98389
0.09255	3.98389
0.0926	3.98324
0.09265	3.98292
0.0927	3.9826
0.09275	3.98195
0.0928	3.9813
0.09285	3.98097
0.0929	3.9813
0.09295	3.98097
0.093	3.98097
0.09305	3.98097
0.0931	3.9813
0.09315	3.9813
0.0932	3.9813
0.09325	3.98195
0.0933	3.98227
0.09335	3.98227
0.0934	3.98292
0.09345	3.98357
0.0935	3.98422
0.09355	3.98487
0.0936	3.98552
0.09365	3.98649
0.0937	3.98779
0.09375	3.98844
0.0938	3.98941
0.09385	3.99071
0.0939	3.99168
0.09395	3.99266
0.094	3.99331
0.09405	3.9946
0.0941	3.99525
0.09415	3.99623
0.0942	3.9972
0.09425	3.99752
0.0943	3.9985
0.09435	3.99947
0.0944	4.00012
0.09445	4.00077
0.0945	4.00077
0.09455	4.00109
0.0946	4.00142
0.09465	4.00207
0.0947	4.00304
0.09475	4.00304
0.0948	4.00369
0.09485	4.00369
0.0949	4.00402
0.09495	4.00434
0.095	4.00434
0.09505	4.00466
0.0951	4.00499
0.09515	4.00499
0.0952	4.00499
0.09525	4.00531
0.0953	4.00564
0.09535	4.00531
0.0954	4.00596
0.09545	4.00596
0.0955	4.00661
0.09555	4.00661
0.0956	4.00694
0.09565	4.00726
0.0957	4.00791
0.09575	4.00856
0.0958	4.00856
0.09585	4.00986
0.0959	4.01018
0.09595	4.01051
0.096	4.01116
0.09605	4.01148
0.0961	4.01213
0.09615	4.01278
0.0962	4.0131
0.09625	4.01375
0.0963	4.01472
0.09635	4.01505
0.0964	4.01602
0.09645	4.01667
0.0965	4.01732
0.09655	4.01797
0.0966	4.01894
0.09665	4.01927
0.0967	4.02024
0.09675	4.02089
0.0968	4.02122
0.09685	4.02219
0.0969	4.02316
0.09695	4.02381
0.097	4.02479
0.09705	4.02543
0.0971	4.02641
0.09715	4.02673
0.0972	4.02771
0.09725	4.029
0.0973	4.029
0.09735	4.02998
0.0974	4.0303
0.09745	4.03095
0.0975	4.03193
0.09755	4.03225
0.0976	4.03257
0.09765	4.03322
0.0977	4.03322
0.09775	4.03322
0.0978	4.03322
0.09785	4.03322
0.0979	4.03355
0.09795	4.03322
0.098	4.03322
0.09805	4.03322
0.0981	4.0329
0.09815	4.03225
0.0982	4.03225
0.09825	4.03225
0.0983	4.03193
0.09835	4.03193
0.0984	4.03193
0.09845	4.0316
0.0985	4.03193
0.09855	4.03193
0.0986	4.0316
0.09865	4.03193
0.0987	4.03193
0.09875	4.03225
0.0988	4.03257
0.09885	4.0329
0.0989	4.03322
0.09895	4.03387
0.099	4.0342
0.09905	4.03485
[truncated: 5,812 more rows]
