# Supplementary material for: An evolutionarily conserved glycine-tyrosine motif forms a folding core in outer membrane proteins
Source: PLoS One. 2017 Aug 3;12(8):e0182016. doi: 10.1371/journal.pone.0182016 (PMC5542473; doi:10.1371/journal.pone.0182016)
Supplement: S1 File — (ZIP) [file pone.0182016.s001.zip › OmpX stopflow RAW data/OmpX WT 4/ompx_wt_ch1_028.bka]

BIO-KINE ASCII FILE
_COMMENT	External device
_COMMENT	Kinetics measurement
_COMMENT	Y Unit : Volt, X Unit : s
_COMMENT	Timebase 1 = .00005 s 5001 pts
_COMMENT	Timebase 2 = .001 s 2749 pts
_COMMENT	Timebase 3 = .5 s 44 pts
_SFM	SFM-300 /S Advanced mode
_SFM	Ratio : S1: 950, S2: 950, S3: 100
_SFM	Content : S1: , S2: , S3:
_SFM	Concentration : S1: , S2: , S3:
_SFM	Total volume : 422 �l Flow : 14 mL/s
_SFM	Acquisition start : 10 ms before stop
_SFM	cuve=FC-08, s1=10 ml , s2=10 ml , s3=1.9 ml
_UNITX	s
_UNITY	Volt
_DELTAX	0
_DATA
1e-300	2.46503
5e-5	2.48256
1e-4	2.50105
1.5e-4	2.52053
2e-4	2.54065
2.5e-4	2.56174
3e-4	2.58284
3.5e-4	2.60426
4e-4	2.62698
4.5e-4	2.6497
5e-4	2.67241
5.5e-4	2.69546
6e-4	2.71785
6.5e-4	2.74024
7e-4	2.76199
7.5e-4	2.78373
8e-4	2.80483
8.5e-4	2.82495
9e-4	2.8441
9.5e-4	2.8626
0.001	2.87947
0.00105	2.8957
0.0011	2.90998
0.00115	2.92264
0.0012	2.93432
0.00125	2.94438
0.0013	2.95314
0.00135	2.95963
0.0014	2.96483
0.00145	2.9684
0.0015	2.97034
0.00155	2.97034
0.0016	2.96905
0.00165	2.96612
0.0017	2.96255
0.00175	2.95671
0.0018	2.9499
0.00185	2.94178
0.0019	2.93335
0.00195	2.92328
0.002	2.9129
0.00205	2.90089
0.0021	2.88856
0.00215	2.87558
0.0022	2.86227
0.00225	2.84832
0.0023	2.83404
0.00235	2.81976
0.0024	2.80548
0.00245	2.79087
0.0025	2.77659
0.00255	2.76231
0.0026	2.74771
0.00265	2.73408
0.0027	2.72012
0.00275	2.70681
0.0028	2.69383
0.00285	2.68085
0.0029	2.66884
0.00295	2.65716
0.003	2.64613
0.00305	2.63542
0.0031	2.62535
0.00315	2.61562
0.0032	2.60653
0.00325	2.59777
0.0033	2.58933
0.00335	2.58154
0.0034	2.57343
0.00345	2.56629
0.0035	2.55947
0.00355	2.55298
0.0036	2.54617
0.00365	2.53968
0.0037	2.53351
0.00375	2.52767
0.0038	2.52118
0.00385	2.51566
0.0039	2.50982
0.00395	2.50365
0.004	2.49813
0.00405	2.49294
0.0041	2.4871
0.00415	2.48191
0.0042	2.47769
0.00425	2.47282
0.0043	2.46892
0.00435	2.46535
0.0044	2.46308
0.00445	2.46049
0.0045	2.45951
0.00455	2.45854
0.0046	2.45854
0.00465	2.45951
0.0047	2.46178
0.00475	2.46438
0.0048	2.46763
0.00485	2.47249
0.0049	2.47801
0.00495	2.48483
0.005	2.49229
0.00505	2.50073
0.0051	2.51079
0.00515	2.52183
0.0052	2.53351
0.00525	2.54617
0.0053	2.56045
0.00535	2.57505
0.0054	2.59063
0.00545	2.6075
0.0055	2.62438
0.00555	2.64223
0.0056	2.66073
0.00565	2.67923
0.0057	2.69805
0.00575	2.7172
0.0058	2.73635
0.00585	2.7555
0.0059	2.77464
0.00595	2.79412
0.006	2.81326
0.00605	2.83209
0.0061	2.85059
0.00615	2.86909
0.0062	2.88694
0.00625	2.90446
0.0063	2.92134
0.00635	2.93789
0.0064	2.95347
0.00645	2.96872
0.0065	2.983
0.00655	2.99728
0.0066	3.00961
0.00665	3.02162
0.0067	3.03266
0.00675	3.04272
0.0068	3.0518
0.00685	3.06024
0.0069	3.06771
0.00695	3.07387
0.007	3.07971
0.00705	3.08393
0.0071	3.08718
0.00715	3.08978
0.0072	3.09172
0.00725	3.09205
0.0073	3.09107
0.00735	3.08978
0.0074	3.08783
0.00745	3.08458
0.0075	3.07971
0.00755	3.07485
0.0076	3.06836
0.00765	3.06089
0.0077	3.0531
0.00775	3.04466
0.0078	3.03493
0.00785	3.02552
0.0079	3.01546
0.00795	3.00442
0.008	2.99306
0.00805	2.98138
0.0081	2.96937
0.00815	2.95704
0.0082	2.94503
0.00825	2.93237
0.0083	2.91971
0.00835	2.90641
0.0084	2.89343
0.00845	2.88077
0.0085	2.86844
0.00855	2.85546
0.0086	2.84247
0.00865	2.82982
0.0087	2.81716
0.00875	2.80418
0.0088	2.7912
0.00885	2.77886
0.0089	2.76621
0.00895	2.75387
0.009	2.74219
0.00905	2.72986
0.0091	2.71817
0.00915	2.70649
0.0092	2.69578
0.00925	2.68475
0.0093	2.67468
0.00935	2.66495
0.0094	2.65651
0.00945	2.64807
0.0095	2.64028
0.00955	2.63249
0.0096	2.626
0.00965	2.62081
0.0097	2.61562
0.00975	2.61107
0.0098	2.6075
0.00985	2.60458
0.0099	2.60264
0.00995	2.60101
0.01	2.60069
0.01005	2.60101
0.0101	2.60264
0.01015	2.60491
0.0102	2.60848
0.01025	2.6127
0.0103	2.61821
0.01035	2.62503
0.0104	2.63249
0.01045	2.64093
0.0105	2.65067
0.01055	2.66041
0.0106	2.67209
0.01065	2.68345
0.0107	2.6961
0.01075	2.70974
0.0108	2.72402
0.01085	2.73862
0.0109	2.75322
0.01095	2.76913
0.011	2.78503
0.01105	2.80093
0.0111	2.81748
0.01115	2.83371
0.0112	2.85156
0.01125	2.86811
0.0113	2.88499
0.01135	2.90284
0.0114	2.91939
0.01145	2.93627
0.0115	2.95314
0.01155	2.96969
0.0116	2.98625
0.01165	3.00182
0.0117	3.01773
0.01175	3.03298
0.0118	3.04791
0.01185	3.06251
0.0119	3.07647
0.01195	3.0901
0.012	3.10276
0.01205	3.11509
0.0121	3.12612
0.01215	3.13748
0.0122	3.14754
0.01225	3.15728
0.0123	3.16572
0.01235	3.17416
0.0124	3.18162
0.01245	3.18876
0.0125	3.19493
0.01255	3.20077
0.0126	3.20596
0.01265	3.21051
0.0127	3.21472
0.01275	3.21829
0.0128	3.22186
0.01285	3.22479
0.0129	3.22738
0.01295	3.22998
0.013	3.23257
0.01305	3.23452
0.0131	3.23647
0.01315	3.23842
0.0132	3.24004
0.01325	3.24134
0.0133	3.24328
0.01335	3.24491
0.0134	3.24653
0.01345	3.24815
0.0135	3.24945
0.01355	3.25107
0.0136	3.25237
0.01365	3.25367
0.0137	3.25529
0.01375	3.25659
0.0138	3.25756
0.01385	3.25919
0.0139	3.26049
0.01395	3.26211
0.014	3.26341
0.01405	3.26406
0.0141	3.26503
0.01415	3.26633
0.0142	3.26795
0.01425	3.26925
0.0143	3.27055
0.01435	3.27184
0.0144	3.27347
0.01445	3.27509
0.0145	3.27574
0.01455	3.27704
0.0146	3.27834
0.01465	3.27931
0.0147	3.28061
0.01475	3.28158
0.0148	3.28255
0.01485	3.28353
0.0149	3.28418
0.01495	3.2845
0.015	3.28612
0.01505	3.28612
0.0151	3.2871
0.01515	3.2871
0.0152	3.28775
0.01525	3.2884
0.0153	3.28872
0.01535	3.28905
0.0154	3.28937
0.01545	3.28937
0.0155	3.28969
0.01555	3.28969
0.0156	3.29002
0.01565	3.29034
0.0157	3.29034
0.01575	3.29067
0.0158	3.29132
0.01585	3.29067
0.0159	3.29099
0.01595	3.29132
0.016	3.29132
0.01605	3.29099
0.0161	3.29132
0.01615	3.29164
0.0162	3.29164
0.01625	3.29229
0.0163	3.29229
0.01635	3.29262
0.0164	3.29294
0.01645	3.29294
0.0165	3.29326
0.01655	3.29359
0.0166	3.29424
0.01665	3.29391
0.0167	3.29456
0.01675	3.29456
0.0168	3.29489
0.01685	3.29521
0.0169	3.29554
0.01695	3.29586
0.017	3.29521
0.01705	3.29521
0.0171	3.29619
0.01715	3.29586
0.0172	3.29619
0.01725	3.29619
0.0173	3.29683
0.01735	3.29651
0.0174	3.29651
0.01745	3.29683
0.0175	3.29683
0.01755	3.29716
0.0176	3.29651
0.01765	3.29683
0.0177	3.29683
0.01775	3.29683
0.0178	3.29683
0.01785	3.29748
0.0179	3.29716
0.01795	3.29748
0.018	3.29716
0.01805	3.29781
0.0181	3.29748
0.01815	3.29781
0.0182	3.29813
0.01825	3.29846
0.0183	3.29846
0.01835	3.29878
0.0184	3.29878
0.01845	3.29943
0.0185	3.29943
0.01855	3.29943
0.0186	3.29976
0.01865	3.30008
0.0187	3.30008
0.01875	3.3004
0.0188	3.30138
0.01885	3.3017
0.0189	3.30203
0.01895	3.30268
0.019	3.30333
0.01905	3.3043
0.0191	3.30495
0.01915	3.3056
0.0192	3.30625
0.01925	3.30754
0.0193	3.30819
0.01935	3.30917
0.0194	3.30949
0.01945	3.31079
0.0195	3.31144
0.01955	3.31274
0.0196	3.31306
0.01965	3.31436
0.0197	3.31468
0.01975	3.31533
0.0198	3.31631
0.01985	3.31663
0.0199	3.31728
0.01995	3.31825
0.02	3.3189
0.02005	3.31955
0.0201	3.3202
0.02015	3.32118
0.0202	3.32118
0.02025	3.32215
0.0203	3.3228
0.02035	3.32345
0.0204	3.3241
0.02045	3.32507
0.0205	3.32572
0.02055	3.32637
0.0206	3.32734
0.02065	3.32799
0.0207	3.32896
0.02075	3.32961
0.0208	3.33059
0.02085	3.33188
0.0209	3.33286
0.02095	3.33318
0.021	3.33481
0.02105	3.33481
0.0211	3.33578
0.02115	3.33643
0.0212	3.33708
0.02125	3.33773
0.0213	3.3387
0.02135	3.33902
0.0214	3.33935
0.02145	3.34
0.0215	3.34
0.02155	3.34097
0.0216	3.34097
0.02165	3.3413
0.0217	3.34195
0.02175	3.34259
0.0218	3.34259
0.02185	3.34324
0.0219	3.34357
0.02195	3.34389
0.022	3.34487
0.02205	3.34552
0.0221	3.34616
0.02215	3.34616
0.0222	3.34681
0.02225	3.34811
0.0223	3.34844
0.02235	3.34876
0.0224	3.34941
0.02245	3.35006
0.0225	3.35103
0.02255	3.35168
0.0226	3.35233
0.02265	3.35266
0.0227	3.3533
0.02275	3.35363
0.0228	3.35395
0.02285	3.35428
0.0229	3.35428
0.02295	3.3546
0.023	3.35493
0.02305	3.35493
0.0231	3.35525
0.02315	3.35558
0.0232	3.3559
0.02325	3.35623
0.0233	3.35623
0.02335	3.35623
0.0234	3.3572
0.02345	3.3572
0.0235	3.35785
0.02355	3.35817
0.0236	3.35915
0.02365	3.35915
0.0237	3.3598
0.02375	3.36044
0.0238	3.36109
0.02385	3.36207
0.0239	3.36272
0.02395	3.36337
0.024	3.36466
0.02405	3.36499
0.0241	3.36596
0.02415	3.36694
0.0242	3.36791
0.02425	3.36856
0.0243	3.36986
0.02435	3.37083
0.0244	3.37148
0.02445	3.37245
0.0245	3.37375
0.02455	3.37408
0.0246	3.3744
0.02465	3.37537
0.0247	3.37602
0.02475	3.37667
0.0248	3.37765
0.02485	3.37797
0.0249	3.37862
0.02495	3.37894
0.025	3.37959
0.02505	3.38024
0.0251	3.38089
0.02515	3.38122
0.0252	3.38154
0.02525	3.38219
0.0253	3.38284
0.02535	3.38316
0.0254	3.38316
0.02545	3.38349
0.0255	3.38414
0.02555	3.38446
0.0256	3.38446
0.02565	3.38543
0.0257	3.38576
0.02575	3.38641
0.0258	3.38641
0.02585	3.38641
0.0259	3.38738
0.02595	3.38738
0.026	3.38836
0.02605	3.38933
0.0261	3.3903
0.02615	3.39095
0.0262	3.39095
0.02625	3.39193
0.0263	3.39257
0.02635	3.39322
0.0264	3.39387
0.02645	3.39485
0.0265	3.3955
0.02655	3.39614
0.0266	3.39712
0.02665	3.39777
0.0267	3.39809
0.02675	3.39809
0.0268	3.39907
0.02685	3.39939
0.0269	3.40004
0.02695	3.40036
0.027	3.40004
0.02705	3.40004
0.0271	3.40004
0.02715	3.39971
0.0272	3.40004
0.02725	3.40004
0.0273	3.40004
0.02735	3.40004
0.0274	3.39971
0.02745	3.39971
0.0275	3.39939
0.02755	3.39971
0.0276	3.39971
0.02765	3.40004
0.0277	3.40036
0.02775	3.40069
0.0278	3.40101
0.02785	3.40069
0.0279	3.40134
0.02795	3.40134
0.028	3.40264
0.02805	3.40296
0.0281	3.40361
0.02815	3.40458
0.0282	3.40491
0.02825	3.40556
0.0283	3.40653
0.02835	3.40718
0.0284	3.4075
0.02845	3.40815
0.0285	3.40848
0.02855	3.40913
0.0286	3.40913
0.02865	3.4101
0.0287	3.4101
0.02875	3.4101
0.0288	3.4101
0.02885	3.41042
0.0289	3.41042
0.02895	3.41075
0.029	3.41075
0.02905	3.41107
0.0291	3.41075
0.02915	3.4114
0.0292	3.41107
0.02925	3.4114
0.0293	3.41172
0.02935	3.41237
0.0294	3.4127
0.02945	3.4127
0.0295	3.41302
0.02955	3.41335
0.0296	3.41367
0.02965	3.41432
0.0297	3.41432
0.02975	3.41497
0.0298	3.41529
0.02985	3.41594
0.0299	3.41692
0.02995	3.41756
0.03	3.41789
0.03005	3.41854
0.0301	3.41919
0.03015	3.41951
0.0302	3.41984
0.03025	3.42081
0.0303	3.42178
0.03035	3.42211
0.0304	3.42276
0.03045	3.42341
0.0305	3.42373
0.03055	3.42438
0.0306	3.42535
0.03065	3.426
0.0307	3.42665
0.03075	3.42698
0.0308	3.42763
0.03085	3.42827
0.0309	3.4286
0.03095	3.42892
0.031	3.42925
0.03105	3.42957
0.0311	3.4299
0.03115	3.43022
0.0312	3.43087
0.03125	3.4312
0.0313	3.43152
0.03135	3.43152
0.0314	3.43184
0.03145	3.43184
0.0315	3.43217
0.03155	3.43249
0.0316	3.43282
0.03165	3.43314
0.0317	3.43347
0.03175	3.43412
0.0318	3.43444
0.03185	3.43509
0.0319	3.43541
0.03195	3.43671
0.032	3.43704
0.03205	3.43736
0.0321	3.43834
0.03215	3.43963
0.0322	3.44061
0.03225	3.44158
0.0323	3.44223
0.03235	3.4432
0.0324	3.44385
0.03245	3.4445
0.0325	3.44515
0.03255	3.44612
0.0326	3.44645
0.03265	3.44677
0.0327	3.44775
0.03275	3.44807
0.0328	3.44807
0.03285	3.4484
0.0329	3.44872
0.03295	3.44872
0.033	3.44937
0.03305	3.44937
0.0331	3.44937
0.03315	3.44969
0.0332	3.44969
0.03325	3.44969
0.0333	3.44969
0.03335	3.44905
0.0334	3.44969
0.03345	3.45002
0.0335	3.45002
0.03355	3.44969
0.0336	3.45002
0.03365	3.45002
0.0337	3.45002
0.03375	3.45067
0.0338	3.45067
0.03385	3.45099
0.0339	3.45132
0.03395	3.45164
0.034	3.45197
0.03405	3.45229
0.0341	3.45294
0.03415	3.45391
0.0342	3.45456
0.03425	3.45489
0.0343	3.45554
0.03435	3.45651
0.0344	3.45716
0.03445	3.45748
0.0345	3.45846
0.03455	3.45878
0.0346	3.45943
0.03465	3.45976
0.0347	3.46073
0.03475	3.46073
0.0348	3.46105
0.03485	3.46138
0.0349	3.46235
0.03495	3.46203
0.035	3.46203
0.03505	3.46235
0.0351	3.46235
0.03515	3.46235
0.0352	3.46268
0.03525	3.46235
0.0353	3.46268
0.03535	3.463
0.0354	3.46333
0.03545	3.46333
0.0355	3.46365
0.03555	3.46365
0.0356	3.4643
0.03565	3.46495
0.0357	3.46527
0.03575	3.46592
0.0358	3.46657
0.03585	3.4669
0.0359	3.46819
0.03595	3.46884
0.036	3.46917
0.03605	3.46949
0.0361	3.47079
0.03615	3.47144
0.0362	3.47209
0.03625	3.47274
0.0363	3.47404
0.03635	3.47468
0.0364	3.47533
0.03645	3.47631
0.0365	3.47696
0.03655	3.47761
0.0366	3.47793
0.03665	3.4789
0.0367	3.47923
0.03675	3.47988
0.0368	3.48053
0.03685	3.48085
0.0369	3.48118
0.03695	3.4815
0.037	3.48182
0.03705	3.48247
0.0371	3.4828
0.03715	3.4828
0.0372	3.4828
0.03725	3.48345
0.0373	3.48377
0.03735	3.48377
0.0374	3.48442
0.03745	3.48474
0.0375	3.48442
0.03755	3.48539
0.0376	3.48572
0.03765	3.48507
0.0377	3.48572
0.03775	3.48637
0.0378	3.48702
0.03785	3.48702
0.0379	3.48734
0.03795	3.48799
0.038	3.48831
0.03805	3.48896
0.0381	3.48896
0.03815	3.48961
0.0382	3.48994
0.03825	3.49059
0.0383	3.49124
0.03835	3.49156
0.0384	3.49221
0.03845	3.49286
0.0385	3.49351
0.03855	3.49383
0.0386	3.49383
0.03865	3.49448
0.0387	3.49481
0.03875	3.49513
0.0388	3.49513
0.03885	3.49545
0.0389	3.49578
0.03895	3.4961
0.039	3.49675
0.03905	3.49708
0.0391	3.49773
0.03915	3.49805
0.0392	3.4987
0.03925	3.49935
0.0393	3.5
0.03935	3.50065
0.0394	3.50162
0.03945	3.50227
0.0395	3.50292
0.03955	3.50357
0.0396	3.50454
0.03965	3.50519
0.0397	3.50584
0.03975	3.50681
0.0398	3.50779
0.03985	3.50844
0.0399	3.50876
0.03995	3.51038
0.04	3.51136
0.04005	3.51201
0.0401	3.51233
0.04015	3.5133
0.0402	3.51363
0.04025	3.51428
0.0403	3.51493
0.04035	3.5146
0.0404	3.51493
0.04045	3.51525
0.0405	3.5159
0.04055	3.5159
0.0406	3.51558
0.04065	3.5159
0.0407	3.5159
0.04075	3.5159
0.0408	3.51558
0.04085	3.5159
0.0409	3.5159
0.04095	3.51558
0.041	3.5159
0.04105	3.51623
0.0411	3.51623
0.04115	3.51655
0.0412	3.51687
0.04125	3.51687
0.0413	3.51785
0.04135	3.51785
0.0414	3.5185
0.04145	3.51915
0.0415	3.52012
0.04155	3.52012
0.0416	3.52077
0.04165	3.52174
0.0417	3.52207
0.04175	3.52272
0.0418	3.52337
0.04185	3.52401
0.0419	3.52499
0.04195	3.52564
0.042	3.52661
0.04205	3.52758
0.0421	3.52791
0.04215	3.52888
0.0422	3.52986
0.04225	3.53051
0.0423	3.53083
0.04235	3.53213
0.0424	3.5331
0.04245	3.53343
0.0425	3.53472
0.04255	3.53537
0.0426	3.5357
0.04265	3.537
0.0427	3.53732
0.04275	3.53797
0.0428	3.53862
0.04285	3.53862
0.0429	3.53927
0.04295	3.53992
0.043	3.54057
0.04305	3.54122
0.0431	3.54122
0.04315	3.54186
0.0432	3.54284
0.04325	3.54284
0.0433	3.54414
0.04335	3.54479
0.0434	3.54511
0.04345	3.54608
0.0435	3.54706
0.04355	3.54803
0.0436	3.54933
0.04365	3.54998
0.0437	3.55063
0.04375	3.55225
0.0438	3.55355
0.04385	3.5542
0.0439	3.55517
0.04395	3.55614
0.044	3.55777
0.04405	3.55874
0.0441	3.56004
0.04415	3.56036
0.0442	3.56231
0.04425	3.56361
0.0443	3.56458
0.04435	3.56588
0.0444	3.5675
0.04445	3.56848
0.0445	3.56945
0.04455	3.5701
0.0446	3.5714
0.04465	3.57237
0.0447	3.57302
0.04475	3.57367
0.0448	3.57399
0.04485	3.57464
0.0449	3.57562
0.04495	3.57562
0.045	3.57627
0.04505	3.57692
0.0451	3.57659
0.04515	3.57692
0.0452	3.57627
0.04525	3.57659
0.0453	3.57627
0.04535	3.57627
0.0454	3.57627
0.04545	3.57562
0.0455	3.57529
0.04555	3.57464
0.0456	3.57497
0.04565	3.57497
0.0457	3.57464
0.04575	3.57399
0.0458	3.57432
0.04585	3.57399
0.0459	3.57399
0.04595	3.57399
0.046	3.57367
0.04605	3.57335
0.0461	3.57367
0.04615	3.57399
0.0462	3.57432
0.04625	3.57432
0.0463	3.57432
0.04635	3.57497
0.0464	3.57497
0.04645	3.57594
0.0465	3.57659
0.04655	3.57659
0.0466	3.57724
0.04665	3.57756
0.0467	3.57854
0.04675	3.57886
0.0468	3.57951
0.04685	3.57984
0.0469	3.58081
0.04695	3.58113
0.047	3.58113
0.04705	3.58211
0.0471	3.58211
0.04715	3.58276
0.0472	3.58341
0.04725	3.58373
0.0473	3.58406
0.04735	3.5847
0.0474	3.58503
0.04745	3.58503
0.0475	3.58568
0.04755	3.58568
0.0476	3.58568
0.04765	3.58568
0.0477	3.58535
0.04775	3.58503
0.0478	3.58568
0.04785	3.58503
0.0479	3.5847
0.04795	3.5847
0.048	3.5847
0.04805	3.5847
0.0481	3.58406
0.04815	3.58438
0.0482	3.58406
0.04825	3.58406
0.0483	3.58438
0.04835	3.58406
0.0484	3.58406
0.04845	3.58406
0.0485	3.58406
0.04855	3.58373
0.0486	3.58373
0.04865	3.58406
0.0487	3.58406
0.04875	3.58438
0.0488	3.5847
0.04885	3.5847
0.0489	3.5847
0.04895	3.58535
0.049	3.58568
0.04905	3.586
0.0491	3.58633
0.04915	3.58698
0.0492	3.5873
0.04925	3.58827
0.0493	3.58925
0.04935	3.5899
0.0494	3.59022
0.04945	3.59152
0.0495	3.59217
0.04955	3.59314
0.0496	3.59379
0.04965	3.59444
0.0497	3.59541
0.04975	3.59639
0.0498	3.59671
0.04985	3.59769
0.0499	3.59834
0.04995	3.59931
0.05	3.59996
0.05005	3.60028
0.0501	3.60093
0.05015	3.60158
0.0502	3.60223
0.05025	3.60288
0.0503	3.6032
0.05035	3.60418
0.0504	3.6045
0.05045	3.60483
0.0505	3.60548
0.05055	3.60612
0.0506	3.60677
0.05065	3.60742
0.0507	3.60807
0.05075	3.60905
0.0508	3.60969
0.05085	3.61034
0.0509	3.61164
0.05095	3.61229
0.051	3.61294
0.05105	3.61424
0.0511	3.61521
0.05115	3.61619
0.0512	3.61683
0.05125	3.61748
0.0513	3.61813
0.05135	3.61976
0.0514	3.62008
0.05145	3.6204
0.0515	3.62138
0.05155	3.6217
0.0516	3.62268
0.05165	3.623
0.0517	3.62333
0.05175	3.62365
0.0518	3.62462
0.05185	3.62527
0.0519	3.62527
0.05195	3.62592
0.052	3.62625
0.05205	3.6269
0.0521	3.62722
0.05215	3.62754
0.0522	3.62819
0.05225	3.62852
0.0523	3.62884
0.05235	3.62949
0.0524	3.62982
0.05245	3.63047
0.0525	3.63111
0.05255	3.63111
0.0526	3.63176
0.05265	3.63176
0.0527	3.63176
0.05275	3.63241
0.0528	3.63274
0.05285	3.63241
0.0529	3.63241
0.05295	3.63274
0.053	3.63241
0.05305	3.63274
0.0531	3.63241
0.05315	3.63306
0.0532	3.63274
0.05325	3.63339
0.0533	3.63404
0.05335	3.63404
0.0534	3.63436
0.05345	3.63501
0.0535	3.63533
0.05355	3.63598
0.0536	3.63631
0.05365	3.63663
0.0537	3.63696
0.05375	3.63793
0.0538	3.63858
0.05385	3.6389
0.0539	3.63955
0.05395	3.63988
0.054	3.64053
0.05405	3.64118
0.0541	3.64182
0.05415	3.64247
0.0542	3.64345
0.05425	3.6441
0.0543	3.64507
0.05435	3.64572
0.0544	3.64669
0.05445	3.64734
0.0545	3.64896
0.05455	3.64961
0.0546	3.65091
0.05465	3.65221
0.0547	3.65318
0.05475	3.65448
0.0548	3.65578
0.05485	3.65643
0.0549	3.6574
0.05495	3.65838
0.055	3.65902
0.05505	3.66
0.0551	3.66065
0.05515	3.6613
0.0552	3.66162
0.05525	3.66195
0.0553	3.66259
0.05535	3.66292
0.0554	3.66324
0.05545	3.66324
0.0555	3.66389
0.05555	3.66389
0.0556	3.66389
0.05565	3.66357
0.0557	3.66389
0.05575	3.66357
0.0558	3.66324
0.05585	3.66292
0.0559	3.66259
0.05595	3.66259
0.056	3.66195
0.05605	3.66195
0.0561	3.6613
0.05615	3.66097
0.0562	3.66065
0.05625	3.66032
0.0563	3.66065
0.05635	3.66065
0.0564	3.66097
0.05645	3.6613
0.0565	3.66195
0.05655	3.66195
0.0566	3.66259
0.05665	3.66324
0.0567	3.66389
0.05675	3.66454
0.0568	3.66487
0.05685	3.66584
0.0569	3.66681
0.05695	3.66746
0.057	3.66844
0.05705	3.66941
0.0571	3.67038
0.05715	3.67103
0.0572	3.67168
0.05725	3.67298
0.0573	3.67395
0.05735	3.6746
0.0574	3.67525
0.05745	3.67655
0.0575	3.6772
0.05755	3.6785
0.0576	3.67947
0.05765	3.6798
0.0577	3.68044
0.05775	3.68142
0.0578	3.68207
0.05785	3.68239
0.0579	3.68272
0.05795	3.68337
0.058	3.68337
0.05805	3.68401
0.0581	3.68401
0.05815	3.68466
0.0582	3.68466
0.05825	3.68434
0.0583	3.68434
0.05835	3.68434
0.0584	3.68434
0.05845	3.68434
0.0585	3.68401
0.05855	3.68401
0.0586	3.68401
0.05865	3.68369
0.0587	3.68369
0.05875	3.68369
0.0588	3.68369
0.05885	3.68369
0.0589	3.68401
0.05895	3.68434
0.059	3.68434
0.05905	3.68499
0.0591	3.68564
0.05915	3.68596
0.0592	3.68629
0.05925	3.68726
0.0593	3.68758
0.05935	3.68856
0.0594	3.68921
0.05945	3.68953
0.0595	3.69051
0.05955	3.69115
0.0596	3.6918
0.05965	3.69278
0.0597	3.6931
0.05975	3.69375
0.0598	3.6944
0.05985	3.69537
0.0599	3.6957
0.05995	3.69602
0.06	3.69635
0.06005	3.69732
0.0601	3.69765
0.06015	3.69797
0.0602	3.69862
0.06025	3.69894
0.0603	3.69927
0.06035	3.70024
0.0604	3.69992
0.06045	3.70057
0.0605	3.70089
0.06055	3.70154
0.0606	3.70122
0.06065	3.70251
0.0607	3.70284
0.06075	3.70349
0.0608	3.70414
0.06085	3.70479
0.0609	3.70576
0.06095	3.70641
0.061	3.70673
0.06105	3.70836
0.0611	3.709
0.06115	3.7103
0.0612	3.71063
0.06125	3.7116
0.0613	3.71225
0.06135	3.71322
0.0614	3.71387
0.06145	3.71452
0.0615	3.71485
0.06155	3.7155
0.0616	3.71582
0.06165	3.71614
0.0617	3.71647
0.06175	3.71712
0.0618	3.71744
0.06185	3.71744
0.0619	3.71777
0.06195	3.71777
0.062	3.71842
0.06205	3.71809
0.0621	3.71874
0.06215	3.71874
0.0622	3.71939
0.06225	3.71971
0.0623	3.71939
0.06235	3.72004
0.0624	3.72036
0.06245	3.72069
0.0625	3.72101
0.06255	3.72134
0.0626	3.72199
0.06265	3.72264
0.0627	3.72296
0.06275	3.72328
0.0628	3.72426
0.06285	3.72491
0.0629	3.72556
0.06295	3.72621
0.063	3.72685
0.06305	3.72815
0.0631	3.72848
0.06315	3.72945
0.0632	3.73107
0.06325	3.73172
0.0633	3.7327
0.06335	3.73367
0.0634	3.73432
0.06345	3.73529
0.0635	3.73594
0.06355	3.73724
0.0636	3.73821
0.06365	3.73919
0.0637	3.73951
0.06375	3.74049
0.0638	3.74113
0.06385	3.74178
0.0639	3.74243
0.06395	3.74308
0.064	3.74341
0.06405	3.74406
0.0641	3.74438
0.06415	3.74438
0.0642	3.7447
0.06425	3.7447
0.0643	3.74503
0.06435	3.74503
0.0644	3.746
0.06445	3.74568
0.0645	3.74568
0.06455	3.74568
0.0646	3.74568
0.06465	3.74568
0.0647	3.74568
0.06475	3.74535
0.0648	3.746
0.06485	3.74633
0.0649	3.74665
0.06495	3.74665
0.065	3.74698
0.06505	3.74698
0.0651	3.74795
0.06515	3.74827
0.0652	3.7486
0.06525	3.74925
0.0653	3.7499
0.06535	3.75055
0.0654	3.7512
0.06545	3.75184
0.0655	3.75249
0.06555	3.75282
0.0656	3.75314
0.06565	3.75314
0.0657	3.75379
0.06575	3.75444
0.0658	3.75444
0.06585	3.75477
0.0659	3.75444
0.06595	3.75444
0.066	3.75477
0.06605	3.75412
0.0661	3.75477
0.06615	3.75444
0.0662	3.75412
0.06625	3.75412
0.0663	3.75412
0.06635	3.75412
0.0664	3.75379
0.06645	3.75379
0.0665	3.75379
0.06655	3.75379
0.0666	3.75412
0.06665	3.75412
0.0667	3.75379
0.06675	3.75379
0.0668	3.75412
0.06685	3.75412
0.0669	3.75379
0.06695	3.75412
0.067	3.75379
0.06705	3.75379
0.0671	3.75347
0.06715	3.75347
0.0672	3.75379
0.06725	3.75347
0.0673	3.75347
0.06735	3.75347
0.0674	3.75314
0.06745	3.75314
0.0675	3.75347
0.06755	3.75347
0.0676	3.75314
0.06765	3.75379
0.0677	3.75412
0.06775	3.75444
0.0678	3.75477
0.06785	3.75509
0.0679	3.75509
0.06795	3.75574
0.068	3.75574
0.06805	3.75671
0.0681	3.75704
0.06815	3.75736
0.0682	3.75769
0.06825	3.75801
0.0683	3.75866
0.06835	3.75931
0.0684	3.75931
0.06845	3.75963
0.0685	3.76061
0.06855	3.76126
0.0686	3.76191
0.06865	3.76255
0.0687	3.7632
0.06875	3.76385
0.0688	3.76548
0.06885	3.76645
0.0689	3.76742
0.06895	3.7684
0.069	3.77002
0.06905	3.77099
0.0691	3.77229
0.06915	3.77391
0.0692	3.77521
0.06925	3.77619
0.0693	3.77716
0.06935	3.77846
0.0694	3.77943
0.06945	3.78073
0.0695	3.78073
0.06955	3.78203
0.0696	3.78235
0.06965	3.78333
0.0697	3.78365
0.06975	3.7843
0.0698	3.78495
0.06985	3.7856
0.0699	3.7856
0.06995	3.78592
0.07	3.78625
0.07005	3.78657
0.0701	3.7869
0.07015	3.78722
0.0702	3.78722
0.07025	3.78754
0.0703	3.78819
0.07035	3.78754
0.0704	3.78787
0.07045	3.78819
0.0705	3.78819
0.07055	3.78884
0.0706	3.78884
0.07065	3.78884
0.0707	3.78819
0.07075	3.78917
0.0708	3.78852
0.07085	3.78884
0.0709	3.78852
0.07095	3.78819
0.071	3.78884
0.07105	3.78884
0.0711	3.78917
0.07115	3.78949
0.0712	3.78917
0.07125	3.78982
0.0713	3.79014
0.07135	3.79079
0.0714	3.79144
0.07145	3.79176
0.0715	3.79241
0.07155	3.79339
0.0716	3.79468
0.07165	3.79501
0.0717	3.79663
0.07175	3.79761
0.0718	3.79793
0.07185	3.79923
0.0719	3.80053
0.07195	3.8015
0.072	3.80215
0.07205	3.80312
0.0721	3.8041
0.07215	3.80475
0.0722	3.80539
0.07225	3.80572
0.0723	3.80669
0.07235	3.80702
0.0724	3.80799
0.07245	3.80832
0.0725	3.80896
0.07255	3.80896
0.0726	3.80896
0.07265	3.80961
0.0727	3.80994
0.07275	3.80994
0.0728	3.80994
0.07285	3.81059
0.0729	3.81026
0.07295	3.81059
0.073	3.81091
0.07305	3.81059
0.0731	3.81059
0.07315	3.81091
0.0732	3.81091
0.07325	3.81091
0.0733	3.81059
0.07335	3.81059
0.0734	3.81059
0.07345	3.81091
0.0735	3.81091
0.07355	3.81091
0.0736	3.81124
0.07365	3.81189
0.0737	3.81156
0.07375	3.81189
0.0738	3.81253
0.07385	3.81318
0.0739	3.81318
0.07395	3.81416
0.074	3.81448
0.07405	3.81481
0.0741	3.81513
0.07415	3.81578
0.0742	3.8161
0.07425	3.81643
0.0743	3.81675
0.07435	3.8174
0.0744	3.81773
0.07445	3.81773
0.0745	3.81838
0.07455	3.8187
0.0746	3.81903
0.07465	3.81935
0.0747	3.81967
0.07475	3.82
0.0748	3.82065
0.07485	3.82097
0.0749	3.82195
0.07495	3.82195
0.075	3.82227
0.07505	3.82324
0.0751	3.82324
0.07515	3.82357
0.0752	3.82422
0.07525	3.82454
0.0753	3.82487
0.07535	3.82519
0.0754	3.82552
0.07545	3.82616
0.0755	3.82649
0.07555	3.82649
0.0756	3.82714
0.07565	3.82746
0.0757	3.82779
0.07575	3.82876
0.0758	3.82876
0.07585	3.82876
0.0759	3.82973
0.07595	3.82973
0.076	3.82973
0.07605	3.83006
0.0761	3.83071
0.07615	3.83103
0.0762	3.83136
0.07625	3.83136
0.0763	3.83168
0.07635	3.83168
0.0764	3.83168
0.07645	3.83201
0.0765	3.83201
0.07655	3.83233
0.0766	3.83201
0.07665	3.83233
0.0767	3.83298
0.07675	3.83298
0.0768	3.83395
0.07685	3.83428
0.0769	3.83428
0.07695	3.83525
0.077	3.83558
0.07705	3.83623
0.0771	3.83655
0.07715	3.8372
0.0772	3.83785
0.07725	3.83882
0.0773	3.83882
0.07735	3.8398
0.0774	3.84044
0.07745	3.84077
0.0775	3.84174
0.07755	3.84239
0.0776	3.84304
0.07765	3.84369
0.0777	3.84369
0.07775	3.84434
0.0778	3.84466
0.07785	3.84499
0.0779	3.84499
0.07795	3.84531
0.078	3.84531
0.07805	3.84564
0.0781	3.84564
0.07815	3.84596
0.0782	3.84596
0.07825	3.84629
0.0783	3.84629
0.07835	3.84629
0.0784	3.84661
0.07845	3.84726
0.0785	3.84758
0.07855	3.84758
0.0786	3.84823
0.07865	3.84888
0.0787	3.84921
0.07875	3.84986
0.0788	3.85051
0.07885	3.85083
0.0789	3.8518
0.07895	3.85213
0.079	3.85245
0.07905	3.85343
0.0791	3.85408
0.07915	3.85537
0.0792	3.85505
0.07925	3.8557
0.0793	3.85602
0.07935	3.85667
0.0794	3.85765
0.07945	3.85765
0.0795	3.85862
0.07955	3.85894
0.0796	3.85959
0.07965	3.86024
0.0797	3.86122
0.07975	3.86186
0.0798	3.86251
0.07985	3.86284
0.0799	3.86414
0.07995	3.86479
0.08	3.86543
0.08005	3.86576
0.0801	3.86706
0.08015	3.86771
0.0802	3.86836
0.08025	3.86933
0.0803	3.86998
0.08035	3.87095
0.0804	3.87128
0.08045	3.8716
0.0805	3.87257
0.08055	3.87322
0.0806	3.87355
0.08065	3.8742
0.0807	3.87452
0.08075	3.87517
0.0808	3.87582
0.08085	3.87679
0.0809	3.87679
0.08095	3.87744
0.081	3.87777
0.08105	3.87809
0.0811	3.87874
0.08115	3.87939
0.0812	3.87971
0.08125	3.88036
0.0813	3.88101
0.08135	3.88101
0.0814	3.88101
0.08145	3.88199
0.0815	3.88166
0.08155	3.88199
0.0816	3.88231
0.08165	3.88296
0.0817	3.88264
0.08175	3.88264
0.0818	3.88264
0.08185	3.88231
0.0819	3.88199
0.08195	3.88166
0.082	3.88166
0.08205	3.88134
0.0821	3.88069
0.08215	3.88004
0.0822	3.87971
0.08225	3.87907
0.0823	3.87907
0.08235	3.87842
0.0824	3.87809
0.08245	3.87744
0.0825	3.87777
0.08255	3.87712
0.0826	3.87679
0.08265	3.87647
0.0827	3.87614
0.08275	3.87614
0.0828	3.87647
0.08285	3.87582
0.0829	3.87614
0.08295	3.87614
0.083	3.87647
0.08305	3.87712
0.0831	3.87647
0.08315	3.87679
0.0832	3.87712
0.08325	3.87712
0.0833	3.87744
0.08335	3.87777
0.0834	3.87809
0.08345	3.87874
0.0835	3.87874
0.08355	3.87939
0.0836	3.87971
0.08365	3.88004
0.0837	3.88069
0.08375	3.88134
0.0838	3.88199
0.08385	3.88231
0.0839	3.88328
0.08395	3.88426
0.084	3.88491
0.08405	3.88556
0.0841	3.88685
0.08415	3.88815
0.0842	3.88945
0.08425	3.89042
0.0843	3.89107
0.08435	3.89302
0.0844	3.89432
0.08445	3.89529
0.0845	3.89692
0.08455	3.89789
0.0846	3.89951
0.08465	3.90049
0.0847	3.90146
0.08475	3.90276
0.0848	3.90341
0.08485	3.90438
0.0849	3.90535
0.08495	3.906
0.085	3.90698
0.08505	3.9073
0.0851	3.90763
0.08515	3.90795
0.0852	3.90795
0.08525	3.90795
0.0853	3.90827
0.08535	3.90827
0.0854	3.90827
0.08545	3.90827
0.0855	3.90763
0.08555	3.90763
0.0856	3.90763
0.08565	3.90698
0.0857	3.90665
0.08575	3.90633
0.0858	3.90665
0.08585	3.906
0.0859	3.90633
0.08595	3.906
0.086	3.90633
0.08605	3.90568
0.0861	3.906
0.08615	3.906
0.0862	3.90568
0.08625	3.90633
0.0863	3.906
0.08635	3.90665
0.0864	3.90665
0.08645	3.9073
0.0865	3.9073
0.08655	3.90763
0.0866	3.90795
0.08665	3.90827
0.0867	3.90827
0.08675	3.9086
0.0868	3.90892
0.08685	3.90892
0.0869	3.90925
0.08695	3.90925
0.087	3.90957
0.08705	3.9099
0.0871	3.9099
0.08715	3.9099
0.0872	3.91055
0.08725	3.91055
0.0873	3.91152
0.08735	3.91184
0.0874	3.91249
0.08745	3.91282
0.0875	3.91347
0.08755	3.91412
0.0876	3.91477
0.08765	3.91509
0.0877	3.91574
0.08775	3.91671
0.0878	3.91704
0.08785	3.91769
0.0879	3.91866
0.08795	3.91898
0.088	3.91996
0.08805	3.92028
0.0881	3.92126
0.08815	3.92126
0.0882	3.92223
0.08825	3.92223
0.0883	3.9232
0.08835	3.92353
0.0884	3.92385
0.08845	3.92418
0.0885	3.92483
0.08855	3.92515
0.0886	3.92548
0.08865	3.9258
0.0887	3.9258
0.08875	3.9258
0.0888	3.92645
0.08885	3.92612
0.0889	3.92645
0.08895	3.92612
0.089	3.9258
0.08905	3.9258
0.0891	3.9258
0.08915	3.92548
0.0892	3.92612
0.08925	3.92612
0.0893	3.9258
0.08935	3.92612
0.0894	3.92612
0.08945	3.92612
0.0895	3.92612
0.08955	3.92645
0.0896	3.92645
0.08965	3.92612
0.0897	3.9258
0.08975	3.9258
0.0898	3.92612
0.08985	3.9258
0.0899	3.9258
0.08995	3.92548
0.09	3.92612
0.09005	3.9258
0.0901	3.92677
0.09015	3.9271
0.0902	3.9271
0.09025	3.92742
0.0903	3.92742
0.09035	3.92807
0.0904	3.92872
0.09045	3.92905
0.0905	3.92937
0.09055	3.93002
0.0906	3.93067
0.09065	3.93132
0.0907	3.93197
0.09075	3.93164
0.0908	3.93262
0.09085	3.93359
0.0909	3.93391
0.09095	3.93456
0.091	3.93554
0.09105	3.93619
0.0911	3.93683
0.09115	3.93781
0.0912	3.93878
0.09125	3.93911
0.0913	3.93976
0.09135	3.9404
0.0914	3.94138
0.09145	3.9417
0.0915	3.94235
0.09155	3.94333
0.0916	3.94333
0.09165	3.9443
0.0917	3.94462
0.09175	3.94527
0.0918	3.9456
0.09185	3.94625
0.0919	3.94625
0.09195	3.94657
0.092	3.9469
0.09205	3.94722
0.0921	3.94787
0.09215	3.94787
0.0922	3.94787
0.09225	3.94852
0.0923	3.94884
0.09235	3.94884
0.0924	3.94884
0.09245	3.94852
0.0925	3.94884
0.09255	3.94884
0.0926	3.94884
0.09265	3.94917
0.0927	3.94949
0.09275	3.94884
0.0928	3.94884
0.09285	3.94884
0.0929	3.94852
0.09295	3.94884
0.093	3.94917
0.09305	3.94917
0.0931	3.94982
0.09315	3.94982
0.0932	3.94982
0.09325	3.95014
0.0933	3.95079
0.09335	3.95111
0.0934	3.95209
0.09345	3.95241
0.0935	3.95339
0.09355	3.95371
0.0936	3.95339
0.09365	3.95468
0.0937	3.95533
0.09375	3.95533
0.0938	3.95598
0.09385	3.95696
0.0939	3.95696
0.09395	3.95793
0.094	3.95825
0.09405	3.95923
0.0941	3.95955
0.09415	3.9602
0.0942	3.96085
0.09425	3.96118
0.0943	3.96182
0.09435	3.9628
0.0944	3.96312
0.09445	3.96377
0.0945	3.9641
0.09455	3.96442
0.0946	3.96507
0.09465	3.96539
0.0947	3.96507
0.09475	3.96637
0.0948	3.96604
0.09485	3.96604
0.0949	3.96669
0.09495	3.96637
0.095	3.96669
0.09505	3.96637
0.0951	3.96637
0.09515	3.96637
0.0952	3.96604
0.09525	3.96572
0.0953	3.96539
0.09535	3.96539
0.0954	3.96539
0.09545	3.96572
0.0955	3.96539
0.09555	3.96507
0.0956	3.96475
0.09565	3.96475
0.0957	3.96475
0.09575	3.96507
0.0958	3.96539
0.09585	3.96539
0.0959	3.96539
0.09595	3.96572
0.096	3.96604
0.09605	3.96637
0.0961	3.96702
0.09615	3.96799
0.0962	3.96832
0.09625	3.96929
0.0963	3.97026
0.09635	3.97091
0.0964	3.97189
0.09645	3.97286
0.0965	3.97383
0.09655	3.97448
0.0966	3.97513
0.09665	3.9761
0.0967	3.9774
0.09675	3.97838
0.0968	3.97838
0.09685	3.97967
0.0969	3.98
0.09695	3.98065
0.097	3.9813
0.09705	3.98195
0.0971	3.98195
0.09715	3.98227
0.0972	3.98227
0.09725	3.9826
0.0973	3.9826
0.09735	3.98292
0.0974	3.9826
0.09745	3.9826
0.0975	3.9826
0.09755	3.98324
0.0976	3.98324
0.09765	3.98357
0.0977	3.98389
0.09775	3.98389
0.0978	3.98454
0.09785	3.98454
0.0979	3.98519
0.09795	3.98584
0.098	3.98681
0.09805	3.98746
0.0981	3.98811
0.09815	3.98941
0.0982	3.99038
0.09825	3.99136
0.0983	3.99201
0.09835	3.99298
0.0984	3.99395
0.09845	3.99493
0.0985	3.99655
0.09855	3.9972
0.0986	3.99817
0.09865	3.99947
0.0987	4.00012
0.09875	4.00077
0.0988	4.00142
0.09885	4.00239
0.0989	4.00304
0.09895	4.00369
0.099	4.00369
0.09905	4.00402
[truncated: 5,812 more rows]
