# Supplementary material for: An evolutionarily conserved glycine-tyrosine motif forms a folding core in outer membrane proteins
Source: PLoS One. 2017 Aug 3;12(8):e0182016. doi: 10.1371/journal.pone.0182016 (PMC5542473; doi:10.1371/journal.pone.0182016)
Supplement: S1 File — (ZIP) [file pone.0182016.s001.zip › OmpX stopflow RAW data/OmpX WT 4/ompx_wt_ch1_029.bka]

BIO-KINE ASCII FILE
_COMMENT	External device
_COMMENT	Kinetics measurement
_COMMENT	Y Unit : Volt, X Unit : s
_COMMENT	Timebase 1 = .00005 s 5001 pts
_COMMENT	Timebase 2 = .001 s 2749 pts
_COMMENT	Timebase 3 = .5 s 44 pts
_SFM	SFM-300 /S Advanced mode
_SFM	Ratio : S1: 950, S2: 950, S3: 100
_SFM	Content : S1: , S2: , S3:
_SFM	Concentration : S1: , S2: , S3:
_SFM	Total volume : 422 �l Flow : 14 mL/s
_SFM	Acquisition start : 10 ms before stop
_SFM	cuve=FC-08, s1=10 ml , s2=10 ml , s3=1.9 ml
_UNITX	s
_UNITY	Volt
_DELTAX	0
_DATA
1e-300	2.56823
5e-5	2.58901
1e-4	2.6101
1.5e-4	2.63185
2e-4	2.65424
2.5e-4	2.67696
3e-4	2.69935
3.5e-4	2.72239
4e-4	2.74576
4.5e-4	2.7688
5e-4	2.79152
5.5e-4	2.81456
6e-4	2.83761
6.5e-4	2.86
7e-4	2.88174
7.5e-4	2.90316
8e-4	2.92393
8.5e-4	2.94438
9e-4	2.96385
9.5e-4	2.98235
0.001	2.99923
0.00105	3.01578
0.0011	3.03103
0.00115	3.04466
0.0012	3.05765
0.00125	3.06933
0.0013	3.07907
0.00135	3.08815
0.0014	3.09594
0.00145	3.10146
0.0015	3.106
0.00155	3.10925
0.0016	3.1112
0.00165	3.11217
0.0017	3.11184
0.00175	3.10925
0.0018	3.10665
0.00185	3.10243
0.0019	3.09724
0.00195	3.09107
0.002	3.08361
0.00205	3.07517
0.0021	3.06543
0.00215	3.0544
0.0022	3.04272
0.00225	3.02974
0.0023	3.0161
0.00235	3.00182
0.0024	2.98625
0.00245	2.96969
0.0025	2.95314
0.00255	2.93562
0.0026	2.91809
0.00265	2.89959
0.0027	2.88109
0.00275	2.86195
0.0028	2.8428
0.00285	2.82365
0.0029	2.8045
0.00295	2.78535
0.003	2.76556
0.00305	2.74641
0.0031	2.72791
0.00315	2.70941
0.0032	2.69156
0.00325	2.67404
0.0033	2.65684
0.00335	2.64028
0.0034	2.62438
0.00345	2.60945
0.0035	2.5942
0.00355	2.58089
0.0036	2.56726
0.00365	2.55493
0.0037	2.5426
0.00375	2.53091
0.0038	2.52085
0.00385	2.51047
0.0039	2.50105
0.00395	2.49327
0.004	2.48483
0.00405	2.47866
0.0041	2.47282
0.00415	2.46828
0.0042	2.46438
0.00425	2.46081
0.0043	2.45919
0.00435	2.45886
0.0044	2.45854
0.00445	2.45984
0.0045	2.46276
0.00455	2.46633
0.0046	2.4712
0.00465	2.47736
0.0047	2.48483
0.00475	2.49294
0.0048	2.50365
0.00485	2.51436
0.0049	2.52702
0.00495	2.54065
0.005	2.55525
0.00505	2.57148
0.0051	2.58771
0.00515	2.60491
0.0052	2.62406
0.00525	2.6432
0.0053	2.66268
0.00535	2.68312
0.0054	2.70422
0.00545	2.72499
0.0055	2.74673
0.00555	2.76815
0.0056	2.7899
0.00565	2.81099
0.0057	2.83274
0.00575	2.85351
0.0058	2.87428
0.00585	2.89408
0.0059	2.91355
0.00595	2.93172
0.006	2.94957
0.00605	2.96612
0.0061	2.98235
0.00615	2.99696
0.0062	3.01059
0.00625	3.02357
0.0063	3.03525
0.00635	3.04564
0.0064	3.05505
0.00645	3.06349
0.0065	3.0703
0.00655	3.07679
0.0066	3.08134
0.00665	3.08491
0.0067	3.0875
0.00675	3.08945
0.0068	3.0901
0.00685	3.08978
0.0069	3.08848
0.00695	3.08685
0.007	3.08458
0.00705	3.08134
0.0071	3.07777
0.00715	3.07322
0.0072	3.06836
0.00725	3.06251
0.0073	3.05667
0.00735	3.04953
0.0074	3.04207
0.00745	3.03363
0.0075	3.02552
0.00755	3.01643
0.0076	3.00669
0.00765	2.99696
0.0077	2.9869
0.00775	2.97619
0.0078	2.96548
0.00785	2.95444
0.0079	2.94276
0.00795	2.9314
0.008	2.92004
0.00805	2.90836
0.0081	2.89765
0.00815	2.88564
0.0082	2.87428
0.00825	2.8626
0.0083	2.85124
0.00835	2.83988
0.0084	2.82884
0.00845	2.81846
0.0085	2.80807
0.00855	2.79769
0.0086	2.78795
0.00865	2.77886
0.0087	2.76978
0.00875	2.76166
0.0088	2.7542
0.00885	2.74738
0.0089	2.74154
0.00895	2.73635
0.009	2.73245
0.00905	2.72888
0.0091	2.72694
0.00915	2.72564
0.0092	2.72499
0.00925	2.72564
0.0093	2.72661
0.00935	2.72888
0.0094	2.73245
0.00945	2.73635
0.0095	2.74122
0.00955	2.74673
0.0096	2.75322
0.00965	2.76004
0.0097	2.7675
0.00975	2.77562
0.0098	2.78471
0.00985	2.79379
0.0099	2.8032
0.00995	2.81262
0.01	2.82203
0.01005	2.83176
0.0101	2.8415
0.01015	2.85091
0.0102	2.86097
0.01025	2.87006
0.0103	2.8785
0.01035	2.88726
0.0104	2.8957
0.01045	2.90316
0.0105	2.91063
0.01055	2.91712
0.0106	2.92361
0.01065	2.92978
0.0107	2.93432
0.01075	2.93919
0.0108	2.94406
0.01085	2.94763
0.0109	2.95217
0.01095	2.95509
0.011	2.95834
0.01105	2.96158
0.0111	2.96418
0.01115	2.96775
0.0112	2.97067
0.01125	2.97456
0.0113	2.97813
0.01135	2.98268
0.0114	2.98754
0.01145	2.99241
0.0115	2.99793
0.01155	3.00377
0.0116	3.00961
0.01165	3.0174
0.0117	3.02422
0.01175	3.03233
0.0118	3.04109
0.01185	3.04986
0.0119	3.05894
0.01195	3.06836
0.012	3.07842
0.01205	3.08848
0.0121	3.09919
0.01215	3.10957
0.0122	3.12061
0.01225	3.13132
0.0123	3.14203
0.01235	3.15241
0.0124	3.16312
0.01245	3.17351
0.0125	3.18422
0.01255	3.19363
0.0126	3.20369
0.01265	3.2131
0.0127	3.22186
0.01275	3.23063
0.0128	3.23874
0.01285	3.24685
0.0129	3.25399
0.01295	3.26113
0.013	3.26795
0.01305	3.27412
0.0131	3.28028
0.01315	3.2858
0.0132	3.29067
0.01325	3.29521
0.0133	3.29943
0.01335	3.30333
0.0134	3.30657
0.01345	3.30917
0.0135	3.31209
0.01355	3.31468
0.0136	3.31663
0.01365	3.31825
0.0137	3.31955
0.01375	3.32118
0.0138	3.32182
0.01385	3.32215
0.0139	3.3228
0.01395	3.3228
0.014	3.32312
0.01405	3.32312
0.0141	3.3228
0.01415	3.3228
0.0142	3.32247
0.01425	3.3215
0.0143	3.32118
0.01435	3.32053
0.0144	3.3202
0.01445	3.31923
0.0145	3.31858
0.01455	3.31825
0.0146	3.31663
0.01465	3.31566
0.0147	3.31436
0.01475	3.31339
0.0148	3.31209
0.01485	3.31111
0.0149	3.31047
0.01495	3.30917
0.015	3.30819
0.01505	3.3069
0.0151	3.30592
0.01515	3.30527
0.0152	3.30365
0.01525	3.30333
0.0153	3.30235
0.01535	3.3017
0.0154	3.30138
0.01545	3.30105
0.0155	3.3004
0.01555	3.3004
0.0156	3.3004
0.01565	3.30008
0.0157	3.3004
0.01575	3.30105
0.0158	3.30138
0.01585	3.3017
0.0159	3.3017
0.01595	3.30235
0.016	3.30365
0.01605	3.3043
0.0161	3.30495
0.01615	3.30592
0.0162	3.30722
0.01625	3.30819
0.0163	3.30917
0.01635	3.31047
0.0164	3.31144
0.01645	3.31274
0.0165	3.31404
0.01655	3.31566
0.0166	3.31663
0.01665	3.31793
0.0167	3.3189
0.01675	3.31988
0.0168	3.32085
0.01685	3.32182
0.0169	3.3228
0.01695	3.32345
0.017	3.32475
0.01705	3.32507
0.0171	3.32572
0.01715	3.32669
0.0172	3.32734
0.01725	3.32832
0.0173	3.32864
0.01735	3.32961
0.0174	3.32994
0.01745	3.33091
0.0175	3.33156
0.01755	3.33188
0.0176	3.33286
0.01765	3.33318
0.0177	3.33383
0.01775	3.33481
0.0178	3.33481
0.01785	3.3361
0.0179	3.33675
0.01795	3.33773
0.018	3.33838
0.01805	3.33902
0.0181	3.33967
0.01815	3.34032
0.0182	3.34097
0.01825	3.34227
0.0183	3.34292
0.01835	3.34357
0.0184	3.34454
0.01845	3.34584
0.0185	3.34681
0.01855	3.34746
0.0186	3.34876
0.01865	3.34941
0.0187	3.35038
0.01875	3.35168
0.0188	3.35266
0.01885	3.35395
0.0189	3.35558
0.01895	3.35623
0.019	3.3572
0.01905	3.35882
0.0191	3.36012
0.01915	3.36077
0.0192	3.36207
0.01925	3.36304
0.0193	3.36369
0.01935	3.36466
0.0194	3.36564
0.01945	3.36661
0.0195	3.36694
0.01955	3.36726
0.0196	3.36758
0.01965	3.36758
0.0197	3.36823
0.01975	3.36823
0.0198	3.36791
0.01985	3.36791
0.0199	3.36758
0.01995	3.36726
0.02	3.36726
0.02005	3.36694
0.0201	3.36661
0.02015	3.36564
0.0202	3.36531
0.02025	3.36499
0.0203	3.36466
0.02035	3.36369
0.0204	3.36304
0.02045	3.36239
0.0205	3.36239
0.02055	3.36142
0.0206	3.36109
0.02065	3.36044
0.0207	3.36012
0.02075	3.35947
0.0208	3.35915
0.02085	3.3585
0.0209	3.35817
0.02095	3.35817
0.021	3.35817
0.02105	3.35817
0.0211	3.3585
0.02115	3.35817
0.0212	3.35817
0.02125	3.3585
0.0213	3.3585
0.02135	3.35947
0.0214	3.35947
0.02145	3.3598
0.0215	3.36077
0.02155	3.36109
0.0216	3.36109
0.02165	3.36207
0.0217	3.36272
0.02175	3.36369
0.0218	3.36434
0.02185	3.36531
0.0219	3.36564
0.02195	3.36661
0.022	3.36758
0.02205	3.36791
0.0221	3.36953
0.02215	3.37051
0.0222	3.3718
0.02225	3.37245
0.0223	3.37408
0.02235	3.37537
0.0224	3.37667
0.02245	3.37765
0.0225	3.37894
0.02255	3.37992
0.0226	3.38122
0.02265	3.38251
0.0227	3.38349
0.02275	3.38446
0.0228	3.38511
0.02285	3.38576
0.0229	3.38673
0.02295	3.38738
0.023	3.38803
0.02305	3.389
0.0231	3.38933
0.02315	3.3903
0.0232	3.3903
0.02325	3.39063
0.0233	3.39095
0.02335	3.3916
0.0234	3.3916
0.02345	3.39193
0.0235	3.3916
0.02355	3.39193
0.0236	3.39225
0.02365	3.39193
0.0237	3.39257
0.02375	3.39257
0.0238	3.39257
0.02385	3.39257
0.0239	3.39257
0.02395	3.39322
0.024	3.39322
0.02405	3.3929
0.0241	3.39322
0.02415	3.39355
0.0242	3.3929
0.02425	3.3929
0.0243	3.3929
0.02435	3.3929
0.0244	3.39322
0.02445	3.3929
0.0245	3.3929
0.02455	3.3929
0.0246	3.39322
0.02465	3.3929
0.0247	3.39322
0.02475	3.39355
0.0248	3.39387
0.02485	3.39355
0.0249	3.3942
0.02495	3.39452
0.025	3.39485
0.02505	3.39517
0.0251	3.3955
0.02515	3.39647
0.0252	3.39712
0.02525	3.39712
0.0253	3.39809
0.02535	3.39874
0.0254	3.39939
0.02545	3.39971
0.0255	3.40069
0.02555	3.40166
0.0256	3.40199
0.02565	3.40296
0.0257	3.40361
0.02575	3.40458
0.0258	3.40523
0.02585	3.40588
0.0259	3.40685
0.02595	3.4075
0.026	3.40815
0.02605	3.40848
0.0261	3.4088
0.02615	3.4088
0.0262	3.40913
0.02625	3.40945
0.0263	3.4101
0.02635	3.41042
0.0264	3.4101
0.02645	3.4101
0.0265	3.41042
0.02655	3.41042
0.0266	3.4114
0.02665	3.41107
0.0267	3.4114
0.02675	3.41172
0.0268	3.41205
0.02685	3.41205
0.0269	3.4127
0.02695	3.41302
0.027	3.41367
0.02705	3.41335
0.0271	3.41399
0.02715	3.41399
0.0272	3.41464
0.02725	3.41497
0.0273	3.41562
0.02735	3.41562
0.0274	3.41594
0.02745	3.41659
0.0275	3.41627
0.02755	3.41692
0.0276	3.41724
0.02765	3.41789
0.0277	3.41854
0.02775	3.41919
0.0278	3.41919
0.02785	3.41984
0.0279	3.42081
0.02795	3.42146
0.028	3.42178
0.02805	3.42243
0.0281	3.42341
0.02815	3.42438
0.0282	3.42535
0.02825	3.42568
0.0283	3.42633
0.02835	3.42763
0.0284	3.4286
0.02845	3.42925
0.0285	3.43055
0.02855	3.43152
0.0286	3.43249
0.02865	3.43379
0.0287	3.43509
0.02875	3.43639
0.0288	3.43769
0.02885	3.43866
0.0289	3.44028
0.02895	3.44126
0.029	3.44255
0.02905	3.44353
0.0291	3.4445
0.02915	3.4458
0.0292	3.44677
0.02925	3.4471
0.0293	3.44807
0.02935	3.44905
0.0294	3.44937
0.02945	3.44969
0.0295	3.45034
0.02955	3.45099
0.0296	3.45164
0.02965	3.45164
0.0297	3.45229
0.02975	3.45229
0.0298	3.45262
0.02985	3.45294
0.0299	3.45326
0.02995	3.45391
0.03	3.45456
0.03005	3.45456
0.0301	3.45521
0.03015	3.45521
0.0302	3.45586
0.03025	3.45619
0.0303	3.45651
0.03035	3.45683
0.0304	3.45716
0.03045	3.45781
0.0305	3.45781
0.03055	3.45813
0.0306	3.45878
0.03065	3.45911
0.0307	3.45943
0.03075	3.45943
0.0308	3.4604
0.03085	3.46008
0.0309	3.4604
0.03095	3.46073
0.031	3.46105
0.03105	3.46073
0.0311	3.46138
0.03115	3.46105
0.0312	3.4617
0.03125	3.46203
0.0313	3.46268
0.03135	3.46268
0.0314	3.46333
0.03145	3.46397
0.0315	3.46495
0.03155	3.4656
0.0316	3.46625
0.03165	3.46657
0.0317	3.46754
0.03175	3.46754
0.0318	3.46884
0.03185	3.46949
0.0319	3.47047
0.03195	3.47111
0.032	3.47176
0.03205	3.47274
0.0321	3.47339
0.03215	3.47371
0.0322	3.47468
0.03225	3.47533
0.0323	3.47533
0.03235	3.47663
0.0324	3.47663
0.03245	3.47728
0.0325	3.47728
0.03255	3.47793
0.0326	3.47858
0.03265	3.47858
0.0327	3.47858
0.03275	3.4789
0.0328	3.47988
0.03285	3.4802
0.0329	3.4802
0.03295	3.48085
0.033	3.48085
0.03305	3.48118
0.0331	3.48182
0.03315	3.48215
0.0332	3.48215
0.03325	3.48247
0.0333	3.4828
0.03335	3.48312
0.0334	3.48345
0.03345	3.48345
0.0335	3.48377
0.03355	3.48474
0.0336	3.48507
0.03365	3.48507
0.0337	3.48637
0.03375	3.48669
0.0338	3.48734
0.03385	3.48799
0.0339	3.48896
0.03395	3.48961
0.034	3.49026
0.03405	3.49124
0.0341	3.49253
0.03415	3.49383
0.0342	3.49448
0.03425	3.49513
0.0343	3.4961
0.03435	3.49708
0.0344	3.49773
0.03445	3.4987
0.0345	3.50032
0.03455	3.50065
0.0346	3.50195
0.03465	3.50227
0.0347	3.50324
0.03475	3.50389
0.0348	3.50454
0.03485	3.50552
0.0349	3.50584
0.03495	3.50681
0.035	3.50714
0.03505	3.50779
0.0351	3.50811
0.03515	3.50844
0.0352	3.50876
0.03525	3.50844
0.0353	3.50844
0.03535	3.50876
0.0354	3.50876
0.03545	3.50876
0.0355	3.50844
0.03555	3.50844
0.0356	3.50811
0.03565	3.50811
0.0357	3.50779
0.03575	3.50746
0.0358	3.50746
0.03585	3.50746
0.0359	3.50746
0.03595	3.50746
0.036	3.50746
0.03605	3.50779
0.0361	3.50779
0.03615	3.50779
0.0362	3.50811
0.03625	3.50811
0.0363	3.50779
0.03635	3.50811
0.0364	3.50779
0.03645	3.50844
0.0365	3.50876
0.03655	3.50909
0.0366	3.50876
0.03665	3.50941
0.0367	3.50973
0.03675	3.51038
0.0368	3.51103
0.03685	3.51136
0.0369	3.51168
0.03695	3.51298
0.037	3.51363
0.03705	3.51428
0.0371	3.5146
0.03715	3.5159
0.0372	3.51655
0.03725	3.51752
0.0373	3.51817
0.03735	3.51915
0.0374	3.5198
0.03745	3.52044
0.0375	3.52142
0.03755	3.52239
0.0376	3.52304
0.03765	3.52369
0.0377	3.52434
0.03775	3.52531
0.0378	3.52661
0.03785	3.52694
0.0379	3.52856
0.03795	3.52921
0.038	3.52986
0.03805	3.53051
0.0381	3.53148
0.03815	3.53213
0.0382	3.5331
0.03825	3.53343
0.0383	3.5344
0.03835	3.53472
0.0384	3.5357
0.03845	3.5357
0.0385	3.53667
0.03855	3.537
0.0386	3.537
0.03865	3.537
0.0387	3.53765
0.03875	3.53765
0.0388	3.53732
0.03885	3.53732
0.0389	3.53765
0.03895	3.53765
0.039	3.53765
0.03905	3.53765
0.0391	3.53797
0.03915	3.53765
0.0392	3.53765
0.03925	3.53765
0.0393	3.53765
0.03935	3.53797
0.0394	3.53765
0.03945	3.53797
0.0395	3.53829
0.03955	3.53894
0.0396	3.53894
0.03965	3.53959
0.0397	3.53992
0.03975	3.54057
0.0398	3.54122
0.03985	3.54219
0.0399	3.54251
0.03995	3.54414
0.04	3.54479
0.04005	3.54511
0.0401	3.54576
0.04015	3.54673
0.0402	3.54738
0.04025	3.54803
0.0403	3.54868
0.04035	3.54965
0.0404	3.5503
0.04045	3.55095
0.0405	3.55095
0.04055	3.55193
0.0406	3.55225
0.04065	3.5529
0.0407	3.55355
0.04075	3.5542
0.0408	3.55452
0.04085	3.55485
0.0409	3.55582
0.04095	3.55582
0.041	3.55647
0.04105	3.55679
0.0411	3.55744
0.04115	3.55809
0.0412	3.55842
0.04125	3.55907
0.0413	3.55939
0.04135	3.56004
0.0414	3.56036
0.04145	3.56004
0.0415	3.56069
0.04155	3.56166
0.0416	3.56134
0.04165	3.56199
0.0417	3.56199
0.04175	3.56231
0.0418	3.56264
0.04185	3.56296
0.0419	3.56296
0.04195	3.56328
0.042	3.56426
0.04205	3.56393
0.0421	3.56426
0.04215	3.56458
0.0422	3.56491
0.04225	3.56491
0.0423	3.56491
0.04235	3.56491
0.0424	3.56523
0.04245	3.56523
0.0425	3.56556
0.04255	3.56588
0.0426	3.56556
0.04265	3.56588
0.0427	3.56653
0.04275	3.56653
0.0428	3.56653
0.04285	3.56685
0.0429	3.56685
0.04295	3.5675
0.043	3.56783
0.04305	3.5688
0.0431	3.56913
0.04315	3.56945
0.0432	3.5701
0.04325	3.57042
0.0433	3.57172
0.04335	3.57205
0.0434	3.57302
0.04345	3.57367
0.0435	3.57464
0.04355	3.57529
0.0436	3.57627
0.04365	3.57692
0.0437	3.57789
0.04375	3.57886
0.0438	3.57951
0.04385	3.58016
0.0439	3.58113
0.04395	3.58211
0.044	3.58243
0.04405	3.58341
0.0441	3.58406
0.04415	3.58438
0.0442	3.58535
0.04425	3.586
0.0443	3.58633
0.04435	3.5873
0.0444	3.58763
0.04445	3.58827
0.0445	3.58892
0.04455	3.58957
0.0446	3.59022
0.04465	3.5912
0.0447	3.59152
0.04475	3.59249
0.0448	3.59314
0.04485	3.59347
0.0449	3.59444
0.04495	3.59509
0.045	3.59541
0.04505	3.59639
0.0451	3.59671
0.04515	3.59704
0.0452	3.59769
0.04525	3.59834
0.0453	3.59834
0.04535	3.59898
0.0454	3.59931
0.04545	3.59963
0.0455	3.60028
0.04555	3.60028
0.0456	3.60028
0.04565	3.60061
0.0457	3.60061
0.04575	3.60061
0.0458	3.60093
0.04585	3.60126
0.0459	3.60158
0.04595	3.60191
0.046	3.60191
0.04605	3.60223
0.0461	3.60223
0.04615	3.60191
0.0462	3.60223
0.04625	3.60288
0.0463	3.60288
0.04635	3.6032
0.0464	3.60385
0.04645	3.60385
0.0465	3.60385
0.04655	3.6045
0.0466	3.60483
0.04665	3.60515
0.0467	3.6058
0.04675	3.60612
0.0468	3.60645
0.04685	3.6071
0.0469	3.60775
0.04695	3.6084
0.047	3.60905
0.04705	3.60937
0.0471	3.61034
0.04715	3.61132
0.0472	3.61197
0.04725	3.61326
0.0473	3.61391
0.04735	3.61489
0.0474	3.61619
0.04745	3.61716
0.0475	3.61813
0.04755	3.61943
0.0476	3.6204
0.04765	3.62203
0.0477	3.62268
0.04775	3.62365
0.0478	3.62527
0.04785	3.6269
0.0479	3.62787
0.04795	3.62917
0.048	3.63014
0.04805	3.63111
0.0481	3.63274
0.04815	3.63371
0.0482	3.63436
0.04825	3.63566
0.0483	3.63663
0.04835	3.63728
0.0484	3.63858
0.04845	3.63923
0.0485	3.64053
0.04855	3.64118
0.0486	3.64182
0.04865	3.64182
0.0487	3.64312
0.04875	3.64345
0.0488	3.64312
0.04885	3.6441
0.0489	3.64377
0.04895	3.6441
0.049	3.6441
0.04905	3.64474
0.0491	3.64442
0.04915	3.64474
0.0492	3.64474
0.04925	3.64474
0.0493	3.64442
0.04935	3.64442
0.0494	3.64442
0.04945	3.64474
0.0495	3.64474
0.04955	3.64442
0.0496	3.64507
0.04965	3.64507
0.0497	3.64507
0.04975	3.64572
0.0498	3.64604
0.04985	3.64637
0.0499	3.64637
0.04995	3.64669
0.05	3.64767
0.05005	3.64767
0.0501	3.64799
0.05015	3.64799
0.0502	3.64831
0.05025	3.64896
0.0503	3.64896
0.05035	3.64896
0.0504	3.64929
0.05045	3.64961
0.0505	3.65026
0.05055	3.65026
0.0506	3.65091
0.05065	3.65091
0.0507	3.65188
0.05075	3.65286
0.0508	3.65318
0.05085	3.65383
0.0509	3.65448
0.05095	3.65545
0.051	3.6561
0.05105	3.65675
0.0511	3.65805
0.05115	3.6587
0.0512	3.66
0.05125	3.66065
0.0513	3.6613
0.05135	3.66227
0.0514	3.66292
0.05145	3.66389
0.0515	3.66454
0.05155	3.66552
0.0516	3.66616
0.05165	3.66681
0.0517	3.66779
0.05175	3.66811
0.0518	3.66876
0.05185	3.66909
0.0519	3.67038
0.05195	3.67071
0.052	3.67136
0.05205	3.67168
0.0521	3.67233
0.05215	3.67233
0.0522	3.67298
0.05225	3.6733
0.0523	3.67395
0.05235	3.6746
0.0524	3.67525
0.05245	3.67558
0.0525	3.6759
0.05255	3.67623
0.0526	3.67687
0.05265	3.67752
0.0527	3.67752
0.05275	3.6785
0.0528	3.67915
0.05285	3.67915
0.0529	3.6798
0.05295	3.6798
0.053	3.68012
0.05305	3.68044
0.0531	3.68044
0.05315	3.68109
0.0532	3.68077
0.05325	3.68077
0.0533	3.68109
0.05335	3.68077
0.0534	3.68077
0.05345	3.68109
0.0535	3.68044
0.05355	3.68044
0.0536	3.68044
0.05365	3.68012
0.0537	3.68044
0.05375	3.68044
0.0538	3.68044
0.05385	3.68012
0.0539	3.68012
0.05395	3.68044
0.054	3.68077
0.05405	3.68077
0.0541	3.68109
0.05415	3.68174
0.0542	3.68239
0.05425	3.68304
0.0543	3.68401
0.05435	3.68466
0.0544	3.68531
0.05445	3.68629
0.0545	3.68758
0.05455	3.68856
0.0546	3.68953
0.05465	3.69051
0.0547	3.6918
0.05475	3.69213
0.0548	3.6931
0.05485	3.69408
0.0549	3.69472
0.05495	3.69537
0.055	3.69602
0.05505	3.69732
0.0551	3.69765
0.05515	3.69862
0.0552	3.69894
0.05525	3.69959
0.0553	3.70057
0.05535	3.70089
0.0554	3.70186
0.05545	3.70219
0.0555	3.70251
0.05555	3.70349
0.0556	3.70381
0.05565	3.70414
0.0557	3.70576
0.05575	3.70576
0.0558	3.70608
0.05585	3.70641
0.0559	3.70673
0.05595	3.70771
0.056	3.70836
0.05605	3.70836
0.0561	3.70868
0.05615	3.70933
0.0562	3.70965
0.05625	3.70998
0.0563	3.71063
0.05635	3.71095
0.0564	3.71128
0.05645	3.71128
0.0565	3.7116
0.05655	3.71193
0.0566	3.71225
0.05665	3.71225
0.0567	3.71257
0.05675	3.71257
0.0568	3.71225
0.05685	3.71225
0.0569	3.71257
0.05695	3.71225
0.057	3.71257
0.05705	3.71257
0.0571	3.71225
0.05715	3.71193
0.0572	3.71193
0.05725	3.71225
0.0573	3.71193
0.05735	3.71193
0.0574	3.71257
0.05745	3.7129
0.0575	3.7129
0.05755	3.71322
0.0576	3.7142
0.05765	3.71452
0.0577	3.71517
0.05775	3.71582
0.0578	3.71647
0.05785	3.71744
0.0579	3.71809
0.05795	3.71874
0.058	3.71971
0.05805	3.72069
0.0581	3.72166
0.05815	3.72231
0.0582	3.72328
0.05825	3.72426
0.0583	3.72523
0.05835	3.72588
0.0584	3.72653
0.05845	3.7275
0.0585	3.72783
0.05855	3.72848
0.0586	3.72945
0.05865	3.72978
0.0587	3.7301
0.05875	3.73107
0.0588	3.73172
0.05885	3.73172
0.0589	3.73237
0.05895	3.73302
0.059	3.73367
0.05905	3.73367
0.0591	3.73432
0.05915	3.73497
0.0592	3.73562
0.05925	3.73594
0.0593	3.73594
0.05935	3.73627
0.0594	3.73692
0.05945	3.73724
0.0595	3.73756
0.05955	3.73821
0.0596	3.73854
0.05965	3.73886
0.0597	3.73919
0.05975	3.73919
0.0598	3.73951
0.05985	3.74049
0.0599	3.74016
0.05995	3.74049
0.06	3.74081
0.06005	3.74081
0.0601	3.74113
0.06015	3.74081
0.0602	3.74113
0.06025	3.74146
0.0603	3.74146
0.06035	3.74146
0.0604	3.74178
0.06045	3.74178
0.0605	3.74178
0.06055	3.74211
0.0606	3.74243
0.06065	3.74276
0.0607	3.74276
0.06075	3.74308
0.0608	3.74341
0.06085	3.74373
0.0609	3.74406
0.06095	3.7447
0.061	3.74535
0.06105	3.74568
0.0611	3.746
0.06115	3.7473
0.0612	3.74763
0.06125	3.7486
0.0613	3.74925
0.06135	3.7499
0.0614	3.75087
0.06145	3.75217
0.0615	3.75314
0.06155	3.75379
0.0616	3.75412
0.06165	3.75574
0.0617	3.75671
0.06175	3.75801
0.0618	3.75866
0.06185	3.75963
0.0619	3.76061
0.06195	3.76126
0.062	3.76223
0.06205	3.7632
0.0621	3.76418
0.06215	3.76515
0.0622	3.76645
0.06225	3.7671
0.0623	3.76807
0.06235	3.76872
0.0624	3.76937
0.06245	3.77034
0.0625	3.77067
0.06255	3.77099
0.0626	3.77164
0.06265	3.77197
0.0627	3.77229
0.06275	3.77262
0.0628	3.77262
0.06285	3.77262
0.0629	3.77294
0.06295	3.77262
0.063	3.77326
0.06305	3.77262
0.0631	3.77229
0.06315	3.77197
0.0632	3.77197
0.06325	3.77229
0.0633	3.77197
0.06335	3.77164
0.0634	3.77164
0.06345	3.77132
0.0635	3.77099
0.06355	3.77099
0.0636	3.77132
0.06365	3.77099
0.0637	3.77067
0.06375	3.77099
0.0638	3.77132
0.06385	3.77132
0.0639	3.77164
0.06395	3.77229
0.064	3.77229
0.06405	3.77294
0.0641	3.77326
0.06415	3.77424
0.0642	3.77489
0.06425	3.77554
0.0643	3.77651
0.06435	3.77781
0.0644	3.77878
0.06445	3.77976
0.0645	3.78105
0.06455	3.78203
0.0646	3.78333
0.06465	3.7843
0.0647	3.7856
0.06475	3.78657
0.0648	3.78754
0.06485	3.78852
0.0649	3.78949
0.06495	3.79014
0.065	3.79047
0.06505	3.79047
0.0651	3.79144
0.06515	3.79209
0.0652	3.79274
0.06525	3.79274
0.0653	3.79339
0.06535	3.79339
0.0654	3.79404
0.06545	3.79436
0.0655	3.79468
0.06555	3.79533
0.0656	3.79566
0.06565	3.79598
0.0657	3.79631
0.06575	3.79696
0.0658	3.79728
0.06585	3.79761
0.0659	3.79761
0.06595	3.79793
0.066	3.79825
0.06605	3.79825
0.0661	3.79858
0.06615	3.7989
0.0662	3.79923
0.06625	3.79988
0.0663	3.79955
0.06635	3.79988
0.0664	3.80085
0.06645	3.80053
0.0665	3.80118
0.06655	3.80118
0.0666	3.80182
0.06665	3.80182
0.0667	3.80182
0.06675	3.80215
0.0668	3.80215
0.06685	3.80247
0.0669	3.80312
0.06695	3.80377
0.067	3.80377
0.06705	3.80442
0.0671	3.8041
0.06715	3.80507
0.0672	3.80507
0.06725	3.80572
0.0673	3.80604
0.06735	3.80702
0.0674	3.80767
0.06745	3.80799
0.0675	3.80832
0.06755	3.80929
0.0676	3.80994
0.06765	3.81091
0.0677	3.81156
0.06775	3.81221
0.0678	3.81318
0.06785	3.81416
0.0679	3.81448
0.06795	3.81513
0.068	3.81546
0.06805	3.8161
0.0681	3.81643
0.06815	3.8174
0.0682	3.81773
0.06825	3.81773
0.0683	3.81773
0.06835	3.81838
0.0684	3.81838
0.06845	3.81838
0.0685	3.8187
0.06855	3.8187
0.0686	3.81838
0.06865	3.8187
0.0687	3.81903
0.06875	3.81935
0.0688	3.81967
0.06885	3.81935
0.0689	3.82032
0.06895	3.82032
0.069	3.82065
0.06905	3.8213
0.0691	3.82162
0.06915	3.82227
0.0692	3.82259
0.06925	3.82324
0.0693	3.82389
0.06935	3.82454
0.0694	3.82519
0.06945	3.82584
0.0695	3.82649
0.06955	3.82746
0.0696	3.82779
0.06965	3.82876
0.0697	3.82973
0.06975	3.83038
0.0698	3.83071
0.06985	3.83201
0.0699	3.83266
0.06995	3.83298
0.07	3.8333
0.07005	3.8346
0.0701	3.83525
0.07015	3.8359
0.0702	3.83687
0.07025	3.83752
0.0703	3.83817
0.07035	3.83915
0.0704	3.83915
0.07045	3.8398
0.0705	3.84012
0.07055	3.84109
0.0706	3.84109
0.07065	3.84109
0.0707	3.84142
0.07075	3.84142
0.0708	3.84109
0.07085	3.84109
0.0709	3.84109
0.07095	3.84109
0.071	3.84109
0.07105	3.84044
0.0711	3.84012
0.07115	3.84012
0.0712	3.8398
0.07125	3.83947
0.0713	3.83947
0.07135	3.83915
0.0714	3.83882
0.07145	3.83882
0.0715	3.83882
0.07155	3.83817
0.0716	3.83785
0.07165	3.83752
0.0717	3.83785
0.07175	3.8372
0.0718	3.83687
0.07185	3.8372
0.0719	3.83687
0.07195	3.83655
0.072	3.83623
0.07205	3.83623
0.0721	3.8359
0.07215	3.83623
0.0722	3.83623
0.07225	3.83655
0.0723	3.83623
0.07235	3.83687
0.0724	3.83687
0.07245	3.8372
0.0725	3.83752
0.07255	3.83785
0.0726	3.8385
0.07265	3.83915
0.0727	3.8398
0.07275	3.84044
0.0728	3.84109
0.07285	3.84207
0.0729	3.84304
0.07295	3.84304
0.073	3.84434
0.07305	3.84531
0.0731	3.84596
0.07315	3.84726
0.0732	3.84823
0.07325	3.84953
0.0733	3.84986
0.07335	3.85115
0.0734	3.85213
0.07345	3.85278
0.0735	3.85343
0.07355	3.8544
0.0736	3.85537
0.07365	3.85602
0.0737	3.857
0.07375	3.85765
0.0738	3.85829
0.07385	3.85862
0.0739	3.85959
0.07395	3.85927
0.074	3.86024
0.07405	3.86057
0.0741	3.86154
0.07415	3.86186
0.0742	3.86186
0.07425	3.86284
0.0743	3.86284
0.07435	3.86381
0.0744	3.86381
0.07445	3.86446
0.0745	3.86479
0.07455	3.86543
0.0746	3.86576
0.07465	3.86608
0.0747	3.86673
0.07475	3.86706
0.0748	3.86706
0.07485	3.86771
0.0749	3.86803
0.07495	3.86771
0.075	3.869
0.07505	3.86868
0.0751	3.869
0.07515	3.86868
0.0752	3.86933
0.07525	3.86965
0.0753	3.86965
0.07535	3.86998
0.0754	3.87063
0.07545	3.87128
0.0755	3.87128
0.07555	3.8716
0.0756	3.87225
0.07565	3.87225
0.0757	3.87322
0.07575	3.87387
0.0758	3.87452
0.07585	3.87517
0.0759	3.87582
0.07595	3.87647
0.076	3.87712
0.07605	3.87809
0.0761	3.87874
0.07615	3.87971
0.0762	3.88004
0.07625	3.88069
0.0763	3.88134
0.07635	3.88231
0.0764	3.88296
0.07645	3.88361
0.0765	3.88458
0.07655	3.88523
0.0766	3.88653
0.07665	3.88653
0.0767	3.88783
0.07675	3.88815
0.0768	3.88945
0.07685	3.88978
0.0769	3.89075
0.07695	3.89107
0.077	3.89172
0.07705	3.89205
0.0771	3.8927
0.07715	3.89302
0.0772	3.89335
0.07725	3.89399
0.0773	3.89464
0.07735	3.89464
0.0774	3.89529
0.07745	3.89594
0.0775	3.89659
0.07755	3.89692
0.0776	3.89659
0.07765	3.89724
0.0777	3.89724
0.07775	3.89789
0.0778	3.89821
0.07785	3.89821
0.0779	3.89854
0.07795	3.89919
0.078	3.89951
0.07805	3.89951
0.0781	3.90016
0.07815	3.90016
0.0782	3.90081
0.07825	3.90178
0.0783	3.90211
0.07835	3.90276
0.0784	3.90276
0.07845	3.90341
0.0785	3.90406
0.07855	3.9047
0.0786	3.90535
0.07865	3.90535
0.0787	3.906
0.07875	3.90665
0.0788	3.90698
0.07885	3.90698
0.0789	3.90763
0.07895	3.90763
0.079	3.90827
0.07905	3.9086
0.0791	3.90892
0.07915	3.90892
0.0792	3.90957
0.07925	3.90925
0.0793	3.90957
0.07935	3.9099
0.0794	3.9099
0.07945	3.90957
0.0795	3.90957
0.07955	3.90957
0.0796	3.9086
0.07965	3.9086
0.0797	3.9086
0.07975	3.90795
0.0798	3.90795
0.07985	3.90763
0.0799	3.90763
0.07995	3.90795
0.08	3.9073
0.08005	3.90763
0.0801	3.90763
0.08015	3.90763
0.0802	3.9073
0.08025	3.90795
0.0803	3.90795
0.08035	3.90827
0.0804	3.90795
0.08045	3.90827
0.0805	3.90795
0.08055	3.9086
0.0806	3.90827
0.08065	3.90827
0.0807	3.90827
0.08075	3.90795
0.0808	3.90827
0.08085	3.90795
0.0809	3.90795
0.08095	3.90763
0.081	3.90795
0.08105	3.90827
0.0811	3.90763
0.08115	3.90827
0.0812	3.9086
0.08125	3.90892
0.0813	3.90892
0.08135	3.90925
0.0814	3.9099
0.08145	3.9099
0.0815	3.91055
0.08155	3.91087
0.0816	3.91152
0.08165	3.91184
0.0817	3.91249
0.08175	3.91282
0.0818	3.91314
0.08185	3.91347
0.0819	3.91444
0.08195	3.91477
0.082	3.91541
0.08205	3.91606
0.0821	3.91639
0.08215	3.91704
0.0822	3.91736
0.08225	3.91769
0.0823	3.91801
0.08235	3.91834
0.0824	3.91931
0.08245	3.91963
0.0825	3.92028
0.08255	3.92093
0.0826	3.92158
0.08265	3.92223
0.0827	3.92255
0.08275	3.9232
0.0828	3.92385
0.08285	3.9245
0.0829	3.92548
0.08295	3.92612
0.083	3.92677
0.08305	3.92742
0.0831	3.92807
0.08315	3.92807
0.0832	3.92872
0.08325	3.92937
0.0833	3.93002
0.08335	3.93034
0.0834	3.93099
0.08345	3.93099
0.0835	3.93197
0.08355	3.93164
0.0836	3.93229
0.08365	3.93229
0.0837	3.93262
0.08375	3.93294
0.0838	3.93359
0.08385	3.93359
0.0839	3.93391
0.08395	3.93391
0.084	3.93424
0.08405	3.93489
0.0841	3.93521
0.08415	3.93554
0.0842	3.93586
0.08425	3.93651
0.0843	3.93683
0.08435	3.93748
0.0844	3.93748
0.08445	3.93878
0.0845	3.93943
0.08455	3.94008
0.0846	3.94073
0.08465	3.94138
0.0847	3.94203
0.08475	3.943
0.0848	3.94365
0.08485	3.9443
0.0849	3.94462
0.08495	3.94495
0.085	3.9456
0.08505	3.94592
0.0851	3.94657
0.08515	3.94625
0.0852	3.94657
0.08525	3.9469
0.0853	3.9469
0.08535	3.9469
0.0854	3.94722
0.08545	3.94722
0.0855	3.94754
0.08555	3.94754
0.0856	3.94787
0.08565	3.94819
0.0857	3.94852
0.08575	3.94884
0.0858	3.94917
0.08585	3.95014
0.0859	3.95014
0.08595	3.95111
0.086	3.95144
0.08605	3.95209
0.0861	3.95339
0.08615	3.95404
0.0862	3.95468
0.08625	3.95533
0.0863	3.95663
0.08635	3.95663
0.0864	3.95761
0.08645	3.95858
0.0865	3.95923
0.08655	3.96053
0.0866	3.96085
0.08665	3.96182
0.0867	3.96247
0.08675	3.96312
0.0868	3.96377
0.08685	3.96442
0.0869	3.96539
0.08695	3.96572
0.087	3.96637
0.08705	3.96669
0.0871	3.96734
0.08715	3.96767
0.0872	3.96864
0.08725	3.96864
0.0873	3.96896
0.08735	3.96896
0.0874	3.96929
0.08745	3.96929
0.0875	3.96961
0.08755	3.96994
0.0876	3.97026
0.08765	3.97026
0.0877	3.97091
0.08775	3.97124
0.0878	3.97156
0.08785	3.97189
0.0879	3.97221
0.08795	3.97286
0.088	3.97383
0.08805	3.97416
0.0881	3.97481
0.08815	3.97513
0.0882	3.97578
0.08825	3.97643
0.0883	3.97675
0.08835	3.9774
0.0884	3.9774
0.08845	3.97805
0.0885	3.97805
0.08855	3.97838
0.0886	3.9787
0.08865	3.9787
0.0887	3.97903
0.08875	3.97903
0.0888	3.97935
0.08885	3.9787
0.0889	3.9787
0.08895	3.97838
0.089	3.97805
0.08905	3.97805
0.0891	3.97773
0.08915	3.9774
0.0892	3.9774
0.08925	3.97675
0.0893	3.97643
0.08935	3.97708
0.0894	3.97675
0.08945	3.9761
0.0895	3.97675
0.08955	3.97643
0.0896	3.97643
0.08965	3.97675
0.0897	3.97675
0.08975	3.97675
0.0898	3.97708
0.08985	3.9774
0.0899	3.97805
0.08995	3.97838
0.09	3.9787
0.09005	3.97903
0.0901	3.97967
0.09015	3.98
0.0902	3.98032
0.09025	3.98097
0.0903	3.98162
0.09035	3.98195
0.0904	3.98227
0.09045	3.98292
0.0905	3.9826
0.09055	3.98324
0.0906	3.98357
0.09065	3.98357
0.0907	3.98389
0.09075	3.98422
0.0908	3.98357
0.09085	3.98454
0.0909	3.98454
0.09095	3.98487
0.091	3.98487
0.09105	3.98487
0.0911	3.98519
0.09115	3.98487
0.0912	3.98552
0.09125	3.98552
0.0913	3.98617
0.09135	3.98617
0.0914	3.98617
0.09145	3.98681
0.0915	3.98681
0.09155	3.98714
0.0916	3.98681
0.09165	3.98779
0.0917	3.98746
0.09175	3.98811
0.0918	3.98844
0.09185	3.98876
0.0919	3.98909
0.09195	3.98941
0.092	3.98974
0.09205	3.98941
0.0921	3.99006
0.09215	3.98974
0.0922	3.99006
0.09225	3.99038
0.0923	3.99006
0.09235	3.99006
0.0924	3.99006
0.09245	3.99006
0.0925	3.99006
0.09255	3.99006
0.0926	3.99006
0.09265	3.99006
0.0927	3.99038
0.09275	3.99071
0.0928	3.99071
0.09285	3.99103
0.0929	3.99103
0.09295	3.99136
0.093	3.99168
0.09305	3.99201
0.0931	3.99168
0.09315	3.99233
0.0932	3.99233
0.09325	3.99298
0.0933	3.99331
0.09335	3.99363
0.0934	3.99428
0.09345	3.9946
0.0935	3.99525
0.09355	3.9959
0.0936	3.99655
0.09365	3.99688
0.0937	3.99817
0.09375	3.99882
0.0938	3.99947
0.09385	4.00045
0.0939	4.00109
0.09395	4.00174
0.094	4.00272
0.09405	4.00369
0.0941	4.00402
0.09415	4.00499
0.0942	4.00564
0.09425	4.00596
0.0943	4.00726
0.09435	4.00791
0.0944	4.00791
0.09445	4.00888
0.0945	4.00888
0.09455	4.00953
0.0946	4.01051
0.09465	4.01116
0.0947	4.01213
0.09475	4.01278
0.0948	4.01375
0.09485	4.01472
0.0949	4.0157
0.09495	4.01635
0.095	4.01732
0.09505	4.01829
0.0951	4.01894
0.09515	4.01992
0.0952	4.02057
0.09525	4.02154
0.0953	4.02186
0.09535	4.02251
0.0954	4.02316
0.09545	4.02381
0.0955	4.02446
0.09555	4.02479
0.0956	4.02543
0.09565	4.02608
0.0957	4.02641
0.09575	4.02738
0.0958	4.02771
0.09585	4.02803
0.0959	4.02803
0.09595	4.029
0.096	4.02933
0.09605	4.02965
0.0961	4.02998
0.09615	4.03063
0.0962	4.03095
0.09625	4.03063
0.0963	4.03128
0.09635	4.03128
0.0964	4.03193
0.09645	4.03193
0.0965	4.03193
0.09655	4.03193
0.0966	4.03225
0.09665	4.03193
0.0967	4.0316
0.09675	4.0316
0.0968	4.0316
0.09685	4.03095
0.0969	4.03063
0.09695	4.0303
0.097	4.02998
0.09705	4.0303
0.0971	4.02965
0.09715	4.02868
0.0972	4.02836
0.09725	4.02836
0.0973	4.02771
0.09735	4.02738
0.0974	4.02738
0.09745	4.02673
0.0975	4.02641
0.09755	4.02608
0.0976	4.02608
0.09765	4.02576
0.0977	4.02576
0.09775	4.02608
0.0978	4.02543
0.09785	4.02576
0.0979	4.02641
0.09795	4.02673
0.098	4.02706
0.09805	4.02803
0.0981	4.02803
0.09815	4.02933
0.0982	4.02998
0.09825	4.03095
0.0983	4.03193
0.09835	4.0329
0.0984	4.03355
0.09845	4.03517
0.0985	4.0355
0.09855	4.03679
0.0986	4.03777
0.09865	4.03907
0.0987	4.04004
0.09875	4.04101
0.0988	4.04199
0.09885	4.04296
0.0989	4.04393
0.09895	4.04458
0.099	4.04556
0.09905	4.04653
[truncated: 5,812 more rows]
