# Supplementary material for: An evolutionarily conserved glycine-tyrosine motif forms a folding core in outer membrane proteins
Source: PLoS One. 2017 Aug 3;12(8):e0182016. doi: 10.1371/journal.pone.0182016 (PMC5542473; doi:10.1371/journal.pone.0182016)
Supplement: S1 File — (ZIP) [file pone.0182016.s001.zip › OmpX stopflow RAW data/OmpX WT 4/ompx_wt_ch1_031.bka]

BIO-KINE ASCII FILE
_COMMENT	External device
_COMMENT	Kinetics measurement
_COMMENT	Y Unit : Volt, X Unit : s
_COMMENT	Timebase 1 = .00005 s 5001 pts
_COMMENT	Timebase 2 = .001 s 2749 pts
_COMMENT	Timebase 3 = .5 s 44 pts
_SFM	SFM-300 /S Advanced mode
_SFM	Ratio : S1: 950, S2: 950, S3: 100
_SFM	Content : S1: , S2: , S3:
_SFM	Concentration : S1: , S2: , S3:
_SFM	Total volume : 422 �l Flow : 14 mL/s
_SFM	Acquisition start : 10 ms before stop
_SFM	cuve=FC-08, s1=10 ml , s2=10 ml , s3=1.9 ml
_UNITX	s
_UNITY	Volt
_DELTAX	0
_DATA
1e-300	2.46341
5e-5	2.48548
1e-4	2.50722
1.5e-4	2.52994
2e-4	2.55201
2.5e-4	2.5744
3e-4	2.59647
3.5e-4	2.61886
4e-4	2.64093
4.5e-4	2.66235
5e-4	2.6841
5.5e-4	2.70487
6e-4	2.72499
6.5e-4	2.74479
7e-4	2.76426
7.5e-4	2.78373
8e-4	2.80191
8.5e-4	2.81943
9e-4	2.83631
9.5e-4	2.85318
0.001	2.86909
0.00105	2.88402
0.0011	2.89797
0.00115	2.91193
0.0012	2.92491
0.00125	2.93692
0.0013	2.94795
0.00135	2.95801
0.0014	2.96742
0.00145	2.97586
0.0015	2.98333
0.00155	2.99014
0.0016	2.99598
0.00165	3.00085
0.0017	3.00442
0.00175	3.00637
0.0018	3.00832
0.00185	3.00864
0.0019	3.00864
0.00195	3.00702
0.002	3.0041
0.00205	3.00085
0.0021	2.99631
0.00215	2.99079
0.0022	2.98462
0.00225	2.97683
0.0023	2.96937
0.00235	2.96028
0.0024	2.95055
0.00245	2.93984
0.0025	2.92848
0.00255	2.91679
0.0026	2.90446
0.00265	2.89148
0.0027	2.8772
0.00275	2.86324
0.0028	2.84832
0.00285	2.83371
0.0029	2.81846
0.00295	2.80223
0.003	2.78698
0.00305	2.77075
0.0031	2.75452
0.00315	2.7383
0.0032	2.72207
0.00325	2.70584
0.0033	2.68994
0.00335	2.67371
0.0034	2.65813
0.00345	2.6432
0.0035	2.62795
0.00355	2.614
0.0036	2.60004
0.00365	2.58673
0.0037	2.5744
0.00375	2.56207
0.0038	2.55038
0.00385	2.54
0.0039	2.52994
0.00395	2.52085
0.004	2.51274
0.00405	2.50527
0.0041	2.49846
0.00415	2.49262
0.0042	2.48775
0.00425	2.48385
0.0043	2.48028
0.00435	2.47801
0.0044	2.47606
0.00445	2.47542
0.0045	2.47477
0.00455	2.47542
0.0046	2.47639
0.00465	2.47866
0.0047	2.48093
0.00475	2.4845
0.0048	2.48807
0.00485	2.49359
0.0049	2.49976
0.00495	2.50592
0.005	2.51339
0.00505	2.52215
0.0051	2.53124
0.00515	2.5413
0.0052	2.55201
0.00525	2.56369
0.0053	2.57635
0.00535	2.58933
0.0054	2.60264
0.00545	2.61659
0.0055	2.63152
0.00555	2.64613
0.0056	2.66105
0.00565	2.67631
0.0057	2.69156
0.00575	2.70681
0.0058	2.72207
0.00585	2.73797
0.0059	2.7529
0.00595	2.76783
0.006	2.78211
0.00605	2.79671
0.0061	2.81099
0.00615	2.8243
0.0062	2.83825
0.00625	2.85091
0.0063	2.86422
0.00635	2.87623
0.0064	2.88856
0.00645	2.90089
0.0065	2.9129
0.00655	2.92458
0.0066	2.93659
0.00665	2.94795
0.0067	2.95963
0.00675	2.97164
0.0068	2.98235
0.00685	2.99404
0.0069	3.00442
0.00695	3.01481
0.007	3.02519
0.00705	3.03428
0.0071	3.04337
0.00715	3.05148
0.0072	3.05894
0.00725	3.06479
0.0073	3.06998
0.00735	3.07452
0.0074	3.07777
0.00745	3.08036
0.0075	3.08166
0.00755	3.08166
0.0076	3.08036
0.00765	3.07907
0.0077	3.07647
0.00775	3.07322
0.0078	3.06933
0.00785	3.06479
0.0079	3.05927
0.00795	3.05278
0.008	3.04694
0.00805	3.03947
0.0081	3.03233
0.00815	3.02422
0.0082	3.01546
0.00825	3.00669
0.0083	2.99728
0.00835	2.98754
0.0084	2.97748
0.00845	2.96677
0.0085	2.95671
0.00855	2.946
0.0086	2.93497
0.00865	2.92426
0.0087	2.91322
0.00875	2.90251
0.0088	2.89148
0.00885	2.88077
0.0089	2.86974
0.00895	2.85903
0.009	2.84864
0.00905	2.83825
0.0091	2.82787
0.00915	2.81813
0.0092	2.80905
0.00925	2.79931
0.0093	2.79055
0.00935	2.78178
0.0094	2.77432
0.00945	2.76653
0.0095	2.75842
0.00955	2.75128
0.0096	2.74446
0.00965	2.73797
0.0097	2.73116
0.00975	2.72564
0.0098	2.71947
0.00985	2.71428
0.0099	2.70909
0.00995	2.70422
0.01	2.69967
0.01005	2.69513
0.0101	2.69124
0.01015	2.68767
0.0102	2.68475
0.01025	2.6815
0.0103	2.6789
0.01035	2.67728
0.0104	2.67533
0.01045	2.67404
0.0105	2.67306
0.01055	2.67209
0.0106	2.67176
0.01065	2.67209
0.0107	2.67209
0.01075	2.67241
0.0108	2.67306
0.01085	2.67404
0.0109	2.67501
0.01095	2.67631
0.011	2.67793
0.01105	2.67955
0.0111	2.68215
0.01115	2.6841
0.0112	2.68702
0.01125	2.69059
0.0113	2.69351
0.01135	2.6974
0.0114	2.70195
0.01145	2.70584
0.0115	2.71038
0.01155	2.71623
0.0116	2.72174
0.01165	2.72726
0.0117	2.7331
0.01175	2.73959
0.0118	2.74641
0.01185	2.75258
0.0119	2.75939
0.01195	2.76653
0.012	2.77367
0.01205	2.78081
0.0121	2.78828
0.01215	2.79574
0.0122	2.80288
0.01225	2.81034
0.0123	2.81748
0.01235	2.82462
0.0124	2.83176
0.01245	2.8389
0.0125	2.84572
0.01255	2.85189
0.0126	2.8587
0.01265	2.86454
0.0127	2.87071
0.01275	2.87623
0.0128	2.88174
0.01285	2.88694
0.0129	2.89148
0.01295	2.8957
0.013	2.89959
0.01305	2.90316
0.0131	2.90673
0.01315	2.90933
0.0132	2.91193
0.01325	2.9142
0.0133	2.91615
0.01335	2.91842
0.0134	2.91971
0.01345	2.92134
0.0135	2.92264
0.01355	2.92328
0.0136	2.92426
0.01365	2.92426
0.0137	2.92523
0.01375	2.92523
0.0138	2.92556
0.01385	2.92556
0.0139	2.92588
0.01395	2.92556
0.014	2.92588
0.01405	2.92491
0.0141	2.92491
0.01415	2.92491
0.0142	2.92426
0.01425	2.92361
0.0143	2.92361
0.01435	2.92328
0.0144	2.92264
0.01445	2.92231
0.0145	2.92199
0.01455	2.92166
0.0146	2.92134
0.01465	2.92069
0.0147	2.92069
0.01475	2.92004
0.0148	2.92036
0.01485	2.92004
0.0149	2.91971
0.01495	2.92036
0.015	2.92004
0.01505	2.92004
0.0151	2.92036
0.01515	2.92036
0.0152	2.92069
0.01525	2.92101
0.0153	2.92166
0.01535	2.92134
0.0154	2.92199
0.01545	2.92166
0.0155	2.92199
0.01555	2.92231
0.0156	2.92264
0.01565	2.92264
0.0157	2.92296
0.01575	2.92328
0.0158	2.92328
0.01585	2.92328
0.0159	2.92361
0.01595	2.92426
0.016	2.92426
0.01605	2.92393
0.0161	2.92426
0.01615	2.92458
0.0162	2.92426
0.01625	2.92458
0.0163	2.92458
0.01635	2.92523
0.0164	2.92523
0.01645	2.92523
0.0165	2.92523
0.01655	2.92588
0.0166	2.92556
0.01665	2.92621
0.0167	2.92621
0.01675	2.92621
0.0168	2.92653
0.01685	2.92718
0.0169	2.92718
0.01695	2.92718
0.017	2.9275
0.01705	2.92848
0.0171	2.92848
0.01715	2.92848
0.0172	2.92945
0.01725	2.92945
0.0173	2.9301
0.01735	2.93075
0.0174	2.93107
0.01745	2.9314
0.0175	2.93205
0.01755	2.93335
0.0176	2.93302
0.01765	2.93432
0.0177	2.93497
0.01775	2.93529
0.0178	2.93627
0.01785	2.93692
0.0179	2.93756
0.01795	2.93821
0.018	2.93886
0.01805	2.93951
0.0181	2.93984
0.01815	2.94016
0.0182	2.94081
0.01825	2.94178
0.0183	2.94178
0.01835	2.94178
0.0184	2.94276
0.01845	2.94243
0.0185	2.94373
0.01855	2.94373
0.0186	2.94438
0.01865	2.94503
0.0187	2.94568
0.01875	2.946
0.0188	2.94665
0.01885	2.94698
0.0189	2.94795
0.01895	2.9486
0.019	2.94892
0.01905	2.94925
0.0191	2.95022
0.01915	2.95087
0.0192	2.95152
0.01925	2.95184
0.0193	2.95249
0.01935	2.95314
0.0194	2.95347
0.01945	2.95347
0.0195	2.95412
0.01955	2.95412
0.0196	2.95412
0.01965	2.95444
0.0197	2.95477
0.01975	2.95509
0.0198	2.95541
0.01985	2.95541
0.0199	2.95509
0.01995	2.95574
0.02	2.95574
0.02005	2.95606
0.0201	2.95671
0.02015	2.95704
0.0202	2.95704
0.02025	2.95801
0.0203	2.95801
0.02035	2.95834
0.0204	2.95866
0.02045	2.95898
0.0205	2.95931
0.02055	2.95996
0.0206	2.96028
0.02065	2.96061
0.0207	2.96126
0.02075	2.96158
0.0208	2.96223
0.02085	2.96191
0.0209	2.96288
0.02095	2.96353
0.021	2.9632
0.02105	2.96385
0.0211	2.9645
0.02115	2.96483
0.0212	2.96515
0.02125	2.96548
0.0213	2.96548
0.02135	2.96612
0.0214	2.9658
0.02145	2.9658
0.0215	2.96645
0.02155	2.9658
0.0216	2.96645
0.02165	2.96677
0.0217	2.96612
0.02175	2.96645
0.0218	2.96677
0.02185	2.9658
0.0219	2.96645
0.02195	2.96645
0.022	2.96645
0.02205	2.96677
0.0221	2.9671
0.02215	2.9671
0.0222	2.96775
0.02225	2.96775
0.0223	2.9684
0.02235	2.96905
0.0224	2.96905
0.02245	2.97002
0.0225	2.97002
0.02255	2.97099
0.0226	2.97132
0.02265	2.97229
0.0227	2.97229
0.02275	2.97294
0.0228	2.97294
0.02285	2.97326
0.0229	2.97294
0.02295	2.97391
0.023	2.97391
0.02305	2.97424
0.0231	2.97456
0.02315	2.97489
0.0232	2.97489
0.02325	2.97489
0.0233	2.97521
0.02335	2.97586
0.0234	2.97619
0.02345	2.97716
0.0235	2.97716
0.02355	2.97748
0.0236	2.97781
0.02365	2.97846
0.0237	2.97943
0.02375	2.98008
0.0238	2.98105
0.02385	2.98138
0.0239	2.9817
0.02395	2.983
0.024	2.98397
0.02405	2.98495
0.0241	2.9856
0.02415	2.98657
0.0242	2.98722
0.02425	2.98819
0.0243	2.98884
0.02435	2.98949
0.0244	2.99014
0.02445	2.99079
0.0245	2.99209
0.02455	2.99274
0.0246	2.99371
0.02465	2.99468
0.0247	2.99533
0.02475	2.99631
0.0248	2.99761
0.02485	2.99858
0.0249	2.99955
0.02495	3.0002
0.025	3.00118
0.02505	3.00215
0.0251	3.0028
0.02515	3.00345
0.0252	3.00442
0.02525	3.00475
0.0253	3.00572
0.02535	3.00572
0.0254	3.00669
0.02545	3.00669
0.0255	3.00702
0.02555	3.00702
0.0256	3.00734
0.02565	3.00702
0.0257	3.00669
0.02575	3.00669
0.0258	3.00604
0.02585	3.00572
0.0259	3.00507
0.02595	3.00475
0.026	3.00377
0.02605	3.00345
0.0261	3.0028
0.02615	3.00215
0.0262	3.00085
0.02625	3.00085
0.0263	3.0002
0.02635	2.99923
0.0264	2.99793
0.02645	2.99793
0.0265	2.99728
0.02655	2.99663
0.0266	2.99598
0.02665	2.99533
0.0267	2.99501
0.02675	2.99436
0.0268	2.99404
0.02685	2.99436
0.0269	2.99339
0.02695	2.99306
0.027	2.99306
0.02705	2.99306
0.0271	2.99274
0.02715	2.99339
0.0272	2.99339
0.02725	2.99371
0.0273	2.99436
0.02735	2.99468
0.0274	2.99533
0.02745	2.99533
0.0275	2.99631
0.02755	2.99696
0.0276	2.99728
0.02765	2.99793
0.0277	2.99858
0.02775	2.99955
0.0278	2.99988
0.02785	3.00118
0.0279	3.0015
0.02795	3.00182
0.028	3.0028
0.02805	3.0041
0.0281	3.00442
0.02815	3.00507
0.0282	3.00539
0.02825	3.00637
0.0283	3.00702
0.02835	3.00767
0.0284	3.00864
0.02845	3.00929
0.0285	3.00994
0.02855	3.01059
0.0286	3.01124
0.02865	3.01156
0.0287	3.01189
0.02875	3.01286
0.0288	3.01318
0.02885	3.01383
0.0289	3.01416
0.02895	3.01448
0.029	3.01546
0.02905	3.01578
0.0291	3.0161
0.02915	3.01708
0.0292	3.01773
0.02925	3.01805
0.0293	3.01838
0.02935	3.01903
0.0294	3.01935
0.02945	3.02
0.0295	3.02032
0.02955	3.02065
0.0296	3.0213
0.02965	3.0213
0.0297	3.02195
0.02975	3.0226
0.0298	3.02292
0.02985	3.02324
0.0299	3.02389
0.02995	3.02422
0.03	3.02454
0.03005	3.02454
0.0301	3.02454
0.03015	3.02487
0.0302	3.02487
0.03025	3.02519
0.0303	3.02519
0.03035	3.02584
0.0304	3.02584
0.03045	3.02584
0.0305	3.02617
0.03055	3.02649
0.0306	3.02584
0.03065	3.02681
0.0307	3.02681
0.03075	3.02779
0.0308	3.02779
0.03085	3.02844
0.0309	3.02909
0.03095	3.02941
0.031	3.03038
0.03105	3.03071
0.0311	3.03136
0.03115	3.03233
0.0312	3.03331
0.03125	3.03428
0.0313	3.03493
0.03135	3.03558
0.0314	3.03655
0.03145	3.03752
0.0315	3.03882
0.03155	3.03947
0.0316	3.04012
0.03165	3.04109
0.0317	3.04207
0.03175	3.04337
0.0318	3.04402
0.03185	3.04499
0.0319	3.04596
0.03195	3.04661
0.032	3.04759
0.03205	3.04823
0.0321	3.04921
0.03215	3.04986
0.0322	3.05051
0.03225	3.05148
0.0323	3.0518
0.03235	3.05278
0.0324	3.05343
0.03245	3.05408
0.0325	3.05375
0.03255	3.05408
0.0326	3.0544
0.03265	3.05472
0.0327	3.05472
0.03275	3.05472
0.0328	3.05472
0.03285	3.05472
0.0329	3.05505
0.03295	3.05472
0.033	3.0544
0.03305	3.05472
0.0331	3.05472
0.03315	3.05472
0.0332	3.05472
0.03325	3.05472
0.0333	3.05472
0.03335	3.0544
0.0334	3.05408
0.03345	3.05408
0.0335	3.05408
0.03355	3.0544
0.0336	3.0544
0.03365	3.05375
0.0337	3.05375
0.03375	3.05408
0.0338	3.05375
0.03385	3.05408
0.0339	3.05472
0.03395	3.0544
0.034	3.0544
0.03405	3.0544
0.0341	3.05472
0.03415	3.05505
0.0342	3.05505
0.03425	3.0557
0.0343	3.05602
0.03435	3.05635
0.0344	3.057
0.03445	3.05765
0.0345	3.05797
0.03455	3.05862
0.0346	3.05927
0.03465	3.05959
0.0347	3.06057
0.03475	3.06089
0.0348	3.06122
0.03485	3.06154
0.0349	3.06251
0.03495	3.06284
0.035	3.06349
0.03505	3.06414
0.0351	3.06446
0.03515	3.06511
0.0352	3.06608
0.03525	3.06673
0.0353	3.06706
0.03535	3.06771
0.0354	3.06836
0.03545	3.06836
0.0355	3.06868
0.03555	3.069
0.0356	3.06933
0.03565	3.06965
0.0357	3.06998
0.03575	3.06998
0.0358	3.0703
0.03585	3.0703
0.0359	3.06998
0.03595	3.0703
0.036	3.0703
0.03605	3.0703
0.0361	3.06998
0.03615	3.06998
0.0362	3.06998
0.03625	3.0703
0.0363	3.0703
0.03635	3.06998
0.0364	3.06998
0.03645	3.06965
0.0365	3.06933
0.03655	3.06933
0.0366	3.06933
0.03665	3.069
0.0367	3.06836
0.03675	3.069
0.0368	3.06803
0.03685	3.06803
0.0369	3.06771
0.03695	3.06738
0.037	3.06706
0.03705	3.06706
0.0371	3.06706
0.03715	3.06738
0.0372	3.06738
0.03725	3.06738
0.0373	3.06771
0.03735	3.06836
0.0374	3.06836
0.03745	3.06933
0.0375	3.06965
0.03755	3.0703
0.0376	3.07063
0.03765	3.0716
0.0377	3.07225
0.03775	3.07322
0.0378	3.07387
0.03785	3.0755
0.0379	3.0755
0.03795	3.07679
0.038	3.07744
0.03805	3.07842
0.0381	3.07939
0.03815	3.08036
0.0382	3.08134
0.03825	3.08231
0.0383	3.08328
0.03835	3.08426
0.0384	3.08523
0.03845	3.08653
0.0385	3.08783
0.03855	3.0888
0.0386	3.08978
0.03865	3.09075
0.0387	3.09237
0.03875	3.09335
0.0388	3.09432
0.03885	3.09529
0.0389	3.09627
0.03895	3.09724
0.039	3.09854
0.03905	3.09919
0.0391	3.10049
0.03915	3.10113
0.0392	3.10178
0.03925	3.10276
0.0393	3.10308
0.03935	3.10341
0.0394	3.10406
0.03945	3.1047
0.0395	3.1047
0.03955	3.10503
0.0396	3.10568
0.03965	3.106
0.0397	3.10568
0.03975	3.10633
0.0398	3.106
0.03985	3.10665
0.0399	3.10698
0.03995	3.1073
0.04	3.1073
0.04005	3.1073
0.0401	3.10795
0.04015	3.10827
0.0402	3.1086
0.04025	3.10892
0.0403	3.10925
0.04035	3.11022
0.0404	3.11055
0.04045	3.1112
0.0405	3.11184
0.04055	3.11249
0.0406	3.11347
0.04065	3.11444
0.0407	3.11509
0.04075	3.11541
0.0408	3.11704
0.04085	3.11769
0.0409	3.11834
0.04095	3.11866
0.041	3.11963
0.04105	3.11996
0.0411	3.12061
0.04115	3.12126
0.0412	3.12126
0.04125	3.12126
0.0413	3.12093
0.04135	3.12158
0.0414	3.12158
0.04145	3.12126
0.0415	3.12126
0.04155	3.12093
0.0416	3.12093
0.04165	3.12028
0.0417	3.11996
0.04175	3.11996
0.0418	3.11931
0.04185	3.11898
0.0419	3.11834
0.04195	3.11769
0.042	3.11769
0.04205	3.11671
0.0421	3.11639
0.04215	3.11574
0.0422	3.11541
0.04225	3.11477
0.0423	3.11444
0.04235	3.11412
0.0424	3.11412
0.04245	3.11379
0.0425	3.11379
0.04255	3.11379
0.0426	3.11412
0.04265	3.11379
0.0427	3.11444
0.04275	3.11509
0.0428	3.11509
0.04285	3.11574
0.0429	3.11639
0.04295	3.11704
0.043	3.11801
0.04305	3.11898
0.0431	3.11963
0.04315	3.12061
0.0432	3.12126
0.04325	3.12223
0.0433	3.12255
0.04335	3.1232
0.0434	3.1245
0.04345	3.12483
0.0435	3.12612
0.04355	3.12645
0.0436	3.1271
0.04365	3.12775
0.0437	3.1284
0.04375	3.12872
0.0438	3.12969
0.04385	3.12969
0.0439	3.13002
0.04395	3.13067
0.044	3.13099
0.04405	3.13099
0.0441	3.13132
0.04415	3.13197
0.0442	3.13262
0.04425	3.13262
0.0443	3.13294
0.04435	3.13326
0.0444	3.13391
0.04445	3.13391
0.0445	3.13424
0.04455	3.13456
0.0446	3.13489
0.04465	3.13554
0.0447	3.13586
0.04475	3.13554
0.0448	3.13651
0.04485	3.13586
0.0449	3.13683
0.04495	3.13619
0.045	3.13748
0.04505	3.13748
0.0451	3.13748
0.04515	3.13781
0.0452	3.13781
0.04525	3.13813
0.0453	3.13878
0.04535	3.13943
0.0454	3.13911
0.04545	3.13943
0.0455	3.14008
0.04555	3.1404
0.0456	3.14073
0.04565	3.14105
0.0457	3.14105
0.04575	3.14138
0.0458	3.14203
0.04585	3.14235
0.0459	3.14333
0.04595	3.14365
0.046	3.14397
0.04605	3.14495
0.0461	3.1456
0.04615	3.14625
0.0462	3.14657
0.04625	3.1469
0.0463	3.14787
0.04635	3.14917
0.0464	3.14917
0.04645	3.15014
0.0465	3.15111
0.04655	3.15176
0.0466	3.15176
0.04665	3.15274
0.0467	3.15306
0.04675	3.15371
0.0468	3.15436
0.04685	3.15501
0.0469	3.15533
0.04695	3.15533
0.047	3.15566
0.04705	3.15566
0.0471	3.15631
0.04715	3.15696
0.0472	3.15663
0.04725	3.15663
0.0473	3.15728
0.04735	3.15728
0.0474	3.15793
0.04745	3.15728
0.0475	3.15761
0.04755	3.15761
0.0476	3.15793
0.04765	3.15825
0.0477	3.15858
0.04775	3.1589
0.0478	3.1589
0.04785	3.15923
0.0479	3.15955
0.04795	3.15988
0.048	3.15955
0.04805	3.15988
0.0481	3.15988
0.04815	3.1602
0.0482	3.15955
0.04825	3.1602
0.0483	3.1602
0.04835	3.1602
0.0484	3.16053
0.04845	3.16053
0.0485	3.16053
0.04855	3.16053
0.0486	3.16118
0.04865	3.16118
0.0487	3.1615
0.04875	3.16182
0.0488	3.16247
0.04885	3.16312
0.0489	3.16345
0.04895	3.16442
0.049	3.16507
0.04905	3.16539
0.0491	3.16669
0.04915	3.16767
0.0492	3.16832
0.04925	3.16961
0.0493	3.17026
0.04935	3.17156
0.0494	3.17221
0.04945	3.17383
0.0495	3.17448
0.04955	3.17546
0.0496	3.17578
0.04965	3.1774
0.0497	3.17773
0.04975	3.1787
0.0498	3.17935
0.04985	3.17967
0.0499	3.18065
0.04995	3.1813
0.05	3.18195
0.05005	3.18227
0.0501	3.18292
0.05015	3.18389
0.0502	3.18422
0.05025	3.18487
0.0503	3.18519
0.05035	3.18584
0.0504	3.18617
0.05045	3.18681
0.0505	3.18681
0.05055	3.18714
0.0506	3.18746
0.05065	3.18779
0.0507	3.18779
0.05075	3.18779
0.0508	3.18811
0.05085	3.18844
0.0509	3.18811
0.05095	3.18811
0.051	3.18811
0.05105	3.18811
0.0511	3.18746
0.05115	3.18779
0.0512	3.18746
0.05125	3.18779
0.0513	3.18746
0.05135	3.18714
0.0514	3.18681
0.05145	3.18681
0.0515	3.18617
0.05155	3.18552
0.0516	3.18519
0.05165	3.18487
0.0517	3.18454
0.05175	3.18389
0.0518	3.18389
0.05185	3.18324
0.0519	3.18292
0.05195	3.1826
0.052	3.18195
0.05205	3.18162
0.0521	3.1813
0.05215	3.1813
0.0522	3.1813
0.05225	3.18097
0.0523	3.18097
0.05235	3.18065
0.0524	3.18097
0.05245	3.18065
0.0525	3.18097
0.05255	3.18162
0.0526	3.18162
0.05265	3.18195
0.0527	3.18227
0.05275	3.18292
0.0528	3.18292
0.05285	3.18389
0.0529	3.18422
0.05295	3.18454
0.053	3.18487
0.05305	3.18552
0.0531	3.18552
0.05315	3.18681
0.0532	3.18681
0.05325	3.18746
0.0533	3.18779
0.05335	3.18811
0.0534	3.18876
0.05345	3.18909
0.0535	3.18973
0.05355	3.19006
0.0536	3.19071
0.05365	3.19103
0.0537	3.19168
0.05375	3.19233
0.0538	3.19298
0.05385	3.19363
0.0539	3.19395
0.05395	3.19493
0.054	3.19525
0.05405	3.1959
0.0541	3.19687
0.05415	3.19752
0.0542	3.19817
0.05425	3.19882
0.0543	3.1998
0.05435	3.20012
0.0544	3.20109
0.05445	3.20142
0.0545	3.20239
0.05455	3.20272
0.0546	3.20369
0.05465	3.20401
0.0547	3.20466
0.05475	3.20531
0.0548	3.20564
0.05485	3.20596
0.0549	3.20661
0.05495	3.20694
0.055	3.20823
0.05505	3.20823
0.0551	3.20888
0.05515	3.20953
0.0552	3.21018
0.05525	3.21083
0.0553	3.21148
0.05535	3.2118
0.0554	3.21278
0.05545	3.21278
0.0555	3.21343
0.05555	3.21375
0.0556	3.21505
0.05565	3.21537
0.0557	3.2157
0.05575	3.217
0.0558	3.21732
0.05585	3.21765
0.0559	3.21829
0.05595	3.21894
0.056	3.21927
0.05605	3.21927
0.0561	3.22024
0.05615	3.22057
0.0562	3.22057
0.05625	3.22089
0.0563	3.22089
0.05635	3.22122
0.0564	3.22154
0.05645	3.22154
0.0565	3.22219
0.05655	3.22219
0.0566	3.22219
0.05665	3.22251
0.0567	3.22284
0.05675	3.22284
0.0568	3.22316
0.05685	3.22349
0.0569	3.22414
0.05695	3.22446
0.057	3.22446
0.05705	3.22446
0.0571	3.22543
0.05715	3.22576
0.0572	3.22608
0.05725	3.22641
0.0573	3.22673
0.05735	3.22706
0.0574	3.22771
0.05745	3.22803
0.0575	3.22803
0.05755	3.229
0.0576	3.22933
0.05765	3.22965
0.0577	3.22998
0.05775	3.2303
0.0578	3.2303
0.05785	3.23063
0.0579	3.23095
0.05795	3.23095
0.058	3.2316
0.05805	3.2316
0.0581	3.23193
0.05815	3.2316
0.0582	3.23225
0.05825	3.23193
0.0583	3.23225
0.05835	3.23257
0.0584	3.23257
0.05845	3.23322
0.0585	3.23322
0.05855	3.2329
0.0586	3.2329
0.05865	3.23387
0.0587	3.23387
0.05875	3.23387
0.0588	3.23387
0.05885	3.23452
0.0589	3.23485
0.05895	3.23485
0.059	3.2355
0.05905	3.23582
0.0591	3.23647
0.05915	3.23712
0.0592	3.23809
0.05925	3.23874
0.0593	3.23907
0.05935	3.23971
0.0594	3.24101
0.05945	3.24199
0.0595	3.24264
0.05955	3.24328
0.0596	3.24393
0.05965	3.24458
0.0597	3.24556
0.05975	3.24653
0.0598	3.24718
0.05985	3.2475
0.0599	3.24848
0.05995	3.24945
0.06	3.24978
0.06005	3.25107
0.0601	3.25205
0.06015	3.25302
0.0602	3.25367
0.06025	3.25432
0.0603	3.25529
0.06035	3.25627
0.0604	3.25756
0.06045	3.25821
0.0605	3.25919
0.06055	3.26016
0.0606	3.26113
0.06065	3.26211
0.0607	3.26276
0.06075	3.26406
0.0608	3.26438
0.06085	3.26535
0.0609	3.26568
0.06095	3.26633
0.061	3.26698
0.06105	3.2673
0.0611	3.26795
0.06115	3.2673
0.0612	3.26763
0.06125	3.26763
0.0613	3.26763
0.06135	3.26698
0.0614	3.26698
0.06145	3.26633
0.0615	3.266
0.06155	3.266
0.0616	3.26535
0.06165	3.26503
0.0617	3.2647
0.06175	3.26503
0.0618	3.2647
0.06185	3.26503
0.0619	3.2647
0.06195	3.26503
0.062	3.2647
0.06205	3.26503
0.0621	3.2647
0.06215	3.26503
0.0622	3.26503
0.06225	3.26503
0.0623	3.266
0.06235	3.26633
0.0624	3.26698
0.06245	3.26698
0.0625	3.2673
0.06255	3.26795
0.0626	3.2686
0.06265	3.26925
0.0627	3.27022
0.06275	3.27055
0.0628	3.27087
0.06285	3.27184
0.0629	3.27249
0.06295	3.27314
0.063	3.27412
0.06305	3.27477
0.0631	3.27541
0.06315	3.27606
0.0632	3.27671
0.06325	3.27769
0.0633	3.27801
0.06335	3.27866
0.0634	3.27898
0.06345	3.27898
0.0635	3.27931
0.06355	3.27931
0.0636	3.27931
0.06365	3.27963
0.0637	3.27996
0.06375	3.27963
0.0638	3.27963
0.06385	3.28028
0.0639	3.27996
0.06395	3.27996
0.064	3.27963
0.06405	3.27931
0.0641	3.27931
0.06415	3.27866
0.0642	3.27866
0.06425	3.27834
0.0643	3.27769
0.06435	3.27801
0.0644	3.27736
0.06445	3.27736
0.0645	3.27736
0.06455	3.27704
0.0646	3.27704
0.06465	3.27736
0.0647	3.27801
0.06475	3.27736
0.0648	3.27801
0.06485	3.27866
0.0649	3.27931
0.06495	3.27996
0.065	3.27996
0.06505	3.28093
0.0651	3.28126
0.06515	3.28223
0.0652	3.28255
0.06525	3.2832
0.0653	3.28353
0.06535	3.2845
0.0654	3.28548
0.06545	3.2858
0.0655	3.28645
0.06555	3.2871
0.0656	3.28742
0.06565	3.28807
0.0657	3.28872
0.06575	3.28872
0.0658	3.28937
0.06585	3.28969
0.0659	3.29034
0.06595	3.29067
0.066	3.29067
0.06605	3.29067
0.0661	3.29067
0.06615	3.29099
0.0662	3.29132
0.06625	3.29132
0.0663	3.29197
0.06635	3.29197
0.0664	3.29229
0.06645	3.29262
0.0665	3.29359
0.06655	3.29326
0.0666	3.29424
0.06665	3.29456
0.0667	3.29554
0.06675	3.29619
0.0668	3.29716
0.06685	3.29716
0.0669	3.29846
0.06695	3.29878
0.067	3.29976
0.06705	3.29976
0.0671	3.30073
0.06715	3.30138
0.0672	3.30203
0.06725	3.30268
0.0673	3.303
0.06735	3.30333
0.0674	3.30397
0.06745	3.30397
0.0675	3.30462
0.06755	3.30495
0.0676	3.3056
0.06765	3.30592
0.0677	3.30592
0.06775	3.30657
0.0678	3.30657
0.06785	3.3069
0.0679	3.30657
0.06795	3.30722
0.068	3.30754
0.06805	3.30787
0.0681	3.30787
0.06815	3.30852
0.0682	3.30852
0.06825	3.30852
0.0683	3.30917
0.06835	3.30917
0.0684	3.30949
0.06845	3.31014
0.0685	3.31047
0.06855	3.31047
0.0686	3.31079
0.06865	3.31144
0.0687	3.31241
0.06875	3.31241
0.0688	3.31306
0.06885	3.31371
0.0689	3.31436
0.06895	3.31501
0.069	3.31631
0.06905	3.31696
0.0691	3.31793
0.06915	3.31858
0.0692	3.31923
0.06925	3.32085
0.0693	3.32182
0.06935	3.3228
0.0694	3.32377
0.06945	3.32442
0.0695	3.32539
0.06955	3.32637
0.0696	3.32702
0.06965	3.32799
0.0697	3.32832
0.06975	3.32929
0.0698	3.32929
0.06985	3.32994
0.0699	3.33026
0.06995	3.33091
0.07	3.33124
0.07005	3.33156
0.0701	3.33188
0.07015	3.33188
0.0702	3.33156
0.07025	3.33188
0.0703	3.33156
0.07035	3.33188
0.0704	3.33221
0.07045	3.33188
0.0705	3.33188
0.07055	3.33188
0.0706	3.33188
0.07065	3.33156
0.0707	3.33156
0.07075	3.33188
0.0708	3.33188
0.07085	3.33188
0.0709	3.33221
0.07095	3.33221
0.071	3.33253
0.07105	3.33286
0.0711	3.33318
0.07115	3.33416
0.0712	3.33448
0.07125	3.33448
0.0713	3.33545
0.07135	3.33578
0.0714	3.3361
0.07145	3.33675
0.0715	3.33805
0.07155	3.33838
0.0716	3.3387
0.07165	3.33967
0.0717	3.33967
0.07175	3.34
0.0718	3.34
0.07185	3.34065
0.0719	3.3413
0.07195	3.3413
0.072	3.34162
0.07205	3.34227
0.0721	3.34227
0.07215	3.34195
0.0722	3.34259
0.07225	3.34292
0.0723	3.34292
0.07235	3.34259
0.0724	3.34259
0.07245	3.34324
0.0725	3.34292
0.07255	3.34324
0.0726	3.34292
0.07265	3.34292
0.0727	3.34292
0.07275	3.34324
0.0728	3.34292
0.07285	3.34292
0.0729	3.34324
0.07295	3.34324
0.073	3.34259
0.07305	3.34324
0.0731	3.34324
0.07315	3.34292
0.0732	3.34324
0.07325	3.34357
0.0733	3.34324
0.07335	3.34357
0.0734	3.34389
0.07345	3.34454
0.0735	3.34454
0.07355	3.34487
0.0736	3.34519
0.07365	3.34552
0.0737	3.34584
0.07375	3.34649
0.0738	3.34681
0.07385	3.34746
0.0739	3.34811
0.07395	3.34876
0.074	3.34876
0.07405	3.34941
0.0741	3.34973
0.07415	3.35006
0.0742	3.35071
0.07425	3.35103
0.0743	3.35136
0.07435	3.35168
0.0744	3.35168
0.07445	3.35168
0.0745	3.35233
0.07455	3.35266
0.0746	3.35298
0.07465	3.3533
0.0747	3.3533
0.07475	3.35298
0.0748	3.35363
0.07485	3.35363
0.0749	3.35395
0.07495	3.35428
0.075	3.35428
0.07505	3.35428
0.0751	3.35428
0.07515	3.35428
0.0752	3.3546
0.07525	3.3546
0.0753	3.3546
0.07535	3.3546
0.0754	3.3546
0.07545	3.35493
0.0755	3.3546
0.07555	3.35525
0.0756	3.35525
0.07565	3.3559
0.0757	3.3559
0.07575	3.35558
0.0758	3.35623
0.07585	3.35623
0.0759	3.35687
0.07595	3.35655
0.076	3.35655
0.07605	3.35687
0.0761	3.3572
0.07615	3.3572
0.0762	3.35687
0.07625	3.3572
0.0763	3.35752
0.07635	3.35752
0.0764	3.3572
0.07645	3.35752
0.0765	3.35752
0.07655	3.35817
0.0766	3.3585
0.07665	3.3585
0.0767	3.35915
0.07675	3.3598
0.0768	3.36012
0.07685	3.36142
0.0769	3.36174
0.07695	3.36239
0.077	3.36304
0.07705	3.36401
0.0771	3.36499
0.07715	3.36564
0.0772	3.36596
0.07725	3.36661
0.0773	3.36758
0.07735	3.36823
0.0774	3.36823
0.07745	3.36856
0.0775	3.36953
0.07755	3.36953
0.0776	3.36953
0.07765	3.36986
0.0777	3.37018
0.07775	3.36986
0.0778	3.37018
0.07785	3.37018
0.0779	3.37018
0.07795	3.37051
0.078	3.37018
0.07805	3.37018
0.0781	3.36986
0.07815	3.36921
0.0782	3.36921
0.07825	3.36888
0.0783	3.36888
0.07835	3.36856
0.0784	3.36856
0.07845	3.36823
0.0785	3.36823
0.07855	3.36791
0.0786	3.36758
0.07865	3.36758
0.0787	3.36758
0.07875	3.36726
0.0788	3.36726
0.07885	3.36823
0.0789	3.36823
0.07895	3.36856
0.079	3.36888
0.07905	3.36921
0.0791	3.36986
0.07915	3.37018
0.0792	3.37051
0.07925	3.37115
0.0793	3.37148
0.07935	3.37245
0.0794	3.3731
0.07945	3.37343
0.0795	3.37408
0.07955	3.3744
0.0796	3.37472
0.07965	3.37537
0.0797	3.3757
0.07975	3.37602
0.0798	3.37635
0.07985	3.377
0.0799	3.37765
0.07995	3.37765
0.08	3.37829
0.08005	3.37894
0.0801	3.37862
0.08015	3.37927
0.0802	3.37959
0.08025	3.37927
0.0803	3.37927
0.08035	3.37992
0.0804	3.38024
0.08045	3.38024
0.0805	3.38057
0.08055	3.38089
0.0806	3.38122
0.08065	3.38122
0.0807	3.38186
0.08075	3.38219
0.0808	3.38284
0.08085	3.38349
0.0809	3.38381
0.08095	3.38479
0.081	3.38543
0.08105	3.38641
0.0811	3.38738
0.08115	3.38836
0.0812	3.38933
0.08125	3.39063
0.0813	3.39128
0.08135	3.39257
0.0814	3.39387
0.08145	3.39452
0.0815	3.3955
0.08155	3.39614
0.0816	3.39712
0.08165	3.39777
0.0817	3.39842
0.08175	3.39907
0.0818	3.39939
0.08185	3.39971
0.0819	3.40069
0.08195	3.40101
0.082	3.40069
0.08205	3.40101
0.0821	3.40134
0.08215	3.40166
0.0822	3.40134
0.08225	3.40134
0.0823	3.40134
0.08235	3.40134
0.0824	3.40134
0.08245	3.40134
0.0825	3.40101
0.08255	3.40134
0.0826	3.40101
0.08265	3.40101
0.0827	3.40101
0.08275	3.40134
0.0828	3.40101
0.08285	3.40101
0.0829	3.40134
0.08295	3.40101
0.083	3.40134
0.08305	3.40134
0.0831	3.40166
0.08315	3.40199
0.0832	3.40199
0.08325	3.40166
0.0833	3.40199
0.08335	3.40199
0.0834	3.40231
0.08345	3.40264
0.0835	3.40264
0.08355	3.40296
0.0836	3.40328
0.08365	3.40393
0.0837	3.40393
0.08375	3.40458
0.0838	3.40458
0.08385	3.40556
0.0839	3.40588
0.08395	3.40653
0.084	3.40685
0.08405	3.40783
0.0841	3.40815
0.08415	3.4088
0.0842	3.40913
0.08425	3.4101
0.0843	3.41075
0.08435	3.41172
0.0844	3.41237
0.08445	3.41302
0.0845	3.41399
0.08455	3.41497
0.0846	3.41594
0.08465	3.41659
0.0847	3.41756
0.08475	3.41854
0.0848	3.41951
0.08485	3.42016
0.0849	3.42113
0.08495	3.42178
0.085	3.42211
0.08505	3.42276
0.0851	3.42308
0.08515	3.42373
0.0852	3.42438
0.08525	3.42503
0.0853	3.42568
0.08535	3.426
0.0854	3.42698
0.08545	3.42698
0.0855	3.42698
0.08555	3.42795
0.0856	3.42795
0.08565	3.42795
0.0857	3.4286
0.08575	3.4286
0.0858	3.4286
0.08585	3.42892
0.0859	3.42892
0.08595	3.42925
0.086	3.42892
0.08605	3.42925
0.0861	3.4286
0.08615	3.42925
0.0862	3.4286
0.08625	3.4286
0.0863	3.42892
0.08635	3.42892
0.0864	3.42892
0.08645	3.4286
0.0865	3.4286
0.08655	3.4286
0.0866	3.4286
0.08665	3.42892
0.0867	3.42892
0.08675	3.42892
0.0868	3.42892
0.08685	3.42892
0.0869	3.42925
0.08695	3.42925
0.087	3.4299
0.08705	3.43022
0.0871	3.43055
0.08715	3.43152
0.0872	3.43152
0.08725	3.43184
0.0873	3.43282
0.08735	3.43379
0.0874	3.43412
0.08745	3.43509
0.0875	3.43541
0.08755	3.43671
0.0876	3.43704
0.08765	3.43801
0.0877	3.43898
0.08775	3.43931
0.0878	3.43996
0.08785	3.44093
0.0879	3.44158
0.08795	3.44158
0.088	3.44255
0.08805	3.44288
0.0881	3.44288
0.08815	3.4432
0.0882	3.44353
0.08825	3.44353
0.0883	3.44385
0.08835	3.44418
0.0884	3.4445
0.08845	3.4445
0.0885	3.4445
0.08855	3.44483
0.0886	3.44483
0.08865	3.44483
0.0887	3.44515
0.08875	3.44515
0.0888	3.44515
0.08885	3.44548
0.0889	3.4458
0.08895	3.44645
0.089	3.44645
0.08905	3.44677
0.0891	3.4471
0.08915	3.44775
0.0892	3.44775
0.08925	3.44775
0.0893	3.44807
0.08935	3.4484
0.0894	3.44807
0.08945	3.4484
0.0895	3.44807
0.08955	3.44807
0.0896	3.44807
0.08965	3.44775
0.0897	3.44807
0.08975	3.44742
0.0898	3.44742
0.08985	3.4471
0.0899	3.44677
0.08995	3.44612
0.09	3.44612
0.09005	3.4458
0.0901	3.44548
0.09015	3.44515
0.0902	3.44483
0.09025	3.4445
0.0903	3.4445
0.09035	3.44418
0.0904	3.44418
0.09045	3.44418
0.0905	3.44418
0.09055	3.4445
0.0906	3.44418
0.09065	3.4445
0.0907	3.44418
0.09075	3.4445
0.0908	3.44483
0.09085	3.44483
0.0909	3.44483
0.09095	3.44548
0.091	3.4458
0.09105	3.4458
0.0911	3.4458
0.09115	3.44612
0.0912	3.44645
0.09125	3.44677
0.0913	3.44645
0.09135	3.44677
0.0914	3.44677
0.09145	3.44677
0.0915	3.4471
0.09155	3.44742
0.0916	3.44742
0.09165	3.4471
0.0917	3.44807
0.09175	3.44775
0.0918	3.4484
0.09185	3.4484
0.0919	3.44905
0.09195	3.44969
0.092	3.45034
0.09205	3.45067
0.0921	3.45099
0.09215	3.45132
0.0922	3.45197
0.09225	3.45262
0.0923	3.45294
0.09235	3.45391
0.0924	3.45391
0.09245	3.45424
0.0925	3.45521
0.09255	3.45619
0.0926	3.45619
0.09265	3.45651
0.0927	3.45683
0.09275	3.45748
0.0928	3.45813
0.09285	3.45878
0.0929	3.45943
0.09295	3.46008
0.093	3.46105
0.09305	3.4617
0.0931	3.46235
0.09315	3.463
0.0932	3.46397
0.09325	3.46495
0.0933	3.4656
0.09335	3.46657
0.0934	3.46722
0.09345	3.46819
0.0935	3.46884
0.09355	3.47014
0.0936	3.47079
0.09365	3.47144
0.0937	3.47241
0.09375	3.47274
0.0938	3.47306
0.09385	3.47371
0.0939	3.47436
0.09395	3.47436
0.094	3.47468
0.09405	3.47501
0.0941	3.47533
0.09415	3.47501
0.0942	3.47533
0.09425	3.47501
0.0943	3.47533
0.09435	3.47566
0.0944	3.47566
0.09445	3.47598
0.0945	3.47598
0.09455	3.47566
0.0946	3.47566
0.09465	3.47566
0.0947	3.47566
0.09475	3.47566
0.0948	3.47598
0.09485	3.47566
0.0949	3.47533
0.09495	3.47501
0.095	3.47501
0.09505	3.47501
0.0951	3.47468
0.09515	3.47468
0.0952	3.47468
0.09525	3.47371
0.0953	3.47371
0.09535	3.47371
0.0954	3.47339
0.09545	3.47306
0.0955	3.47339
0.09555	3.47306
0.0956	3.47274
0.09565	3.47274
0.0957	3.47274
0.09575	3.47274
0.0958	3.47306
0.09585	3.47339
0.0959	3.47339
0.09595	3.47371
0.096	3.47371
0.09605	3.47371
0.0961	3.47436
0.09615	3.47468
0.0962	3.47468
0.09625	3.47501
0.0963	3.47566
0.09635	3.47631
0.0964	3.47663
0.09645	3.47728
0.0965	3.47728
0.09655	3.47793
0.0966	3.4789
0.09665	3.47955
0.0967	3.47988
0.09675	3.48053
0.0968	3.48118
0.09685	3.48182
0.0969	3.48215
0.09695	3.48247
0.097	3.48312
0.09705	3.48345
0.0971	3.4841
0.09715	3.4841
0.0972	3.48377
0.09725	3.4841
0.0973	3.48377
0.09735	3.48377
0.0974	3.48377
0.09745	3.48312
0.0975	3.48312
0.09755	3.48215
0.0976	3.48215
0.09765	3.48215
0.0977	3.48182
0.09775	3.4815
0.0978	3.48118
0.09785	3.48118
0.0979	3.48118
0.09795	3.48118
0.098	3.4815
0.09805	3.4815
0.0981	3.48182
0.09815	3.48215
0.0982	3.48215
0.09825	3.48247
0.0983	3.4828
0.09835	3.4828
0.0984	3.48377
0.09845	3.48345
0.0985	3.4841
0.09855	3.48474
0.0986	3.48507
0.09865	3.48539
0.0987	3.48539
0.09875	3.48604
0.0988	3.48702
0.09885	3.48734
0.0989	3.48831
0.09895	3.48864
0.099	3.48961
0.09905	3.49026
[truncated: 5,812 more rows]
