# Supplementary material for: An evolutionarily conserved glycine-tyrosine motif forms a folding core in outer membrane proteins
Source: PLoS One. 2017 Aug 3;12(8):e0182016. doi: 10.1371/journal.pone.0182016 (PMC5542473; doi:10.1371/journal.pone.0182016)
Supplement: S1 File — (ZIP) [file pone.0182016.s001.zip › OmpX stopflow RAW data/OmpX WT 4/ompx_wt_ch1_032.bka]

BIO-KINE ASCII FILE
_COMMENT	External device
_COMMENT	Kinetics measurement
_COMMENT	Y Unit : Volt, X Unit : s
_COMMENT	Timebase 1 = .00005 s 5001 pts
_COMMENT	Timebase 2 = .001 s 2749 pts
_COMMENT	Timebase 3 = .5 s 44 pts
_SFM	SFM-300 /S Advanced mode
_SFM	Ratio : S1: 950, S2: 950, S3: 100
_SFM	Content : S1: , S2: , S3:
_SFM	Concentration : S1: , S2: , S3:
_SFM	Total volume : 422 �l Flow : 14 mL/s
_SFM	Acquisition start : 10 ms before stop
_SFM	cuve=FC-08, s1=10 ml , s2=10 ml , s3=1.9 ml
_UNITX	s
_UNITY	Volt
_DELTAX	0
_DATA
1e-300	2.38909
5e-5	2.4157
1e-4	2.44329
1.5e-4	2.47185
2e-4	2.50073
2.5e-4	2.52961
3e-4	2.55915
3.5e-4	2.58803
4e-4	2.61724
4.5e-4	2.6458
5e-4	2.67306
5.5e-4	2.7
6e-4	2.72564
6.5e-4	2.75063
7e-4	2.77464
7.5e-4	2.79671
8e-4	2.81748
8.5e-4	2.83728
9e-4	2.85578
9.5e-4	2.87233
0.001	2.88791
0.00105	2.90187
0.0011	2.91485
0.00115	2.92523
0.0012	2.93529
0.00125	2.94373
0.0013	2.9512
0.00135	2.95736
0.0014	2.96223
0.00145	2.9658
0.0015	2.9684
0.00155	2.96937
0.0016	2.96937
0.00165	2.9684
0.0017	2.96677
0.00175	2.96385
0.0018	2.95963
0.00185	2.95509
0.0019	2.94925
0.00195	2.94243
0.002	2.93562
0.00205	2.92718
0.0021	2.91777
0.00215	2.90803
0.0022	2.89797
0.00225	2.88629
0.0023	2.87428
0.00235	2.86195
0.0024	2.84799
0.00245	2.83371
0.0025	2.81943
0.00255	2.80418
0.0026	2.78795
0.00265	2.77172
0.0027	2.75517
0.00275	2.73797
0.0028	2.72045
0.00285	2.70292
0.0029	2.68475
0.00295	2.66625
0.003	2.64872
0.00305	2.6299
0.0031	2.61107
0.00315	2.59355
0.0032	2.5757
0.00325	2.55817
0.0033	2.54097
0.00335	2.5241
0.0034	2.50787
0.00345	2.49229
0.0035	2.47704
0.00355	2.46243
0.0036	2.44848
0.00365	2.4355
0.0037	2.42316
0.00375	2.41181
0.0038	2.4011
0.00385	2.39168
0.0039	2.38292
0.00395	2.37513
0.004	2.36832
0.00405	2.3628
0.0041	2.35826
0.00415	2.35533
0.0042	2.35339
0.00425	2.35339
0.0043	2.35404
0.00435	2.35696
0.0044	2.36085
0.00445	2.36637
0.0045	2.37318
0.00455	2.38195
0.0046	2.39233
0.00465	2.40369
0.0047	2.417
0.00475	2.4316
0.0048	2.44783
0.00485	2.46503
0.0049	2.48288
0.00495	2.50268
0.005	2.52247
0.00505	2.54357
0.0051	2.56499
0.00515	2.58738
0.0052	2.6101
0.00525	2.63314
0.0053	2.65619
0.00535	2.67988
0.0054	2.70324
0.00545	2.72694
0.0055	2.7503
0.00555	2.77367
0.0056	2.79704
0.00565	2.81976
0.0057	2.84247
0.00575	2.86454
0.0058	2.88629
0.00585	2.90673
0.0059	2.92718
0.00595	2.9473
0.006	2.9658
0.00605	2.98365
0.0061	3.0015
0.00615	3.0187
0.0062	3.03428
0.00625	3.04986
0.0063	3.06414
0.00635	3.07744
0.0064	3.09042
0.00645	3.10211
0.0065	3.11379
0.00655	3.12385
0.0066	3.13326
0.00665	3.14138
0.0067	3.14884
0.00675	3.15501
0.0068	3.16053
0.00685	3.16442
0.0069	3.16799
0.00695	3.16961
0.007	3.17026
0.00705	3.16994
0.0071	3.16864
0.00715	3.16604
0.0072	3.1628
0.00725	3.15793
0.0073	3.15241
0.00735	3.14592
0.0074	3.13813
0.00745	3.12937
0.0075	3.11996
0.00755	3.1099
0.0076	3.09854
0.00765	3.0875
0.0077	3.07452
0.00775	3.06186
0.0078	3.04856
0.00785	3.03428
0.0079	3.02032
0.00795	3.00604
0.008	2.99144
0.00805	2.97683
0.0081	2.96158
0.00815	2.94665
0.0082	2.93172
0.00825	2.91777
0.0083	2.90219
0.00835	2.88791
0.0084	2.87363
0.00845	2.85935
0.0085	2.84539
0.00855	2.83176
0.0086	2.81846
0.00865	2.80548
0.0087	2.79249
0.00875	2.78049
0.0088	2.7688
0.00885	2.75842
0.0089	2.74803
0.00895	2.73862
0.009	2.72953
0.00905	2.72142
0.0091	2.71363
0.00915	2.70649
0.0092	2.70032
0.00925	2.69416
0.0093	2.68864
0.00935	2.68377
0.0094	2.67923
0.00945	2.67468
0.0095	2.67111
0.00955	2.66754
0.0096	2.66462
0.00965	2.6617
0.0097	2.65911
0.00975	2.65716
0.0098	2.65521
0.00985	2.65391
0.0099	2.65262
0.00995	2.65164
0.01	2.65099
0.01005	2.65067
0.0101	2.65034
0.01015	2.65067
0.0102	2.65067
0.01025	2.65164
0.0103	2.65262
0.01035	2.65391
0.0104	2.65554
0.01045	2.65748
0.0105	2.65976
0.01055	2.66268
0.0106	2.6656
0.01065	2.66917
0.0107	2.67339
0.01075	2.67825
0.0108	2.68345
0.01085	2.68961
0.0109	2.69578
0.01095	2.70292
0.011	2.71071
0.01105	2.7185
0.0111	2.72759
0.01115	2.737
0.0112	2.74673
0.01125	2.75679
0.0113	2.76718
0.01135	2.77789
0.0114	2.78957
0.01145	2.80061
0.0115	2.81229
0.01155	2.82397
0.0116	2.83598
0.01165	2.84896
0.0117	2.86097
0.01175	2.87363
0.0118	2.88629
0.01185	2.89927
0.0119	2.91258
0.01195	2.92523
0.012	2.93854
0.01205	2.95152
0.0121	2.96483
0.01215	2.97748
0.0122	2.99047
0.01225	3.00312
0.0123	3.01546
0.01235	3.02779
0.0124	3.03947
0.01245	3.05051
0.0125	3.06186
0.01255	3.07225
0.0126	3.08296
0.01265	3.09237
0.0127	3.10211
0.01275	3.11087
0.0128	3.11963
0.01285	3.12807
0.0129	3.13554
0.01295	3.14365
0.013	3.15047
0.01305	3.15663
0.0131	3.16312
0.01315	3.16896
0.0132	3.17416
0.01325	3.17967
0.0133	3.18389
0.01335	3.18844
0.0134	3.19233
0.01345	3.1959
0.0135	3.19882
0.01355	3.20207
0.0136	3.20466
0.01365	3.20661
0.0137	3.20856
0.01375	3.21018
0.0138	3.21245
0.01385	3.21343
0.0139	3.21472
0.01395	3.21537
0.014	3.21537
0.01405	3.2157
0.0141	3.21602
0.01415	3.21602
0.0142	3.21602
0.01425	3.21602
0.0143	3.21505
0.01435	3.21472
0.0144	3.21408
0.01445	3.2131
0.0145	3.21245
0.01455	3.2118
0.0146	3.21115
0.01465	3.21051
0.0147	3.20953
0.01475	3.20888
0.0148	3.20823
0.01485	3.20758
0.0149	3.20694
0.01495	3.20629
0.015	3.20629
0.01505	3.20596
0.0151	3.20596
0.01515	3.20596
0.0152	3.20564
0.01525	3.20564
0.0153	3.20629
0.01535	3.20629
0.0154	3.20694
0.01545	3.20694
0.0155	3.20726
0.01555	3.20726
0.0156	3.20823
0.01565	3.20888
0.0157	3.20953
0.01575	3.20953
0.0158	3.21083
0.01585	3.21115
0.0159	3.2118
0.01595	3.2131
0.016	3.2131
0.01605	3.21408
0.0161	3.21472
0.01615	3.21602
0.0162	3.21635
0.01625	3.21765
0.0163	3.21829
0.01635	3.21927
0.0164	3.22024
0.01645	3.22089
0.0165	3.22122
0.01655	3.22251
0.0166	3.22316
0.01665	3.22349
0.0167	3.22414
0.01675	3.22479
0.0168	3.22543
0.01685	3.22576
0.0169	3.22608
0.01695	3.22673
0.017	3.22706
0.01705	3.22738
0.0171	3.22738
0.01715	3.22803
0.0172	3.22836
0.01725	3.22933
0.0173	3.22965
0.01735	3.22965
0.0174	3.23063
0.01745	3.23095
0.0175	3.2316
0.01755	3.23193
0.0176	3.23322
0.01765	3.23322
0.0177	3.23387
0.01775	3.23387
0.0178	3.2342
0.01785	3.23517
0.0179	3.2355
0.01795	3.23582
0.018	3.23647
0.01805	3.23679
0.0181	3.23712
0.01815	3.23744
0.0182	3.23777
0.01825	3.23842
0.0183	3.23842
0.01835	3.23874
0.0184	3.23939
0.01845	3.23971
0.0185	3.24036
0.01855	3.24101
0.0186	3.24166
0.01865	3.24199
0.0187	3.24328
0.01875	3.24393
0.0188	3.24491
0.01885	3.24556
0.0189	3.24653
0.01895	3.2475
0.019	3.24815
0.01905	3.24945
0.0191	3.2501
0.01915	3.25107
0.0192	3.25205
0.01925	3.25302
0.0193	3.25335
0.01935	3.25399
0.0194	3.25497
0.01945	3.25529
0.0195	3.25594
0.01955	3.25659
0.0196	3.25659
0.01965	3.25724
0.0197	3.25756
0.01975	3.25789
0.0198	3.25821
0.01985	3.25886
0.0199	3.25886
0.01995	3.25951
0.02	3.25919
0.02005	3.25951
0.0201	3.25951
0.02015	3.26016
0.0202	3.26049
0.02025	3.26016
0.0203	3.26049
0.02035	3.26081
0.0204	3.26113
0.02045	3.26113
0.0205	3.26113
0.02055	3.26113
0.0206	3.26113
0.02065	3.26113
0.0207	3.26146
0.02075	3.26146
0.0208	3.26178
0.02085	3.26146
0.0209	3.26146
0.02095	3.26178
0.021	3.26178
0.02105	3.26211
0.0211	3.26243
0.02115	3.26243
0.0212	3.26276
0.02125	3.26341
0.0213	3.26308
0.02135	3.26406
0.0214	3.26438
0.02145	3.2647
0.0215	3.26568
0.02155	3.26568
0.0216	3.26633
0.02165	3.26698
0.0217	3.2673
0.02175	3.26763
0.0218	3.2686
0.02185	3.26892
0.0219	3.26957
0.02195	3.2699
0.022	3.27022
0.02205	3.27087
0.0221	3.2712
0.02215	3.27217
0.0222	3.27249
0.02225	3.27282
0.0223	3.27314
0.02235	3.27412
0.0224	3.27412
0.02245	3.27509
0.0225	3.27574
0.02255	3.27606
0.0226	3.27671
0.02265	3.27704
0.0227	3.27801
0.02275	3.27866
0.0228	3.27963
0.02285	3.27996
0.0229	3.28061
0.02295	3.28126
0.023	3.28158
0.02305	3.28223
0.0231	3.28255
0.02315	3.28255
0.0232	3.2832
0.02325	3.28353
0.0233	3.28418
0.02335	3.28483
0.0234	3.28515
0.02345	3.28548
0.0235	3.2858
0.02355	3.28645
0.0236	3.28677
0.02365	3.28742
0.0237	3.28775
0.02375	3.2884
0.0238	3.2884
0.02385	3.28905
0.0239	3.28937
0.02395	3.28969
0.024	3.29067
0.02405	3.29132
0.0241	3.29164
0.02415	3.29229
0.0242	3.29326
0.02425	3.29326
0.0243	3.29424
0.02435	3.29456
0.0244	3.29489
0.02445	3.29586
0.0245	3.29619
0.02455	3.29651
0.0246	3.29716
0.02465	3.29781
0.0247	3.29781
0.02475	3.29846
0.0248	3.29781
0.02485	3.29846
0.0249	3.29911
0.02495	3.29911
0.025	3.29943
0.02505	3.29943
0.0251	3.29976
0.02515	3.29976
0.0252	3.30008
0.02525	3.3004
0.0253	3.30008
0.02535	3.30008
0.0254	3.3004
0.02545	3.3004
0.0255	3.30073
0.02555	3.30105
0.0256	3.30138
0.02565	3.3017
0.0257	3.3017
0.02575	3.30235
0.0258	3.30235
0.02585	3.30235
0.0259	3.30333
0.02595	3.30333
0.026	3.30397
0.02605	3.3043
0.0261	3.30495
0.02615	3.30592
0.0262	3.3069
0.02625	3.30754
0.0263	3.30852
0.02635	3.30917
0.0264	3.31014
0.02645	3.31111
0.0265	3.31176
0.02655	3.31274
0.0266	3.31404
0.02665	3.31468
0.0267	3.31566
0.02675	3.31631
0.0268	3.31761
0.02685	3.31793
0.0269	3.3189
0.02695	3.31923
0.027	3.31988
0.02705	3.32053
0.0271	3.32118
0.02715	3.3215
0.0272	3.32182
0.02725	3.32215
0.0273	3.32247
0.02735	3.3228
0.0274	3.32345
0.02745	3.32345
0.0275	3.32377
0.02755	3.3241
0.0276	3.3241
0.02765	3.3241
0.0277	3.32475
0.02775	3.32475
0.0278	3.32475
0.02785	3.32539
0.0279	3.32539
0.02795	3.32539
0.028	3.32572
0.02805	3.32637
0.0281	3.32637
0.02815	3.32734
0.0282	3.32767
0.02825	3.32799
0.0283	3.32864
0.02835	3.32896
0.0284	3.32994
0.02845	3.33124
0.0285	3.33124
0.02855	3.33188
0.0286	3.33253
0.02865	3.33318
0.0287	3.33351
0.02875	3.33448
0.0288	3.33481
0.02885	3.33545
0.0289	3.33578
0.02895	3.33643
0.029	3.33675
0.02905	3.33708
0.0291	3.33708
0.02915	3.33773
0.0292	3.3387
0.02925	3.33902
0.0293	3.33935
0.02935	3.34
0.0294	3.34032
0.02945	3.34162
0.0295	3.34227
0.02955	3.34292
0.0296	3.34357
0.02965	3.34454
0.0297	3.34552
0.02975	3.34649
0.0298	3.34746
0.02985	3.34811
0.0299	3.34876
0.02995	3.34973
0.03	3.35071
0.03005	3.35168
0.0301	3.35201
0.03015	3.35298
0.0302	3.3533
0.03025	3.35395
0.0303	3.35428
0.03035	3.35558
0.0304	3.3559
0.03045	3.35655
0.0305	3.35687
0.03055	3.35752
0.0306	3.35752
0.03065	3.35817
0.0307	3.35882
0.03075	3.35915
0.0308	3.3598
0.03085	3.3598
0.0309	3.36044
0.03095	3.36077
0.031	3.36109
0.03105	3.36207
0.0311	3.36239
0.03115	3.36272
0.0312	3.36304
0.03125	3.36337
0.0313	3.36369
0.03135	3.36369
0.0314	3.36401
0.03145	3.36434
0.0315	3.36434
0.03155	3.36434
0.0316	3.36466
0.03165	3.36499
0.0317	3.36499
0.03175	3.36531
0.0318	3.36564
0.03185	3.36564
0.0319	3.36596
0.03195	3.36596
0.032	3.36629
0.03205	3.36661
0.0321	3.36629
0.03215	3.36694
0.0322	3.36694
0.03225	3.36726
0.0323	3.36726
0.03235	3.36726
0.0324	3.36726
0.03245	3.36758
0.0325	3.36726
0.03255	3.36694
0.0326	3.36726
0.03265	3.36758
0.0327	3.36758
0.03275	3.36758
0.0328	3.36726
0.03285	3.36758
0.0329	3.36726
0.03295	3.36726
0.033	3.36726
0.03305	3.36726
0.0331	3.36758
0.03315	3.36791
0.0332	3.36823
0.03325	3.36888
0.0333	3.36953
0.03335	3.36953
0.0334	3.37083
0.03345	3.37115
0.0335	3.3718
0.03355	3.37245
0.0336	3.37343
0.03365	3.37408
0.0337	3.37505
0.03375	3.3757
0.0338	3.37602
0.03385	3.377
0.0339	3.37797
0.03395	3.37862
0.034	3.37927
0.03405	3.37992
0.0341	3.38024
0.03415	3.38122
0.0342	3.38154
0.03425	3.38219
0.0343	3.38219
0.03435	3.38284
0.0344	3.38349
0.03445	3.38349
0.0345	3.38414
0.03455	3.38414
0.0346	3.38479
0.03465	3.38511
0.0347	3.38479
0.03475	3.38543
0.0348	3.38576
0.03485	3.38511
0.0349	3.38576
0.03495	3.38608
0.035	3.38608
0.03505	3.38641
0.0351	3.38641
0.03515	3.38673
0.0352	3.38706
0.03525	3.38706
0.0353	3.38738
0.03535	3.38771
0.0354	3.38771
0.03545	3.38706
0.0355	3.38738
0.03555	3.38738
0.0356	3.38738
0.03565	3.38706
0.0357	3.38673
0.03575	3.38641
0.0358	3.38673
0.03585	3.38641
0.0359	3.38608
0.03595	3.38608
0.036	3.38608
0.03605	3.38641
0.0361	3.38641
0.03615	3.38738
0.0362	3.38771
0.03625	3.38836
0.0363	3.38933
0.03635	3.3903
0.0364	3.39095
0.03645	3.39225
0.0365	3.39355
0.03655	3.3942
0.0366	3.39582
0.03665	3.39712
0.0367	3.39809
0.03675	3.39939
0.0368	3.40069
0.03685	3.40231
0.0369	3.40361
0.03695	3.40393
0.037	3.40556
0.03705	3.40621
0.0371	3.4075
0.03715	3.40848
0.0372	3.4088
0.03725	3.40978
0.0373	3.41075
0.03735	3.41172
0.0374	3.41172
0.03745	3.41237
0.0375	3.4127
0.03755	3.41335
0.0376	3.41367
0.03765	3.41464
0.0377	3.41464
0.03775	3.41529
0.0378	3.41562
0.03785	3.41627
0.0379	3.41659
0.03795	3.41724
0.038	3.41789
0.03805	3.41854
0.0381	3.41951
0.03815	3.41919
0.0382	3.42049
0.03825	3.42081
0.0383	3.42146
0.03835	3.42243
0.0384	3.42276
0.03845	3.42373
0.0385	3.42438
0.03855	3.42503
0.0386	3.42568
0.03865	3.426
0.0387	3.42698
0.03875	3.4273
0.0388	3.42795
0.03885	3.4286
0.0389	3.42892
0.03895	3.42925
0.039	3.42957
0.03905	3.43022
0.0391	3.43022
0.03915	3.43055
0.0392	3.4312
0.03925	3.43087
0.0393	3.4312
0.03935	3.43087
0.0394	3.43087
0.03945	3.4312
0.0395	3.43087
0.03955	3.43087
0.0396	3.43055
0.03965	3.43022
0.0397	3.4299
0.03975	3.42957
0.0398	3.42925
0.03985	3.42957
0.0399	3.42925
0.03995	3.42892
0.04	3.42892
0.04005	3.42892
0.0401	3.4286
0.04015	3.42892
0.0402	3.42925
0.04025	3.42925
0.0403	3.42957
0.04035	3.4299
0.0404	3.43022
0.04045	3.4312
0.0405	3.4312
0.04055	3.43217
0.0406	3.43314
0.04065	3.43412
0.0407	3.43509
0.04075	3.43606
0.0408	3.43639
0.04085	3.43801
0.0409	3.43898
0.04095	3.43996
0.041	3.44126
0.04105	3.44191
0.0411	3.4432
0.04115	3.44418
0.0412	3.44515
0.04125	3.44645
0.0413	3.44645
0.04135	3.4471
0.0414	3.44775
0.04145	3.44807
0.0415	3.44872
0.04155	3.44872
0.0416	3.44905
0.04165	3.44905
0.0417	3.44937
0.04175	3.44969
0.0418	3.44937
0.04185	3.44905
0.0419	3.44937
0.04195	3.44905
0.042	3.44937
0.04205	3.44872
0.0421	3.44872
0.04215	3.44872
0.0422	3.44872
0.04225	3.44872
0.0423	3.44872
0.04235	3.44872
0.0424	3.4484
0.04245	3.44872
0.0425	3.44872
0.04255	3.44905
0.0426	3.44937
0.04265	3.44969
0.0427	3.45034
0.04275	3.45002
0.0428	3.45034
0.04285	3.45067
0.0429	3.45132
0.04295	3.45197
0.043	3.45229
0.04305	3.45262
0.0431	3.45326
0.04315	3.45359
0.0432	3.45391
0.04325	3.45521
0.0433	3.45586
0.04335	3.45586
0.0434	3.45683
0.04345	3.45748
0.0435	3.45813
0.04355	3.45846
0.0436	3.45976
0.04365	3.4604
0.0437	3.46105
0.04375	3.46138
0.0438	3.46203
0.04385	3.46268
0.0439	3.46365
0.04395	3.46397
0.044	3.46462
0.04405	3.46592
0.0441	3.46625
0.04415	3.46754
0.0442	3.46787
0.04425	3.46852
0.0443	3.46949
0.04435	3.46982
0.0444	3.47079
0.04445	3.47144
0.0445	3.47144
0.04455	3.47209
0.0446	3.47241
0.04465	3.47306
0.0447	3.47306
0.04475	3.47306
0.0448	3.47339
0.04485	3.47339
0.0449	3.47339
0.04495	3.47339
0.045	3.47371
0.04505	3.47371
0.0451	3.47371
0.04515	3.47371
0.0452	3.47404
0.04525	3.47404
0.0453	3.47436
0.04535	3.47501
0.0454	3.47566
0.04545	3.47598
0.0455	3.47663
0.04555	3.47728
0.0456	3.47761
0.04565	3.4789
0.0457	3.47988
0.04575	3.4802
0.0458	3.48118
0.04585	3.48247
0.0459	3.48312
0.04595	3.48377
0.046	3.48507
0.04605	3.48604
0.0461	3.48637
0.04615	3.48734
0.0462	3.48864
0.04625	3.48961
0.0463	3.49059
0.04635	3.49124
0.0464	3.49221
0.04645	3.49318
0.0465	3.49416
0.04655	3.49513
0.0466	3.49578
0.04665	3.49675
0.0467	3.49708
0.04675	3.4974
0.0468	3.49805
0.04685	3.4987
0.0469	3.49838
0.04695	3.49902
0.047	3.49902
0.04705	3.4987
0.0471	3.49902
0.04715	3.49902
0.0472	3.49935
0.04725	3.49838
0.0473	3.4987
0.04735	3.4987
0.0474	3.49805
0.04745	3.49838
0.0475	3.49805
0.04755	3.49805
0.0476	3.49773
0.04765	3.49708
0.0477	3.49675
0.04775	3.49675
0.0478	3.49643
0.04785	3.49675
0.0479	3.49675
0.04795	3.49643
0.048	3.49675
0.04805	3.49675
0.0481	3.49773
0.04815	3.49773
0.0482	3.49773
0.04825	3.49838
0.0483	3.49902
0.04835	3.49967
0.0484	3.50065
0.04845	3.50097
0.0485	3.50227
0.04855	3.50324
0.0486	3.50422
0.04865	3.50519
0.0487	3.50616
0.04875	3.50714
0.0488	3.50844
0.04885	3.50876
0.0489	3.51038
0.04895	3.51103
0.049	3.51201
0.04905	3.51298
0.0491	3.5133
0.04915	3.5146
0.0492	3.51493
0.04925	3.51558
0.0493	3.51623
0.04935	3.51687
0.0494	3.5172
0.04945	3.51785
0.0495	3.51785
0.04955	3.51817
0.0496	3.51882
0.04965	3.51915
0.0497	3.52012
0.04975	3.52044
0.0498	3.52077
0.04985	3.52109
0.0499	3.52174
0.04995	3.52174
0.05	3.52239
0.05005	3.52304
0.0501	3.52369
0.05015	3.52434
0.0502	3.52466
0.05025	3.52499
0.0503	3.52596
0.05035	3.52629
0.0504	3.52726
0.05045	3.52726
0.0505	3.52823
0.05055	3.52856
0.0506	3.52921
0.05065	3.52953
0.0507	3.52986
0.05075	3.53083
0.0508	3.53148
0.05085	3.5318
0.0509	3.53245
0.05095	3.53245
0.051	3.5331
0.05105	3.53375
0.0511	3.53472
0.05115	3.53472
0.0512	3.5357
0.05125	3.53635
0.0513	3.537
0.05135	3.53829
0.0514	3.53862
0.05145	3.53992
0.0515	3.54057
0.05155	3.54219
0.0516	3.54316
0.05165	3.54381
0.0517	3.54446
0.05175	3.54576
0.0518	3.54673
0.05185	3.54771
0.0519	3.54868
0.05195	3.54998
0.052	3.55063
0.05205	3.55128
0.0521	3.55225
0.05215	3.55322
0.0522	3.55387
0.05225	3.5542
0.0523	3.55517
0.05235	3.55614
0.0524	3.55647
0.05245	3.55712
0.0525	3.55809
0.05255	3.55874
0.0526	3.55939
0.05265	3.56036
0.0527	3.56069
0.05275	3.56101
0.0528	3.56231
0.05285	3.56231
0.0529	3.56296
0.05295	3.56361
0.053	3.56393
0.05305	3.56458
0.0531	3.56458
0.05315	3.56523
0.0532	3.56491
0.05325	3.56556
0.0533	3.56556
0.05335	3.56556
0.0534	3.56588
0.05345	3.56588
0.0535	3.56588
0.05355	3.56621
0.0536	3.56653
0.05365	3.56685
0.0537	3.56685
0.05375	3.5675
0.0538	3.5675
0.05385	3.56783
0.0539	3.56815
0.05395	3.56848
0.054	3.5688
0.05405	3.56848
0.0541	3.56815
0.05415	3.56848
0.0542	3.5688
0.05425	3.56913
0.0543	3.56913
0.05435	3.56913
0.0544	3.56945
0.05445	3.56978
0.0545	3.5701
0.05455	3.56945
0.0546	3.56945
0.05465	3.56978
0.0547	3.5701
0.05475	3.5701
0.0548	3.57075
0.05485	3.57075
0.0549	3.57075
0.05495	3.57075
0.055	3.57107
0.05505	3.57205
0.0551	3.57172
0.05515	3.57205
0.0552	3.57237
0.05525	3.57302
0.0553	3.57335
0.05535	3.57367
0.0554	3.57399
0.05545	3.57464
0.0555	3.57497
0.05555	3.57529
0.0556	3.57562
0.05565	3.57627
0.0557	3.57659
0.05575	3.57789
0.0558	3.57789
0.05585	3.57789
0.0559	3.57821
0.05595	3.57886
0.056	3.57886
0.05605	3.57951
0.0561	3.57919
0.05615	3.57984
0.0562	3.57984
0.05625	3.58016
0.0563	3.58049
0.05635	3.58113
0.0564	3.58049
0.05645	3.58081
0.0565	3.58146
0.05655	3.58178
0.0566	3.58178
0.05665	3.58243
0.0567	3.58276
0.05675	3.58341
0.0568	3.58373
0.05685	3.58373
0.0569	3.58503
0.05695	3.58535
0.057	3.58568
0.05705	3.58633
0.0571	3.58698
0.05715	3.58795
0.0572	3.5886
0.05725	3.58892
0.0573	3.58925
0.05735	3.59055
0.0574	3.59055
0.05745	3.5912
0.0575	3.59217
0.05755	3.59249
0.0576	3.59314
0.05765	3.59412
0.0577	3.59444
0.05775	3.59509
0.0578	3.59541
0.05785	3.59541
0.0579	3.59639
0.05795	3.59671
0.058	3.59704
0.05805	3.59769
0.0581	3.59866
0.05815	3.59931
0.0582	3.59963
0.05825	3.60028
0.0583	3.60093
0.05835	3.60158
0.0584	3.60288
0.05845	3.60353
0.0585	3.60418
0.05855	3.60548
0.0586	3.60645
0.05865	3.60612
0.0587	3.6071
0.05875	3.60807
0.0588	3.60872
0.05885	3.60905
0.0589	3.61002
0.05895	3.61067
0.059	3.61164
0.05905	3.61164
0.0591	3.61262
0.05915	3.61262
0.0592	3.61359
0.05925	3.61359
0.0593	3.61424
0.05935	3.61456
0.0594	3.61489
0.05945	3.61521
0.0595	3.61521
0.05955	3.61521
0.0596	3.61521
0.05965	3.61554
0.0597	3.61554
0.05975	3.61554
0.0598	3.61554
0.05985	3.61521
0.0599	3.61586
0.05995	3.61586
0.06	3.61586
0.06005	3.61619
0.0601	3.61619
0.06015	3.61619
0.0602	3.61651
0.06025	3.61651
0.0603	3.61651
0.06035	3.61683
0.0604	3.61748
0.06045	3.61716
0.0605	3.61748
0.06055	3.61781
0.0606	3.61781
0.06065	3.61781
0.0607	3.61781
0.06075	3.61813
0.0608	3.61846
0.06085	3.61813
0.0609	3.61846
0.06095	3.61878
0.061	3.61943
0.06105	3.61911
0.0611	3.61943
0.06115	3.61976
0.0612	3.62073
0.06125	3.62105
0.0613	3.6217
0.06135	3.62235
0.0614	3.62235
0.06145	3.62268
0.0615	3.62365
0.06155	3.6243
0.0616	3.62462
0.06165	3.62495
0.0617	3.62592
0.06175	3.62657
0.0618	3.62657
0.06185	3.62722
0.0619	3.62787
0.06195	3.62819
0.062	3.62819
0.06205	3.62884
0.0621	3.62982
0.06215	3.62982
0.0622	3.63047
0.06225	3.63079
0.0623	3.63144
0.06235	3.63176
0.0624	3.63209
0.06245	3.63274
0.0625	3.63274
0.06255	3.63339
0.0626	3.63339
0.06265	3.63371
0.0627	3.63371
0.06275	3.63371
0.0628	3.63404
0.06285	3.63404
0.0629	3.63371
0.06295	3.63404
0.063	3.63371
0.06305	3.63371
0.0631	3.63339
0.06315	3.63371
0.0632	3.63371
0.06325	3.63371
0.0633	3.63339
0.06335	3.63371
0.0634	3.63404
0.06345	3.63404
0.0635	3.63404
0.06355	3.63404
0.0636	3.63436
0.06365	3.63468
0.0637	3.63501
0.06375	3.63566
0.0638	3.63598
0.06385	3.63663
0.0639	3.63696
0.06395	3.63728
0.064	3.63793
0.06405	3.63793
0.0641	3.6389
0.06415	3.63955
0.0642	3.6402
0.06425	3.64053
0.0643	3.6415
0.06435	3.64182
0.0644	3.64215
0.06445	3.64312
0.0645	3.64377
0.06455	3.64377
0.0646	3.64442
0.06465	3.64539
0.0647	3.64604
0.06475	3.64702
0.0648	3.64734
0.06485	3.64799
0.0649	3.64864
0.06495	3.64961
0.065	3.64929
0.06505	3.65026
0.0651	3.65124
0.06515	3.65188
0.0652	3.65286
0.06525	3.65318
0.0653	3.65383
0.06535	3.65416
0.0654	3.65513
0.06545	3.65578
0.0655	3.6561
0.06555	3.6574
0.0656	3.65708
0.06565	3.65773
0.0657	3.65805
0.06575	3.65902
0.0658	3.65902
0.06585	3.65935
0.0659	3.66
0.06595	3.66032
0.066	3.66032
0.06605	3.6613
0.0661	3.66162
0.06615	3.66195
0.0662	3.66227
0.06625	3.66292
0.0663	3.66324
0.06635	3.66389
0.0664	3.66454
0.06645	3.66487
0.0665	3.66552
0.06655	3.66584
0.0666	3.66649
0.06665	3.66649
0.0667	3.66681
0.06675	3.66714
0.0668	3.66746
0.06685	3.66779
0.0669	3.66811
0.06695	3.66811
0.067	3.66844
0.06705	3.66811
0.0671	3.66844
0.06715	3.66844
0.0672	3.66844
0.06725	3.66876
0.0673	3.66844
0.06735	3.66876
0.0674	3.66876
0.06745	3.66909
0.0675	3.66941
0.06755	3.66973
0.0676	3.66941
0.06765	3.67038
0.0677	3.67071
0.06775	3.67071
0.0678	3.67136
0.06785	3.67168
0.0679	3.67233
0.06795	3.67298
0.068	3.67363
0.06805	3.67395
0.0681	3.67428
0.06815	3.67493
0.0682	3.67525
0.06825	3.67623
0.0683	3.67655
0.06835	3.6772
0.0684	3.6785
0.06845	3.67882
0.0685	3.6798
0.06855	3.68044
0.0686	3.68109
0.06865	3.68174
0.0687	3.68239
0.06875	3.68337
0.0688	3.68434
0.06885	3.68531
0.0689	3.68564
0.06895	3.68694
0.069	3.68758
0.06905	3.68823
0.0691	3.68986
0.06915	3.69018
0.0692	3.69115
0.06925	3.69245
0.0693	3.6931
0.06935	3.6944
0.0694	3.6957
0.06945	3.69635
0.0695	3.697
0.06955	3.69765
0.0696	3.69894
0.06965	3.69927
0.0697	3.70024
0.06975	3.70122
0.0698	3.70122
0.06985	3.70219
0.0699	3.70251
0.06995	3.70349
0.07	3.70446
0.07005	3.70479
0.0701	3.70543
0.07015	3.70641
0.0702	3.70706
0.07025	3.70771
0.0703	3.70803
0.07035	3.709
0.0704	3.70998
0.07045	3.7103
0.0705	3.71095
0.07055	3.71128
0.0706	3.71193
0.07065	3.7129
0.0707	3.71355
0.07075	3.71387
0.0708	3.71452
0.07085	3.71452
0.0709	3.71517
0.07095	3.7155
0.071	3.71582
0.07105	3.71614
0.0711	3.71679
0.07115	3.71712
0.0712	3.71712
0.07125	3.71679
0.0713	3.71712
0.07135	3.71679
0.0714	3.71679
0.07145	3.71647
0.0715	3.71679
0.07155	3.71582
0.0716	3.71614
0.07165	3.71582
0.0717	3.7155
0.07175	3.71517
0.0718	3.7155
0.07185	3.71485
0.0719	3.71452
0.07195	3.71452
0.072	3.71452
0.07205	3.71387
0.0721	3.71355
0.07215	3.71355
0.0722	3.71355
0.07225	3.71355
0.0723	3.7129
0.07235	3.7129
0.0724	3.71257
0.07245	3.71257
0.0725	3.71225
0.07255	3.71225
0.0726	3.71225
0.07265	3.7129
0.0727	3.71322
0.07275	3.71387
0.0728	3.7142
0.07285	3.71517
0.0729	3.71517
0.07295	3.71614
0.073	3.71679
0.07305	3.71744
0.0731	3.71777
0.07315	3.71907
0.0732	3.71971
0.07325	3.72036
0.0733	3.72166
0.07335	3.72166
0.0734	3.72231
0.07345	3.72361
0.0735	3.72426
0.07355	3.72491
0.0736	3.72588
0.07365	3.72653
0.0737	3.7275
0.07375	3.72783
0.0738	3.72945
0.07385	3.7301
0.0739	3.7301
0.07395	3.73172
0.074	3.73237
0.07405	3.73335
0.0741	3.73399
0.07415	3.73464
0.0742	3.73529
0.07425	3.73627
0.0743	3.73724
0.07435	3.73821
0.0744	3.73886
0.07445	3.73919
0.0745	3.73984
0.07455	3.74049
0.0746	3.74146
0.07465	3.74178
0.0747	3.74276
0.07475	3.74276
0.0748	3.74341
0.07485	3.74341
0.0749	3.74373
0.07495	3.74373
0.075	3.74406
0.07505	3.74438
0.0751	3.74438
0.07515	3.74438
0.0752	3.7447
0.07525	3.7447
0.0753	3.74503
0.07535	3.74438
0.0754	3.74438
0.07545	3.7447
0.0755	3.74503
0.07555	3.7447
0.0756	3.74568
0.07565	3.746
0.0757	3.74568
0.07575	3.746
0.0758	3.74665
0.07585	3.74665
0.0759	3.7473
0.07595	3.74795
0.076	3.74795
0.07605	3.74827
0.0761	3.7486
0.07615	3.7486
0.0762	3.74892
0.07625	3.74925
0.0763	3.74957
0.07635	3.75055
0.0764	3.7512
0.07645	3.75152
0.0765	3.75217
0.07655	3.75282
0.0766	3.75314
0.07665	3.75412
0.0767	3.75477
0.07675	3.75541
0.0768	3.75639
0.07685	3.75704
0.0769	3.75801
0.07695	3.75866
0.077	3.75996
0.07705	3.76028
0.0771	3.76061
0.07715	3.76191
0.0772	3.76223
0.07725	3.76223
0.0773	3.76353
0.07735	3.7632
0.0774	3.76385
0.07745	3.76483
0.0775	3.76483
0.07755	3.76515
0.0776	3.76515
0.07765	3.7658
0.0777	3.76548
0.07775	3.7658
0.0778	3.7658
0.07785	3.7658
0.0779	3.76612
0.07795	3.76677
0.078	3.76645
0.07805	3.76645
0.0781	3.76645
0.07815	3.76677
0.0782	3.7671
0.07825	3.7671
0.0783	3.7671
0.07835	3.76742
0.0784	3.76742
0.07845	3.76742
0.0785	3.76775
0.07855	3.76742
0.0786	3.76742
0.07865	3.76742
0.0787	3.76775
0.07875	3.76775
0.0788	3.76742
0.07885	3.76742
0.0789	3.7671
0.07895	3.7671
0.079	3.76677
0.07905	3.76677
0.0791	3.76677
0.07915	3.7671
0.0792	3.76677
0.07925	3.76677
0.0793	3.76677
0.07935	3.7671
0.0794	3.76677
0.07945	3.76742
0.0795	3.76742
0.07955	3.7684
0.0796	3.7684
0.07965	3.7684
0.0797	3.76905
0.07975	3.76969
0.0798	3.77067
0.07985	3.77099
0.0799	3.77197
0.07995	3.77262
0.08	3.77326
0.08005	3.77456
0.0801	3.77554
0.08015	3.77619
0.0802	3.77716
0.08025	3.77813
0.0803	3.77911
0.08035	3.7804
0.0804	3.78138
0.08045	3.78235
0.0805	3.78365
0.08055	3.78495
0.0806	3.78592
0.08065	3.7869
0.0807	3.78754
0.08075	3.78819
0.0808	3.78917
0.08085	3.78982
0.0809	3.79014
0.08095	3.79079
0.081	3.79144
0.08105	3.79111
0.0811	3.79176
0.08115	3.79176
0.0812	3.79176
0.08125	3.79144
0.0813	3.79144
0.08135	3.79176
0.0814	3.79144
0.08145	3.79144
0.0815	3.79144
0.08155	3.79176
0.0816	3.79176
0.08165	3.79176
0.0817	3.79176
0.08175	3.79209
0.0818	3.79176
0.08185	3.79209
0.0819	3.79209
0.08195	3.79209
0.082	3.79209
0.08205	3.79176
0.0821	3.79241
0.08215	3.79209
0.0822	3.79241
0.08225	3.79274
0.0823	3.79209
0.08235	3.79209
0.0824	3.79241
0.08245	3.79241
0.0825	3.79306
0.08255	3.79306
0.0826	3.79306
0.08265	3.79306
0.0827	3.79306
0.08275	3.79371
0.0828	3.79371
0.08285	3.79404
0.0829	3.79404
0.08295	3.79436
0.083	3.79436
0.08305	3.79468
0.0831	3.79501
0.08315	3.79533
0.0832	3.79598
0.08325	3.79598
0.0833	3.79663
0.08335	3.79696
0.0834	3.79793
0.08345	3.79825
0.0835	3.7989
0.08355	3.79988
0.0836	3.80053
0.08365	3.8015
0.0837	3.8028
0.08375	3.80345
0.0838	3.80442
0.08385	3.80507
0.0839	3.80604
0.08395	3.80604
0.084	3.80669
0.08405	3.80734
0.0841	3.80799
0.08415	3.80767
0.0842	3.80832
0.08425	3.80799
0.0843	3.80799
0.08435	3.80832
0.0844	3.80767
0.08445	3.80734
0.0845	3.80734
0.08455	3.80702
0.0846	3.80637
0.08465	3.80604
0.0847	3.80572
0.08475	3.80539
0.0848	3.80475
0.08485	3.80539
0.0849	3.80475
0.08495	3.80442
0.085	3.8041
0.08505	3.80345
0.0851	3.80345
0.08515	3.80345
0.0852	3.80345
0.08525	3.80312
0.0853	3.80345
0.08535	3.80377
0.0854	3.8041
0.08545	3.8041
0.0855	3.8041
0.08555	3.80377
0.0856	3.80442
0.08565	3.80475
0.0857	3.80442
0.08575	3.80475
0.0858	3.80475
0.08585	3.80475
0.0859	3.80507
0.08595	3.80507
0.086	3.80507
0.08605	3.80507
0.0861	3.80539
0.08615	3.80539
0.0862	3.80572
0.08625	3.80539
0.0863	3.80604
0.08635	3.80604
0.0864	3.80637
0.08645	3.80669
0.0865	3.80702
0.08655	3.80767
0.0866	3.80832
0.08665	3.80896
0.0867	3.80994
0.08675	3.81091
0.0868	3.81189
0.08685	3.81286
0.0869	3.81383
0.08695	3.81513
0.087	3.8161
0.08705	3.81773
0.0871	3.81903
0.08715	3.81967
0.0872	3.8213
0.08725	3.82259
0.0873	3.82357
0.08735	3.82454
0.0874	3.82552
0.08745	3.82649
0.0875	3.82714
0.08755	3.82811
0.0876	3.82941
0.08765	3.83006
0.0877	3.83103
0.08775	3.83136
0.0878	3.83201
0.08785	3.83298
0.0879	3.83298
0.08795	3.83395
0.088	3.83395
0.08805	3.8346
0.0881	3.83525
0.08815	3.8359
0.0882	3.8359
0.08825	3.83655
0.0883	3.83655
0.08835	3.8372
0.0884	3.83752
0.08845	3.83785
0.0885	3.83817
0.08855	3.8385
0.0886	3.83882
0.08865	3.83915
0.0887	3.8398
0.08875	3.8398
0.0888	3.8398
0.08885	3.84044
0.0889	3.84044
0.08895	3.84077
0.089	3.84109
0.08905	3.84142
0.0891	3.84142
0.08915	3.84142
0.0892	3.84207
0.08925	3.84239
0.0893	3.84272
0.08935	3.84304
0.0894	3.84337
0.08945	3.84369
0.0895	3.84369
0.08955	3.84434
0.0896	3.84434
0.08965	3.84499
0.0897	3.84499
0.08975	3.84499
0.0898	3.84531
0.08985	3.84564
0.0899	3.84629
0.08995	3.84629
0.09	3.84661
0.09005	3.84694
0.0901	3.84758
0.09015	3.84791
0.0902	3.84823
0.09025	3.84888
0.0903	3.84921
0.09035	3.84953
0.0904	3.85018
0.09045	3.85083
0.0905	3.85148
0.09055	3.85245
0.0906	3.85278
0.09065	3.85343
0.0907	3.85408
0.09075	3.8544
0.0908	3.8544
0.09085	3.85505
0.0909	3.85537
0.09095	3.85602
0.091	3.85537
0.09105	3.85602
0.0911	3.8557
0.09115	3.85602
0.0912	3.8557
0.09125	3.85537
0.0913	3.85602
0.09135	3.8557
0.0914	3.85537
0.09145	3.8544
0.0915	3.85505
0.09155	3.85472
0.0916	3.8544
0.09165	3.8544
0.0917	3.85375
0.09175	3.85343
0.0918	3.85278
0.09185	3.85278
0.0919	3.85278
0.09195	3.85213
0.092	3.85213
0.09205	3.85213
0.0921	3.85213
0.09215	3.8518
0.0922	3.8518
0.09225	3.85213
0.0923	3.85245
0.09235	3.85278
0.0924	3.8531
0.09245	3.85343
0.0925	3.85408
0.09255	3.85505
0.0926	3.85505
0.09265	3.85537
0.0927	3.85635
0.09275	3.85667
0.0928	3.85765
0.09285	3.85829
0.0929	3.85927
0.09295	3.85992
0.093	3.86089
0.09305	3.86186
0.0931	3.86251
0.09315	3.86349
0.0932	3.86446
0.09325	3.86511
0.0933	3.86608
0.09335	3.86706
0.0934	3.86803
0.09345	3.86933
0.0935	3.86998
0.09355	3.87063
0.0936	3.8716
0.09365	3.87225
0.0937	3.87225
0.09375	3.87387
0.0938	3.8742
0.09385	3.87517
0.0939	3.8755
0.09395	3.87647
0.094	3.87712
0.09405	3.87777
0.0941	3.87809
0.09415	3.87874
0.0942	3.87939
0.09425	3.87971
0.0943	3.88004
0.09435	3.88036
0.0944	3.88101
0.09445	3.88101
0.0945	3.88101
0.09455	3.88134
0.0946	3.88166
0.09465	3.88166
0.0947	3.88166
0.09475	3.88166
0.0948	3.88199
0.09485	3.88134
0.0949	3.88101
0.09495	3.88101
0.095	3.88134
0.09505	3.88134
0.0951	3.88069
0.09515	3.88069
0.0952	3.88036
0.09525	3.88036
0.0953	3.87971
0.09535	3.88004
0.0954	3.87971
0.09545	3.87939
0.0955	3.87907
0.09555	3.87907
0.0956	3.87874
0.09565	3.87907
0.0957	3.87907
0.09575	3.87939
0.0958	3.87907
0.09585	3.87939
0.0959	3.88004
0.09595	3.88004
0.096	3.88069
0.09605	3.88069
0.0961	3.88101
0.09615	3.88134
0.0962	3.88199
0.09625	3.88296
0.0963	3.88296
0.09635	3.88393
0.0964	3.88361
0.09645	3.88458
0.0965	3.88523
0.09655	3.88523
0.0966	3.88588
0.09665	3.88621
0.0967	3.88685
0.09675	3.88783
0.0968	3.88783
0.09685	3.8888
0.0969	3.8888
0.09695	3.88978
0.097	3.88978
0.09705	3.89042
0.0971	3.89075
0.09715	3.8914
0.0972	3.89205
0.09725	3.89172
0.0973	3.89237
0.09735	3.89205
0.0974	3.89237
0.09745	3.89237
0.0975	3.8927
0.09755	3.8927
0.0976	3.8927
0.09765	3.89302
0.0977	3.89302
0.09775	3.89302
0.0978	3.89335
0.09785	3.89335
0.0979	3.89367
0.09795	3.89432
0.098	3.89464
0.09805	3.89529
0.0981	3.89562
0.09815	3.89627
0.0982	3.89692
0.09825	3.89789
0.0983	3.89854
0.09835	3.89886
0.0984	3.89984
0.09845	3.90049
0.0985	3.90146
0.09855	3.90243
0.0986	3.90341
0.09865	3.90341
0.0987	3.9047
0.09875	3.90535
0.0988	3.90633
0.09885	3.90665
0.0989	3.90698
0.09895	3.90763
0.099	3.90827
0.09905	3.90827
[truncated: 5,812 more rows]
