# Supplementary material for: An evolutionarily conserved glycine-tyrosine motif forms a folding core in outer membrane proteins
Source: PLoS One. 2017 Aug 3;12(8):e0182016. doi: 10.1371/journal.pone.0182016 (PMC5542473; doi:10.1371/journal.pone.0182016)
Supplement: S1 File — (ZIP) [file pone.0182016.s001.zip › OmpX stopflow RAW data/OmpX WT 4/ompx_wt_ch1_033.bka]

BIO-KINE ASCII FILE
_COMMENT	External device
_COMMENT	Kinetics measurement
_COMMENT	Y Unit : Volt, X Unit : s
_COMMENT	Timebase 1 = .00005 s 5001 pts
_COMMENT	Timebase 2 = .001 s 2749 pts
_COMMENT	Timebase 3 = .5 s 44 pts
_SFM	SFM-300 /S Advanced mode
_SFM	Ratio : S1: 950, S2: 950, S3: 100
_SFM	Content : S1: , S2: , S3:
_SFM	Concentration : S1: , S2: , S3:
_SFM	Total volume : 422 �l Flow : 14 mL/s
_SFM	Acquisition start : 10 ms before stop
_SFM	cuve=FC-08, s1=10 ml , s2=10 ml , s3=1.9 ml
_UNITX	s
_UNITY	Volt
_DELTAX	0
_DATA
1e-300	2.46406
5e-5	2.4845
1e-4	2.50527
1.5e-4	2.52702
2e-4	2.54844
2.5e-4	2.56986
3e-4	2.59095
3.5e-4	2.61237
4e-4	2.63314
4.5e-4	2.65391
5e-4	2.67501
5.5e-4	2.69513
6e-4	2.7146
6.5e-4	2.73343
7e-4	2.75258
7.5e-4	2.77075
8e-4	2.78795
8.5e-4	2.80515
9e-4	2.82138
9.5e-4	2.83663
0.001	2.85156
0.00105	2.86552
0.0011	2.87882
0.00115	2.89148
0.0012	2.90219
0.00125	2.9129
0.0013	2.92199
0.00135	2.9301
0.0014	2.93659
0.00145	2.94243
0.0015	2.94633
0.00155	2.94957
0.0016	2.9512
0.00165	2.9512
0.0017	2.9499
0.00175	2.94698
0.0018	2.94308
0.00185	2.93789
0.0019	2.93107
0.00195	2.92361
0.002	2.91485
0.00205	2.90511
0.0021	2.89408
0.00215	2.88239
0.0022	2.87038
0.00225	2.85675
0.0023	2.8428
0.00235	2.82884
0.0024	2.81424
0.00245	2.79898
0.0025	2.78373
0.00255	2.76848
0.0026	2.7529
0.00265	2.73732
0.0027	2.72239
0.00275	2.70714
0.0028	2.69189
0.00285	2.67728
0.0029	2.66333
0.00295	2.64872
0.003	2.63509
0.00305	2.62146
0.0031	2.60913
0.00315	2.59679
0.0032	2.58479
0.00325	2.57343
0.0033	2.56207
0.00335	2.55103
0.0034	2.54
0.00345	2.52897
0.0035	2.51923
0.00355	2.50884
0.0036	2.49878
0.00365	2.48872
0.0037	2.47931
0.00375	2.46957
0.0038	2.46049
0.00385	2.4514
0.0039	2.44231
0.00395	2.4342
0.004	2.42576
0.00405	2.41797
0.0041	2.41083
0.00415	2.40369
0.0042	2.3972
0.00425	2.39071
0.0043	2.38552
0.00435	2.38032
0.0044	2.37643
0.00445	2.37254
0.0045	2.36929
0.00455	2.36702
0.0046	2.3654
0.00465	2.36442
0.0047	2.3641
0.00475	2.36507
0.0048	2.36669
0.00485	2.36994
0.0049	2.37383
0.00495	2.3787
0.005	2.38519
0.00505	2.39298
0.0051	2.40207
0.00515	2.41245
0.0052	2.42479
0.00525	2.43777
0.0053	2.4527
0.00535	2.46925
0.0054	2.48807
0.00545	2.5069
0.0055	2.52832
0.00555	2.55038
0.0056	2.57375
0.00565	2.59777
0.0057	2.62276
0.00575	2.64872
0.0058	2.67436
0.00585	2.7013
0.0059	2.72823
0.00595	2.75517
0.006	2.78178
0.00605	2.8084
0.0061	2.83371
0.00615	2.85967
0.0062	2.88434
0.00625	2.90771
0.0063	2.93075
0.00635	2.95249
0.0064	2.97262
0.00645	2.99209
0.0065	3.01026
0.00655	3.02714
0.0066	3.04337
0.00665	3.05797
0.0067	3.07128
0.00675	3.08296
0.0068	3.09399
0.00685	3.10341
0.0069	3.11184
0.00695	3.11931
0.007	3.12548
0.00705	3.13034
0.0071	3.13489
0.00715	3.13748
0.0072	3.14008
0.00725	3.14073
0.0073	3.14073
0.00735	3.1404
0.0074	3.13846
0.00745	3.13619
0.0075	3.13294
0.00755	3.1284
0.0076	3.12288
0.00765	3.11704
0.0077	3.11022
0.00775	3.10243
0.0078	3.09399
0.00785	3.08523
0.0079	3.0755
0.00795	3.06511
0.008	3.05408
0.00805	3.04239
0.0081	3.03071
0.00815	3.01805
0.0082	3.00475
0.00825	2.99079
0.0083	2.97781
0.00835	2.96385
0.0084	2.94925
0.00845	2.93562
0.0085	2.92101
0.00855	2.90673
0.0086	2.89245
0.00865	2.87785
0.0087	2.86357
0.00875	2.84994
0.0088	2.83598
0.00885	2.82333
0.0089	2.81002
0.00895	2.79736
0.009	2.78503
0.00905	2.774
0.0091	2.76296
0.00915	2.75258
0.0092	2.74349
0.00925	2.73505
0.0093	2.72694
0.00935	2.71947
0.0094	2.71331
0.00945	2.70746
0.0095	2.70357
0.00955	2.69967
0.0096	2.69643
0.00965	2.69416
0.0097	2.69286
0.00975	2.69221
0.0098	2.69189
0.00985	2.69221
0.0099	2.69351
0.00995	2.69513
0.01	2.69773
0.01005	2.7
0.0101	2.70292
0.01015	2.70617
0.0102	2.70974
0.01025	2.71298
0.0103	2.71688
0.01035	2.72077
0.0104	2.72499
0.01045	2.72856
0.0105	2.73278
0.01055	2.737
0.0106	2.74089
0.01065	2.74479
0.0107	2.74901
0.01075	2.7529
0.0108	2.75647
0.01085	2.76069
0.0109	2.76491
0.01095	2.76913
0.011	2.774
0.01105	2.77886
0.0111	2.78471
0.01115	2.79152
0.0112	2.79834
0.01125	2.8058
0.0113	2.81424
0.01135	2.82333
0.0114	2.83371
0.01145	2.84475
0.0115	2.8561
0.01155	2.86779
0.0116	2.88077
0.01165	2.89408
0.0117	2.90738
0.01175	2.92069
0.0118	2.93399
0.01185	2.9473
0.0119	2.96028
0.01195	2.97326
0.012	2.98527
0.01205	2.99696
0.0121	3.00799
0.01215	3.0187
0.0122	3.02811
0.01225	3.03688
0.0123	3.04499
0.01235	3.05278
0.0124	3.05959
0.01245	3.06511
0.0125	3.0703
0.01255	3.07452
0.0126	3.07874
0.01265	3.08231
0.0127	3.08523
0.01275	3.08815
0.0128	3.09042
0.01285	3.09237
0.0129	3.09367
0.01295	3.09594
0.013	3.09692
0.01305	3.09821
0.0131	3.09951
0.01315	3.10081
0.0132	3.10211
0.01325	3.10373
0.0133	3.10535
0.01335	3.10665
0.0134	3.10795
0.01345	3.10925
0.0135	3.1112
0.01355	3.11282
0.0136	3.11444
0.01365	3.11671
0.0137	3.11834
0.01375	3.12028
0.0138	3.12223
0.01385	3.1245
0.0139	3.12645
0.01395	3.12872
0.014	3.13002
0.01405	3.13262
0.0141	3.13456
0.01415	3.13683
0.0142	3.13911
0.01425	3.14138
0.0143	3.14333
0.01435	3.1456
0.0144	3.14819
0.01445	3.15014
0.0145	3.15241
0.01455	3.15468
0.0146	3.15696
0.01465	3.1589
0.0147	3.1615
0.01475	3.16377
0.0148	3.16572
0.01485	3.16767
0.0149	3.16961
0.01495	3.17156
0.015	3.17286
0.01505	3.17546
0.0151	3.17643
0.01515	3.17805
0.0152	3.18
0.01525	3.18097
0.0153	3.1826
0.01535	3.18324
0.0154	3.18454
0.01545	3.18519
0.0155	3.18584
0.01555	3.18649
0.0156	3.18681
0.01565	3.18714
0.0157	3.18811
0.01575	3.18746
0.0158	3.18811
0.01585	3.18779
0.0159	3.18746
0.01595	3.18779
0.016	3.18746
0.01605	3.18714
0.0161	3.18681
0.01615	3.18649
0.0162	3.18617
0.01625	3.18584
0.0163	3.18552
0.01635	3.18519
0.0164	3.18519
0.01645	3.18487
0.0165	3.18454
0.01655	3.18454
0.0166	3.18454
0.01665	3.18487
0.0167	3.18454
0.01675	3.18454
0.0168	3.18519
0.01685	3.18487
0.0169	3.18552
0.01695	3.18552
0.017	3.18552
0.01705	3.18552
0.0171	3.18584
0.01715	3.18584
0.0172	3.18617
0.01725	3.18617
0.0173	3.18617
0.01735	3.18681
0.0174	3.18681
0.01745	3.18681
0.0175	3.18681
0.01755	3.18681
0.0176	3.18649
0.01765	3.18681
0.0177	3.18681
0.01775	3.18746
0.0178	3.18681
0.01785	3.18681
0.0179	3.18681
0.01795	3.18681
0.018	3.18681
0.01805	3.18649
0.0181	3.18617
0.01815	3.18617
0.0182	3.18552
0.01825	3.18584
0.0183	3.18519
0.01835	3.18552
0.0184	3.18552
0.01845	3.18519
0.0185	3.18519
0.01855	3.18519
0.0186	3.18552
0.01865	3.18519
0.0187	3.18487
0.01875	3.18487
0.0188	3.18552
0.01885	3.18552
0.0189	3.18617
0.01895	3.18681
0.019	3.18714
0.01905	3.18746
0.0191	3.18811
0.01915	3.18844
0.0192	3.18909
0.01925	3.18973
0.0193	3.19038
0.01935	3.19136
0.0194	3.19201
0.01945	3.1933
0.0195	3.19363
0.01955	3.1946
0.0196	3.1959
0.01965	3.19655
0.0197	3.19752
0.01975	3.1985
0.0198	3.19947
0.01985	3.20077
0.0199	3.20142
0.01995	3.20239
0.02	3.20369
0.02005	3.20434
0.0201	3.20499
0.02015	3.20564
0.0202	3.20661
0.02025	3.20758
0.0203	3.20791
0.02035	3.20888
0.0204	3.20888
0.02045	3.20953
0.0205	3.21018
0.02055	3.21051
0.0206	3.21083
0.02065	3.21115
0.0207	3.21115
0.02075	3.21051
0.0208	3.21115
0.02085	3.21115
0.0209	3.21148
0.02095	3.21148
0.021	3.21148
0.02105	3.21083
0.0211	3.21115
0.02115	3.21213
0.0212	3.21148
0.02125	3.21148
0.0213	3.21148
0.02135	3.2118
0.0214	3.21213
0.02145	3.21213
0.0215	3.21245
0.02155	3.21278
0.0216	3.21343
0.02165	3.21408
0.0217	3.2144
0.02175	3.21505
0.0218	3.21602
0.02185	3.21667
0.0219	3.217
0.02195	3.21797
0.022	3.21894
0.02205	3.21927
0.0221	3.22024
0.02215	3.22089
0.0222	3.22154
0.02225	3.22186
0.0223	3.22316
0.02235	3.22349
0.0224	3.22381
0.02245	3.22446
0.0225	3.22479
0.02255	3.22543
0.0226	3.22576
0.02265	3.22608
0.0227	3.22641
0.02275	3.22673
0.0228	3.22673
0.02285	3.22706
0.0229	3.22738
0.02295	3.22771
0.023	3.22803
0.02305	3.22803
0.0231	3.22803
0.02315	3.22771
0.0232	3.22771
0.02325	3.22771
0.0233	3.22738
0.02335	3.22738
0.0234	3.22738
0.02345	3.22738
0.0235	3.22738
0.02355	3.22706
0.0236	3.22738
0.02365	3.22771
0.0237	3.22803
0.02375	3.22803
0.0238	3.22836
0.02385	3.22868
0.0239	3.229
0.02395	3.22933
0.024	3.22998
0.02405	3.23063
0.0241	3.23095
0.02415	3.23128
0.0242	3.2316
0.02425	3.23225
0.0243	3.2329
0.02435	3.23355
0.0244	3.23452
0.02445	3.23517
0.0245	3.23614
0.02455	3.23647
0.0246	3.23712
0.02465	3.23809
0.0247	3.23842
0.02475	3.23939
0.0248	3.24036
0.02485	3.24101
0.0249	3.24166
0.02495	3.24199
0.025	3.24264
0.02505	3.24328
0.0251	3.24361
0.02515	3.24393
0.0252	3.24458
0.02525	3.24556
0.0253	3.24556
0.02535	3.24556
0.0254	3.24621
0.02545	3.24621
0.0255	3.24621
0.02555	3.24718
0.0256	3.24685
0.02565	3.2475
0.0257	3.2475
0.02575	3.24815
0.0258	3.24848
0.02585	3.24945
0.0259	3.24945
0.02595	3.24945
0.026	3.25042
0.02605	3.25042
0.0261	3.2514
0.02615	3.25172
0.0262	3.25237
0.02625	3.25335
0.0263	3.25399
0.02635	3.25432
0.0264	3.25562
0.02645	3.25594
0.0265	3.25659
0.02655	3.25789
0.0266	3.25854
0.02665	3.25919
0.0267	3.25984
0.02675	3.26049
0.0268	3.26178
0.02685	3.26243
0.0269	3.26308
0.02695	3.26406
0.027	3.2647
0.02705	3.266
0.0271	3.26665
0.02715	3.2673
0.0272	3.2686
0.02725	3.26925
0.0273	3.27022
0.02735	3.2712
0.0274	3.27152
0.02745	3.27217
0.0275	3.27282
0.02755	3.27347
0.0276	3.27379
0.02765	3.27444
0.0277	3.27444
0.02775	3.27541
0.0278	3.27574
0.02785	3.27574
0.0279	3.27639
0.02795	3.27704
0.028	3.27769
0.02805	3.27769
0.0281	3.27834
0.02815	3.27866
0.0282	3.27931
0.02825	3.27931
0.0283	3.27996
0.02835	3.28028
0.0284	3.28061
0.02845	3.28126
0.0285	3.28191
0.02855	3.28223
0.0286	3.28223
0.02865	3.28288
0.0287	3.28353
0.02875	3.28385
0.0288	3.28418
0.02885	3.2845
0.0289	3.28483
0.02895	3.2858
0.029	3.2858
0.02905	3.28612
0.0291	3.28612
0.02915	3.28677
0.0292	3.2871
0.02925	3.28677
0.0293	3.28742
0.02935	3.28775
0.0294	3.28742
0.02945	3.28775
0.0295	3.28775
0.02955	3.2884
0.0296	3.28807
0.02965	3.28807
0.0297	3.28872
0.02975	3.2884
0.0298	3.28872
0.02985	3.28937
0.0299	3.28969
0.02995	3.28969
0.03	3.29002
0.03005	3.29067
0.0301	3.29132
0.03015	3.29132
0.0302	3.29229
0.03025	3.29262
0.0303	3.29326
0.03035	3.29391
0.0304	3.29456
0.03045	3.29554
0.0305	3.29619
0.03055	3.29619
0.0306	3.29716
0.03065	3.29781
0.0307	3.29813
0.03075	3.29878
0.0308	3.29976
0.03085	3.3004
0.0309	3.30105
0.03095	3.30138
0.031	3.3017
0.03105	3.30268
0.0311	3.303
0.03115	3.303
0.0312	3.30333
0.03125	3.30365
0.0313	3.30397
0.03135	3.30397
0.0314	3.30495
0.03145	3.30527
0.0315	3.30527
0.03155	3.30592
0.0316	3.30625
0.03165	3.3069
0.0317	3.30754
0.03175	3.30852
0.0318	3.30852
0.03185	3.30949
0.0319	3.30982
0.03195	3.31047
0.032	3.31111
0.03205	3.31176
0.0321	3.31241
0.03215	3.31274
0.0322	3.31339
0.03225	3.31371
0.0323	3.31436
0.03235	3.31436
0.0324	3.31468
0.03245	3.31533
0.0325	3.31566
0.03255	3.31533
0.0326	3.31566
0.03265	3.31566
0.0327	3.31598
0.03275	3.31598
0.0328	3.31598
0.03285	3.31663
0.0329	3.31663
0.03295	3.31728
0.033	3.31761
0.03305	3.31761
0.0331	3.31761
0.03315	3.31858
0.0332	3.31825
0.03325	3.31858
0.0333	3.31955
0.03335	3.31988
0.0334	3.31988
0.03345	3.3202
0.0335	3.32085
0.03355	3.32118
0.0336	3.32182
0.03365	3.32182
0.0337	3.32247
0.03375	3.32247
0.0338	3.32345
0.03385	3.32345
0.0339	3.3241
0.03395	3.3241
0.034	3.3241
0.03405	3.3241
0.0341	3.32442
0.03415	3.32475
0.0342	3.32507
0.03425	3.32507
0.0343	3.32539
0.03435	3.32572
0.0344	3.32604
0.03445	3.32669
0.0345	3.32734
0.03455	3.32702
0.0346	3.32799
0.03465	3.32864
0.0347	3.32929
0.03475	3.32961
0.0348	3.33059
0.03485	3.33091
0.0349	3.33124
0.03495	3.33188
0.035	3.33221
0.03505	3.33318
0.0351	3.33318
0.03515	3.33383
0.0352	3.33448
0.03525	3.33481
0.0353	3.33513
0.03535	3.33545
0.0354	3.3361
0.03545	3.33578
0.0355	3.33578
0.03555	3.33545
0.0356	3.3361
0.03565	3.33643
0.0357	3.33643
0.03575	3.33675
0.0358	3.33675
0.03585	3.3374
0.0359	3.33708
0.03595	3.33773
0.036	3.33838
0.03605	3.33805
0.0361	3.33838
0.03615	3.33805
0.0362	3.33838
0.03625	3.3387
0.0363	3.33902
0.03635	3.33902
0.0364	3.33935
0.03645	3.33967
0.0365	3.33967
0.03655	3.34
0.0366	3.34
0.03665	3.34
0.0367	3.34065
0.03675	3.3413
0.0368	3.34097
0.03685	3.3413
0.0369	3.34227
0.03695	3.34292
0.037	3.34292
0.03705	3.34389
0.0371	3.34357
0.03715	3.34422
0.0372	3.34422
0.03725	3.34454
0.0373	3.34487
0.03735	3.34487
0.0374	3.34552
0.03745	3.34552
0.0375	3.34584
0.03755	3.34616
0.0376	3.34649
0.03765	3.34681
0.0377	3.34714
0.03775	3.34746
0.0378	3.34811
0.03785	3.34811
0.0379	3.34811
0.03795	3.34844
0.038	3.34909
0.03805	3.34876
0.0381	3.34876
0.03815	3.34909
0.0382	3.34909
0.03825	3.34941
0.0383	3.34973
0.03835	3.35006
0.0384	3.35006
0.03845	3.35038
0.0385	3.35038
0.03855	3.35136
0.0386	3.35168
0.03865	3.35201
0.0387	3.35233
0.03875	3.3533
0.0388	3.3533
0.03885	3.35428
0.0389	3.35493
0.03895	3.3559
0.039	3.35655
0.03905	3.3572
0.0391	3.35785
0.03915	3.35882
0.0392	3.3598
0.03925	3.36077
0.0393	3.36174
0.03935	3.36337
0.0394	3.36434
0.03945	3.36531
0.0395	3.36694
0.03955	3.36823
0.0396	3.36986
0.03965	3.37115
0.0397	3.3731
0.03975	3.37408
0.0398	3.37537
0.03985	3.37732
0.0399	3.37829
0.03995	3.38024
0.04	3.38154
0.04005	3.38251
0.0401	3.38414
0.04015	3.38511
0.0402	3.38608
0.04025	3.38771
0.0403	3.389
0.04035	3.38998
0.0404	3.39095
0.04045	3.39193
0.0405	3.3929
0.04055	3.39387
0.0406	3.3942
0.04065	3.39517
0.0407	3.39517
0.04075	3.39614
0.0408	3.39647
0.04085	3.39679
0.0409	3.39712
0.04095	3.39712
0.041	3.39744
0.04105	3.39744
0.0411	3.39744
0.04115	3.39777
0.0412	3.39712
0.04125	3.39777
0.0413	3.39777
0.04135	3.39777
0.0414	3.39744
0.04145	3.39744
0.0415	3.39712
0.04155	3.39712
0.0416	3.39679
0.04165	3.39679
0.0417	3.39712
0.04175	3.39679
0.0418	3.39744
0.04185	3.39712
0.0419	3.39712
0.04195	3.39712
0.042	3.39712
0.04205	3.39777
0.0421	3.39842
0.04215	3.39874
0.0422	3.39874
0.04225	3.39939
0.0423	3.39939
0.04235	3.40036
0.0424	3.40101
0.04245	3.40134
0.0425	3.40231
0.04255	3.40296
0.0426	3.40328
0.04265	3.40426
0.0427	3.40523
0.04275	3.40523
0.0428	3.40588
0.04285	3.40685
0.0429	3.4075
0.04295	3.40815
0.043	3.4088
0.04305	3.40945
0.0431	3.4101
0.04315	3.41042
0.0432	3.41075
0.04325	3.4114
0.0433	3.41172
0.04335	3.41237
0.0434	3.4127
0.04345	3.41335
0.0435	3.41335
0.04355	3.41399
0.0436	3.41432
0.04365	3.41464
0.0437	3.41464
0.04375	3.41497
0.0438	3.41497
0.04385	3.41497
0.0439	3.41464
0.04395	3.41529
0.044	3.41497
0.04405	3.41529
0.0441	3.41464
0.04415	3.41432
0.0442	3.41432
0.04425	3.41464
0.0443	3.41432
0.04435	3.41432
0.0444	3.41432
0.04445	3.41464
0.0445	3.41432
0.04455	3.41432
0.0446	3.41399
0.04465	3.41432
0.0447	3.41399
0.04475	3.41399
0.0448	3.41367
0.04485	3.41335
0.0449	3.41367
0.04495	3.41399
0.045	3.41367
0.04505	3.41367
0.0451	3.41399
0.04515	3.41464
0.0452	3.41432
0.04525	3.41497
0.0453	3.41562
0.04535	3.41627
0.0454	3.41692
0.04545	3.41692
0.0455	3.41821
0.04555	3.41886
0.0456	3.41984
0.04565	3.42049
0.0457	3.42113
0.04575	3.42178
0.0458	3.42243
0.04585	3.42341
0.0459	3.4247
0.04595	3.42503
0.046	3.42568
0.04605	3.42568
0.0461	3.42665
0.04615	3.42763
0.0462	3.42827
0.04625	3.42827
0.0463	3.42827
0.04635	3.4286
0.0464	3.4286
0.04645	3.42957
0.0465	3.42925
0.04655	3.42957
0.0466	3.42957
0.04665	3.4299
0.0467	3.42925
0.04675	3.42925
0.0468	3.42892
0.04685	3.4286
0.0469	3.4286
0.04695	3.42795
0.047	3.42795
0.04705	3.42763
0.0471	3.4273
0.04715	3.42763
0.0472	3.42698
0.04725	3.4273
0.0473	3.4273
0.04735	3.4273
0.0474	3.42763
0.04745	3.4273
0.0475	3.42795
0.04755	3.42795
0.0476	3.42827
0.04765	3.42892
0.0477	3.42957
0.04775	3.43022
0.0478	3.43055
0.04785	3.4312
0.0479	3.43184
0.04795	3.43249
0.048	3.43347
0.04805	3.43444
0.0481	3.43541
0.04815	3.43639
0.0482	3.43736
0.04825	3.43834
0.0483	3.43931
0.04835	3.44028
0.0484	3.44093
0.04845	3.44158
0.0485	3.44288
0.04855	3.44385
0.0486	3.44418
0.04865	3.44515
0.0487	3.44515
0.04875	3.44612
0.0488	3.44645
0.04885	3.44677
0.0489	3.44775
0.04895	3.44775
0.049	3.4484
0.04905	3.44872
0.0491	3.44937
0.04915	3.44969
0.0492	3.45002
0.04925	3.45034
0.0493	3.45099
0.04935	3.45164
0.0494	3.45164
0.04945	3.45197
0.0495	3.45262
0.04955	3.45262
0.0496	3.45326
0.04965	3.45326
0.0497	3.45359
0.04975	3.45456
0.0498	3.45456
0.04985	3.45489
0.0499	3.45554
0.04995	3.45586
0.05	3.45651
0.05005	3.45716
0.0501	3.45748
0.05015	3.45846
0.0502	3.45911
0.05025	3.45911
0.0503	3.46008
0.05035	3.46105
0.0504	3.46203
0.05045	3.46268
0.0505	3.46365
0.05055	3.46462
0.0506	3.46592
0.05065	3.46722
0.0507	3.46852
0.05075	3.46949
0.0508	3.47111
0.05085	3.47209
0.0509	3.47371
0.05095	3.47501
0.051	3.47631
0.05105	3.47793
0.0511	3.4789
0.05115	3.47988
0.0512	3.48118
0.05125	3.48215
0.0513	3.4828
0.05135	3.48377
0.0514	3.4841
0.05145	3.48539
0.0515	3.48604
0.05155	3.48637
0.0516	3.48669
0.05165	3.48669
0.0517	3.48734
0.05175	3.48702
0.0518	3.48734
0.05185	3.48702
0.0519	3.48702
0.05195	3.48702
0.052	3.48702
0.05205	3.48702
0.0521	3.48669
0.05215	3.48637
0.0522	3.48669
0.05225	3.48604
0.0523	3.48604
0.05235	3.48604
0.0524	3.48572
0.05245	3.48572
0.0525	3.48507
0.05255	3.48539
0.0526	3.48539
0.05265	3.48572
0.0527	3.48604
0.05275	3.48637
0.0528	3.48669
0.05285	3.48734
0.0529	3.48767
0.05295	3.48799
0.053	3.48864
0.05305	3.48961
0.0531	3.48994
0.05315	3.49091
0.0532	3.49221
0.05325	3.49253
0.0533	3.49318
0.05335	3.49416
0.0534	3.49578
0.05345	3.49643
0.0535	3.4974
0.05355	3.4987
0.0536	3.49967
0.05365	3.50065
0.0537	3.50162
0.05375	3.50259
0.0538	3.50292
0.05385	3.50454
0.0539	3.50552
0.05395	3.50649
0.054	3.50681
0.05405	3.50811
0.0541	3.50973
0.05415	3.51038
0.0542	3.51136
0.05425	3.51233
0.0543	3.5133
0.05435	3.51428
0.0544	3.5146
0.05445	3.51558
0.0545	3.5159
0.05455	3.51687
0.0546	3.51752
0.05465	3.51752
0.0547	3.51817
0.05475	3.51817
0.0548	3.51882
0.05485	3.51915
0.0549	3.51882
0.05495	3.51915
0.055	3.51882
0.05505	3.51915
0.0551	3.51947
0.05515	3.51882
0.0552	3.51882
0.05525	3.5185
0.0553	3.51817
0.05535	3.51817
0.0554	3.51752
0.05545	3.51752
0.0555	3.5172
0.05555	3.51687
0.0556	3.51687
0.05565	3.51623
0.0557	3.5159
0.05575	3.51558
0.0558	3.5159
0.05585	3.51525
0.0559	3.51493
0.05595	3.51558
0.056	3.5146
0.05605	3.5146
0.0561	3.51428
0.05615	3.51395
0.0562	3.51363
0.05625	3.5133
0.0563	3.51363
0.05635	3.51298
0.0564	3.5133
0.05645	3.51395
0.0565	3.5133
0.05655	3.51363
0.0566	3.51363
0.05665	3.51395
0.0567	3.51428
0.05675	3.5146
0.0568	3.5146
0.05685	3.51558
0.0569	3.5159
0.05695	3.51687
0.057	3.5172
0.05705	3.51817
0.0571	3.5185
0.05715	3.51947
0.0572	3.51947
0.05725	3.52044
0.0573	3.52109
0.05735	3.52207
0.0574	3.52304
0.05745	3.52337
0.0575	3.52466
0.05755	3.52531
0.0576	3.52629
0.05765	3.52629
0.0577	3.52726
0.05775	3.52823
0.0578	3.52856
0.05785	3.52888
0.0579	3.52953
0.05795	3.53018
0.058	3.53083
0.05805	3.53148
0.0581	3.53148
0.05815	3.53213
0.0582	3.53245
0.05825	3.53278
0.0583	3.53375
0.05835	3.53375
0.0584	3.53408
0.05845	3.53472
0.0585	3.53537
0.05855	3.53537
0.0586	3.5357
0.05865	3.5357
0.0587	3.53667
0.05875	3.537
0.0588	3.537
0.05885	3.53797
0.0589	3.53797
0.05895	3.53862
0.059	3.53862
0.05905	3.53894
0.0591	3.53927
0.05915	3.53959
0.0592	3.53959
0.05925	3.53992
0.0593	3.54024
0.05935	3.53992
0.0594	3.54024
0.05945	3.54024
0.0595	3.54089
0.05955	3.54057
0.0596	3.54089
0.05965	3.54089
0.0597	3.54089
0.05975	3.54122
0.0598	3.54122
0.05985	3.54122
0.0599	3.54154
0.05995	3.54154
0.06	3.54154
0.06005	3.54186
0.0601	3.54186
0.06015	3.54251
0.0602	3.54219
0.06025	3.54251
0.0603	3.54284
0.06035	3.54284
0.0604	3.54316
0.06045	3.54349
0.0605	3.54414
0.06055	3.54479
0.0606	3.54479
0.06065	3.54511
0.0607	3.54608
0.06075	3.54706
0.0608	3.54771
0.06085	3.54836
0.0609	3.54933
0.06095	3.54998
0.061	3.55095
0.06105	3.5516
0.0611	3.55257
0.06115	3.55322
0.0612	3.5542
0.06125	3.5555
0.0613	3.55582
0.06135	3.55647
0.0614	3.55744
0.06145	3.55842
0.0615	3.55874
0.06155	3.55971
0.0616	3.56036
0.06165	3.56101
0.0617	3.56199
0.06175	3.56199
0.0618	3.56296
0.06185	3.56361
0.0619	3.56361
0.06195	3.56458
0.062	3.56523
0.06205	3.56523
0.0621	3.56556
0.06215	3.56621
0.0622	3.56621
0.06225	3.56621
0.0623	3.56653
0.06235	3.56685
0.0624	3.56718
0.06245	3.5675
0.0625	3.56815
0.06255	3.56848
0.0626	3.56913
0.06265	3.56913
0.0627	3.56978
0.06275	3.5701
0.0628	3.57075
0.06285	3.57107
0.0629	3.5714
0.06295	3.57205
0.063	3.57237
0.06305	3.57237
0.0631	3.57335
0.06315	3.57302
0.0632	3.57399
0.06325	3.57432
0.0633	3.57464
0.06335	3.57529
0.0634	3.57529
0.06345	3.57562
0.0635	3.57627
0.06355	3.57627
0.0636	3.57627
0.06365	3.57724
0.0637	3.57756
0.06375	3.57724
0.0638	3.57789
0.06385	3.57821
0.0639	3.57854
0.06395	3.57886
0.064	3.57919
0.06405	3.57951
0.0641	3.58016
0.06415	3.58016
0.0642	3.58016
0.06425	3.58049
0.0643	3.58146
0.06435	3.58081
0.0644	3.58113
0.06445	3.58113
0.0645	3.58113
0.06455	3.58146
0.0646	3.58113
0.06465	3.58113
0.0647	3.58146
0.06475	3.58113
0.0648	3.58146
0.06485	3.58146
0.0649	3.58146
0.06495	3.58146
0.065	3.58146
0.06505	3.58211
0.0651	3.58243
0.06515	3.58243
0.0652	3.58308
0.06525	3.58341
0.0653	3.58373
0.06535	3.58438
0.0654	3.58535
0.06545	3.586
0.0655	3.58698
0.06555	3.58763
0.0656	3.58827
0.06565	3.58957
0.0657	3.59055
0.06575	3.5912
0.0658	3.59217
0.06585	3.59379
0.0659	3.59477
0.06595	3.59574
0.066	3.59671
0.06605	3.59704
0.0661	3.59801
0.06615	3.59866
0.0662	3.59931
0.06625	3.59963
0.0663	3.60028
0.06635	3.60093
0.0664	3.60093
0.06645	3.60093
0.0665	3.60061
0.06655	3.60158
0.0666	3.60158
0.06665	3.60191
0.0667	3.60223
0.06675	3.60223
0.0668	3.60223
0.06685	3.60223
0.0669	3.60288
0.06695	3.60223
0.067	3.6032
0.06705	3.60255
0.0671	3.60288
0.06715	3.6032
0.0672	3.6032
0.06725	3.6032
0.0673	3.60385
0.06735	3.60385
0.0674	3.60418
0.06745	3.6045
0.0675	3.60483
0.06755	3.6045
0.0676	3.60483
0.06765	3.60548
0.0677	3.60515
0.06775	3.6058
0.0678	3.60548
0.06785	3.60515
0.0679	3.6058
0.06795	3.6058
0.068	3.6058
0.06805	3.60548
0.0681	3.60515
0.06815	3.60515
0.0682	3.60515
0.06825	3.60515
0.0683	3.60515
0.06835	3.60515
0.0684	3.60515
0.06845	3.60515
0.0685	3.60548
0.06855	3.6058
0.0686	3.60612
0.06865	3.60677
0.0687	3.6071
0.06875	3.60742
0.0688	3.60807
0.06885	3.60905
0.0689	3.60937
0.06895	3.60969
0.069	3.61034
0.06905	3.61099
0.0691	3.61197
0.06915	3.61262
0.0692	3.61326
0.06925	3.61424
0.0693	3.61456
0.06935	3.61489
0.0694	3.61554
0.06945	3.61683
0.0695	3.61683
0.06955	3.61748
0.0696	3.61781
0.06965	3.61878
0.0697	3.61911
0.06975	3.61943
0.0698	3.6204
0.06985	3.62073
0.0699	3.62105
0.06995	3.6217
0.07	3.62268
0.07005	3.623
0.0701	3.623
0.07015	3.62333
0.0702	3.6243
0.07025	3.62462
0.0703	3.62527
0.07035	3.62527
0.0704	3.6256
0.07045	3.6256
0.0705	3.6256
0.07055	3.6256
0.0706	3.6256
0.07065	3.6256
0.0707	3.6256
0.07075	3.62527
0.0708	3.62495
0.07085	3.62462
0.0709	3.62397
0.07095	3.62365
0.071	3.62397
0.07105	3.62365
0.0711	3.62365
0.07115	3.62333
0.0712	3.62365
0.07125	3.62365
0.0713	3.62365
0.07135	3.62365
0.0714	3.62333
0.07145	3.62365
0.0715	3.62397
0.07155	3.62397
0.0716	3.62462
0.07165	3.62495
0.0717	3.62495
0.07175	3.6256
0.0718	3.62625
0.07185	3.62657
0.0719	3.62754
0.07195	3.62787
0.072	3.62852
0.07205	3.62949
0.0721	3.63014
0.07215	3.63111
0.0722	3.63144
0.07225	3.63209
0.0723	3.63241
0.07235	3.63339
0.0724	3.63404
0.07245	3.63436
0.0725	3.63468
0.07255	3.63598
0.0726	3.63663
0.07265	3.63696
0.0727	3.63761
0.07275	3.63793
0.0728	3.63858
0.07285	3.63858
0.0729	3.63955
0.07295	3.6402
0.073	3.64085
0.07305	3.64118
0.0731	3.64182
0.07315	3.6428
0.0732	3.64312
0.07325	3.64442
0.0733	3.64507
0.07335	3.64604
0.0734	3.64702
0.07345	3.64831
0.0735	3.64896
0.07355	3.65026
0.0736	3.65059
0.07365	3.65221
0.0737	3.65253
0.07375	3.65416
0.0738	3.65513
0.07385	3.65545
0.0739	3.65643
0.07395	3.65708
0.074	3.65773
0.07405	3.65805
0.0741	3.6587
0.07415	3.6587
0.0742	3.65902
0.07425	3.65967
0.0743	3.66032
0.07435	3.66065
0.0744	3.66097
0.07445	3.6613
0.0745	3.66227
0.07455	3.66259
0.0746	3.66357
0.07465	3.66324
0.0747	3.66422
0.07475	3.66487
0.0748	3.66552
0.07485	3.66584
0.0749	3.66649
0.07495	3.66714
0.075	3.66779
0.07505	3.66779
0.0751	3.66844
0.07515	3.66876
0.0752	3.66973
0.07525	3.67006
0.0753	3.67071
0.07535	3.67103
0.0754	3.67168
0.07545	3.67201
0.0755	3.67233
0.07555	3.67298
0.0756	3.67363
0.07565	3.67395
0.0757	3.67428
0.07575	3.67428
0.0758	3.6746
0.07585	3.6746
0.0759	3.6746
0.07595	3.67428
0.076	3.6746
0.07605	3.67428
0.0761	3.67395
0.07615	3.67395
0.0762	3.67363
0.07625	3.67395
0.0763	3.67395
0.07635	3.67395
0.0764	3.67395
0.07645	3.67395
0.0765	3.67428
0.07655	3.67395
0.0766	3.6746
0.07665	3.6746
0.0767	3.67493
0.07675	3.67525
0.0768	3.6759
0.07685	3.67558
0.0769	3.67655
0.07695	3.67655
0.077	3.67655
0.07705	3.6772
0.0771	3.6772
0.07715	3.67752
0.0772	3.67817
0.07725	3.6785
0.0773	3.67882
0.07735	3.67882
0.0774	3.67915
0.07745	3.67915
0.0775	3.67947
0.07755	3.67947
0.0776	3.6798
0.07765	3.6798
0.0777	3.6798
0.07775	3.6798
0.0778	3.68044
0.07785	3.68044
0.0779	3.68077
0.07795	3.68109
0.078	3.68077
0.07805	3.68142
0.0781	3.68174
0.07815	3.68239
0.0782	3.68272
0.07825	3.68369
0.0783	3.68369
0.07835	3.68434
0.0784	3.68466
0.07845	3.68531
0.0785	3.68564
0.07855	3.68629
0.0786	3.68694
0.07865	3.68661
0.0787	3.68758
0.07875	3.68823
0.0788	3.68856
0.07885	3.68921
0.0789	3.68953
0.07895	3.69018
0.079	3.69083
0.07905	3.69148
0.0791	3.6918
0.07915	3.69213
0.0792	3.69278
0.07925	3.69278
0.0793	3.6931
0.07935	3.69375
0.0794	3.69472
0.07945	3.69472
0.0795	3.69505
0.07955	3.69537
0.0796	3.69537
0.07965	3.69537
0.0797	3.69635
0.07975	3.69635
0.0798	3.69635
0.07985	3.69635
0.0799	3.69667
0.07995	3.69732
0.08	3.69732
0.08005	3.69765
0.0801	3.69797
0.08015	3.69829
0.0802	3.69862
0.08025	3.69894
0.0803	3.69959
0.08035	3.69992
0.0804	3.69992
0.08045	3.70024
0.0805	3.70057
0.08055	3.70154
0.0806	3.70219
0.08065	3.70284
0.0807	3.70316
0.08075	3.70381
0.0808	3.70511
0.08085	3.70543
0.0809	3.70608
0.08095	3.70673
0.081	3.70673
0.08105	3.70803
0.0811	3.70836
0.08115	3.70836
0.0812	3.709
0.08125	3.70933
0.0813	3.70965
0.08135	3.70998
0.0814	3.70998
0.08145	3.71063
0.0815	3.7103
0.08155	3.71063
0.0816	3.71095
0.08165	3.71095
0.0817	3.71128
0.08175	3.7116
0.0818	3.71193
0.08185	3.71193
0.0819	3.71225
0.08195	3.71257
0.082	3.7129
0.08205	3.71322
0.0821	3.71355
0.08215	3.71387
0.0822	3.7142
0.08225	3.71452
0.0823	3.71485
0.08235	3.71517
0.0824	3.71517
0.08245	3.71582
0.0825	3.71614
0.08255	3.71614
0.0826	3.71647
0.08265	3.71647
0.0827	3.71679
0.08275	3.71712
0.0828	3.71712
0.08285	3.71712
0.0829	3.71744
0.08295	3.71777
0.083	3.71809
0.08305	3.71874
0.0831	3.71907
0.08315	3.71971
0.0832	3.72036
0.08325	3.72134
0.0833	3.72166
0.08335	3.72264
0.0834	3.72296
0.08345	3.72361
0.0835	3.72426
0.08355	3.72491
0.0836	3.72588
0.08365	3.72653
0.0837	3.72718
0.08375	3.7275
0.0838	3.72783
0.08385	3.72848
0.0839	3.72945
0.08395	3.7301
0.084	3.73075
0.08405	3.7314
0.0841	3.73205
0.08415	3.73237
0.0842	3.73302
0.08425	3.73367
0.0843	3.73464
0.08435	3.73529
0.0844	3.73529
0.08445	3.73627
0.0845	3.73659
0.08455	3.73692
0.0846	3.73789
0.08465	3.73789
0.0847	3.73919
0.08475	3.73919
0.0848	3.73984
0.08485	3.73951
0.0849	3.73984
0.08495	3.74081
0.085	3.74113
0.08505	3.74113
0.0851	3.74178
0.08515	3.74211
0.0852	3.74243
0.08525	3.74308
0.0853	3.74308
0.08535	3.74406
0.0854	3.74438
0.08545	3.7447
0.0855	3.7447
0.08555	3.74535
0.0856	3.746
0.08565	3.74633
0.0857	3.74665
0.08575	3.74763
0.0858	3.74795
0.08585	3.74795
0.0859	3.74827
0.08595	3.7486
0.086	3.74925
0.08605	3.7499
0.0861	3.74957
0.08615	3.7499
0.0862	3.75055
0.08625	3.75087
0.0863	3.7512
0.08635	3.75184
0.0864	3.75217
0.08645	3.75282
0.0865	3.75314
0.08655	3.75347
0.0866	3.75444
0.08665	3.75444
0.0867	3.75477
0.08675	3.75509
0.0868	3.75509
0.08685	3.75574
0.0869	3.75639
0.08695	3.75671
0.087	3.75671
0.08705	3.75736
0.0871	3.75736
0.08715	3.75769
0.0872	3.75801
0.08725	3.75769
0.0873	3.75769
0.08735	3.75769
0.0874	3.75769
0.08745	3.75736
0.0875	3.75736
0.08755	3.75736
0.0876	3.75639
0.08765	3.75671
0.0877	3.75606
0.08775	3.75606
0.0878	3.75541
0.08785	3.75509
0.0879	3.75477
0.08795	3.75477
0.088	3.75477
0.08805	3.75444
0.0881	3.75444
0.08815	3.75379
0.0882	3.75379
0.08825	3.75412
0.0883	3.75379
0.08835	3.75412
0.0884	3.75412
0.08845	3.75477
0.0885	3.75541
0.08855	3.75574
0.0886	3.75606
0.08865	3.75671
0.0887	3.75736
0.08875	3.75834
0.0888	3.75898
0.08885	3.75931
0.0889	3.75996
0.08895	3.76061
0.089	3.76126
0.08905	3.76223
0.0891	3.7632
0.08915	3.76385
0.0892	3.7645
0.08925	3.76515
0.0893	3.7658
0.08935	3.76645
0.0894	3.7671
0.08945	3.76807
0.0895	3.76905
0.08955	3.76937
0.0896	3.76969
0.08965	3.77002
0.0897	3.77067
0.08975	3.77099
0.0898	3.77099
0.08985	3.77164
0.0899	3.77164
0.08995	3.77197
0.09	3.77197
0.09005	3.77262
0.0901	3.77197
0.09015	3.77197
0.0902	3.77229
0.09025	3.77229
0.0903	3.77229
0.09035	3.77262
0.0904	3.77294
0.09045	3.77262
0.0905	3.77262
0.09055	3.77294
0.0906	3.77294
0.09065	3.77294
0.0907	3.77326
0.09075	3.77424
0.0908	3.77359
0.09085	3.77391
0.0909	3.77391
0.09095	3.77489
0.091	3.77521
0.09105	3.77586
0.0911	3.77619
0.09115	3.77683
0.0912	3.77716
0.09125	3.77781
0.0913	3.77846
0.09135	3.77878
0.0914	3.77943
0.09145	3.7804
0.0915	3.78073
0.09155	3.7817
0.0916	3.78203
0.09165	3.783
0.0917	3.78365
0.09175	3.78397
0.0918	3.78462
0.09185	3.78527
0.0919	3.7856
0.09195	3.78657
0.092	3.78657
0.09205	3.78657
0.0921	3.78722
0.09215	3.78754
0.0922	3.78722
0.09225	3.78722
0.0923	3.78787
0.09235	3.78787
0.0924	3.78819
0.09245	3.78884
0.0925	3.78917
0.09255	3.78949
0.0926	3.79014
0.09265	3.79014
0.0927	3.79079
0.09275	3.79144
0.0928	3.79209
0.09285	3.79241
0.0929	3.79371
0.09295	3.79404
0.093	3.79468
0.09305	3.79533
0.0931	3.79631
0.09315	3.79728
0.0932	3.79793
0.09325	3.7989
0.0933	3.79923
0.09335	3.8002
0.0934	3.8002
0.09345	3.80085
0.0935	3.8015
0.09355	3.8015
0.0936	3.80182
0.09365	3.80247
0.0937	3.8028
0.09375	3.8028
0.0938	3.80247
0.09385	3.80215
0.0939	3.80247
0.09395	3.80215
0.094	3.80182
0.09405	3.8015
0.0941	3.80215
0.09415	3.80118
0.0942	3.8015
0.09425	3.80118
0.0943	3.80085
0.09435	3.80085
0.0944	3.80118
0.09445	3.80053
0.0945	3.79988
0.09455	3.80053
0.0946	3.8002
0.09465	3.8002
0.0947	3.79988
0.09475	3.8002
0.0948	3.79988
0.09485	3.8002
0.0949	3.8002
0.09495	3.80053
0.095	3.80053
0.09505	3.80053
0.0951	3.8015
0.09515	3.80182
0.0952	3.80215
0.09525	3.80247
0.0953	3.8028
0.09535	3.80312
0.0954	3.80345
0.09545	3.8041
0.0955	3.80442
0.09555	3.80507
0.0956	3.80539
0.09565	3.80539
0.0957	3.80572
0.09575	3.80507
0.0958	3.80604
0.09585	3.80572
0.0959	3.80604
0.09595	3.80572
0.096	3.80572
0.09605	3.80572
0.0961	3.80539
0.09615	3.80539
0.0962	3.80539
0.09625	3.80539
0.0963	3.80539
0.09635	3.80539
0.0964	3.80507
0.09645	3.80539
0.0965	3.80572
0.09655	3.80572
0.0966	3.80572
0.09665	3.80572
0.0967	3.80604
0.09675	3.80604
0.0968	3.80637
0.09685	3.80669
0.0969	3.80669
0.09695	3.80702
0.097	3.80702
0.09705	3.80702
0.0971	3.80734
0.09715	3.80767
0.0972	3.80767
0.09725	3.80832
0.0973	3.80832
0.09735	3.80832
0.0974	3.80896
0.09745	3.80929
0.0975	3.80961
0.09755	3.81026
0.0976	3.81026
0.09765	3.81091
0.0977	3.81156
0.09775	3.81156
0.0978	3.81253
0.09785	3.81286
0.0979	3.81318
0.09795	3.81351
0.098	3.81383
0.09805	3.81481
0.0981	3.81513
0.09815	3.81546
0.0982	3.8161
0.09825	3.81675
0.0983	3.8174
0.09835	3.81838
0.0984	3.81903
0.09845	3.81967
0.0985	3.82
0.09855	3.82032
0.0986	3.8213
0.09865	3.82195
0.0987	3.82259
0.09875	3.82292
0.0988	3.82324
0.09885	3.82389
0.0989	3.82422
0.09895	3.82422
0.099	3.82454
0.09905	3.82454
[truncated: 5,812 more rows]
