# Supplementary material for: An evolutionarily conserved glycine-tyrosine motif forms a folding core in outer membrane proteins
Source: PLoS One. 2017 Aug 3;12(8):e0182016. doi: 10.1371/journal.pone.0182016 (PMC5542473; doi:10.1371/journal.pone.0182016)
Supplement: S1 File — (ZIP) [file pone.0182016.s001.zip › OmpX stopflow RAW data/OmpX WT 4/ompx_wt_ch1_034.bka]

BIO-KINE ASCII FILE
_COMMENT	External device
_COMMENT	Kinetics measurement
_COMMENT	Y Unit : Volt, X Unit : s
_COMMENT	Timebase 1 = .00005 s 5001 pts
_COMMENT	Timebase 2 = .001 s 2749 pts
_COMMENT	Timebase 3 = .5 s 44 pts
_SFM	SFM-300 /S Advanced mode
_SFM	Ratio : S1: 950, S2: 950, S3: 100
_SFM	Content : S1: , S2: , S3:
_SFM	Concentration : S1: , S2: , S3:
_SFM	Total volume : 422 �l Flow : 14 mL/s
_SFM	Acquisition start : 10 ms before stop
_SFM	cuve=FC-08, s1=10 ml , s2=10 ml , s3=1.9 ml
_UNITX	s
_UNITY	Volt
_DELTAX	0
_DATA
1e-300	2.32515
5e-5	2.3456
1e-4	2.36702
1.5e-4	2.38941
2e-4	2.41245
2.5e-4	2.43679
3e-4	2.46211
3.5e-4	2.4871
4e-4	2.51274
4.5e-4	2.53935
5e-4	2.56564
5.5e-4	2.59258
6e-4	2.61886
6.5e-4	2.64548
7e-4	2.67176
7.5e-4	2.69708
8e-4	2.72207
8.5e-4	2.74673
9e-4	2.7701
9.5e-4	2.79217
0.001	2.81294
0.00105	2.83274
0.0011	2.85059
0.00115	2.86746
0.0012	2.88239
0.00125	2.89602
0.0013	2.90803
0.00135	2.91809
0.0014	2.92621
0.00145	2.93335
0.0015	2.93821
0.00155	2.94276
0.0016	2.94438
0.00165	2.94503
0.0017	2.94503
0.00175	2.94243
0.0018	2.93919
0.00185	2.93464
0.0019	2.9288
0.00195	2.92199
0.002	2.91387
0.00205	2.90511
0.0021	2.89537
0.00215	2.88499
0.0022	2.87363
0.00225	2.86162
0.0023	2.84929
0.00235	2.83631
0.0024	2.82365
0.00245	2.81002
0.0025	2.79639
0.00255	2.78243
0.0026	2.76783
0.00265	2.75355
0.0027	2.73927
0.00275	2.72434
0.0028	2.71038
0.00285	2.69513
0.0029	2.68053
0.00295	2.66625
0.003	2.65132
0.00305	2.63736
0.0031	2.62308
0.00315	2.60945
0.0032	2.59615
0.00325	2.58284
0.0033	2.57051
0.00335	2.55817
0.0034	2.54682
0.00345	2.53578
0.0035	2.52507
0.00355	2.51533
0.0036	2.50592
0.00365	2.49781
0.0037	2.4897
0.00375	2.48191
0.0038	2.47574
0.00385	2.47022
0.0039	2.46535
0.00395	2.46146
0.004	2.45789
0.00405	2.45562
0.0041	2.45432
0.00415	2.45302
0.0042	2.45335
0.00425	2.454
0.0043	2.45562
0.00435	2.45757
0.0044	2.46049
0.00445	2.46406
0.0045	2.46795
0.00455	2.47314
0.0046	2.47834
0.00465	2.48483
0.0047	2.49067
0.00475	2.49813
0.0048	2.50592
0.00485	2.51436
0.0049	2.5228
0.00495	2.53286
0.005	2.5426
0.00505	2.55298
0.0051	2.56402
0.00515	2.57537
0.0052	2.58771
0.00525	2.59972
0.0053	2.6127
0.00535	2.62568
0.0054	2.63931
0.00545	2.65294
0.0055	2.66722
0.00555	2.68182
0.0056	2.69578
0.00565	2.71038
0.0057	2.72531
0.00575	2.73992
0.0058	2.75452
0.00585	2.76978
0.0059	2.78471
0.00595	2.80028
0.006	2.81521
0.00605	2.83014
0.0061	2.84475
0.00615	2.85903
0.0062	2.87266
0.00625	2.88629
0.0063	2.89959
0.00635	2.91193
0.0064	2.92361
0.00645	2.93497
0.0065	2.94503
0.00655	2.95444
0.0066	2.96255
0.00665	2.97067
0.0067	2.97683
0.00675	2.98268
0.0068	2.98754
0.00685	2.99111
0.0069	2.99404
0.00695	2.99598
0.007	2.99696
0.00705	2.99631
0.0071	2.99533
0.00715	2.99241
0.0072	2.98917
0.00725	2.98495
0.0073	2.97943
0.00735	2.97294
0.0074	2.96612
0.00745	2.95801
0.0075	2.94892
0.00755	2.93919
0.0076	2.92913
0.00765	2.91842
0.0077	2.90706
0.00775	2.89505
0.0078	2.88272
0.00785	2.87006
0.0079	2.85675
0.00795	2.8428
0.008	2.82917
0.00805	2.81521
0.0081	2.80126
0.00815	2.78698
0.0082	2.7727
0.00825	2.75809
0.0083	2.74349
0.00835	2.72921
0.0084	2.71525
0.00845	2.70065
0.0085	2.68702
0.00855	2.67339
0.0086	2.66041
0.00865	2.6471
0.0087	2.63444
0.00875	2.62211
0.0088	2.61043
0.00885	2.59972
0.0089	2.58933
0.00895	2.57894
0.009	2.56986
0.00905	2.56077
0.0091	2.55233
0.00915	2.54454
0.0092	2.53773
0.00925	2.53124
0.0093	2.5254
0.00935	2.5202
0.0094	2.51598
0.00945	2.51209
0.0095	2.50949
0.00955	2.50787
0.0096	2.50657
0.00965	2.5069
0.0097	2.50787
0.00975	2.50917
0.0098	2.51209
0.00985	2.51631
0.0099	2.52053
0.00995	2.52637
0.01	2.53221
0.01005	2.53935
0.0101	2.54714
0.01015	2.55525
0.0102	2.56369
0.01025	2.57278
0.0103	2.58187
0.01035	2.5916
0.0104	2.60166
0.01045	2.61172
0.0105	2.62211
0.01055	2.63314
0.0106	2.64385
0.01065	2.65554
0.0107	2.6669
0.01075	2.67923
0.0108	2.69156
0.01085	2.70519
0.0109	2.7185
0.01095	2.73245
0.011	2.74641
0.01105	2.76166
0.0111	2.77692
0.01115	2.79249
0.0112	2.80872
0.01125	2.8256
0.0113	2.8428
0.01135	2.86
0.0114	2.87785
0.01145	2.8957
0.0115	2.9142
0.01155	2.93237
0.0116	2.95152
0.01165	2.97067
0.0117	2.98982
0.01175	3.00896
0.0118	3.02844
0.01185	3.04726
0.0119	3.06608
0.01195	3.08426
0.012	3.10243
0.01205	3.11996
0.0121	3.13651
0.01215	3.15306
0.0122	3.16864
0.01225	3.18389
0.0123	3.19785
0.01235	3.21115
0.0124	3.22381
0.01245	3.2355
0.0125	3.24621
0.01255	3.25692
0.0126	3.266
0.01265	3.27541
0.0127	3.28385
0.01275	3.29164
0.0128	3.29911
0.01285	3.3056
0.0129	3.31209
0.01295	3.31825
0.013	3.32345
0.01305	3.32896
0.0131	3.33383
0.01315	3.3387
0.0132	3.34324
0.01325	3.34746
0.0133	3.35136
0.01335	3.35525
0.0134	3.3585
0.01345	3.36142
0.0135	3.36499
0.01355	3.36791
0.0136	3.37148
0.01365	3.3744
0.0137	3.377
0.01375	3.37992
0.0138	3.38284
0.01385	3.38576
0.0139	3.38803
0.01395	3.39128
0.014	3.39355
0.01405	3.39647
0.0141	3.39907
0.01415	3.40166
0.0142	3.40393
0.01425	3.40588
0.0143	3.40815
0.01435	3.4101
0.0144	3.41205
0.01445	3.41464
0.0145	3.41659
0.01455	3.41854
0.0146	3.42016
0.01465	3.42243
0.0147	3.42373
0.01475	3.426
0.0148	3.4273
0.01485	3.42892
0.0149	3.42957
0.01495	3.43152
0.015	3.43249
0.01505	3.43379
0.0151	3.43477
0.01515	3.43574
0.0152	3.43671
0.01525	3.43704
0.0153	3.43769
0.01535	3.43898
0.0154	3.43898
0.01545	3.43963
0.0155	3.43963
0.01555	3.43963
0.0156	3.44028
0.01565	3.44028
0.0157	3.44126
0.01575	3.44126
0.0158	3.44126
0.01585	3.44158
0.0159	3.44126
0.01595	3.44191
0.016	3.44223
0.01605	3.44223
0.0161	3.44255
0.01615	3.44288
0.0162	3.4432
0.01625	3.44353
0.0163	3.44385
0.01635	3.44385
0.0164	3.44418
0.01645	3.44483
0.0165	3.44515
0.01655	3.44515
0.0166	3.4458
0.01665	3.44612
0.0167	3.44645
0.01675	3.4471
0.0168	3.44742
0.01685	3.44775
0.0169	3.44807
0.01695	3.4484
0.017	3.44905
0.01705	3.44937
0.0171	3.45034
0.01715	3.45067
0.0172	3.45099
0.01725	3.45099
0.0173	3.45197
0.01735	3.45262
0.0174	3.45294
0.01745	3.45359
0.0175	3.45391
0.01755	3.45489
0.0176	3.45521
0.01765	3.45586
0.0177	3.45651
0.01775	3.45683
0.0178	3.45716
0.01785	3.45781
0.0179	3.45878
0.01795	3.45878
0.018	3.45943
0.01805	3.4604
0.0181	3.46008
0.01815	3.46073
0.0182	3.46105
0.01825	3.46105
0.0183	3.46203
0.01835	3.46203
0.0184	3.46235
0.01845	3.46235
0.0185	3.46235
0.01855	3.46203
0.0186	3.46203
0.01865	3.4617
0.0187	3.4617
0.01875	3.46138
0.0188	3.46105
0.01885	3.46105
0.0189	3.46073
0.01895	3.46008
0.019	3.46008
0.01905	3.45943
0.0191	3.45911
0.01915	3.45911
0.0192	3.45911
0.01925	3.45878
0.0193	3.45911
0.01935	3.45878
0.0194	3.45976
0.01945	3.45943
0.0195	3.45943
0.01955	3.4604
0.0196	3.4604
0.01965	3.46138
0.0197	3.4617
0.01975	3.46268
0.0198	3.46365
0.01985	3.46397
0.0199	3.46495
0.01995	3.4656
0.02	3.46657
0.02005	3.46754
0.0201	3.46852
0.02015	3.46917
0.0202	3.47014
0.02025	3.47176
0.0203	3.47209
0.02035	3.47306
0.0204	3.47404
0.02045	3.47501
0.0205	3.47598
0.02055	3.47663
0.0206	3.47793
0.02065	3.47793
0.0207	3.4789
0.02075	3.47988
0.0208	3.48053
0.02085	3.48085
0.0209	3.48182
0.02095	3.48312
0.021	3.48377
0.02105	3.48442
0.0211	3.48572
0.02115	3.48604
0.0212	3.48702
0.02125	3.48799
0.0213	3.48864
0.02135	3.48864
0.0214	3.48929
0.02145	3.48994
0.0215	3.48994
0.02155	3.49091
0.0216	3.49124
0.02165	3.49124
0.0217	3.49156
0.02175	3.49188
0.0218	3.49221
0.02185	3.49221
0.0219	3.49286
0.02195	3.49286
0.022	3.49351
0.02205	3.49318
0.0221	3.49383
0.02215	3.49383
0.0222	3.49448
0.02225	3.49416
0.0223	3.49416
0.02235	3.49448
0.0224	3.49481
0.02245	3.49481
0.0225	3.49448
0.02255	3.49513
0.0226	3.49481
0.02265	3.49513
0.0227	3.49513
0.02275	3.49545
0.0228	3.49481
0.02285	3.49513
0.0229	3.49513
0.02295	3.49545
0.023	3.49545
0.02305	3.49545
0.0231	3.49578
0.02315	3.4961
0.0232	3.49643
0.02325	3.49675
0.0233	3.49773
0.02335	3.49805
0.0234	3.49838
0.02345	3.49935
0.0235	3.5
0.02355	3.50032
0.0236	3.50097
0.02365	3.50195
0.0237	3.50292
0.02375	3.50357
0.0238	3.50454
0.02385	3.50519
0.0239	3.50552
0.02395	3.50649
0.024	3.50714
0.02405	3.50746
0.0241	3.50811
0.02415	3.50909
0.0242	3.51006
0.02425	3.51071
0.0243	3.51103
0.02435	3.51201
0.0244	3.51266
0.02445	3.5133
0.0245	3.51395
0.02455	3.51428
0.0246	3.51493
0.02465	3.51623
0.0247	3.51687
0.02475	3.51752
0.0248	3.51817
0.02485	3.51915
0.0249	3.51915
0.02495	3.5198
0.025	3.52109
0.02505	3.52142
0.0251	3.52239
0.02515	3.52304
0.0252	3.52369
0.02525	3.52434
0.0253	3.52499
0.02535	3.52596
0.0254	3.52629
0.02545	3.52726
0.0255	3.52758
0.02555	3.52888
0.0256	3.52921
0.02565	3.53018
0.0257	3.53115
0.02575	3.5318
0.0258	3.53213
0.02585	3.53343
0.0259	3.53408
0.02595	3.5344
0.026	3.5357
0.02605	3.53602
0.0261	3.537
0.02615	3.53732
0.0262	3.53765
0.02625	3.53862
0.0263	3.53894
0.02635	3.53927
0.0264	3.53959
0.02645	3.54024
0.0265	3.54057
0.02655	3.54089
0.0266	3.54122
0.02665	3.54122
0.0267	3.54154
0.02675	3.54154
0.0268	3.54186
0.02685	3.54186
0.0269	3.54186
0.02695	3.54219
0.027	3.54186
0.02705	3.54186
0.0271	3.54186
0.02715	3.54251
0.0272	3.54219
0.02725	3.54219
0.0273	3.54251
0.02735	3.54284
0.0274	3.54316
0.02745	3.54316
0.0275	3.54446
0.02755	3.54446
0.0276	3.54543
0.02765	3.54576
0.0277	3.54608
0.02775	3.54673
0.0278	3.54706
0.02785	3.54771
0.0279	3.54836
0.02795	3.549
0.028	3.54933
0.02805	3.54998
0.0281	3.54998
0.02815	3.54965
0.0282	3.5503
0.02825	3.55095
0.0283	3.55095
0.02835	3.55128
0.0284	3.5516
0.02845	3.55193
0.0285	3.55225
0.02855	3.55257
0.0286	3.55257
0.02865	3.55355
0.0287	3.55322
0.02875	3.5542
0.0288	3.5542
0.02885	3.55517
0.0289	3.5555
0.02895	3.55614
0.029	3.55712
0.02905	3.55777
0.0291	3.55874
0.02915	3.55939
0.0292	3.56004
0.02925	3.56134
0.0293	3.56199
0.02935	3.56328
0.0294	3.56426
0.02945	3.56523
0.0295	3.56653
0.02955	3.5675
0.0296	3.56848
0.02965	3.56913
0.0297	3.57042
0.02975	3.57107
0.0298	3.57205
0.02985	3.57335
0.0299	3.57399
0.02995	3.57529
0.03	3.57627
0.03005	3.57659
0.0301	3.57756
0.03015	3.57789
0.0302	3.57854
0.03025	3.57886
0.0303	3.57919
0.03035	3.57951
0.0304	3.58081
0.03045	3.58081
0.0305	3.58081
0.03055	3.58081
0.0306	3.58146
0.03065	3.58178
0.0307	3.58146
0.03075	3.58211
0.0308	3.58211
0.03085	3.58243
0.0309	3.58276
0.03095	3.58276
0.031	3.58308
0.03105	3.58341
0.0311	3.58341
0.03115	3.58373
0.0312	3.58406
0.03125	3.58503
0.0313	3.58535
0.03135	3.586
0.0314	3.58665
0.03145	3.5873
0.0315	3.58795
0.03155	3.5886
0.0316	3.58925
0.03165	3.59022
0.0317	3.59055
0.03175	3.5912
0.0318	3.59249
0.03185	3.59314
0.0319	3.59379
0.03195	3.59444
0.032	3.59509
0.03205	3.59574
0.0321	3.59606
0.03215	3.59671
0.0322	3.59704
0.03225	3.59769
0.0323	3.59834
0.03235	3.59866
0.0324	3.59866
0.03245	3.59898
0.0325	3.59931
0.03255	3.59931
0.0326	3.59963
0.03265	3.59963
0.0327	3.60028
0.03275	3.60061
0.0328	3.60061
0.03285	3.60093
0.0329	3.60126
0.03295	3.60126
0.033	3.60158
0.03305	3.60223
0.0331	3.60223
0.03315	3.60223
0.0332	3.60288
0.03325	3.6032
0.0333	3.60353
0.03335	3.60385
0.0334	3.60385
0.03345	3.60418
0.0335	3.60483
0.03355	3.6058
0.0336	3.6058
0.03365	3.60645
0.0337	3.6071
0.03375	3.60775
0.0338	3.6084
0.03385	3.60905
0.0339	3.60969
0.03395	3.61067
0.034	3.61099
0.03405	3.61164
0.0341	3.61262
0.03415	3.61262
0.0342	3.61359
0.03425	3.61359
0.0343	3.61326
0.03435	3.61391
0.0344	3.61391
0.03445	3.61424
0.0345	3.61424
0.03455	3.61456
0.0346	3.61489
0.03465	3.61456
0.0347	3.61456
0.03475	3.61521
0.0348	3.61521
0.03485	3.61554
0.0349	3.61619
0.03495	3.61619
0.035	3.61683
0.03505	3.61748
0.0351	3.61781
0.03515	3.61813
0.0352	3.61943
0.03525	3.62008
0.0353	3.62073
0.03535	3.62138
0.0354	3.62203
0.03545	3.62333
0.0355	3.62397
0.03555	3.62462
0.0356	3.62527
0.03565	3.62625
0.0357	3.62754
0.03575	3.62819
0.0358	3.62917
0.03585	3.62982
0.0359	3.63079
0.03595	3.63176
0.036	3.63241
0.03605	3.63274
0.0361	3.63371
0.03615	3.63436
0.0362	3.63533
0.03625	3.63598
0.0363	3.63663
0.03635	3.63761
0.0364	3.63825
0.03645	3.63858
0.0365	3.63923
0.03655	3.63955
0.0366	3.63988
0.03665	3.64053
0.0367	3.64053
0.03675	3.64118
0.0368	3.64118
0.03685	3.64085
0.0369	3.64118
0.03695	3.64085
0.037	3.6415
0.03705	3.64118
0.0371	3.64118
0.03715	3.64118
0.0372	3.64118
0.03725	3.64182
0.0373	3.6415
0.03735	3.64118
0.0374	3.64118
0.03745	3.64118
0.0375	3.6415
0.03755	3.64118
0.0376	3.64182
0.03765	3.6415
0.0377	3.64182
0.03775	3.64215
0.0378	3.64182
0.03785	3.64215
0.0379	3.64247
0.03795	3.6428
0.038	3.64377
0.03805	3.6441
0.0381	3.64474
0.03815	3.64539
0.0382	3.64572
0.03825	3.64637
0.0383	3.64669
0.03835	3.64734
0.0384	3.64767
0.03845	3.64864
0.0385	3.64864
0.03855	3.64929
0.0386	3.64961
0.03865	3.65059
0.0387	3.65156
0.03875	3.65188
0.0388	3.65253
0.03885	3.65318
0.0389	3.65383
0.03895	3.65416
0.039	3.65481
0.03905	3.65513
0.0391	3.65578
0.03915	3.6561
0.0392	3.65643
0.03925	3.65708
0.0393	3.6574
0.03935	3.65805
0.0394	3.6587
0.03945	3.65967
0.0395	3.66
0.03955	3.66065
0.0396	3.6613
0.03965	3.66259
0.0397	3.66357
0.03975	3.66422
0.0398	3.66519
0.03985	3.66616
0.0399	3.66681
0.03995	3.66779
0.04	3.66844
0.04005	3.66941
0.0401	3.67038
0.04015	3.67136
0.0402	3.67233
0.04025	3.67266
0.0403	3.67363
0.04035	3.67493
0.0404	3.6759
0.04045	3.67655
0.0405	3.67752
0.04055	3.67817
0.0406	3.67915
0.04065	3.6798
0.0407	3.68077
0.04075	3.68142
0.0408	3.68207
0.04085	3.68272
0.0409	3.68337
0.04095	3.68337
0.041	3.68401
0.04105	3.68466
0.0411	3.68499
0.04115	3.68596
0.0412	3.68661
0.04125	3.68694
0.0413	3.68726
0.04135	3.68758
0.0414	3.68823
0.04145	3.68856
0.0415	3.68888
0.04155	3.68953
0.0416	3.68986
0.04165	3.68986
0.0417	3.69018
0.04175	3.69051
0.0418	3.69083
0.04185	3.69115
0.0419	3.69115
0.04195	3.69148
0.042	3.6918
0.04205	3.69148
0.0421	3.69148
0.04215	3.6918
0.0422	3.6918
0.04225	3.69213
0.0423	3.6918
0.04235	3.6918
0.0424	3.69213
0.04245	3.69213
0.0425	3.6918
0.04255	3.69245
0.0426	3.69213
0.04265	3.69213
0.0427	3.69245
0.04275	3.69245
0.0428	3.69245
0.04285	3.69245
0.0429	3.6931
0.04295	3.69343
0.043	3.69375
0.04305	3.69472
0.0431	3.69505
0.04315	3.6957
0.0432	3.69602
0.04325	3.69667
0.0433	3.69765
0.04335	3.69797
0.0434	3.69862
0.04345	3.69959
0.0435	3.70024
0.04355	3.70122
0.0436	3.70186
0.04365	3.70284
0.0437	3.70349
0.04375	3.70414
0.0438	3.70479
0.04385	3.70511
0.0439	3.70673
0.04395	3.70706
0.044	3.70771
0.04405	3.70868
0.0441	3.70933
0.04415	3.70965
0.0442	3.7103
0.04425	3.71063
0.0443	3.71063
0.04435	3.71128
0.0444	3.71193
0.04445	3.71225
0.0445	3.7129
0.04455	3.71322
0.0446	3.71322
0.04465	3.71355
0.0447	3.7142
0.04475	3.71452
0.0448	3.71485
0.04485	3.7155
0.0449	3.7155
0.04495	3.71647
0.045	3.71679
0.04505	3.71712
0.0451	3.71777
0.04515	3.71777
0.0452	3.71842
0.04525	3.71907
0.0453	3.71971
0.04535	3.72036
0.0454	3.72101
0.04545	3.72199
0.0455	3.72264
0.04555	3.72393
0.0456	3.72458
0.04565	3.72621
0.0457	3.72685
0.04575	3.72815
0.0458	3.72945
0.04585	3.7301
0.0459	3.73107
0.04595	3.73205
0.046	3.73367
0.04605	3.73464
0.0461	3.73562
0.04615	3.73627
0.0462	3.73724
0.04625	3.73789
0.0463	3.73886
0.04635	3.73984
0.0464	3.74081
0.04645	3.74146
0.0465	3.74243
0.04655	3.74308
0.0466	3.74341
0.04665	3.74438
0.0467	3.7447
0.04675	3.74535
0.0468	3.74633
0.04685	3.74665
0.0469	3.74763
0.04695	3.74795
0.047	3.7486
0.04705	3.74925
0.0471	3.74957
0.04715	3.75022
0.0472	3.75087
0.04725	3.75087
0.0473	3.75184
0.04735	3.75217
0.0474	3.75282
0.04745	3.75314
0.0475	3.75379
0.04755	3.75379
0.0476	3.75477
0.04765	3.75444
0.0477	3.75477
0.04775	3.75541
0.0478	3.75574
0.04785	3.75639
0.0479	3.75639
0.04795	3.75704
0.048	3.75671
0.04805	3.75769
0.0481	3.75801
0.04815	3.75801
0.0482	3.75834
0.04825	3.75834
0.0483	3.75931
0.04835	3.75931
0.0484	3.75996
0.04845	3.76028
0.0485	3.76093
0.04855	3.76126
0.0486	3.76158
0.04865	3.76255
0.0487	3.7632
0.04875	3.76385
0.0488	3.76353
0.04885	3.7645
0.0489	3.7645
0.04895	3.76515
0.049	3.7658
0.04905	3.76612
0.0491	3.76677
0.04915	3.76677
0.0492	3.76742
0.04925	3.76807
0.0493	3.76807
0.04935	3.7684
0.0494	3.76905
0.04945	3.76937
0.0495	3.76969
0.04955	3.77034
0.0496	3.77034
0.04965	3.77132
0.0497	3.77132
0.04975	3.77229
0.0498	3.77229
0.04985	3.77326
0.0499	3.77359
0.04995	3.77391
0.05	3.77489
0.05005	3.77521
0.0501	3.77619
0.05015	3.77683
0.0502	3.77748
0.05025	3.77846
0.0503	3.77878
0.05035	3.78008
0.0504	3.78138
0.05045	3.7817
0.0505	3.78203
0.05055	3.783
0.0506	3.78397
0.05065	3.7843
0.0507	3.78495
0.05075	3.78625
0.0508	3.78592
0.05085	3.78657
0.0509	3.78722
0.05095	3.78754
0.051	3.78852
0.05105	3.78852
0.0511	3.78884
0.05115	3.78884
0.0512	3.78917
0.05125	3.78982
0.0513	3.78982
0.05135	3.79047
0.0514	3.79079
0.05145	3.79111
0.0515	3.79144
0.05155	3.79176
0.0516	3.79241
0.05165	3.79241
0.0517	3.79274
0.05175	3.79306
0.0518	3.79339
0.05185	3.79371
0.0519	3.79404
0.05195	3.79404
0.052	3.79404
0.05205	3.79436
0.0521	3.79468
0.05215	3.79501
0.0522	3.79501
0.05225	3.79501
0.0523	3.79566
0.05235	3.79566
0.0524	3.79566
0.05245	3.79598
0.0525	3.79631
0.05255	3.79663
0.0526	3.79663
0.05265	3.79761
0.0527	3.79761
0.05275	3.79825
0.0528	3.7989
0.05285	3.7989
0.0529	3.79988
0.05295	3.80053
0.053	3.8015
0.05305	3.80182
0.0531	3.8028
0.05315	3.80345
0.0532	3.80377
0.05325	3.80475
0.0533	3.80572
0.05335	3.80604
0.0534	3.80734
0.05345	3.80767
0.0535	3.80832
0.05355	3.80929
0.0536	3.80961
0.05365	3.81026
0.0537	3.81091
0.05375	3.81189
0.0538	3.81221
0.05385	3.81221
0.0539	3.81253
0.05395	3.81318
0.054	3.81351
0.05405	3.81416
0.0541	3.81416
0.05415	3.81448
0.0542	3.81513
0.05425	3.81546
0.0543	3.81578
0.05435	3.8161
0.0544	3.8161
0.05445	3.8161
0.0545	3.81675
0.05455	3.81708
0.0546	3.81773
0.05465	3.81805
0.0547	3.81773
0.05475	3.81805
0.0548	3.8187
0.05485	3.81967
0.0549	3.82
0.05495	3.82032
0.055	3.82097
0.05505	3.8213
0.0551	3.82162
0.05515	3.82259
0.0552	3.82324
0.05525	3.82389
0.0553	3.82519
0.05535	3.82552
0.0554	3.82649
0.05545	3.82714
0.0555	3.82746
0.05555	3.82876
0.0556	3.82876
0.05565	3.82941
0.0557	3.82941
0.05575	3.82941
0.0558	3.83006
0.05585	3.83006
0.0559	3.83038
0.05595	3.83038
0.056	3.83071
0.05605	3.83071
0.0561	3.83038
0.05615	3.83038
0.0562	3.83038
0.05625	3.83006
0.0563	3.83038
0.05635	3.83038
0.0564	3.83071
0.05645	3.83071
0.0565	3.83038
0.05655	3.83038
0.0566	3.83103
0.05665	3.83136
0.0567	3.83103
0.05675	3.83168
0.0568	3.83201
0.05685	3.83233
0.0569	3.83298
0.05695	3.83298
0.057	3.83428
0.05705	3.8346
0.0571	3.83558
0.05715	3.83655
0.0572	3.83752
0.05725	3.83817
0.0573	3.83915
0.05735	3.84044
0.0574	3.84174
0.05745	3.84272
0.0575	3.84466
0.05755	3.84531
0.0576	3.84694
0.05765	3.84791
0.0577	3.84856
0.05775	3.84986
0.0578	3.85051
0.05785	3.85148
0.0579	3.85245
0.05795	3.85343
0.058	3.8544
0.05805	3.85472
0.0581	3.8557
0.05815	3.85667
0.0582	3.85732
0.05825	3.85829
0.0583	3.85927
0.05835	3.85992
0.0584	3.86089
0.05845	3.86154
0.0585	3.86186
0.05855	3.86316
0.0586	3.86381
0.05865	3.86479
0.0587	3.86511
0.05875	3.86608
0.0588	3.86738
0.05885	3.86771
0.0589	3.86868
0.05895	3.869
0.059	3.86998
0.05905	3.87063
0.0591	3.87128
0.05915	3.8716
0.0592	3.87193
0.05925	3.87225
0.0593	3.87257
0.05935	3.87322
0.0594	3.87355
0.05945	3.87387
0.0595	3.8742
0.05955	3.87387
0.0596	3.8742
0.05965	3.87452
0.0597	3.87452
0.05975	3.87517
0.0598	3.87517
0.05985	3.87582
0.0599	3.87614
0.05995	3.87647
0.06	3.87744
0.06005	3.87744
0.0601	3.87809
0.06015	3.87842
0.0602	3.87842
0.06025	3.87907
0.0603	3.87939
0.06035	3.88004
0.0604	3.88069
0.06045	3.88134
0.0605	3.88199
0.06055	3.88231
0.0606	3.88296
0.06065	3.88361
0.0607	3.88458
0.06075	3.88458
0.0608	3.88523
0.06085	3.88588
0.0609	3.88653
0.06095	3.8875
0.061	3.88783
0.06105	3.88848
0.0611	3.88913
0.06115	3.88978
0.0612	3.89042
0.06125	3.89172
0.0613	3.89205
0.06135	3.89302
0.0614	3.89367
0.06145	3.89464
0.0615	3.89497
0.06155	3.89562
0.0616	3.89659
0.06165	3.89724
0.0617	3.89756
0.06175	3.89821
0.0618	3.89951
0.06185	3.90049
0.0619	3.90049
0.06195	3.90211
0.062	3.90243
0.06205	3.90341
0.0621	3.90438
0.06215	3.90535
0.0622	3.90535
0.06225	3.906
0.0623	3.90633
0.06235	3.90665
0.0624	3.90698
0.06245	3.90698
0.0625	3.90698
0.06255	3.90698
0.0626	3.9073
0.06265	3.90665
0.0627	3.90665
0.06275	3.906
0.0628	3.90633
0.06285	3.90568
0.0629	3.90535
0.06295	3.90503
0.063	3.9047
0.06305	3.9047
0.0631	3.90438
0.06315	3.90406
0.0632	3.9047
0.06325	3.90406
0.0633	3.90373
0.06335	3.90341
0.0634	3.90373
0.06345	3.90406
0.0635	3.90438
0.06355	3.9047
0.0636	3.90438
0.06365	3.90503
0.0637	3.90568
0.06375	3.90568
0.0638	3.906
0.06385	3.90698
0.0639	3.90665
0.06395	3.9073
0.064	3.90763
0.06405	3.90763
0.0641	3.90763
0.06415	3.90892
0.0642	3.90892
0.06425	3.90925
0.0643	3.9099
0.06435	3.91055
0.0644	3.91055
0.06445	3.91152
0.0645	3.91184
0.06455	3.91249
0.0646	3.91282
0.06465	3.91347
0.0647	3.91412
0.06475	3.91477
0.0648	3.91477
0.06485	3.91574
0.0649	3.91574
0.06495	3.91639
0.065	3.91704
0.06505	3.91736
0.0651	3.91801
0.06515	3.91866
0.0652	3.91898
0.06525	3.91963
0.0653	3.91996
0.06535	3.92061
0.0654	3.92126
0.06545	3.92126
0.0655	3.92191
0.06555	3.92223
0.0656	3.92191
0.06565	3.92223
0.0657	3.92288
0.06575	3.92288
0.0658	3.92255
0.06585	3.92288
0.0659	3.92288
0.06595	3.92288
0.066	3.92288
0.06605	3.92288
0.0661	3.92255
0.06615	3.92223
0.0662	3.92288
0.06625	3.92223
0.0663	3.92255
0.06635	3.92223
0.0664	3.92223
0.06645	3.92223
0.0665	3.92191
0.06655	3.92191
0.0666	3.92223
0.06665	3.92191
0.0667	3.92223
0.06675	3.92158
0.0668	3.92223
0.06685	3.92255
0.0669	3.92255
0.06695	3.92255
0.067	3.9232
0.06705	3.9232
0.0671	3.9232
0.06715	3.92418
0.0672	3.9245
0.06725	3.9245
0.0673	3.92548
0.06735	3.92612
0.0674	3.92645
0.06745	3.9271
0.0675	3.92775
0.06755	3.92775
0.0676	3.9284
0.06765	3.92937
0.0677	3.92937
0.06775	3.93034
0.0678	3.93132
0.06785	3.93197
0.0679	3.93229
0.06795	3.93359
0.068	3.93391
0.06805	3.93521
0.0681	3.93586
0.06815	3.93683
0.0682	3.93748
0.06825	3.93846
0.0683	3.93943
0.06835	3.94008
0.0684	3.94105
0.06845	3.94203
0.0685	3.94268
0.06855	3.94365
0.0686	3.9443
0.06865	3.94495
0.0687	3.9456
0.06875	3.94657
0.0688	3.9469
0.06885	3.94819
0.0689	3.94852
0.06895	3.94917
0.069	3.95079
0.06905	3.95111
0.0691	3.95274
0.06915	3.95274
0.0692	3.95404
0.06925	3.95501
0.0693	3.95566
0.06935	3.95696
0.0694	3.95793
0.06945	3.9589
0.0695	3.9602
0.06955	3.96118
0.0696	3.96215
0.06965	3.9628
0.0697	3.96312
0.06975	3.9641
0.0698	3.9641
0.06985	3.96507
0.0699	3.96539
0.06995	3.96572
0.07	3.96572
0.07005	3.96637
0.0701	3.96637
0.07015	3.96637
0.0702	3.96702
0.07025	3.96702
0.0703	3.96734
0.07035	3.96767
0.0704	3.96767
0.07045	3.96767
0.0705	3.96832
0.07055	3.96864
0.0706	3.96896
0.07065	3.96994
0.0707	3.96994
0.07075	3.97091
0.0708	3.97156
0.07085	3.97189
0.0709	3.97221
0.07095	3.97286
0.071	3.97351
0.07105	3.97416
0.0711	3.97513
0.07115	3.9761
0.0712	3.97708
0.07125	3.97773
0.0713	3.97903
0.07135	3.98
0.0714	3.98097
0.07145	3.98195
0.0715	3.9826
0.07155	3.98357
0.0716	3.98422
0.07165	3.98454
0.0717	3.98552
0.07175	3.98552
0.0718	3.98617
0.07185	3.98617
0.0719	3.98649
0.07195	3.98649
0.072	3.98681
0.07205	3.98681
0.0721	3.98746
0.07215	3.98714
0.0722	3.98714
0.07225	3.98714
0.0723	3.98714
0.07235	3.98746
0.0724	3.98681
0.07245	3.98714
0.0725	3.98714
0.07255	3.98746
0.0726	3.98746
0.07265	3.98746
0.0727	3.98779
0.07275	3.98779
0.0728	3.98746
0.07285	3.98779
0.0729	3.98746
0.07295	3.98746
0.073	3.98714
0.07305	3.98714
0.0731	3.98714
0.07315	3.98714
0.0732	3.98649
0.07325	3.98714
0.0733	3.98714
0.07335	3.98681
0.0734	3.98714
0.07345	3.98714
0.0735	3.98746
0.07355	3.98714
0.0736	3.98746
0.07365	3.98779
0.0737	3.98811
0.07375	3.98876
0.0738	3.98909
0.07385	3.98941
0.0739	3.99006
0.07395	3.99006
0.074	3.99038
0.07405	3.99103
0.0741	3.99168
0.07415	3.99201
0.0742	3.99266
0.07425	3.99298
0.0743	3.99331
0.07435	3.99395
0.0744	3.9946
0.07445	3.99493
0.0745	3.99558
0.07455	3.99655
0.0746	3.99688
0.07465	3.9972
0.0747	3.99752
0.07475	3.99785
0.0748	3.9985
0.07485	3.99882
0.0749	3.99947
0.07495	3.9998
0.075	4.00045
0.07505	4.00077
0.0751	4.00142
0.07515	4.00207
0.0752	4.00272
0.07525	4.00337
0.0753	4.00434
0.07535	4.00466
0.0754	4.00596
0.07545	4.00629
0.0755	4.00694
0.07555	4.00759
0.0756	4.00856
0.07565	4.00953
0.0757	4.01083
0.07575	4.01148
0.0758	4.01213
0.07585	4.01278
0.0759	4.01408
0.07595	4.01472
0.076	4.0157
0.07605	4.01635
0.0761	4.01732
0.07615	4.01829
0.0762	4.01927
0.07625	4.02024
0.0763	4.02122
0.07635	4.02219
0.0764	4.02284
0.07645	4.02381
0.0765	4.02414
0.07655	4.02511
0.0766	4.02576
0.07665	4.02608
0.0767	4.02673
0.07675	4.02706
0.0768	4.02738
0.07685	4.02771
0.0769	4.02771
0.07695	4.02836
0.077	4.02868
0.07705	4.02868
0.0771	4.02868
0.07715	4.02933
0.0772	4.029
0.07725	4.02933
0.0773	4.02933
0.07735	4.0303
0.0774	4.0303
0.07745	4.03063
0.0775	4.03095
0.07755	4.03095
0.0776	4.03128
0.07765	4.0316
0.0777	4.0316
0.07775	4.03225
0.0778	4.0329
0.07785	4.03355
0.0779	4.03387
0.07795	4.03452
0.078	4.0355
0.07805	4.0355
0.0781	4.03679
0.07815	4.03712
0.0782	4.03744
0.07825	4.03777
0.0783	4.03744
0.07835	4.03842
0.0784	4.03842
0.07845	4.03842
0.0785	4.03939
0.07855	4.03907
0.0786	4.03907
0.07865	4.03907
0.0787	4.03939
0.07875	4.03874
0.0788	4.03907
0.07885	4.03874
0.0789	4.03939
0.07895	4.03939
0.079	4.03939
0.07905	4.03939
0.0791	4.04004
0.07915	4.03939
0.0792	4.03971
0.07925	4.03971
0.0793	4.04004
0.07935	4.04036
0.0794	4.04004
0.07945	4.04036
0.0795	4.04069
0.07955	4.04069
0.0796	4.04101
0.07965	4.04101
0.0797	4.04134
0.07975	4.04166
0.0798	4.04231
0.07985	4.04264
0.0799	4.04296
0.07995	4.04361
0.08	4.04426
0.08005	4.04426
0.0801	4.04523
0.08015	4.04621
0.0802	4.04685
0.08025	4.04718
0.0803	4.04848
0.08035	4.04913
0.0804	4.0501
0.08045	4.05075
0.0805	4.05205
0.08055	4.05237
0.0806	4.05335
0.08065	4.05464
0.0807	4.05529
0.08075	4.05594
0.0808	4.05724
0.08085	4.05821
0.0809	4.05919
0.08095	4.06016
0.081	4.06081
0.08105	4.06178
0.0811	4.06276
0.08115	4.06341
0.0812	4.06406
0.08125	4.0647
0.0813	4.06535
0.08135	4.06633
0.0814	4.06633
0.08145	4.0673
0.0815	4.06795
0.08155	4.0686
0.0816	4.06892
0.08165	4.06925
0.0817	4.0699
0.08175	4.07022
0.0818	4.07055
0.08185	4.0712
0.0819	4.07152
0.08195	4.07217
0.082	4.07217
0.08205	4.07217
0.0821	4.07282
0.08215	4.07314
0.0822	4.07347
0.08225	4.07379
0.0823	4.07444
0.08235	4.07477
0.0824	4.07509
0.08245	4.07477
0.0825	4.07477
0.08255	4.07541
0.0826	4.07509
0.08265	4.07509
0.0827	4.07477
0.08275	4.07477
0.0828	4.07509
0.08285	4.07509
0.0829	4.07509
0.08295	4.07509
0.083	4.07509
0.08305	4.07509
0.0831	4.07509
0.08315	4.07477
0.0832	4.07509
0.08325	4.07477
0.0833	4.07509
0.08335	4.07541
0.0834	4.07541
0.08345	4.07574
0.0835	4.07574
0.08355	4.07606
0.0836	4.07606
0.08365	4.07574
0.0837	4.07639
0.08375	4.07639
0.0838	4.07671
0.08385	4.07639
0.0839	4.07639
0.08395	4.07639
0.084	4.07639
0.08405	4.07671
0.0841	4.07606
0.08415	4.07606
0.0842	4.07606
0.08425	4.07606
0.0843	4.07574
0.08435	4.07541
0.0844	4.07541
0.08445	4.07509
0.0845	4.07509
0.08455	4.07541
0.0846	4.07477
0.08465	4.07477
0.0847	4.07509
0.08475	4.07477
0.0848	4.07477
0.08485	4.07509
0.0849	4.07541
0.08495	4.07574
0.085	4.07671
0.08505	4.07704
0.0851	4.07801
0.08515	4.07834
0.0852	4.07898
0.08525	4.07996
0.0853	4.08093
0.08535	4.08191
0.0854	4.08255
0.08545	4.08418
0.0855	4.08483
0.08555	4.08612
0.0856	4.08775
0.08565	4.0884
0.0857	4.08969
0.08575	4.09099
0.0858	4.09229
0.08585	4.09326
0.0859	4.09424
0.08595	4.09521
0.086	4.09683
0.08605	4.09781
0.0861	4.09911
0.08615	4.09943
0.0862	4.1004
0.08625	4.10105
0.0863	4.10138
0.08635	4.10235
0.0864	4.10235
0.08645	4.10268
0.0865	4.103
0.08655	4.103
0.0866	4.10333
0.08665	4.10365
0.0867	4.103
0.08675	4.10365
0.0868	4.10333
0.08685	4.10333
0.0869	4.10333
0.08695	4.10333
0.087	4.10397
0.08705	4.10397
0.0871	4.1043
0.08715	4.10495
0.0872	4.10495
0.08725	4.10527
0.0873	4.10625
0.08735	4.1069
0.0874	4.10722
0.08745	4.10819
0.0875	4.10819
0.08755	4.10884
0.0876	4.10949
0.08765	4.11047
0.0877	4.11047
0.08775	4.11111
0.0878	4.11144
0.08785	4.11144
0.0879	4.11176
0.08795	4.11209
0.088	4.11274
0.08805	4.11274
0.0881	4.11274
0.08815	4.11306
0.0882	4.11306
0.08825	4.11274
0.0883	4.11306
0.08835	4.11306
0.0884	4.11339
0.08845	4.11371
0.0885	4.11339
0.08855	4.11371
0.0886	4.11371
0.08865	4.11371
0.0887	4.11306
0.08875	4.11339
0.0888	4.11339
0.08885	4.11371
0.0889	4.11371
0.08895	4.11339
0.089	4.11371
0.08905	4.11306
0.0891	4.11306
0.08915	4.11306
0.0892	4.11371
0.08925	4.11371
0.0893	4.11404
0.08935	4.11404
0.0894	4.11436
0.08945	4.11436
0.0895	4.11501
0.08955	4.11566
0.0896	4.11663
0.08965	4.11761
0.0897	4.11793
0.08975	4.11923
0.0898	4.11988
0.08985	4.12053
0.0899	4.12182
0.08995	4.12247
0.09	4.12345
0.09005	4.12442
0.0901	4.12539
0.09015	4.12604
0.0902	4.12734
0.09025	4.12799
0.0903	4.12896
0.09035	4.12994
0.0904	4.13026
0.09045	4.13124
0.0905	4.13221
0.09055	4.13253
0.0906	4.13318
0.09065	4.13416
0.0907	4.13448
0.09075	4.13513
0.0908	4.13546
0.09085	4.13643
0.0909	4.13675
0.09095	4.13773
0.091	4.13805
0.09105	4.13805
0.0911	4.1387
0.09115	4.13838
0.0912	4.1387
0.09125	4.1387
0.0913	4.13903
0.09135	4.13903
0.0914	4.1387
0.09145	4.1387
0.0915	4.1387
0.09155	4.1387
0.0916	4.13838
0.09165	4.1387
0.0917	4.1387
0.09175	4.1387
0.0918	4.13903
0.09185	4.1387
0.0919	4.13838
0.09195	4.1387
0.092	4.13903
0.09205	4.13838
0.0921	4.1387
0.09215	4.13935
0.0922	4.13935
0.09225	4.13967
0.0923	4.13967
0.09235	4.14
0.0924	4.14
0.09245	4.14032
0.0925	4.14097
0.09255	4.14097
0.0926	4.14097
0.09265	4.1413
0.0927	4.14162
0.09275	4.14162
0.0928	4.14195
0.09285	4.14227
0.0929	4.14227
0.09295	4.14227
0.093	4.14292
0.09305	4.14292
0.0931	4.14357
0.09315	4.14389
0.0932	4.14422
0.09325	4.14454
0.0933	4.14487
0.09335	4.14454
0.0934	4.14519
0.09345	4.14552
0.0935	4.14584
0.09355	4.14584
0.0936	4.14649
0.09365	4.14649
0.0937	4.14617
0.09375	4.14649
0.0938	4.14649
0.09385	4.14649
0.0939	4.14681
0.09395	4.14681
0.094	4.14714
0.09405	4.14714
0.0941	4.14714
0.09415	4.14746
0.0942	4.14779
0.09425	4.14779
0.0943	4.14779
0.09435	4.14746
0.0944	4.14746
0.09445	4.14746
0.0945	4.14779
0.09455	4.14746
0.0946	4.14779
0.09465	4.14714
0.0947	4.14779
0.09475	4.14746
0.0948	4.14779
0.09485	4.14746
0.0949	4.14811
0.09495	4.14811
0.095	4.14811
0.09505	4.14876
0.0951	4.14909
0.09515	4.14974
0.0952	4.15006
0.09525	4.15071
0.0953	4.15136
0.09535	4.15201
0.0954	4.15233
0.09545	4.15266
0.0955	4.15331
0.09555	4.15395
0.0956	4.15428
0.09565	4.15493
0.0957	4.1559
0.09575	4.15623
0.0958	4.15623
0.09585	4.15688
0.0959	4.15752
0.09595	4.15785
0.096	4.15817
0.09605	4.1585
0.0961	4.1585
0.09615	4.15947
0.0962	4.15947
0.09625	4.16012
0.0963	4.16077
0.09635	4.16109
0.0964	4.16142
0.09645	4.16207
0.0965	4.16272
0.09655	4.16304
0.0966	4.16369
0.09665	4.16402
0.0967	4.16499
0.09675	4.16531
0.0968	4.16564
0.09685	4.16596
0.0969	4.16694
0.09695	4.16791
0.097	4.16823
0.09705	4.16953
0.0971	4.16986
0.09715	4.17116
0.0972	4.17148
0.09725	4.1731
0.0973	4.17343
0.09735	4.1744
0.0974	4.1757
0.09745	4.17667
0.0975	4.17765
0.09755	4.1783
0.0976	4.17927
0.09765	4.18057
0.0977	4.18122
0.09775	4.18154
0.0978	4.18251
0.09785	4.18349
0.0979	4.18381
0.09795	4.18511
0.098	4.18576
0.09805	4.18576
0.0981	4.18673
0.09815	4.18706
0.0982	4.18738
0.09825	4.18771
0.0983	4.18868
0.09835	4.18901
0.0984	4.18933
0.09845	4.18933
0.0985	4.18998
0.09855	4.1903
0.0986	4.1903
0.09865	4.19063
0.0987	4.19063
0.09875	4.1903
0.0988	4.19095
0.09885	4.19095
0.0989	4.19063
0.09895	4.19128
0.099	4.19063
0.09905	4.19063
[truncated: 5,812 more rows]
