# Supplementary material for: An evolutionarily conserved glycine-tyrosine motif forms a folding core in outer membrane proteins
Source: PLoS One. 2017 Aug 3;12(8):e0182016. doi: 10.1371/journal.pone.0182016 (PMC5542473; doi:10.1371/journal.pone.0182016)
Supplement: S1 File — (ZIP) [file pone.0182016.s001.zip › OmpX stopflow RAW data/OmpX WT 4/ompx_wt_ch1_036.bka]

BIO-KINE ASCII FILE
_COMMENT	External device
_COMMENT	Kinetics measurement
_COMMENT	Y Unit : Volt, X Unit : s
_COMMENT	Timebase 1 = .00005 s 5001 pts
_COMMENT	Timebase 2 = .001 s 2749 pts
_COMMENT	Timebase 3 = .5 s 44 pts
_SFM	SFM-300 /S Advanced mode
_SFM	Ratio : S1: 950, S2: 950, S3: 100
_SFM	Content : S1: , S2: , S3:
_SFM	Concentration : S1: , S2: , S3:
_SFM	Total volume : 422 �l Flow : 14 mL/s
_SFM	Acquisition start : 10 ms before stop
_SFM	cuve=FC-08, s1=10 ml , s2=10 ml , s3=1.9 ml
_UNITX	s
_UNITY	Volt
_DELTAX	0
_DATA
1e-300	2.52864
5e-5	2.54909
1e-4	2.56888
1.5e-4	2.58868
2e-4	2.60913
2.5e-4	2.62925
3e-4	2.64872
3.5e-4	2.66884
4e-4	2.68832
4.5e-4	2.70811
5e-4	2.72629
5.5e-4	2.74446
6e-4	2.76199
6.5e-4	2.77951
7e-4	2.79606
7.5e-4	2.81164
8e-4	2.8269
8.5e-4	2.84053
9e-4	2.85383
9.5e-4	2.86681
0.001	2.87817
0.00105	2.88856
0.0011	2.89862
0.00115	2.90706
0.0012	2.91452
0.00125	2.92069
0.0013	2.92621
0.00135	2.93107
0.0014	2.93432
0.00145	2.93692
0.0015	2.93854
0.00155	2.93919
0.0016	2.93854
0.00165	2.93756
0.0017	2.93464
0.00175	2.93205
0.0018	2.92815
0.00185	2.92361
0.0019	2.91842
0.00195	2.9129
0.002	2.90608
0.00205	2.89894
0.0021	2.89116
0.00215	2.88337
0.0022	2.8746
0.00225	2.86552
0.0023	2.85578
0.00235	2.84572
0.0024	2.83533
0.00245	2.82495
0.0025	2.81424
0.00255	2.8032
0.0026	2.79249
0.00265	2.78211
0.0027	2.77075
0.00275	2.75972
0.0028	2.74933
0.00285	2.73894
0.0029	2.72791
0.00295	2.71752
0.003	2.70681
0.00305	2.6961
0.0031	2.68604
0.00315	2.67566
0.0032	2.66495
0.00325	2.65456
0.0033	2.6445
0.00335	2.63444
0.0034	2.62438
0.00345	2.61367
0.0035	2.60393
0.00355	2.59387
0.0036	2.58381
0.00365	2.57408
0.0037	2.56402
0.00375	2.55493
0.0038	2.54519
0.00385	2.53643
0.0039	2.52767
0.00395	2.51988
0.004	2.51209
0.00405	2.50462
0.0041	2.49846
0.00415	2.49294
0.0042	2.48807
0.00425	2.48483
0.0043	2.48223
0.00435	2.48061
0.0044	2.47963
0.00445	2.47996
0.0045	2.48191
0.00455	2.48483
0.0046	2.48872
0.00465	2.49359
0.0047	2.49976
0.00475	2.50755
0.0048	2.51566
0.00485	2.52475
0.0049	2.53546
0.00495	2.54682
0.005	2.55882
0.00505	2.57148
0.0051	2.58479
0.00515	2.59842
0.0052	2.61302
0.00525	2.62763
0.0053	2.64288
0.00535	2.65813
0.0054	2.67371
0.00545	2.69059
0.0055	2.70617
0.00555	2.72272
0.0056	2.73862
0.00565	2.75452
0.0057	2.77043
0.00575	2.78633
0.0058	2.80158
0.00585	2.81683
0.0059	2.83176
0.00595	2.84669
0.006	2.8613
0.00605	2.87525
0.0061	2.88856
0.00615	2.90187
0.0062	2.9142
0.00625	2.92685
0.0063	2.93886
0.00635	2.9499
0.0064	2.96028
0.00645	2.97034
0.0065	2.97911
0.00655	2.98787
0.0066	2.99566
0.00665	3.00215
0.0067	3.00864
0.00675	3.01448
0.0068	3.01838
0.00685	3.02195
0.0069	3.02487
0.00695	3.02714
0.007	3.02844
0.00705	3.02941
0.0071	3.02941
0.00715	3.02844
0.0072	3.02746
0.00725	3.02584
0.0073	3.0226
0.00735	3.02032
0.0074	3.01675
0.00745	3.01221
0.0075	3.00734
0.00755	3.00182
0.0076	2.99566
0.00765	2.98852
0.0077	2.98138
0.00775	2.97229
0.0078	2.96353
0.00785	2.95379
0.0079	2.94341
0.00795	2.93237
0.008	2.92069
0.00805	2.90836
0.0081	2.89635
0.00815	2.88239
0.0082	2.86909
0.00825	2.85546
0.0083	2.84085
0.00835	2.8269
0.0084	2.81229
0.00845	2.79769
0.0085	2.78341
0.00855	2.76913
0.0086	2.75517
0.00865	2.74187
0.0087	2.72856
0.00875	2.71558
0.0088	2.7026
0.00885	2.69091
0.0089	2.67923
0.00895	2.66819
0.009	2.65748
0.00905	2.64742
0.0091	2.63769
0.00915	2.62828
0.0092	2.62016
0.00925	2.61237
0.0093	2.60426
0.00935	2.59744
0.0094	2.59128
0.00945	2.58544
0.0095	2.58089
0.00955	2.57667
0.0096	2.57343
0.00965	2.5718
0.0097	2.57051
0.00975	2.57018
0.0098	2.57083
0.00985	2.57245
0.0099	2.5757
0.00995	2.57927
0.01	2.58446
0.01005	2.59095
0.0101	2.59744
0.01015	2.60556
0.0102	2.614
0.01025	2.62341
0.0103	2.63379
0.01035	2.64483
0.0104	2.65651
0.01045	2.66884
0.0105	2.68182
0.01055	2.69513
0.0106	2.70876
0.01065	2.72239
0.0107	2.73732
0.01075	2.75193
0.0108	2.76653
0.01085	2.78178
0.0109	2.79671
0.01095	2.81197
0.011	2.82657
0.01105	2.84215
0.0111	2.8574
0.01115	2.87266
0.0112	2.88694
0.01125	2.90219
0.0113	2.91679
0.01135	2.9314
0.0114	2.94535
0.01145	2.95931
0.0115	2.97326
0.01155	2.98657
0.0116	2.99923
0.01165	3.01189
0.0117	3.02389
0.01175	3.03493
0.0118	3.04564
0.01185	3.05602
0.0119	3.06543
0.01195	3.07355
0.012	3.08166
0.01205	3.0888
0.0121	3.09464
0.01215	3.10081
0.0122	3.10568
0.01225	3.10957
0.0123	3.11347
0.01235	3.11671
0.0124	3.11801
0.01245	3.12061
0.0125	3.12191
0.01255	3.12223
0.0126	3.12288
0.01265	3.12255
0.0127	3.12288
0.01275	3.12191
0.0128	3.12191
0.01285	3.12126
0.0129	3.12028
0.01295	3.11963
0.013	3.11963
0.01305	3.11834
0.0131	3.11736
0.01315	3.11736
0.0132	3.11704
0.01325	3.11639
0.0133	3.11671
0.01335	3.11671
0.0134	3.11671
0.01345	3.11736
0.0135	3.11736
0.01355	3.11801
0.0136	3.11866
0.01365	3.11996
0.0137	3.12028
0.01375	3.12191
0.0138	3.12288
0.01385	3.12385
0.0139	3.12548
0.01395	3.12645
0.014	3.12807
0.01405	3.12872
0.0141	3.13067
0.01415	3.13197
0.0142	3.13326
0.01425	3.13489
0.0143	3.13651
0.01435	3.13846
0.0144	3.13976
0.01445	3.1417
0.0145	3.14365
0.01455	3.14527
0.0146	3.14657
0.01465	3.14819
0.0147	3.15014
0.01475	3.15209
0.0148	3.15371
0.01485	3.15566
0.0149	3.15761
0.01495	3.1589
0.015	3.16085
0.01505	3.16182
0.0151	3.16345
0.01515	3.16475
0.0152	3.16604
0.01525	3.16734
0.0153	3.16864
0.01535	3.16929
0.0154	3.17059
0.01545	3.17091
0.0155	3.17156
0.01555	3.17221
0.0156	3.17286
0.01565	3.17286
0.0157	3.17286
0.01575	3.17318
0.0158	3.17351
0.01585	3.17351
0.0159	3.17351
0.01595	3.17351
0.016	3.17351
0.01605	3.17318
0.0161	3.17383
0.01615	3.17351
0.0162	3.17383
0.01625	3.17351
0.0163	3.17318
0.01635	3.17318
0.0164	3.17351
0.01645	3.17351
0.0165	3.17318
0.01655	3.17286
0.0166	3.17318
0.01665	3.17318
0.0167	3.17253
0.01675	3.17253
0.0168	3.17286
0.01685	3.17189
0.0169	3.17189
0.01695	3.17156
0.017	3.17124
0.01705	3.17091
0.0171	3.17124
0.01715	3.17059
0.0172	3.16994
0.01725	3.17026
0.0173	3.16896
0.01735	3.16896
0.0174	3.16864
0.01745	3.16799
0.0175	3.16799
0.01755	3.16767
0.0176	3.16734
0.01765	3.16702
0.0177	3.16702
0.01775	3.16669
0.0178	3.16669
0.01785	3.16637
0.0179	3.16604
0.01795	3.16669
0.018	3.16637
0.01805	3.16637
0.0181	3.16669
0.01815	3.16669
0.0182	3.16669
0.01825	3.16734
0.0183	3.16767
0.01835	3.16799
0.0184	3.16864
0.01845	3.16961
0.0185	3.16994
0.01855	3.17124
0.0186	3.17189
0.01865	3.17253
0.0187	3.17318
0.01875	3.17383
0.0188	3.17513
0.01885	3.17578
0.0189	3.17643
0.01895	3.17675
0.019	3.17773
0.01905	3.17805
0.0191	3.1787
0.01915	3.17935
0.0192	3.17967
0.01925	3.18032
0.0193	3.18032
0.01935	3.18065
0.0194	3.18065
0.01945	3.1813
0.0195	3.1813
0.01955	3.18162
0.0196	3.18195
0.01965	3.18162
0.0197	3.18162
0.01975	3.18162
0.0198	3.18227
0.01985	3.18227
0.0199	3.18227
0.01995	3.18227
0.02	3.1826
0.02005	3.18292
0.0201	3.18389
0.02015	3.18454
0.0202	3.18487
0.02025	3.18519
0.0203	3.18552
0.02035	3.18649
0.0204	3.18746
0.02045	3.18844
0.0205	3.18909
0.02055	3.19038
0.0206	3.19103
0.02065	3.19201
0.0207	3.19298
0.02075	3.19298
0.0208	3.19428
0.02085	3.19493
0.0209	3.19558
0.02095	3.19623
0.021	3.19655
0.02105	3.19687
0.0211	3.19752
0.02115	3.19785
0.0212	3.19752
0.02125	3.19817
0.0213	3.19817
0.02135	3.19785
0.0214	3.19752
0.02145	3.19817
0.0215	3.19752
0.02155	3.1972
0.0216	3.19687
0.02165	3.19655
0.0217	3.1959
0.02175	3.19525
0.0218	3.19493
0.02185	3.19493
0.0219	3.1946
0.02195	3.1946
0.022	3.19428
0.02205	3.19428
0.0221	3.1946
0.02215	3.19428
0.0222	3.1946
0.02225	3.1946
0.0223	3.19558
0.02235	3.19558
0.0224	3.19623
0.02245	3.19687
0.0225	3.19752
0.02255	3.19817
0.0226	3.19882
0.02265	3.19947
0.0227	3.20012
0.02275	3.20109
0.0228	3.20142
0.02285	3.20239
0.0229	3.20272
0.02295	3.20369
0.023	3.20466
0.02305	3.20564
0.0231	3.20629
0.02315	3.20661
0.0232	3.20758
0.02325	3.20856
0.0233	3.20986
0.02335	3.21051
0.0234	3.21148
0.02345	3.21245
0.0235	3.21343
0.02355	3.21375
0.0236	3.21472
0.02365	3.2157
0.0237	3.21635
0.02375	3.21732
0.0238	3.21797
0.02385	3.21829
0.0239	3.21927
0.02395	3.22024
0.024	3.22057
0.02405	3.22089
0.0241	3.22122
0.02415	3.22186
0.0242	3.22219
0.02425	3.22219
0.0243	3.22284
0.02435	3.22251
0.0244	3.22316
0.02445	3.22284
0.0245	3.22284
0.02455	3.22381
0.0246	3.22414
0.02465	3.22446
0.0247	3.22479
0.02475	3.22511
0.0248	3.22608
0.02485	3.22608
0.0249	3.22673
0.02495	3.22738
0.025	3.22803
0.02505	3.22868
0.0251	3.22933
0.02515	3.22998
0.0252	3.23063
0.02525	3.23128
0.0253	3.2316
0.02535	3.23225
0.0254	3.23355
0.02545	3.23355
0.0255	3.23485
0.02555	3.23582
0.0256	3.23679
0.02565	3.23744
0.0257	3.23842
0.02575	3.23907
0.0258	3.24004
0.02585	3.24134
0.0259	3.24166
0.02595	3.24231
0.026	3.24328
0.02605	3.24393
0.0261	3.24426
0.02615	3.24556
0.0262	3.24621
0.02625	3.24653
0.0263	3.2475
0.02635	3.2488
0.0264	3.2488
0.02645	3.24978
0.0265	3.25042
0.02655	3.25075
0.0266	3.25107
0.02665	3.25205
0.0267	3.2527
0.02675	3.2527
0.0268	3.25367
0.02685	3.25399
0.0269	3.25432
0.02695	3.25464
0.027	3.25464
0.02705	3.25464
0.0271	3.25497
0.02715	3.25497
0.0272	3.25464
0.02725	3.25497
0.0273	3.25497
0.02735	3.25497
0.0274	3.25432
0.02745	3.25432
0.0275	3.25497
0.02755	3.25464
0.0276	3.25464
0.02765	3.25432
0.0277	3.25464
0.02775	3.25432
0.0278	3.25464
0.02785	3.25432
0.0279	3.25432
0.02795	3.25464
0.028	3.25399
0.02805	3.25432
0.0281	3.25399
0.02815	3.25367
0.0282	3.25399
0.02825	3.25367
0.0283	3.25399
0.02835	3.25399
0.0284	3.25399
0.02845	3.25399
0.0285	3.25432
0.02855	3.25399
0.0286	3.25432
0.02865	3.25497
0.0287	3.25529
0.02875	3.25529
0.0288	3.25594
0.02885	3.25594
0.0289	3.25659
0.02895	3.25724
0.029	3.25756
0.02905	3.25854
0.0291	3.25919
0.02915	3.25984
0.0292	3.26081
0.02925	3.26146
0.0293	3.26243
0.02935	3.26341
0.0294	3.2647
0.02945	3.266
0.0295	3.2673
0.02955	3.2686
0.0296	3.26957
0.02965	3.27022
0.0297	3.27217
0.02975	3.27314
0.0298	3.27444
0.02985	3.27574
0.0299	3.27671
0.02995	3.27801
0.03	3.27898
0.03005	3.27996
0.0301	3.28126
0.03015	3.28191
0.0302	3.28288
0.03025	3.28385
0.0303	3.2845
0.03035	3.28548
0.0304	3.2858
0.03045	3.28677
0.0305	3.28775
0.03055	3.2884
0.0306	3.28872
0.03065	3.28969
0.0307	3.29034
0.03075	3.29164
0.0308	3.29229
0.03085	3.29262
0.0309	3.29359
0.03095	3.29424
0.031	3.29554
0.03105	3.29586
0.0311	3.29683
0.03115	3.29748
0.0312	3.29781
0.03125	3.29878
0.0313	3.29943
0.03135	3.3004
0.0314	3.30073
0.03145	3.30138
0.0315	3.30203
0.03155	3.30235
0.0316	3.30268
0.03165	3.30333
0.0317	3.303
0.03175	3.30365
0.0318	3.30365
0.03185	3.30397
0.0319	3.3043
0.03195	3.3043
0.032	3.3043
0.03205	3.30462
0.0321	3.30462
0.03215	3.30495
0.0322	3.30462
0.03225	3.30462
0.0323	3.3043
0.03235	3.3043
0.0324	3.3043
0.03245	3.3043
0.0325	3.30333
0.03255	3.30333
0.0326	3.303
0.03265	3.30268
0.0327	3.30268
0.03275	3.30203
0.0328	3.3017
0.03285	3.30138
0.0329	3.30105
0.03295	3.30105
0.033	3.30073
0.03305	3.3004
0.0331	3.3004
0.03315	3.30008
0.0332	3.30073
0.03325	3.3004
0.0333	3.30073
0.03335	3.30073
0.0334	3.30105
0.03345	3.30105
0.0335	3.30073
0.03355	3.30138
0.0336	3.30138
0.03365	3.3017
0.0337	3.3017
0.03375	3.30235
0.0338	3.30333
0.03385	3.30333
0.0339	3.30333
0.03395	3.3043
0.034	3.3043
0.03405	3.30527
0.0341	3.30527
0.03415	3.3056
0.0342	3.30657
0.03425	3.3069
0.0343	3.3069
0.03435	3.30754
0.0344	3.30819
0.03445	3.30884
0.0345	3.30917
0.03455	3.31047
0.0346	3.31111
0.03465	3.31176
0.0347	3.31241
0.03475	3.31339
0.0348	3.31404
0.03485	3.31468
0.0349	3.31533
0.03495	3.31631
0.035	3.31663
0.03505	3.31728
0.0351	3.31761
0.03515	3.31825
0.0352	3.31858
0.03525	3.3189
0.0353	3.31923
0.03535	3.3202
0.0354	3.31988
0.03545	3.32053
0.0355	3.32118
0.03555	3.3215
0.0356	3.32118
0.03565	3.32182
0.0357	3.32182
0.03575	3.32215
0.0358	3.3228
0.03585	3.32312
0.0359	3.32312
0.03595	3.3241
0.036	3.32475
0.03605	3.32507
0.0361	3.32507
0.03615	3.32604
0.0362	3.32669
0.03625	3.32702
0.0363	3.32799
0.03635	3.32864
0.0364	3.32896
0.03645	3.32961
0.0365	3.32994
0.03655	3.33059
0.0366	3.33156
0.03665	3.33221
0.0367	3.33286
0.03675	3.33351
0.0368	3.33416
0.03685	3.33513
0.0369	3.33481
0.03695	3.33513
0.037	3.33545
0.03705	3.3361
0.0371	3.33675
0.03715	3.33708
0.0372	3.33708
0.03725	3.33708
0.0373	3.33773
0.03735	3.3374
0.0374	3.33805
0.03745	3.33805
0.0375	3.33838
0.03755	3.33838
0.0376	3.33805
0.03765	3.3387
0.0377	3.3387
0.03775	3.3387
0.0378	3.33935
0.03785	3.33902
0.0379	3.33902
0.03795	3.33967
0.038	3.33967
0.03805	3.33967
0.0381	3.34032
0.03815	3.34032
0.0382	3.34032
0.03825	3.34065
0.0383	3.34097
0.03835	3.34162
0.0384	3.3413
0.03845	3.34162
0.0385	3.34227
0.03855	3.34227
0.0386	3.34324
0.03865	3.34324
0.0387	3.34357
0.03875	3.34389
0.0388	3.34422
0.03885	3.34487
0.0389	3.34487
0.03895	3.34487
0.039	3.34552
0.03905	3.34616
0.0391	3.34649
0.03915	3.34649
0.0392	3.34714
0.03925	3.34681
0.0393	3.34746
0.03935	3.34746
0.0394	3.34779
0.03945	3.34779
0.0395	3.34811
0.03955	3.34844
0.0396	3.34876
0.03965	3.34909
0.0397	3.34941
0.03975	3.34973
0.0398	3.35006
0.03985	3.35071
0.0399	3.35006
0.03995	3.35103
0.04	3.35168
0.04005	3.35233
0.0401	3.35233
0.04015	3.35298
0.0402	3.35298
0.04025	3.35428
0.0403	3.35493
0.04035	3.35525
0.0404	3.35558
0.04045	3.3559
0.0405	3.35623
0.04055	3.35687
0.0406	3.35752
0.04065	3.35752
0.0407	3.35785
0.04075	3.3585
0.0408	3.3585
0.04085	3.3585
0.0409	3.35882
0.04095	3.35915
0.041	3.35915
0.04105	3.35947
0.0411	3.35947
0.04115	3.35947
0.0412	3.36012
0.04125	3.36012
0.0413	3.36044
0.04135	3.36077
0.0414	3.36077
0.04145	3.36077
0.0415	3.36109
0.04155	3.36109
0.0416	3.36109
0.04165	3.36174
0.0417	3.36174
0.04175	3.36239
0.0418	3.36272
0.04185	3.36304
0.0419	3.36401
0.04195	3.36434
0.042	3.36499
0.04205	3.36629
0.0421	3.36694
0.04215	3.36726
0.0422	3.36856
0.04225	3.36986
0.0423	3.37083
0.04235	3.3718
0.0424	3.37278
0.04245	3.37343
0.0425	3.37472
0.04255	3.37602
0.0426	3.377
0.04265	3.37829
0.0427	3.37894
0.04275	3.38024
0.0428	3.38089
0.04285	3.38219
0.0429	3.38284
0.04295	3.38381
0.043	3.38511
0.04305	3.38576
0.0431	3.38641
0.04315	3.38706
0.0432	3.38803
0.04325	3.38933
0.0433	3.38998
0.04335	3.3903
0.0434	3.39128
0.04345	3.39225
0.0435	3.3929
0.04355	3.39452
0.0436	3.3955
0.04365	3.39647
0.0437	3.39744
0.04375	3.39874
0.0438	3.39939
0.04385	3.40069
0.0439	3.40199
0.04395	3.40264
0.044	3.40361
0.04405	3.40491
0.0441	3.40556
0.04415	3.40653
0.0442	3.4075
0.04425	3.40815
0.0443	3.40913
0.04435	3.40978
0.0444	3.41075
0.04445	3.4114
0.0445	3.41205
0.04455	3.41237
0.0446	3.4127
0.04465	3.41335
0.0447	3.41399
0.04475	3.41399
0.0448	3.41432
0.04485	3.41432
0.0449	3.41497
0.04495	3.41497
0.045	3.41529
0.04505	3.41529
0.0451	3.41562
0.04515	3.41529
0.0452	3.41594
0.04525	3.41594
0.0453	3.41627
0.04535	3.41594
0.0454	3.41627
0.04545	3.41659
0.0455	3.41692
0.04555	3.41692
0.0456	3.41756
0.04565	3.41756
0.0457	3.41789
0.04575	3.41821
0.0458	3.41854
0.04585	3.41789
0.0459	3.41854
0.04595	3.41854
0.046	3.41886
0.04605	3.41919
0.0461	3.41951
0.04615	3.42016
0.0462	3.42049
0.04625	3.42049
0.0463	3.42081
0.04635	3.42113
0.0464	3.42178
0.04645	3.42276
0.0465	3.42276
0.04655	3.42308
0.0466	3.42406
0.04665	3.42406
0.0467	3.42503
0.04675	3.42535
0.0468	3.426
0.04685	3.42665
0.0469	3.42698
0.04695	3.42763
0.047	3.42827
0.04705	3.4286
0.0471	3.42925
0.04715	3.42957
0.0472	3.43022
0.04725	3.43055
0.0473	3.4312
0.04735	3.43184
0.0474	3.43217
0.04745	3.43217
0.0475	3.43282
0.04755	3.43282
0.0476	3.43282
0.04765	3.43347
0.0477	3.43347
0.04775	3.43379
0.0478	3.43444
0.04785	3.43412
0.0479	3.43477
0.04795	3.43477
0.048	3.43509
0.04805	3.43541
0.0481	3.43541
0.04815	3.43574
0.0482	3.43606
0.04825	3.43606
0.0483	3.43639
0.04835	3.43671
0.0484	3.43639
0.04845	3.43704
0.0485	3.43704
0.04855	3.43704
0.0486	3.43769
0.04865	3.43769
0.0487	3.43834
0.04875	3.43834
0.0488	3.43898
0.04885	3.43898
0.0489	3.43931
0.04895	3.43963
0.049	3.44028
0.04905	3.44061
0.0491	3.44061
0.04915	3.44028
0.0492	3.44061
0.04925	3.44093
0.0493	3.44093
0.04935	3.44061
0.0494	3.44126
0.04945	3.44126
0.0495	3.44158
0.04955	3.44191
0.0496	3.44191
0.04965	3.44191
0.0497	3.44223
0.04975	3.44255
0.0498	3.44288
0.04985	3.44255
0.0499	3.4432
0.04995	3.44288
0.05	3.4432
0.05005	3.44385
0.0501	3.44385
0.05015	3.44483
0.0502	3.4445
0.05025	3.44483
0.0503	3.44548
0.05035	3.44612
0.0504	3.44645
0.05045	3.44645
0.0505	3.44677
0.05055	3.44775
0.0506	3.44807
0.05065	3.4484
0.0507	3.44937
0.05075	3.44937
0.0508	3.44969
0.05085	3.45034
0.0509	3.45034
0.05095	3.45099
0.051	3.45164
0.05105	3.45229
0.0511	3.45262
0.05115	3.45294
0.0512	3.45424
0.05125	3.45456
0.0513	3.45554
0.05135	3.45586
0.0514	3.45683
0.05145	3.45748
0.0515	3.45813
0.05155	3.45878
0.0516	3.46008
0.05165	3.46008
0.0517	3.46138
0.05175	3.4617
0.0518	3.46235
0.05185	3.46365
0.0519	3.4643
0.05195	3.46495
0.052	3.4656
0.05205	3.46592
0.0521	3.46657
0.05215	3.4669
0.0522	3.46722
0.05225	3.46787
0.0523	3.46754
0.05235	3.46787
0.0524	3.46754
0.05245	3.46754
0.0525	3.46754
0.05255	3.46754
0.0526	3.46722
0.05265	3.46722
0.0527	3.46722
0.05275	3.4669
0.0528	3.46625
0.05285	3.46625
0.0529	3.46625
0.05295	3.46592
0.053	3.46625
0.05305	3.46592
0.0531	3.4656
0.05315	3.4656
0.0532	3.46592
0.05325	3.46592
0.0533	3.46592
0.05335	3.46592
0.0534	3.46625
0.05345	3.4669
0.0535	3.46657
0.05355	3.46722
0.0536	3.46754
0.05365	3.46787
0.0537	3.46819
0.05375	3.46852
0.0538	3.46884
0.05385	3.46949
0.0539	3.46982
0.05395	3.47014
0.054	3.47111
0.05405	3.47144
0.0541	3.47209
0.05415	3.47274
0.0542	3.47339
0.05425	3.47371
0.0543	3.47436
0.05435	3.47501
0.0544	3.47533
0.05445	3.47631
0.0545	3.47663
0.05455	3.47728
0.0546	3.47728
0.05465	3.47761
0.0547	3.47793
0.05475	3.47825
0.0548	3.47825
0.05485	3.47825
0.0549	3.47858
0.05495	3.47793
0.055	3.47825
0.05505	3.47761
0.0551	3.47761
0.05515	3.47761
0.0552	3.47728
0.05525	3.47761
0.0553	3.47761
0.05535	3.47696
0.0554	3.47728
0.05545	3.47728
0.0555	3.47728
0.05555	3.47728
0.0556	3.47728
0.05565	3.47761
0.0557	3.47761
0.05575	3.47793
0.0558	3.47825
0.05585	3.47858
0.0559	3.47923
0.05595	3.47923
0.056	3.47955
0.05605	3.47988
0.0561	3.48118
0.05615	3.4815
0.0562	3.48182
0.05625	3.4828
0.0563	3.48312
0.05635	3.4841
0.0564	3.48442
0.05645	3.48539
0.0565	3.48604
0.05655	3.48669
0.0566	3.48734
0.05665	3.48767
0.0567	3.48896
0.05675	3.48896
0.0568	3.48961
0.05685	3.48994
0.0569	3.49059
0.05695	3.49091
0.057	3.49091
0.05705	3.49156
0.0571	3.49156
0.05715	3.49221
0.0572	3.49188
0.05725	3.49221
0.0573	3.49253
0.05735	3.49253
0.0574	3.49221
0.05745	3.49253
0.0575	3.49253
0.05755	3.49286
0.0576	3.49286
0.05765	3.49351
0.0577	3.49383
0.05775	3.49416
0.0578	3.49416
0.05785	3.49448
0.0579	3.49481
0.05795	3.49545
0.058	3.49545
0.05805	3.4961
0.0581	3.49643
0.05815	3.49675
0.0582	3.4974
0.05825	3.49838
0.0583	3.4987
0.05835	3.5
0.0584	3.50065
0.05845	3.50162
0.0585	3.50227
0.05855	3.50292
0.0586	3.50454
0.05865	3.50552
0.0587	3.50649
0.05875	3.50779
0.0588	3.50844
0.05885	3.50973
0.0589	3.51071
0.05895	3.51201
0.059	3.51266
0.05905	3.51363
0.0591	3.5146
0.05915	3.51525
0.0592	3.51623
0.05925	3.5172
0.0593	3.5172
0.05935	3.51817
0.0594	3.5185
0.05945	3.51882
0.0595	3.51915
0.05955	3.51915
0.0596	3.51947
0.05965	3.51947
0.0597	3.5198
0.05975	3.5198
0.0598	3.52012
0.05985	3.51947
0.0599	3.5198
0.05995	3.5198
0.06	3.52012
0.06005	3.52044
0.0601	3.52044
0.06015	3.52012
0.0602	3.52044
0.06025	3.52174
0.0603	3.52174
0.06035	3.52239
0.0604	3.52272
0.06045	3.52337
0.0605	3.52401
0.06055	3.52499
0.0606	3.52531
0.06065	3.52661
0.0607	3.52758
0.06075	3.52856
0.0608	3.52888
0.06085	3.52986
0.0609	3.53083
0.06095	3.53148
0.061	3.53213
0.06105	3.5331
0.0611	3.5344
0.06115	3.53472
0.0612	3.53537
0.06125	3.53602
0.0613	3.53732
0.06135	3.53765
0.0614	3.53797
0.06145	3.53894
0.0615	3.53992
0.06155	3.53992
0.0616	3.54089
0.06165	3.54154
0.0617	3.54186
0.06175	3.54251
0.0618	3.54284
0.06185	3.54349
0.0619	3.54381
0.06195	3.54381
0.062	3.54446
0.06205	3.54479
0.0621	3.54576
0.06215	3.54576
0.0622	3.54641
0.06225	3.54641
0.0623	3.54738
0.06235	3.54738
0.0624	3.54771
0.06245	3.54868
0.0625	3.54836
0.06255	3.549
0.0626	3.54965
0.06265	3.54998
0.0627	3.54998
0.06275	3.5503
0.0628	3.55063
0.06285	3.55063
0.0629	3.5503
0.06295	3.55063
0.063	3.55063
0.06305	3.55063
0.0631	3.5503
0.06315	3.54965
0.0632	3.5503
0.06325	3.54965
0.0633	3.54933
0.06335	3.54933
0.0634	3.54933
0.06345	3.549
0.0635	3.54933
0.06355	3.54965
0.0636	3.54965
0.06365	3.54965
0.0637	3.5503
0.06375	3.5503
0.0638	3.55095
0.06385	3.5516
0.0639	3.55193
0.06395	3.5529
0.064	3.55355
0.06405	3.55452
0.0641	3.5555
0.06415	3.55614
0.0642	3.55679
0.06425	3.55809
0.0643	3.55939
0.06435	3.56004
0.0644	3.56166
0.06445	3.56264
0.0645	3.56393
0.06455	3.56491
0.0646	3.56588
0.06465	3.56718
0.0647	3.56848
0.06475	3.56913
0.0648	3.57042
0.06485	3.5714
0.0649	3.57302
0.06495	3.57399
0.065	3.57432
0.06505	3.57529
0.0651	3.57594
0.06515	3.57594
0.0652	3.57756
0.06525	3.57821
0.0653	3.57821
0.06535	3.57951
0.0654	3.57951
0.06545	3.58016
0.0655	3.58049
0.06555	3.58081
0.0656	3.58081
0.06565	3.58113
0.0657	3.58081
0.06575	3.58081
0.0658	3.58081
0.06585	3.58081
0.0659	3.58049
0.06595	3.58049
0.066	3.58049
0.06605	3.57951
0.0661	3.57951
0.06615	3.57886
0.0662	3.57919
0.06625	3.57886
0.0663	3.57789
0.06635	3.57821
0.0664	3.57789
0.06645	3.57821
0.0665	3.57756
0.06655	3.57756
0.0666	3.57724
0.06665	3.57692
0.0667	3.57692
0.06675	3.57724
0.0668	3.57724
0.06685	3.57692
0.0669	3.57724
0.06695	3.57724
0.067	3.57756
0.06705	3.57821
0.0671	3.57821
0.06715	3.57919
0.0672	3.57951
0.06725	3.58049
0.0673	3.58113
0.06735	3.58211
0.0674	3.58308
0.06745	3.58373
0.0675	3.5847
0.06755	3.58568
0.0676	3.58698
0.06765	3.58763
0.0677	3.5886
0.06775	3.58957
0.0678	3.59022
0.06785	3.5912
0.0679	3.59184
0.06795	3.59314
0.068	3.59379
0.06805	3.59412
0.0681	3.59509
0.06815	3.59509
0.0682	3.59541
0.06825	3.59639
0.0683	3.59704
0.06835	3.59736
0.0684	3.59801
0.06845	3.59769
0.0685	3.59769
0.06855	3.59834
0.0686	3.59834
0.06865	3.59866
0.0687	3.59866
0.06875	3.59834
0.0688	3.59834
0.06885	3.59866
0.0689	3.59834
0.06895	3.59866
0.069	3.59866
0.06905	3.59834
0.0691	3.59834
0.06915	3.59834
0.0692	3.59866
0.06925	3.59866
0.0693	3.59866
0.06935	3.59898
0.0694	3.59931
0.06945	3.59963
0.0695	3.59996
0.06955	3.60061
0.0696	3.60093
0.06965	3.60158
0.0697	3.60223
0.06975	3.60288
0.0698	3.60353
0.06985	3.6045
0.0699	3.60548
0.06995	3.60645
0.07	3.60677
0.07005	3.60807
0.0701	3.6084
0.07015	3.60937
0.0702	3.61034
0.07025	3.61099
0.0703	3.61197
0.07035	3.61229
0.0704	3.61294
0.07045	3.61391
0.0705	3.61424
0.07055	3.61456
0.0706	3.61489
0.07065	3.61554
0.0707	3.61586
0.07075	3.61619
0.0708	3.61619
0.07085	3.61683
0.0709	3.61683
0.07095	3.61683
0.071	3.61651
0.07105	3.61683
0.0711	3.61683
0.07115	3.61683
0.0712	3.61716
0.07125	3.61683
0.0713	3.61683
0.07135	3.61683
0.0714	3.61651
0.07145	3.61651
0.0715	3.61651
0.07155	3.61683
0.0716	3.61683
0.07165	3.61619
0.0717	3.61683
0.07175	3.61683
0.0718	3.61683
0.07185	3.61748
0.0719	3.61716
0.07195	3.61716
0.072	3.61781
0.07205	3.61813
0.0721	3.61813
0.07215	3.61781
0.0722	3.61878
0.07225	3.61911
0.0723	3.61976
0.07235	3.62008
0.0724	3.62008
0.07245	3.62073
0.0725	3.62105
0.07255	3.62138
0.0726	3.6217
0.07265	3.62203
0.0727	3.62235
0.07275	3.62268
0.0728	3.623
0.07285	3.62333
0.0729	3.62397
0.07295	3.6243
0.073	3.6243
0.07305	3.62495
0.0731	3.62527
0.07315	3.62592
0.0732	3.62657
0.07325	3.6269
0.0733	3.62754
0.07335	3.62787
0.0734	3.62819
0.07345	3.62884
0.0735	3.62982
0.07355	3.63047
0.0736	3.63047
0.07365	3.63111
0.0737	3.63176
0.07375	3.63144
0.0738	3.63241
0.07385	3.63274
0.0739	3.63274
0.07395	3.63274
0.074	3.63306
0.07405	3.63274
0.0741	3.63339
0.07415	3.63404
0.0742	3.63371
0.07425	3.63404
0.0743	3.63436
0.07435	3.63468
0.0744	3.63501
0.07445	3.63533
0.0745	3.63501
0.07455	3.63566
0.0746	3.63598
0.07465	3.63598
0.0747	3.63663
0.07475	3.63663
0.0748	3.63728
0.07485	3.63761
0.0749	3.63761
0.07495	3.63793
0.075	3.63825
0.07505	3.6389
0.0751	3.63858
0.07515	3.63923
0.0752	3.63988
0.07525	3.63988
0.0753	3.63955
0.07535	3.6402
0.0754	3.6402
0.07545	3.64053
0.0755	3.64053
0.07555	3.64085
0.0756	3.64182
0.07565	3.64215
0.0757	3.64247
0.07575	3.64312
0.0758	3.64377
0.07585	3.64377
0.0759	3.6441
0.07595	3.64474
0.076	3.64474
0.07605	3.64539
0.0761	3.64604
0.07615	3.64637
0.0762	3.64604
0.07625	3.64637
0.0763	3.64702
0.07635	3.64637
0.0764	3.64669
0.07645	3.64637
0.0765	3.64637
0.07655	3.64637
0.0766	3.64604
0.07665	3.64572
0.0767	3.64572
0.07675	3.64539
0.0768	3.64507
0.07685	3.64474
0.0769	3.64474
0.07695	3.6441
0.077	3.64345
0.07705	3.64312
0.0771	3.64345
0.07715	3.64312
0.0772	3.64247
0.07725	3.6428
0.0773	3.64247
0.07735	3.6428
0.0774	3.64247
0.07745	3.6428
0.0775	3.64377
0.07755	3.64312
0.0776	3.64442
0.07765	3.64474
0.0777	3.64604
0.07775	3.64604
0.0778	3.64767
0.07785	3.64734
0.0779	3.64929
0.07795	3.64994
0.078	3.65091
0.07805	3.65221
0.0781	3.65351
0.07815	3.65416
0.0782	3.65513
0.07825	3.65578
0.0783	3.65675
0.07835	3.65773
0.0784	3.6587
0.07845	3.65935
0.0785	3.66
0.07855	3.66065
0.0786	3.66097
0.07865	3.66195
0.0787	3.66259
0.07875	3.66324
0.0788	3.66422
0.07885	3.66454
0.0789	3.66519
0.07895	3.66519
0.079	3.66616
0.07905	3.66649
0.0791	3.66681
0.07915	3.66746
0.0792	3.66811
0.07925	3.66811
0.0793	3.66876
0.07935	3.66941
0.0794	3.66973
0.07945	3.67038
0.0795	3.67038
0.07955	3.67071
0.0796	3.67103
0.07965	3.67136
0.0797	3.67168
0.07975	3.67201
0.0798	3.67136
0.07985	3.67233
0.0799	3.67201
0.07995	3.67233
0.08	3.67266
0.08005	3.67266
0.0801	3.67266
0.08015	3.67298
0.0802	3.67363
0.08025	3.6733
0.0803	3.67363
0.08035	3.67428
0.0804	3.67428
0.08045	3.6746
0.0805	3.67493
0.08055	3.67558
0.0806	3.6759
0.08065	3.67623
0.0807	3.67687
0.08075	3.67752
0.0808	3.6785
0.08085	3.6785
0.0809	3.6798
0.08095	3.68044
0.081	3.68109
0.08105	3.68239
0.0811	3.68304
0.08115	3.68337
0.0812	3.68466
0.08125	3.68499
0.0813	3.68596
0.08135	3.68596
0.0814	3.68661
0.08145	3.68726
0.0815	3.68758
0.08155	3.68758
0.0816	3.68791
0.08165	3.68856
0.0817	3.68856
0.08175	3.68856
0.0818	3.68921
0.08185	3.68953
0.0819	3.68953
0.08195	3.68986
0.082	3.69018
0.08205	3.69051
0.0821	3.69083
0.08215	3.69115
0.0822	3.69148
0.08225	3.69148
0.0823	3.6918
0.08235	3.69245
0.0824	3.69343
0.08245	3.69343
0.0825	3.69408
0.08255	3.69472
0.0826	3.69537
0.08265	3.69635
0.0827	3.69732
0.08275	3.69829
0.0828	3.69894
0.08285	3.69992
0.0829	3.70057
0.08295	3.70089
0.083	3.70219
0.08305	3.70251
0.0831	3.70381
0.08315	3.70446
0.0832	3.70479
0.08325	3.70576
0.0833	3.70673
0.08335	3.70738
0.0834	3.70836
0.08345	3.709
0.0835	3.70933
0.08355	3.70998
0.0836	3.71095
0.08365	3.7116
0.0837	3.71193
0.08375	3.7129
0.0838	3.71322
0.08385	3.7142
0.0839	3.7142
0.08395	3.71452
0.084	3.71452
0.08405	3.71485
0.0841	3.71517
0.08415	3.7155
0.0842	3.71485
0.08425	3.71485
0.0843	3.71452
0.08435	3.71452
0.0844	3.71452
0.08445	3.71387
0.0845	3.71387
0.08455	3.71387
0.0846	3.71322
0.08465	3.71355
0.0847	3.7129
0.08475	3.71257
0.0848	3.71225
0.08485	3.71225
0.0849	3.71193
0.08495	3.7116
0.085	3.7116
0.08505	3.71128
0.0851	3.71063
0.08515	3.71095
0.0852	3.71128
0.08525	3.7116
0.0853	3.71128
0.08535	3.71095
0.0854	3.71128
0.08545	3.71193
0.0855	3.71225
0.08555	3.71322
0.0856	3.71355
0.08565	3.7142
0.0857	3.71485
0.08575	3.7155
0.0858	3.71647
0.08585	3.71744
0.0859	3.71809
0.08595	3.71874
0.086	3.71971
0.08605	3.72069
0.0861	3.72134
0.08615	3.72166
0.0862	3.72264
0.08625	3.72361
0.0863	3.72458
0.08635	3.72458
0.0864	3.72523
0.08645	3.72523
0.0865	3.72621
0.08655	3.72653
0.0866	3.72718
0.08665	3.72653
0.0867	3.72718
0.08675	3.72685
0.0868	3.72718
0.08685	3.7275
0.0869	3.72718
0.08695	3.7275
0.087	3.72718
0.08705	3.7275
0.0871	3.7275
0.08715	3.7275
0.0872	3.7275
0.08725	3.7275
0.0873	3.72783
0.08735	3.7275
0.0874	3.72848
0.08745	3.72815
0.0875	3.7288
0.08755	3.72815
0.0876	3.7288
0.08765	3.72848
0.0877	3.72913
0.08775	3.72913
0.0878	3.72913
0.08785	3.72945
0.0879	3.72945
0.08795	3.72945
0.088	3.72978
0.08805	3.7301
0.0881	3.7301
0.08815	3.73042
0.0882	3.7314
0.08825	3.73172
0.0883	3.73205
0.08835	3.7327
0.0884	3.73335
0.08845	3.73399
0.0885	3.73432
0.08855	3.73399
0.0886	3.73464
0.08865	3.73529
0.0887	3.73562
0.08875	3.73562
0.0888	3.73562
0.08885	3.73627
0.0889	3.73627
0.08895	3.73627
0.089	3.73627
0.08905	3.73692
0.0891	3.73659
0.08915	3.73627
0.0892	3.73659
0.08925	3.73659
0.0893	3.73659
0.08935	3.73692
0.0894	3.73692
0.08945	3.73724
0.0895	3.73724
0.08955	3.73789
0.0896	3.73821
0.08965	3.73886
0.0897	3.73951
0.08975	3.73984
0.0898	3.74016
0.08985	3.74049
0.0899	3.74113
0.08995	3.74113
0.09	3.74211
0.09005	3.74276
0.0901	3.74243
0.09015	3.74308
0.0902	3.74341
0.09025	3.74438
0.0903	3.74438
0.09035	3.74503
0.0904	3.74535
0.09045	3.746
0.0905	3.74633
0.09055	3.74698
0.0906	3.7473
0.09065	3.74763
0.0907	3.74827
0.09075	3.74795
0.0908	3.7486
0.09085	3.74892
0.0909	3.74892
0.09095	3.74925
0.091	3.74957
0.09105	3.74957
0.0911	3.7499
0.09115	3.75022
0.0912	3.75022
0.09125	3.75022
0.0913	3.75022
0.09135	3.75087
0.0914	3.75055
0.09145	3.7512
0.0915	3.75152
0.09155	3.75184
0.0916	3.75249
0.09165	3.75282
0.0917	3.75314
0.09175	3.75379
0.0918	3.75412
0.09185	3.75477
0.0919	3.75541
0.09195	3.75606
0.092	3.75704
0.09205	3.75704
0.0921	3.75769
0.09215	3.75866
0.0922	3.75898
0.09225	3.75963
0.0923	3.76028
0.09235	3.76061
0.0924	3.76158
0.09245	3.76191
0.0925	3.76288
0.09255	3.7632
0.0926	3.76418
0.09265	3.76483
0.0927	3.76515
0.09275	3.7658
0.0928	3.76645
0.09285	3.76742
0.0929	3.76742
0.09295	3.76807
0.093	3.76905
0.09305	3.76937
0.0931	3.76969
0.09315	3.77002
0.0932	3.77067
0.09325	3.77229
0.0933	3.77197
0.09335	3.77262
0.0934	3.77326
0.09345	3.77359
0.0935	3.77424
0.09355	3.77456
0.0936	3.77489
0.09365	3.77554
0.0937	3.77554
0.09375	3.77651
0.0938	3.77651
0.09385	3.77748
0.0939	3.77748
0.09395	3.77748
0.094	3.77781
0.09405	3.77846
0.0941	3.77813
0.09415	3.77813
0.0942	3.77813
0.09425	3.77846
0.0943	3.77846
0.09435	3.77846
0.0944	3.77846
0.09445	3.77813
0.0945	3.77781
0.09455	3.77781
0.0946	3.77813
0.09465	3.77781
0.0947	3.77748
0.09475	3.77813
0.0948	3.77781
0.09485	3.77813
0.0949	3.77813
0.09495	3.77781
0.095	3.77781
0.09505	3.77813
0.0951	3.77781
0.09515	3.77846
0.0952	3.77846
0.09525	3.77878
0.0953	3.77911
0.09535	3.77943
0.0954	3.77943
0.09545	3.77976
0.0955	3.78008
0.09555	3.7804
0.0956	3.78073
0.09565	3.78105
0.0957	3.7817
0.09575	3.78235
0.0958	3.78235
0.09585	3.783
0.0959	3.783
0.09595	3.78397
0.096	3.78365
0.09605	3.78397
0.0961	3.7843
0.09615	3.78495
0.0962	3.78527
0.09625	3.7856
0.0963	3.78625
0.09635	3.78592
0.0964	3.78657
0.09645	3.7869
0.0965	3.7869
0.09655	3.7869
0.0966	3.78722
0.09665	3.78657
0.0967	3.78657
0.09675	3.78657
0.0968	3.78657
0.09685	3.78592
0.0969	3.78592
0.09695	3.78527
0.097	3.78495
0.09705	3.7843
0.0971	3.78462
0.09715	3.78462
0.0972	3.78462
0.09725	3.7843
0.0973	3.78462
0.09735	3.7843
0.0974	3.78462
0.09745	3.78495
0.0975	3.78495
0.09755	3.7856
0.0976	3.78527
0.09765	3.7856
0.0977	3.78592
0.09775	3.78625
0.0978	3.78657
0.09785	3.7869
0.0979	3.78754
0.09795	3.78787
0.098	3.78852
0.09805	3.78852
0.0981	3.78884
0.09815	3.78917
0.0982	3.78949
0.09825	3.79014
0.0983	3.79047
0.09835	3.79111
0.0984	3.79144
0.09845	3.79209
0.0985	3.79241
0.09855	3.79339
0.0986	3.79371
0.09865	3.79501
0.0987	3.79533
0.09875	3.79663
0.0988	3.79728
0.09885	3.79793
0.0989	3.7989
0.09895	3.79988
0.099	3.8002
0.09905	3.80118
[truncated: 5,812 more rows]
