# Supplementary material for: An evolutionarily conserved glycine-tyrosine motif forms a folding core in outer membrane proteins
Source: PLoS One. 2017 Aug 3;12(8):e0182016. doi: 10.1371/journal.pone.0182016 (PMC5542473; doi:10.1371/journal.pone.0182016)
Supplement: S1 File — (ZIP) [file pone.0182016.s001.zip › OmpX stopflow RAW data/OmpX WT 4/ompx_wt_ch1_038.bka]

BIO-KINE ASCII FILE
_COMMENT	External device
_COMMENT	Kinetics measurement
_COMMENT	Y Unit : Volt, X Unit : s
_COMMENT	Timebase 1 = .00005 s 5001 pts
_COMMENT	Timebase 2 = .001 s 2749 pts
_COMMENT	Timebase 3 = .5 s 44 pts
_SFM	SFM-300 /S Advanced mode
_SFM	Ratio : S1: 950, S2: 950, S3: 100
_SFM	Content : S1: , S2: , S3:
_SFM	Concentration : S1: , S2: , S3:
_SFM	Total volume : 422 �l Flow : 14 mL/s
_SFM	Acquisition start : 10 ms before stop
_SFM	cuve=FC-08, s1=10 ml , s2=10 ml , s3=1.9 ml
_UNITX	s
_UNITY	Volt
_DELTAX	0
_DATA
1e-300	2.51079
5e-5	2.52442
1e-4	2.5387
1.5e-4	2.55428
2e-4	2.57018
2.5e-4	2.58641
3e-4	2.60361
3.5e-4	2.62146
4e-4	2.63963
4.5e-4	2.65846
5e-4	2.67728
5.5e-4	2.69675
6e-4	2.71623
6.5e-4	2.73537
7e-4	2.75517
7.5e-4	2.77367
8e-4	2.79249
8.5e-4	2.81002
9e-4	2.82722
9.5e-4	2.84345
0.001	2.85903
0.00105	2.87363
0.0011	2.88694
0.00115	2.89894
0.0012	2.90965
0.00125	2.91939
0.0013	2.92718
0.00135	2.93367
0.0014	2.93919
0.00145	2.94373
0.0015	2.94665
0.00155	2.94827
0.0016	2.94827
0.00165	2.94795
0.0017	2.946
0.00175	2.94276
0.0018	2.93854
0.00185	2.93367
0.0019	2.9275
0.00195	2.92036
0.002	2.91258
0.00205	2.90381
0.0021	2.89505
0.00215	2.88499
0.0022	2.87493
0.00225	2.86422
0.0023	2.85351
0.00235	2.8428
0.0024	2.83176
0.00245	2.82073
0.0025	2.80937
0.00255	2.79898
0.0026	2.78828
0.00265	2.77724
0.0027	2.76718
0.00275	2.75647
0.0028	2.74641
0.00285	2.737
0.0029	2.72726
0.00295	2.71752
0.003	2.70844
0.00305	2.69935
0.0031	2.69059
0.00315	2.68247
0.0032	2.67404
0.00325	2.66625
0.0033	2.65911
0.00335	2.65197
0.0034	2.64515
0.00345	2.63866
0.0035	2.63282
0.00355	2.6273
0.0036	2.62211
0.00365	2.61724
0.0037	2.61302
0.00375	2.60815
0.0038	2.60491
0.00385	2.60166
0.0039	2.59842
0.00395	2.59582
0.004	2.5929
0.00405	2.59128
0.0041	2.58901
0.00415	2.58803
0.0042	2.58641
0.00425	2.58544
0.0043	2.58511
0.00435	2.58479
0.0044	2.58479
0.00445	2.58608
0.0045	2.58771
0.00455	2.58965
0.0046	2.5929
0.00465	2.59615
0.0047	2.60036
0.00475	2.60588
0.0048	2.61172
0.00485	2.61821
0.0049	2.626
0.00495	2.63412
0.005	2.6432
0.00505	2.65294
0.0051	2.66268
0.00515	2.67371
0.0052	2.68539
0.00525	2.69773
0.0053	2.71071
0.00535	2.72434
0.0054	2.73732
0.00545	2.7516
0.0055	2.76621
0.00555	2.78049
0.0056	2.79509
0.00565	2.81067
0.0057	2.82495
0.00575	2.83923
0.0058	2.85448
0.00585	2.86811
0.0059	2.88207
0.00595	2.8957
0.006	2.90901
0.00605	2.92101
0.0061	2.93335
0.00615	2.94535
0.0062	2.95606
0.00625	2.96677
0.0063	2.97683
0.00635	2.9869
0.0064	2.99566
0.00645	3.0041
0.0065	3.01189
0.00655	3.0187
0.0066	3.02552
0.00665	3.03103
0.0067	3.03525
0.00675	3.0398
0.0068	3.04239
0.00685	3.04499
0.0069	3.04661
0.00695	3.04629
0.007	3.04661
0.00705	3.04499
0.0071	3.04337
0.00715	3.0398
0.0072	3.03623
0.00725	3.03136
0.0073	3.02649
0.00735	3.02097
0.0074	3.01416
0.00745	3.00702
0.0075	2.99988
0.00755	2.99241
0.0076	2.98495
0.00765	2.97651
0.0077	2.96807
0.00775	2.95866
0.0078	2.95022
0.00785	2.94081
0.0079	2.93205
0.00795	2.92231
0.008	2.91387
0.00805	2.90381
0.0081	2.8944
0.00815	2.88531
0.0082	2.8759
0.00825	2.86681
0.0083	2.85805
0.00835	2.84864
0.0084	2.83988
0.00845	2.83111
0.0085	2.82333
0.00855	2.81554
0.0086	2.80775
0.00865	2.80028
0.0087	2.79314
0.00875	2.78633
0.0088	2.78049
0.00885	2.77464
0.0089	2.76848
0.00895	2.76393
0.009	2.75939
0.00905	2.75517
0.0091	2.75128
0.00915	2.74771
0.0092	2.74511
0.00925	2.74316
0.0093	2.74089
0.00935	2.73959
0.0094	2.73927
0.00945	2.73894
0.0095	2.73927
0.00955	2.74057
0.0096	2.74219
0.00965	2.74511
0.0097	2.74803
0.00975	2.7516
0.0098	2.75647
0.00985	2.76101
0.0099	2.76718
0.00995	2.77367
0.01	2.78081
0.01005	2.78828
0.0101	2.79574
0.01015	2.8032
0.0102	2.81132
0.01025	2.81976
0.0103	2.82754
0.01035	2.83598
0.0104	2.84475
0.01045	2.85253
0.0105	2.86097
0.01055	2.86909
0.0106	2.87752
0.01065	2.88564
0.0107	2.89375
0.01075	2.90187
0.0108	2.90965
0.01085	2.91744
0.0109	2.92523
0.01095	2.9327
0.011	2.94081
0.01105	2.9486
0.0111	2.95606
0.01115	2.96353
0.0112	2.97067
0.01125	2.97813
0.0113	2.9856
0.01135	2.99241
0.0114	2.99955
0.01145	3.00669
0.0115	3.01253
0.01155	3.01935
0.0116	3.02519
0.01165	3.03103
0.0117	3.03623
0.01175	3.04142
0.0118	3.04564
0.01185	3.05018
0.0119	3.05408
0.01195	3.05829
0.012	3.06154
0.01205	3.06446
0.0121	3.06673
0.01215	3.06933
0.0122	3.07128
0.01225	3.0729
0.0123	3.07485
0.01235	3.07582
0.0124	3.07679
0.01245	3.07744
0.0125	3.07809
0.01255	3.07907
0.0126	3.07874
0.01265	3.07907
0.0127	3.07907
0.01275	3.07907
0.0128	3.07971
0.01285	3.07939
0.0129	3.07939
0.01295	3.07971
0.013	3.07971
0.01305	3.07971
0.0131	3.08004
0.01315	3.07971
0.0132	3.07971
0.01325	3.08004
0.0133	3.08036
0.01335	3.08004
0.0134	3.08036
0.01345	3.08069
0.0135	3.08101
0.01355	3.08134
0.0136	3.08166
0.01365	3.08231
0.0137	3.08264
0.01375	3.08328
0.0138	3.08393
0.01385	3.08491
0.0139	3.08523
0.01395	3.08621
0.014	3.08685
0.01405	3.08783
0.0141	3.0888
0.01415	3.08945
0.0142	3.09107
0.01425	3.09172
0.0143	3.0927
0.01435	3.09399
0.0144	3.09464
0.01445	3.09562
0.0145	3.09724
0.01455	3.09724
0.0146	3.09854
0.01465	3.09951
0.0147	3.10049
0.01475	3.10081
0.0148	3.10243
0.01485	3.10308
0.0149	3.10373
0.01495	3.1047
0.015	3.10503
0.01505	3.106
0.0151	3.10665
0.01515	3.10763
0.0152	3.10827
0.01525	3.1086
0.0153	3.10892
0.01535	3.10925
0.0154	3.1099
0.01545	3.11022
0.0155	3.11087
0.01555	3.1112
0.0156	3.11087
0.01565	3.11184
0.0157	3.11184
0.01575	3.11152
0.0158	3.11184
0.01585	3.11184
0.0159	3.11184
0.01595	3.11217
0.016	3.11249
0.01605	3.11249
0.0161	3.11282
0.01615	3.11282
0.0162	3.11282
0.01625	3.11314
0.0163	3.11347
0.01635	3.11379
0.0164	3.11444
0.01645	3.11444
0.0165	3.11509
0.01655	3.11541
0.0166	3.11574
0.01665	3.11606
0.0167	3.11639
0.01675	3.11704
0.0168	3.11769
0.01685	3.11834
0.0169	3.11866
0.01695	3.11931
0.017	3.11963
0.01705	3.12028
0.0171	3.12061
0.01715	3.12126
0.0172	3.12126
0.01725	3.12158
0.0173	3.12223
0.01735	3.1232
0.0174	3.12288
0.01745	3.1232
0.0175	3.1232
0.01755	3.1232
0.0176	3.1232
0.01765	3.12353
0.0177	3.12353
0.01775	3.12385
0.0178	3.12385
0.01785	3.12385
0.0179	3.12385
0.01795	3.12385
0.018	3.1245
0.01805	3.12418
0.0181	3.1245
0.01815	3.12515
0.0182	3.12515
0.01825	3.1258
0.0183	3.1258
0.01835	3.12677
0.0184	3.12742
0.01845	3.12807
0.0185	3.12807
0.01855	3.12807
0.0186	3.12905
0.01865	3.12937
0.0187	3.12937
0.01875	3.12969
0.0188	3.13002
0.01885	3.13034
0.0189	3.13067
0.01895	3.13132
0.019	3.13132
0.01905	3.13132
0.0191	3.13164
0.01915	3.13229
0.0192	3.13197
0.01925	3.13262
0.0193	3.13197
0.01935	3.13229
0.0194	3.13229
0.01945	3.13262
0.0195	3.13326
0.01955	3.13294
0.0196	3.13326
0.01965	3.13326
0.0197	3.13326
0.01975	3.13391
0.0198	3.13424
0.01985	3.13424
0.0199	3.13456
0.01995	3.13489
0.02	3.13521
0.02005	3.13554
0.0201	3.13619
0.02015	3.13683
0.0202	3.13716
0.02025	3.13748
0.0203	3.13878
0.02035	3.13943
0.0204	3.14008
0.02045	3.14073
0.0205	3.14105
0.02055	3.1417
0.0206	3.143
0.02065	3.14397
0.0207	3.14462
0.02075	3.14527
0.0208	3.14625
0.02085	3.14722
0.0209	3.14819
0.02095	3.14917
0.021	3.14982
0.02105	3.15079
0.0211	3.15111
0.02115	3.15241
0.0212	3.15274
0.02125	3.15436
0.0213	3.15436
0.02135	3.15501
0.0214	3.15566
0.02145	3.15598
0.0215	3.15663
0.02155	3.15663
0.0216	3.15728
0.02165	3.15761
0.0217	3.15825
0.02175	3.15825
0.0218	3.15825
0.02185	3.15858
0.0219	3.1589
0.02195	3.1589
0.022	3.1589
0.02205	3.15923
0.0221	3.1589
0.02215	3.15955
0.0222	3.1589
0.02225	3.15923
0.0223	3.15988
0.02235	3.15988
0.0224	3.15988
0.02245	3.1602
0.0225	3.16053
0.02255	3.16053
0.0226	3.16118
0.02265	3.16118
0.0227	3.1615
0.02275	3.16215
0.0228	3.16182
0.02285	3.16247
0.0229	3.16312
0.02295	3.16345
0.023	3.16377
0.02305	3.1641
0.0231	3.16442
0.02315	3.16475
0.0232	3.16539
0.02325	3.16539
0.0233	3.16572
0.02335	3.16604
0.0234	3.16637
0.02345	3.16637
0.0235	3.16702
0.02355	3.16734
0.0236	3.16799
0.02365	3.16799
0.0237	3.16864
0.02375	3.16896
0.0238	3.16994
0.02385	3.17026
0.0239	3.17059
0.02395	3.17124
0.024	3.17189
0.02405	3.17253
0.0241	3.17253
0.02415	3.17318
0.0242	3.17383
0.02425	3.17448
0.0243	3.17481
0.02435	3.17513
0.0244	3.17578
0.02445	3.17675
0.0245	3.1774
0.02455	3.1774
0.0246	3.17805
0.02465	3.1787
0.0247	3.1787
0.02475	3.17935
0.0248	3.17967
0.02485	3.18032
0.0249	3.18065
0.02495	3.18065
0.025	3.18097
0.02505	3.18162
0.0251	3.18162
0.02515	3.18227
0.0252	3.18195
0.02525	3.18292
0.0253	3.18324
0.02535	3.18357
0.0254	3.18422
0.02545	3.18454
0.0255	3.18487
0.02555	3.18519
0.0256	3.18584
0.02565	3.18617
0.0257	3.18649
0.02575	3.18649
0.0258	3.18746
0.02585	3.18779
0.0259	3.18844
0.02595	3.18909
0.026	3.18973
0.02605	3.19038
0.0261	3.19038
0.02615	3.19136
0.0262	3.19136
0.02625	3.19201
0.0263	3.19233
0.02635	3.19233
0.0264	3.19266
0.02645	3.19298
0.0265	3.19298
0.02655	3.19363
0.0266	3.19395
0.02665	3.19363
0.0267	3.19395
0.02675	3.19395
0.0268	3.19428
0.02685	3.1946
0.0269	3.19428
0.02695	3.1946
0.027	3.1946
0.02705	3.19493
0.0271	3.19525
0.02715	3.19558
0.0272	3.1959
0.02725	3.1959
0.0273	3.19623
0.02735	3.19687
0.0274	3.19687
0.02745	3.19752
0.0275	3.19785
0.02755	3.19817
0.0276	3.19817
0.02765	3.19882
0.0277	3.19947
0.02775	3.20012
0.0278	3.20109
0.02785	3.20142
0.0279	3.20207
0.02795	3.20272
0.028	3.20401
0.02805	3.20434
0.0281	3.20531
0.02815	3.20629
0.0282	3.20694
0.02825	3.20823
0.0283	3.20986
0.02835	3.20986
0.0284	3.21115
0.02845	3.21213
0.0285	3.21278
0.02855	3.21408
0.0286	3.21537
0.02865	3.2157
0.0287	3.21667
0.02875	3.21732
0.0288	3.21829
0.02885	3.21927
0.0289	3.21992
0.02895	3.22089
0.029	3.22154
0.02905	3.22219
0.0291	3.22284
0.02915	3.22381
0.0292	3.22414
0.02925	3.22479
0.0293	3.22511
0.02935	3.22576
0.0294	3.22576
0.02945	3.22641
0.0295	3.22608
0.02955	3.22706
0.0296	3.22706
0.02965	3.22706
0.0297	3.22673
0.02975	3.22673
0.0298	3.22706
0.02985	3.22706
0.0299	3.22706
0.02995	3.22641
0.03	3.22641
0.03005	3.22641
0.0301	3.22641
0.03015	3.22608
0.0302	3.22576
0.03025	3.22608
0.0303	3.22608
0.03035	3.22641
0.0304	3.22641
0.03045	3.22673
0.0305	3.22641
0.03055	3.22673
0.0306	3.22706
0.03065	3.22803
0.0307	3.22803
0.03075	3.22836
0.0308	3.229
0.03085	3.229
0.0309	3.22965
0.03095	3.22965
0.031	3.23063
0.03105	3.23063
0.0311	3.2303
0.03115	3.23095
0.0312	3.23128
0.03125	3.2316
0.0313	3.2316
0.03135	3.23225
0.0314	3.23193
0.03145	3.23257
0.0315	3.23225
0.03155	3.2329
0.0316	3.2329
0.03165	3.23355
0.0317	3.23355
0.03175	3.23355
0.0318	3.2342
0.03185	3.23452
0.0319	3.2355
0.03195	3.23614
0.032	3.23614
0.03205	3.23679
0.0321	3.23777
0.03215	3.23874
0.0322	3.23939
0.03225	3.24004
0.0323	3.24069
0.03235	3.24166
0.0324	3.24231
0.03245	3.24296
0.0325	3.24426
0.03255	3.24491
0.0326	3.24588
0.03265	3.24653
0.0327	3.24718
0.03275	3.24783
0.0328	3.2488
0.03285	3.24913
0.0329	3.24978
0.03295	3.25042
0.033	3.25075
0.03305	3.25107
0.0331	3.25172
0.03315	3.25205
0.0332	3.2527
0.03325	3.25302
0.0333	3.25302
0.03335	3.25335
0.0334	3.25399
0.03345	3.25399
0.0335	3.25464
0.03355	3.25497
0.0336	3.25562
0.03365	3.25562
0.0337	3.25627
0.03375	3.25659
0.0338	3.25756
0.03385	3.25756
0.0339	3.25789
0.03395	3.25821
0.034	3.25886
0.03405	3.25919
0.0341	3.25951
0.03415	3.25984
0.0342	3.26049
0.03425	3.26081
0.0343	3.26081
0.03435	3.26146
0.0344	3.26178
0.03445	3.26243
0.0345	3.26243
0.03455	3.26308
0.0346	3.26341
0.03465	3.26373
0.0347	3.26438
0.03475	3.2647
0.0348	3.26503
0.03485	3.26535
0.0349	3.26503
0.03495	3.26633
0.035	3.26665
0.03505	3.26698
0.0351	3.2673
0.03515	3.26795
0.0352	3.2686
0.03525	3.26892
0.0353	3.26925
0.03535	3.26957
0.0354	3.27022
0.03545	3.27055
0.0355	3.2712
0.03555	3.27152
0.0356	3.27249
0.03565	3.27314
0.0357	3.27314
0.03575	3.27379
0.0358	3.27379
0.03585	3.27444
0.0359	3.27509
0.03595	3.27509
0.036	3.27574
0.03605	3.27574
0.0361	3.27639
0.03615	3.27704
0.0362	3.27704
0.03625	3.27736
0.0363	3.27769
0.03635	3.27834
0.0364	3.27834
0.03645	3.27898
0.0365	3.27931
0.03655	3.27898
0.0366	3.27996
0.03665	3.28028
0.0367	3.28061
0.03675	3.28061
0.0368	3.28061
0.03685	3.28093
0.0369	3.28093
0.03695	3.28093
0.037	3.28126
0.03705	3.28158
0.0371	3.28093
0.03715	3.28158
0.0372	3.28126
0.03725	3.28158
0.0373	3.28158
0.03735	3.28158
0.0374	3.28158
0.03745	3.28223
0.0375	3.28223
0.03755	3.28255
0.0376	3.28255
0.03765	3.28223
0.0377	3.2832
0.03775	3.28353
0.0378	3.28353
0.03785	3.28418
0.0379	3.28483
0.03795	3.28548
0.038	3.28612
0.03805	3.28645
0.0381	3.2871
0.03815	3.28775
0.0382	3.28872
0.03825	3.28905
0.0383	3.28937
0.03835	3.29002
0.0384	3.29034
0.03845	3.29067
0.0385	3.29164
0.03855	3.29197
0.0386	3.29229
0.03865	3.29326
0.0387	3.29326
0.03875	3.29424
0.0388	3.29424
0.03885	3.29521
0.0389	3.29586
0.03895	3.29651
0.039	3.29716
0.03905	3.29813
0.0391	3.29846
0.03915	3.29943
0.0392	3.29976
0.03925	3.30073
0.0393	3.30105
0.03935	3.30105
0.0394	3.30203
0.03945	3.30203
0.0395	3.30268
0.03955	3.303
0.0396	3.303
0.03965	3.30365
0.0397	3.30397
0.03975	3.30462
0.0398	3.30462
0.03985	3.30527
0.0399	3.3056
0.03995	3.3056
0.04	3.30657
0.04005	3.30657
0.0401	3.30722
0.04015	3.30754
0.0402	3.30852
0.04025	3.30949
0.0403	3.30949
0.04035	3.31079
0.0404	3.31176
0.04045	3.31176
0.0405	3.31241
0.04055	3.31306
0.0406	3.31404
0.04065	3.31468
0.0407	3.31501
0.04075	3.31566
0.0408	3.31598
0.04085	3.31663
0.0409	3.31696
0.04095	3.31728
0.041	3.31793
0.04105	3.31825
0.0411	3.31858
0.04115	3.31923
0.0412	3.31923
0.04125	3.31988
0.0413	3.31988
0.04135	3.31988
0.0414	3.32053
0.04145	3.32053
0.0415	3.32053
0.04155	3.32053
0.0416	3.32085
0.04165	3.32085
0.0417	3.32053
0.04175	3.32085
0.0418	3.32085
0.04185	3.32118
0.0419	3.32085
0.04195	3.32085
0.042	3.32085
0.04205	3.32118
0.0421	3.32118
0.04215	3.3215
0.0422	3.32118
0.04225	3.3215
0.0423	3.32118
0.04235	3.32182
0.0424	3.32182
0.04245	3.32182
0.0425	3.32215
0.04255	3.32215
0.0426	3.32247
0.04265	3.3228
0.0427	3.32312
0.04275	3.32345
0.0428	3.3241
0.04285	3.32442
0.0429	3.32507
0.04295	3.32637
0.043	3.32669
0.04305	3.32767
0.0431	3.32767
0.04315	3.32864
0.0432	3.32994
0.04325	3.33026
0.0433	3.33156
0.04335	3.33221
0.0434	3.33286
0.04345	3.33318
0.0435	3.33416
0.04355	3.33481
0.0436	3.3361
0.04365	3.33675
0.0437	3.33773
0.04375	3.33805
0.0438	3.3387
0.04385	3.33902
0.0439	3.33935
0.04395	3.34
0.044	3.34097
0.04405	3.34097
0.0441	3.34097
0.04415	3.34162
0.0442	3.34227
0.04425	3.34259
0.0443	3.34259
0.04435	3.34292
0.0444	3.34292
0.04445	3.34324
0.0445	3.34357
0.04455	3.34389
0.0446	3.34389
0.04465	3.34422
0.0447	3.34519
0.04475	3.34552
0.0448	3.34616
0.04485	3.34649
0.0449	3.34714
0.04495	3.34779
0.045	3.34811
0.04505	3.34876
0.0451	3.34973
0.04515	3.35038
0.0452	3.35071
0.04525	3.35168
0.0453	3.35201
0.04535	3.35298
0.0454	3.3533
0.04545	3.35395
0.0455	3.35428
0.04555	3.35493
0.0456	3.35623
0.04565	3.35655
0.0457	3.3572
0.04575	3.35817
0.0458	3.3585
0.04585	3.35915
0.0459	3.36044
0.04595	3.36077
0.046	3.36174
0.04605	3.36207
0.0461	3.36304
0.04615	3.36401
0.0462	3.36434
0.04625	3.36499
0.0463	3.36564
0.04635	3.36629
0.0464	3.36661
0.04645	3.36726
0.0465	3.36726
0.04655	3.36823
0.0466	3.36856
0.04665	3.36921
0.0467	3.36921
0.04675	3.36986
0.0468	3.37051
0.04685	3.37083
0.0469	3.3718
0.04695	3.37213
0.047	3.37245
0.04705	3.3731
0.0471	3.37375
0.04715	3.3744
0.0472	3.37537
0.04725	3.37635
0.0473	3.37635
0.04735	3.377
0.0474	3.37765
0.04745	3.37765
0.0475	3.37829
0.04755	3.37862
0.0476	3.37927
0.04765	3.37894
0.0477	3.37959
0.04775	3.37927
0.0478	3.38024
0.04785	3.38057
0.0479	3.38057
0.04795	3.38057
0.048	3.38057
0.04805	3.38089
0.0481	3.38089
0.04815	3.38154
0.0482	3.38154
0.04825	3.38154
0.0483	3.38186
0.04835	3.38251
0.0484	3.38251
0.04845	3.38316
0.0485	3.38316
0.04855	3.38316
0.0486	3.38349
0.04865	3.38446
0.0487	3.38479
0.04875	3.38511
0.0488	3.38543
0.04885	3.38673
0.0489	3.38738
0.04895	3.38803
0.049	3.389
0.04905	3.38998
0.0491	3.39128
0.04915	3.39225
0.0492	3.39322
0.04925	3.39452
0.0493	3.3955
0.04935	3.39647
0.0494	3.39744
0.04945	3.39907
0.0495	3.39971
0.04955	3.40101
0.0496	3.40231
0.04965	3.40264
0.0497	3.40361
0.04975	3.40426
0.0498	3.40523
0.04985	3.40621
0.0499	3.40718
0.04995	3.4075
0.05	3.40783
0.05005	3.40815
0.0501	3.4088
0.05015	3.40913
0.0502	3.40945
0.05025	3.40978
0.0503	3.41042
0.05035	3.41107
0.0504	3.4114
0.05045	3.41205
0.0505	3.41237
0.05055	3.41205
0.0506	3.41302
0.05065	3.41302
0.0507	3.41335
0.05075	3.41367
0.0508	3.41399
0.05085	3.41432
0.0509	3.41399
0.05095	3.41399
0.051	3.41399
0.05105	3.41367
0.0511	3.41367
0.05115	3.41367
0.0512	3.41302
0.05125	3.4127
0.0513	3.41172
0.05135	3.41107
0.0514	3.41075
0.05145	3.40978
0.0515	3.40945
0.05155	3.4088
0.0516	3.40848
0.05165	3.40783
0.0517	3.4075
0.05175	3.40718
0.0518	3.40653
0.05185	3.40685
0.0519	3.40685
0.05195	3.40685
0.052	3.40653
0.05205	3.40685
0.0521	3.40653
0.05215	3.4075
0.0522	3.40783
0.05225	3.40783
0.0523	3.40848
0.05235	3.4088
0.0524	3.41042
0.05245	3.41075
0.0525	3.41172
0.05255	3.41302
0.0526	3.41367
0.05265	3.41464
0.0527	3.41594
0.05275	3.41627
0.0528	3.41756
0.05285	3.41854
0.0529	3.41919
0.05295	3.41984
0.053	3.42081
0.05305	3.42113
0.0531	3.42211
0.05315	3.42243
0.0532	3.42373
0.05325	3.42406
0.0533	3.4247
0.05335	3.42568
0.0534	3.426
0.05345	3.42633
0.0535	3.42698
0.05355	3.4273
0.0536	3.42795
0.05365	3.42827
0.0537	3.4286
0.05375	3.4286
0.0538	3.42925
0.05385	3.42957
0.0539	3.4299
0.05395	3.43022
0.054	3.43087
0.05405	3.43152
0.0541	3.43152
0.05415	3.43217
0.0542	3.43249
0.05425	3.43314
0.0543	3.43379
0.05435	3.43444
0.0544	3.43444
0.05445	3.43541
0.0545	3.43574
0.05455	3.43606
0.0546	3.43671
0.05465	3.43736
0.0547	3.43769
0.05475	3.43769
0.0548	3.43801
0.05485	3.43834
0.0549	3.43834
0.05495	3.43931
0.055	3.43898
0.05505	3.43931
0.0551	3.43963
0.05515	3.44028
0.0552	3.44028
0.05525	3.44093
0.0553	3.44158
0.05535	3.44255
0.0554	3.44255
0.05545	3.44385
0.0555	3.44418
0.05555	3.44483
0.0556	3.4458
0.05565	3.44677
0.0557	3.4471
0.05575	3.4484
0.0558	3.44905
0.05585	3.45034
0.0559	3.45099
0.05595	3.45164
0.056	3.45229
0.05605	3.45326
0.0561	3.45424
0.05615	3.45456
0.0562	3.45489
0.05625	3.45586
0.0563	3.45683
0.05635	3.45683
0.0564	3.45716
0.05645	3.45781
0.0565	3.45813
0.05655	3.45846
0.0566	3.45846
0.05665	3.45878
0.0567	3.45846
0.05675	3.45878
0.0568	3.45846
0.05685	3.45813
0.0569	3.45813
0.05695	3.45781
0.057	3.45683
0.05705	3.45651
0.0571	3.45651
0.05715	3.45586
0.0572	3.45554
0.05725	3.45489
0.0573	3.45456
0.05735	3.45456
0.0574	3.45359
0.05745	3.45359
0.0575	3.45326
0.05755	3.45262
0.0576	3.45294
0.05765	3.45229
0.0577	3.45197
0.05775	3.45294
0.0578	3.45294
0.05785	3.45294
0.0579	3.45294
0.05795	3.45326
0.058	3.45359
0.05805	3.45391
0.0581	3.45424
0.05815	3.45456
0.0582	3.45489
0.05825	3.45554
0.0583	3.45586
0.05835	3.45651
0.0584	3.45683
0.05845	3.45716
0.0585	3.45846
0.05855	3.45878
0.0586	3.45943
0.05865	3.46073
0.0587	3.46268
0.05875	3.46268
0.0588	3.4643
0.05885	3.4656
0.0589	3.46657
0.05895	3.46787
0.059	3.46917
0.05905	3.47111
0.0591	3.47209
0.05915	3.47306
0.0592	3.47436
0.05925	3.47566
0.0593	3.47696
0.05935	3.47793
0.0594	3.47858
0.05945	3.47988
0.0595	3.48053
0.05955	3.48182
0.0596	3.48247
0.05965	3.4828
0.0597	3.48442
0.05975	3.48539
0.0598	3.48572
0.05985	3.48669
0.0599	3.48799
0.05995	3.48799
0.06	3.48961
0.06005	3.49026
0.0601	3.49059
0.06015	3.49156
0.0602	3.49188
0.06025	3.49286
0.0603	3.49253
0.06035	3.49286
0.0604	3.49351
0.06045	3.49318
0.0605	3.49416
0.06055	3.49416
0.0606	3.49416
0.06065	3.49416
0.0607	3.49383
0.06075	3.49416
0.0608	3.49383
0.06085	3.49351
0.0609	3.49351
0.06095	3.49318
0.061	3.49286
0.06105	3.49286
0.0611	3.49286
0.06115	3.49221
0.0612	3.49221
0.06125	3.49221
0.0613	3.49188
0.06135	3.49188
0.0614	3.49188
0.06145	3.49188
0.0615	3.49188
0.06155	3.49188
0.0616	3.49221
0.06165	3.49188
0.0617	3.49221
0.06175	3.49253
0.0618	3.49318
0.06185	3.49351
0.0619	3.49416
0.06195	3.49481
0.062	3.49513
0.06205	3.4961
0.0621	3.49675
0.06215	3.4974
0.0622	3.49838
0.06225	3.49902
0.0623	3.49967
0.06235	3.50097
0.0624	3.5013
0.06245	3.50227
0.0625	3.50259
0.06255	3.50324
0.0626	3.50357
0.06265	3.50454
0.0627	3.50519
0.06275	3.50487
0.0628	3.50552
0.06285	3.50584
0.0629	3.50584
0.06295	3.50616
0.063	3.50584
0.06305	3.50649
0.0631	3.50616
0.06315	3.50714
0.0632	3.50681
0.06325	3.50649
0.0633	3.50681
0.06335	3.50681
0.0634	3.50714
0.06345	3.50779
0.0635	3.50746
0.06355	3.50746
0.0636	3.50746
0.06365	3.50779
0.0637	3.50746
0.06375	3.50811
0.0638	3.50746
0.06385	3.50746
0.0639	3.50746
0.06395	3.50779
0.064	3.50746
0.06405	3.50811
0.0641	3.50811
0.06415	3.50811
0.0642	3.50811
0.06425	3.50876
0.0643	3.50876
0.06435	3.50941
0.0644	3.50941
0.06445	3.51038
0.0645	3.51006
0.06455	3.51071
0.0646	3.51136
0.06465	3.51233
0.0647	3.5133
0.06475	3.5133
0.0648	3.5146
0.06485	3.51525
0.0649	3.51623
0.06495	3.51687
0.065	3.51752
0.06505	3.51882
0.0651	3.51947
0.06515	3.52044
0.0652	3.52077
0.06525	3.52207
0.0653	3.52337
0.06535	3.52401
0.0654	3.52466
0.06545	3.52531
0.0655	3.52596
0.06555	3.52661
0.0656	3.52726
0.06565	3.52856
0.0657	3.52888
0.06575	3.52953
0.0658	3.52953
0.06585	3.53018
0.0659	3.53083
0.06595	3.53148
0.066	3.53148
0.06605	3.53213
0.0661	3.53245
0.06615	3.53278
0.0662	3.53278
0.06625	3.5331
0.0663	3.53343
0.06635	3.53343
0.0664	3.53343
0.06645	3.53375
0.0665	3.53375
0.06655	3.53408
0.0666	3.53408
0.06665	3.53408
0.0667	3.53472
0.06675	3.53472
0.0668	3.53505
0.06685	3.5357
0.0669	3.53537
0.06695	3.5357
0.067	3.53635
0.06705	3.53635
0.0671	3.537
0.06715	3.53765
0.0672	3.53797
0.06725	3.53862
0.0673	3.53894
0.06735	3.53959
0.0674	3.53959
0.06745	3.54024
0.0675	3.54057
0.06755	3.54122
0.0676	3.54154
0.06765	3.54186
0.0677	3.54219
0.06775	3.54251
0.0678	3.54316
0.06785	3.54316
0.0679	3.54414
0.06795	3.54479
0.068	3.54479
0.06805	3.54511
0.0681	3.54511
0.06815	3.54576
0.0682	3.54576
0.06825	3.54608
0.0683	3.54641
0.06835	3.54641
0.0684	3.54608
0.06845	3.54706
0.0685	3.54706
0.06855	3.54641
0.0686	3.54641
0.06865	3.54673
0.0687	3.54641
0.06875	3.54641
0.0688	3.54673
0.06885	3.54641
0.0689	3.54641
0.06895	3.54641
0.069	3.54673
0.06905	3.54673
0.0691	3.54673
0.06915	3.54706
0.0692	3.54771
0.06925	3.54771
0.0693	3.54868
0.06935	3.54933
0.0694	3.54998
0.06945	3.55063
0.0695	3.5516
0.06955	3.55225
0.0696	3.55355
0.06965	3.55387
0.0697	3.55517
0.06975	3.55582
0.0698	3.55647
0.06985	3.55744
0.0699	3.55777
0.06995	3.55874
0.07	3.55939
0.07005	3.56004
0.0701	3.56036
0.07015	3.56069
0.0702	3.56134
0.07025	3.56166
0.0703	3.56166
0.07035	3.56166
0.0704	3.56199
0.07045	3.56231
0.0705	3.56231
0.07055	3.56231
0.0706	3.56231
0.07065	3.56199
0.0707	3.56264
0.07075	3.56231
0.0708	3.56296
0.07085	3.56296
0.0709	3.56328
0.07095	3.56296
0.071	3.56361
0.07105	3.56393
0.0711	3.56426
0.07115	3.56491
0.0712	3.56588
0.07125	3.56588
0.0713	3.56685
0.07135	3.5675
0.0714	3.56815
0.07145	3.56848
0.0715	3.56978
0.07155	3.56978
0.0716	3.57075
0.07165	3.57172
0.0717	3.5727
0.07175	3.57367
0.0718	3.57399
0.07185	3.57464
0.0719	3.57562
0.07195	3.57627
0.072	3.57692
0.07205	3.57789
0.0721	3.57854
0.07215	3.57886
0.0722	3.57951
0.07225	3.58049
0.0723	3.58081
0.07235	3.58146
0.0724	3.58243
0.07245	3.58276
0.0725	3.58308
0.07255	3.58341
0.0726	3.58438
0.07265	3.58438
0.0727	3.58535
0.07275	3.58568
0.0728	3.58633
0.07285	3.5873
0.0729	3.5873
0.07295	3.5886
0.073	3.58925
0.07305	3.58957
0.0731	3.5912
0.07315	3.59184
0.0732	3.59249
0.07325	3.59347
0.0733	3.59412
0.07335	3.59509
0.0734	3.59541
0.07345	3.59606
0.0735	3.59639
0.07355	3.59704
0.0736	3.59704
0.07365	3.59704
0.0737	3.59769
0.07375	3.59769
0.0738	3.59704
0.07385	3.59736
0.0739	3.59671
0.07395	3.59671
0.074	3.59671
0.07405	3.59639
0.0741	3.59606
0.07415	3.59606
0.0742	3.59574
0.07425	3.59541
0.0743	3.59509
0.07435	3.59477
0.0744	3.59477
0.07445	3.59444
0.0745	3.59412
0.07455	3.59412
0.0746	3.59347
0.07465	3.59412
0.0747	3.59412
0.07475	3.59347
0.0748	3.59347
0.07485	3.59347
0.0749	3.59347
0.07495	3.59347
0.075	3.59379
0.07505	3.59347
0.0751	3.59347
0.07515	3.59379
0.0752	3.59379
0.07525	3.59412
0.0753	3.59412
0.07535	3.59444
0.0754	3.59477
0.07545	3.59444
0.0755	3.59444
0.07555	3.59509
0.0756	3.59574
0.07565	3.59574
0.0757	3.59639
0.07575	3.59671
0.0758	3.59671
0.07585	3.59736
0.0759	3.59736
0.07595	3.59801
0.076	3.59801
0.07605	3.59801
0.0761	3.59834
0.07615	3.59898
0.0762	3.59898
0.07625	3.59898
0.0763	3.59931
0.07635	3.59931
0.0764	3.59931
0.07645	3.59898
0.0765	3.59963
0.07655	3.59963
0.0766	3.59996
0.07665	3.59963
0.0767	3.59996
0.07675	3.59996
0.0768	3.60028
0.07685	3.60061
0.0769	3.60061
0.07695	3.60093
0.077	3.60158
0.07705	3.60191
0.0771	3.60288
0.07715	3.6032
0.0772	3.60385
0.07725	3.6045
0.0773	3.60548
0.07735	3.6058
0.0774	3.60612
0.07745	3.60677
0.0775	3.60742
0.07755	3.60807
0.0776	3.6084
0.07765	3.6084
0.0777	3.60969
0.07775	3.61002
0.0778	3.61002
0.07785	3.61067
0.0779	3.61132
0.07795	3.61164
0.078	3.61229
0.07805	3.61262
0.0781	3.61294
0.07815	3.61359
0.0782	3.61359
0.07825	3.61391
0.0783	3.61489
0.07835	3.61586
0.0784	3.61619
0.07845	3.61651
0.0785	3.61683
0.07855	3.61781
0.0786	3.61781
0.07865	3.61878
0.0787	3.61911
0.07875	3.61943
0.0788	3.6204
0.07885	3.62073
0.0789	3.62105
0.07895	3.62138
0.079	3.62235
0.07905	3.62268
0.0791	3.62268
0.07915	3.623
0.0792	3.62333
0.07925	3.62397
0.0793	3.6243
0.07935	3.62527
0.0794	3.62495
0.07945	3.62527
0.0795	3.62625
0.07955	3.62657
0.0796	3.62722
0.07965	3.62754
0.0797	3.62787
0.07975	3.62852
0.0798	3.62884
0.07985	3.62949
0.0799	3.62982
0.07995	3.63014
0.08	3.63047
0.08005	3.63111
0.0801	3.63111
0.08015	3.63144
0.0802	3.63144
0.08025	3.63176
0.0803	3.63144
0.08035	3.63144
0.0804	3.63209
0.08045	3.63176
0.0805	3.63176
0.08055	3.63176
0.0806	3.63176
0.08065	3.63176
0.0807	3.63176
0.08075	3.63144
0.0808	3.63176
0.08085	3.63176
0.0809	3.63176
0.08095	3.63241
0.081	3.63241
0.08105	3.63241
0.0811	3.63274
0.08115	3.63274
0.0812	3.63339
0.08125	3.63339
0.0813	3.63404
0.08135	3.63404
0.0814	3.63468
0.08145	3.63468
0.0815	3.63501
0.08155	3.63566
0.0816	3.63566
0.08165	3.63631
0.0817	3.63631
0.08175	3.63663
0.0818	3.63728
0.08185	3.63761
0.0819	3.63793
0.08195	3.63825
0.082	3.63858
0.08205	3.6389
0.0821	3.63923
0.08215	3.63955
0.0822	3.63923
0.08225	3.63988
0.0823	3.63988
0.08235	3.63988
0.0824	3.64053
0.08245	3.6402
0.0825	3.6402
0.08255	3.63988
0.0826	3.6402
0.08265	3.6402
0.0827	3.63988
0.08275	3.63955
0.0828	3.63955
0.08285	3.63955
0.0829	3.63923
0.08295	3.63955
0.083	3.63955
0.08305	3.63955
0.0831	3.63988
0.08315	3.6402
0.0832	3.64053
0.08325	3.6415
0.0833	3.64182
0.08335	3.64215
0.0834	3.6428
0.08345	3.64377
0.0835	3.64442
0.08355	3.64507
0.0836	3.64572
0.08365	3.64637
0.0837	3.64734
0.08375	3.64831
0.0838	3.64864
0.08385	3.64896
0.0839	3.64929
0.08395	3.64994
0.084	3.65059
0.08405	3.65124
0.0841	3.65124
0.08415	3.65156
0.0842	3.65156
0.08425	3.65188
0.0843	3.65253
0.08435	3.65221
0.0844	3.65253
0.08445	3.65286
0.0845	3.65253
0.08455	3.65253
0.0846	3.65286
0.08465	3.65253
0.0847	3.65351
0.08475	3.65318
0.0848	3.65351
0.08485	3.65383
0.0849	3.65416
0.08495	3.65481
0.085	3.65545
0.08505	3.65578
0.0851	3.6561
0.08515	3.6574
0.0852	3.65773
0.08525	3.65838
0.0853	3.65902
0.08535	3.65935
0.0854	3.66
0.08545	3.66065
0.0855	3.6613
0.08555	3.66162
0.0856	3.66195
0.08565	3.66227
0.0857	3.66292
0.08575	3.66292
0.0858	3.66357
0.08585	3.66357
0.0859	3.66357
0.08595	3.66389
0.086	3.66357
0.08605	3.66422
0.0861	3.66389
0.08615	3.66389
0.0862	3.66422
0.08625	3.66454
0.0863	3.66454
0.08635	3.66487
0.0864	3.66552
0.08645	3.66584
0.0865	3.66616
0.08655	3.66649
0.0866	3.66714
0.08665	3.66746
0.0867	3.66779
0.08675	3.66844
0.0868	3.66909
0.08685	3.66973
0.0869	3.67006
0.08695	3.67071
0.087	3.67103
0.08705	3.67168
0.0871	3.67233
0.08715	3.67266
0.0872	3.67298
0.08725	3.67363
0.0873	3.67363
0.08735	3.6746
0.0874	3.6746
0.08745	3.67493
0.0875	3.67525
0.08755	3.6759
0.0876	3.67623
0.08765	3.67687
0.0877	3.6772
0.08775	3.67752
0.0878	3.67785
0.08785	3.67817
0.0879	3.67882
0.08795	3.67947
0.088	3.68012
0.08805	3.68012
0.0881	3.68077
0.08815	3.68174
0.0882	3.68207
0.08825	3.68239
0.0883	3.68304
0.08835	3.68304
0.0884	3.68337
0.08845	3.68369
0.0885	3.68434
0.08855	3.68466
0.0886	3.68531
0.08865	3.68531
0.0887	3.68596
0.08875	3.68661
0.0888	3.68694
0.08885	3.68726
0.0889	3.68791
0.08895	3.68856
0.089	3.68888
0.08905	3.68953
0.0891	3.68986
0.08915	3.69115
0.0892	3.6918
0.08925	3.69245
0.0893	3.69343
0.08935	3.6944
0.0894	3.69472
0.08945	3.69602
0.0895	3.697
0.08955	3.69765
0.0896	3.69829
0.08965	3.69959
0.0897	3.69959
0.08975	3.70089
0.0898	3.70154
0.08985	3.70219
0.0899	3.70251
0.08995	3.70349
0.09	3.70381
0.09005	3.70414
0.0901	3.70414
0.09015	3.70479
0.0902	3.70543
0.09025	3.70576
0.0903	3.70608
0.09035	3.70608
0.0904	3.70576
0.09045	3.70673
0.0905	3.70608
0.09055	3.70673
0.0906	3.70576
0.09065	3.70673
0.0907	3.70608
0.09075	3.70608
0.0908	3.70608
0.09085	3.70576
0.0909	3.70543
0.09095	3.70543
0.091	3.70543
0.09105	3.70511
0.0911	3.70543
0.09115	3.70511
0.0912	3.70543
0.09125	3.70543
0.0913	3.70543
0.09135	3.70511
0.0914	3.70511
0.09145	3.70543
0.0915	3.70511
0.09155	3.70543
0.0916	3.70543
0.09165	3.70511
0.0917	3.70511
0.09175	3.70543
0.0918	3.70576
0.09185	3.70543
0.0919	3.70576
0.09195	3.70576
0.092	3.70576
0.09205	3.70608
0.0921	3.70608
0.09215	3.70608
0.0922	3.70641
0.09225	3.70673
0.0923	3.70738
0.09235	3.70803
0.0924	3.70836
0.09245	3.709
0.0925	3.70965
0.09255	3.7103
0.0926	3.71095
0.09265	3.71128
0.0927	3.71193
0.09275	3.7129
0.0928	3.71355
0.09285	3.71355
0.0929	3.7142
0.09295	3.7142
0.093	3.71485
0.09305	3.71485
0.0931	3.71582
0.09315	3.71582
0.0932	3.7155
0.09325	3.71582
0.0933	3.71582
0.09335	3.7155
0.0934	3.7155
0.09345	3.7155
0.0935	3.7155
0.09355	3.71485
0.0936	3.71517
0.09365	3.71485
0.0937	3.71485
0.09375	3.71485
0.0938	3.71485
0.09385	3.71485
0.0939	3.71485
0.09395	3.7155
0.094	3.71582
0.09405	3.71647
0.0941	3.71712
0.09415	3.71777
0.0942	3.71874
0.09425	3.71907
0.0943	3.71939
0.09435	3.72004
0.0944	3.72069
0.09445	3.72166
0.0945	3.72199
0.09455	3.72264
0.0946	3.72296
0.09465	3.72361
0.0947	3.72393
0.09475	3.72426
0.0948	3.72458
0.09485	3.72458
0.0949	3.72458
0.09495	3.72458
0.095	3.72458
0.09505	3.72458
0.0951	3.72491
0.09515	3.72458
0.0952	3.72426
0.09525	3.72458
0.0953	3.72426
0.09535	3.72458
0.0954	3.72426
0.09545	3.72393
0.0955	3.72426
0.09555	3.72426
0.0956	3.72491
0.09565	3.72458
0.0957	3.72491
0.09575	3.72491
0.0958	3.72556
0.09585	3.72588
0.0959	3.72685
0.09595	3.72718
0.096	3.72783
0.09605	3.7288
0.0961	3.72945
0.09615	3.7301
0.0962	3.7314
0.09625	3.73172
0.0963	3.73237
0.09635	3.73367
0.0964	3.73399
0.09645	3.73529
0.0965	3.73594
0.09655	3.73659
0.0966	3.73756
0.09665	3.73789
0.0967	3.73854
0.09675	3.73984
0.0968	3.74016
0.09685	3.74081
0.0969	3.74146
0.09695	3.74211
0.097	3.74341
0.09705	3.74373
0.0971	3.74406
0.09715	3.7447
0.0972	3.74568
0.09725	3.74633
0.0973	3.74698
0.09735	3.7473
0.0974	3.74795
0.09745	3.74892
0.0975	3.74925
0.09755	3.74957
0.0976	3.7499
0.09765	3.75055
0.0977	3.75055
0.09775	3.75087
0.0978	3.75055
0.09785	3.75055
0.0979	3.75055
0.09795	3.75022
0.098	3.75022
0.09805	3.7499
0.0981	3.7499
0.09815	3.7499
0.0982	3.74957
0.09825	3.74957
0.0983	3.74957
0.09835	3.74925
0.0984	3.74957
0.09845	3.74925
0.0985	3.74957
0.09855	3.74925
0.0986	3.74957
0.09865	3.74957
0.0987	3.7499
0.09875	3.75022
0.0988	3.75055
0.09885	3.75087
0.0989	3.7512
0.09895	3.75184
0.099	3.75217
0.09905	3.75282
[truncated: 5,812 more rows]
