# Supplementary material for: An evolutionarily conserved glycine-tyrosine motif forms a folding core in outer membrane proteins
Source: PLoS One. 2017 Aug 3;12(8):e0182016. doi: 10.1371/journal.pone.0182016 (PMC5542473; doi:10.1371/journal.pone.0182016)
Supplement: S2 File — (ZIP) [file pone.0182016.s002.zip]

Archive with 9 entries (7 files):
- stoppedflow/
- stoppedflow/py/
- stoppedflow/py/burnin.py
- stoppedflow/py/data.py
- stoppedflow/py/test_data.py
- stoppedflow/py/fitting.py
- stoppedflow/py/model.py
- stoppedflow/py/test.py
- stoppedflow/readme.md
