# Supplementary material for: An evolutionarily conserved glycine-tyrosine motif forms a folding core in outer membrane proteins
Source: PLoS One. 2017 Aug 3;12(8):e0182016. doi: 10.1371/journal.pone.0182016 (PMC5542473; doi:10.1371/journal.pone.0182016)
Supplement: S2 File — (ZIP) [file pone.0182016.s002.zip › stoppedflow/py/burnin.py]

"""
Functions to determine the initial burnin period
"""
import numpy as np
from csb.statistics import running_average
from data import RawData

class Burnin(object):
    """
    Class for estimating the initial burnin period of the
    stopped flow signal
    """
    def __init__(self, ws=3):

        self.ws = int(ws)

    def estimate(self, data, smoothing_window=100, return_full=False):
        """
        Estimates the based on a change in the local variance
        of the signal: Initially, we expect strong oscillations
        marked by a high local standard deviation

        Assumes that the data can be split into different domains
        based on the time base
        """
        ## extract initial period of the stopped flow signal

        initial_signal = data.split()[0]

        ## compute estimator of the local variance using a running
        ## window
        
        local_var = initial_signal.running_average(np.std, self.ws)

        ## revert the sense of the signal

        t = local_var.t[::-1]
        y = local_var.f[::-1]

        ## compute its cumulative average starting from right to left
        ## the burnin is marked by a sudden increase in the average
        ## variance
        
        m = np.median(y)
        s = np.median(np.fabs(y-m))
        z = np.add.accumulate(y) / np.add.accumulate(np.ones(len(y)))
        z = (z-m) / s

        ## compute the derivative using finite differences of the smoothed
        ## cumulative variance

        ws = smoothing_window
        z  = running_average(z,ws)[::-1]        
        t  = running_average(t,ws)[::-1]
        dz = np.fabs(z[1:]-z[:-1])
        i  = np.argmax(dz[:len(z)/2])
        i  = max(i, 1)
        factor = 10 ## TODO: hard coded
        i+= np.argmin(local_var.f[i:factor*i])

        burnin = 0.5 * (t[1:]+t[:-1])[i+ws/2+self.ws/2]

        if not return_full:
            return burnin
        else:
            return burnin, RawData(np.transpose([t, z]))
