# Supplementary material for: An evolutionarily conserved glycine-tyrosine motif forms a folding core in outer membrane proteins
Source: PLoS One. 2017 Aug 3;12(8):e0182016. doi: 10.1371/journal.pone.0182016 (PMC5542473; doi:10.1371/journal.pone.0182016)
Supplement: S2 File — (ZIP) [file pone.0182016.s002.zip › stoppedflow/py/data.py]

"""
Classes for holding the experimental stopped flow data
"""
import numpy as np, os

class BKAReader(object):
    """
    I/0 routines for bio-kine ascii (.bka) files
    """
    @classmethod
    def read(cls, filename):

        with open(filename) as f:

            ## read header section

            header = []
            while 1:
                line = f.readline()
                if line.startswith('"_DATA"'): break
                header.append(line)
                
            header = cls.parse_header(header)

            ## read stopped flow data

            data   = [x.split() for x in f.readlines()]
            data   = np.array(data, np.float32)

        return header, data

    @classmethod
    def parse_header(cls, header, sep='\t'):
        """
        Parse header section and return dictionary
        with information
        """
        info = {}

        for line in header:

            words = line.split(sep)

            ## skip empty line and read timebase info

            if len(words) >= 2 and words[1].startswith('"Timebase'): 

                key, val = words[1].split(' = ')
                key.strip()
                key = key.replace('"','')
                
                val = val.split('  ')[:2]
                val = [x.split()[0] for x in val]
                
                info[key] = (float(val[0]),int(val[1]))

        return info

class RawData(object):
    """
    Class for storing the raw data, i.e. tuples of time and
    fluorescence values
    """
    def __init__(self, data=None):
        if data is None: data = np.empty((0,2),np.float32)
        self._data = np.array(data)

    @property
    def t(self):
        """
        Time axis in seconds
        """
        return self._data[:,0]

    @t.setter
    def t(self, x):
        self._data[:,0] = x[:]

    @property
    def f(self):
        """
        Absorption
        """
        return self._data[:,1]

    @property
    def signal(self):
        return self._data[:,1]

    @f.setter
    def f(self, y):
        self._data[:,1] = y[:]

    def __len__(self):
        return len(self._data)

    def __getitem__(self, item):

        if type(item).__name__ != 'slice':
            msg = 'Only slicing supported'
            raise ValueError(msg)
        
        data = self._data[item]

        return RawData(data)

    def sampling_rates(self):
        """
        Determine sampling rates
        """
        dt = self.t[1:] - self.t[:-1]
        dt = ['{0:.1e}'.format(float(x)) for x in dt]

        rates = [[0,1,dt[0]]]
        for i in range(1, len(dt)):
            if dt[i] == rates[-1][-1]:
                rates[-1][1] = i+1
            else:
                rates.append([i,i+1,dt[i]])

        rates = [(i, j, float(r)) for i, j, r in rates
                 if j-i > 1]
        
        return rates

    def __str__(self):

        n, t_min, t_max = len(self), float(self.t.min()), float(self.t.max())
        sep = ' ' * 2

        s = 'Data:\n\n'
        s+= '{0}#points = {1}\n'
        s+= '{0}t_min   = {2:6.3f} s\n'
        s+= '{0}t_max   = {3:6.3f} s\n'

        s = s.format(sep, n, t_min, t_max)

        s+= '\n{0}sampling rates:\n'.format(sep)
        for i, j, r in self.sampling_rates():
            s += '{0}{0}[{1:4d}:{2:4d}] = {3:.1e}\n'.format(sep, i, j, r)
            
        return s
    
    def running_average(self, func=np.mean, ws=100):
        """
        General method for computing running averages
        """
        t, f = self.t, self.f

        t = [np.mean(t[i:i+ws]) for i in range(len(t)-ws)]
        f = [func(f[i:i+ws]) for i in range(len(f)-ws)]

        return RawData(np.transpose([t,f]))
        
    def median_curve(self, ws=100):
        """
        Running median
        """
        return self.running_average(np.median, ws=ws)

    def truncate(self, t_min=None, t_max=None):
        """
        Cut the signal to a time internal specified by start
        and end time.
        """
        start = np.sum(self.t< t_min) if t_min is not None else None
        end   = np.sum(self.t<=t_max) if t_max is not None else None

        return self[start:end]
    
    def split(self):
        """
        Split into individual sets with same time increment
        """
        sets  = []
        
        for start, end, _ in self.sampling_rates():
            sets.append(RawData(self._data[start:end]))

        return sets

class StoppedFlowData(RawData):

    def __init__(self, fn):

        super(StoppedFlowData, self).__init__()

        self._filename = os.path.expanduser(fn)
        self._info = None

        self.read()

    def read(self):

        info, data = BKAReader.read(self._filename)

        self._data = data
        self._info = info

    def split(self):
        """
        Split into individual sets with same time increment
        """
        if self._info is None:
            msg = 'No information about timebase'
            raise Exception(msg)
        
        sets  = []
        start = 0
        
        for counter, i in enumerate(range(len(self._info)),1):

            key = 'Timebase{0:3d}'.format(counter)
            if not key in self._info: continue

            end = start + self._info[key][1]
            sets.append(RawData(self._data[start:end]))
            start = end

        return sets
