# Supplementary material for: An evolutionarily conserved glycine-tyrosine motif forms a folding core in outer membrane proteins
Source: PLoS One. 2017 Aug 3;12(8):e0182016. doi: 10.1371/journal.pone.0182016 (PMC5542473; doi:10.1371/journal.pone.0182016)
Supplement: S2 File — (ZIP) [file pone.0182016.s002.zip › stoppedflow/py/test_data.py]

import os
import glob
import numpy as np
import pylab as plt

from csb.numeric import log_sum_exp

from data import StoppedFlowData, RawData
from burnin import Burnin
from fitting import Fitter, MultiExponentialDecay, GaussianLikelihood, Posterior, optimize
from model import StraightLine

from csb.statistics import running_average

def robust_fit(x, n_iter=1e3, n_sigma=5, verbose=False):
    """
    Robust fitting of a Gaussian
    """
    counter = 0

    mu = np.median(x)

    while 1:
        sigma    = np.mean((x-mu)**2)**0.5
        mask     = np.fabs(x-mu) < n_sigma * sigma
        counter += 1
        if counter > n_iter or mask.sum() == len(x):
            break

        if verbose:
            print counter, mask.sum(), mu, sigma

        x = x[mask]

    return mu, sigma

def plot_data(t, y, average=np.median):

    y_mean = average(y,0)

    fig, ax = plt.subplots(1,2,figsize=(10,5))

    for yy in y:
        ax[0].plot(t,yy,color='k',alpha=0.2)
    ax[0].plot(t,y_mean,color='orange',lw=3)

    mu, sigma = robust_fit(y-y_mean)

    x = np.linspace(-1,1,1000) * np.fabs(y-y_mean).max()
    p = -0.5 * (x-mu)**2 / sigma**2
    p-= log_sum_exp(p) + np.log(x[1]-x[0])
    p = np.exp(p)

    ax[1].hist((y-y_mean).flatten(),bins=50,histtype='stepfilled',normed=True,
               color='k',alpha=0.3)
    ax[1].plot(x,p)

    return fig

def find_outliers(y, n_sigma=5):
    
    y_med     = np.median(y,0)
    mu, sigma = robust_fit(y-y_med)

    return np.nonzero(np.fabs(y-y_med).max(1) > n_sigma * sigma)[0]

def fit_model(data, K=1, params=None):

    model = MultiExponentialDecay(K)
    likelihood = GaussianLikelihood(data, model)
    posterior = Posterior([likelihood])

    ## fit exponentials using L-BFGS-B

    theta  = np.random.random(model.get_params().shape)
    if params is not None:

        theta = theta.reshape((2,-1))
        params = params.reshape((2,-1))
        theta[:,:params.shape[1]] = params[:,:]
        theta = theta.flatten()

    fmin   = optimize.fmin_l_bfgs_b
    bounds = [(0.,None) for i in range(len(theta))]

    result = fmin(posterior, theta, posterior.gradient, bounds=bounds, disp=0)

    model.set_params(result[0])
    model.sort_rates()

    return model

def normalize_curves(x, n_iter=10):

    y = x.copy()
    y_av = y[np.random.randint(len(y))]

    for _ in xrange(n_iter):
    
        for i in range(len(y)):
            b, a = np.polyfit(y_av, y[i], 1)
            y[i,...] = (y[i]-a) / b

        y_av = y.mean(0)

    return y

if __name__ == '__main__':

    folder = ('../data/OmpX 21072014/OmpX WT 1 (502)',
              '../data/OmpX 21072014/OmpX WT 2',
              '../data/OmpX 21072014/OmpX 775 2',
              '../data/OmpX 21072014/OmpX WT 5')[1]

    ## find all data sets in the folder

    files = glob.glob(os.path.join(folder, '*.bka'))
    data  = map(StoppedFlowData, files)

    for dataset in data:

        datasets = dataset.split()
        rates    = [r for d in datasets for r in d.sampling_rates()]
        timebase = [dataset._info['Timebase  {}'.format(i)] for i in range(1,4)]

        assert timebase == [(rate, end-start+1) for start, end, rate in rates]

    datasets = [dataset.split() for dataset in data]
    lengths  = np.array([map(len,d) for d in datasets])

    print lengths.min(0)
    print lengths.max(0)

    with_plots = False

    outliers = []

    t_min = 2e-2
    
    for index in range(3):

        t = np.array([d[index].t for d in datasets])
        assert np.all(np.fabs(t-t[0]).max(1) == 0.)

        t = t[0]
        x = np.array([d[index].signal for d in datasets])
        y = (x.T - x.mean(1)).T

        mask = t >= t_min
        t = t[mask]
        y = y[:,mask]
        
        outliers.append(find_outliers(y, n_sigma=5))

        print index, mask.sum(), len(mask), outliers[-1]

        if with_plots: plot_data(t,y)

    outliers = [set(o.tolist()) for o in outliers]
    outliers = sorted(reduce(lambda a, b: a|b, outliers))[::-1]

    for index in outliers: del data[index]

    t = np.array([d.t for d in data])[0]
    x = np.array([d.signal for d in data])
    y = (x.T - x.mean(1)).T

    mask = t >= t_min
    t = t[mask]
    x = x[:,mask]
    y = normalize_curves(x)

    average_curve = RawData(np.transpose([t,y.mean(0)]))

    fitter = Fitter(average_curve)

    ws    = 10
    t_max = running_average(t,ws)[running_average(y.mean(0),ws).argmax()]
    y_max = running_average(y.mean(0),ws).max()
    mask  = t <= t_max

    ## fit base
    
    b, a = np.polyfit(t[np.logical_not(mask)],y.mean(0)[np.logical_not(mask)],1)
    base = StraightLine()
    base.set_params([b,a])

    ## fit models

    d = fitter.data.truncate(t_min, t_max)
    
    data = RawData(np.transpose([d.t, base(d.t)-d.f]))
    K_max = 3
    models = [fit_model(data)]
    for _ in range(2,K_max+1):
        models.append(fit_model(data,models[-1].K+1, models[-1].get_params()))
    
    fig, ax = plt.subplots(1,K_max+1,figsize=(15,5))

    ax[0].plot(average_curve.t,average_curve.f,color='k',alpha=0.3,lw=4)
    ax[0].plot(d.t,d.f,color='k')
    ax[0].semilogx()

    for i, model in enumerate(models,1):
        ax[i].plot(d.t,data.f,color='k',alpha=0.3,lw=3)
        ax[i].plot(d.t,model(d.t),color='r')
        ax[i].semilogy()

    ## refine models

    from copy import deepcopy

    refined = []
    for model in models:
        model, posterior = fitter.refine_initial(model, deepcopy(base), t_min,
                                                 verbose=True, return_posterior=True,
                                                 n_rounds=10)
        refined.append(model)
        ## print refined[-1][1].K,
        
    fig, ax = plt.subplots(1,K_max,figsize=(15,5))

    for i, model in enumerate(refined):
        ax[i].plot(fitter.data.t,fitter.data.f,color='k',alpha=0.3,lw=3)
        ax[i].plot(fitter.data.t,model(fitter.data.t),color='r')
        ax[i].semilogx()

    theta = model.get_params()

    eps = 1e-5
    a = optimize.approx_fprime(theta, posterior, eps)
    b = posterior.gradient(theta)

    res = RawData(np.transpose([fitter.data.t, fitter.data.f - refined[1](fitter.data.t)]))
    res = res.split()

    pypath = os.path.expanduser('~/projects/correlated_noise')
    if not pypath in sys.path: sys.path.insert(0, pypath)
    from py.Likelihood import Likelihood as EpsLikelihood

    eps = np.linspace(-1.,1.,1000)

    for r in res:

        L = EpsLikelihood(r.f)
        p = L.log_prob_marginal(eps)
        eps_map = L.mode() #eps[p.argmax()]        
        neff = (1-eps_map) / (1+eps_map) * len(r)
        Q = L.Q(eps_map)

        print eps_map, neff, Q

    params = []

    for i in range(len(x)):

        fitter = Fitter(RawData(np.transpose([t,x[i]])))

        model = refined[1]
        multiexp = deepcopy(model[1])
        multiexp.flip_amplitudes()

        base = deepcopy(model[0])

        model, posterior = fitter.refine_initial(multiexp, base, t_min,
                                                 verbose=not True, return_posterior=True,
                                                 n_rounds=10)
        sigma = np.array([L.sigma for L in posterior])
        params.append(np.concatenate([model.get_params(),sigma],0))

        print i, params[-1]

    params = np.array(params)

    res = RawData(np.transpose([fitter.data.t, fitter.data.f - model(fitter.data.t)]))
    res = res.split()

    thin=1
    clf()
    hist(res[1].f[::thin],bins=30)
