# Supplementary material for: An evolutionarily conserved glycine-tyrosine motif forms a folding core in outer membrane proteins
Source: PLoS One. 2017 Aug 3;12(8):e0182016. doi: 10.1371/journal.pone.0182016 (PMC5542473; doi:10.1371/journal.pone.0182016)
Supplement: S2 File — (ZIP) [file pone.0182016.s002.zip › stoppedflow/py/fitting.py]

"""
Fitting a multi-exponential decay to the truncated data
"""
import numpy as np, sys, os

from abc import abstractmethod, ABCMeta
from csb.numeric import log_sum_exp
from csb.io import tsv
from scipy import optimize
from copy import deepcopy
from model import MultiExponentialDecay, CompositeModel, StraightLine
from burnin import Burnin
from data import RawData

## not crucial, maybe for later

pypath = os.path.expanduser('~/projects/correlated_noise/py/correlated_noise')
if not os.path.exists(pypath):
    pypath = os.path.expanduser('~/bitbucket/correlated_noise')
if not os.path.exists(pypath):
    pypath = os.path.expanduser('~/projects/correlated_noiseadsfasdf')
if not os.path.exists(pypath):
    EpsLikelihood = None
else:
    if not pypath in sys.path: sys.path.insert(0, pypath)
    from py.Likelihood import Likelihood as EpsLikelihood

class Likelihood(object):
    """
    Model for deviations between observed and calculated data due to, e.g.,
    experimental noise but also problems with the model
    """
    __abc__ = ABCMeta

    def __init__(self, data, model):

        self._data = data
        self._model = model
        self._params = None
        
    def set_params(self, params):
        self._params = params

    def get_params(self, params):
        return self._params

    @property
    def data(self):
        return self._data

    @property
    def model(self):
        return self._model

    def __call__(self, params):

        size = self.model.size
        model_params = params[:size]
        likelihood_params = params[size:]

        self.model.set_params(model_params)
        if len(likelihood_params):
            self.set_params(likelihood_params)
        
        return self.eval_likelihood()

    @abstractmethod
    def eval_likelihood(self):
        pass

    @abstractmethod
    def eval_grad(self):
        pass

    def gradient(self, params=None):

        if params is not None:
            self.model.set_params(params)

        g = self.eval_grad()
        J = self.model.jacobian(self.data.t)

        return np.dot(g, J)

class GaussianLikelihood(Likelihood):

    def __init__(self, data, model, sigma=1.):
        super(GaussianLikelihood, self).__init__(data, model)
        self.set_params(sigma)

    def set_params(self, params):
        if np.iterable(params):
            params = params[0]
        self._params = float(params)

    @property
    def sigma(self):
        return self._params

    def estimate_sigma(self):
        self.set_params(1.)
        sigma = ((2 * self.eval_likelihood() / len(self.data))**0.5)
        self.set_params(sigma)

    def eval_likelihood(self):
        y = self.model(self.data.t)
        return 0.5 * np.sum((self.data.f - y)**2) / self.sigma**2

    def eval_grad(self):
        t, y = self.data.t, self.data.f
        return (self.model(t) - y) / self.sigma**2

class Posterior(object):

    def __init__(self, likelihoods, priors=None):
        if priors is None: priors = []
        self._pdfs = likelihoods + priors

    def __iter__(self):
        return iter(self._pdfs)

    def __getitem__(self, index):
        return self._pdfs[index]

    def __call__(self, params):
        """
        Evaluates negative log posterior
        """
        return np.sum([p(params) for p in self]) 

    def gradient(self, params=None):
        """
        Evaluates the total gradient wrt the model parameters
        """
        return np.sum([p.gradient(params) for p in self],0)

class Fitter(object):
    """
    Class for carrying out the preprocessing and estimating
    initial and final parameters
    """
    def __init__(self, data):

        self._data = data
        self._truncated = None
        self._results = {'domain': (None, None)}

    @property
    def data(self):
        return self._data

    @property
    def truncated_data(self):

        if self._truncated is None:
            msg = 'Data not yet truncated'
            raise Exception(msg)
        
        return self._truncated

    def find_tmax(self, t_min=None, ws=100):

        median = self.data.truncate(t_min).running_average(np.median, ws=ws)    
        t_max  = median.t[median.f.argmax()]

        return t_max

    def truncate_data(self, t_min=None, ws=100):

        if t_min is None:
            t_min = Burnin().estimate(self.data, ws)

        t_max = self.find_tmax(t_min)
        t_max = max([d.t.min() for d in self.data.split()])

        self._truncated = self.data.truncate(t_min, t_max)
        self._results['domain'] = (t_min, t_max)

        return t_min, t_max

    def fit_baseline(self):
        """
        Estimate baseline assuming a multi-exponential decay (i.e. the
        decaying signals have disappeared at long recording times)
        """
        y = self.truncated_data.f[::-1]
        b = np.array([np.median(y[:i]) for i in range(1, len(y))])

        return b.max()

    def fit_initial(self, K=1, params=None):

        data = self.truncated_data

        b = self.fit_baseline()
        y = b - data.signal

        data = RawData(np.transpose([data.t, y]))
        model = MultiExponentialDecay(K)
        likelihood = GaussianLikelihood(data, model)
        posterior = Posterior([likelihood])

        ## use initial params

        theta = np.random.random(model.get_params().shape)

        if params is not None:

            theta = theta.reshape((2,-1))
            params = params.reshape((2,-1))
            L = len(params[0])
            if L <= K:
                theta[:,:L] = params[:,:]
            theta = theta.flatten()

        ## fit exponentials using L-BFGS-B
            
        fmin   = optimize.fmin_l_bfgs_b
        bounds = [(0.,None) for i in range(len(theta))]

        result = fmin(posterior, theta, posterior.gradient, bounds=bounds, disp=0)

        model.set_params(result[0])
        model.sort_rates()

        return model, posterior, data, b

    def refine_initial(self, initial_model, baseline, t_min=None, verbose=False,
                       return_posterior=False, n_rounds=1):
        """
        Full fit based on an initial model fitted to the
        data with baseline subtracted

        initial_model: multi-exponential model
        """
        ## setting up the full model comprising a linearly
        ## decay baseline and the multi-exponential contribution

        if isinstance(baseline, StraightLine):
            line = baseline
        else:
            line = StraightLine()
            line.set_params([0., baseline])

        ## need to invert the amplitudes

        multiexp = deepcopy(initial_model)
        multiexp.flip_amplitudes()
        
        model = CompositeModel([line, multiexp])

        ## set up a likelihood for each data set separately
        
        likelihoods = []

        for dataset in self.data.split():
            dataset = dataset.truncate(t_min)
            if len(dataset) <= 1: continue

            L = GaussianLikelihood(dataset, model)
            L.estimate_sigma()
            likelihoods.append(L)

        ## set up the posterior probability over the kinetic
        ## parameters

        posterior = Posterior(likelihoods)

        ## prepare optimizer

        theta  = model.get_params()
        fmin   = optimize.fmin_l_bfgs_b
        bounds = [(0.,None) for i in range(len(theta))]
        bounds[model[0].size : model[0].size+multiexp.K] = [(None,0.)] * multiexp.K
        bounds[0] = (None,0.)
        
        if verbose:
            print 'Params before optimization:', np.round(theta, 3)
            
        for i in xrange(n_rounds):
        
            result = fmin(posterior, theta, posterior.gradient, bounds=bounds, disp=0)
            theta  = result[0]
            model.set_params(theta)

            ## re-estimate sigma and optimize again

            for L in posterior: L.estimate_sigma()
        
            if verbose:
                print 'Params after optimization {}:'.format(i+1), \
                      np.round(theta, 3), [L.sigma for L in posterior]
        
        ## result = fmin(posterior, theta, posterior.gradient, bounds=bounds, disp=0)
        ## model.set_params(result[0])

        ## if verbose:
        ##     print 'Params after optimization 1:', np.round(result[0], 3)

        if return_posterior:
            return model, posterior
        else:
            return model

def process_measurement(filename, Kmax=5):

    data = StoppedFlowData(filename)

    fitter = Fitter(data)
    t_min, t_max = fitter.truncate_data(ws=10)

    ## edit this line in order to choose a minimum burnin period

    t_min = max(t_min, 0.01)

    params = None

    for K in range(1,Kmax+1):

        initial, posterior, truncated, baseline = fitter.fit_initial(K, params)
        model  = fitter.refine_initial(initial, baseline)
        params = initial.get_params()
        curve  = initial(truncated.t)
        chi2   = np.sum((truncated.f-curve)**2)
        weights = np.round(model[1].amplitudes/model[1].amplitudes.sum()*100, 1)

        print '\n', filename
        print K, chi2, model[1].rates, weights

        row = [filename, Kmax,
               round(chi2,precision),
               round(model[0].intercept,precision),
               round(model[0].slope,precision)]

        fits = zip(model[1].rates, weights)[::-1]
        fits+= [(0.,0.)] * (Kmax-len(fits))

        row+= [round(x, precision) for p in fits for x in p]

    return row

if __name__ == '__main__':

    import glob
    from data import StoppedFlowData
    
    np.set_printoptions(precision=3)

    ## select a folder that contains data sets measured on the same probe

    folder = '../data/OmpX 21072014/OmpX WT 1 (502)'
    folder = '../data/OmpX 21072014/OmpX WT 2'
    folder = '../data/OmpX 21072014/OmpX 775 2'
    folder = '../data/OmpX 21072014/OmpX WT 5'

    ## find all data sets in the folder

    files = glob.glob(os.path.join(folder, '*.bka'))

    ## first, estimate the valid domain of the signal, i.e. estimate the
    ## length of the initial oscillation

    t_min = []

    for filename in files:
        data = StoppedFlowData(filename)
        t_min.append(Burnin().estimate(data, 100))

    print 't_min = {0:.3e} +/- {1:.3e}'.format(np.mean(t_min), np.std(t_min))

    ## set to True (False) if you want (do not want) to plot the results
    ## using matplotlib

    show_results = False

    output = 'N={1:4d}, dt={2:.1e}, sigma={3:.1e}, eps={4:.3f}, ' + \
             'n_eff={5:5.1f}, chi2={6:.1e}, Q={7:.1e}'

    ## algorithmic parameters

    ## maximum/minimum number of decays 
    Kmax = 5
    Kmin = 1
    
    ## optional user choice for the initial burnin period in ms
    t_min_user = None
    ## e.g. t_min_user = 13.5
    
    ## output parameters

    ## cutoff on amplitude (in percentage): exponentials whose amplitude / weight
    ## is below this cutoff will be suppressed in the table (set to zero or a
    ## negative number in order to keep all components)
    amplitude_min = 5.

    ## controls whether exponential components will be sorted according to their
    ## decay rates (index 0) or amplitude (index 1)
    sorting = ('rate','amplitude')[0]
    
    ## correlation of noise
    
    eps = np.linspace(-1.,1.,1000)

    if show_results:
    
        rc('font', size=16)
        fs  = 24
        fig = figure(figsize=(20,9))

    ## store results in table

    cols = 'filename:str tmin:float Kmax:int K:int chi2:float intercept:float slope:float '
    cols+= ' '.join(['rate{0}:float amplitude{0}:float'.format(k) for k in range(1,Kmax+1)])
    precision = 3
    
    results = tsv.Table(cols)

    ## loop through all files and fit 

    for filename in files:

        if show_results:
            fig.clf()
            fig.suptitle(filename, fontsize=20)

        data = StoppedFlowData(filename)

        t_min  = None if t_min_user is None else t_min_user * 1e-3

        fitter = Fitter(data)
        t_min, t_max = fitter.truncate_data(t_min, ws=10)

        params = None

        for K in range(Kmin,Kmax+1):

            initial, posterior, truncated, baseline = fitter.fit_initial(K, params)
            model, posterior_ref = fitter.refine_initial(
                initial, baseline, t_min, verbose=False, return_posterior=True)
            model[1].sort(sorting)
            params  = initial.get_params()
            curve   = initial(truncated.t)
            chi2    = np.sum((truncated.f-curve)**2)
            weights = np.round(model[1].amplitudes/model[1].amplitudes.sum()*100, 1)
            rates   = model[1].rates

            ## prune model by suppressing low-weight components
            mask    = weights >= amplitude_min
            weights = weights[mask]
            rates   = rates[mask]
            
            print '\n', filename
            print K, len(weights), chi2, rates, weights

            row = [filename, round(1e3 * t_min, precision), Kmax, K, 
                   round(chi2,precision),
                   round(model[0].intercept,precision),
                   round(model[0].slope,precision)]

            fits = zip(rates, weights)
            fits+= [(0.,0.)] * (Kmax-len(fits))

            row+= [round(x, precision) for p in fits for x in p]

            results.insert(row)

            if show_results:

                ax = fig.add_subplot(3,Kmax,K)
                ax2= fig.add_subplot(3,Kmax,Kmax+K)
                ax3= fig.add_subplot(3,Kmax,2*Kmax+K)

                ax.set_title(r'K={0} ($\chi^2$={1:.1e})'.format(K,chi2))
                ax.plot(truncated.t, truncated.signal, lw=4, color='grey')
                ax.plot(truncated.t, curve, lw=2, c='k')
                ax.axhline(0., ls='--', lw=3, c='r')
                ax.xaxis.set_visible(False)
                ax.yaxis.set_visible(False)        

                ax3.plot(data.t, data.f, lw=4, color='grey')
                ax3.plot(data.t, model(data.t), lw=2, c='r')
                ## ax3.set_xlim(0., 1.0)
                ## ax3.semilogx()
                
            if False:
                datasets = [d.truncate(t_min,t_max) for d in data.split()]
                m = initial
            else:
                datasets = [d.truncate(t_min) for d in data.split()]
                m = model

            datasets = [d for d in datasets if len(d) > 1]

            for d in datasets[:]:

                y = baseline - m(d.t)
                y = m(d.t)
                e = y - d.f
                sigma = np.mean(e**2)**0.5

                if EpsLikelihood is not None:
                    L = EpsLikelihood(e)
                    p = L.log_prob_marginal(eps)
                    p-=log_sum_exp(p)

                    eps_map = eps[p.argmax()]        
                    neff = (1-eps_map) / (1+eps_map) * len(d)
                    Q = L.Q(eps_map)
                    
                else:
                    neff = -1
                    eps_map = 0.0
                    Q = -1.0

                if show_results:
                    ax2.hist(e,bins=20,normed=True,alpha=0.7,histtype='stepfilled')
                    ax2.yaxis.set_visible(False)
                
                print output.format(*(d.sampling_rates()[0] + \
                                      (sigma, eps_map, neff, np.mean(e**2), Q)))

        if show_results:
            fig.show()
            draw()

        ## Comment this out in order to plot the results
        continue
    
        answer = raw_input('continue? [Y/n]')
        answer = 'Y' if answer == '' else answer.upper()

        if answer != 'Y':
            break

    ## write results to file

    if True:
        results.dump(folder + '.tsv')

    if False:

        chi2 = np.reshape(results.column('chi2'),(len(files),K))

        rate1 = np.reshape(results.column('rate1'),(len(files),K))
        amp1  = np.reshape(results.column('amplitude1'),(len(files),K))
        rate2 = np.reshape(results.column('rate2'),(len(files),K))
        amp2  = np.reshape(results.column('amplitude2'),(len(files),K))

        print 'rate 1 = {0:.2f} +/- {1:.2f}'.format(
            rate1[:-2,1].mean(), rate1[:-2,1].std()), ',',
        print 'amplitude 1 = {0:.2f} +/- {1:.2f}'.format(
            amp1[:-2,1].mean(), amp1[:-2,1].std())

        print 'rate 2 = {0:.2f} +/- {1:.2f}'.format(
            rate2[:-2,1].mean(), rate2[:-2,1].std()), ',',
        print 'amplitude 2 = {0:.2f} +/- {1:.2f}'.format(
            amp2[:-2,1].mean(), amp2[:-2,1].std())
