# Supplementary material for: An evolutionarily conserved glycine-tyrosine motif forms a folding core in outer membrane proteins
Source: PLoS One. 2017 Aug 3;12(8):e0182016. doi: 10.1371/journal.pone.0182016 (PMC5542473; doi:10.1371/journal.pone.0182016)
Supplement: S2 File — (ZIP) [file pone.0182016.s002.zip › stoppedflow/py/model.py]

"""
Model of the stopped flow signal based on multi-exponential decays
"""
import numpy as np
from abc import abstractmethod, abstractproperty, ABCMeta
from csb.numeric import log, log_sum_exp

class Model(object):
    """
    This is an abstract model showing the basic functionality
    """
    __abc__ = ABCMeta

    @abstractproperty
    def size(self):
        pass

    @abstractmethod
    def set_params(self, params):
        pass

    @abstractmethod
    def get_params(self, params):
        pass

    @abstractmethod
    def eval_model(self, t):
        pass
    
    def __call__(self, t):
        return self.eval_model(t)

class MultiExponentialDecay(Model):
    """
    Models the signal as a sum of exponential decays. Parameters
    are the amplitudes and decay rates.
    """
    def __init__(self, K=1):
        """
        K: number of exponential decays
        """
        self._c = np.zeros(K)
        self._alpha = np.zeros(K)
        self._c_bounds = np.zeros(K)

    @property
    def K(self):
        return len(self._c)

    @property
    def amplitudes(self):
        return self._c

    def flip_amplitudes(self):
        self._c *= -1

    @property
    def size(self):
        return 2 * self.K

    @property
    def rates(self):
        return self._alpha

    def set_params(self, params):
        """
        Assumes that params come as single array [amplitudes, decay rates]
        """
        if len(params) != self.size:
            msg = 'The model comprises {0} exponential decays; params are '
            msg+= 'for a model of order {1}'
            raise ValueError(msg.format(self.K, len(params)/2))

        c, alpha = params.reshape((2,self.K))
        self._c[:] = c[:]
        self._alpha[:] = alpha[:]

    def get_params(self):
        return np.append(self._c, self._alpha)

    def eval_model(self, t):

        if np.all(self.amplitudes >= 0.):
            return self._eval_model_positive(t)
        else:
            return self._eval_model_mixed(t)

    def _eval_model_positive(self, t):
        """
        Assumes that the amplitudes are non-negative
        """
        x = -np.multiply.outer(t, self._alpha) + log(self._c)
        return np.exp(log_sum_exp(x.T, 0))

    def _eval_model_mixed(self, t):
        """
        General implementation making no assumptions about
        the amplitudes
        """
        y = 0.

        for sign in [-1, 1]:
        
            i = np.nonzero(sign * self.amplitudes > 0.)[0]

            if not len(i): continue

            x = -np.multiply.outer(t, self._alpha[i]) + log(sign * self._c[i])
            y+= sign * np.exp(log_sum_exp(x.T, 0))

        return y

    def sort_rates(self):
        """
        Sort components with respect to decay rate (fastest decay
        first, etc)
        """
        i = np.argsort(self.rates)[::-1]
        self._c[:] = self._c[i]
        self._alpha[:] = self._alpha[i]
                
    def sort_amplitudes(self):
        """
        Sort components with respect to amplitudes (largest amplitude
        first, etc)
        """
        i = np.argsort(np.fabs(self.amplitudes))[::-1]
        self._c[:] = self._c[i]
        self._alpha[:] = self._alpha[i]

    def sort(self, sorting='rate'):
        """
        Sort components with respecto to rate / amplitude
        """
        if sorting == 'rate':
            self.sort_rates()
        elif sorting == 'amplitude':
            self.sort_amplitudes()
        else:
            msg = 'Unknown property "{}"'
            raise ValueError(msg.format(sorting))
                
    def jacobian(self, t):

        J = np.ones((len(t), self.size))
        y = np.exp(-np.multiply.outer(t, self.rates))

        J[:,:self.K] = + y
        J[:,self.K:] = - y * np.multiply.outer(t, self.amplitudes)

        return J
        
class StraightLine(Model):

    def __init__(self):
        self._intercept = 0.
        self._slope = 1.

    @property
    def slope(self):
        return self._slope

    @property
    def intercept(self):
        return self._intercept

    @property
    def size(self):
        return 2

    def set_params(self, params):

        if len(params) != 2:
            msg = 'Straight line is defined by slope and intercept'
            raise ValueError(params)
        
        self._slope = float(params[0])
        self._intercept = float(params[1])

    def get_params(self):
        return self._slope, self._intercept

    def eval_model(self, t):
        return self.intercept + self.slope * t

    def jacobian(self, t):

        return np.transpose([t, t*0.+1])
        
class CompositeModel(Model):
    """
    General class that allows us to combine multiple models
    """
    def __init__(self, models):
        self._models = models

    def __iter__(self):
        return iter(self._models)

    def __len__(self):
        return len(self._models)

    def __getitem__(self, index):
        return self._models[index]

    @property
    def size(self):
        return sum([m.size for m in self])

    def get_params(self):
        return np.concatenate([m.get_params() for m in self])

    def set_params(self, params):

        if len(params) != self.size:
            msg = 'Number of params ({0}) is inconsistent with'
            msg+= 'the total size of all models ({1})'
            raise ValueError(msg.format(len(params), self.size))

        sizes = np.add.accumulate([0] + [m.size for m in self])
        for i, model in enumerate(self):
            model.set_params(params[sizes[i]:sizes[i+1]])

    def eval_model(self, t):
        y = 0.
        for model in self:
            y += model(t)
        return y

    def jacobian(self, t):

        J = [m.jacobian(t) for m in self]
        return np.concatenate(J,1)
        
if __name__ == '__main__':

    K = 3
    multiexp = MultiExponentialDecay(K)
    c = -np.random.gamma(1.,size=K)
    alpha = np.add.accumulate(np.random.random(size=K))
    multiexp.set_params(np.append(c,alpha))
    t = np.linspace(0, 20., 500)
    
    clf()
    plot(t, multiexp(t), lw=3, c='r')
    decay = MultiExponentialDecay(1)
    for k in range(K):
        decay.set_params(np.array([c[k],alpha[k]]))
        plot(t, decay(t), ls='--', c='k')

    line = StraightLine()
    line.set_params([-0.1, -np.sum(multiexp.amplitudes)])
    
    model = CompositeModel([multiexp, line])
    figure()
    plot(t, model(t))
