# Supplementary material for: An evolutionarily conserved glycine-tyrosine motif forms a folding core in outer membrane proteins
Source: PLoS One. 2017 Aug 3;12(8):e0182016. doi: 10.1371/journal.pone.0182016 (PMC5542473; doi:10.1371/journal.pone.0182016)
Supplement: S2 File — (ZIP) [file pone.0182016.s002.zip › stoppedflow/py/test.py]

"""
Tests on routines that will later form the analysis pipeline
"""
import numpy as np, glob

from data import StoppedFlowData
from burnin import Burnin

if __name__ == '__main__':

    ## read some data assuming that the archive has been unzipped in
    ## the data folder

    files = glob.glob('../data/OmpX 21072014/OmpX WT 1 (502)/*.bka')
    files = glob.glob('../data/OmpX 21072014/OmpX WT 5/*.bka')

    ## look at all data sets

    rc('font', size=16)
    fs = 24
    fig = figure(figsize=(15,5))

    for filename in files[:]:

        ## read the data ...

        print 'processing', filename
        data = StoppedFlowData(filename)

        ## ... and determine the initial burnin period

        burnin = Burnin()
        t_min, v = burnin.estimate(data, return_full=True)
        d = data.split()[0]

        ## show results

        fig.clf()
        fig.suptitle(filename, y=1.5, fontsize=fs)
        
        ## original signal

        ax = fig.add_subplot(131)
        ax.set_title('initial period')
        m = d.t < 5 * t_min
        ax.plot(np.compress(m,d.t), np.compress(m,d.f),lw=4,c='grey')
        m = d.t < t_min
        ax.plot(np.compress(m,d.t), np.compress(m,d.f),lw=2,c='r')
        ax.set_xlabel(r'time $t$ [s]', fontsize=fs)

        ## derivative of the cumulative variance

        ax = fig.add_subplot(132)
        ax.set_title('derivative of the cumulative variance')
        ax.plot(0.5*(v.t[1:]+v.t[:-1]),v.f[:-1]-v.f[1:], lw=2, c='k')
        ax.axvline(t_min, ls='--',lw=3,c='r', label=r'$t_{\min}$')
        ax.set_xlabel(r'time $t$ [s]', fontsize=fs)
        ax.legend()
        
        ## slice the data

        truncated = data.truncate(t_min)

        ax = fig.add_subplot(133)
        ax.set_title('full signal')
        ax.plot(data.t, data.f, lw=5, c='grey')
        ax.plot(truncated.t, truncated.f, lw=2, c='r')
        ax.set_xlim(0., 1.5)
        ax.set_xlabel(r'time $t$ [s]', fontsize=fs)
        fig.show()
        draw()
        
        answer = raw_input('continue? [Y/n]')
        answer = 'Y' if answer == '' else answer.upper()
        if answer != 'Y':
            break
        
    if False:

        fig.suptitle(' ')
        fig.savefig('../latex/figs/burnin.pdf',bbox_inches='tight')        
