# Supplementary material for: An evolutionarily conserved glycine-tyrosine motif forms a folding core in outer membrane proteins
Source: PLoS One. 2017 Aug 3;12(8):e0182016. doi: 10.1371/journal.pone.0182016 (PMC5542473; doi:10.1371/journal.pone.0182016)
Supplement: S2 File — (ZIP) [file pone.0182016.s002.zip › stoppedflow/readme.md]

Python scripts for fitting exponential curves to stopped flow data.

Directory structure:

- /py: python scripts
- /data: some test data
- /latex: some explanation of the maths behind the fitting

Requirements:

- python2.6 and higher
- numpy
- scipy
- csb (https://pypi.python.org/pypi/csb/1.2.3)
- matplotlib (optional)
